# Supplementary material for: Mendelian randomization integrated with multi-omics analysis identifies TNIK as a key gene in gut microbiota-induced IBD development
Source: Front Immunol. 2025 Nov 18;16:1678444. doi: 10.3389/fimmu.2025.1678444 (PMC12669205; doi:10.3389/fimmu.2025.1678444)
Supplement: Supplementary file 8 [file SupplementaryFile1.zip › Supplementary File 1/01_Expression_array.csv]

	GSM2332098	GSM2332099	GSM2332100	GSM2332101	GSM2332102	GSM2332103	GSM2332104	GSM2332105	GSM2332106	GSM2332107	GSM2332108	GSM2332109	GSM2332110	GSM2332111	GSM2332112	GSM2332113	GSM2332114	GSM2332115	GSM2332116	GSM2332117	GSM2332118	GSM2332079	GSM2332080	GSM2332081	GSM2332082	GSM2332083	GSM2332084	GSM2332085	GSM2332086	GSM2332087	GSM2332088	GSM2332089	GSM2332090	GSM2332091	GSM2332092	GSM2332093	GSM2332094	GSM2332095	GSM2332096	GSM2332097	GSM2332119	GSM2332120	GSM2332121	GSM2332122	GSM2332123	GSM2332124	GSM2332125	GSM2332126	GSM2332127
A1BG	5.2325	5.4705	5.2118	4.9717	4.9519	5.188	5.2797	5.1628	5.6663	5.2415	5.4523	5.0031	5.4642	5.3697	5.2787	5.6309	4.6805	5.1536	5.3822	4.8097	5.1031	4.3675	5.0504	4.5073	5.1941	5.1178	5.1019	4.9051	5.2006	5.7681	5.4089	4.5998	4.8918	4.8929	4.6063	4.6402	4.8686	4.9073	4.8416	4.8036	5.1129	5.7459	5.389	5.7004	6.4397	5.4024	5.4265	5.2437	5.2564
A1CF	9.408	9.3464	9.1581	9.1313	9.0442	9.5669	9.3181	9.3909	8.6158	9.4525	8.3232	8.7351	8.3703	7.5015	8.1741	8.6224	9.5333	9.4812	8.9534	9.7138	9.3801	8.9397	7.9038	9.2766	6.7687	7.3822	8.2643	8.1152	8.0691	5.7614	6.9476	8.7955	8.0857	8.5601	9.0181	9.0468	7.7362	9.3087	7.1024	7.767	7.2394	7.6565	8.6276	8.2476	7.9428	7.8797	8.6146	8.7407	8.81
A2BP1	3.9243	4.9484	4.4676	4.1842	4.5325	4.6617	4.8691	4.4615	4.7026	4.0301	4.0642	4.2433	4.9399	4.5779	4.3997	4.4272	4.1577	4.3251	4.5634	4.5934	4.5293	5.2799	5.3142	5.7715	5.5067	5.4335	5.349	5.1325	5.6257	4.9908	5.6746	5.5712	5.6749	5.2181	5.4901	5.3977	5.7016	5.3278	5.4213	5.5946	4.0016	4.0675	4.055	4.2704	4.2226	4.0748	3.7799	4.3502	4.5332
A2LD1	5.9064	5.9924	5.6194	5.5794	6.0475	6.0637	6.0545	5.7642	5.6935	5.6255	5.4586	5.5302	5.9202	6.0176	6.024	5.9049	5.9231	5.7001	5.928	6.0084	5.8506	5.3065	4.99	5.1054	5.4793	4.7676	4.9547	4.443	4.3766	4.5454	5.3163	4.7616	4.3054	5.1917	4.7232	4.2582	4.489	5.0721	4.6368	4.8842	5.7668	5.7169	5.6283	5.8109	5.9151	5.7465	6.206	5.7017	5.6041
A2M	12.5123	11.9427	11.8406	12.2305	11.8328	12.3061	12.473	12.0604	12.4179	12.3319	12.0208	12.154	12.1599	12.0236	12.3151	11.8172	12.2553	12.1658	11.9684	11.8618	11.8389	8.4971	9.133	9.103	9.3593	10.7866	9.9781	10.6956	10.8294	11.3885	11.2397	10.6638	11.3622	10.7442	8.9391	10.0753	9.3845	10.3746	11.105	9.0495	12.3526	12.4748	11.974	12.6822	12.3437	12.6278	12.011	12.1788	11.8138
A2ML1	3.384	3.7237	3.399	3.5886	3.5128	3.6946	3.6334	3.5508	3.5479	3.7999	3.7274	4.2367	3.7572	3.5562	3.7335	3.6972	3.528	3.595	3.6791	3.4936	3.5623	4.5724	3.8911	4.5398	4.4502	3.7013	4.3426	3.8674	3.8671	4.4834	4.2209	4.8753	3.9884	4.4207	4.531	4.3303	4.2825	4.0991	4.4621	3.9914	3.6526	3.567	3.7046	3.744	3.5858	3.613	3.8048	3.5018	3.5724
A4GALT	6.0384	6.229	6.6553	6.478	6.2395	6.8917	6.864	6.3016	7.0759	6.4443	6.2875	5.9769	6.4014	6.3589	6.302	6.175	6.2098	6.6007	6.6089	6.2273	6.3932	6.2953	5.9385	6.2448	6.0089	6.1526	5.8496	6.0824	6.142	6.3219	6.2517	5.8049	5.8212	6.2135	5.9737	6.0323	5.9822	5.9768	6.1546	6.3225	6.4464	6.8652	6.5245	6.8827	6.7933	6.5859	6.3455	6.3816	6.1647
A4GNT	4.105	4.265	4.1219	4.0269	4.2487	4.3156	4.5445	4.077	4.1032	4.1135	4.16	4.1163	4.1681	4.0363	4.1722	4.1149	3.9736	4.019	4.0151	4.2714	4.1291	4.5212	4.3856	4.1524	3.938	4.0625	3.7698	4.1077	4.0798	4.5173	4.2496	3.6253	3.6461	4.1048	3.9604	4.4317	4.4219	4.1813	3.5286	4.8899	4.0615	4.3002	4.3281	4.0589	4.1462	4.0399	4.1982	4.0277	3.8551
AAA1	4.5968	5.2644	5.0487	4.8351	5.0641	5.069	5.2607	5.3731	5.0033	5.1124	5.0915	5.3877	5.1251	4.9185	4.8558	4.7784	4.934	5.1924	5.1688	4.9185	5.0897	4.9735	4.4812	5.0498	5.5297	4.6154	4.825	5.0764	4.7573	4.8048	4.3857	4.6313	4.6984	5.0934	4.7824	4.7951	4.4709	4.6547	4.9583	4.7607	4.9181	5.0529	5.0542	4.783	4.9666	4.8314	4.7749	4.7514	4.8181
AAAS	7.8518	8.2922	8.0082	7.8229	7.9907	7.8985	7.8119	8.3625	8.1101	8.0473	7.1993	6.6123	7.419	6.6849	6.7918	7.1581	7.9046	7.7777	8.1153	8.0055	7.9683	5.943	5.971	5.7408	5.785	6.0161	5.8089	6.3134	5.8328	6.197	6.3753	6.5382	6.2699	6.4907	5.9353	6.4647	6.2106	6.2279	6.1696	6.094	7.9662	7.6931	7.9286	7.9468	7.8123	8.0455	7.7738	7.8908	8.062
AACS	8.5678	8.2021	8.4181	8.5578	8.5984	8.7507	8.6554	8.9912	8.833	8.8311	7.8481	8.5376	9.0045	8.7742	8.8103	8.2995	8.7083	8.5317	8.552	8.5565	8.8197	7.1368	7.2918	6.8685	6.9472	6.9192	6.3959	7.8314	7.0534	6.4825	7.1552	7.4202	8.016	7.6114	7.0086	7.2394	7.2919	7.7584	6.9356	7.2923	8.3387	8.7355	8.8292	8.6331	8.9829	9.0981	8.8695	8.6583	8.6234
AACSL	3.6392	3.6875	4.0962	4.1218	3.871	3.8909	3.8772	3.9474	3.9824	3.8179	4.0358	4.2087	3.771	4.4497	3.9922	4.4502	3.8195	4.1229	3.8957	3.9873	4.2672	4.923	5.3887	5.193	5.2529	5.0623	5.0967	5.091	4.9882	5.3658	4.7131	4.5745	4.8452	4.8606	4.9778	5.1183	4.8037	5.3088	4.8361	5.3861	3.9226	3.9346	3.8538	3.8173	4.0074	3.7232	3.8764	3.7514	3.5658
AADAC	4.9022	4.8457	4.0549	5.0955	4.4196	4.578	4.0991	4.3952	4.4784	4.8126	4.5669	4.7304	4.2269	5.5275	5.2265	4.2914	4.4255	4.4413	4.9479	4.2288	4.3324	3.4967	3.8167	4.0829	4.7322	4.0466	4.1528	3.4025	3.4276	3.4499	3.6792	3.5636	3.4132	3.6328	3.9016	3.4388	3.56	3.2439	3.4288	3.7765	4.0198	4.7023	4.3038	4.2439	4.5112	4.3584	4.0665	4.77	4.3625
AADACL2	3.545	3.7215	3.1438	3.0712	3.1382	3.1355	3.1847	3.307	3.2575	3.3786	3.22	3.5537	3.3666	3.184	3.3186	3.2335	3.075	3.2365	3.1801	3.1	3.2518	3.3742	3.0328	2.8788	2.8422	3.069	3.0257	3.3445	3.112	3.1114	2.9705	3.5315	3.6392	3.266	3.1158	3.1869	3.0831	3.0701	3.2648	2.8444	3.1244	3.111	3.1003	3.1025	3.1807	2.9751	2.9351	3.11	3.1623
AADAT	6.0136	6.0516	6.1861	6.3435	5.9647	5.6662	5.5512	6.117	6.0006	5.8141	5.9865	5.1439	5.2993	6.2371	6.375	5.762	6.7044	5.3142	5.6662	6.1965	5.87	5.3548	5.2935	5.115	5.2264	5.7772	5.1389	5.4882	5.5355	5.9995	5.0796	5.4946	5.6273	5.4625	5.5977	5.3285	5.3644	5.9427	5.5113	5.6354	6.1591	6.1679	6.0719	5.9159	5.9357	6.0824	6.3083	6.1894	6.181
AAGAB	10.1833	10.5114	10.0776	9.8478	10.4481	9.8696	10.4799	10.25	9.5922	10.0474	9.6488	9.1429	9.1016	8.5709	9.8224	9.8601	10.0585	9.7461	10.1942	9.972	10.6823	6.6597	6.5574	7.472	6.6864	6.6808	6.5539	7.0338	6.8051	6.4974	7.0063	6.955	6.9666	7.4641	7.1802	6.1365	7.1415	6.9791	6.3899	6.4717	9.9762	10.2175	10.0597	9.913	9.6862	9.9824	10.4141	10.0687	10.116
AAK1	9.8684	9.0159	9.4982	9.5992	9.8027	9.8339	10.0557	10.249	10.1339	10.2759	8.5194	9.5638	7.8314	9.4998	9.0376	8.6853	9.359	10.4177	8.9131	9.6578	8.541	8.3256	7.8792	9.3514	7.8292	7.9803	8.4498	8.0226	7.9848	8.3205	7.9865	8.2454	8.196	7.8079	8.7885	8.3867	8.2945	8.7144	8.2051	7.9975	9.5944	9.073	8.9877	9.5033	9.328	9.1276	8.9573	9.0851	8.4884
AAMP	8.6849	8.6678	8.3248	8.1631	8.5655	8.6242	9.0918	9.0602	9.0272	8.7731	8.3062	7.8864	8.7225	7.9978	8.0694	8.473	8.2287	8.7245	8.5187	8.5606	8.6615	6.5969	6.5239	6.8859	6.3477	6.2615	6.4149	6.7951	6.4503	6.1277	6.377	6.7027	6.5346	6.527	6.4769	6.6884	6.3351	6.5445	6.4809	6.4428	7.9708	8.1598	8.2878	8.7117	8.4218	8.2943	8.9253	8.2089	8.5708
AANAT	4.334	5.2156	4.4323	4.5568	4.4757	4.849	5.1107	4.7609	4.8605	4.7055	4.2155	4.175	4.7739	4.4813	4.5448	4.6585	4.5243	4.9773	4.8449	4.6157	4.9562	4.3065	5.0225	4.9171	4.3063	4.3361	3.8259	4.1956	4.6156	4.8034	4.6492	4.27	4.6068	4.7566	4.1374	4.2758	4.423	4.2796	4.4752	4.4802	4.4397	4.5608	4.4752	4.5692	4.7007	4.3921	4.8742	4.3579	4.5813
AARS	9.7461	9.8737	9.5874	9.1782	9.4871	9.619	9.8253	10.1758	10.0511	9.7446	9.5599	9.3315	9.9341	9.1912	9.3726	9.2481	9.1602	9.4375	9.7359	9.4026	9.562	8.2742	8.4234	7.5726	8.2917	8.171	8.4395	8.6607	8.5967	8.7701	9.2792	8.3566	8.4241	8.7292	8.1967	8.218	8.2907	8.4179	8.7448	8.1728	9.6561	10.092	9.9176	10.475	10.4633	10.2088	9.6302	10.0361	9.7722
AARS2	8.1908	7.4429	7.5787	7.381	7.9203	8.1437	8.5542	8.8344	8.9195	8.5666	7.8264	8.4943	8.5086	9.4394	8.9758	7.8749	7.3834	8.1934	7.1727	7.9826	7.3779	6.3797	6.6218	6.2471	6.8429	6.3587	6.3469	6.6098	6.672	6.4926	6.3567	6.558	6.5416	6.8532	6.5432	6.3963	6.3195	6.3469	6.3569	6.8805	7.657	7.9111	8.265	8.2946	8.6979	8.2527	7.8207	7.9514	8.0414
AARSD1	8.157	7.7252	7.175	6.994	7.5836	7.7873	7.987	7.8897	8.2963	7.5767	6.7283	7.0651	7.4074	6.972	6.9162	6.8167	6.9387	7.7178	7.3187	7.6224	7.4142	5.5527	6.1838	5.961	6.4997	6.4412	5.776	6.4702	6.5018	6.5755	6.4117	6.2198	6.0042	6.5182	6.2148	6.3772	6.1308	6.1518	6.6157	5.9741	7.1988	7.5134	7.4611	7.9089	7.9937	7.3563	7.3467	7.3183	7.4591
AASDH	8.1888	8.0486	8.5209	8.471	8.2642	8.3016	7.9572	8.0651	7.583	8.264	8.2244	8.3616	7.2553	8.7375	8.6082	8.1408	8.2577	8.0008	8.0148	8.4868	8.5371	5.552	6.2819	5.8799	5.0574	5.4467	5.4143	5.7141	5.7662	4.9647	5.9703	5.9083	5.6363	5.3844	5.4541	5.6743	6.0362	6.1871	5.5126	6.3001	8.0819	8.0848	8.1738	8.2767	7.8138	8.3701	7.8735	8.0303	8.164
AASDHPPT	8.5512	7.8193	8.7507	9.1476	8.6082	7.6384	7.6618	7.8425	7.0523	8.1567	9.7978	9.0063	8.9307	9.7035	9.0764	9.7555	9.2778	7.9914	9.1602	8.7067	9.4901	5.6445	5.9848	5.4764	5.8739	6.1718	5.8254	6.8507	5.9509	6.4757	6.8044	6.8057	6.5688	6.0254	6.3062	6.3689	6.3543	6.5125	6.7116	6.2242	9.3266	9.0207	8.6408	8.1826	8.0185	9.2099	9.0226	9.0028	9.3361
AASS	5.532	5.9317	5.4888	5.5439	5.2256	5.7079	4.8917	5.415	6.1261	5.4725	5.9775	6.5861	5.9602	5.9939	6.4	5.7626	5.1051	6.0029	5.3208	5.2342	5.8264	6.2977	5.7733	5.7245	6.5112	6.137	5.8607	6.0591	5.7748	6.274	5.7842	5.8743	6.3152	5.6411	6.0078	5.9262	5.4104	6.0011	6.1459	6.4923	5.7738	5.8216	6.1353	5.9728	6.3247	6.6177	6.016	5.1207	5.8086
AATF	9.1337	8.7358	8.404	8.3206	8.711	9.0985	9.2035	9.4242	9.601	9.0365	8.6192	8.4205	8.7742	8.5238	8.4664	8.4186	8.6885	9.0262	8.9455	8.7358	8.77	6.8395	6.6364	6.6852	7.2857	6.822	6.9295	7.4027	7.3013	7.169	7.1175	7.0791	7.0494	7.554	7.1624	6.9202	7.0172	7.0515	7.0181	7.3588	8.519	8.9789	8.9671	9.5174	9.5555	8.8731	9.0555	8.8422	9.1024
AATK	6.1165	5.7344	5.5406	5.4972	5.7607	6.2136	5.668	5.9454	7.2379	6.4005	5.9764	5.9555	6.1363	6.3782	7.2194	5.5937	5.3773	6.7876	5.7431	5.8375	5.928	5.5901	5.8766	5.2525	5.932	5.9487	5.6452	5.1932	5.8096	6.4663	5.5391	5.7361	5.4389	6.1845	5.2989	6.0963	5.397	5.5945	5.0201	5.577	5.3201	5.9941	5.8176	6.1297	6.8594	6.003	5.9454	6.2922	6.2129
ABAT	7.9922	8.1456	8.652	9.1407	7.9021	9.5323	8.4656	7.8199	8.5149	9.1191	8.3371	8.8172	8.5418	9.4453	9.0443	8.5601	8.7878	9.2406	9.0513	9.5272	8.1889	6.4408	6.1295	7.2986	4.5384	6.3478	5.7069	5.3909	4.7117	4.626	5.108	6.4456	5.6481	7.0447	6.0374	6.4641	5.3349	7.5561	4.6304	6.1006	7.9268	7.091	6.8173	6.5671	7.2465	7.9766	8.3056	7.8682	7.5552
ABCA1	9.708	9.3005	9.817	9.4673	9.0504	9.3366	9.6776	9.3327	9.2564	9.6965	9.9908	9.6025	8.2492	9.9485	9.8629	9.4169	9.3761	9.6536	9.1785	9.8733	8.6125	7.9746	7.4924	7.2814	6.4564	7.4809	7.4725	7.2952	7.5695	8.4883	7.4745	7.5545	8.1666	7.3724	5.7478	7.64	6.2904	7.6004	7.6703	6.8785	9.5553	9.7623	8.822	9.2922	8.8991	9.4214	9.1563	9.3134	9.3057
ABCA11P	5.7241	5.464	5.2597	5.5655	5.4893	5.2857	4.8659	5.3037	5.3963	5.4943	5.1381	5.6445	4.3715	5.8503	5.2471	5.3909	5.8898	5.6614	5.5884	5.8683	6.041	5.0869	5.4065	5.1138	5.2404	5.37	4.4677	5.2869	5.1608	4.9868	5.7603	5.2332	5.246	5.3618	5.4706	5.347	5.5423	5.8711	4.357	5.3236	5.772	4.414	5.2487	4.8344	4.9415	5.2271	6.1256	5.1186	5.3472
ABCA12	3.9106	3.8114	4.273	4.1562	4.2215	4.1498	4.3147	4.2974	4.1985	4.1649	5.5984	4.8055	4.112	4.2055	4.3165	4.1292	3.9602	4.2088	4.2618	4.0988	4.1835	6.9002	5.1925	4.6334	6.4122	5.9327	6.4233	3.6937	5.6316	5.3876	6.1775	4.5037	4.9923	5.1445	7.078	4.0172	7.525	3.8416	6.0512	6.0614	7.112	7.6183	5.9872	6.8249	5.9723	5.5646	4.8203	5.9133	4.0426
ABCA13	3.6951	4.1016	3.678	3.5793	3.6313	3.6476	3.6792	3.9208	4.0097	3.8755	3.633	4.0041	3.8284	3.9039	3.9644	3.9051	3.7166	3.9361	3.7393	3.7545	3.8121	4.1057	3.8563	3.4273	3.8709	4.1431	3.44	3.3407	3.4701	3.7466	3.3044	3.2081	3.476	4.129	3.9402	3.3909	4.1668	3.4683	3.5668	4.3752	3.6936	3.7319	3.7933	3.9105	4.002	3.8819	4.0896	3.9775	4.231
ABCA17P	4.9702	4.6007	4.4269	4.712	4.6132	4.4355	4.6907	4.9336	5.2822	4.9445	4.6263	4.3823	4.8957	5.1916	4.4763	4.5705	4.3249	4.7838	4.7581	4.4323	4.7301	4.3013	3.6061	3.8438	3.9385	3.9845	4.0353	3.794	3.4983	3.2695	3.6898	3.1231	3.63	3.5736	2.9839	3.0409	3.7344	3.5557	3.3281	4.0541	5.0901	4.3496	4.5923	4.4741	5.7039	4.7778	4.6353	4.8397	4.2486
ABCA2	7.1052	7.0162	6.8322	6.9193	7.4397	7.5571	7.7207	7.5051	7.4168	7.0898	5.7151	6.8838	7.0923	7.284	6.8885	6.6275	7.0399	8.0269	6.6836	6.9285	6.7983	4.8896	5.9262	5.8903	6.1537	5.3647	5.6751	5.4359	5.5235	5.5766	5.6026	5.5116	5.489	5.2387	5.796	5.7924	5.6528	5.4782	5.5261	5.6783	6.9511	6.9285	7.0245	7.3179	6.9351	6.6287	6.8144	6.8029	6.7717
ABCA3	6.5389	6.8246	6.7537	6.7761	6.7301	6.7888	7.0488	7.0431	7.6339	6.8915	6.4266	6.3419	6.868	6.5599	6.695	6.7034	6.6155	6.854	6.6953	6.5562	6.5995	6.1037	5.8544	5.9252	6.4918	5.8174	5.9348	5.8147	5.8918	6.1461	5.8154	6.241	6.3205	5.9134	6.192	5.8587	5.9757	6.0716	5.8424	5.8634	7.0244	6.5568	6.7281	6.7215	7.4791	6.4595	6.8663	6.8933	6.2245
ABCA4	5.2895	4.7968	4.555	4.8566	5.0648	5.4412	5.3379	5.1061	5.3112	4.4243	4.2595	4.3707	4.9306	4.7938	4.8708	4.9108	4.9378	4.8893	5.0031	4.8835	5.158	5.955	6.092	6.0494	5.9789	5.6465	6.0749	5.8504	5.4849	5.7413	5.8957	6.3649	5.8111	6.0275	6.1972	6.122	5.8204	5.8742	5.6113	5.8164	4.9675	4.703	4.8898	5.0165	4.7457	4.7259	5.3685	4.7445	4.5723
ABCA5	9.3982	8.3428	9.511	9.7231	9.4014	9.5419	9.2034	9.5803	9.4096	9.5702	8.5517	10.1167	7.6304	9.4273	9.2839	8.96	9.7002	10.4099	9.0317	9.5482	9.3907	7.3134	6.9614	7.2133	6.1039	6.6269	7.0025	6.1748	6.6203	5.9438	6.075	7.0043	6.6477	6.45	7.422	7.0324	6.1377	6.7351	6.0911	6.6212	8.5449	8.8448	9.3235	9.2734	9.2309	9.0946	8.9088	9.1646	9.1147
ABCA6	4.5289	4.8246	4.916	4.9499	4.2905	4.5803	4.3314	4.1974	5.2795	4.8214	4.3821	3.9609	4.0496	4.5981	3.9853	4.1686	4.8084	4.7438	4.5749	4.2809	4.8454	5.7615	4.9257	5.7766	4.0735	6.3095	5.4996	4.8218	5.5949	5.8863	5.1941	5.5494	5.9034	5.9517	6.6076	4.815	5.1517	5.4273	5.7796	5.0422	5.3336	4.6567	4.3287	4.6583	4.9172	4.8887	4.1841	4.5847	4.1816
ABCA7	7.1402	6.4598	6.8964	6.756	6.632	7.182	7.6181	7.5583	8.0427	6.95	6.6313	6.9445	6.1135	6.8118	6.9328	6.4845	6.1545	7.3833	6.7114	6.4291	6.8444	6.2024	6.888	5.9684	6.5296	6.3901	6.1253	5.4535	6.3702	6.2743	6.3152	5.9888	5.6757	6.2445	6.1439	6.0461	6.2223	5.7595	6.1315	6.3525	7.023	6.836	7.1362	7.4981	8.3493	6.8016	6.5667	6.767	6.15
ABCA8	8.9385	8.7994	8.8171	8.8005	8.9257	8.4367	8.5288	8.4541	9.1712	8.4262	9.0436	9.2068	8.0562	10.3172	9.3596	9.2564	8.9875	8.5652	8.1791	8.2084	8.6908	4.3725	4.9925	6.1516	4.8473	6.8592	4.7344	5.8203	5.4673	6.0527	5.8282	7.4635	7.4385	5.7474	5.9268	6.7239	4.9819	6.9298	5.7206	5.2386	8.1711	7.2759	6.6343	7.5673	6.353	7.7722	8.8656	7.843	7.5266
ABCA9	5.5736	5.5796	6.0043	6.2534	5.8639	6.1911	5.242	5.9382	6.9246	6.5691	5.0334	5.3809	5.1161	4.712	4.759	5.6877	6.4797	7.1521	5.9262	6.1822	5.8737	3.8992	4.4741	4.8468	4.3892	4.6514	4.5703	3.7505	4.4534	4.34	4.8345	4.7896	4.5714	4.6915	5.5815	3.9252	4.7597	3.9884	4.8591	4.5831	5.7757	5.8066	5.5683	6.6165	5.7997	5.6646	5.4059	5.6863	5.2957
ABCB1	10.1772	9.8809	9.2703	9.663	9.8146	9.3159	10.111	10.3467	9.5947	10.098	9.4492	9.954	8.0803	9.5547	9.1132	9.5912	9.4172	9.809	9.9411	9.6977	9.7862	7.5215	6.1223	9.9218	5.7399	6.1618	6.3451	6.8908	7.28	6.685	6.4424	7.9689	7.858	6.2728	7.8446	8.613	6.8765	9.0608	6.3762	6.3674	9.4092	7.5905	7.5448	7.691	8.4396	8.3235	9.8305	9.0246	8.8222
ABCB10	7.6427	7.8153	8.2757	8.3034	8.135	7.2773	6.6385	6.7381	5.9036	7.2231	8.4643	7.0709	8.549	8.1214	8.288	8.4881	8.5272	6.9809	8.6433	8.298	8.3066	7.0642	7.1681	6.8497	7.6014	7.3927	6.8088	7.2101	6.7389	7.055	6.9628	6.868	7.3451	7.1532	7.4571	7.3043	7.4571	7.1998	7.3679	6.9974	8.1792	7.6392	7.4971	6.295	5.7622	7.9203	7.9559	7.9874	8.1195
ABCB11	3.9462	3.6273	3.6401	3.9097	4.2862	3.6006	3.8877	3.6423	3.7559	3.8338	3.692	3.7983	4.0515	3.9042	3.6631	3.8563	3.8135	4.1569	3.6024	3.9297	3.7589	5.1973	5.2744	5.714	4.5705	4.5467	5.112	4.7165	4.4083	4.6209	4.429	4.4278	4.4601	4.825	4.6517	4.2565	4.4715	6.9709	4.544	4.3993	3.6637	3.482	3.6373	3.4494	3.6023	3.5348	3.7847	3.4754	3.449
ABCB4	6.7196	6.0694	5.8327	6.1812	5.7055	6.0046	6.276	6.2739	6.2715	6.104	5.6704	5.3743	5.2294	6.5194	5.5959	5.981	6.0558	6.0075	6.1225	6.0037	6.0352	5.7601	5.774	5.7718	4.8758	5.6981	5.2968	5.4107	5.5276	5.7724	5.8444	5.5732	5.7831	5.4885	5.1623	5.9905	5.9629	5.8787	6.0265	6.1542	8.1661	5.6492	6.1704	5.8474	6.914	5.7607	5.7272	6.7248	5.7049
ABCB5	4.2074	4.3268	4.1391	4.076	4.2318	4.322	4.2764	4.2844	4.0177	4.1549	4.1102	4.3745	4.445	4.1475	4.4744	4.5167	4.0594	4.3786	4.2935	4.1523	4.6266	4.2401	4.9053	4.7755	4.2504	4.6589	4.5199	4.0213	3.7078	4.3624	4.2512	3.8804	4.3425	4.7974	3.7729	3.8455	4.1765	4.1247	4.0827	4.0896	4.3071	4.5559	4.5019	4.2621	4.1722	4.2023	4.1747	4.0945	4.3153
ABCB6	7.7023	6.5738	7.3654	6.4722	7.1678	7.3943	8.1109	7.9978	7.9748	7.8232	6.4378	6.1663	6.6114	6.4798	7.1341	5.9543	6.1811	7.5125	6.6276	8.0617	6.3666	6.1237	6.3542	6.4393	6.6357	6.199	6.3235	6.2102	6.5706	6.1759	6.6411	5.8874	5.9999	6.4195	6.099	6.1667	6.8415	6.3559	6.7452	6.4939	7.2315	7.6345	7.828	8.0266	8.151	7.5838	6.7216	7.5332	6.7701
ABCB7	9.1878	9.4104	9.2335	9.0927	9.1134	9.0951	8.9666	8.7018	8.7014	8.8409	8.9049	8.0584	7.9212	7.758	8.759	8.9198	9.2284	8.6901	9.2845	9.1022	9.715	7.306	7.5247	7.4463	7.4648	7.4414	6.5363	7.6537	7.2658	7.0196	7.2751	7.5857	7.5918	7.6986	7.0661	7.5437	7.3472	7.5523	7.1447	7.6634	8.9331	8.6075	8.8569	8.9366	8.5877	8.6907	8.9558	8.8938	8.749
ABCB8	7.1047	6.8009	6.5859	6.2136	6.6021	7.0997	7.2808	7.3939	7.2616	7.5099	6.242	6.154	6.7887	6.0842	6.5584	6.6973	6.2749	6.8857	6.5494	6.5242	6.5671	5.8287	5.7779	5.5397	6.1651	5.3119	5.9626	5.4291	5.9522	6.1432	5.7219	5.3089	5.3819	6.0564	5.4991	5.2735	5.7776	5.6306	5.4669	5.7553	6.1491	6.7025	6.7954	7.2809	7.1702	6.5526	6.5184	6.7577	6.6477
ABCB9	7.1535	6.1704	6.6963	6.4028	6.6915	6.996	7.249	6.2712	6.7212	6.945	5.4897	5.5291	6.463	5.5871	5.3442	5.5841	5.9246	7.0852	6.6229	6.8635	6.7828	4.9495	5.82	6.3417	5.3435	4.9731	5.2435	4.8564	5.4457	5.763	5.1171	4.7958	4.8837	5.8209	5.1884	5.5418	5.6138	5.3034	5.1055	5.4223	6.1526	5.6164	5.8084	5.7715	6.1569	5.8592	5.5642	5.9292	6.0407
ABCC1	10.7717	9.4193	10.8659	10.0501	9.7077	10.1945	10.1604	10.5249	10.2899	10.2597	10.4579	10.5859	10.1525	10.7413	10.6269	9.7941	9.8261	11.0595	9.8557	10.489	9.2402	8.2501	8.7664	7.8002	8.785	8.8977	8.4815	8.5997	8.7748	9.1956	8.9723	8.1479	8.5615	8.7546	8.1697	8.2957	9.0841	8.6041	9.0798	8.6534	11.2401	11.4208	11.0782	11.1358	11.1935	11.2155	10.286	11.1104	10.307
ABCC10	8.6405	8.1799	7.953	7.688	8.3601	8.7615	8.6168	9.1185	9.2874	9.164	8.5316	9.5566	8.761	9.9085	9.3988	8.2661	7.8294	8.8955	7.2841	8.2335	7.6826	6.971	6.876	7.0068	7.6438	7.3136	6.9415	7.417	7.2996	7.0625	7.2391	7.0735	7.2558	7.628	7.262	6.6832	7.3953	7.1096	6.946	7.9964	7.9061	8.6851	8.7007	9.0967	9.5619	8.9893	7.987	8.6568	8.227
ABCC11	4.2752	4.9948	4.6688	4.3547	4.2715	4.9414	4.5148	4.9665	4.4869	4.3169	4.4191	4.8633	4.9359	4.2928	4.4264	4.7463	4.3223	4.7555	4.704	4.2815	4.8429	4.9554	4.3454	4.8918	4.3663	4.2666	4.401	4.6529	4.8566	4.3835	4.1023	4.5578	4.1554	4.4736	4.4074	4.2354	4.5042	4.4437	4.0472	4.0657	4.2601	4.2818	4.8359	4.4855	4.7888	4.17	4.7265	4.1429	4.2351
ABCC12	4.3694	5.0601	4.096	4.3255	4.238	4.4638	4.671	4.7762	4.3855	4.2443	4.7883	4.6407	4.5577	4.6066	5.0786	4.7621	4.5048	4.6521	4.8598	4.0947	4.7193	4.3691	5.2325	4.6279	5.458	4.5503	4.2017	4.4545	4.2409	4.5483	4.7029	4.5716	4.5672	4.539	4.8462	4.4062	5.0053	4.6976	3.7104	4.881	4.4447	4.4578	4.5907	4.7514	4.5962	4.2055	4.7089	4.4044	5.0052
ABCC13	7.4798	9.6476	8.3609	7.9144	7.815	6.6101	7.395	8.127	7.1789	8.1723	9.5025	8.3257	9.106	8.4289	8.3903	9.5332	7.7495	8.1609	8.6262	8.7781	7.9412	7.1997	7.5222	8.4931	7.3254	6.8268	6.9597	6.994	6.6408	6.0265	6.814	6.8936	6.7439	7.2277	7.5753	6.9027	7.2334	7.2232	5.9062	6.0936	6.935	7.9776	8.2368	7.2168	6.8872	7.5462	8.0893	8.5173	8.2136
ABCC2	5.5131	5.1691	5.0691	5.1037	5.1707	5.4136	5.0509	4.8019	5.7775	5.1625	5.2636	5.2674	5.4494	5.2813	5.0184	4.9623	5.0432	5.1408	5.3433	5.2285	5.1061	5.4482	5.5451	5.6575	5.4374	5.4158	5.8989	5.4193	5.7502	5.6436	5.3615	5.6809	5.2676	5.807	5.1717	5.2771	5.1777	5.1798	5.2215	5.6143	5.5466	5.1399	5.1349	5.2913	5.2044	5.0069	5.3086	4.9225	5.1256
ABCC3	11.7989	10.4692	10.9628	10.8545	11.5016	11.7181	11.7962	11.844	11.8292	11.7321	10.2769	11.5915	10.6868	10.9525	10.7336	10.3345	10.9824	11.9751	10.8889	11.5349	10.467	8.8574	8.7589	9.439	9.5343	9.3278	8.6662	8.3432	9.0164	7.9311	8.6097	8.9451	8.8505	9.0829	8.7083	9.2805	9.4019	9.2489	8.2043	9.1352	10.0572	10.4777	10.9585	10.8494	10.7432	10.7468	10.1405	11.2049	10.4172
ABCC4	8.3982	8.3949	8.0891	8.8281	8.4698	6.9234	7.8953	7.6651	7.0225	7.3156	9.1673	8.0592	8.0912	8.5925	8.5375	9.5523	9.1905	7.0485	8.6484	7.9246	8.683	6.2354	6.3308	5.5418	6.5021	7.4753	6.8043	7.462	7.467	8.6084	7.5761	8.1618	7.3808	6.8567	6.5519	7.6932	7.1664	7.8594	7.7238	7.0489	8.5466	8.4113	8.2025	7.9555	7.5909	8.1684	8.1309	8.4806	8.06
ABCC5	10.9997	9.9125	10.9191	10.7738	10.4352	10.7436	11.1119	11.2786	10.5042	10.5265	10.2516	10.7178	9.9498	11.0273	10.9092	10.0839	10.0093	10.2233	10.1742	10.7625	10.0678	6.0603	7.3201	8.3761	5.8314	6.7189	7.558	6.9957	6.8306	6.2238	6.2682	7.104	6.2975	6.0256	8.7663	6.8548	6.815	6.5714	6.8416	7.1689	10.5627	10.3238	10.5802	10.0591	9.775	10.1132	10.461	10.1802	9.8751
ABCC6	7.2587	7.2138	7.3619	7.2661	7.2448	8.4138	7.7322	8.2431	8.097	7.7617	6.6478	8.2996	7.1875	8.8722	7.7763	6.6545	7.0383	8.41	7.1484	7.9571	7.2232	6.0191	6.4401	5.8012	6.3555	5.7803	5.7601	5.6478	5.8407	5.858	5.635	6.1093	5.3696	6.4877	6.1695	6.3933	5.754	6.2021	5.3023	5.7787	6.3974	6.8862	7.5989	7.1216	6.8445	6.7481	6.9595	7.1166	6.7929
ABCC6P1	6.9629	6.4613	7.3312	6.9543	6.0245	7.1986	5.947	6.685	6.1872	6.3157	6.053	7.4523	6.5475	6.8831	6.3045	6.0689	6.5789	6.982	7.1631	7.3209	6.0979	3.9292	4.6891	4.6382	4.9024	3.3808	4.3971	4.2407	3.496	3.7256	3.7019	4.3237	3.3607	4.2232	4.1781	4.207	4.2893	4.2676	3.7866	4.8164	4.99	5.982	6.8003	5.5667	5.7356	5.5315	6.0324	6.77	6.7181
ABCC8	6.1172	6.2311	6.6722	6.4371	6.6053	6.8052	6.9238	6.3124	6.5063	6.057	6.4254	6.5215	6.7475	6.2353	6.3212	6.5696	6.4423	6.509	6.3406	6.2714	6.4222	6.6718	6.3477	6.3779	6.1763	6.301	5.7118	6.0843	6.46	6.2787	6.1636	5.7471	6.4055	6.2494	6.4779	6.3754	6.0986	6.3108	6.1649	5.9686	6.2508	6.1186	6.5219	6.3027	6.4388	5.9273	5.9962	5.8745	5.7179
ABCC9	4.6976	5.3191	5.2761	5.1594	5.4851	5.7643	5.7165	5.2125	5.4296	5.2078	5.3456	6.0325	5.7515	5.3473	5.2364	5.1471	5.1841	5.3355	4.9791	5.2558	5.2069	5.3701	5.3886	5.7911	5.3359	5.2828	5.2861	5.2589	5.2175	6.238	5.5625	5.4998	5.5153	5.5683	5.3446	5.5461	5.0633	5.5178	5.6079	5.5067	5.3603	5.0919	5.2037	4.999	5.1513	5.0135	4.9413	4.8627	4.6433
ABCD1	6.5474	6.2771	6.139	5.7689	6.0755	6.6663	6.6698	6.6843	7.1535	6.4429	5.9657	6.0592	6.8458	6.5274	6.4464	6.2287	5.4252	6.5225	5.9774	6.2298	6.1606	6.2709	6.2976	6.8121	6.3254	6.1597	7.2304	6.4366	6.8096	6.9912	6.4766	6.3069	6.4925	6.8484	6.2007	6.3532	7.0318	6.6571	6.5295	6.0775	6.2444	6.6949	6.6528	7.4082	6.9232	6.4066	6.0889	6.3993	6.0395
ABCD2	3.5045	3.3493	3.8635	3.6456	3.3625	3.4311	3.5405	3.6057	3.6662	3.4351	3.5822	3.7761	3.7732	4.0217	3.5095	3.8717	3.4875	3.561	3.5395	3.6253	3.6151	3.1881	3.7805	3.71	3.8904	3.8812	3.1242	3.6699	3.9781	3.9361	4.5622	3.5579	4.0265	3.5017	4.0469	3.1574	4.228	3.8971	4.2091	4.3438	3.6294	3.695	3.4714	3.9703	3.9373	3.8352	3.4863	3.5345	3.7826
ABCD3	10.3599	10.2043	10.2433	10.2854	10.4154	10.2157	10.2654	10.1112	9.2942	10.2804	10.1353	10.3215	10.3765	10.3868	10.2563	10.2809	10.3166	10.3824	10.6088	10.5705	10.7601	8.4067	8.2624	9.2132	7.9393	8.3867	7.5723	8.5166	8.2443	7.5293	7.8319	8.4761	8.5053	8.0596	8.8035	8.8538	8.3567	9.0623	7.9917	8.3699	9.5692	9.6539	9.8901	9.2308	8.8896	9.7689	9.9092	10.224	10.3103
ABCD4	8.4063	8.4119	8.3893	8.288	7.9696	8.2348	8.5618	8.4488	8.5796	8.1619	7.935	8.1719	8.4418	8.1035	8.0417	8.0654	8.5065	8.613	8.3019	8.3731	7.9968	6.8723	6.6879	7.2785	6.912	6.8124	6.862	6.7641	6.6318	6.1728	5.9062	6.5757	6.5097	6.8963	7.4692	6.3572	6.7639	6.5779	6.882	6.9646	8.3853	8.0849	8.2247	8.4615	8.2527	8.1986	8.4396	8.1417	8.1476
ABCE1	9.4577	8.8004	9.2882	9.4831	9.9903	8.611	8.7999	8.7383	8.7915	8.9536	9.8776	9.0986	9.2288	9.5452	9.7554	9.7452	9.6725	8.6137	9.5369	9.3604	9.5838	6.8086	7.5886	6.448	7.8805	8.0335	6.8286	7.7723	7.934	8.2488	8.0625	7.9538	7.9531	8.0999	7.6248	7.9752	7.7642	7.859	8.2965	7.2269	9.8324	9.5783	8.9516	8.9379	9.0525	9.6118	9.5154	9.5529	9.6893
ABCF1	9.5929	9.1644	8.8583	8.8386	9.4643	9.3144	9.5545	9.7372	9.7212	9.5169	8.8478	9.0128	9.2646	9.0351	9.2401	8.7882	8.7753	9.2985	9.1556	9.0744	9.171	7.7857	7.7176	8.0167	7.8004	7.7939	7.7061	7.9275	8.026	8.2079	7.8844	7.8882	8.0172	8.2163	8.0371	7.903	7.9196	8.184	7.7982	7.7843	9.1573	9.4958	9.331	9.7142	9.5767	9.4494	9.0243	9.396	9.3489
ABCF2	7.9273	7.6089	7.5382	7.4608	7.3784	7.4304	7.8122	7.683	7.5898	7.7609	6.9846	6.3763	7.6464	6.9096	7.719	7.7553	7.8873	7.8255	7.9561	7.6653	7.4465	7.912	7.7368	8.4515	8.22	8.2745	7.8776	8.475	8.7621	8.5184	8.4347	8.5405	8.2264	8.7359	8.3806	8.3955	7.9289	8.5064	8.4887	8.5372	8.0121	8.0751	7.5815	7.7655	7.7585	7.8304	8.1177	7.7675	7.8227
ABCF3	7.9401	7.8649	7.7132	7.6242	7.8919	8.0231	8.1562	8.2999	8.4177	8.0986	7.5874	7.2711	7.9711	7.4106	7.7231	7.6437	7.6052	8.0242	7.7874	7.8616	7.6319	7.0552	7.2835	7.0447	7.0018	6.9931	6.9311	7.2155	7.1326	7.1881	7.1752	7.2429	7.1141	7.3265	7.0438	6.8944	7.0642	7.0192	7.2635	7.0369	7.7516	8.0807	7.8732	8.3263	8.3533	8.0349	8.0507	7.822	7.7208
ABCG1	9.4659	8.9747	9.6093	8.968	9.1878	8.7696	9.2066	9.1692	8.0804	9.545	9.1936	9.017	9.5099	9.3019	9.043	9.8508	9.243	8.9103	9.3494	9.8763	8.9111	8.9864	8.8022	8.41	7.13	6.6479	9.082	7.1385	7.5607	7.4953	6.8705	7.6795	8.0316	7.5552	7.9184	8.0467	7.8509	7.7272	7.0636	7.1447	9.3463	9.1678	8.9849	8.3304	7.1943	9.066	9.4219	9.0153	8.9854
ABCG2	11.3886	11.4222	10.4102	11.3505	10.5569	10.9355	11.4988	11.5051	9.8634	11.7501	11.4181	11.5212	10.2787	10.6234	9.6326	11.4585	10.3874	10.9783	11.368	11.2909	11.3315	5.9807	5.4111	9.9793	5.877	6.0453	5.501	6.0808	7.1485	6.1154	6.243	7.8582	5.9072	7.4663	6.3728	8.4627	5.5012	8.4273	5.0961	5.7896	8.9131	8.5068	7.8441	6.4846	5.7859	8.9444	10.0683	10.2742	10.2047
ABCG4	5.3548	5.5153	5.4961	5.6638	5.7107	5.6604	5.8886	5.7136	5.5878	5.4919	5.6417	5.5838	5.9808	5.4535	5.5006	5.628	5.4966	5.7308	5.4332	5.2761	5.6565	4.4304	5.0373	5.4834	5.2057	5.0734	5.5955	5.0458	5.1303	5.2606	4.9447	5.0759	4.708	5.2011	5.1143	5.0068	4.8297	4.9402	4.9082	5.5135	5.4808	5.3927	5.5071	5.7146	5.5558	5.4087	5.4865	5.1737	5.2325
ABCG5	4.2075	4.1272	3.9408	3.9855	3.7426	4.219	4.15	4.8449	4.233	4.2829	5.3226	5.4112	4.8718	4.2592	4.2658	4.5617	4.4601	4.0913	3.8126	4.666	4.3173	3.9485	4.2426	4.4759	4.9069	3.8151	4.4542	4.554	4.0982	4.2637	4.6806	4.1654	3.7456	4.2719	4.0553	4.2569	4.2741	4.053	3.9546	4.3044	3.9288	5.7711	4.7438	4.8184	4.5708	5.9862	3.7497	5.0086	4.2034
ABCG8	3.4432	4.0419	3.6541	3.6944	3.7433	4.056	4	3.7824	3.6057	3.7045	3.5695	3.4321	4.1899	3.8376	3.9225	3.7248	3.5395	3.978	3.6313	3.6627	3.6955	5.1475	5.0542	4.8086	5.4248	5.3605	4.8287	4.8345	5.2106	5.2162	5.0182	5.0049	4.6417	5.1376	5.0612	4.7703	4.8552	5.0964	4.4313	4.6502	3.7032	3.6217	3.7094	3.7765	3.9317	3.6093	4.0545	3.93	3.8234
ABHD1	4.4549	4.9901	4.7792	4.315	4.554	4.2385	4.6776	4.5506	4.3186	4.7052	4.2606	3.9862	4.6979	4.0112	4.1289	4.4768	4.0816	4.0857	4.7402	4.3898	4.2732	5.0526	5.0398	4.8552	5.0795	4.8461	4.9063	4.8399	5.0827	4.6695	4.9298	4.8093	4.6657	4.7068	4.8016	4.602	5.0208	5.0285	4.8756	5.1848	4.0224	4.3387	4.5553	4.1992	3.7037	3.642	3.9661	4.0896	3.7756
ABHD10	9.7265	10.3944	9.7451	9.9379	9.6093	9.514	9.508	9.4335	9.4082	9.4874	10.1692	9.4752	9.4031	9.7133	10.1488	10.3364	9.9188	9.5294	10.0079	9.6931	10.2714	7.066	7.4057	6.8767	7.1726	7.4618	7.1402	7.7514	7.5423	7.5225	7.5113	7.8991	7.6441	7.504	7.1976	7.7457	7.4362	7.7912	7.6213	6.9693	9.9429	9.8547	9.8498	9.8747	10.0965	9.7529	9.7852	9.7339	9.7735
ABHD11	10.0555	9.8767	9.4295	9.0075	9.8538	9.8961	10.1237	10.2768	10.3161	10.1646	9.4004	9.2532	9.995	9.2485	9.5576	9.3489	9.4881	9.9429	9.774	9.4207	9.4697	8.768	8.8853	9.3841	8.567	7.6108	8.6778	8.5598	8.184	7.5367	8.2452	8.6796	8.3805	8.5295	8.6987	8.4652	8.7915	8.8506	8.1718	8.564	8.8336	8.7044	9.6465	9.575	9.1159	9.272	10.0504	9.3436	9.6489
ABHD12	9.1568	10.1404	8.2396	8.4059	9.039	9.333	9.3835	9.4764	9.2187	9.1354	9.7885	9.575	9.4259	9.4427	9.7843	9.7734	8.8817	9.3646	8.8385	9.2043	9.2618	7.4271	7.7207	7.846	7.7576	7.1963	7.3369	7.0119	7.0902	7.1434	6.9436	6.5852	7.4208	7.4334	7.1952	7.5589	7.5327	7.009	6.9476	7.2972	8.4406	8.7472	8.2121	9.3043	9.7315	8.8166	9.3924	9.0988	9.4546
ABHD12B	4.4774	7.0055	4.2714	4.1203	4.7835	4.2867	4.5003	6.3933	4.2845	5.0883	4.7281	4.8515	4.3902	4.8602	4.2927	3.7461	7.296	3.7021	5.4458	4.4335	5.5842	4.0423	4.7188	3.65	4.2897	5.8653	4.2551	4.4977	4.959	4.8781	4.4152	4.4557	5.595	4.7026	5.3978	4.5311	5.6908	4.9488	4.7346	4.4941	4.5332	3.6727	3.7368	4.7941	4.5891	4.4231	4.5939	6.2858	6.1111
ABHD13	3.8262	4.7035	4.4396	4.4771	4.5964	3.8083	3.3193	3.8829	3.5338	3.816	4.4772	3.8789	4.5771	4.7943	5.121	4.5962	4.6417	4.0324	4.6421	4.6049	5.6373	5.0711	5.6156	5.4687	5.1829	6.0902	5.4359	5.8233	5.6362	5.594	4.9815	5.3528	5.8329	5.4614	5.769	5.6089	5.5687	5.6548	5.9962	5.4477	4.5978	4.2627	3.8025	3.4009	4.0545	4.383	5.0454	4.9029	5.021
ABHD14A	6.5342	7.0328	6.2305	6.2211	6.3377	6.889	6.8229	6.8053	7.3764	6.8296	6.7305	6.6864	7.1397	7.0789	6.7206	6.7382	6.4562	6.9474	6.6623	6.1954	6.9051	6.0515	6.4977	6.4185	6.5523	6.6942	6.5401	6.2797	6.8166	6.7288	7.3712	6.8853	7.0061	6.9455	5.4516	6.4623	6.2169	6.7641	6.7527	6.3882	6.6453	6.9792	6.7333	7.7131	7.9403	6.8056	6.887	6.7509	7.1361
ABHD14B	10.4253	10.9302	10.4066	10.0117	10.3515	10.3642	10.5306	10.578	10.5888	10.4487	10.3894	10.1637	10.4468	9.6329	10.1035	10.0988	10.5585	10.3331	10.5912	10.4704	10.698	8.179	7.6938	7.8693	7.3043	7.5501	7.2538	8.4591	8.632	7.9966	8.4362	8.6843	8.589	8.6632	7.6814	8.7188	7.6989	8.7499	7.8702	7.5505	9.535	9.8421	10.0189	10.1516	9.9739	10.088	10.3641	9.9522	10.6105
ABHD15	6.9321	7.8116	7.0188	6.9497	6.341	7.2526	7.1467	7.2288	5.9188	7.3564	5.8146	5.1402	7.1949	5.884	6.396	6.6043	7.2283	6.8813	7.3637	7.2002	7.2267	5.5036	5.4793	5.293	5.4427	5.5337	5.1777	5.437	5.3987	5.076	5.5749	6.0381	5.4588	5.8359	5.8389	5.9861	5.2643	6.0332	5.7064	5.3669	6.8383	6.1995	6.5359	6.4683	5.4571	6.7482	6.8247	6.7359	6.4325
ABHD2	10.0138	6.0475	9.3404	9.3288	9.7283	9.7634	9.7296	8.7437	8.3132	9.1668	7.6175	6.9693	8.6934	7.5986	8.2684	8.1073	9.2991	8.7759	9.0277	10.3213	7.8088	8.4196	8.142	8.7859	8.175	8.3874	8.7718	8.3158	8.6299	8.2058	8.7042	8.0574	8.0697	8.3726	8.4754	7.6768	8.207	8.2266	8.184	8.121	9.6971	10.4652	10.1884	9.5279	8.7116	10.3769	9.5097	10.4228	9.5238
ABHD3	9.8912	9.6886	10.3118	10.3258	10.2263	10.0034	10.0846	10.0859	8.8275	10.0193	9.8316	10.0754	9.7106	10.0211	9.4283	10.2225	10.3659	10.3194	10.3159	10.5993	10.1653	9.875	9.6488	10.5968	9.0875	8.4281	9.7763	8.8274	8.304	7.7301	7.9427	9.0079	8.8384	8.7061	9.9524	9.2183	9.7836	8.9277	8.1639	8.6931	9.7488	9.1655	9.392	8.5958	8.3608	9.2852	9.6421	9.7066	9.8485
ABHD4	7.0428	7.7923	6.9797	7.1315	6.6467	7.7667	7.5289	7.4999	7.0439	7.8743	7.0859	6.7143	7.4108	7.0078	6.6026	6.81	6.9539	7.5919	7.2122	7.4181	7.09	5.9292	6.3998	7.4192	6.4552	5.7072	7.1749	6.635	5.9353	6.5801	6.4667	6.3555	6.3523	6.4942	6.9449	6.1032	6.5697	6.5681	6.3478	6.2622	7.0365	6.462	6.9248	6.8945	6.5382	6.7755	6.747	6.9969	6.7699
ABHD5	8.8536	9.7777	8.1254	8.1542	8.0308	8.5805	8.9119	8.7334	6.862	8.3229	9.0289	8.1323	8.3581	8.0591	8.2256	8.9096	7.9854	7.7185	8.738	8.7978	8.9599	8.2109	7.6761	8.6391	7.7143	7.3566	8.057	7.2551	7.4266	7.5909	7.2857	7.1003	7.3155	7.6897	8.018	7.491	7.3137	7.9419	7.2812	7.9872	6.9457	7.7191	7.9459	7.2301	6.8656	7.6685	7.6654	7.4493	8.1818
ABHD6	9.3211	9.1203	9.2202	8.744	8.8853	9.0671	8.8684	9.1975	8.5017	9.4938	9.2618	9.4514	9.8206	9.5795	8.8838	9.3377	9.1418	9.3835	9.1154	9.2938	8.9621	7.263	7.1106	7.8975	6.5291	6.493	6.925	7.0949	6.809	6.8788	6.5276	7.1084	6.8728	7.2301	7.7897	7.0676	6.911	7.8025	6.6008	6.8673	8.6543	9.1265	8.6648	8.5482	8.0398	9.1227	9.1113	9.1725	9.4418
ABHD8	3.9912	4.6898	4.4687	4.0236	4.1702	4.581	4.7169	4.4691	4.4482	4.313	4.3625	3.9444	4.6465	3.955	4.1251	4.5832	4.2864	4.1822	4.7807	4.2187	4.3422	5.5638	5.4718	5.1937	5.3678	5.4323	5.4822	4.9013	5.3756	5.4484	5.2365	4.8919	4.8609	5.5908	5.0501	5.157	5.3789	4.5144	4.8522	5.3304	4.3793	4.1759	4.4549	4.3197	4.3042	4.1112	4.5609	4.2355	4.2845
ABI1	9.6012	9.3921	9.9643	10.2385	9.7912	9.3587	9.2671	9.2366	8.8152	9.192	9.9692	9.9812	9.5064	10.1039	9.8184	10.0237	10.2497	9.6566	10.0044	9.775	9.7667	8.6271	8.6944	8.8079	8.297	8.2774	8.8517	8.6151	8.6353	8.141	8.4099	8.4822	8.4561	7.9986	8.7997	8.8892	8.8762	8.7789	8.5388	8.4392	9.6908	9.6286	9.4095	8.8452	8.8365	9.6351	9.5488	9.7902	9.6784
ABI2	8.8774	8.5183	8.7957	8.4335	8.4817	8.5508	8.9401	8.6752	9.3328	8.5516	8.4522	9.0584	7.5983	9.1203	9.24	8.2778	8.498	8.795	8.3084	8.504	8.1827	6.0269	6.5645	6.6513	6.1189	6.772	6.3595	6.8157	6.6804	7.1244	6.8933	6.9793	7.425	6.5515	6.4403	7.0557	6.2306	6.8622	7.1677	6.964	9.0011	9.2534	8.7485	9.0457	9.605	9.3852	9.039	9.0372	8.609
ABI3	7.1539	7.9252	7.0295	6.7245	6.6514	7.1572	7.223	7.1099	7.3132	7.2377	7.3504	6.8057	7.5929	6.9786	6.9783	7.3136	6.6328	6.8493	7.2914	6.8723	7.3232	6.943	7.1272	6.1284	6.3586	6.5498	6.4678	6.944	6.9282	7.3854	6.9054	6.456	6.8818	6.7458	5.9306	6.9472	6.9195	6.6672	7.3786	6.8742	8.0363	7.6381	7.587	8.177	8.0536	7.2135	7.3995	7.4768	7.1103
ABI3BP	7.4128	7.4245	6.3969	7.0296	7.6341	5.6039	6.4658	6.4217	7.3158	6.6661	7.2488	6.8643	6.0333	8.1708	7.3178	6.2739	7.8153	7.1123	7.2502	6.531	7.082	5.9881	6.3836	6.2248	6.9151	8.8342	6.7146	6.6976	6.3346	6.931	6.0798	7.0613	8.1516	6.008	5.9997	6.6413	6.7331	6.2585	7.8924	7.7135	9.3771	7.1543	6.7726	7.5619	7.6272	8.8394	7.7249	8.0256	7.2714
ABL1	8.309	7.2717	8.3803	8.163	8.293	8.2824	8.404	8.0745	8.2826	8.2484	7.4171	7.2795	8.4081	7.2138	8.0115	8.0297	8.175	8.2419	8.0622	8.5263	7.2257	7.5236	7.4222	7.5738	7.1745	7.0339	7.0718	7.9407	7.8177	8.2876	7.5257	7.8723	7.8865	7.3966	7.321	7.661	7.4245	8.0579	7.8989	7.3502	8.0386	7.9221	8.0536	7.7827	7.4701	8.3336	8.0318	8.096	7.9332
ABL2	8.2135	7.6116	7.9423	8.1705	8.0924	8.0788	8.2488	8.1161	8.4832	8.1996	7.8351	8.0781	7.131	8.2981	8.552	7.9706	7.951	7.9461	7.8033	8.0027	8.1491	6.3593	6.3459	6.449	6.2947	6.1639	6.5916	6.6161	6.3768	7.2402	6.339	6.5502	6.2263	6.0818	7.1617	6.2072	6.1682	6.0768	6.5319	5.9982	8.1635	8.7486	8.4178	8.5757	8.6506	8.6993	8.4064	8.1956	8.2457
ABLIM1	11.8617	10.7642	11.9292	12.0832	12.0554	11.8923	11.8372	11.8937	11.5891	11.6812	11.3592	11.3478	11.3822	11.4654	12.0134	11.4122	11.8416	11.5787	11.6139	11.8616	11.0879	8.95	8.447	8.888	8.395	8.8265	8.8485	8.8567	8.9389	8.8199	9.0032	9.1378	9.015	9.0989	8.8796	9.2435	8.8368	9.0932	9.2012	8.5713	11.7447	11.9129	11.8359	11.3246	11.0714	11.8716	11.5871	11.8332	11.5071
ABLIM2	7.9095	8.0368	8.0592	7.8311	8.1205	8.253	8.3964	7.9029	8.3204	7.8683	7.9507	8.0054	8.3573	7.8885	7.883	7.9757	7.7685	8.2394	8.182	7.9176	8.2044	6.8156	6.8039	7.139	6.9013	6.6719	7.1599	6.5303	6.7996	6.8676	6.7286	7.0607	6.709	6.6306	7.1903	6.8973	7.0049	7.0976	6.4525	7.0028	7.9251	7.8169	7.8376	7.7713	8.1263	7.3987	7.7298	7.6258	7.5844
ABLIM3	6.7768	6.1193	6.4833	6.505	6.6854	6.7052	7.137	6.7927	7.3193	6.7986	6.1849	6.1018	6.7851	6.6326	6.7148	6.2813	6.4172	6.5393	6.1136	6.7822	5.2796	5.6138	5.887	5.8488	6.0878	6.3744	6.0477	5.5531	6.1348	6.8339	6.1864	6.0513	5.9876	5.8932	5.8704	6.1496	5.8978	5.8003	6.4115	6.2441	7.0408	6.9081	6.9999	7.1403	7.3714	6.7023	6.8247	6.8912	6.5402
ABO	8.4621	8.4351	8.8704	8.879	9.1495	8.8993	9.0617	8.662	8.3402	8.664	7.5013	8.6168	8.7425	7.7382	7.9746	7.7937	8.3209	7.9987	8.2972	8.3036	7.6595	9.0765	9.3642	10.0865	9.0121	8.8363	9.5254	8.6753	9.2429	8.0068	9.1917	9.41	8.8512	9.2001	9.244	9.2793	8.5367	9.0151	8.8512	9.6016	8.4321	7.7747	8.2827	7.899	8.3647	8.5078	7.7586	8.3024	7.486
ABP1	11.5888	10.7691	11.0184	10.9627	11.3507	11.7093	11.9082	11.8483	12.2439	11.9182	10.5402	11.7511	11.5026	11.692	11.1597	11.2669	11.5282	11.9568	11.192	11.6269	10.7631	11.2748	9.9459	11.6181	9.5353	9.5892	10.5997	9.9781	10.4262	8.8873	9.4836	10.9126	10.4667	11.075	11.2409	10.7089	9.9769	10.5897	8.9905	9.6534	10.2134	11.0815	11.2099	11.5659	10.9139	11.2627	11.4371	11.1617	11.6153
ABR	10.8228	9.7961	10.5246	10.1185	10.5935	11.0978	10.874	11.0984	11.087	10.8144	9.9107	10.8047	10.3845	10.5165	10.4919	9.7745	10.1448	11.1614	10.1557	10.6741	9.8542	7.8006	7.8297	7.9842	7.7333	7.5631	7.8079	7.803	7.7134	7.1862	7.5125	8.2319	7.8508	7.6941	7.755	8.0398	7.9108	8.1361	7.6965	7.9717	9.7051	9.9579	10.5418	10.1783	10.1384	10.2229	9.9321	10.0799	9.6857
ABRA	6.066	5.3084	5.5638	5.7577	5.1261	5.633	5.3971	5.2392	5.6815	5.2885	4.9422	4.892	5.594	5.1274	5.1325	4.9714	5.7266	5.3953	4.9769	5.6511	5.4908	4.8685	4.1281	4.9196	4.5511	4.413	4.571	4.5181	4.8601	4.2426	4.4929	4.4525	5.025	4.5799	4.805	5.0803	4.3856	4.9728	4.2059	4.4567	4.9695	5.5254	5.2456	4.9458	4.8596	4.9962	5.5881	5.1785	5.422
ABT1	6.9737	8.5592	6.7859	6.8197	6.8626	6.6928	6.9013	6.8183	6.5662	6.7436	7.3395	5.8451	7.4517	6.7955	6.7024	7.1803	7.1107	6.2837	7.189	6.6783	7.9864	5.9782	6.3979	5.9624	6.3209	6.4257	5.8355	6.0719	6.1414	6.0066	6.378	6.2745	6.0874	6.507	6.1943	5.9717	6.1375	6.5211	6.1639	6.0571	7.0211	6.7574	6.8827	6.6911	6.3203	6.7925	7.3123	6.993	7.4322
ABTB1	6.7899	7.6199	6.9257	6.891	7.2509	7.5323	7.6417	7.4092	7.5028	6.8102	7.1328	6.7354	7.527	7.0278	7.0331	7.4701	7.1232	7.4475	7.5151	7.1242	7.7877	6.331	6.1413	6.2667	6.3434	6.493	6.4959	5.7897	6.1792	6.1214	6.1711	5.8898	6.0648	6.1273	6.2799	6.341	6.2283	6.3014	5.6649	6.5049	6.8949	7.1864	7.0191	7.0243	7.1407	6.5674	7.1014	6.7684	6.8341
ABTB2	6.9871	6.9717	6.9177	7.038	7.0365	6.7072	7.0619	7.2795	6.3986	7.0974	7.105	6.8294	7.4392	7.1029	7.3889	7.1095	6.7875	6.9658	6.9028	6.4353	6.6131	7.1025	6.4624	8.7867	6.7622	6.7997	7.9017	6.5134	6.6613	6.6922	6.6345	6.835	7.0016	6.7586	7.7838	6.8461	7.4231	6.742	6.4715	6.0026	7.1274	6.7694	6.9126	6.0176	6.2929	7.9884	7.6705	7.1793	6.919
ACAA1	10.6172	11.1649	10.1946	10.473	10.3303	10.7151	10.7888	11.0362	10.8443	10.912	10.0751	10.5801	10.568	10.2965	9.7794	10.2875	10.2652	10.966	10.4282	10.5899	10.5262	8.2239	8.2389	9.698	8.1492	8.6642	8.1805	8.1951	8.6064	8.0466	8.4833	8.7383	8.2005	8.7242	8.4671	8.7819	8.7329	9.2447	8.0639	8.5004	9.4497	9.5417	9.7871	9.8652	10.0225	9.6895	10.2503	10.1452	10.1768
ACAA2	12.3731	12.5465	12.4423	12.397	11.7327	12.4155	12.3179	12.4634	11.5916	12.3164	12.3322	12.4762	12.2141	11.9065	11.4977	12.2973	12.1606	12.5282	12.3063	12.1403	11.8882	11.0125	10.574	11.6109	9.2957	10.0048	10.2103	10.5346	10.1013	9.2286	10.0725	10.3924	10.0182	9.7219	10.6745	10.5321	10.3579	11.1402	9.6919	9.7992	11.2862	11.0943	11.9264	11.4888	10.858	11.068	11.4265	11.8184	11.6123
ACACA	9.3287	9.0539	9.5272	9.1744	9.3437	9.2464	9.5157	9.4441	9.613	9.8851	8.8649	9.7511	9.0484	9.8855	9.789	8.7129	9.4674	9.0212	9.1157	9.8217	9.2399	7.2868	7.7992	6.9116	7.5972	7.7105	6.8757	7.9824	7.8228	7.3643	7.5405	7.7509	7.7513	8.2178	7.7432	7.3236	7.441	8.1626	7.5285	8.1531	9.5673	9.7106	10.0249	9.7422	9.7074	9.928	9.0198	9.3314	9.255
ACACB	10.624	9.335	11.3329	10.308	10.5465	11.1553	11.0244	10.6351	11.3201	11.0538	9.2802	10.6331	10.1065	9.9028	10.2899	9.7358	10.3074	11.2512	9.8361	10.8409	9.1043	6.9562	7.5951	7.4716	5.7189	7.584	6.0776	7.6078	7.4439	6.9448	7.684	8.2731	7.4549	7.0771	7.3913	7.8508	7.1819	7.9775	7.258	8.2448	10.1794	9.6	10.1738	10.3302	9.924	10.1612	9.5488	10.0849	9.3208
ACAD10	7.7277	7.1822	7.4255	7.1869	7.3539	8.1615	7.9058	8.4695	8.3593	7.9434	7.4136	7.8542	7.6974	7.6975	7.6602	7.4021	7.0424	8.2915	7.207	7.4714	7.122	6.0044	6.1605	6.4596	6.1324	6.2211	5.7605	5.9521	5.8646	5.5512	6.4505	6.0709	5.9702	5.9624	5.9934	6.5307	5.9205	6.5115	5.9864	6.5236	6.7961	7.4097	7.6879	7.7282	7.8795	7.262	7.3723	7.2759	6.8532
ACAD11	7.2595	6.2454	7.1111	6.5575	6.7074	6.9442	7.0133	7.1691	7.3629	7.0017	6.3153	6.6624	5.2859	7.5729	6.9657	6.0912	6.6781	7.0027	6.79	7.2401	5.9739	6.4437	6.942	6.1808	6.8243	7.1733	6.5312	6.7824	7.2751	7.3065	7.2312	6.7643	6.6264	6.5124	6.7026	7.0065	6.9253	6.9215	7.4729	7.3971	7.1855	7.007	6.8845	7.1024	7.3809	7.1094	6.2843	6.9374	5.9049
ACAD8	6.2643	5.1603	6.2127	6.2006	5.9562	5.7704	6.1309	5.8778	5.6563	6.0803	6.0347	5.1702	6.445	5.2939	5.7334	5.9972	6.6313	6.3228	6.3366	6.2456	6.4983	6.7305	6.7636	6.6302	6.6504	6.727	7.0319	6.5308	6.888	6.4661	6.4028	7.0736	6.6464	6.4603	6.8589	6.7398	6.5332	6.9986	6.1488	6.854	6.5026	5.7036	6.1456	5.9812	5.6183	6.4548	6.5168	6.066	6.6669
ACAD9	9.4206	8.8697	8.945	8.6328	8.9469	9.4651	9.3448	9.5333	9.7418	9.4976	8.8679	9.2775	9.23	9.3507	9.5711	8.837	8.7399	9.535	8.9126	8.986	8.8012	6.3301	6.3896	6.5661	6.532	6.4323	5.8327	6.4692	6.4597	6.6275	6.2464	6.41	6.4613	6.6275	6.5331	6.3975	6.5231	6.5013	6.4678	6.3244	8.8003	8.9859	9.2309	9.5683	9.5705	9.043	9.2319	8.9739	9.0114
ACADL	3.1486	3.1974	3.0196	3.1994	3.2427	3.5092	3.3972	3.3021	3.776	3.2263	3.0262	3.3378	3.1587	3.2582	3.3899	3.4143	3.4592	3.3393	3.2893	3.4914	3.2101	5.0585	4.1527	3.9962	4.3969	4.2639	3.9858	4.0074	3.91	4.3456	4.0253	4.1877	3.9618	4.0633	4.4386	4.0433	3.7952	4.6081	3.9716	4.5893	3.2885	3.1988	3.2188	3.3884	3.4653	3.3983	3.3841	3.1378	3.433
ACADM	7.7887	8.555	8.414	8.8919	8.1867	7.7688	7.6185	7.4871	5.9771	7.7756	8.9573	7.9647	7.9948	8.5396	7.7897	9.235	8.9015	7.8524	8.656	8.0158	8.8497	6.4533	6.6631	8.1602	6.5906	7.3889	6.2539	7.3533	7.1101	6.8057	6.5284	7.6	7.203	6.6932	7.11	7.526	6.9991	8.2429	6.9347	7.1538	7.8084	6.9319	7.0064	5.5566	5.9981	7.2653	7.6048	7.7818	8.2981
ACADS	9.5846	9.3842	8.8214	8.6203	8.9063	10.0432	10.1208	10.1522	10.1004	10.0152	8.2409	9.0307	9.283	8.3016	8.6733	9.2181	8.3539	10.0818	9.1479	9.2902	8.6932	7.6256	7.3003	8.3788	7.0174	7.4025	7.1813	7.4369	7.362	6.7374	6.8517	8.0096	7.3342	7.6966	7.5276	8.0292	7.2219	8.5553	6.8586	7.8387	7.3176	7.6805	8.4897	8.6776	8.0962	8.1604	8.6807	8.3538	8.4759
ACADSB	8.0536	7.8793	8.4879	8.4867	8.4864	8.0955	7.6668	7.6862	7.7559	7.8128	8.3856	8.3813	7.0861	9.5532	8.5612	8.5857	8.6212	8.0204	8.1923	8.5392	8.2469	5.1894	4.8662	5.7007	5.5083	4.6976	4.0056	6.2932	5.673	5.3581	5.4347	6.9559	6.4837	5.3893	5.7889	5.9898	5.8169	6.5807	5.6495	6.0905	8.196	7.5917	7.508	7.3994	7.3096	7.9549	8.4552	7.9629	8.2929
ACADVL	10.975	10.3978	10.4786	10.2785	10.8614	11.3082	11.3317	11.5258	11.6515	11.3866	9.9054	10.7003	10.4279	10.351	10.2251	10.3005	10.1463	11.5513	10.3629	10.7188	9.9671	9.245	9.2561	10.1443	9.3597	9.528	9.2998	9.2475	9.5101	9.0815	9.3536	9.4834	9.1009	9.3684	9.3509	9.6115	9.454	9.6821	9.2648	9.3927	10.0419	10.0482	10.4901	10.8807	10.95	10.2215	10.0763	10.6767	10.2837
ACAN	5.4836	5.3093	5.7177	5.5391	5.5369	5.4672	5.9169	5.6139	5.9652	5.2922	5.9567	6.4286	6.0435	5.7842	6.0432	5.636	5.5319	5.6052	5.7286	5.6286	5.5368	5.7528	5.6052	4.5965	5.6491	5.5453	5.4711	5.825	5.3585	5.7433	5.0673	5.2961	5.2691	5.7795	5.4611	5.0968	5.5251	5.594	5.0565	5.0151	5.7818	5.7038	5.8847	5.917	5.9786	5.5373	5.2905	5.3963	5.053
ACAP1	6.7797	6.6365	6.6851	6.1371	5.3369	6.1173	6.59	7.6788	7.8436	6.7339	6.8399	7.1345	6.3198	7.2069	5.9714	5.8667	5.4474	6.7616	6.3961	6.2344	5.943	6.5041	6.5875	5.7871	6.6786	7.0864	6.4042	6.1405	6.5635	6.867	6.7913	6.4774	6.1891	6.1464	6.099	6.4592	6.9954	6.028	6.9673	6.9863	8.123	7.2366	6.8898	8.2228	9.1621	7.2638	6.2105	7.4226	5.521
ACAP2	9.3023	9.4032	9.6366	9.7209	9.7732	9.4908	9.4293	9.28	8.1764	9.5389	9.4049	9.3706	8.4733	9.8071	9.5851	9.1241	9.6748	9.3522	9.4013	9.8256	9.5792	7.5203	7.5843	7.8497	7.6502	7.9759	7.8017	7.736	7.2769	7.565	7.5257	7.678	7.73	7.6514	7.8006	7.4894	7.7	7.8068	7.6202	7.8019	9.8141	9.0786	8.8531	8.5375	7.9392	9.2885	8.8849	9.41	9.0707
ACAP3	6.9429	6.0978	6.1712	5.2354	6.0973	6.4146	6.6529	6.7198	8.1042	7.4242	6.2257	7.1062	6.3936	7.2166	7.3617	6.0863	5.4472	7.2011	5.2639	6.2205	5.4154	5.7187	6.6577	6.3377	6.6538	7.2561	5.8417	5.7916	6.4351	6.9188	6.0188	6.4934	6.7187	6.5644	6.1348	6.0052	6.3566	5.6045	6.2832	7.5936	5.814	6.1046	6.3815	7.4534	7.8644	7.0171	6.1753	6.2536	6.0135
ACAT1	11.2326	11.484	11.0006	11.0745	10.9616	11.1167	11.2882	11.0725	10.5172	10.9257	10.9334	10.6415	9.8247	9.4274	10.0749	10.6341	11.1606	11.3857	11.3249	10.9509	11.4276	8.2091	7.9958	9.3155	6.806	7.5621	7.3749	8.6298	8.1168	7.915	7.9463	9.4558	8.7871	7.9214	8.2398	8.9824	7.6601	9.4003	8.1958	7.9015	9.8312	9.9197	10.4311	10.2077	9.8821	9.9711	10.8642	10.2231	10.925
ACAT2	9.7417	10.8511	9.7922	9.548	9.7128	9.5186	9.6627	9.8739	8.9921	9.8219	9.5665	9.5429	10.0523	9.3134	9.6026	9.5412	9.9716	8.5998	10.155	9.9247	10.6767	7.9286	7.9971	8.0398	7.7255	7.3294	7.3266	8.092	7.1778	6.5436	7.1318	7.2852	8.1427	7.731	8.8203	7.6982	8.2327	8.6095	7.6304	7.6282	9.7727	9.3295	9.9847	8.8356	9.265	9.5912	9.7286	9.3762	9.7497
ACBD3	10.0722	9.5501	10.0942	10.3251	10.192	9.8193	9.9804	9.4814	9.3564	9.8705	10.4504	10.2125	10.1821	10.7174	10.7527	10.503	10.2713	9.5056	10.2082	10.1221	10.1786	8.8701	8.4482	8.364	8.2379	8.2064	8.6051	8.4126	8.1021	7.4286	8.019	7.9833	7.9321	7.8543	8.9338	8.0353	8.4563	7.8027	8.0384	7.7768	10.2194	10.7679	10.4797	10.2704	10.2832	10.6395	10.5968	10.6177	10.7182
ACBD4	6.8468	7.0873	6.8771	6.2812	6.5353	7.341	6.8463	6.6464	6.6386	7.1604	5.8422	5.7535	6.525	6.2166	6.0187	5.9253	6.0739	6.908	6.608	6.5971	6.2112	5.9642	6.1205	6.0643	5.9448	5.871	5.6879	5.9554	6.3596	6.2045	6.1533	6.1618	5.8968	6.1958	6.0409	6.3099	5.7493	6.2505	5.8622	5.9412	6.1002	6.3972	6.2108	6.4993	6.5855	6.5163	6.3474	6.7248	6.5557
ACBD5	9.3864	8.7068	9.7708	9.9427	9.6241	9.0773	8.7086	8.5084	7.9638	8.9938	9.6842	9.4083	9.0758	9.9871	9.7374	9.8666	10.0207	9.3646	9.5371	9.7711	9.5671	7.2519	6.9951	7.4479	7.2875	7.0949	7.0628	7.3277	6.7842	7.2736	7.4212	7.4035	7.7946	7.6173	7.4622	7.5433	7.268	7.9184	6.8642	7.744	9.3961	9.147	9.2431	8.6629	8.2526	9.4524	9.437	9.5663	9.6274
ACBD6	8.5818	8.7593	7.8493	7.7899	8.2631	8.2742	8.5744	8.3208	8.8873	8.2011	8.3868	7.9035	8.3899	8.0866	8.3023	8.502	7.9424	8.2888	8.2241	8.0584	8.572	6.8497	6.4853	6.6118	6.902	6.9717	6.5484	7.0048	6.7707	7.2648	7.0629	7.0938	7.0101	6.9159	6.6031	7.1199	6.9223	6.9359	7.3437	5.9577	8.0628	8.2978	8.3169	9.1554	9.2212	8.2182	8.7216	8.2149	8.4221
ACCN1	4.5056	4.7958	4.358	4.8077	4.8413	4.6157	4.7367	4.6408	5.023	4.6	5.0373	5.2078	5.0925	5.2106	4.895	5.147	4.585	4.907	4.6508	4.3857	4.8444	4.9449	4.68	5.3585	4.7527	4.9134	4.8886	4.1988	4.9654	4.4569	5.0889	4.5135	4.3533	4.4779	4.5813	4.7028	4.5917	5.0629	4.0972	5.2395	4.5427	4.3239	5.1734	5.0006	4.6803	4.334	4.6684	4.5161	4.6416
ACCN2	5.0144	5.292	5.2555	4.9523	5.0547	4.9938	5.3205	5.0631	6.32	5.1615	4.9015	5.1023	4.9857	5.0969	4.8857	4.9005	4.8363	5.5934	5.0239	4.9237	5.0066	4.7402	5.2028	4.9571	5.0309	5.3718	5.1659	4.7352	5.136	5.0484	5.2468	4.9753	5.4763	5.253	5.1495	4.8813	4.8839	4.6765	4.7514	5.4671	4.9123	5.0963	4.7509	5.5258	5.406	5.4559	5.1052	4.8391	4.8352
ACCN3	5.1882	5.0342	4.8058	4.6997	5.1698	5.2408	5.4304	5.5248	5.9477	5.4612	4.6224	5.6265	5.1899	5.9477	5.304	4.8912	4.7173	5.6504	4.8915	5.0525	4.7422	4.9581	4.7578	4.6811	4.784	4.6458	4.6615	4.3624	4.6187	4.423	4.4607	4.8244	4.3327	4.5495	4.6037	4.5495	4.6442	4.4884	4.5251	5.5803	4.7042	4.5376	4.6564	5.011	5.1697	4.9337	4.6891	4.6673	4.6275
ACCN4	5.3203	5.0403	5.0802	4.8538	4.8281	5.1183	5.2361	4.8926	5.2982	5.4103	4.9216	5.112	5.288	4.8613	4.8155	4.9834	4.8007	5.4719	5.1389	4.7541	5.1306	3.4035	4.3542	4.5206	4.2363	3.8577	4.1786	3.8556	3.9252	4.204	4.1656	3.8544	3.6669	3.8614	3.5847	3.8257	3.6895	4.0928	4.0959	4.3755	4.8553	4.972	5.0604	5.0591	5.2711	4.7945	4.6763	4.7962	4.6612
ACCN5	3.8995	3.8318	3.7213	3.7472	3.7549	3.9804	4.1807	3.8393	3.7653	4.252	3.8063	3.8063	4.0773	3.8161	3.8699	4.0452	3.6778	3.7819	3.7619	3.6496	3.9448	3.6901	3.8883	3.6417	3.6606	3.8255	3.5411	3.5994	3.8368	3.3324	3.5849	3.7573	3.4389	3.6424	4.0091	3.8645	3.5781	3.8904	3.9836	4.1695	3.7083	3.6407	3.6961	3.8452	3.9178	3.5356	3.8272	3.4621	3.7567
ACCS	8.1266	7.6416	8.7599	7.7994	7.9262	8.4031	8.1989	9.9933	10.1141	8.3951	7.8176	9.3187	7.7705	8.6004	8.3541	7.7492	7.6699	8.9215	7.7229	8.6505	7.4435	6.3287	7.0164	6.1876	6.8075	6.6795	6.2075	6.0893	6.3086	7.0766	5.9945	6.5384	6.7163	6.0651	6.4465	6.3351	5.963	6.2514	6.099	6.6771	8.1727	8.6294	7.9893	8.8166	10.1951	7.8248	8.5115	8.2144	7.1946
ACD	7.8657	7.9114	7.384	6.6635	7.4011	7.8171	7.8626	8.1103	8.509	7.8552	7.7942	7.9341	8.2986	8.0328	8.1323	7.8362	7.3554	7.886	7.3417	7.3467	6.9991	6.2663	6.8298	6.4729	7.2117	6.8402	6.7864	6.9085	7.1519	7.3545	7.0371	6.7898	7.1216	7.2024	6.2139	6.7866	7.1261	6.5947	7.2013	6.2703	7.9052	7.8706	7.9447	8.5777	8.8387	7.8303	7.6472	7.7847	7.7299
ACE	6.8939	5.8352	5.7562	5.5331	5.7341	6.5306	5.8976	7.0195	6.6271	6.4348	5.9296	7.0359	6.6761	7.5438	6.807	6.1843	6.1901	6.1452	5.867	6.2682	5.8136	4.9743	6.4092	5.578	6.5312	5.5992	5.8769	6.0301	5.6534	6.6805	6.1862	6.4673	6.8585	6.2472	5.461	6.171	6.3896	5.5913	6.1672	6.3179	5.9132	6.5482	6.5547	6.7096	6.5786	6.5636	5.9263	6.2725	6.3908
ACE2	9.5799	9.6656	9.262	9.5365	8.2538	9.8604	9.2895	10.0227	8.6097	10.0777	9.4296	9.3631	7.7204	7.433	9.0206	9.0672	9.7958	9.9535	9.6437	9.4195	9.6014	8.1478	7.4152	7.2869	9.2643	8.1229	8.7073	8.0704	8.2844	6.7277	7.9126	6.8569	5.2939	8.2455	9.1846	6.3195	8.9527	8.5064	7.2105	8.1731	9.1281	10.3341	10.1266	9.8802	9.3639	9.6533	8.1474	9.9187	9.229
ACER1	4.662	5.0668	4.7703	4.8372	4.7261	4.9526	5.0405	4.756	5.0085	4.9359	5.3567	5.5162	5.4149	5.1903	5.266	4.8601	4.5008	4.7346	4.7491	4.7377	4.7581	5.8993	4.9444	5.6924	5.0115	5.3926	5.0307	5.0662	5.171	5.0587	4.9932	5.2635	4.9932	5.74	5.4924	5.3531	5.4525	5.4981	5.439	4.6582	4.7462	4.8284	4.8453	4.7652	4.7198	4.5618	4.8313	4.305	4.3051
ACER3	9.5282	8.6606	9.7628	9.0191	9.9209	9.7145	10.0366	9.0262	8.8177	9.349	8.996	8.9454	8.1532	9.0345	9.3918	8.9339	8.8703	9.1661	9.7124	9.8879	9.3478	7.3291	6.9138	7.6222	7.1356	6.7318	7.457	6.9596	6.6391	6.5974	6.5807	7.2342	6.9298	6.6919	7.3374	6.8185	7.1189	7.1478	6.5907	6.7836	9.6727	9.7305	9.569	9.3019	9.2415	9.5376	9.6707	9.753	9.3793
ACHE	7.2931	6.195	6.8318	5.8384	6.5728	7.099	6.8549	6.6503	7.2472	6.9235	5.6518	6.0007	6.4727	7.1353	6.7074	5.946	5.8594	6.5954	5.9895	5.8963	5.8187	7.2825	7.1593	8.3193	7.0245	6.0849	7.8307	6.5011	6.5209	6.2337	6.3694	5.4135	6.0593	6.9248	7.4192	5.9508	7.0821	5.8308	5.5088	5.8063	6.7103	6.8429	7.7494	7.9847	6.9264	7.2524	7.3511	6.5801	6.439
ACIN1	8.1066	6.7384	7.9278	7.9113	7.8429	7.7981	7.9572	7.9315	7.7443	7.8695	7.1328	7.5089	7.6861	7.6389	7.7364	7.2283	7.7543	8.2774	7.5764	7.8875	7.4669	7.073	6.9265	6.9573	7.2784	7.0987	7.0068	6.8968	7.2004	7.1737	7.2269	7.0611	6.8395	6.9742	7.1959	6.9343	7.0131	6.9183	7.2048	7.43	8.1869	7.9078	7.7638	7.8328	8.1807	7.966	7.4799	8.0301	7.4521
ACLY	9.1618	8.6019	9.0467	8.5041	9.3	8.906	8.9243	9.4118	9.0469	9.1605	9.5428	9.8434	9.8896	10.6115	10.2431	9.5919	9.1142	8.7835	8.843	9.0607	8.9638	7.585	7.997	7.3215	7.7871	7.8409	7.3365	8.0471	7.9766	7.8273	7.6487	7.8537	8.1232	8.4501	7.9151	7.6709	7.8713	7.8535	8.0401	7.6873	9.4862	9.619	9.5035	9.1619	9.3136	9.5877	9.3139	9.4427	9.2227
ACMSD	3.9155	3.997	3.8147	3.5644	3.4851	3.7761	3.7424	3.7142	3.7319	3.7746	3.8967	4.2711	4.2806	3.8779	3.8567	3.7571	3.6546	3.6375	3.7254	3.9184	3.7037	3.1496	3.6195	3.5277	3.6085	4.9899	3.5229	3.5258	3.3214	4.0841	3.7526	3.886	3.6959	3.7891	3.5297	3.4895	4.243	3.3369	3.0502	4.6288	3.5978	3.9153	3.7689	3.5603	3.8643	3.5767	3.495	3.6486	3.5944
ACN9	5.9419	7.775	6.1494	6.1664	6.214	5.536	5.3974	4.7249	4.0927	5.4246	7.6893	5.3444	7.2892	6.049	6.1842	7.4551	7.5386	4.93	7.3804	6.4074	7.9193	5.7045	5.7185	5.3473	5.8541	5.9994	5.2264	6.2906	5.9521	5.6614	6.0552	6.6926	6.5376	6.2406	5.37	6.1683	5.6048	6.6593	6.0701	5.6165	6.6018	5.9125	5.7237	5.0452	4.7423	6.418	6.978	6.605	7.7697
ACO1	9.0173	8.7127	9.0494	8.6768	8.766	9.0256	9.0788	8.7567	8.6318	8.7975	8.7467	9.0259	9.3984	8.8566	8.7453	8.7316	9.1349	8.8659	8.9836	9.1159	8.8931	7.3972	7.6323	7.3337	7.8989	7.6253	6.9408	7.6405	7.6619	7.8343	7.7832	7.6054	7.7833	8.1865	7.8263	7.5081	7.9381	7.2981	7.4146	7.9254	8.7198	9.3351	9.3121	8.77	8.6922	9.1212	8.9635	9.0449	9.0087
ACO2	10.4745	9.6115	9.8684	9.932	10.1024	10.4802	10.6004	10.4226	10.4939	10.5955	9.4666	10.0627	10.2318	9.2694	9.5328	9.804	10.1582	10.459	10.274	10.1827	9.8368	8.3686	8.4522	9.4526	7.3387	8.0751	7.7239	8.4536	8.5014	7.7218	8.2142	8.9357	8.4333	8.7579	8.9187	8.8184	8.5059	8.8985	7.9254	8.0009	9.396	9.5502	9.7317	9.9241	9.823	9.6515	10.0747	9.5798	10.2339
ACOT1	7.6527	8.922	7.9755	8.5633	7.9153	7.8219	7.0445	7.7904	6.4592	7.9699	8.3804	7.4087	8.8291	7.2371	7.4564	8.5991	8.7339	6.8347	8.9285	8.1409	8.8022	6.3664	6.3164	6.2365	6.1519	6.1007	6.2489	5.8091	5.8027	6.0572	5.9528	6.877	6.4017	5.8494	6.2979	6.6755	6.0432	6.0729	5.8157	6.1123	7.6756	7.1227	7.6118	6.9032	6.6454	7.7567	7.952	7.589	7.827
ACOT11	9.6844	8.6506	8.9055	9.2704	9.2248	9.5647	9.6646	9.7146	9.8105	10.3358	8.4829	9.907	9.7667	9.7311	9.6492	9.4583	9.3237	10.0171	8.813	9.23	8.8728	7.7696	7.6764	8.3992	7.8297	7.5369	7.5281	7.6555	7.5316	6.9706	7.5333	8.0039	7.1677	7.7254	7.9114	7.8298	8.2356	8.6705	6.8472	7.5115	8.2531	8.464	9.2648	9.1868	9.1081	8.8706	9.5604	9.553	9.3921
ACOT12	3.1233	3.2607	3.0991	2.9985	3.1457	3.3647	3.1845	3.2263	3.2084	3.0585	3.2065	3.4461	3.0632	3.2049	3.0655	2.9497	2.9853	3.0217	3.5601	3.2696	3.2063	2.9484	3.0178	2.9458	2.7861	2.6988	2.6804	2.7244	2.9077	2.7979	2.7885	3.1168	2.9056	2.8425	2.8411	2.8509	3.1819	2.6503	2.5973	2.9687	3.074	2.9842	3.1347	3.2213	3.142	2.9954	2.9321	3.2505	3.628
ACOT13	10.9005	12.3694	11.129	11.388	10.8611	11.4681	11.0208	10.9834	9.9951	10.9478	10.787	10.0565	11.4363	10.5652	10.7495	11.565	11.6934	10.5237	11.8937	11.1477	12.4682	9.1673	8.97	9.699	8.0871	8.8402	9.1995	9.2465	9.2081	8.3851	8.7035	9.7125	9.3612	9.5198	9.1511	9.5958	8.8803	10.0666	8.9866	8.7666	10.6139	10.4415	10.8625	9.9671	9.6958	10.5317	11.3522	10.6454	11.3048
ACOT4	7.4687	8.9491	7.0337	7.1336	6.3306	8.3244	7.0111	7.0125	6.278	7.77	8.1951	7.5143	8.6762	7.1084	7.0811	8.164	7.8489	8.0363	7.506	7.7942	8.1675	6.0617	5.2984	5.0223	5.4405	4.8375	4.6036	5.7036	5.5955	5.0953	3.889	5.6168	4.5073	5.7447	5.3228	4.8754	5.1589	6.2773	5.2492	4.9113	5.5763	5.8508	6.7207	6.4555	5.0907	7.1049	7.3333	7.2283	7.262
ACOT6	4.4789	4.9546	4.9321	4.7696	4.5646	4.5699	4.6636	4.9162	4.917	4.5291	5.3071	5.5956	5.5675	5.3064	4.8365	4.955	4.4429	5.0006	4.7363	4.491	4.922	3.7413	4.0081	3.9352	3.6447	3.788	3.2489	3.5108	4.0688	3.4342	3.5527	3.5234	3.6395	3.3714	3.527	3.4219	3.5183	3.8676	3.8871	3.7758	4.5543	4.6598	4.7377	4.8069	4.7465	4.131	4.6489	4.5342	4.3723
ACOT7	9.8559	9.939	9.5546	8.9655	9.47	9.8695	10.0468	10.0081	9.5094	10.0928	9.5631	9.0553	10.3663	9.4604	9.7368	9.7214	9.5228	9.5706	9.929	9.7596	10.2598	8.0228	8.4779	8.3708	8.6172	8.4453	7.3889	8.5786	8.1826	8.0341	8.0653	7.8967	8.5482	9.0896	8.1513	8.3777	8.3858	8.3794	8.0195	8.0305	9.1411	9.3971	9.7999	9.863	9.3053	9.789	9.5068	9.8746	10.0644
ACOT8	7.5149	8.6375	7.1492	7.2686	7.2475	7.5902	7.6735	7.8342	7.1964	7.645	7.6478	7.0552	8.0958	6.4437	6.8473	7.7681	7.4764	7.568	7.7406	7.2233	8.458	7.0523	6.5593	7.8643	6.5414	6.3825	6.6176	6.847	6.7557	6.6693	6.3826	7.315	6.6648	7.0804	6.9288	6.9034	6.5194	7.3743	6.3132	6.8182	6.2513	6.7791	6.855	6.8183	6.8137	6.8667	7.7116	6.9927	7.4431
ACOT9	9.258	9.8049	8.9233	8.9005	8.96	8.8484	9.142	9.1117	8.4129	9.3134	9.0506	8.0139	9.1996	8.8188	9.2541	8.913	9.0574	8.1109	9.4265	9.2198	9.1702	7.2146	7.5897	7.5085	8.0354	7.2274	7.5901	7.3876	7.0278	7.5668	7.3447	6.7301	6.9935	6.9404	7.2217	6.8127	7.6884	7.0317	7.3033	7.1712	9.547	9.8563	9.6426	9.1689	8.9827	9.4823	9.1724	9.6594	9.354
ACOX1	11.4778	10.977	11.7121	11.6334	11.3966	11.993	11.8671	11.6762	11.2265	11.7362	10.5606	11.6336	11.2453	11.1028	10.8154	11.3218	11.264	11.9968	11.3678	11.8209	10.6105	8.7189	7.8093	9.9978	7.4007	7.837	8.0583	8.3221	8.5944	7.6126	7.7585	9.1518	8.5403	8.1042	8.4976	9.8218	7.9132	9.7451	7.9161	8.0738	10.2508	9.8724	10.2273	9.8267	9.0423	10.0677	10.3365	10.922	10.4698
ACOX2	7.7674	8.7338	6.6741	7.9533	7.118	7.4973	7.1486	7.86	7.5988	8.4238	7.69	8.0019	8.0177	8.4596	8.569	7.8936	7.6784	8.2333	7.6388	7.5985	9.252	5.3666	5.3073	6.4719	6.0189	5.9183	5.4473	5.3397	5.8724	5.9153	5.5282	5.8012	5.9569	5.9988	5.9459	6.0916	5.3593	6.2337	5.4549	5.7276	6.6331	6.6159	6.7061	6.3222	6.7824	7.2202	7.2617	7.0423	7.8931
ACOX3	7.9322	7.3498	7.576	7.3563	6.9374	7.9247	8.1602	8.0325	8.2558	8.2027	7.5495	7.9244	7.6522	7.9569	7.9824	7.2386	6.9888	8.0349	6.9303	7.1571	7.6207	5.772	6.1905	6.3289	5.986	6.2558	5.5347	5.6326	5.5679	6.1161	5.777	5.4529	5.4402	6.1251	6.3794	5.6883	5.8693	6.1231	5.8228	5.716	6.9227	6.8712	7.7599	8.2264	7.7352	7.7674	7.1529	7.3342	7.46
ACOXL	5.1702	5.3149	5.4407	4.8628	4.8249	5.7153	5.6746	5.668	5.0871	5.8444	5.0205	4.8544	5.5791	5.9225	5.1929	5.3108	4.9041	4.9483	5.6364	4.8028	5.6563	4.7524	4.2289	5.2967	4.656	3.5861	4.7195	4.5863	5.1406	4.7376	5.0397	4.9554	4.4342	4.7365	4.882	4.1964	4.2388	4.4476	4.5212	4.9995	5.2538	5.5075	5.5126	6.3293	5.9967	5.4281	5.0308	5.407	4.8488
ACP1	9.9996	11.3174	9.8294	10.0265	9.6645	9.8302	10.0119	9.6423	9.4995	9.9953	10.9668	9.7957	10.5494	9.9802	10.2415	10.7194	10.1323	9.6858	10.6547	10.0779	11.1533	8.7714	8.7198	8.5858	8.8505	8.6526	8.8268	9.1045	9.0004	8.9628	9.1573	9.0418	8.7714	9.2282	8.6466	8.7298	8.8517	9.172	9.0548	8.7269	10.0901	10.336	10.2234	9.9524	10.1325	10.2015	10.4282	9.9336	10.5552
ACP2	8.8266	8.8369	8.6755	8.4879	8.5221	9.2209	9.1258	9.1487	9.6451	9.3021	8.5438	9.2459	9.2247	8.7678	8.9282	8.6605	8.6408	9.383	8.5298	8.5012	8.2551	6.6857	7.301	7.1787	7.135	6.83	7.2108	6.9182	6.9246	7.037	6.6866	6.583	6.6187	7.2468	6.786	6.8559	7.0147	6.9698	6.6668	6.5575	8.8399	9.0198	8.8934	9.8245	9.6958	8.7796	8.8717	8.8905	8.6988
ACP5	7.6252	8.8021	7.7518	7.7528	6.6057	7.7026	8.0587	7.5839	7.8531	8.0472	8.012	7.0554	7.9079	6.988	7.7686	7.8187	8.1401	7.6999	8.3185	7.2558	7.2335	6.9039	7.9944	6.6083	7.9506	7.5671	8.338	8.3631	7.1855	8.1224	7.9051	7.6173	6.6895	7.5554	6.7266	7.5562	7.6998	8.0314	8.1789	7.7361	8.6916	8.248	8.4482	8.5349	8.8198	7.7935	8.0071	8.3241	7.4796
ACP6	8.1292	8.324	7.4018	7.4652	7.2256	7.757	8.2241	7.482	8.278	8.1019	7.9398	7.8249	7.6452	7.9284	8.0058	8.0187	7.8965	7.7471	7.4039	7.7797	8.5113	6.1938	6.2304	6.2601	7.2135	6.4837	6.3978	6.6539	6.4519	6.9277	6.5933	6.6788	6.6896	7.3962	6.3267	7.0342	6.7235	7.25	6.7424	6.3643	7.2388	7.6805	8.0692	8.2995	8.437	7.783	8.034	7.9061	8.4153
ACPL2	7.8293	7.4242	8.0448	7.4002	7.6775	7.3893	7.6652	7.4763	7.8512	7.6329	8.1681	8.2739	8.0909	7.8823	8.1919	7.8297	8.0309	7.7771	7.952	7.9147	7.4043	5.8775	6.3425	5.5019	5.9245	6.5573	6.2028	6.9436	6.3909	6.5845	6.0505	6.8347	6.6632	6.0276	6.0178	6.8065	6.1801	7.0463	6.8161	6.7828	7.5085	7.557	7.436	7.6033	7.8798	7.7608	7.7626	7.687	7.5592
ACPP	6.657	8.4978	7.7154	6.9533	6.8281	6.2098	7.0227	6.4615	6.495	6.8163	7.6141	7.5293	6.9568	7.2389	7.9011	7.6461	7.1021	6.8137	6.7881	7.104	7.9961	8.0451	7.6712	6.57	7.3468	6.5665	8.0643	7.4466	6.9884	6.1786	6.8735	6.5324	6.4943	7.5557	7.3992	6.1733	8.1292	5.9969	6.9817	6.599	7.7946	8.5266	9.0192	8.8701	7.7442	8.0041	7.3363	7.9553	8.8585
ACPT	6.6297	7.0746	7.3561	7.4036	7.3334	7.4028	7.6562	7.2708	7.6461	7.0755	6.9068	7.1478	7.2195	6.767	6.9754	7.1767	7.094	7.4168	7.4077	7.0805	7.3008	6.9518	7.0882	6.9745	7.0629	6.6449	7.068	6.645	6.9863	6.8289	6.7108	6.837	6.5404	6.766	6.6956	6.7166	6.5257	6.7743	6.7444	7.0308	7.1882	6.8992	7.0712	7.173	7.3634	6.6788	7.096	6.876	6.8598
ACR	4.8252	4.6696	4.475	4.4345	4.6418	4.2697	4.2469	4.5868	4.9581	5.0453	4.4213	5.3157	4.8959	4.8802	4.5227	4.5392	4.2127	4.3914	4.2889	4.4471	4.8897	4.6903	5.8571	5.7014	5.7262	5.3512	5.6362	5.8314	5.1329	4.5767	5.4338	6.2367	5.1772	4.7982	5.9307	5.6642	5.8669	5.9616	5.5835	5.4272	4.1355	3.8689	4.4093	4.629	4.3403	4.2979	4.3597	3.9439	4.2766
ACRBP	6.1802	6.7093	5.9887	6.3418	6.6643	6.7482	6.7971	6.3016	6.8426	6.456	6.7114	6.8064	6.9892	6.8951	6.4711	6.4625	6.2091	6.6124	6.3095	6.3787	6.2708	5.7166	5.1498	5.6272	5.8435	5.4824	5.6866	6.0285	5.6202	5.8097	5.6165	5.625	5.5245	5.4372	5.3559	5.7961	5.2453	5.263	5.6889	5.4968	6.139	6.3376	6.2244	6.606	6.1669	6.2345	6.2574	6.1179	5.9684
ACRC	5.0955	5.8687	5.6313	5.2426	4.9747	5.2127	4.9224	5.5253	6.1209	6.0065	5.0895	5.2069	4.4132	5.4704	5.7445	4.7079	4.9296	5.4979	4.8606	5.0751	5.48	4.1968	4.5688	4.0924	3.7245	4.4567	4.3706	4.8261	4.8237	4.3494	4.7237	4.2525	4.8311	4.492	3.9093	4.1159	4.4231	4.6267	3.917	4.3186	5.4366	5.523	5.2741	5.8219	6.3277	5.3511	4.7263	5.1538	4.5112
ACRV1	3.5697	4.2703	3.6952	3.9266	3.8163	4.1438	3.8187	3.7818	4.0662	3.7628	4.2149	4.6996	4.0951	3.8739	4.0083	3.8389	3.5922	3.9575	3.5557	3.7596	4.1465	4.5376	5.1148	4.857	5.1529	4.9673	5.2658	4.9048	4.6679	5.3686	4.6778	4.3616	4.4514	4.5726	4.4014	4.93	4.283	4.9425	4.7178	4.9404	3.8684	3.8302	3.7151	3.6065	3.5232	3.8435	4.2472	3.7002	3.7098
ACSBG1	5.9572	5.1287	5.5575	5.8242	5.6685	6.0888	6.2117	6.0163	5.0194	6.2353	5.7519	5.6676	5.7427	5.6854	5.8353	5.8371	5.8972	6.0917	5.7304	5.5545	5.9742	7.1161	6.1925	6.6483	6.3872	6.5898	6.382	6.4304	6.3511	6.5268	5.9498	6.835	6.6408	6.3989	6.3737	6.5332	6.5784	6.3199	6.1199	6.5263	5.6354	5.4427	5.5086	5.2154	4.6521	5.2173	6.0104	5.5818	5.3441
ACSBG2	3.9874	4.0369	3.9129	4.1163	3.8733	4.1558	3.9367	4.1119	3.8089	3.7085	4.4967	4.4213	4.4862	4.5717	3.8747	3.9552	3.723	4.2637	3.8401	3.8115	3.9523	3.4461	4.4345	4.9906	4.6654	4.1563	4.5806	4.4292	4.8964	4.4053	4.3573	4.9245	4.5187	4.4261	3.8334	3.9129	4.5631	5.0014	4.1809	4.378	3.7071	4.106	3.7909	4.4334	3.6081	3.7322	3.8532	3.8096	3.4838
ACSF2	9.7621	9.6847	9.2467	9.1939	9.3538	9.8395	10.5391	10.1668	10.453	10.1411	9.1362	9.7693	9.1345	8.7319	8.436	9.2091	8.9759	10.507	9.1127	9.5041	8.786	6.5159	6.487	7.8532	6.193	6.398	6.1903	6.6046	6.042	6.2748	5.8636	7.647	6.6292	6.2475	6.5721	7.269	6.6264	7.4588	6.2033	7.2488	7.4111	6.5692	7.9075	8.2444	8.3971	7.3867	8.6424	8.268	8.0051
ACSF3	6.2763	6.4414	6.1324	5.9043	6.2716	6.6069	6.8131	6.5716	7.153	6.6429	6.1551	6.5849	6.8778	6.6901	6.175	6.315	5.7597	6.8348	6.3863	6.2898	6.1187	6.2548	5.9233	6.3866	5.6075	6.0311	5.137	6.0878	5.7351	5.729	5.6205	5.6855	6.1208	6.0926	6.1179	6.1879	6.2183	6.4856	5.7419	6.2652	5.9981	6.0912	6.2689	6.7252	7.0021	6.1029	6.1746	5.8192	5.9869
ACSL1	6.4317	7.9242	6.9433	7.7266	7.325	6.8184	6.599	7.1946	6.2849	7.8684	7.1758	8.2648	7.3039	7.7331	7.8319	7.7174	7.9324	6.3579	7.6038	7.6727	8.4226	6.7279	8.1288	5.9027	7.3002	7.7405	7.9121	6.5403	6.2506	7.2808	6.5976	6.0997	6.1766	7.1697	6.6439	5.6367	6.8005	6.4337	6.2771	8.0619	7.9126	9.5964	8.0157	7.3051	7.406	8.5373	6.9831	7.8912	7.9696
ACSL3	9.5029	9.4704	9.6201	9.7305	9.8174	9.1678	9.2577	9.577	9.2494	9.6616	9.6876	9.6596	8.9583	9.8769	10.0115	9.7015	9.8245	8.5895	9.4531	9.7014	10.1684	10.108	10.1085	9.9307	10.1018	9.6539	9.6977	9.6976	9.5548	9.5007	9.4326	9.7621	9.5432	9.9773	10.2144	9.3679	9.7446	9.5804	9.5413	9.3117	9.8278	10.3278	10.1625	9.7871	9.7832	10.0264	9.9229	9.732	9.9469
ACSL4	7.9418	7.1983	7.5849	8.2169	7.565	6.8421	7.2789	6.1995	7.1388	7.0285	8.4636	7.2871	7.1794	7.7532	8.8124	7.7297	8.0605	6.8272	7.7357	7.7515	7.516	6.2923	7.3424	5.2357	8.2728	8.3251	6.8987	7.1948	7.4437	9.4093	7.8039	6.7746	7.3191	7.7683	6.5601	6.4947	7.2704	6.703	7.8989	6.7381	9.0461	10.0072	8.2495	8.3308	8.5816	9.2547	7.8282	8.8591	8.5641
ACSL5	11.4677	11.6075	11.7466	11.7165	11.7725	11.6908	11.3927	11.273	10.944	11.4493	11.6555	11.5168	11.4077	11.8747	11.4273	11.5093	11.7701	11.7862	11.6505	11.7419	11.7669	9.8859	10.0031	10.4215	9.658	9.1824	9.5979	9.6744	9.4074	8.6926	8.9948	9.8102	9.5978	9.4785	10.0457	10.1949	9.6989	9.9589	9.0047	9.4604	11.1692	10.8801	11.2211	10.287	10.0335	11.1281	11.2152	11.4173	11.3347
ACSL6	5.4974	6.081	5.9742	5.7775	5.8636	6.051	6.1416	6.0224	6.1129	5.9406	5.9163	6.2205	6.3123	5.8563	5.8952	6.0207	5.6681	5.7362	6.0006	5.8842	6.0041	5.8201	5.8176	6.0571	5.5428	5.9228	5.5933	5.6199	5.68	5.5572	5.6714	5.7432	5.1074	5.7355	5.5988	5.1989	5.6702	5.6772	5.7274	5.4934	5.793	5.8997	5.6198	5.6849	6.1629	5.4225	6.1345	5.4723	5.5315
ACSM1	4.8723	7.3247	5.1565	5.9255	4.9756	5.0679	5.0593	4.5186	4.7663	4.2839	4.6315	4.3464	5.4629	4.8912	4.4021	5.9504	5.2027	5.3683	5.5994	4.6756	7.2359	4.1484	4.2121	5.1817	3.844	4.0826	4.263	4.6416	3.9867	3.4817	4.8261	4.3181	3.8405	4.1378	4.3061	3.8071	4.243	4.2391	3.9477	4.8205	4.5586	5.7775	5.0059	4.6861	5.5093	4.3983	5.4536	5.1513	4.5813
ACSM2A	4.4186	4.6203	4.4	4.4519	4.3618	4.564	4.6391	4.4747	4.62	4.5629	4.2981	4.6656	4.6702	4.227	4.6453	4.5725	4.1045	4.517	4.5234	4.219	4.3935	5.4529	5.078	5.0415	5.3222	4.8522	4.9052	5.0418	5.058	4.6912	4.6552	5.4677	4.774	5.1946	4.8142	4.9011	5.1831	5.0425	4.8908	5.1871	4.3992	4.283	4.2698	4.6693	4.6786	4.1807	4.4359	4.0825	4.2158
ACSM3	8.2256	8.8355	8.7165	8.7423	8.5255	8.1065	7.4875	7.8613	7.3677	7.7743	8.219	7.0857	7.2532	6.9953	7.2018	8.432	8.6661	7.3456	8.9156	8.3808	9.7619	7.0281	7.7278	7.1057	6.2182	6.0461	5.7767	7.5847	7.0114	6.1718	5.0898	7.966	6.7792	7.4855	7.2746	7.6591	6.7483	7.8623	6.5382	7.3522	7.5218	8.1775	7.8814	7.2193	6.8148	7.8885	8.1673	7.6507	8.6748
ACSM5	5.5786	5.5905	5.9006	5.2167	5.2328	5.5577	5.8272	5.8247	6.1207	5.9183	6.1779	6.2498	6.252	5.9815	5.7055	5.9517	5.7728	5.5603	5.9283	5.4254	5.3175	4.9503	5.1546	5.6599	5.6011	5.1332	5.3154	5.1289	5.3972	5.1757	5.5325	5.4046	5.1491	5.3773	5.7955	5.5966	4.9632	4.9026	4.684	5.2222	5.1904	5.4897	5.4517	5.3	5.3795	5.101	5.8313	5.2677	4.723
ACSS1	8.656	8.477	8.8789	8.9555	8.913	9.1625	8.7854	9.3325	9.6885	9.2686	8.0371	8.2857	8.6967	8.4408	8.521	8.6559	8.6491	9.1511	8.7625	8.631	8.2769	6.0649	6.7757	6.5048	6.3928	6.4438	6.2609	6.5309	6.7916	6.6576	6.8941	6.988	6.3745	6.7386	6.1022	7.0849	6.8384	6.7418	6.7359	6.7533	8.8571	8.6238	8.4808	9.4895	9.6205	8.8639	8.7332	8.9031	8.1121
ACSS2	10.8479	10.8736	10.8083	10.5017	10.5369	11.3572	11.3547	11.2583	11.2521	11.3548	10.7055	11.1172	10.937	10.8481	10.497	10.8649	10.6193	11.5213	10.7214	10.869	10.7443	8.0838	8.179	8.8292	7.8482	7.5134	7.7568	7.9807	7.7566	6.8559	7.2598	8.2774	8.0243	8.3458	8.4647	8.4552	7.9928	8.6933	6.9651	8.0573	9.7016	9.6565	10.655	10.3249	10.2839	10.1614	10.7019	10.2185	10.4985
ACSS3	5.4974	5.4512	5.2762	5.2911	5.3745	5.397	5.2602	5.322	5.3821	5.2945	5.1915	5.2774	4.8562	5.2202	5.377	5.1394	5.7611	5.928	5.2054	5.4064	5.5053	2.8669	3.0425	3.445	3.7566	3.5761	3.3136	3.2634	3.3543	3.7091	3.4748	3.04	3.6106	3.2352	2.9563	3.3223	3.2884	2.4508	3.3554	2.7485	5.7755	5.3519	5.2	5.3834	5.4388	5.7435	5.0205	5.4279	5.9733
ACTA1	4.2833	4.8916	4.6414	4.4521	4.7917	4.8706	4.6542	4.3844	4.4856	4.6124	4.2644	4.0702	4.7425	4.0818	4.3808	4.4431	4.6482	4.8416	4.8803	4.6298	4.5734	4.3672	4.695	5.0315	4.9699	4.4127	4.6205	4.3457	4.6567	4.4256	4.4411	4.1682	4.4747	4.4189	4.5068	4.3153	4.6185	4.5258	4.3089	4.442	4.6162	4.4606	4.4105	4.7083	4.8968	4.3795	4.7885	4.4173	4.6484
ACTA2	11.0078	11.1339	11.0045	10.8626	11.086	10.5457	10.859	10.5084	11.3661	10.9299	11.4436	10.451	11.3819	11.7162	11.6834	11.2876	11.4108	11.1892	11.0183	10.7648	10.784	7.528	7.3991	9.1243	8.0673	9.7642	10.0479	9.8848	9.6267	10.7479	10.4757	9.5782	11.5427	10.2932	8.9009	8.9356	8.1898	8.9234	10.2095	7.7831	11.4648	11.4296	10.8901	11.5409	11.3922	12.1588	11.4412	11.1978	11.2331
ACTB	13.4637	13.3575	13.5966	13.5263	13.5202	13.6814	13.7037	13.6351	13.7517	13.7591	13.484	13.7362	13.5841	13.5949	13.667	13.5197	13.436	13.7878	13.3745	13.6067	13.2402	13.2657	13.2129	13.3129	13.3082	13.1601	13.2363	13.203	13.107	13.0946	13.1217	12.9399	13.1294	13.1414	13.2745	12.9772	13.2391	13.1336	13.0897	13.1472	13.6615	13.5297	13.6067	13.6801	13.7225	13.5544	13.5774	13.5497	13.5234
ACTC1	3.9255	4.3768	4.0428	3.966	4.8094	4.3331	4.2513	4.3544	4.398	3.9273	4.4113	4.1293	4.6179	4.203	4.6266	4.4909	3.7816	4.1548	4.1172	4.0022	3.8066	3.5315	3.532	3.6061	3.1254	3.3445	3.4264	3.2972	3.1249	3.9726	4.9204	3.2724	3.4572	3.5486	3.3278	2.9604	3.3981	3.3139	3.3178	2.9737	4.1188	3.9954	3.8812	4.0303	4.1625	3.9036	3.955	4.1205	4.3721
ACTG1	12.9013	12.4693	12.835	12.721	12.9761	13.0059	13.099	13.2357	13.0764	13.0067	12.7749	13.0159	12.971	12.7718	13.0205	12.7849	12.8302	13.1329	12.7606	12.8165	12.6533	12.6662	12.5686	12.689	12.4757	12.3978	12.6248	12.443	12.2972	12.185	12.2179	12.3028	12.5346	12.2597	12.7242	12.1141	12.5336	12.4157	12.2532	12.2151	12.8506	12.8154	12.9747	13.0512	12.9552	12.8405	12.9082	12.9002	12.7293
ACTG2	9.7853	9.8572	9.3786	9.1915	9.4371	8.526	9.6155	8.7617	11.9304	10.2865	9.455	7.8587	9.7927	9.7872	10.6667	9.545	10.2211	10.8647	9.4726	9.0456	8.7149	6.2626	6.3232	8.2428	6.2096	8.6725	8.8727	9.1781	8.4138	9.8456	8.9968	7.8329	11.1082	10.0033	8.4739	7.1646	6.9292	6.9254	9.058	6.9202	10.0964	10.4333	9.3566	10.4453	9.2958	11.6645	10.4622	10.5013	9.5265
ACTL6A	6.6557	8.2665	6.8772	7.1484	7.3668	6.2808	6.5239	6.3671	6.0714	6.8392	7.5427	6.1268	6.9246	7.2245	6.9026	7.5781	7.7809	6.5759	7.5138	7.4009	8.3739	5.8218	6.1594	5.9808	6.4114	6.2062	5.5107	6.8837	5.8392	6.3044	6.2713	6.2683	6.5026	6.4544	6.246	6.333	6.0188	6.7486	6.2485	6.8336	7.4747	6.8307	6.6958	6.0598	6.5304	7.3806	7.2408	7.2304	7.9977
ACTL6B	4.9828	5.425	5.0568	5.1497	5.3464	5.7231	5.7452	5.3239	5.409	4.6216	5.2081	5.112	4.7966	5.5016	5.5904	5.4979	5.1134	5.2743	5.5665	5.0921	5.6085	6.2993	6.2743	6.0925	5.9226	6.0328	6.0307	5.9407	6.2641	6.1847	6.0868	5.5755	5.9674	5.7606	5.7493	5.8511	6.0735	5.846	5.5076	5.9373	5.2233	4.7978	5.3892	4.9252	5.4517	4.4701	5.2336	4.9035	4.9344
ACTL7A	4.4798	4.6213	4.1755	4.1198	4.3908	4.5836	4.674	4.1435	4.2324	4.1884	3.6767	3.9441	4.0365	3.9345	4.4868	4.437	4.1302	4.162	4.4241	4.3741	4.1818	5.5724	5.3383	5.1228	5.7242	5.0382	5.264	5.3433	5.276	5.1575	4.6118	4.632	5.26	5.4205	5.0943	4.602	5.0174	4.1734	4.9566	5.4812	4.3629	4.1696	4.256	4.0508	4.0674	3.8026	4.7596	4.1548	4.1193
ACTL7B	5.9585	6.5266	6.1784	6.388	6.3578	6.718	6.8563	6.4285	6.5411	6.4757	6.4615	6.5676	6.6881	6.4452	6.329	6.5628	6.0372	6.3299	6.6001	6.1145	6.4909	5.8834	5.864	5.8926	5.8044	5.8895	6.1318	5.5448	5.4916	6.0734	5.8447	5.3935	5.6005	5.5919	5.7889	5.3962	5.5728	5.0164	5.353	5.6925	5.8203	5.9758	6.2765	6.1783	6.2233	5.7516	6.2582	6.0131	5.668
ACTL8	4.5616	5.8662	4.7783	5.1044	4.5959	5.0626	5.0299	5.1457	4.9912	4.7481	5.2178	5.2628	6.0993	5.3139	5.1098	5.5183	5.388	5.0708	4.993	4.9489	5.8247	5.6913	5.7989	6.1359	5.7125	5.3401	5.6721	4.8748	5.7749	5.6312	5.43	5.5725	5.9977	5.6105	6.1865	5.5787	5.6966	5.6198	5.5008	5.5699	5.1964	4.9391	5.31	5.1922	5.341	4.8289	5.185	4.7304	5.7381
ACTL9	3.9344	3.9305	3.9123	3.7269	3.7846	4.1973	3.9275	3.8422	3.802	4.0895	3.6913	3.7009	4.2321	3.763	3.8443	3.8679	3.7614	3.615	4.0314	3.7894	3.8067	4.87	4.2663	4.7287	4.1665	3.8663	4.1995	4.0079	4.4308	3.8394	4.4181	4.1301	3.4044	4.1911	4.5111	3.9362	4.0156	4.2694	4.2691	4.2246	3.8177	3.8313	4.0608	4.1351	3.705	3.8131	3.7807	3.7043	3.6214
ACTN1	9.8545	8.7282	9.4826	9.2356	9.5006	9.6265	9.724	9.446	9.9889	9.5856	9.4053	9.6587	10.0377	9.7178	9.9906	9.2818	9.5598	9.6484	9.3973	9.5795	8.7892	9.0971	8.9577	7.7091	9.2371	9.3422	9.2186	9.4456	9.4328	9.9168	9.3669	8.9582	9.9724	9.4047	8.6998	8.733	8.7527	8.8298	9.7298	8.8059	9.8282	10.4875	9.967	10.4425	10.3548	10.4918	9.9418	10.1982	9.8688
ACTN2	4.2965	4.8571	4.5964	4.5979	4.2332	4.7612	4.9926	4.1367	4.7964	4.7478	4.8954	5.1468	5.0587	4.3547	4.4774	4.8923	4.5053	4.6621	4.4297	4.5086	4.4666	5.2787	5.2921	5.1619	5.1521	5.4211	5.2752	5.2189	4.8029	5.4338	5.0463	5.1385	5.2583	5.2067	5.3897	5.0151	5.0533	4.7577	4.6613	5.092	4.9759	4.6144	4.5909	4.5807	4.2679	4.8446	4.6796	4.1884	4.2202
ACTN3	5.7257	5.6403	5.8969	5.722	5.7767	5.7469	5.6517	5.543	6.1473	5.2788	5.3531	5.4692	5.9645	5.4393	5.332	5.7737	5.8466	6.1518	5.9022	5.6964	5.7474	5.4084	5.0048	5.1321	5.5788	5.0348	5.6988	4.7151	5.58	5.6513	5.0388	4.7143	5.0398	5.4912	5.1044	5.0445	5.1386	5.0756	5.3051	4.8914	5.7025	5.4708	5.7029	5.9213	6.3071	5.6267	5.8482	5.7071	5.6929
ACTN4	10.5299	9.1537	9.8202	9.5375	10.1158	10.2876	10.6684	10.6514	10.715	10.5491	9.3428	10.0202	10.1912	9.5568	9.888	9.5769	9.4945	10.615	9.722	10.1683	9.2469	9.8419	9.5843	10.4219	9.5777	9.4116	9.8265	9.6568	9.5999	9.4447	9.61	9.5045	9.5826	9.7221	9.8117	9.6236	9.693	9.8039	9.5568	9.7077	9.4112	9.8492	10.0884	10.3223	10.0315	9.8431	9.754	10.0841	9.6262
ACTR10	9.7951	10.6851	9.7072	9.8372	9.6418	9.5585	9.7927	9.4893	8.8775	9.7941	10.2808	9.7096	9.8374	9.7111	10.0199	10.1155	9.9601	9.5851	10.052	9.9393	10.3892	8.1148	7.9015	8.1637	7.6401	7.7922	8.0226	7.8688	7.7981	7.6368	7.8259	7.8207	7.7217	7.522	7.9773	7.7761	8.0928	8.0697	7.8924	7.2464	9.6054	9.7442	9.8595	9.1501	8.7155	9.8362	10.0611	9.7806	10.0507
ACTR1A	10.9254	10.3292	10.9252	10.6216	10.8417	10.846	11.0457	11.2207	11.07	11.0503	10.1772	10.1922	10.9572	9.3814	10.2168	10.447	10.6188	10.9029	10.8536	10.8218	10.4044	8.5066	8.3995	8.7457	8.1704	8.3637	8.3998	8.2837	8.7126	8.594	8.707	8.453	8.5813	8.8023	8.407	8.3897	8.6486	8.5125	8.3409	8.3052	10.7852	10.9028	10.9778	10.9745	10.6038	10.9132	10.9459	10.8933	10.8869
ACTR1B	8.613	8.9412	8.2596	8.3301	8.3078	8.6764	8.764	8.9351	8.7236	8.5929	8.3269	8.2219	9.0089	8.5013	8.6648	8.6861	8.346	8.8147	8.475	8.3787	8.6211	7.783	7.7344	7.4585	7.4183	7.7854	7.4164	7.7486	7.8301	7.6707	7.7423	8.1803	7.9863	7.856	7.7443	7.7003	7.729	7.719	7.6076	7.9225	8.1572	8.3023	8.3841	8.435	8.5693	8.535	8.5669	8.5457	8.674
ACTR2	10.8079	9.2528	10.6611	10.9359	10.7994	10.8996	10.6747	10.3493	10.1202	10.5385	10.5007	9.799	10.0994	9.1025	9.979	10.5925	11.2059	10.5188	11.0926	10.9069	10.7067	9.2893	8.6858	9.2214	9.157	8.7101	9.378	9.3503	9.2438	9.1708	9.746	9.4919	8.8642	9.2051	9.0685	9.1245	9.4302	9.4393	9.3703	8.4765	11.1223	10.8122	11.077	11.2233	10.619	10.9836	10.8906	11.1349	10.7119
ACTR3	11.8851	11.842	11.8388	11.9319	11.7303	11.8191	11.8589	11.8368	11.479	11.9917	12.073	11.7909	11.4255	11.7095	12.0327	11.9904	11.8869	11.5655	11.813	11.8719	11.984	10.9581	11.2759	10.885	11.3408	10.9152	11.151	10.9349	10.6132	10.5593	10.6852	10.3774	10.6311	10.8475	11.0129	10.456	11.2003	10.8246	10.8342	10.8	12.2542	12.0175	11.9993	12.0438	11.95	11.9287	11.8827	11.8873	11.8336
ACTR3B	6.8824	6.9982	6.2834	6.1942	6.8794	6.7501	6.6719	6.8501	6.7994	7.0763	6.6109	6.8839	6.6075	6.8457	6.8638	6.5774	6.3804	6.7645	6.3282	6.5906	6.3387	5.5664	5.5347	5.7727	5.2357	5.4208	5.2075	5.5278	5.6577	5.8208	5.5771	5.4622	5.731	5.6835	5.58	5.4228	5.6461	5.8486	5.7684	5.673	6.234	6.7113	6.803	6.814	6.8823	6.5642	6.6887	6.7236	6.7117
ACTR3C	6.0946	8.0501	6.4377	5.8617	5.818	5.8622	5.7752	6.2537	5.1955	6.2082	6.7791	5.7608	7.048	5.9453	5.9484	6.7183	6.3211	4.9904	6.5941	5.9732	6.9005	6.0243	6.2076	6.2154	6.1904	5.9727	5.6609	6.2817	5.6459	5.7235	5.9354	6.0219	5.8934	6.1745	6.5059	5.6658	5.9722	6.1059	6.0142	5.189	5.8898	6.2764	6.0843	5.9831	5.7011	6.2766	6.2406	6.3803	6.5316
ACTR5	8.1941	8.1538	7.6126	7.6916	8.0146	8.2183	8.1954	8.4338	8.8088	7.8681	7.9811	8.0969	7.7716	8.6743	7.9779	7.7743	7.675	8.2601	7.7447	7.7949	7.9332	6.455	6.864	6.4086	6.5792	7.0703	6.7186	6.3573	6.9558	6.6716	6.7973	6.3323	6.4816	6.891	6.7784	6.7824	6.7221	6.7622	6.9918	7.496	7.8599	7.906	7.9308	8.5636	8.9518	7.9844	7.9976	7.912	7.6338
ACTR6	7.4302	8.5219	7.8313	8.2378	7.476	7.0565	7.2119	7.311	6.517	7.5268	8.2188	7.3658	7.7491	7.3217	7.6741	8.3989	8.3953	7.39	8.3493	7.895	9.0239	6.3089	6.7445	6.5219	6.5487	6.4976	6.3674	6.6253	6.1515	6.0365	6.3422	6.3447	6.6493	6.2464	6.487	6.3788	6.8383	6.1144	6.1555	6.0181	7.8776	7.4833	7.8147	7.1986	6.9266	7.7171	7.7877	7.7691	8.0987
ACTR8	7.8151	8.2544	7.8158	7.6063	7.611	7.5783	7.6489	7.6794	7.7622	7.8587	7.4933	6.9236	7.1792	6.3416	7.4278	7.6784	7.33	7.4063	7.8592	7.5593	7.9819	6.3791	6.6141	6.2505	6.1072	6.2994	6.1045	6.433	6.6715	6.7727	6.9164	6.5161	6.5434	6.4101	6.2872	6.2335	6.3402	6.3856	6.5937	6.1095	7.7037	8.0263	8.0097	8.1498	8.1441	7.7458	7.9818	7.7637	7.7222
ACTRT2	3.7767	4.1424	3.9687	3.8671	3.8689	4.2771	3.862	3.894	4.3589	4.1523	4.2382	4.6328	4.792	3.9621	4.2501	4.0739	4.1479	4.3665	4.2739	3.7237	4.3663	5.2057	4.9127	5.1539	4.918	4.4179	4.9748	4.4233	4.4937	4.7797	5.1066	4.7443	4.9813	4.7565	5.0322	4.9399	4.4691	5.1528	4.7675	4.6172	4.293	3.8885	4.2867	4.282	4.0999	4.0255	4.5195	3.7781	3.9959
ACVR1	6.4055	6.4568	6.6843	6.6982	6.5072	5.9943	5.8122	6.1187	6.0008	6.0729	7.5542	6.787	7.0072	7.2308	6.7442	7.1364	6.7632	6.2349	7.1882	6.3625	7.0595	7.0339	7.0957	6.1053	7.4518	6.9499	7.5254	6.2765	6.2838	7.1166	6.1576	5.841	6.3889	6.4008	6.5237	6.0909	7.4082	5.7289	6.4753	6.33	7.0822	7.3539	7.0648	6.505	6.5741	7.3418	6.7384	6.9539	6.8873
ACVR1B	9.3307	8.6277	9.8722	9.6603	9.684	9.5977	9.4586	9.8332	9.3004	9.7614	8.5827	9.7199	9.8046	10.0075	9.2721	9.2985	9.7105	10.0217	9.2279	9.7503	8.475	7.9179	8.1517	8.9142	7.6151	7.2713	7.883	8.3421	7.8115	7.2215	7.3298	8.9105	8.2769	8.3007	8.7684	8.7065	8.1456	8.5882	7.4356	8.5074	8.8398	8.6945	9.1247	8.51	8.1534	8.8465	9.2119	9.0782	9.1523
ACVR1C	7.5208	7.0802	7.7912	8.2867	7.8182	7.3296	7.0765	7.153	6.7098	7.8067	5.8338	5.6177	5.6818	5.1209	5.7834	7.249	8.4474	7.7909	7.9234	7.9264	8.4024	4.9589	4.5657	4.2339	4.0967	3.4248	3.3875	4.846	4.3282	4.0748	4.4443	5.2066	5.2793	3.7071	6.1157	5.2274	4.7265	5.9053	3.1261	5.6231	5.9215	5.5616	6.6335	5.9316	4.807	5.231	6.7613	6.3914	7.1714
ACVR2A	9.8066	9.5245	9.8789	10.1163	9.8958	9.8557	9.8253	9.4963	9.4386	9.8438	9.7704	9.85	8.9343	10.4875	10.0098	10.0471	10.1502	9.7216	9.7081	10.0348	9.6994	6.7808	5.8844	7.1086	6.1573	6.5897	6.5283	7.0334	6.7975	6.3577	6.4708	7.4734	7.0133	6.3157	6.9847	7.2106	6.0979	7.4337	6.6298	6.8453	9.3675	8.9128	9.3491	9.0576	8.4093	9.3612	9.589	9.6225	9.4974
ACVR2B	6.8092	6.3876	7.2023	7.181	6.6554	6.9799	6.8168	6.9591	7.0016	7.1016	6.2317	7.4836	5.9695	7.5262	6.8532	6.7191	6.9549	7.6646	6.5746	6.8182	6.8995	5.776	6.0675	6.6073	5.8999	6.2213	6.3036	6.2074	6.1312	6.1343	5.95	6.5072	6.3741	5.7745	5.778	6.4314	6.0904	5.8939	6.0078	6.5668	6.2484	6.4204	6.8715	6.8368	6.6857	6.1673	6.9687	6.5325	6.7216
ACVRL1	9.5653	9.5778	9.8797	9.4805	9.9956	10.2586	9.7325	10.0624	10.8956	10.1043	8.805	10.0835	9.8493	9.9558	9.7556	9.5246	9.9296	10.4077	9.5633	9.5149	9.4983	10.4796	10.0234	10.5394	8.3072	8.8583	9.9141	9.5612	9.4575	9.0691	9.0723	9.6239	9.7784	9.6944	10.5459	9.5189	9.4072	9.2994	8.9673	8.9713	9.7875	10.0617	10.291	10.5698	10.5648	9.6461	10.4651	9.8461	10.3247
ACY1	9.0279	8.8916	8.6519	8.4794	8.547	8.8926	9.1587	9.1782	8.7326	9.323	8.7584	8.8947	9.5606	8.4226	8.7571	8.9786	8.8448	8.9903	9.1138	8.9743	8.8723	8.1306	8.0099	9.2414	8.1633	8.2729	7.7286	7.7289	8.3398	7.4199	7.9224	8.3653	8.1271	8.8698	8.5359	8.171	8.4585	8.7348	7.6072	8.2103	8.0619	8.2226	8.6283	8.2967	8.0641	8.5035	8.6922	8.6975	8.875
ACY3	6.346	6.8783	6.2417	5.969	6.1045	6.4772	5.9188	6.0307	6.6839	6.3872	6.7106	6.4555	7.0201	7.5589	7.7663	6.632	6.4334	6.307	6.9419	6.3788	6.1518	6.4785	5.8005	6.2374	5.8278	5.512	5.6953	6.0415	6.7424	4.9723	5.3877	5.3201	5.858	7.4579	5.834	5.4099	5.7389	5.8975	5.3955	6.6719	5.9476	6.8698	6.7843	6.8212	6.6737	7.064	6.5156	6.3849	7.1064
ACYP1	8.4656	9.0223	9.1499	9.199	8.5497	8.3147	7.9199	8.3926	7.8121	8.6421	9.0556	8.4786	8.3974	9.1819	8.777	8.8294	9.1893	8.3171	8.9091	8.7972	9.1079	7.2143	7.0497	7.1947	7.5434	7.3272	6.8526	7.6995	7.1493	7.2787	7.331	7.6161	7.3355	7.3122	7.3492	7.7362	7.518	7.9649	7.5462	7.3034	8.6295	8.4445	8.7457	7.4994	7.8636	8.6754	8.6761	8.5086	8.5411
ACYP2	7.2588	8.8904	8.0374	8.4133	7.6027	7.5183	6.5308	7.1696	6.1993	7.4051	8.4897	6.5862	8.9673	7.4882	7.7084	8.3471	8.3084	6.9574	8.6386	7.5763	8.5052	7.8394	7.154	7.5934	7.0044	6.9123	7.4463	7.3486	6.9405	7.2124	7.2883	7.4521	7.3652	7.5317	7.5664	6.7976	7.02	7.5029	7.1018	7.1479	8.0693	7.7276	7.2272	6.7192	6.6708	8.0422	8.0295	7.8349	8.4196
ADA	7.295	7.7111	7.069	6.0515	5.7048	6.4692	6.7751	7.2279	7.398	6.6352	8.0821	7.0593	7.2426	8.589	7.0622	7.2134	5.8781	6.5001	6.1462	6.6771	6.7593	5.4149	6.2179	4.2808	6.4784	6.0925	5.9118	5.7106	5.2846	7.0332	5.8332	4.7616	5.4916	5.7658	4.717	5.1002	5.8525	5.1243	5.6778	5.5788	7.6683	8.5573	7.7446	9.2279	9.1501	8.0363	6.9981	7.7444	7.6696
ADAD1	3.6947	4.1204	3.8477	3.8159	4.1771	4.1937	3.7099	3.86	4.0126	3.9582	3.8476	4.2648	4.3252	3.8541	3.854	3.8392	3.8343	4.0901	3.9503	4.0055	3.8129	3.4083	3.9321	3.8431	3.4139	3.1626	3.1705	2.9986	3.164	3.0883	3.1935	3.2035	3.0766	2.8782	3.9204	2.8535	3.1013	3.5419	3.3612	2.6511	3.854	3.8122	3.7319	3.9084	3.9776	3.6767	3.4549	3.5945	3.6846
ADAD2	6.2218	6.8507	6.4733	6.371	6.2243	6.55	6.5552	6.2915	6.7423	6.4292	6.8925	6.9076	6.8494	6.2827	6.4046	6.7096	6.224	6.8836	6.7436	5.9625	6.7025	5.8275	5.5938	5.6855	5.8889	5.5492	5.8541	6.1257	5.1929	5.4818	5.5975	5.2414	5.1246	5.8536	5.7859	5.115	5.4537	5.5061	5.335	5.5157	6.2177	6.3178	6.5145	6.3399	6.5043	5.7687	6.4038	5.6813	5.8055
ADAL	6.6334	6.7203	6.1997	5.7127	6.1727	6.8087	6.2798	6.3127	5.8764	6.8469	6.6208	6.6277	5.5183	6.4028	6.2434	6.6251	6.6383	6.5717	6.55	6.5411	6.8199	5.2874	5.759	5.3278	5.4782	5.9942	5.3614	6.0626	6.2481	5.3696	5.357	5.6003	5.3542	6.0523	5.3234	6.1446	5.5425	5.589	5.2198	6.3123	5.7648	6.4414	6.328	6.6044	6.5501	5.974	6.3446	6.2684	6.0023
ADAM10	10.6756	10.3519	10.7347	11.0629	10.9599	10.7839	10.6697	10.5389	10.5018	10.5591	10.8014	11.0864	10.4731	10.9646	10.8728	10.936	11.0756	10.9113	10.8186	10.8388	10.9412	9.9602	9.3616	9.8548	9.1785	9.4763	10.0182	9.7604	9.6864	9.6369	9.8131	9.8885	9.8229	9.2635	10.0072	9.9898	9.6837	9.8417	9.7591	9.3221	11.0032	10.964	10.7254	10.5707	10.2312	10.9387	10.7917	10.8599	10.689
ADAM11	5.5941	5.5565	5.5277	5.3872	5.6983	6.0909	5.5938	5.6046	5.5822	5.6747	5.5203	5.5204	5.7021	5.7608	5.5743	5.4093	5.0545	5.3579	5.3617	5.5224	5.2545	5.1747	5.0131	5.2418	5.2564	4.9778	4.7046	4.5101	4.7496	4.8975	5.1407	5.1716	5.0757	4.7657	5.4735	5.1058	4.9001	5.2222	4.6407	5.539	5.2741	5.6352	5.6931	5.7261	5.2794	5.191	5.1947	5.2135	5.3921
ADAM12	4.414	4.2203	4.456	4.9923	4.8906	4.6227	4.846	4.6889	4.5688	4.8517	5.5319	4.3711	4.3008	5.66	5.2398	4.8173	5.1042	4.9538	4.4813	4.9505	5.4008	5.4784	5.2286	4.911	5.5925	4.9259	6.4397	5.3115	5.2035	8.2481	5.0735	5.756	5.451	4.248	5.3691	5.3103	5.3355	5.7235	6.0959	4.9147	6.3089	7.0629	5.1474	6.2118	5.2289	5.5167	4.9139	6.216	5.4088
ADAM15	8.0086	8.113	7.4556	7.3675	8.0781	7.7781	8.4491	8.3097	8.5551	7.9783	6.7153	6.6958	7.7551	6.7696	7.2235	7.5783	7.7536	7.6283	7.7713	7.7602	7.7749	7.81	8.5303	8.1967	8.693	8.0343	8.3074	8.283	8.0847	8.8189	7.8871	7.9813	7.9891	8.7748	8.4908	7.8296	8.3044	7.6008	8.0845	8.6296	7.5379	8.2334	8.2464	8.364	8.1132	7.9542	8.2418	7.8672	8.3419
ADAM17	9.3366	8.9333	9.0482	9.2894	9.0772	8.7194	8.8975	8.8857	8.5833	8.8542	8.9494	8.9362	8.2037	9.0561	9.1772	8.9279	8.9973	8.7033	9.1422	9.164	8.9573	8.6497	8.7552	8.2669	8.6025	8.2067	8.2939	7.9948	8.4577	8.766	8.1226	7.9521	8.2412	8.2517	8.3839	8.4518	8.4212	8.0358	8.4176	8.2524	9.5549	9.1297	9.1376	8.9122	8.9609	9.3214	8.9594	9.1546	8.8237
ADAM18	4.1162	4.3816	4.051	3.8989	3.8739	3.8682	4.1362	4.0798	4.8173	4.3826	4.2766	5.1189	4.1964	4.5178	4.6858	4.462	3.8792	4.4021	4.0811	4.0337	4.1202	5.0228	4.8453	4.7496	5.6617	5.0764	4.679	4.5288	4.2463	5.02	4.4182	4.5174	4.2921	5.3046	4.9796	4.8969	4.9469	4.7395	4.8675	5.2031	4.1288	4.3604	4.0346	4.4117	4.5227	4.0641	3.7534	3.771	3.9976
ADAM19	8.7246	8.6713	9.4835	9.218	8.2007	7.6814	8.1656	8.7436	8.9432	8.3754	9.7336	8.6228	9.3895	9.8199	9.1718	9.1447	8.4272	7.943	8.754	8.8533	7.6237	7.225	7.1958	6.2065	7.5479	8.2465	7.7954	7.8002	7.9817	8.812	8.4103	7.3794	7.4307	7.2657	6.7745	7.7851	7.7936	7.0055	8.8347	7.7854	11.1295	10.3528	9.3089	9.8131	10.2594	10.013	8.7745	10.2095	9.3172
ADAM2	3.7269	3.5944	3.6616	3.5783	3.4194	3.7271	3.9009	3.6315	3.6613	3.7649	3.5362	3.6484	3.5034	3.5006	3.6583	3.6327	3.4449	3.5756	3.6421	3.4661	3.6369	3.6335	3.475	3.864	3.0455	3.0602	3.581	3.3621	2.9985	3.1254	3.1107	3.1142	3.3564	3.486	3.545	3.2725	3.2419	3.0799	3.9535	2.9937	3.4181	3.4982	3.5035	3.4969	3.7152	3.4828	3.769	3.5429	3.7728
ADAM20	5.001	5.0877	4.8244	4.862	4.8341	4.9835	4.9753	4.585	5.0031	4.9127	4.5686	5.0413	4.6957	4.848	5.2659	4.8677	4.8676	4.9213	4.6656	5.072	4.7452	5.5421	4.9122	5.3703	5	5.7012	4.8363	4.84	5.2175	5.1518	5.228	5.1884	5.3677	4.8175	5.4508	4.8192	4.9793	5.1121	4.994	5.4236	5.0648	5.0489	4.5852	5.0253	5.4252	4.8389	4.9177	4.7574	4.8239
ADAM21	4.1544	4.8548	4.32	4.4136	4.3541	4.477	3.903	4.2803	4.594	4.142	4.9649	5.1283	4.9728	5.0582	4.5965	4.8261	4.2347	4.434	4.5002	3.9758	4.7723	5.1299	5.6793	5.2448	5.2473	5.6116	5.5063	5.279	5.4079	5.726	4.9001	5.2641	5.3471	5.4186	5.9682	5.4301	5.6276	5.1521	5.6496	5.4847	4.1102	4.4199	4.4865	4.2452	4.2804	4.0105	3.9888	3.9702	3.8209
ADAM22	4.7942	4.7531	5.1201	5.3254	5.5828	5.3215	5.5323	5.1294	5.1797	4.3515	5.1402	5.6326	5.4584	5.2372	5.0039	4.9912	4.9204	5.5113	5.0821	5.0269	5.1989	5.4026	5.0768	5.6183	4.8925	4.9061	5.0495	4.9035	4.9883	5.1751	4.8653	5.2376	4.8317	4.8073	5.6196	5.3444	4.8076	5.4538	5.2295	5.2014	4.9552	4.7833	4.802	4.551	5.2796	4.6115	4.5734	4.4988	4.7988
ADAM23	4.9254	5.2542	5.0245	4.5755	5.4047	4.6382	4.5879	5.3534	5.1631	5.1858	5.3363	6.0952	5.3901	6.632	5.36	5.3907	5.0343	5.3919	5.2396	4.4102	5.1021	4.8564	4.5374	4.2613	4.7669	5.2349	4.6525	5.1245	5.6466	5.0711	5.5498	5.4534	5.569	5.1757	4.8247	4.6658	5.1426	4.803	5.6717	5.1944	4.3733	5.2247	5.319	5.4754	5.6361	5.1305	4.4945	5.3647	3.8711
ADAM28	9.0098	7.7241	8.8329	8.0754	7.6595	7.8512	8.0283	7.5909	7.1845	7.7179	8.6441	7.4396	6.8715	8.0526	8.4693	7.7685	8.5708	6.9415	8.906	8.6185	8.3109	5.9734	7.7513	4.6375	7.1495	7.9197	6.9044	7.4592	7.2668	7.518	8.3504	7.6029	7.595	7.4437	6.0432	7.5579	7.8496	7.953	8.1413	8.0014	9.2164	9.1155	8.5349	8.4779	8.2385	8.3481	8.2257	8.9888	7.4497
ADAM29	3.2809	3.4118	3.2685	3.4448	3.4523	3.4041	3.4162	3.4048	3.5813	3.2905	3.4275	3.8497	3.711	3.4565	3.4907	3.4167	3.3639	3.3902	3.4874	3.2653	3.2839	3.3954	3.3044	2.9934	3.7513	3.0736	3.1548	3.4485	3.1629	3.1361	3.2871	3.7381	2.686	3.3066	3.1212	2.9311	3.1219	3.5231	3.0135	3.0022	3.3073	3.3555	3.1897	3.2272	3.5351	3.3037	3.2612	3.164	3.4057
ADAM30	3.9738	4.6265	4.0777	3.8843	4.0294	4.1458	3.99	4.6497	4.133	4.4384	4.9552	4.6673	4.7371	4.1366	4.0375	4.4681	3.9872	4.2971	4.1995	3.9657	4.0196	4.4033	4.7655	4.6299	5.4903	4.5139	4.5147	4.6535	4.2211	4.6221	4.2155	4.5544	4.37	4.5382	4.9372	4.8168	4.8131	4.3779	4.4504	4.0922	3.8038	4.2434	4.0817	3.9258	4.1357	3.8297	4.0673	3.7712	3.6884
ADAM32	5.323	5.0652	4.9659	4.6931	5.1829	4.9853	4.8607	5.8372	5.2308	4.8645	5.5317	5.1285	5.2413	5.4258	4.7311	4.8535	4.9636	4.7808	5.4064	4.6737	5.0564	3.9286	4.854	4.6607	5.0162	4.8774	4.9693	5.2708	4.0548	4.5715	4.2629	5.3883	4.3279	4.3241	5.3862	4.54	4.8415	5.6454	4.3379	4.072	4.4792	5.0968	4.8334	4.744	5.3262	4.3746	4.2824	4.7975	4.5948
ADAM33	8.1575	7.6438	8.293	7.9819	8.521	8.4956	8.4774	8.2906	9.4365	8.3155	7.7441	8.2188	7.9998	8.3934	8.2484	7.9	7.9475	8.5941	7.9442	8.0926	7.6955	7.8907	7.9149	7.5791	8.368	7.9426	7.761	7.667	8.0402	7.9719	7.801	7.6474	7.9596	7.7577	7.6947	7.7947	7.4748	7.937	7.8524	7.7837	8.2665	8.2029	8.2894	8.3166	8.7409	8.6941	8.1322	8.0198	7.4409
ADAM3A	4.0915	4.8252	4.1948	4.7576	4.3616	4.6328	4.6265	4.4468	4.7649	4.0689	4.2323	4.5517	4.1838	4.661	4.9395	4.7389	4.3739	4.6126	4.3021	4.1944	4.4048	5.8078	5.1232	5.4032	5.2773	5.2742	5.3847	5.2338	5.4154	5.2225	5.9716	5.087	5.3542	5.4322	5.3391	5.3742	5.2706	5.3994	5.3733	5.5162	4.5765	4.2764	4.5389	4.5461	4.4385	4.2146	4.7156	4.1895	4.9889
ADAM5P	4.2392	4.5106	3.967	4.0773	3.9996	3.7256	4.1067	4.3882	3.7813	3.9246	4.2468	4.2858	3.928	4.101	4.2078	4.4595	3.6692	3.9761	3.9926	4.1277	3.9259	3.7032	3.2982	3.6537	3.294	3.115	2.8698	3.7416	3.1676	2.7521	3.3003	3.2002	3.149	3.2761	3.3152	3.2151	3.8666	3.6089	2.8944	3.3411	3.6938	3.8296	3.776	3.8968	3.8595	3.7838	3.7509	3.6288	3.8943
ADAM6	4.0281	4.3516	4.6084	4.3964	4.3632	4.7646	4.9868	4.365	4.5219	4.291	4.95	5.7184	5.4328	4.7032	5.1198	5.0435	4.3828	4.6131	4.8105	4.4051	4.7326	4.92	4.8502	4.4749	4.5571	4.3243	4.9667	4.5603	4.3433	4.9089	4.4216	4.6864	4.3742	4.5587	4.616	4.5911	3.4761	4.555	4.3675	4.9106	4.4755	4.6296	4.6805	4.7415	4.4838	4.3572	4.7345	4.4421	4.1554
ADAM7	4.6777	5.534	4.9112	4.6313	4.9025	4.8104	5.2251	5.1043	5.3287	4.553	4.9041	4.838	5.1318	5.2556	4.8324	5.1208	4.6638	5.2055	4.9122	4.8953	5.4144	4.6166	5.025	4.9373	4.7597	4.6408	4.1165	4.3126	4.7507	4.4629	4.1607	4.5371	4.3138	4.8316	4.5827	4.3976	4.4839	4.7635	4.5195	4.1987	5.0193	5.2189	4.9163	5.0471	5.1713	4.8316	4.9105	4.8256	4.6098
ADAM8	7.2883	7.1835	7.4273	6.7149	6.4478	6.9707	7.1299	7.731	7.6548	7.1536	7.1144	7.8415	7.8846	8.687	7.5769	7.1201	6.502	7.4185	7.459	6.7386	7.1775	7.0217	7.5682	6.4545	7.3993	7.4905	8.0279	7.1024	7.6577	7.9218	7.6178	6.4499	6.5904	7.1331	6.9568	7.0166	7.2737	6.9452	7.2751	7.819	8.3663	8.9253	8.0012	8.2815	8.8215	7.8744	7.1975	8.0354	7.3734
ADAM9	8.8914	7.9121	9.3992	9.5782	8.857	8.2234	7.9284	7.7687	7.0857	8.0999	9.6459	7.2586	8.7487	8.9966	9.4494	9.518	9.6096	7.1855	9.6237	9.3197	9.7223	9.8861	9.6134	8.9777	10.2343	9.2292	10.2655	9.0205	9.1473	9.0139	9.3688	8.6293	9.5015	9.4407	9.9192	8.3371	10.121	8.2228	9.0628	8.8069	9.913	10.163	10.2698	8.7542	8.6935	9.9594	9.9166	9.9304	9.7652
ADAMDEC1	11.2213	11.4114	11.3848	12.0226	11.4505	11.0012	11.1135	10.3249	10.3399	11.1053	11.8457	11.247	11.3168	11.7795	11.7908	11.8512	11.9728	10.7176	11.5741	11.3798	11.7659	7.1874	8.9366	8.2498	7.7208	8.9925	8.3792	10.4363	9.2736	9.8811	9.31	10.9366	10.9476	9.2435	7.8258	11.0075	8.5234	11.1696	9.5239	8.3702	11.6614	10.9138	10.8758	10.3904	9.5792	11.3388	11.6475	11.2432	11.6626
ADAMTS1	6.0844	5.9057	6.1315	5.8723	6.3773	5.4264	5.9566	5.2515	5.8279	5.6793	5.9914	5.7087	5.1474	5.4387	6.9429	5.7646	5.4159	5.3159	6.0588	5.849	5.7423	5.2091	5.9172	5.2586	6.0665	6.0359	5.6964	5.8072	5.8014	7.6153	6.8485	5.3605	6.4343	5.994	5.8348	5.6129	5.0957	5.9064	6.2764	5.565	7.7417	7.9274	7.8368	7.2056	5.7991	8.4199	8.3624	7.974	7.3817
ADAMTS10	6.099	6.5413	5.6137	5.4871	5.5889	5.9605	6.1164	6.1452	6.5764	5.9788	5.7272	5.7779	6.0027	5.7007	6.0366	5.7914	5.5539	6.5933	6.1895	5.8204	5.774	5.709	5.5595	5.7156	6.0009	5.6529	5.7099	5.5729	5.4532	5.4903	5.6416	5.3177	5.3247	5.1127	5.8478	5.3135	5.1572	5.7895	5.5206	5.1691	5.4767	5.9653	6.2559	6.5782	6.9135	6.0066	6.2674	5.9232	5.5604
ADAMTS12	5.8139	6.6795	5.7135	6.0507	5.8332	6.2997	6.0748	5.3505	6.0292	6.1943	6.4673	5.4742	5.6488	5.2179	6.3887	6.2964	5.7575	5.7382	6.0339	5.5499	6.2211	4.1052	3.991	4.3183	4.309	4.7127	4.5335	4.2635	4.051	6.4813	4.0995	3.9923	4.3401	4.2583	4.4411	4.244	4.4612	3.7401	4.1567	4.6469	6.4399	7.9125	7.3813	6.8193	6.6915	6.7545	5.4521	6.4298	6.2609
ADAMTS13	5.8651	6.4289	6.277	6.3111	6.3483	6.5071	6.5068	6.231	6.3841	6.0979	6.4092	6.6927	6.33	6.1725	6.3507	6.4271	5.9893	6.647	6.4769	5.9663	6.4448	5.8072	5.486	5.7081	5.4761	5.1878	5.4453	5.4756	5.508	5.2014	5.2348	5.5851	5.5444	5.3432	5.7918	5.4551	5.594	5.6017	5.4269	6.0172	6.0743	5.9432	6.0735	6.1098	6.3546	5.8985	6.0678	5.8894	5.8897
ADAMTS14	5.932	5.2174	5.495	5.2215	6.3368	6.2752	6.1419	6.2479	6.6147	6.0443	5.6614	6.6644	6.0434	6.9707	5.9388	5.5125	5.0893	7.0604	5.3837	5.058	5.2606	6.3855	6.3489	6.129	6.324	6.1335	5.9899	6.0763	6.0786	6.8273	5.9581	5.8085	5.6907	5.9942	5.7959	6.0178	5.5832	5.332	6.3127	6.7252	6.0131	6.9257	6.3925	7.2139	6.9403	6.5464	5.7051	6.2593	5.3235
ADAMTS15	6.8885	6.1445	7.5192	5.0851	6.7018	6.4772	6.9354	6.6474	6.9853	7.2514	5.3117	5.4157	5.577	6.4832	7.1421	5.0694	6.1601	5.6724	5.6341	6.408	6.4553	5.4462	5.4354	4.9863	5.738	5.6183	5.0668	6.3657	5.8408	5.6853	5.9693	5.4464	5.4586	5.8093	5.1228	5.6157	5.3381	5.2939	5.6192	5.1456	6.4465	6.991	6.1446	6.9925	6.967	7.9368	7.0066	7.1384	6.6647
ADAMTS16	5.2059	5.7218	5.7822	5.5928	5.7525	5.8765	5.9579	5.8372	5.7673	6.1955	6.1987	6.3531	6.1928	5.6659	5.7424	5.9242	5.6489	5.8938	5.692	5.413	5.4997	5.2441	5.1025	5.316	5.004	5.3647	5.1218	5.193	4.8477	5.101	5.0862	5.0545	5.0112	5.2954	5.1359	5.2196	5.4281	4.9565	4.934	4.931	5.5333	5.8064	5.8654	5.7917	5.7673	5.5076	5.7171	5.426	5.7006
ADAMTS17	5.6345	5.9489	6.3062	6.2051	5.7449	6.4809	6.6608	6.2574	6.4707	6.1442	5.8424	5.94	6.4784	5.6731	5.7784	6.1452	6.0419	6.1245	6.0884	5.8661	6.1131	6.3088	5.6471	6.0521	5.9723	5.8832	5.4005	5.6855	5.5992	5.3365	5.5909	5.6785	5.2556	5.8631	5.6638	5.7117	5.7348	5.5364	5.4978	5.8012	6.0383	6.2136	6.4203	6.0996	6.1475	5.6529	5.8869	5.8389	5.9615
ADAMTS18	5.3207	5.5705	5.3677	5.2832	5.451	5.7003	6.0323	5.5347	5.4165	5.7166	5.0909	5.8757	5.4675	5.4779	5.3633	5.491	5.452	5.8941	5.6512	5.455	5.9632	5.2125	4.7774	4.9452	4.9438	5.0344	5.3725	4.9214	4.8368	4.7294	5.5496	4.8445	5.0443	5.1599	5.2137	5.4247	5.2757	5.3427	4.8565	4.9231	5.3146	5.1756	5.4144	5.3615	5.1421	4.9069	5.4076	5.2205	5.0139
ADAMTS19	3.8175	4.3622	3.855	3.9403	3.7883	3.8749	3.9877	4.1703	4.0099	4.1048	4.1222	4.4318	4.2578	4.0942	4.1232	4.0254	3.9519	4.3386	4.1852	3.9075	4.1291	5.0909	4.55	4.6747	4.5304	4.4268	4.4431	4.3731	4.5773	4.4457	4.7674	4.1106	4.386	4.4313	3.715	4.0264	4.3312	4.7053	3.941	4.4197	3.8799	4.3438	3.8498	3.8917	4.015	4.1343	3.7896	4.0245	3.9502
ADAMTS2	6.0093	5.6109	5.7876	5.8493	6.0587	6.5695	6.5656	6.1352	6.6731	6.3233	6.1011	5.8889	6.2575	6.1794	6.3498	5.7806	5.6249	6.0034	5.9396	5.7741	5.6319	5.61	6.2789	5.3379	6.2107	6.0623	6.6057	6.869	6.8086	8.9438	6.508	6.04	6.5626	6.4233	5.9335	5.9568	5.7562	5.8391	7.3392	5.6132	5.8333	6.8072	6.7959	7.2235	6.8114	5.8111	6.3526	5.9573	5.3619
ADAMTS20	3.8952	4.1986	3.9299	4.1478	3.9854	4.1394	4.1324	3.9278	3.8338	4.0529	4.0651	4.184	4.2782	3.9643	4.2163	4.1693	4.1018	4.2131	3.9894	3.9727	4.2019	4.8028	4.8025	4.3275	4.5315	4.4795	4.3702	4.3614	4.8444	5.1158	4.6821	4.591	4.0596	4.6919	4.423	4.8315	4.5798	4.7399	4.4318	4.4939	3.9848	3.8237	3.9858	4.022	4.0399	3.8275	4.1939	4.0244	4.239
ADAMTS3	4.1266	3.7215	3.9629	3.9158	3.7775	4.1643	4.4966	3.8622	4.3301	4.6622	4.7855	4.6653	4.3335	4.7346	4.6906	4.2091	4.5898	4.2959	4.3049	3.8725	3.8451	3.5969	3.8255	3.6158	4.1107	4.4385	3.585	3.6355	3.4174	4.9347	3.5815	3.5119	3.7723	3.6407	3.4614	3.3455	3.339	3.5253	3.2729	3.4636	5.1686	5.5047	4.6538	4.8586	4.7222	5.6261	4.7	5.3507	5.4063
ADAMTS4	5.1581	5.5396	5.2704	5.5674	5.4348	5.6436	5.9457	5.4451	5.252	5.3959	5.5798	4.9616	6.0722	5.4546	5.5519	5.5393	5.5581	5.4443	5.9123	5.5753	5.3633	4.7039	4.5525	4.1883	4.457	4.4691	4.3968	4.6294	4.5407	4.6912	4.2375	4.3857	4.1632	4.6431	4.2757	4.3535	4.3272	4.1399	4.4506	4.4976	5.2143	5.3526	5.4266	5.4721	4.9338	4.6508	5.3062	5.0483	4.9456
ADAMTS5	7.1564	7.1809	6.5836	7.0939	6.2003	6.7669	5.845	5.758	6.4795	7.2587	7.4541	6.4983	6.1169	6.023	7.3449	6.7569	7.0374	5.921	6.5069	6.617	6.9102	4.5251	5.4191	4.9097	5.5721	5.526	5.2858	6.0302	5.1568	6.8718	5.3569	4.4998	5.6703	5.8762	5.1686	4.9293	4.7974	4.7368	5.3183	3.3704	6.7748	7.8447	8.1775	7.4641	5.1737	8.0157	6.4912	6.983	7.3771
ADAMTS6	3.6513	3.7225	3.2629	3.5801	3.621	3.4237	3.6014	3.5942	3.4503	3.164	2.9438	3.1344	3.1384	3.8424	4.1332	3.6967	3.7655	3.4732	3.5411	3.4065	3.8116	2.8223	3.6193	2.5855	2.4757	3.3182	2.5077	3.7201	2.2792	4.2144	2.9473	2.4435	2.67	2.7219	2.0588	2.3686	3.0801	3.0694	3.0239	3.3857	4.2495	4.3207	3.9601	4.1786	4.506	4.6792	3.6046	4.379	3.9069
ADAMTS7	6.1109	6.4651	6.0537	5.8422	6.4451	6.7428	6.7593	6.3528	6.5897	6.3626	6.2222	6.1838	6.5606	6.1531	6.2305	6.0905	5.8098	6.3645	6.0099	6.1997	6.6505	5.899	5.6709	6.0902	5.8929	6.1742	5.8532	5.9596	5.9802	6.0234	5.9282	5.7521	5.8727	6.1654	5.3353	5.6114	5.815	5.6964	5.8511	6.0949	6.1475	6.1271	6.5912	6.5555	6.3454	6.4059	6.1425	6.3331	5.958
ADAMTS8	5.472	5.8687	5.396	5.3634	5.3978	5.6319	6.0967	5.9731	6.7823	6.2882	5.4975	5.3124	5.8722	6.8145	5.9315	5.8487	5.3622	5.8706	5.7011	5.381	5.5375	5.4781	5.9512	5.5444	5.6701	5.7382	6.3565	6.0267	6.227	6.1364	5.779	6.0064	6.842	5.758	5.7149	5.2888	5.4792	5.8902	5.7481	5.8836	5.1885	6.1845	5.7472	6.942	5.7536	6.6529	5.6885	5.8575	5.3675
ADAMTS9	7.4019	7.1431	7.4992	6.9702	6.8546	6.9497	6.7784	7.0307	7.9428	7.2359	7.6832	7.7146	7.5201	8.0723	8.9592	6.5805	7.2568	7.5161	6.6179	7.2092	6.7034	6.3517	6.1891	5.4509	5.4381	6.1435	6.776	5.7119	6.0052	7.0046	5.7603	5.12	5.8678	5.9547	6.0486	5.655	6.4089	5.4498	6.0096	5.877	7.7999	9.7741	8.5212	8.9825	9.2055	9.2178	7.1897	8.6439	8.0782
ADAMTSL1	6.156	6.1243	6.2384	6.2761	6.482	6.4782	6.4154	6.4912	6.6661	6.4642	6.005	6.4263	6.3058	6.4605	5.9716	6.0303	6.2372	6.5324	6.3611	6.2381	6.5706	5.3312	5.3559	5.6289	5.1075	5.2695	4.9127	5.2353	5.7143	5.5185	5.3452	5.7194	5.4862	5.5596	5.4159	5.3802	5.297	5.4846	5.3705	5.6286	5.9556	5.9432	5.9915	5.9721	5.6032	5.8763	6.1032	5.6065	5.7716
ADAMTSL2	4.8386	5.0358	4.4167	4.3121	4.7908	4.6501	5.1574	4.973	5.3972	4.7193	4.455	4.4964	4.7697	4.6549	4.5978	4.6102	4.2365	4.764	4.7558	4.0635	4.8033	4.0578	4.177	4.8472	5.1526	4.7473	4.8014	4.0217	4.4625	4.6586	4.5543	4.5008	4.3333	4.5621	4.4779	4.502	4.5482	3.9744	4.2428	4.2628	4.6903	4.4403	4.7132	4.9503	5.1509	4.433	4.4745	4.5985	4.3135
ADAMTSL3	6.7365	7.2909	7.0309	7.0623	7.2389	7.4593	7.5229	7.1541	7.1845	6.859	6.8521	6.8374	6.9878	6.8068	6.7624	7.3025	6.8388	7.3354	7.0859	6.947	7.2339	6.4448	6.2951	5.6964	6.5059	6.4363	6.5839	5.9988	6.4436	5.9333	5.9009	6.3945	5.9251	6.266	5.7966	6.3102	6.1827	5.7791	6.1958	6.4344	7.0959	7.054	7.1382	7.1154	6.8563	6.5409	6.7188	6.8223	6.4279
ADAMTSL4	5.758	5.5531	5.0713	5.0389	5.6805	4.9795	6.0135	5.7343	6.7286	5.7773	5.504	5.8221	5.6406	5.4789	5.8851	4.9407	5.0438	5.5419	5.0561	4.6037	4.8903	6.8415	6.9115	6.5373	6.7583	7.1422	7.0171	6.6825	6.5881	6.5661	6.7679	6.1869	6.865	6.2755	6.7665	6.0341	6.1284	5.7636	6.0539	6.746	5.5066	6.1817	5.8768	7.3563	6.1576	6.2721	5.4209	5.8183	5.3371
ADAMTSL5	5.8141	6.5203	6.1145	6.2919	6.2268	6.1389	6.45	6.0696	6.3388	6.1929	6.6803	6.5584	6.5563	5.9894	6.4347	6.558	5.8616	6.2066	6.0371	5.8654	6.1607	5.3076	5.4319	5.6634	6.2711	5.4636	5.6493	5.4882	5.6747	5.5915	5.4264	5.2845	5.1395	5.5599	5.1979	4.8084	5.4275	5.6257	5.3625	5.362	5.9792	5.8721	6.2643	5.9903	6.0123	5.5455	5.9836	5.708	5.3605
ADAP1	10.1431	9.9159	9.2153	8.8819	9.7348	10.1264	10.4121	10.3061	10.5054	10.3632	9.1321	9.6099	10.1965	9.5229	9.9661	9.6747	9.0838	10.1065	9.5765	9.5237	9.228	8.4208	8.5202	8.8706	8.8265	8.7486	8.2653	8.2505	8.6558	8.4198	8.4947	8.7334	8.6762	9.3045	8.3853	8.3602	8.9164	8.6996	7.8318	8.8624	8.7263	9.6232	9.6871	9.7942	9.4612	9.6915	9.8237	9.6668	9.7676
ADAP2	7.2867	7.7634	7.0835	6.6874	5.9888	7.431	7.3316	7.5422	7.487	7.5746	7.7192	7.0028	7.8028	7.4651	7.4092	7.4966	6.4053	7.1669	7.0322	6.7599	6.1437	5.9089	6.1757	6.4592	5.1345	6.0481	6.2934	6.4736	6.1466	6.5651	6.3581	6.3934	6.0009	6.2337	5.7576	6.2852	5.9883	6.387	6.5234	6.1093	7.023	7.0371	6.946	7.7232	7.5073	6.6329	6.5572	6.7466	6.8514
ADAR	11.52	10.8137	11.8019	11.6602	11.6247	11.6176	11.6907	11.5678	11.8363	11.5244	11.3709	11.4945	11.5207	11.767	11.6557	11.3383	11.454	11.6773	11.5284	11.5576	11.1686	9.0646	9.6989	9.3196	9.6867	9.7241	9.0717	9.2974	9.364	9.2451	9.3564	8.8442	9.2016	9.6392	9.1629	8.9084	9.3697	8.7397	9.2269	9.3053	11.8193	11.9017	11.8446	11.8926	11.7315	11.7824	11.3319	11.7267	11.4144
ADARB1	7.0524	6.7097	6.6039	6.0081	6.8848	6.5592	7.1557	7.453	8.1099	7.041	6.7563	6.9502	6.1889	7.8019	7.0709	6.411	6.0961	6.9943	6.0095	6.4439	5.8649	6.0448	5.4635	6.0631	5.5634	6.2911	5.9587	5.9068	5.5224	7.022	6.1069	5.8922	6.4286	5.9444	6.0122	5.5102	5.6248	5.6704	5.8716	6.0101	7.5801	7.3491	7.3001	7.2401	7.9903	7.2478	6.2857	7.2122	6.1582
ADARB2	4.3493	4.9593	4.3919	4.4344	4.7171	4.768	4.9383	4.4455	4.7022	4.6479	5.1704	4.8716	4.9675	4.865	4.4207	4.993	4.2143	4.8803	4.9663	4.9271	5.2374	4.1945	3.5248	4.0274	4.7895	3.9726	4.3225	4.1096	3.9728	4.1072	4.325	3.7345	3.9363	4.1303	3.6379	3.2878	3.9968	3.9638	2.9132	4.344	4.6297	4.6445	4.5559	4.5665	4.4885	4.4157	4.5997	4.4265	4.4533
ADAT1	7.3312	6.8925	7.3739	7.6286	7.5751	7.0971	7.0261	7.2176	6.8619	7.4277	6.5349	6.8695	7.5358	6.8595	7.0458	7.2248	7.635	6.9077	7.5474	7.6269	7.2474	6.3256	6.146	6.4273	5.9526	6.0945	6.0801	6.346	6.2472	5.7001	6.1812	6.2578	6.1759	6.3175	6.2151	6.0954	6.0239	6.0768	6.2787	5.6913	7.4326	7.5185	7.8362	6.7382	7.0496	7.4514	7.8434	7.543	7.3878
ADAT2	7.2938	6.3235	6.9515	6.6257	7.4235	7.3485	7.4823	7.5793	8.0817	7.6472	6.6797	7.8249	4.8196	7.6058	7.6904	6.1075	6.8784	7.9824	6.4522	7.1226	6.4258	5.057	5.9846	5.2178	5.9303	5.9234	4.8355	5.6942	5.9177	5.5161	5.3163	5.7313	5.6691	4.8965	5.2729	5.7408	5.3939	5.5419	5.862	6.2874	7.0251	6.9188	7.069	7.7623	8.2309	7.1248	7.1043	7.1055	6.7793
ADAT3	7.605	7.5489	6.5366	6.7183	6.7671	7.4698	7.7378	8.374	8.3751	8.0729	7.4349	8.0369	8.5332	8.8556	7.8294	7.9919	6.516	7.9622	6.8044	7.2118	6.313	6.77	6.6341	7.4098	7.0727	6.0038	6.5535	6.4885	6.4759	6.3305	6.3748	6.4159	6.5835	6.6408	6.8268	6.5473	6.668	6.6926	6.2409	6.6522	6.4452	6.9827	7.396	8.204	8.167	7.0122	7.0921	6.8974	7.8206
ADC	6.4294	7.3175	7.2032	6.1723	6.7583	7.1324	7.6674	7.9037	6.9761	7.5062	6.4505	6.7225	6.9856	6.5263	6.3251	6.3236	6.8741	7.3135	7.2579	7.3152	6.8025	6.3975	6.5707	6.6706	6.1809	6.1525	6.1679	6.4307	5.9399	5.1883	5.6463	6.0865	5.6656	5.5204	6.3521	6.0287	6.0546	6.2627	5.6848	6.5411	6.3561	5.8652	7.5428	6.8659	6.4966	5.6124	6.3328	5.7619	5.9841
ADCK1	8.6392	7.4577	7.7821	7.0575	8.1465	8.3408	8.3689	9.0852	9.1938	8.9488	8.008	8.8473	8.1767	9.2429	8.5716	7.8128	7.1006	8.843	7.4232	7.9664	7.5465	6.4115	6.6088	6.3425	5.9729	6.4203	6.0177	6.1813	6.2758	6.1316	6.0609	6.2826	6.0775	6.615	6.3463	6.26	5.8131	6.1897	6.135	6.6117	7.1215	7.8162	8.0498	8.7611	8.6995	7.9433	7.6315	7.9365	7.7942
ADCK2	8.351	8.8113	8.3335	8.2491	8.1732	8.6456	8.4692	8.898	8.7118	8.9935	7.5912	7.2937	8.3345	7.8522	7.3992	8.0786	8.2568	8.705	8.2646	8.1129	8.5477	7.2887	7.1413	7.5261	7.3395	6.9393	7.0388	7.6427	7.6396	7.2867	7.2657	7.8685	7.6186	7.3566	7.4667	8.039	7.7543	7.8105	7.433	7.4803	7.9965	7.6927	7.928	8.0878	8.245	7.834	8.2736	8.1772	8.3462
ADCK4	7.6869	8.138	7.6233	7.0334	7.2424	8.0179	7.7972	8.1151	8.4363	8.1504	7.2058	7.0117	7.6003	7.1563	7.0736	7.3622	7.2199	8.0763	7.514	7.5594	7.7408	6.7863	6.944	7.2161	7.1004	7.0237	7.3534	6.7572	6.8953	6.8944	6.9912	7.0588	6.847	6.8977	7.2858	6.7657	6.9111	7.0718	6.8019	7.0732	6.9332	7.5009	7.7506	8.2567	8.5243	7.445	7.4365	7.5102	7.5088
ADCK5	6.3993	7.2881	6.3716	6.1652	6.6097	7.008	7.0622	7.2139	7.4173	7.2062	6.6126	6.7721	6.6924	6.7345	6.4144	6.5973	6.24	6.8517	6.6184	6.3573	6.7399	5.8776	5.9525	5.6625	6.1978	5.9265	5.8045	5.7856	5.7952	5.1492	5.7292	5.782	5.5783	5.8531	5.9148	5.9941	5.9833	5.808	5.716	6.5158	6.4363	6.291	6.7559	6.9222	7.0967	6.4173	6.6024	6.3148	6.4136
ADCY1	5.9864	5.6458	5.9978	6.0845	6.2548	6.1364	6.3301	5.5591	6.3896	5.9789	6.0267	6.0756	6.2977	5.8214	6.1059	6.0051	6.0023	6.4742	5.7504	5.7828	5.9786	5.6856	5.6861	6.3347	5.7344	5.4458	5.7482	5.3937	5.6823	5.5367	6.027	5.8278	5.7256	6.1919	5.9853	5.9379	5.3544	5.6563	5.6233	5.6597	6.3907	6.0828	6.1095	6.6367	6.2283	6.4877	6.3814	5.8787	5.7309
ADCY10	4.5819	4.4536	4.3669	4.5175	4.5118	4.7179	4.6458	4.4517	4.8765	4.5561	4.5125	4.8197	4.6934	4.6089	4.6299	4.7193	4.5334	4.837	4.6149	4.6144	4.5492	4.781	4.7995	5.6275	5.0438	5.4981	4.7462	4.4994	4.6679	5.0704	4.5064	4.9328	4.541	5.0664	5.0228	4.9078	4.8527	5.1827	4.9042	5.3569	4.3246	4.1682	4.2068	4.9505	4.3006	4.3165	4.6125	4.3294	4.5511
ADCY2	6.1276	6.7753	6.3466	6.1304	5.9643	6.3059	6.4271	6.1466	6.7517	6.0906	6.4099	7.087	6.6448	7.4502	6.4241	6.8304	6.7055	6.4861	6.2939	5.9627	6.5268	5.7795	4.9562	5.1866	5.1239	5.2358	5.4824	5.3638	5.3547	4.9272	5.1593	5.4675	5.2659	5.6563	5.0873	5.2632	5.4502	5.3385	5.7649	5.9838	6.0684	6.5376	6.2669	6.3651	6.7089	6.2989	6.2331	5.698	5.861
ADCY3	8.4389	7.248	8.7462	8.4997	8.0373	8.1792	7.517	7.9008	7.947	7.7596	8.1788	7.6583	8.4333	7.1875	8.3069	7.387	8.0299	7.6502	8.2546	7.8429	7.5088	5.8394	5.7061	5.8165	6.2021	5.4585	5.4755	6.379	5.8649	6.7147	5.9899	5.984	5.7599	6.1796	5.4051	5.8784	6.2013	6.2653	5.9632	5.7108	8.8953	9.1331	8.6282	8.8047	8.3505	9.0387	8.0061	8.9429	8.3907
ADCY4	8.0002	6.6845	7.3686	6.4678	7.456	8.0278	7.7715	8.7394	9.1555	8.1764	6.9566	7.9682	6.9366	7.9249	8.3894	6.1237	6.7797	8.3121	6.851	6.9986	6.3827	7.6462	7.1384	8.0068	6.5055	7.2157	7.4341	6.952	7.1386	7.4149	6.896	7.0343	7.452	6.8097	7.6471	6.8315	6.5455	6.6693	7.5786	7.1834	7.6093	8.1475	8.2232	8.9752	9.3319	8.1366	7.5731	8.1843	7.3187
ADCY5	6.1559	6.194	6.2179	6.0616	6.4193	6.0646	6.5292	6.438	6.3946	6.0882	6.3421	6.5986	6.4686	5.8697	6.155	6.1278	5.8396	6.1572	6.3043	6.1044	6.1735	6.2895	6.2285	5.9174	6.2202	6.0977	5.9926	5.9141	6.1128	6.389	6.2732	6.084	6.1845	6.1207	5.9557	5.9445	6.015	6.3544	6.063	6.5249	6.1267	5.9426	6.2075	6.1913	6.1836	6.0663	5.8314	6.0517	5.9549
ADCY6	8.3438	7.9723	8.344	8.0781	8.3697	8.8238	8.3752	8.8741	8.683	8.7723	6.5318	7.4921	7.6253	7.2076	7.5275	7.2135	8.2447	8.5883	7.4218	8.5437	7.4951	6.673	6.4485	6.7575	5.9313	6.2171	6.8379	6.8125	6.2781	6.0715	5.5126	6.6255	6.3954	6.318	7.1513	7.1021	6.4237	6.8012	5.4357	6.5114	7.1715	7.0621	7.8456	7.3748	6.8252	7.592	7.8831	7.6667	7.8214
ADCY7	7.8584	7.3263	8.2503	8.4738	7.7202	6.9477	7.1306	7.3966	7.2907	7.7691	8.5025	7.835	7.9618	8.7246	8.1845	7.9034	8.4293	7.3109	7.9407	7.7973	7.556	6.5212	7.394	5.762	7.2135	7.5187	6.9738	7.3706	7.2706	7.23	7.4048	7.1227	7.0857	6.8128	6.3781	7.0621	6.9742	6.9626	7.5447	6.9603	9.3617	8.267	7.5887	7.628	8.1686	8.6234	8.0059	8.7012	7.7863
ADCY8	5.4162	6.0028	5.4182	5.627	5.7936	6.0354	5.7893	5.6766	5.5611	5.2695	5.4318	5.4955	5.8445	5.216	5.5127	5.3892	5.6416	5.7657	5.8009	5.5053	5.8636	5.4138	5.9293	5.2222	5.6447	5.4402	5.4908	4.952	4.9714	5.3892	4.9883	5.1729	5.1384	5.165	5.353	5.4771	5.1787	5.0923	4.9809	5.3361	5.2522	5.5234	5.6543	5.3221	5.6348	5.371	5.3926	5.2266	5.5009
ADCY9	8.2913	7.8592	8.9713	8.4738	8.6678	8.5844	8.9302	8.6954	8.2404	8.6896	7.3682	7.915	8.8604	8.4131	8.313	7.8368	8.5161	9.0957	8.1764	8.7855	8.1279	6.9452	6.5603	8.3688	6.2382	6.2083	6.5195	6.4838	5.9808	6.5248	6.3097	7.1559	6.6031	6.4816	6.8336	7.222	6.384	6.7918	6.4261	5.9753	7.8548	7.8879	8.2506	8.221	7.3986	7.9682	8.5313	8.7005	8.089
ADCYAP1	4.8685	3.5315	4.4746	3.8395	4.425	3.8474	3.3752	3.6401	5.1488	3.944	4.8105	4.6276	5.3456	4.9382	7.0152	5.1247	3.9649	4.2016	3.8755	4.6546	3.7417	4.4075	4.0782	4.536	4.0955	4.5246	4.2953	4.1691	4.5367	6.2328	4.4277	4.1933	5.1835	4.098	4.235	3.4262	4.4364	3.7272	4.574	4.0161	3.5969	6.4487	5.4415	6.8589	3.9142	7.0579	5.1147	7.4263	4.0553
ADCYAP1R1	5.0371	4.9937	4.5107	4.7726	4.8174	4.6881	4.9383	4.7378	4.4835	4.6058	4.1797	4.5768	4.7072	5.604	5.0125	5.1717	4.4805	4.9467	5.2539	4.7201	4.9941	4.286	4.8428	4.2841	4.477	4.1248	4.2043	3.6702	4.1187	3.5768	3.929	4.3868	4.4786	4.5237	3.9582	4.2764	4.9346	4.2534	3.793	4.3479	4.8923	4.8934	4.5913	5.0804	5.2775	4.7523	4.7284	4.856	4.8662
ADD1	10.9502	9.8485	10.9617	10.4725	10.959	11.0268	11.1097	11.1256	11.2535	11.1036	9.9867	10.4609	10.9441	10.6733	10.4808	10.1317	10.5065	11.0606	10.3993	10.8799	9.8271	8.4588	8.1714	8.7733	8.7606	8.9862	8.6381	8.6602	8.6365	8.874	8.8522	8.6695	9.1003	9.16	8.7571	8.5401	8.8604	8.3727	8.6888	8.4694	10.8232	10.7195	10.76	10.9844	10.8358	10.8221	10.4488	10.7861	10.2731
ADD2	5.4082	5.6968	5.8896	5.4835	5.7356	5.6446	5.7433	5.6297	5.9968	5.5212	5.7194	5.9742	5.8869	5.4767	5.6528	5.6043	5.3479	5.7473	5.7289	5.4669	5.7258	5.4173	5.1148	4.7787	4.9865	4.6485	4.9614	4.7611	4.9645	5.0576	4.7589	4.951	4.9435	4.5931	4.716	4.8385	4.9518	4.9823	4.8173	4.8779	5.457	5.4594	5.4932	5.4131	5.7827	5.1768	5.4137	5.4161	5.3643
ADD3	10.9601	10.9985	10.9909	11.5138	11.17	10.9365	10.7031	10.3519	10.399	10.8404	11.2674	11.2247	10.6233	11.5927	11.2143	11.4099	11.3344	10.6754	11.099	11.2401	11.3967	8.3579	8.7809	8.9969	8.779	8.9599	8.3259	9.1227	8.7395	8.5642	8.7507	9.8133	9.4129	9.1287	9.2488	9.6285	8.7077	9.3775	8.8244	9.1774	11.054	10.5002	10.4855	9.7628	9.7976	10.7686	11.1287	10.8592	10.837
ADH1A	4.6723	5.0737	4.7293	4.7005	4.704	4.6449	4.87	5.2886	5.1242	4.6985	5.8404	6.4936	5.7366	5.9549	4.8292	5.2245	4.759	5.196	5.2288	4.8922	5.1375	4.1068	3.4638	4.1342	3.6446	3.7928	4.2556	4.2027	4.1653	4.1977	3.6203	4.1773	4.2459	3.4676	4.0156	4.7092	3.4952	4.4167	3.6095	4.0238	4.6811	4.5253	4.8942	4.6393	4.6306	4.4098	4.8111	4.3934	4.8943
ADH1B	8.4213	8.7904	8.321	8.8111	9.5954	7.3856	8.4131	7.9301	9.3231	8.631	9.6083	8.3439	8.4356	10.13	9.7666	9.5743	9.3491	8.9526	9.2014	8.3216	9.1803	4.2034	6.5865	5.5397	5.6912	8.6299	7.0618	6.9819	7.5199	6.3534	8.0971	6.9675	8.8764	6.7514	6.6214	7.0464	6.2973	6.6896	8.0234	6.6833	10.7769	7.966	8.8821	9.0922	9.0619	10.2733	9.9614	9.5868	8.8303
ADH1C	12.0413	11.9202	12.2744	12.2979	12.2965	12.3761	12.0547	11.7455	11.5623	11.8155	11.908	12.0536	12.2198	11.9816	11.3805	12.1987	12.3091	11.8963	11.8566	12.4313	12.1342	8.5718	7.5406	8.3301	5.3783	6.5997	5.7581	10.0205	8.7335	5.754	7.1088	10.2315	9.4927	7.2575	8.7066	10.5964	7.4521	10.6853	6.6311	9.6016	10.0838	8.3636	10.2665	9.3748	9.1948	10.8484	11.0463	11.175	11.5867
ADH4	5.0488	4.9557	4.9335	5.3491	4.8213	5.388	5.3299	4.7474	5.3391	5.2164	4.5188	4.8482	4.7178	4.672	4.9434	4.8273	5.039	5.4696	4.7749	5.0688	5.1115	7.082	6.9684	7.015	6.9951	6.7909	6.953	6.7973	6.9751	6.6772	6.5683	7.1004	6.8635	6.7788	6.7041	7.0239	6.9739	6.6567	6.879	7.048	4.9943	4.9166	4.8707	4.9753	5.0451	4.7895	4.9508	4.6586	4.6133
ADH5	11.2934	12.0681	11.3339	11.3585	11.1027	11.3266	11.2843	10.7556	10.8308	11.0955	11.39	10.8786	11.6342	10.4548	10.8255	11.3675	11.6562	10.9736	11.5461	11.4162	11.8222	8.3245	9.0091	8.5777	8.6862	8.7392	8.3427	9.335	8.6938	8.8019	8.7487	9.4602	9.4918	8.8689	8.6004	9.4627	8.9408	9.4603	9.0817	8.2354	11.2046	10.789	11.2593	10.8385	10.6455	10.957	11.1363	10.9171	11.2523
ADH6	9.0969	9.8985	8.1218	8.4565	7.9011	8.8169	8.7258	8.7415	8.3031	9.3072	8.8456	9.1633	8.6971	8.4052	8.012	8.9616	8.8366	8.9606	8.5918	8.3976	9.1447	5.8627	5.8584	5.994	6.2507	5.8998	5.5469	6.2501	6.0965	5.5763	5.9061	6.3785	6.4533	6.7074	5.8895	6.3332	5.5429	7.3853	5.2283	6.9167	7.3292	7.4501	8.197	8.1304	8.0689	7.7975	7.5836	7.9893	8.6845
ADH7	2.9046	3.363	2.9287	3.0153	3.1263	3.1453	3.1061	3.2832	3.0479	2.9765	2.8922	3.2657	3.0122	3.1542	3.1701	3.2129	2.8555	3.1198	3.3224	2.9349	3.2437	2.7865	2.633	2.861	2.8757	2.7431	2.7862	2.6477	2.5067	2.7305	2.5922	2.5109	2.6763	2.6101	2.8446	2.5232	2.8166	2.8779	2.2712	2.6169	3.0557	3.0354	2.9298	3.1686	3.1593	3.0659	2.9858	3.0641	3.3141
ADHFE1	7.3358	7.3854	7.752	8.0541	7.8097	7.7952	7.263	7.43	7.5546	7.4758	7.0851	7.7455	6.7245	8.0968	7.809	7.1573	7.9513	7.7061	7.4928	7.3986	7.5394	5.7952	6.383	5.8084	6.0345	6.2032	6.078	5.8559	5.9541	5.8896	6.1104	6.6621	6.41	5.9069	5.713	6.4617	6.0113	5.9493	5.833	5.9505	7.4955	6.8284	7.0638	6.6726	7.0747	7.4099	7.844	7.0505	6.8389
ADI1	10.5509	11.0411	10.2516	10.6856	10.4867	10.5177	10.3321	10.6057	10.6937	10.9047	10.9807	10.7871	11.394	10.3284	10.6241	11.3257	10.5903	10.6335	10.588	10.0462	11.3627	9.2966	8.9764	9.1114	8.6224	8.728	8.9244	9.1288	9.4574	9.4898	9.3991	9.4215	9.513	9.8162	9.3721	9.3824	9.3362	9.5859	9.1832	9.211	10.3785	10.3366	10.542	10.9613	10.7224	10.3475	10.5904	10.5739	10.8517
ADIG	6.8611	6.9752	7.3311	7.4928	7.4384	7.4607	7.4437	7.4663	7.5136	7.061	7.6109	8.5858	7.8871	7.9735	7.6077	7.5874	6.9522	8.0741	7.5046	6.9957	7.9076	5.949	6.0487	5.2568	5.7827	5.4934	6.0426	5.6698	5.7794	5.4341	5.4928	5.3393	5.5616	5.8091	5.6019	5.3654	5.8121	6.0217	5.6549	4.9964	7.2143	7.3097	7.4173	7.3355	7.4777	6.7775	6.9184	6.4652	6.2317
ADIPOQ	3.2621	3.3822	3.1734	3.2003	3.5806	3.1852	3.1619	3.5345	3.413	3.1369	3.4031	3.7682	3.5104	3.2573	3.4977	3.4774	3.1662	3.6087	3.0554	3.1258	3.202	3.5584	3.9894	4.0901	3.4554	3.3304	3.7328	3.1853	3.0642	3.1089	2.9922	3.1862	3.2	3.6471	3.6013	3.1673	3.3765	3.3968	3.4109	3.4826	3.1194	3.4015	3.1593	3.0334	3.3115	3.1208	3.4093	3.0783	3.0082
ADIPOR1	8.6739	9.3349	8.8097	9.0715	8.5747	8.3474	8.2679	7.9868	7.3904	8.2199	8.8184	7.3816	9.256	8.0165	8.3335	9.1121	9.3485	7.8588	9.3687	8.882	9.6699	8.9598	9.101	9.1194	8.6169	8.4574	9.1619	8.5927	8.5756	8.7553	8.395	8.614	8.76	8.8723	8.9701	8.6216	8.8826	8.4599	8.4902	8.2495	9.0245	9.0428	8.9753	8.5324	7.9724	9.0353	9.4757	8.9197	9.5299
ADIPOR2	10.598	10.3595	10.3627	10.3383	10.4518	10.3875	10.6653	10.6716	10.4557	10.4854	10.1197	10.4203	10.3985	10.3009	10.4467	10.3321	10.2144	10.5715	10.3891	10.3753	10.1731	8.0697	8.2639	8.856	7.9945	7.7782	7.8305	7.8829	7.9123	7.4069	7.4916	7.959	8.0105	8.1627	8.4889	8.0478	8.1271	8.1031	7.3761	8.3689	10.1578	10.0618	10.5132	10.006	9.7751	10.396	10.4766	10.1598	10.0893
ADK	9.1357	10.3802	9.0226	9.1149	8.296	8.508	8.8055	8.5426	8.3314	9.0732	9.6048	8.1102	9.078	8.2904	8.7459	9.6891	9.1952	7.9846	9.3292	9.4844	10.2109	6.5393	6.6897	6.5192	7.0156	6.976	5.8449	7.0072	6.5953	6.8975	6.956	6.1265	6.692	6.9328	6.5247	6.6254	6.9517	7.035	6.9068	6.1136	9.064	9.1664	9.1142	9.0539	8.9468	9.0019	8.7296	9.0373	9.4523
ADM	10.0472	9.4299	9.1848	9.3236	9.4379	8.7906	9.0128	9.6322	9.449	9.4233	9.5641	9.2953	9.7612	9.8447	9.3313	9.7824	8.9158	9.4641	9.3027	8.9865	9.2684	11.4937	11.3733	10.8861	10.9967	10.0073	11.5849	9.0409	9.723	9.7238	9.5953	8.2841	9.3704	9.7815	10.9417	8.2215	10.5432	7.7063	9.2863	9.2175	9.2044	11.0246	10.9522	10.9421	10.7017	10.2194	9.899	10.2334	10.3447
ADM2	7.7044	8.0569	7.7892	7.7947	7.8375	8.0587	8.2155	8.1033	8.1016	7.8452	7.6773	6.9396	8.2531	7.5989	7.4612	7.7378	7.3244	7.6875	7.8697	7.5231	8.0496	7.6209	7.8765	7.4346	7.8083	7.3051	7.8164	7.5499	7.6332	7.5374	7.334	7.5191	7.3645	7.7435	7.775	7.4098	7.3349	7.4617	7.2305	7.5931	7.595	7.8575	7.8264	7.9045	7.9634	7.5605	7.8683	7.5338	7.5866
ADNP	9.7072	9.2838	10.2104	10.6592	9.2413	9.1653	9.3167	8.5674	8.2371	9.1053	10.3838	9.558	10.0977	10.2772	10.2979	10.6148	10.5464	8.8825	10.2171	9.9403	10.2973	7.5614	7.7308	7.8564	8.0349	8.402	7.8727	8.038	7.9374	7.8869	7.8483	8.1704	8.0841	7.9174	7.8841	8.2885	7.9537	8.1466	8.0656	7.8527	10.5494	9.918	9.741	8.3354	8.3375	10.3022	10.1204	10.2161	9.7474
ADNP2	8.5651	8.1657	8.7098	8.8638	8.6047	8.1849	8.389	7.8377	7.7482	8.0364	8.4414	7.684	8.8156	8.2067	8.9808	9.0154	8.9973	7.8578	8.9102	8.5845	8.8098	7.3757	7.1447	7.1628	7.2409	7.2912	7.2135	7.443	6.9646	7.1855	7.0142	7.1958	7.1954	7.2644	7.5408	6.9498	7.3491	7.1175	7.0924	6.6442	8.9473	8.8725	8.7755	8.0214	7.6224	8.9145	8.8257	8.7562	8.7442
ADO	8.7328	9.0842	8.752	8.9534	8.7759	8.158	8.2879	7.9581	7.9072	8.1862	9.2924	8.3447	9.0496	9.3801	9.7326	9.4597	8.93	8.0229	9.1136	8.6209	9.031	5.6539	5.6026	5.154	5.8887	5.9752	5.5803	6.1481	5.8224	6.3736	6.0265	6.0423	6.2438	6.2963	5.8689	5.8399	5.899	5.7165	6.1855	5.1818	9.2813	8.8794	8.6014	8.1254	8.1591	8.9783	9.3208	8.8839	9.1425
ADORA1	6.8899	7.0668	7.1087	7.0768	6.9933	7.0618	7.1876	6.8526	7.5414	7.1723	7.5426	7.7243	7.6869	7.0712	7.2745	7.2603	6.8171	7.7804	7.2942	6.797	7.6049	6.6828	6.6404	6.6618	6.6372	6.2859	6.6896	6.2751	6.5682	6.1308	6.1711	6.4473	6.0951	6.5384	6.1121	6.2013	6.1175	6.1456	6.0152	6.654	7.1142	7.0414	7.0688	7.0875	7.2778	6.6016	6.8498	6.6116	6.7251
ADORA2A	7.5501	7.9134	7.6474	7.8699	7.3192	7.3335	7.0128	7.6301	8.0377	7.498	8.0964	7.5664	8.1454	7.7416	7.5385	7.8389	7.4853	7.3069	7.4577	7.4196	7.2083	6.099	5.9523	5.8451	6.1041	6.5778	7.1313	5.3482	6.3188	6.8039	6.5396	5.3184	5.6643	5.9343	5.4653	5.1763	6.4807	5.5753	6.4071	6.4963	9.0225	8.5839	8.1332	9.14	9.5708	8.0342	7.9156	8.3396	7.7126
ADORA2B	9.2083	9.6511	8.8719	8.1478	8.6698	8.7659	8.4819	7.9624	6.2232	8.4301	9.3773	7.9569	10.0259	7.1901	9.3034	9.5703	8.422	8.1085	9.2624	9.3559	8.6537	7.6595	7.7692	7.905	7.3521	8.2166	7.3699	7.6478	7.9255	7.941	7.662	6.5896	7.9108	8.0086	7.9031	7.2636	7.7758	8.2411	7.4208	6.8676	8.0593	8.2692	8.2524	6.6132	6.5136	9.1721	8.4611	8.6941	8.7199
ADORA3	7.5631	8.974	7.7314	7.887	5.8858	7.2221	7.3602	6.6602	7.1637	7.5376	8.6949	6.9395	8.0041	6.9686	6.3744	7.7466	7.5646	6.5729	8.5067	7.1565	7.4162	5.7478	5.35	6.0241	5.6388	6.2121	5.022	6.1434	6.4316	6.0459	5.6454	6.5362	5.6723	6.4327	5.2629	6.5457	5.7545	7.1502	5.5271	5.1959	7.2035	6.7987	7.147	6.003	5.3133	7.2066	8.5256	7.4098	7.4133
ADPGK	9.7764	9.6739	9.8758	10.0332	9.7964	9.3026	9.4595	9.3761	9.4287	9.6865	9.7975	9.1237	9.5798	9.1678	9.9647	9.6097	9.7984	9.4805	9.8268	9.6429	9.8097	7.3546	7.4586	7.0923	7.5367	7.3162	7.2273	7.3168	6.8964	7.6898	7.4268	7.0189	7.1631	7.1135	7.1538	7.0789	7.1651	7.2129	7.572	7.2988	10.633	10.3864	10.1625	9.8783	9.6875	10.3528	10.0586	10.2147	9.8847
ADPRH	6.2139	6.7758	6.1516	6.1638	5.5917	6.1201	6.802	6.7854	6.8006	6.3197	6.6474	7.1162	6.7141	6.5877	6.1519	6.6408	5.8358	6.5712	6.4326	5.8687	6.4016	5.2402	5.3026	5.3956	5.4469	5.8075	5.6664	5.8869	5.9468	6.0799	6.2698	5.7813	5.8404	5.585	5.796	5.4388	5.7192	5.5593	5.7498	6.0451	6.8996	7.2685	6.8366	7.5594	6.912	6.9216	6.2675	6.8205	6.6628
ADPRHL1	6.0917	6.3796	5.6965	6.4562	6.0539	6.2814	6.5706	5.8242	6.4461	7.0101	6.0777	6.9288	6.5408	6.2553	6.0462	6.2913	6.7694	6.6176	6.2821	6.453	6.2958	5.5618	5.4401	5.6133	5.0257	4.7945	5.668	4.7258	4.7793	4.2747	5.2193	5.7276	5.333	5.4182	5.2672	5.6089	4.9212	5.9315	5.3246	5.6615	5.4144	5.4669	5.6081	5.8634	5.6513	5.5789	5.8889	5.2728	5.8341
ADPRHL2	10.0307	10.1046	9.819	9.6514	9.7856	10.0487	10.2752	10.3577	10.9145	10.1061	9.5421	9.851	10.2012	9.0288	9.668	9.5269	9.4576	10.0169	9.8149	9.815	9.6303	7.2718	7.2453	7.1474	7.1386	6.9913	7.3587	6.8807	7.205	7.1303	7.0345	6.881	6.7687	7.25	7.1042	6.8366	7.2839	6.6467	6.9505	6.782	9.7886	10.008	10.1699	10.7344	10.7568	10.1148	10.2101	9.7078	10.0371
ADRA1A	4.2085	4.8256	4.2303	4.3746	4.4957	4.5528	4.9085	4.5375	4.8506	4.518	4.2993	4.6552	4.861	5.1582	4.3812	4.339	4.1602	4.681	4.5388	4.1313	4.3121	5.2221	5.3565	5.2172	4.9474	5.1145	4.4883	4.9216	4.843	5.3306	4.45	4.8106	4.7922	4.8449	4.5065	5.2752	5.4053	4.6376	5.0959	5.6073	4.5961	4.3191	4.3786	4.4162	4.2644	4.3558	4.3331	3.8766	4.4977
ADRA1B	5.3469	5.6063	5.4919	5.4543	5.4483	5.6354	5.9099	5.8821	5.5667	5.5642	5.2631	4.5136	5.4228	5.1991	5.3074	5.497	5.3964	5.5061	5.4632	5.1856	5.4018	5.3024	5.5065	5.0237	4.9739	4.8045	6.0831	4.7029	5.0581	5.1601	5.0111	4.8264	4.5987	5.0097	4.9579	4.3448	4.8636	4.7955	4.9911	5.1057	5.3369	5.6166	5.594	5.5602	5.6017	4.978	5.7451	5.535	5.2442
ADRA1D	5.061	5.0039	4.9271	5.1781	5.3183	5.386	5.1373	4.7803	5.0661	5.123	4.9387	4.7278	4.9186	4.8299	4.6588	5.2782	4.914	5.2806	4.9839	4.9657	5.1534	4.6585	4.154	4.241	4.7584	4.7359	4.6433	3.9652	4.723	4.1146	4.2123	4.4515	4.069	4.6262	4.8046	4.4525	4.702	4.1026	3.8236	4.7421	4.7732	4.9725	4.9739	5.2233	4.8629	4.6679	4.8653	4.7031	4.7232
ADRA2A	9.0479	7.6751	9.8058	8.7582	7.425	10.3923	9.3328	8.6454	7.3429	9.3343	7.5344	7.7719	8.7154	6.9561	7.3849	7.5979	8.4226	9.0448	9.4786	10.0603	7.3827	7.2414	6.4081	6.2655	6.8611	7.3064	7.7966	7.0819	7.8469	6.6196	7.4796	6.1761	6.6962	7.7861	6.6407	6.3982	7.525	8.121	7.1023	7.6784	8.7666	8.9228	8.3342	8.4903	7.8806	8.5285	7.3388	8.6371	8.5099
ADRA2B	6.2133	6.3587	6.2753	6.183	6.1951	6.5563	6.761	6.4686	6.5335	6.1764	6.337	6.1571	6.4547	6.1864	6.2518	6.5125	6.1323	6.355	6.4871	6.0278	6.5372	6.4816	6.5589	6.7386	6.4093	6.308	7.1153	6.2423	6.1534	6.5203	6.3548	6.5514	6.2792	6.4397	6.5478	6.5619	6.6552	6.3139	6.1767	6.3457	6.0471	6.0474	6.3748	6.4418	6.2047	6.0197	6.2821	5.8376	5.9109
ADRA2C	6.3163	6.6638	6.7161	6.4434	6.8708	7.0396	6.9994	6.9419	6.9676	6.6113	6.9761	6.8451	7.2563	6.5985	6.6732	6.7099	6.495	6.5986	7.0131	6.5039	6.9538	6.2543	6.0071	6.3046	5.9714	6.1467	6.1552	5.8015	6.1521	6.2987	5.8165	5.7226	5.9312	6.4542	6.0142	5.8437	5.9243	5.8892	6.1188	6.2261	6.5833	7.3299	6.8911	7.0422	6.6779	6.557	6.9127	6.266	6.23
ADRB1	6.5283	6.546	6.6499	6.6391	6.0846	6.0937	6.3337	5.8646	6.5356	6.3473	6.3623	6.5665	6.2141	7.4546	6.1736	6.4465	6.341	6.8718	6.2112	6.0564	5.2288	7.1602	5.4941	5.876	5.3798	6.7708	8.541	4.4067	5.2458	5.2356	6.272	5.8161	6.5426	5.5663	6.2675	5.9633	6.8572	5.6372	5.6276	5.8073	6.4682	5.6887	5.5424	6.2388	6.4254	6.5518	6.6324	6.5934	5.8221
ADRB2	6.1176	7.6635	6.3524	6.9147	5.4569	5.4531	5.9998	5.8016	6.06	6.162	7.2541	5.7861	7.4277	7.1994	6.4834	7.0901	6.6282	5.8014	6.6967	6.0373	6.9337	5.4562	5	5.6573	6.2089	5.4287	4.9462	5.9029	5.9713	6.1171	6.1527	6.1506	6.3754	5.1817	5.5687	5.5136	6.2423	5.8643	6.1558	6.6145	7.165	6.8078	6.3554	6.4674	6.0187	6.7284	6.6331	6.6887	6.5952
ADRB3	4.8003	5.0283	4.8967	4.5741	4.6654	4.8561	5.0402	5.0148	5.4208	5.0832	5.4725	5.6776	5.3509	5.3083	5.1676	5.0711	4.797	5.0276	4.9722	4.8116	4.8773	5.4363	5.0112	5.0737	5.321	5.4376	5.278	5.7015	4.9012	5.2426	5.1806	5.2397	5.5772	4.6741	5.1908	4.6906	5.2161	4.697	4.792	5.3776	4.4673	5.1221	5.0873	5.2709	5.0697	4.9545	4.8466	4.6002	4.853
ADRBK1	5.7543	5.8812	5.4672	5.8953	6.0002	5.9037	6.0944	6.0873	5.5885	5.8533	5.1642	4.8828	5.8667	5.123	5.7712	5.7182	5.7104	6.0529	5.9318	6.0939	5.7364	6.6904	7.0924	6.9664	6.8442	6.6957	6.7697	6.8445	6.8316	6.5022	6.6156	6.9269	6.9384	7.0212	6.624	6.5954	6.662	6.6145	6.7519	7.2834	6.5397	5.7953	6.193	6.4056	6.2558	5.6841	6.1231	6.0694	5.926
ADRBK2	6.6033	7.086	6.6404	6.3528	5.9103	5.9837	5.5276	6.4194	7.2344	6.2082	7.0203	6.8691	5.524	7.9439	7.304	6.2479	6.6009	6.4103	6.3675	5.8754	6.1665	4.2059	5.4948	3.7263	4.839	5.6255	5.043	5.3983	4.6957	4.942	4.4467	4.7727	4.849	4.1181	5.0863	4.954	5.4446	4.7861	5.2957	4.8775	8.7195	7.354	6.6883	7.1785	8.0507	6.7632	7.1715	7.3502	6.5775
ADRM1	9.6084	9.4698	8.703	8.4106	9.0305	9.0014	9.5269	9.5809	9.6319	9.2831	8.8984	8.4611	9.322	7.8817	8.9565	8.9944	8.5635	9.0456	8.9914	8.7958	9.1274	8.4214	8.5936	8.8968	8.2649	8.2682	8.2618	8.3414	8.4109	8.5923	8.6364	8.1869	8.3068	8.6721	8.3905	8.1257	8.8581	8.2002	8.4265	7.7979	9.0251	9.281	9.2881	9.7201	9.8869	9.3577	9.2954	9.3359	9.483
ADSL	10.5079	11.4988	10.0803	10.1504	10.178	10.0844	10.1777	10.2536	10.0909	9.9986	10.8847	10.0086	10.7341	10.6991	10.3375	10.6668	10.4931	9.9021	10.6044	10.227	11.1755	7.1889	7.0254	7.1746	7.3423	8.2227	6.9243	7.9044	7.9696	7.6635	7.9463	7.8676	8.0322	8.2118	7.5875	7.8979	7.9278	8.1321	8.0359	8.1978	10.591	10.2693	10.3414	10.4137	10.6391	10.4053	10.6309	10.2315	10.757
ADSS	8.6899	9.1586	8.7493	9.1521	8.8206	8.2687	7.9847	8.3023	7.2475	8.4212	9.4561	8.6161	9.1573	9.2797	9.183	9.6381	9.3838	7.967	9.1971	8.643	9.5034	8.5621	8.3216	8.1311	8.4365	7.9699	8.3433	7.7894	7.6073	7.7287	7.7098	7.6303	7.9576	7.6819	8.6183	7.5824	8.0054	7.7023	7.6821	7.4744	9.0976	9.1016	8.9826	7.9794	7.7458	8.9717	8.8844	8.9617	9.0899
ADSSL1	7.4226	7.2269	6.3309	6.4653	7.0404	6.7559	7.594	7.256	6.606	7.549	7.0361	6.5693	7.0303	7.4434	8.0081	6.964	6.3947	6.9184	7.0254	6.752	7.0565	4.9807	5.3295	5.3979	5.7297	5.3331	5.543	4.6404	4.911	4.8828	5.1046	5.6428	5.8367	5.3444	5.4553	5.2645	5.4007	4.1132	4.5923	4.7429	6.4247	6.5595	7.1156	6.6203	6.2315	7.1349	6.8456	6.7662	6.8799
AEBP1	9.6223	8.3191	8.9266	8.666	9.2318	9.6858	9.8451	9.8905	10.8844	10.13	8.5389	8.3774	8.6125	8.2806	8.8859	8.1452	8.8516	9.9281	8.4519	9.0355	8.0437	7.9539	8.3848	8.1033	8.7518	9.8765	9.2545	9.4958	9.6041	10.965	10.1408	9.0502	10.3341	9.564	8.1599	8.7247	8.3383	8.5745	9.9335	8.4781	9.8881	10.5751	9.6307	10.9912	11.1666	10.5025	8.9367	9.6261	8.7714
AEBP2	6.9929	6.685	6.8493	7.0332	7.2685	6.1813	6.6273	6.4726	6.6071	6.2403	7.1433	6.6732	6.4967	7.2498	7.5983	7.1068	7.0607	6.8242	6.709	7.0139	6.841	5.1249	5.9535	5.2768	6.0465	7.0945	5.6165	5.9167	5.5953	5.9586	5.7783	5.5669	6.1464	5.5342	5.7822	5.5825	5.8341	5.4553	5.863	5.7937	7.6365	7.1244	6.7558	7.2627	7.128	7.4945	7.5579	7.2568	7.4908
AEN	7.9915	7.697	7.329	6.9955	8.3297	7.5981	8.1036	7.8396	8.2106	7.6102	8.4147	8.278	8.6486	8.5666	9.7243	8.291	7.1465	7.6229	8.0242	7.321	7.5665	7.0569	7.2215	6.5962	7.5587	7.5512	6.8981	7.0786	7.3424	7.462	7.4926	6.919	7.2411	7.5304	7.2419	6.8959	6.788	7.3349	7.1401	7.1829	8.0409	8.6465	8.1316	8.0735	8.0991	8.644	8.3047	8.2021	8.18
AES	10.0868	10.3907	9.8432	9.6731	9.6703	10.1834	10.3023	10.0879	10.7882	10.3423	9.4915	9.5405	10.4296	8.5997	9.209	9.7082	9.8591	10.0196	10.0141	9.7408	9.9045	9.4961	9.549	9.6273	9.664	9.9005	9.4029	9.4463	9.5076	9.4285	9.7144	9.7292	9.6165	9.8346	9.3363	9.7663	9.7517	9.4683	9.4772	9.6746	9.6156	9.7835	10.1733	10.5273	10.5285	9.865	10.0682	10.1124	9.9896
AFAP1	6.3561	5.4147	5.8624	5.7633	6.0244	5.3314	6.3589	5.9722	5.8642	5.7968	5.6375	5.7879	6.0486	6.3576	6.1808	5.4056	6.2691	5.8407	5.7572	5.814	5.8078	5.1026	5.4095	5.141	5.3487	5.9583	4.9129	5.321	4.8109	5.7076	5.2358	5.3326	6.0924	5.091	5.3651	5.719	5.5399	5.3714	5.3707	6.1833	5.9065	5.7379	5.6127	5.3006	5.8436	6.2592	5.9127	6.1018	6.2631
AFAP1L1	5.9452	6.2204	6.2725	5.8904	6.3523	6.4427	6.5433	6.225	6.3507	6.2028	6.1166	5.9412	6.1877	5.9995	6.4226	6.242	6.1575	6.2195	6.0471	5.8718	6.4647	6.35	6.2451	6.4658	6.5764	6.1389	6.1309	6.1883	6.3646	6.2671	6.2467	5.7593	6.0169	6.226	5.8948	5.9539	5.9987	5.8608	6.0986	5.8588	6.1081	5.962	5.8542	6.0064	6.2943	5.7291	5.9079	5.822	6.0787
AFAP1L2	7.1297	6.9782	6.8448	6.6491	6.7626	6.7729	6.6426	6.6032	5.5209	7.1108	6.6383	6.1481	7.5577	7.338	7.4467	6.9632	6.4361	6.3435	7.0579	7.3861	6.3241	6.0036	5.4549	5.5488	6.16	5.9004	5.9327	5.5855	5.9265	6.4984	6.0836	5.1045	5.9182	6.0756	5.9055	5.8762	6.6551	5.2619	5.6543	6.2217	7.3993	8.1767	7.2357	7.1847	7.2548	7.8762	7.5254	8.1495	7.3146
AFF1	11.4367	11.0536	11.7326	11.9606	11.7011	11.6245	11.5845	11.6018	11.3313	11.5704	11.2371	11.6053	11.0364	11.7419	11.6038	11.4694	11.8156	11.5764	11.2932	11.7139	11.4598	8.8753	8.7699	9.451	8.381	8.1703	9.2529	9.3398	8.4352	8.6399	8.9229	9.3362	8.8878	8.315	9.211	9.4819	9.0331	9.4902	8.8821	8.5409	11.5896	11.3073	11.4295	11.0505	10.8145	11.4315	11.3957	11.4725	11.232
AFF2	3.9152	3.9881	3.722	3.742	3.5893	3.8727	3.9385	4.1986	4.0576	3.8627	4.1148	4.5666	4.2901	4.0468	4.0772	4.0689	3.7198	4.0367	3.8728	3.5989	4.2176	3.833	3.624	3.8206	3.9317	3.8406	3.5385	3.5745	3.5935	3.873	3.6059	3.4229	3.4668	3.477	3.6227	3.6158	3.5561	3.6163	3.4123	3.571	3.7925	3.6766	3.845	3.6567	3.9217	3.6575	4.0816	3.5368	3.7065
AFF3	6.4932	5.1247	5.7682	6.4986	5.7709	5.1758	5.3824	6.195	5.7329	5.8843	6.2563	5.6035	5.9777	6.8061	6.2254	6.1767	6.5073	5.3094	6.4061	6.4912	5.2614	4.5679	4.4877	3.9616	4.22	4.9943	3.6106	4.0898	4.5705	4.0411	4.1052	4.2412	4.6078	4.4268	4.5543	4.8426	4.6142	4.538	5.461	5.1653	8.7665	5.696	5.8954	5.9661	6.5165	6.6482	6.0398	7.0252	5.7068
AFF4	9.8493	9.6006	10.1962	10.2544	10.1181	9.84	10.0521	9.6783	9.4944	9.7178	10.0688	10.1604	9.4911	10.2557	10.2237	9.7153	10.1401	10.0204	9.8704	10.2604	9.7732	9.428	8.8107	9.3155	8.2856	8.4043	9.3415	8.8884	8.95	8.9553	8.747	8.9866	8.9227	8.3973	9.1069	8.9797	8.8158	8.9384	8.7693	8.2975	9.9462	9.8297	9.886	9.2991	9.2641	10.0644	9.9012	9.7434	9.5264
AFG3L1	8.0192	5.6507	7.521	7.0675	8.2081	7.7102	7.8255	8.3422	8.3699	8.0165	5.6686	7.0128	5.7448	7.2857	7.8425	5.7387	7.052	8.0085	6.8115	7.7952	6.3456	7.0172	7.3807	6.9078	7.1902	7.2205	6.5279	6.8981	7.0099	7.0088	6.8336	6.8009	6.9112	6.9322	6.9829	6.8165	7.1264	6.8539	7.2136	8.0024	8.11	7.6559	7.8415	7.7934	8.2273	7.6471	7.2207	7.7525	6.7685
AFG3L2	11.061	10.9735	10.8447	10.9083	11.2236	11.1816	11.3418	11.3826	11.6965	11.3802	10.7886	11.1473	10.654	10.7444	10.6562	10.593	10.879	11.5782	10.8165	11.0596	11.084	8.2433	8.0886	8.1553	7.6423	7.8697	7.3062	8.382	7.9457	7.7783	7.9695	8.9704	8.6115	8.4854	8.326	8.7147	8.3016	8.8402	8.0908	8.4416	10.1675	9.9723	10.409	10.8165	10.9092	10.3455	10.5504	10.5173	10.5343
AFM	3.3533	3.607	3.2751	3.3695	3.3237	3.39	3.4619	3.2784	3.2503	3.4141	3.1948	3.3646	3.3281	3.099	3.2586	3.5111	3.2417	3.2948	3.1593	3.3319	3.7565	2.5991	3.3462	3.4363	3.0371	2.5086	2.6187	2.5062	2.8728	2.8361	2.7092	2.6622	2.8432	2.8283	2.8365	2.8093	3.3358	2.6122	2.9604	3.1084	3.3284	3.3561	3.3465	3.3926	3.337	3.465	3.7988	3.2553	3.4702
AFMID	8.789	8.4496	9.1532	8.877	9.1515	9.1232	9.4185	9.5715	10.0664	9.2554	9.1475	9.6992	8.6072	10.0575	9.2576	9.1013	8.8429	9.6586	8.6334	8.9665	7.8282	7.3934	7.7674	7.787	7.7585	7.4704	7.7382	7.1251	7.571	7.6548	7.6111	7.5865	7.4511	6.6967	7.2289	7.3873	7.2867	7.285	7.679	6.7976	9.5847	8.9997	8.771	9.3255	9.7088	9.0771	8.8907	9.1005	8.6609
AFP	4.0025	4.6505	4.0642	4.174	3.9808	4.0889	4.0873	4.2319	4.4317	4.0545	4.7615	4.4575	4.377	3.8939	4.167	4.5581	4.3098	4.0565	4.5938	4.1429	4.4422	5.0923	5.0453	4.9536	4.5503	4.6852	4.8484	4.5487	4.6149	5.0285	4.5468	4.6315	4.5252	4.9478	4.7331	4.7822	5.2106	4.5661	4.7818	4.763	3.8415	3.8594	4.0189	4.0778	3.9237	4.019	4.2174	3.7835	4.3614
AFTPH	10.7484	10.8364	10.9958	11.055	11.238	10.8711	10.9283	10.815	10.9089	10.8465	10.9661	11.1146	10.5339	11.3484	11.1401	11.295	10.9635	10.95	10.8652	10.9355	11.0202	9.6531	9.027	9.6414	8.6105	8.6912	9.5515	9.2447	9.144	8.6744	8.994	9.3785	9.0317	8.8313	9.4917	9.2424	9.2904	9.4155	9.0504	8.921	10.9456	10.75	10.6887	10.3225	10.2968	10.7254	10.9092	10.8284	10.8965
AG2	9.0022	9.9843	9.594	9.5428	9.9468	9.9602	9.7317	9.5228	10.145	9.9745	9.9125	9.8587	10.5009	10.2003	10.4851	9.8276	9.6894	9.8158	9.3815	9.4845	8.6882	7.5273	8.1885	6.4963	8.0671	8.5492	8.1717	8.4534	8.0983	10.4464	9.4139	7.7746	8.1227	8.9219	7.2925	6.8998	7.2718	7.2648	9.2875	7.1235	9.9002	10.7939	9.3329	10.4198	10.3919	10.1304	9.1216	10.2578	10.5736
AGA	9.0227	10.115	9.0632	9.2932	8.9286	9.1297	8.494	8.722	8.7714	9.3313	9.8323	8.8052	9.2952	9.3323	9.4509	9.6802	9.6248	8.443	9.4753	9.4397	10.01	7.1673	7.1823	6.7849	7.009	7.4706	7.15	7.0393	7.3846	7.1713	7.7151	6.953	7.4166	7.7742	6.6647	6.7476	7.349	7.3221	6.9713	6.751	9.5272	9.751	9.5768	9.417	9.5409	9.4837	9.3568	9.3667	9.3507
AGAP1	8.3353	8.4493	8.4984	8.649	8.4947	8.3209	7.8826	8.0287	7.6249	8.4406	7.7554	7.6509	8.625	7.1889	7.9976	7.8569	8.5841	7.8892	8.1405	8.8272	7.7611	7.97	7.8882	8.3272	7.1835	7.635	8.3792	8.3761	7.606	7.3488	7.489	8.271	7.8914	7.8622	8.5479	8.2907	7.703	8.1234	7.6967	7.632	7.5907	7.4028	7.8302	6.9454	6.8125	7.7269	7.6878	7.6454	7.9582
AGAP10	5.7252	6.0315	6.0551	6.1577	6.3852	6.5335	6.4134	5.8959	5.9487	5.8609	5.2114	6.2381	5.2842	6.7368	6.4434	5.8971	6.0231	5.7493	5.4422	5.8317	5.8279	7.5516	7.8306	6.9202	7.8845	7.9307	7.0422	7.5388	7.652	7.3769	7.9664	7.8342	7.624	7.075	7.219	7.8748	7.3533	7.5343	8.0975	7.1927	6.3859	6.0506	6.2813	6.2844	7.0334	6.4844	5.8827	6.1345	5.8866
AGAP11	6.3164	5.3456	6.0328	6.5611	6.7512	6.8038	6.6645	6.4896	6.2277	6.4227	5.3273	5.0032	5.5671	5.5753	5.8813	5.998	6.1847	6.7526	5.8492	6.2378	5.565	5.763	6.2019	6.0341	6.2172	6.5332	5.9623	6.3419	6.038	6.1137	6.4576	6.2955	6.6888	6.2461	6.0731	6.1249	5.8741	6.2028	6.3795	6.387	6.0641	5.9042	6.1031	5.3715	5.8307	5.8651	5.8476	6.0325	5.1126
AGAP2	6.4696	7.0412	6.6459	6.214	6.6632	6.7252	6.4205	6.8739	6.9129	6.8604	6.7816	6.8364	7.1464	6.8029	6.7375	7.076	5.7314	6.8798	6.7606	6.0901	6.8354	5.6745	5.6485	4.8075	5.6285	5.3899	5.8715	5.7147	5.6523	5.6819	5.6729	5.5286	5.1125	5.6289	5.1335	5.614	5.8245	5.7658	5.1233	5.9366	6.6198	6.9443	6.8746	6.95	7.0079	6.5607	6.2452	6.3924	6.4564
AGAP3	7.8627	7.7137	7.7469	7.2189	7.724	8.0272	8.2288	8.3905	9.2113	8.3682	7.0201	7.1867	7.6644	7.5914	7.7332	7.1683	7.1934	8.1417	7.3222	7.4368	7.3663	6.5167	6.9794	6.8099	7.384	7.1675	6.6023	6.6393	6.7188	7.0509	6.9707	6.9366	6.9721	6.8257	6.6798	6.6332	6.9485	6.6104	6.8341	6.925	7.8848	8.1258	7.8301	8.6794	8.7728	7.9714	7.7748	8.1056	7.385
AGAP4	9.1034	8.2864	8.8291	8.8609	9.3695	9.0584	9.0022	9.5596	9.3531	9.3161	8.5403	9.2133	7.8827	9.6558	9.1915	8.2348	8.6812	9.2353	8.386	8.9638	8.1315	7.4705	8.0127	7.7385	8.2421	8.2731	7.8105	7.9284	7.9397	7.8676	8.1427	8.4538	7.8976	7.5044	7.9805	8.005	7.7636	7.9904	8.2111	8.5515	8.8303	8.92	9.1195	9.1839	9.021	9.0408	8.3527	9.0431	8.3023
AGAP5	9.1167	8.6957	8.7656	8.8746	9.362	9.248	9.1218	9.4635	9.2259	9.2524	8.5277	9.0708	7.7139	9.6449	9.338	8.1485	8.7378	9.2251	8.6122	8.847	8.2362	7.4592	8.0493	7.8389	8.3013	8.261	7.8753	7.7002	7.9172	7.7688	7.7581	8.2281	7.8852	7.6146	7.8794	7.8274	7.7904	7.9175	7.9755	8.5993	8.7131	9.0363	8.9909	9.1123	9.2159	9.1216	8.5811	9.0466	8.2354
AGBL1	3.7037	3.6678	3.4454	3.6845	3.7734	3.7804	3.6114	3.8546	3.8602	3.3907	4.0273	4.189	4.0019	4.2066	3.786	3.9749	3.6959	3.9126	3.8369	3.6191	3.5965	4.4646	3.9956	4.7857	5.0277	4.2161	4.0274	3.9363	4.1553	3.9505	4.1234	3.4886	4.2738	4.6472	3.9888	4.3402	4.1442	4.2211	3.8491	4.0328	3.5297	3.5896	3.5923	3.782	3.8576	3.4878	3.7868	3.6374	3.4351
AGBL2	4.8235	4.7636	4.4897	4.6868	4.8809	5.4285	4.6244	4.6012	4.9809	4.805	4.4237	5.5739	4.4717	4.9428	4.417	4.3099	4.5609	5.2041	4.7733	4.8329	4.9029	4.2871	4.2482	5.0583	4.3471	4.5811	4.3811	4.1403	4.6356	4.4445	4.454	4.2785	4.4838	4.04	5.0428	4.758	4.8375	4.8645	4.2897	4.9147	4.2129	4.2355	4.0911	4.2366	4.6367	4.1398	3.8939	4.0866	4.4284
AGBL3	3.6828	3.6794	4.0931	3.7081	4.0756	3.5177	2.9792	3.9689	3.6061	3.6237	3.935	4.1602	3.0578	4.871	4.1974	3.965	4.6663	3.4576	4.0089	4.1489	3.6122	3.1788	3.9981	3.1181	3.1665	4.8931	3.053	3.3505	3.6592	3.2861	3.5272	4.3782	3.8472	3.2681	3.1634	3.7459	3.3299	3.5351	4.7974	4.0836	4.4755	3.4329	3.6639	3.1719	3.7907	4.1282	3.7598	4.7881	4.2857
AGBL4	4.3575	5.0734	4.8256	4.8398	4.7413	5.1374	5.0938	4.801	4.9931	4.4177	4.6972	5.171	4.4868	4.8265	4.8479	4.7621	4.8839	5.2222	4.8519	4.6272	5.1213	5.5867	5.7311	5.681	4.8162	5.2311	5.0821	5.2753	5.3636	5.5579	5.2694	5.7356	5.3282	5.2762	5.4414	5.5544	4.9509	5.4685	5.6042	5.0073	4.9347	4.6438	4.8336	4.7708	4.9116	4.7137	4.8248	4.5575	4.4973
AGBL5	6.8544	7.4295	6.5303	6.5222	6.7879	6.6465	6.765	6.9084	6.5778	6.7137	6.5353	5.9748	7.1313	6.0029	6.4195	6.8716	6.7786	6.3827	7.0769	6.8338	6.8509	5.7081	5.3303	6.0369	5.4574	5.8702	6.0175	6.0483	6.072	6.2035	6.297	6.3962	6.6081	6.3654	6.1941	6.6825	5.93	6.4831	6.0587	5.7234	6.0961	6.3259	6.818	6.7499	6.9522	6.7	7.2436	6.7255	7.0508
AGER	5.9635	6.0181	6.0602	5.8697	5.7547	6.3226	6.1797	6.2713	6.6391	5.9051	5.5738	6.365	6.0131	6.0936	5.9183	5.9548	5.7369	6.6785	6.1092	5.5573	6.345	5.3246	5.6501	5.7372	5.9585	6.4259	5.6124	5.3791	5.8843	5.5238	5.7285	5.5189	5.3659	5.4373	5.5563	5.4323	5.9122	4.9541	5.5266	5.7456	6.3774	5.9226	6.0217	6.4523	6.375	5.6505	6.0045	5.7767	5.4366
AGFG1	8.6737	9.1034	8.7791	8.8317	8.9687	8.3476	8.2676	8.6253	8.4418	8.5392	9.547	9.2244	8.7246	9.719	9.8906	9.7247	8.7637	8.1116	8.8333	8.681	8.9774	7.5513	7.7687	7.1795	7.7187	7.7613	7.1802	7.4573	7.3666	7.4026	7.3872	7.5165	7.5449	7.6735	7.7066	7.3267	7.7138	7.7197	7.3627	7.4999	9.1109	8.5644	8.4261	8.4434	8.4669	8.6883	9.0006	8.8746	8.816
AGFG2	9.2689	8.7419	9.0875	8.6993	8.5241	9.644	9.0706	8.8916	8.0703	9.5085	8.6978	8.4376	9.8484	8.2772	8.385	9.3593	8.9589	9.3178	9.3014	9.5752	8.4612	6.6724	6.4071	7.2668	6.3503	6.3881	6.1913	7.3937	7.2789	6.8308	7.0853	7.8448	6.7889	7.1617	6.88	7.7923	6.3691	8.2093	7.0324	6.8216	8.1201	7.8438	8.4488	8.2466	7.86	8.0703	8.3995	8.923	8.8674
AGGF1	7.9907	8.4652	8.2817	8.2961	7.9054	7.9534	7.8961	7.9763	7.694	8.3361	8.5579	8.454	7.6937	8.3545	8.3496	8.3466	8.4156	7.9824	8.4868	8.1754	8.9401	6.829	6.6327	6.5189	6.8694	7.164	6.3125	6.8302	6.5288	6.7893	6.8793	6.7581	7.0714	7.4111	6.7277	6.7248	6.8906	6.9897	6.1696	6.2942	7.9684	7.9939	8.0134	7.7711	7.5363	8.09	7.8658	8.0397	8.1123
AGK	8.0207	8.4834	7.8332	8.109	7.9305	7.5556	7.5761	7.6767	7.23	7.6852	8.1681	7.5539	7.3402	8.0873	8.1341	8.2766	8.0868	7.3322	8.0329	7.914	8.5319	5.9038	6.7103	6.2543	6.2107	6.5794	5.955	6.3328	6.4213	6.4879	6.3977	6.9551	6.3035	6.3387	6.0292	6.7239	6.4956	6.43	6.8907	6.8853	8.1375	7.9166	7.8123	7.6692	7.6523	8.274	7.87	8.1422	8.2601
AGL	9.3196	8.9177	9.3606	9.1205	9.3668	9.4397	9.1119	9.3113	8.6671	9.5217	8.908	9.0913	8.3859	9.2017	9.2345	8.8645	9.3799	9.3552	9.0173	9.3111	9.4231	7.1718	6.9159	7.1247	7.1121	7.4419	6.2883	7.3724	7.0771	7.0728	7.2077	7.6126	7.5146	7.3944	7.4621	7.4606	6.9789	7.9408	6.9904	7.2547	9.0569	8.6774	8.5963	8.2862	8.2161	8.8578	8.7995	8.7965	8.9341
AGMAT	7.6194	7.8638	6.7758	6.6149	6.538	7.3276	7.2906	6.6947	6.8658	7.3605	7.6014	6.647	7.9314	6.6293	7.3759	7.5137	6.8516	6.9349	7.4366	7.5252	7.5085	5.8369	5.7685	5.4936	5.4812	5.6718	5.1355	6.7096	6.0946	6.1838	6.4084	6.7666	5.8268	6.6154	5.9548	6.0797	6.1587	7.1755	6.2501	5.9994	6.0851	6.7381	6.6071	6.7804	6.3695	6.9962	6.5998	6.8051	7.0065
AGPAT1	7.9231	7.54	7.647	7.5425	7.148	7.7458	7.7094	7.8331	7.6994	7.7367	7.2423	6.4842	7.9446	7.0757	7.4731	7.6883	7.7586	7.6038	8.144	7.6947	7.53	7.074	6.4446	7.3327	6.9806	6.757	7.0203	7.2437	7.0513	7.4086	7.1212	7.3261	7.1667	7.1246	7.0014	7.0773	6.6847	7.4893	7.0807	6.4424	7.5953	7.7739	7.4854	7.4416	7.0241	7.6555	8.1719	7.7742	8.0981
AGPAT2	9.6049	9.3556	8.7279	8.5052	9.2224	9.1589	9.7157	9.6297	9.3989	9.5467	7.987	7.8317	9.2886	7.7638	8.0105	8.4711	8.3063	9.4282	9.1335	8.9234	8.6827	8.6076	8.7439	9.8894	8.8572	8.5966	9.0828	8.3569	8.5619	8.0858	8.2754	8.2356	8.1178	8.5172	8.2929	8.6918	8.605	8.8335	8.1786	8.2647	8.1244	8.3077	8.6621	8.9211	8.3883	8.624	8.9588	8.6796	8.5675
AGPAT3	9.4047	7.9629	8.8694	8.3435	8.9232	9.2899	9.3348	9.1776	9.4774	9.386	7.5433	8.18	9.1187	8.7219	8.6815	8.6316	8.8455	9.5111	8.6259	8.8616	7.8564	7.0351	6.8889	7.3633	6.8348	6.4057	6.92	7.2508	7.0086	7.1405	7.4445	7.542	7.1008	7.4301	7.2128	7.5111	7.1387	7.3812	6.9613	6.4566	8.8275	8.9606	9.1143	9.0763	8.6878	8.7596	9.0638	8.8937	8.9222
AGPAT4	7.1908	5.4552	6.0749	6.025	6.6889	6.1877	6.0889	7.5254	7.3883	7.6159	6.4474	5.8816	6.4147	5.9624	5.7382	5.7989	6.0506	6.4871	6.2746	5.7866	6.25	8.125	6.9692	7.76	7.6898	6.7819	8.5535	6.787	7.5606	7.1919	7.2744	6.7549	6.7004	6.9555	6.4805	5.8774	7.3084	6.0783	6.8872	6.9228	6.3933	8.2041	7.6811	8.8625	9.2322	8.1538	6.7447	6.7341	7.1282
AGPAT5	9.166	8.4276	8.6822	9.1249	9.1313	7.9951	8.4404	7.7523	7.0841	8.113	8.8157	8.0438	7.854	8.4485	8.5414	9.1422	9.6118	7.7805	9.2484	9.3978	9.368	5.2145	5.9798	6.1788	5.9126	6.2291	4.8364	6.1705	6.0451	5.8213	6.1623	6.2132	6.6121	6.663	6.1113	6.2156	6.2648	7.3303	5.9533	5.7675	8.6781	8.3593	8.4153	7.6951	7.1455	8.5417	8.5927	8.8513	9.1156
AGPAT6	10.7603	10.3185	10.4761	10.2192	10.7246	10.7552	10.842	11.1485	11.2516	10.7822	9.3829	9.5491	10.0762	9.7974	9.9393	9.7669	10.2719	10.6988	10.2579	10.4516	9.875	7.8292	8.0989	7.5348	7.8919	7.9719	7.9424	7.8228	8.0025	8.4538	8.142	7.7625	7.9973	8.2125	7.8888	7.958	7.9061	8.0647	8.0023	8.2553	10.8289	10.7541	10.5226	11.0403	11.0062	10.7441	10.4658	10.5375	10.4323
AGPAT9	10.7102	9.4813	9.6093	10.2194	10.3679	10.4042	10.0323	9.7806	8.5234	10.0617	10.0397	9.7579	10.2481	9.4443	10.1692	10.4912	10.0892	9.7223	10.6198	10.8404	9.8763	9.1193	8.2436	9.7526	7.9301	8.3581	8.4399	7.9213	7.635	7.6698	8.0074	7.5439	7.9459	8.4201	8.6896	7.5292	8.6553	9.0984	8.1921	7.9657	9.6801	9.3715	9.6576	8.7317	8.3883	10.0429	9.5693	9.9472	9.8795
AGPHD1	6.521	7.1885	5.5152	5.3188	5.9919	6.2139	6.4397	6.5454	6.1231	6.4645	6.3203	5.3577	6.7108	5.8698	6.6798	6.5384	6.0508	6.1183	6.3834	6.816	6.8239	4.9194	5.5071	4.909	4.7917	4.2512	4.9144	5.4872	5.2219	5.1429	5.263	5.2813	4.8742	5.568	5.1582	5.0882	5.0495	5.5525	4.9407	5.1545	5.3451	5.2311	6.2437	6.7131	6.5289	5.9548	6.3005	5.5843	6.2918
AGPS	9.3263	9.256	9.5206	9.1823	9.0223	8.9854	8.5952	8.8168	7.5493	9.1305	9.2962	8.5787	9.2883	9.2709	9.7552	9.7984	9.3412	8.2005	9.6395	9.7656	9.3856	6.6002	6.7352	6.1052	5.8849	6.5959	5.7915	6.8995	6.703	6.7195	6.3824	6.8295	7.1585	6.7645	6.2747	6.811	5.8456	6.9624	6.395	5.8823	8.8479	9.0628	9.2662	7.9404	7.4735	9.3137	9.2314	9.3441	9.3965
AGR2	12.849	12.9868	12.5245	12.8775	12.9979	12.4353	12.7228	12.6249	12.4123	12.5871	12.9586	12.5275	12.8373	12.8204	13.1941	12.9256	12.9783	11.7036	12.7771	12.9292	13.0563	12.7908	12.9156	12.5313	12.7957	12.6874	12.8966	12.9326	12.6142	12.047	12.8925	12.6487	12.9346	13.2437	12.8738	12.8527	12.868	12.8036	12.9654	12.7553	13.017	13.0726	13.1109	12.9285	12.857	13.1288	13.2492	13.0563	13.1194
AGR3	10.8206	11.7591	11.1131	11.5808	11.4127	10.4769	10.7139	10.333	10.0293	10.6698	11.5383	10.7284	11.403	10.9883	11.3616	11.3837	11.7829	10.1365	11.4568	11.2244	11.8485	9.8841	10.2337	9.8368	9.8522	9.5375	10.0636	9.7038	9.4435	8.2722	9.3007	9.8537	10.122	10.2552	10.435	9.5948	9.5418	9.7012	9.0182	9.6759	11.0194	11.0159	11.1715	10.4015	9.617	11.2226	11.7247	11.2491	11.6435
AGRN	8.7519	7.8153	8.5986	7.9823	8.6588	8.8021	8.8084	9.2822	9.4836	9.0652	8.2211	8.6814	8.834	8.6964	8.9877	7.6036	8.128	8.6	7.9492	8.4481	7.8091	8.418	8.1067	7.4869	9.1459	8.0291	8.5789	7.7879	8.3109	8.4072	8.3868	8.027	7.8969	8.8382	8.109	7.5824	8.9851	7.5971	7.8982	7.9705	8.5618	9.8992	9.6007	9.73	9.5302	9.5645	8.5979	9.1688	8.2683
AGRP	4.7432	4.8751	5.0724	4.7526	5.0285	5.1716	4.9987	4.9606	5.1124	4.8341	4.7651	4.4066	5.0234	5.0287	4.7911	5.2015	4.7782	4.979	4.8349	4.616	5.0302	3.341	3.63	3.2954	4.1996	3.8075	3.391	3.2984	4.1186	3.5575	3.1853	3.6556	3.3196	3.5526	3.5725	3.7445	3.9378	3.8706	3.6084	3.2998	4.7829	4.7122	4.6434	5.0825	4.7048	4.6881	4.9424	4.8736	5.0898
AGT	7.4991	7.0408	7.7699	7.8509	8.5368	7.7836	8.6843	7.738	7.6194	8.4413	7.5195	7.6941	8.1952	6.8982	8.1981	8.8229	8.8063	7.4438	7.7942	7.6184	7.5895	5.2745	5.8227	5.4671	6.1261	7.9543	6.4851	7.3006	7.6481	6.7895	6.6279	5.5191	5.4261	7.0901	5.7426	5.7986	6.1295	5.7694	7.6957	5.5634	8.1712	10.456	10.1462	9.7298	8.637	9.5207	8.2083	9.3793	8.6649
AGTPBP1	7.3396	7.1346	6.9887	6.9284	7.0576	6.7612	7.2555	7.1093	7.1924	7.3955	7.3947	7.4796	6.0685	8.0309	7.7763	7.086	6.9366	6.84	7.2857	7.1881	7.4883	5.0689	5.4171	4.6834	5.6505	5.5227	5.5176	5.6239	5.6998	5.3892	5.6814	5.9486	5.7703	5.2315	5.6145	5.4938	5.6661	5.6833	5.6681	5.6039	6.9833	7.095	6.9217	7.2408	7.7265	7.2023	6.7462	7.1642	6.9354
AGTR1	5.1424	5.1668	5.3662	5.281	5.7109	5.0365	4.8397	4.9933	5.36	5.2616	5.3692	5.3222	5.2239	6.5434	6.0748	6.203	5.9034	5.3187	5.9176	5.0782	6.311	4.0113	4.3606	4.5283	4.4795	4.2784	4.5184	4.4563	3.7994	4.6564	4.468	4.9007	4.3914	4.5775	4.731	4.842	4.1097	4.7575	4.5993	4.4095	5.594	5.6809	4.6387	4.9643	4.7012	5.0091	7.3532	5.1681	5.1188
AGTR2	3.5226	3.6805	3.6477	3.778	3.7683	3.7589	3.8484	4.254	4.0301	3.7761	3.8384	3.8052	3.7815	3.696	4.2195	4.2214	3.6782	3.759	3.766	3.8693	4.0326	3.8715	4.846	4.9473	4.9694	5.1161	5.068	4.5679	4.4245	4.7912	4.5518	4.6475	4.2002	4.9323	4.278	4.321	4.3951	5.0493	4.5597	5.2031	3.6588	3.5437	3.8205	3.7315	3.6757	3.9719	3.7389	3.6648	3.7182
AGTRAP	6.9239	8.2695	7.4939	6.9415	7.0804	7.4396	7.2496	6.8562	7.4364	7.1166	7.1831	6.6973	8.1073	7.0331	7.269	7.4606	7.1797	7.2871	7.4602	7.0657	7.5864	7.3372	7.2704	6.7643	7.7306	7.0758	7.6869	7.2116	7.2945	7.48	7.5728	6.3907	7.0843	7.6135	6.8874	6.6802	7.2783	7.0344	7.4065	7.422	7.6183	8.3621	7.9087	8.4059	8.3415	7.886	7.7476	7.6598	8.164
AGXT	5.8367	7.0578	6.128	6.0081	5.8418	6.3952	6.4013	6.0168	6.3537	6.3042	6.0564	6.0489	6.3269	5.7697	6.0925	6.5342	6.2172	6.3564	6.1554	6.061	6.4096	5.5656	5.035	5.6089	5.4121	5.3077	5.4797	5.3721	5.4666	5.3945	5.3972	5.7683	5.7599	5.6475	5.5553	5.5161	5.2449	5.5193	5.7078	5.869	5.9112	5.8833	6.0103	5.9769	6.0654	5.6364	6.5996	5.7533	5.8762
AGXT2	3.5208	3.8691	3.6859	3.7994	3.6693	3.8842	3.9906	3.8486	3.9136	3.7692	4.2262	4.5034	4.0503	3.955	3.9076	3.7321	3.6943	4.0303	3.8335	4.0052	3.9994	4.6732	4.862	4.3046	4.4601	3.7504	3.9798	4.3586	4.1138	3.9227	4.2073	4.129	4.4641	4.0645	4.713	4.2426	3.9665	4.2807	4.0821	4.9157	3.4919	3.6618	3.7297	3.8829	3.7706	3.7238	4.0531	3.5671	3.9507
AGXT2L1	3.6421	3.7724	3.5151	3.588	3.6625	3.5921	3.9007	3.4292	3.6927	3.4673	3.5042	4.0323	3.8958	3.6767	3.7807	3.7429	3.6915	3.777	3.6131	3.8538	3.8082	3.817	3.5804	3.2025	3.7028	3.6113	4.3887	3.5034	3.4365	3.3321	4.2108	3.3969	3.58	3.8091	3.4342	3.489	3.0965	3.3098	3.2169	3.85	3.6171	3.5619	3.6321	3.842	3.7543	3.5691	3.5352	3.4052	4.2558
AGXT2L2	9.975	10.0234	9.8652	9.87	9.6648	10.4389	10.247	10.6181	10.6325	10.5564	9.2915	10.0839	9.7982	9.9218	9.3321	9.3613	9.9147	10.7273	9.891	9.8976	9.8091	8.9035	8.8002	9.2418	8.5291	8.5124	8.8398	8.4724	8.0916	7.949	8.1957	8.4604	8.1537	8.1029	8.8701	8.4572	8.3293	8.5771	8.2687	8.8779	9.4589	9.409	9.8801	9.7392	9.8297	9.4335	9.6053	9.6531	9.4662
AHCTF1	9.009	8.3118	8.6284	8.5481	8.8434	7.999	8.7839	8.7442	8.4696	8.0033	8.5002	8.2475	7.295	8.5143	8.8751	7.9614	8.8324	8.4101	8.8753	8.801	9.2855	6.8788	7.2332	7.4636	7.1992	7.5405	6.8216	7.2924	7.7248	8.1122	7.5685	7.5756	7.9611	7.9576	7.56	7.5422	7.4556	7.5976	7.5717	7.9104	9.0589	9.3283	8.8362	8.3212	8.2462	9.3011	8.7023	8.9118	8.806
AHCY	9.4649	10.1182	10.8095	9.4022	9.5705	9.2428	9.3799	9.36	8.6436	9.5442	9.9648	9.0306	10.5054	9.4068	9.7624	10.1173	9.8695	8.7761	9.934	9.7858	10.0554	7.6188	7.6839	7.5315	7.5548	7.7359	6.8026	8.1038	7.9812	8.2409	8.0714	8.3126	8.0786	8.0808	7.7728	7.9249	8.0183	8.5472	8.1852	7.7138	9.4732	9.4085	9.236	8.765	8.3839	9.4988	9.4942	9.4436	9.8806
AHCYL1	11.0146	9.8768	10.9444	11.162	10.9431	10.5366	10.6266	10.2912	9.6168	10.5135	10.3297	9.6828	10.6852	9.8635	10.4588	10.8259	11.2507	10.171	10.9632	11.1118	10.5743	7.8109	7.5545	7.8942	7.8093	7.6006	7.8261	7.9689	7.8373	7.7666	7.9976	8.0761	7.9483	7.9689	7.9494	7.808	8.062	8.053	7.8197	6.7484	11.2523	11.1133	11.1106	10.4188	9.9283	11.1771	11.0183	11.1441	10.8923
AHCYL2	11.2143	10.7642	11.074	11.5954	11.0479	11.1943	11.0791	11.0374	9.5833	11.1758	10.499	10.8299	11.0977	10.8078	10.9803	11.0561	11.2383	11.0009	11.2452	11.6784	11.0436	8.1893	7.754	9.6302	6.8136	7.1825	7.6731	7.7409	7.4256	6.1629	6.5859	8.2827	7.9195	7.3946	8.6463	8.2599	7.8084	9.2933	6.5446	6.8908	10.3557	10.1338	10.2854	8.8855	7.8675	10.1807	10.7958	10.708	10.7443
AHDC1	6.8046	6.83	6.6782	6.6477	6.9897	6.9812	7.0382	6.7199	7.4495	6.9117	7.1285	6.9246	7.4016	7.1447	6.9627	7.2688	6.7105	6.808	6.7088	6.5598	7.1703	6.2224	6.5792	6.6903	6.9355	6.5707	6.6645	6.5449	6.601	6.7714	6.4726	6.564	6.5824	6.8392	6.5602	6.6658	7.04	5.9296	6.5821	6.1142	6.8239	7.0086	7.1065	6.9922	7.2805	6.7036	7.0117	6.9607	6.8614
AHI1	9.6415	8.2116	9.2874	9.4392	9.8782	9.2972	9.5453	9.9434	10.0427	9.8928	9.1667	10.1762	7.0566	10.3635	10.4524	8.6477	9.0607	9.9101	8.6623	9.3593	8.652	6.6288	7.4158	6.6992	6.7376	7.4727	6.5047	6.9402	6.947	6.5156	6.6532	7.0212	6.9876	6.8387	6.9322	7.1287	7.0617	6.941	6.955	6.0062	9.6259	9.808	9.6835	9.629	9.7747	9.6137	9.6489	9.4723	9.172
AHNAK	12.1656	11.0629	11.9972	12.0533	12.1058	11.865	12.3994	12.2302	12.1592	12.2748	11.5818	12.1083	11.5631	12.0282	12.1209	11.6506	11.8058	12.0695	11.548	11.9332	11.4324	9.6646	9.2889	9.8039	9.3659	9.4312	9.8055	9.5342	9.6328	9.6275	9.6464	9.7226	9.9749	9.3032	9.7682	9.2362	9.7185	9.4699	9.4746	8.9239	11.7661	11.9618	12.0565	11.9062	11.4944	12.0245	11.6931	11.979	11.4806
AHNAK2	5.1284	5.8584	5.0911	5.6917	5.012	4.7315	5.6846	5.4836	7.1493	6.3853	5.2352	4.7546	5.6365	5.9096	6.0682	5.2504	6.1441	5.6655	4.7932	4.9242	5.582	4.9803	4.7435	4.0127	7.3864	5.0956	6.7804	4.3841	5.3791	6.5609	5.3647	5.1045	6.7267	5.4165	3.7816	3.7518	5.7482	4.7296	6.3995	4.5783	5.9709	7.0297	6.7523	6.3347	6.6278	7.4499	6.2494	6.4888	4.892
AHR	7.5011	7.7783	7.8141	8.3463	7.9436	6.8629	6.8834	6.9412	6.0171	7.1076	8.9902	7.2621	8.6823	8.7597	8.8827	8.8701	8.6499	6.6275	8.2239	7.9588	8.2973	9.0937	8.8952	7.7771	8.9591	9.4527	8.8179	9.0819	9.1562	9.8882	9.5718	8.7754	9.3409	8.738	8.6943	8.426	8.7411	8.4841	9.3911	8.733	8.984	8.9056	8.3247	6.972	6.4635	8.9462	8.59	8.7033	8.4459
AHRR	5.5051	4.7672	5.3873	5.7825	5.8369	5.8354	6.7561	5.6945	6.0456	6.1747	4.5533	4.3997	4.9592	5.1512	4.9652	5.2343	4.9262	6.1657	5.462	5.7096	4.6153	3.9279	4.291	3.8869	4.0637	4.8985	3.9965	4.1222	3.3429	4.4645	4.1534	4.6163	3.66	4.5032	3.9402	4.7139	4.5318	4.4406	4.0446	4.4305	5.8979	4.8297	4.8099	4.87	5.191	5.042	5.3707	5.8702	5.4142
AHSA1	10.6423	10.9011	10.2445	10.0161	10.5363	10.2287	10.4108	10.5444	10.2032	10.3665	10.3912	9.9691	10.5093	10.1515	10.0315	10.1644	10.0769	10.2292	10.6305	10.2751	10.6823	7.8286	7.3309	8.073	7.9765	7.8903	7.4863	8.7241	8.3261	8.1026	8.3533	8.6442	8.3536	8.7193	7.828	8.4072	8.0218	8.5988	8.4	7.6293	10.2262	10.3104	10.2768	10.3389	10.167	10.5398	10.7411	10.3882	10.9291
AHSA2	9.5652	8.5349	8.7905	9.1204	9.4237	9.4536	9.3142	9.4943	9.7577	9.6845	8.4576	9.3463	6.4231	9.604	9.4942	7.3636	9.1766	10.24	8.6671	9.4387	8.4728	7.3343	7.4356	7.461	7.8573	7.9735	7.3798	7.8412	7.9901	7.5292	7.3859	7.7962	8.0575	7.1471	7.7225	8.2459	7.8607	7.9565	8.0172	8.0227	9.5319	8.717	9.1161	9.4329	9.9326	9.4714	9.0268	9.3891	8.2514
AHSG	3.7447	4.3366	4.0045	3.8333	3.8908	3.9145	4.2082	3.8282	4.3884	4.1624	3.6764	4.049	3.9355	3.7163	3.8716	3.9772	3.8841	4.0482	4.1913	3.9651	4.0725	4.0185	4.6525	4.0385	4.5068	4.393	4.2502	4.0897	4.7512	4.5625	4.2924	4.1538	4.2678	4.2742	4.4773	4.2751	4.5901	3.9631	3.793	4.4198	3.8559	3.8963	3.9636	4.0718	4.4251	3.9862	4.5568	3.838	4.0775
AHSP	4.6669	4.8369	4.4986	4.4682	4.3691	4.8473	4.7341	4.2821	4.9471	4.256	4.1247	4.2246	4.3235	4.2986	4.5037	4.2926	4.3895	4.5041	4.5641	4.4499	4.6401	5.2059	5.0974	5.3171	5.2453	4.7334	5.2265	4.7824	5.131	4.6798	4.9789	4.9772	5.0058	4.9768	4.9379	4.9527	4.8432	4.8253	5.0978	5.4906	4.3384	4.2891	4.3069	4.7499	4.4183	4.5878	4.6659	4.4041	4.5883
AICDA	4.4186	4.499	4.3765	4.1091	4.1898	4.3096	4.4391	3.999	4.839	4.3541	4.3897	4.0798	4.4314	4.1962	4.4145	4.2048	3.9153	4.1025	4.1386	4.5103	4.056	5.056	4.6796	4.7593	4.959	4.8487	5.4945	4.574	4.8427	4.4036	4.496	4.5475	4.674	4.5155	4.5931	4.3543	5.3705	4.3863	4.7428	4.8974	6.0383	4.2124	4.4625	4.6593	5.0757	4.1716	4.3457	4.4724	4.0776
AIDA	11.1741	11.3571	11.1204	11.1913	11.1157	11.2364	11.2002	11.2879	11.1461	11.0579	11.4294	11.2327	10.7926	11.3967	11.4245	11.4988	11.3166	11.0907	11.3245	11.1984	11.3423	8.2291	8.3723	8.2693	8.785	8.5177	8.4061	8.8465	8.7809	9.1162	8.6968	8.4909	8.917	9.1101	8.3555	8.2867	8.5417	8.6186	8.7485	8.576	11.6201	11.3811	11.192	11.344	11.089	11.3989	11.4573	11.2656	11.3517
AIF1	10.1702	11.9772	10.8971	10.9096	9.0896	10.5135	10.5957	10.178	10.6546	10.3888	11.641	10.3498	10.8435	10.5056	10.679	10.9362	10.6702	10.0365	11.2138	10.1214	10.8812	8.0174	8.8433	7.0973	8.7256	8.6511	8.9599	9.6864	8.8879	9.2925	9.4208	8.7049	9.0042	8.7676	8.0463	9.1124	8.256	8.8857	9.2975	8.8116	11.3436	11.3582	11.0617	11.6486	10.8013	10.9093	10.915	10.5428	11.233
AIF1L	7.4784	7.4473	6.7488	5.4224	7.6872	5.5196	5.8422	6.4538	7.2396	6.8232	7.1458	5.3667	6.9329	6.9716	8.3542	6.9781	6.6581	5.3697	5.3806	5.6526	5.2073	4.9707	5.4838	4.5066	4.9276	5.1321	5.2852	5.9591	6.1161	6.0032	5.0517	5.1595	6.25	5.3631	4.9677	5.2186	5.3958	4.8641	6.523	4.209	7.8235	7.5873	7.7567	6.6	6.7359	7.725	7.3767	6.9498	8.14
AIFM1	10.0214	9.9298	9.7281	9.5462	9.6297	9.8921	9.8252	9.949	9.3447	9.9607	8.6342	7.9961	9.4445	7.5038	8.803	9.0799	9.8089	9.4384	10.0849	10.0826	10.1079	7.5225	7.6495	8.301	7.2301	7.7262	7.1525	7.9816	7.7858	7.4328	7.6799	8.0645	7.7398	8.0503	7.6792	8.1524	7.8067	8.2283	7.5226	7.5527	9.4861	9.3202	9.5984	9.436	8.9722	9.4301	9.4868	9.4045	9.7387
AIFM2	9.2804	8.5726	7.9575	7.5078	7.697	8.928	8.9283	8.8085	8.2454	9.1353	8.1209	7.5399	8.9201	7.43	8.3199	7.3004	7.5269	8.4016	9.0454	8.5429	7.9475	7.0154	6.9166	8.5799	6.9238	7.0547	6.6474	6.6919	6.839	6.722	7.4177	6.5953	6.8311	7.3295	7.6596	7.1101	7.9061	7.1175	6.6209	7.1283	7.7078	8.4439	8.3907	8.4918	8.2023	8.2714	8.0373	8.4194	8.1771
AIFM3	8.5361	8.8912	8.41	8.1438	8.7279	9.2694	9.1619	9.0662	9.9075	9.4431	7.4706	8.4499	8.7174	7.7773	8.2486	7.9249	8.6135	9.6879	8.7837	9.0447	8.9271	6.77	6.7593	7.314	5.0111	5.9728	5.9099	6.3169	5.9906	5.0708	5.8728	7.3966	6.5238	5.9656	6.6462	7.3933	6.1204	7.3693	5.6821	6.5517	7.3382	6.8875	8.0754	7.9024	7.9793	7.5944	8.414	7.55	8.1989
AIG1	9.0793	10.171	9.0143	9.3613	9.0943	9.0962	9.0745	8.945	8.5735	9.1167	9.4137	8.482	9.8233	8.6527	9.1367	9.4535	9.5665	9.0176	9.6179	9.5092	10.0213	6.2581	7.0157	6.3613	6.6816	7.6148	6.2778	7.3718	7.1587	7.1767	7.2824	7.3214	7.5549	7.5816	7.3012	6.6157	6.9497	7.4316	6.7053	6.9357	8.9812	8.9508	8.67	8.8053	8.9052	9.2712	9.4018	9.0769	9.5145
AIM1	10.8386	10.4786	11.1112	10.9028	10.5356	10.7072	10.8426	10.4786	10.0811	10.7018	11.0662	11.3155	10.8392	11.3038	10.908	11.1663	11.0448	10.7075	10.7493	11.1483	10.8316	8.7584	8.7153	8.3755	9.2517	8.3686	8.6545	8.9519	8.5334	7.3833	8.4874	8.3386	8.3481	8.7386	8.4784	7.7542	9.0655	9.2305	8.5906	8.635	10.5615	10.3548	11.0226	10.2468	9.8261	10.6021	10.2571	10.6455	10.5423
AIM1L	8.8995	7.0073	6.8491	7.0365	8.0308	7.757	8.1289	8.7044	8.9849	8.7505	6.344	7.0186	7.0794	7.0999	6.7273	7.0425	6.9616	8.344	7.5174	7.8931	6.7315	6.9583	7.2043	8.0266	7.4711	6.9608	7.1365	5.7083	6.5559	6.2044	6.4335	6.3569	6.3839	6.9598	6.3947	6.47	7.9024	6.7462	6.093	6.1914	6.8724	6.889	7.8195	7.1798	7.5706	7.3358	7.3503	7.2592	7.0583
AIM2	6.5872	8.4945	7.4499	7.031	5.805	6.2031	6.5613	7.3827	6.9446	6.0488	8.3715	7.0048	6.0363	8.5125	6.7306	7.5147	6.4691	5.5932	7.4073	6.7115	6.7506	6.4268	7.3077	5.0189	7.1846	7.3259	6.1714	6.9089	7.3329	7.4239	7.2868	6.1708	6.3414	6.6748	5.7309	6.1395	7.2826	6.0492	7.6136	6.4913	8.7769	8.5338	7.5983	8.945	9.2359	9.0062	7.2904	8.0964	6.9304
AIMP1	9.5177	10.8344	9.5701	9.6526	9.7402	9.7114	9.6052	9.8563	9.4172	9.5972	9.7597	9.2047	9.2359	9.0344	9.3259	9.2455	10.0031	9.5093	9.7985	9.7998	10.3362	7.49	7.2636	7.1805	7.3874	7.1799	7.38	7.7941	7.3213	7.6387	7.6765	7.7048	7.7757	7.8751	7.5652	7.4098	7.3991	8.0335	7.6013	7.001	9.6305	9.6716	9.4425	9.4779	9.6428	9.6447	9.6348	9.2554	9.9183
AIMP2	11.5039	10.809	11.3474	11.4716	11.3742	11.4444	11.5563	11.4155	11.3496	11.5679	11.1834	11.543	11.4472	11.3457	11.54	11.3712	11.4876	11.3543	11.3633	11.5917	11.078	9.6088	9.8559	9.7649	9.6401	9.3359	9.5785	9.7669	9.874	9.5325	9.7883	10.0352	10.0405	10.3616	9.6646	9.9573	9.6568	9.9297	9.8236	9.8644	11.3835	11.3746	11.546	11.2501	11.2929	11.3446	11.2767	11.235	11.2923
AIP	9.0949	9.9545	9.1267	8.9656	9.0072	9.4807	9.2678	9.7183	9.7425	9.2998	9.1064	8.9629	9.5603	8.6147	8.6861	9.19	9.2278	9.5229	9.6651	9.0644	9.5853	7.5975	7.6733	7.7953	6.9993	7.9863	7.9427	7.7298	7.9918	7.921	7.9868	7.8674	7.9001	7.8423	7.7417	7.8775	7.6152	7.7332	7.9238	7.504	9.549	9.0941	8.9803	9.494	9.7003	9.1809	9.2248	9.1574	9.3156
AIPL1	5.4509	5.6882	5.4471	5.4282	5.7069	5.4967	5.4862	5.6253	5.7885	5.8295	5.3588	5.1176	5.8348	5.2629	5.376	5.5338	5.2694	5.7755	5.3806	5.4863	5.523	5.474	5.458	5.6209	5.6792	5.2802	5.5951	5.673	5.0403	5.3434	5.3003	5.1287	5.189	5.7093	5.3477	5.4996	5.596	5.2687	5.2478	5.0555	5.4712	5.8052	5.6614	5.513	5.6385	5.4156	5.3929	5.2421	5.2884
AIRE	5.377	6.2017	6.1088	6.2104	5.8764	6.0833	6.4487	5.713	6.3905	5.88	6.205	5.9471	6.4589	6.2822	5.6821	6.1044	5.687	6.3694	6.1716	5.9596	6.2713	5.8576	5.2067	5.7196	5.4113	5.1044	5.1592	5.6033	5.1581	5.0589	5.1744	4.7638	4.5588	4.7917	4.8166	5.5023	4.8106	5.5084	5.0227	4.8492	6.0219	5.8122	6.2247	5.8904	6.4311	5.4084	5.8666	5.8671	5.4415
AJAP1	4.392	5.173	4.6734	4.6113	4.5949	4.5436	4.5638	4.7782	4.9202	4.8208	4.4777	4.8508	4.5761	4.8475	4.8489	4.9195	4.8285	4.3628	4.4732	4.2965	5.0542	3.688	4.2721	3.241	4.0588	3.0719	3.4076	3.2327	3.885	4.1313	3.2646	3.4273	3.1183	3.2509	3.4093	3.0882	2.9814	3.737	3.0072	3.3832	4.5497	5.0389	4.7149	4.7343	4.7131	4.6308	4.8089	4.2289	4.3778
AK1	11.2565	10.0878	10.1129	9.4162	10.7706	11.0035	11.6329	11.5284	11.8899	10.9286	10.819	10.7711	10.4645	10.9376	11.1078	9.8956	9.2975	10.9436	10.9556	10.7812	10.4391	9.5001	9.5922	11.118	9.771	9.4598	9.2186	9.415	9.9234	9.3419	9.0517	9.5503	9.5602	10.1256	9.8481	9.9423	9.8655	9.6112	9.3565	9.6348	10.2598	10.6401	10.7995	10.5993	11.4226	10.6735	10.7573	10.9205	10.7603
AK2	10.6367	11.6035	10.3165	10.0587	10.0991	10.4732	10.4188	10.871	10.7558	10.8184	10.5417	10.0026	11.1192	9.4965	9.8696	10.6781	10.2563	10.3229	10.71	10.4123	11.0138	10.0276	10.2131	10.2497	9.8586	9.9537	9.4416	10.5427	10.1306	9.7625	10.1289	10.4461	10.1699	10.5628	10.02	10.4716	10.0668	10.7301	10.0996	10.3148	9.6897	9.8215	10.0641	10.0605	9.8467	9.7493	10.4125	9.7297	10.446
AK3	10.3621	10.1379	10.5263	10.7504	10.4391	10.1486	9.4847	9.8041	9.0097	10.2124	10.5454	9.5529	10.1518	10.0607	10.3878	10.6592	10.663	10.3464	10.6234	10.5472	10.527	8.1747	8.3273	8.9558	8.1679	8.3605	8.0965	8.4141	8.3834	8.0911	8.1756	8.8334	8.514	8.2913	8.2611	9.1416	8.2974	8.6855	8.1054	8.1622	10.0777	9.417	9.3664	8.3629	8.1396	9.502	10.1969	10.1005	9.9716
AK3L1	8.4974	8.3046	8.9576	9.2281	9.2567	9.1553	8.4502	8.2235	9.0736	8.4672	8.5286	8.023	8.4341	8.9234	9.194	9.2665	9.5583	8.5381	8.6745	9.9396	8.9847	6.7406	7.4347	6.0931	7.9133	7.6491	8.3351	6.3214	7.408	6.3553	7.2203	8.371	7.0029	7.5641	7.8366	7.7406	7.7741	7.4826	6.9767	6.9369	7.7568	9.5416	8.8254	8.6897	8.4237	9.3212	9.3707	8.3776	9.1321
AK5	4.7946	4.908	4.7816	4.8659	4.937	5.1309	5.3684	5.5864	5.1532	4.9458	5.4275	5.2054	5.654	4.9341	4.9076	4.9419	5.0423	5.3845	5.1199	4.6167	5.0565	5.8992	5.1065	5.2442	4.8338	5.6661	5.2528	5.1401	5.0196	5.5128	5.3587	5.3212	5.1566	5.0971	5.6497	5.4001	5.3814	5.0862	5.5819	5.5024	5.0799	4.7643	5.0659	4.9633	5.094	4.8798	4.8554	4.6045	4.51
AK7	3.8625	4.9056	4.299	4.3631	4.3134	4.5783	4.7848	4.5984	4.4445	4.2331	5.1834	5.4527	5.5907	4.2993	4.5194	4.6273	4.027	4.4052	4.2399	4.2872	4.3075	5.3634	5.6021	4.9671	5.6202	5.0326	5.1012	5.2593	4.9127	5.2092	4.7777	4.5994	4.8732	5.7685	4.8263	5.2453	5.1413	4.6345	4.8247	5.2584	4.0727	4.2047	4.7182	4.4756	4.3074	4.4602	4.1633	4.2067	4.562
AKAP1	10.729	10.2631	10.9217	10.9068	10.9319	10.8913	10.8214	10.8037	10.8254	10.956	10.3943	11.0307	10.941	10.9226	10.9334	10.6323	10.6772	10.9665	10.5228	11.1692	10.2901	8.2008	8.3341	8.6217	7.7605	8.1954	7.4237	8.6623	8.2308	7.4535	8.0875	9.0203	8.6962	8.5487	8.6515	8.9218	7.6732	9.1045	8.0171	8.7773	10.0721	9.8001	10.0962	10.0065	9.6083	10.1792	10.3694	10.3981	10.2762
AKAP10	9.2334	9.0249	9.3163	9.3034	8.981	8.9646	8.3395	8.4835	8.3402	8.5675	9.2497	8.2512	8.3333	9.0645	9.4415	9.2252	9.1831	8.4763	9.3934	8.9262	9.6746	6.9071	6.7998	6.603	6.6894	6.6292	6.7707	6.8645	6.6126	6.827	6.5555	6.9194	6.6262	6.6534	6.4121	6.8541	6.5829	6.9268	6.6063	6.9589	9.627	9.4369	9.0338	8.7688	9.123	9.5389	9.3764	9.4741	9.2608
AKAP11	7.2016	6.407	7.1701	7.7843	7.0888	5.9807	6.376	6.1792	5.4258	6.8048	7.7515	7.1407	6.4139	8.4977	7.9989	7.6162	7.521	6.4819	6.9348	7.2024	7.1069	6.0963	6.2406	5.3	5.6729	7.4212	5.9839	6.7041	5.9534	6.1486	5.9949	6.0924	6.3518	5.9232	5.9492	6.3345	5.9996	6.4211	6.1714	6.7631	7.9016	7.1089	6.7467	6.3624	6.1403	7.7261	7.1685	7.6951	7.1737
AKAP12	7.1849	6.7956	6.6822	7.1671	6.7778	6.1599	5.7973	6.0885	7.3657	6.9606	6.9102	5.65	6.2681	8.0496	8.2735	6.5169	7.0143	6.7767	6.4816	6.4672	6.5934	4.5688	4.4182	5.3478	5.4606	5.9884	5.6765	5.3342	5.5171	6.6807	6.7297	5.9249	6.7203	5.3387	5.7838	5.1798	4.1146	4.3495	6.2634	4.6382	7.1082	7.31	6.5311	6.822	6.454	7.8583	6.8797	7.1116	6.6536
AKAP13	10.9624	9.07	10.2796	10.6264	10.8276	11.1263	11.064	11.2905	11.8271	11.0856	9.0816	10.1398	9.282	8.3077	9.6044	9.5324	10.393	11.3238	10.2614	10.7348	9.726	8.6452	8.7339	9.2634	8.7151	8.7243	9.4065	8.7376	9.1725	9.037	9.2146	8.5621	8.5796	8.8344	8.7333	8.7724	8.7575	8.728	9.1011	8.2243	10.9248	10.6213	10.6982	11.3306	11.2378	10.4903	10.049	10.3556	9.551
AKAP14	3.4487	3.9624	3.6796	3.5545	3.6646	3.8582	3.7654	3.6605	3.8689	3.7018	3.7906	3.8694	3.985	3.5991	3.6839	3.8159	3.9728	3.5748	3.7757	3.8449	3.9464	4.3173	4.6963	5.2983	4.6076	5.1506	5.2054	4.8834	5.1738	5.3512	4.7417	4.6672	5.2917	4.333	4.6239	4.9052	4.9849	5.5762	5.192	4.7422	3.9546	3.9635	3.7876	4.1654	3.9682	3.7627	3.7078	3.5067	3.9666
AKAP2	8.0942	7.6854	8.3675	8.0923	8.2368	7.89	8.4137	8.2538	8.5426	8.1533	8.3424	7.6252	7.4538	8.2966	8.2462	7.9306	8.1421	8.3999	7.7851	7.824	7.8017	7.5829	7.5813	6.8245	8.1405	8.0286	7.7501	8.2187	8.6956	9.7279	9.1419	7.9344	8.8204	8.1275	7.059	7.8976	8.3309	7.2861	9.2041	7.2215	9.3654	9.2725	8.1413	9.146	9.6654	8.9142	8.127	8.9903	8.0511
AKAP3	4.9224	4.5652	4.7526	4.7212	4.9792	5.2067	5.261	4.8282	4.9494	5.3433	4.7797	4.9004	4.7969	4.8267	4.2647	4.8586	4.4602	4.5748	4.6344	4.5613	4.8421	4.9081	4.3081	4.9989	4.461	4.7336	4.6485	4.8992	4.4775	4.9263	4.6647	4.5733	4.4611	5.0372	4.5596	4.763	4.5894	5.0801	4.507	4.6809	4.5049	4.5664	4.7321	4.5428	4.4511	4.4864	4.4169	4.2216	3.9007
AKAP4	5.4139	6.1267	5.5761	5.8953	5.5551	5.9915	5.4932	5.5668	5.8789	5.7969	5.6856	5.7464	5.9781	5.6328	5.5735	5.759	5.3667	6.0749	5.8766	5.421	5.5284	5.0828	4.9717	5.3891	5.6103	5.1556	5.0944	4.9029	4.8809	5.0088	4.7981	4.6497	4.9873	5.1069	4.7326	5.1201	5.1486	5.0303	4.9768	5.3587	5.6846	5.4035	5.5028	5.8207	5.9116	5.4448	5.802	5.2185	5.921
AKAP5	8.163	8.2257	7.9336	8.8244	8.4758	7.4323	7.6089	7.6868	7.123	8.001	7.9972	7.672	7.8198	8.4514	8.7264	8.8548	8.9316	7.915	8.4102	8.2269	9.2253	7.0735	6.8809	6.2083	5.9244	6.655	5.8755	7.558	6.6404	6.0272	5.2045	7.4372	7.2499	6.4964	6.4556	7.4197	6.7075	6.9488	6.577	6.7683	7.8713	7.5795	8.6205	7.9872	7.0734	8.1058	8.945	8.5428	8.7432
AKAP6	4.2263	4.7479	4.908	4.9292	4.9191	4.8506	4.8035	4.9387	4.8261	4.5423	4.8075	4.5557	5.3436	4.674	4.5484	4.7462	4.7091	4.805	4.8617	4.6683	4.9343	5.2172	4.3852	4.9719	5.016	5.0999	4.9342	4.7972	5.2387	5.1462	4.9925	5.4258	5.0119	4.8349	5.3174	5.5014	5.0011	5.1855	5.4765	5.1052	4.6275	4.678	4.6847	4.5874	4.7638	4.5397	4.8062	4.3907	4.7861
AKAP7	9.5042	9.6588	8.8747	9.6773	9.9933	8.8348	8.5433	8.9934	8.6917	8.7816	9.3686	8.9599	8.7885	9.7661	9.3442	9.5059	10.1719	8.6533	9.7025	9.5183	10.3562	5.5571	6.4515	5.4933	6.2055	6.5054	5.2825	6.5573	6.4411	5.1928	5.9812	7.1382	7.0083	6.5838	7.1803	6.0301	5.9606	6.4553	6.0011	7.3156	9.2335	8.8551	8.765	7.9998	8.0013	9.062	9.6768	9.1304	9.2047
AKAP8	10.018	9.7254	9.8629	9.7785	10.3222	9.9105	9.8654	10.1522	10.4623	10.086	9.9015	10.4098	9.9944	11.0222	10.5399	9.7085	9.5362	9.9138	9.5347	10.0209	9.3786	7.7023	7.7142	7.7504	7.4547	8.0212	7.4467	7.8434	7.8789	7.9457	7.7261	8.0625	8.0067	7.8578	7.9643	7.7129	7.7722	8.0623	7.6846	8.5242	9.6143	9.6189	9.7135	9.7219	9.8332	9.7917	9.4912	9.8006	9.4896
AKAP8L	6.625	6.6209	6.8399	6.5446	6.8845	7.0665	6.9016	6.7255	7.0806	6.9221	6.5877	6.359	6.979	6.4868	6.5019	6.7036	6.4812	6.7233	6.9588	6.549	6.9478	7.0283	6.8344	7.1709	7.262	7.2349	7.269	6.9629	7.4004	7.2723	6.962	7.1837	6.773	6.9417	6.8996	6.7889	6.9569	7.2167	7.1052	7.7134	6.6954	6.7121	6.8379	6.8828	7.0705	6.4971	6.3767	6.3138	6.0593
AKAP9	10.2481	9.8707	10.4557	10.9849	10.3417	10.5819	10.1155	10.4303	9.7287	10.5541	9.9481	10.5528	8.8052	10.3086	10.0118	9.7822	10.6808	10.3603	10.363	10.7002	10.5308	8.5067	8.7103	9.7274	8.0979	8.3645	8.3271	8.8703	8.2689	7.6826	7.9875	9.0506	8.5413	8.6509	9.463	9.175	8.3701	9.4911	8.2286	8.8291	9.6745	9.598	10.2524	9.6977	9.1458	9.9009	9.9719	10.1809	10.1407
AKD1	6.363	6.1877	6.6378	6.978	6.3788	6.4308	6.0011	5.9464	5.8577	5.8803	6.6689	6.7462	6.1783	6.3389	6.7989	6.8144	6.7035	5.7572	6.6942	6.5959	7.0206	6.8584	6.8983	6.9519	6.5789	5.8877	6.609	6.743	6.9599	6.7435	6.6456	6.8739	6.6623	6.6672	6.953	6.9688	6.9752	6.6285	7.2855	6.3969	6.2622	6.449	6.5994	6.4504	5.7571	6.6389	6.6252	6.4042	6.9537
AKIRIN1	8.4563	7.8055	9.9408	9.3863	9.3384	7.3083	8.6251	6.5026	6.8757	8.2477	8.974	6.2159	9.5656	7.7104	9.0138	9.71	9.5558	7.0934	9.3519	8.9658	9.0717	8.6301	8.4191	8.5429	7.9684	7.6615	8.5506	8.4695	8.2826	8.4348	8.5111	8.6709	8.3818	8.1229	8.5999	8.4772	8.6916	8.6698	8.4114	7.147	9.7997	9.031	8.6716	6.6204	7.0224	9.2477	10.0945	9.2837	9.508
AKIRIN2	8.4265	8.1671	7.869	7.7421	7.1048	7.8385	7.89	7.491	7.7259	8.1313	8.2626	8.1679	8.5523	8.1572	8.6026	8.3067	7.6844	8.0259	7.9323	8.2971	7.5211	9.4849	9.4127	8.8272	8.9566	8.361	9.1125	8.5564	8.2582	8.3581	8.7061	7.7208	8.0305	8.3703	9.0468	7.6521	9.1212	7.8517	8.4489	8.1778	8.4234	8.9847	8.7832	8.8801	8.9925	8.8843	8.1576	8.478	8.5833
AKNA	9.3151	8.6734	9.6572	8.9962	9.0082	9.4321	9.2896	9.6072	9.8742	9.45	9.2788	9.3822	9.5416	9.385	9.1122	8.9768	8.6627	9.2932	8.746	9.4268	8.1425	6.7494	7.0926	6.0799	6.9504	6.862	6.856	6.905	7.3339	7.1023	7.2783	7.0332	7.2556	6.4426	6.3648	7.2695	7.0848	7.3477	7.3994	7.0705	10.4425	9.6272	9.5166	10.1859	10.3779	9.6285	9.1003	9.7857	8.9288
AKNAD1	3.8601	4.2834	3.8833	3.8982	4.1544	4.2176	4.313	4.2771	4.047	3.8719	4.3346	4.0819	4.5443	4.3066	3.9809	3.9832	3.8639	3.9931	4.0906	3.962	4.2584	4.9566	4.9069	4.143	5.2099	4.7015	4.9287	4.7048	4.8169	4.141	4.8011	4.505	4.4269	4.5095	3.9914	3.9599	4.4822	3.7218	4.9362	3.9313	4.1615	4.0021	3.875	4.1813	4.0975	3.7077	4.1772	3.7482	3.6639
AKR1A1	11.1409	11.9443	11.2239	11.2426	10.996	11.3202	11.2626	11.1998	11.2584	11.0291	11.2752	10.7495	11.4907	10.9148	11.1672	11.2978	11.4855	10.963	11.5242	11.4613	11.7888	9.8908	9.7563	9.1152	9.6818	9.7741	9.808	9.8475	9.7414	9.7001	10.2248	9.6454	9.7706	10.2092	9.8101	9.4453	10.1446	9.6512	9.941	9.5205	11.6886	11.543	11.4528	11.4961	11.6571	11.3984	11.4481	11.3033	11.5437
AKR1B1	9.7885	10.7736	9.8729	9.8824	9.1884	9.6584	9.8734	9.6552	10.1664	9.771	10.0708	9.1331	9.963	8.7208	9.3059	9.9613	10.009	9.5054	9.9647	9.3998	9.8902	7.2661	7.6522	6.3551	7.9724	8.2654	7.8303	8.2621	7.9043	8.9904	8.4362	8.3151	7.79	8.1082	6.4839	8.0981	7.8739	7.9392	8.9217	7.6033	10.5828	10.372	10.0459	10.4654	10.6654	9.8835	9.9914	9.9618	9.7802
AKR1B10	12.1475	11.8527	11.4911	11.163	11.3728	11.7762	11.7121	11.438	9.7182	11.6545	11.381	10.9879	11.5913	9.8781	11.0479	11.1827	11.2217	11.1873	11.6926	12.3657	11.358	8.8314	6.7908	9.5176	8.0948	8.8092	6.7327	7.659	8.1938	7.2851	8.5001	7.8809	8.2705	8.3935	8.2205	7.7113	9.3078	9.0175	7.6399	8.2972	11.2131	9.6812	11.2294	9.1782	8.7933	10.9367	10.3279	11.5557	10.6876
AKR1C1	10.9017	11.5643	10.3313	10.0112	10.3138	10.6713	10.4961	10.7453	10.2136	10.7704	11.3897	10.2859	10.6903	9.7029	10.0154	10.8464	10.77	10.5039	11.1751	12.0378	10.7844	7.8327	6.745	7.4507	7.1315	8.1222	6.524	6.9881	6.9599	8.0384	8.4811	7.1938	7.5559	8.0497	8.0309	7.2926	8.1778	7.8589	7.6791	7.3733	10.8893	10.3729	10.8581	9.5271	9.6189	10.6472	10.3207	11.114	10.4955
AKR1C2	10.091	11.089	10.1514	9.5576	9.9881	10.0721	10.1674	10.5205	9.8822	9.9534	11.1717	10.0332	10.665	9.6841	9.569	10.7369	10.4089	9.8902	10.6732	11.4962	10.1676	8.1605	6.6366	7.0369	7.1999	7.8961	6.1218	7.0645	6.8224	8.2361	8.7375	7.117	7.5452	8.189	8.0659	7.2382	8.4286	7.7396	7.8083	7.551	10.2705	9.8654	9.809	8.9478	9.5817	10.1037	10.016	11.0755	10.2673
AKR1C3	12.435	12.5259	12.2353	11.9712	11.9585	12.4612	12.1499	12.1591	11.4731	11.6982	12.3157	12.0771	11.9531	11.45	11.6921	12.2904	11.9819	11.7993	12.3568	12.7721	11.8495	9.7869	8.7153	8.2941	8.3168	10.0849	7.9081	9.2172	8.7547	7.96	10.3443	8.4555	8.7949	9.5493	9.3643	8.7321	9.9918	9.4625	9.0602	9.6227	12.0959	11.5173	12.1659	11.0499	11.0973	11.6787	11.6305	12.1613	11.6409
AKR1C4	4.3162	4.977	4.3682	4.2397	4.6218	5.0353	4.6849	4.5603	4.601	4.3267	4.3952	4.4404	4.3955	4.405	4.3277	4.6666	4.3407	4.4377	4.3324	4.4786	4.509	5.5659	4.9704	5.9759	4.9337	5.3414	4.9301	5.0155	5.3473	5.0431	5.4738	5.6586	4.8192	5.4639	5.3923	4.9818	5.2641	5.1616	4.9837	5.3402	4.2003	4.3328	4.3326	4.1568	4.5074	3.9735	4.1006	4.2803	4.24
AKR1D1	3.4604	3.6681	3.594	3.5644	3.6883	3.7303	3.8457	3.8198	3.6861	3.5848	3.4396	3.7275	3.4448	3.4401	3.4124	3.4763	3.7543	3.7425	3.5917	3.6999	3.5907	3.0908	2.8296	2.9968	2.9727	2.5579	3.1681	3.2039	2.6255	2.9265	2.9871	2.9384	3.1575	2.8819	2.7879	2.4907	2.8173	2.9604	2.9847	3.9768	3.4018	3.5205	3.4422	3.7314	3.8029	3.4952	3.563	3.446	3.4927
AKR1E2	5.1565	5.5662	5.2979	5.0955	5.6374	5.4161	5.7146	5.2154	5.0351	5.4962	5.6856	5.3908	5.4935	4.9927	5.1891	5.2418	5.2524	5.4094	5.5928	5.1966	5.5421	4.9804	4.7721	4.9523	4.6668	4.3073	4.3651	4.923	4.8013	3.9204	4.3812	4.8243	4.8333	4.9556	4.5513	4.4502	4.4803	4.8651	4.5466	4.4555	5.0589	5.2322	5.1464	5.2782	5.1949	4.8853	4.9424	4.951	5.0545
AKR7A2	10.3835	10.9549	10.1003	10.0332	10.079	10.4217	10.4712	10.1499	10.0647	10.1458	10.7389	10.3	11.127	10.5509	10.455	10.758	10.3769	9.955	10.5852	10.1671	10.7255	8.0589	8.1107	8.329	8.7219	8.6915	7.7938	8.3851	8.5192	8.3275	8.508	8.4964	8.6626	9.0269	8.3862	8.2153	8.1729	8.3593	8.0809	8.8568	9.6297	9.9552	10.2295	10.1044	10.1909	10.3112	10.6194	10.0507	10.6774
AKR7A3	8.4371	9.8935	8.87	8.8224	8.7616	9.4518	9.035	9.1657	8.3209	9.7068	8.7437	7.789	10.1041	7.5417	8.449	8.7963	9.5328	8.5177	9.786	9.0021	9.3391	7.8176	7.5223	8.4144	7.426	7.9168	6.5441	7.8	7.7338	6.7485	7.5948	8.0873	7.4995	8.2207	8.0626	7.6327	7.6359	8.301	6.8973	7.3316	8.1524	8.3942	8.8375	8.2605	6.7024	8.5227	8.3869	8.3539	9.3188
AKT1	8.7564	9.0857	9.1971	8.9138	8.8406	8.452	8.4339	8.4899	8.1152	8.602	8.7221	7.7329	9.7966	8.4748	8.8735	9.0276	9.1738	8.5142	9.373	8.8493	8.6155	7.4209	7.5504	7.6889	7.7821	7.3708	7.5664	7.7812	7.686	7.5202	7.6079	7.7921	7.8243	7.6886	7.4754	7.9456	7.9134	7.5463	7.628	7.8153	9.1483	9.1282	9.0265	8.1919	7.716	9.2455	9.3671	9.1908	9.339
AKT1S1	6.8216	6.5754	6.1588	5.732	6.6324	6.2188	6.7149	7.1374	6.5943	6.9906	5.4423	5.1223	7.2464	5.5416	5.9106	6.6913	6.1655	6.2813	6.4142	6.6282	6.074	7.2361	7.1199	7.616	7.742	7.2845	6.9079	7.5796	7.3287	7.8626	7.5531	7.3845	7.2364	7.9807	7.4036	7.2011	6.8678	7.0521	7.4498	7.7038	6.2616	6.535	6.1889	6.3865	6.4113	6.1023	6.1356	5.9006	6.8071
AKT2	9.1705	8.1418	9.2163	8.9225	9.3384	9.2458	9.4639	9.5174	9.9138	9.256	8.5029	9.287	8.5649	9.4584	8.9937	8.146	8.4168	9.5139	8.11	9.1677	8.051	5.7779	6.7341	6.0277	6.3534	6.1913	6.0168	6.5983	6.4079	6.0738	6.5269	6.6034	6.2463	6.1194	6.5064	6.7659	6.4268	6.3206	6.5337	6.4967	8.9221	9.0745	9.0228	9.1458	9.1156	9.0286	8.5269	9.144	8.3818
AKT3	9.2746	8.8818	9.3581	9.2235	9.115	9.2109	9.5746	9.351	9.6445	9.1652	9.2997	9.5127	8.3159	10.0114	9.4159	8.909	9.1286	9.1866	8.8601	8.9821	8.7235	6.8914	6.6033	5.8563	6.7653	7.5509	6.9955	7.3916	6.9579	7.8797	7.6165	7.1414	7.6434	7.5589	6.6498	7.2099	7.2164	7.244	7.7225	7.1722	9.707	9.7441	9.25	9.3642	9.5151	9.6267	8.9974	9.3292	8.9489
AKTIP	7.8359	8.5802	8.1201	7.9806	7.6982	7.5407	7.4659	7.7759	7.7227	8.103	8.1254	7.8457	7.6655	7.5975	7.9197	8.0933	8.0765	8.0084	8.028	7.8222	8.709	6.4833	6.5226	7.0009	6.3749	6.8246	6.2922	6.7144	6.6618	6.792	6.7082	6.7733	6.7884	6.2653	6.6947	6.8312	6.7779	7.2488	6.9879	6.7584	7.8916	7.7439	7.9377	7.8101	7.3418	7.8961	8.4031	7.9381	8.0357
ALAD	8.4293	8.8422	8.8319	8.9445	8.6487	8.8145	8.8629	8.3539	8.5678	8.5319	8.2691	8.4266	8.9045	9.276	7.9954	8.2275	8.8301	8.8974	8.5417	8.8649	8.8534	6.9555	6.7266	7.5628	6.3985	6.1034	7.0726	6.7153	6.8192	7.0511	7.0759	7.4964	7.2563	7.0935	6.9028	7.5431	6.493	7.3613	6.8793	7.0293	8.2354	7.5184	8.0519	7.7348	7.4779	8.0243	8.6093	8.1133	8.2879
ALAS1	8.9963	8.8338	8.7555	8.5088	8.5313	9.0176	9.2414	9.046	8.2271	9.3724	9.0571	8.5286	9.6955	8.8053	8.8244	9.072	8.8472	8.9479	9.1138	9.2694	8.6937	9.2942	9.2409	9.1974	9.9149	8.7463	9.1699	8.4783	8.5841	8.4413	8.7163	8.3838	8.5032	8.5597	8.9257	7.8286	9.8269	8.4603	8.209	8.2242	8.7403	9.2943	9.1324	8.786	8.506	9.0321	9.142	9.0747	9.2251
ALAS2	4.2775	4.2121	4.5155	4.5081	4.5644	4.7645	4.8377	4.7459	4.6801	4.8309	4.4517	4.3807	5.1238	4.7656	4.7008	4.8067	4.6676	4.5894	4.5925	4.8881	4.8891	5.1034	4.8532	5.1946	5.2486	4.9884	5.4776	4.8008	5.1046	5.0515	5.1427	5.0227	5.0589	4.9161	4.6628	4.8867	4.9739	5.2903	5.032	5.1275	4.8727	4.6403	4.9603	4.5915	4.9255	4.216	4.9532	4.3307	5.0432
ALB	3.7724	3.6914	3.5583	3.5471	3.559	3.655	3.6796	3.5379	3.8312	3.5817	3.5207	3.8177	3.7223	3.5577	3.8947	3.5347	3.4799	4.0248	3.7531	3.7344	3.8817	3.3165	4.4615	4.0097	3.7514	3.2491	3.5672	2.4974	3.3676	3.3998	3.1403	3.492	3.5255	4.1305	3.2527	3.4797	4.0371	3.2814	3.4667	3.7603	3.6949	3.5212	3.5634	3.6651	3.8256	3.6742	3.4895	3.5239	3.3835
ALCAM	9.7926	9.7073	10.0803	10.092	10.1074	9.6487	10.2972	10.2503	10.7074	10.1579	10.3819	10.7736	9.4993	11.384	11.2647	10.3052	9.8428	10.0071	9.6178	9.6947	10.0362	7.7667	8.4215	6.976	8.7126	7.828	8.0117	8.3245	8.322	7.9567	8.3848	7.671	8.1411	8.3265	7.7713	7.6676	8.3116	7.8691	8.0694	7.3597	10.2003	10.9972	10.4801	11.2003	11.0674	10.5246	10.289	10.2942	10.086
ALDH16A1	6.7114	7.0756	6.809	6.4757	6.8029	6.9023	7.229	7.299	7.1091	7.3351	6.7247	6.276	7.2798	6.6994	6.8145	6.7853	6.284	6.866	6.9084	6.467	6.7838	6.0898	6.5903	6.6857	6.5765	6.7111	6.0972	6.4498	6.809	6.7461	6.4202	6.3571	6.0898	6.8041	5.9382	6.6857	6.2198	6.5752	6.4205	6.3567	6.7299	6.7799	6.8865	7.2632	7.6021	6.8127	6.5831	6.8824	6.7255
ALDH18A1	10.344	10.4777	10.196	10.5151	10.6059	10.4444	10.427	10.0068	10.0142	10.3227	10.3198	10.6308	10.6596	10.0986	9.9764	10.5835	10.5312	10.9235	10.5754	10.7821	10.4311	7.5137	7.8097	7.8885	7.401	8.0264	7.2459	7.5075	7.7937	7.3297	7.4964	7.4851	8.2946	8.2793	7.4699	8.0284	7.6517	8.4484	6.9498	8.3872	9.7711	9.6918	9.6308	9.2806	9.3546	10.1058	10.0733	10.22	10.1955
ALDH1A1	10.1806	10.2979	10.5969	10.9562	9.7379	10.1688	9.653	8.9372	8.205	9.4033	10.5127	8.1296	9.4681	8.666	9.513	10.4834	10.6735	8.6179	10.9209	11.2054	10.6361	7.8052	7.9602	7.8273	7.4229	8.6063	6.9854	8.9579	9.0359	8.7442	8.9735	9.3399	8.8206	9.0044	7.7441	9.2923	7.9228	9.4678	8.6324	7.928	9.3255	9.8404	9.3198	8.4568	7.3824	10.3834	9.6364	9.878	9.7801
ALDH1A2	5.1599	5.0414	5.3826	5.3446	5.2253	5.7783	5.3207	5.2974	5.6799	4.7275	5.9272	6.4531	5.844	5.6108	5.8209	5.5238	5.5443	5.081	5.482	5.3396	5.1335	6.3733	6.4792	5.6557	5.2781	4.8234	6.7974	6.1065	5.1112	5.2801	6.4163	5.3519	6.1246	5.8136	7.1002	4.3076	4.7222	5.2288	5.705	5.7858	5.1905	5.225	5.5179	5.8109	5.3441	5.1017	5.4471	5.1927	5.1312
ALDH1A3	7.2178	7.3746	7.0474	7.9836	7.0038	6.1574	5.8625	6.285	5.357	7.5891	7.8051	5.502	7.1575	7.2009	8.3539	7.7534	7.4988	6.5145	7.4844	6.5019	7.3067	4.9046	6.0886	5.8229	5.6022	7.0634	5.8711	6.8341	6.9812	7.2128	6.6563	6.7754	6.4602	6.1742	5.2646	6.6441	6.6316	7.0745	6.9582	5.725	8.6152	8.9184	6.7065	6.5773	6.0233	8.2282	7.2996	8.3954	8.0229
ALDH1B1	11.0374	10.0688	11.2231	10.5413	11.2014	10.8385	10.8704	10.8041	11.1506	10.7227	11.0305	11.2859	11.5588	11.3753	11.1097	10.9686	10.8423	11.2561	11.1611	11.082	10.286	8.7824	8.7889	8.3805	8.3388	8.8546	8.3235	8.9303	9.0201	8.8949	8.7827	9.0312	9.3167	9.3184	8.7428	9.1906	8.5691	9.1145	9.0498	8.8467	10.6784	10.4031	10.3434	10.4154	10.5875	10.8422	10.8159	10.8715	10.9467
ALDH1L1	8.1612	7.174	8.1959	7.233	6.8697	8.652	8.3289	8.2935	7.2084	8.3643	7.5067	7.4193	8.3711	6.7138	7.4758	7.0471	7.0488	8.5451	8.3685	8.355	7.4499	7.1475	6.64	6.4703	6.6937	6.0466	6.5965	6.46	6.5164	6.2259	5.8308	5.9193	6.6423	7.3517	6.8742	6.0579	6.084	6.3848	6.171	6.5855	7.0864	7.7134	7.7298	7.4091	7.8513	8.167	7.2448	7.0251	7.2428
ALDH1L2	5.2268	4.5984	5.9808	5.8888	4.8957	5.0166	4.9986	4.9391	4.796	5.075	5.9806	5.0086	4.2028	6.0434	5.3969	5.0082	6.0421	5.0901	5.5953	5.5341	5.7059	5.2545	5.798	4.725	5.4101	6.7214	5.5363	6.053	6.5153	7.758	6.926	5.4135	5.7445	6.2451	4.859	5.6411	5.5102	5.3593	7.0898	5.5735	5.9828	7.0957	5.4921	5.4321	5.3146	7.4693	5.763	6.3904	4.9067
ALDH2	11.9322	11.5546	11.8465	11.9499	11.5358	11.7969	11.8574	11.6328	10.9266	11.7383	11.6268	11.5409	12.0676	11.2307	11.4131	11.8093	11.8368	11.6571	12.036	12.0947	11.6888	10.8907	10.7298	10.7787	10.2545	10.1181	10.5205	10.7945	10.5548	9.7525	10.4653	10.4284	10.4042	10.499	10.7492	10.5268	10.8738	10.9591	10.398	10.3363	11.3398	11.4547	11.8981	11.2097	10.6252	11.5293	11.3148	11.6391	11.5102
ALDH3A1	7.9537	6.6299	6.9281	6.7573	6.5826	7.9891	7.5807	6.6055	7.1597	7.3211	6.2946	5.4433	6.6889	5.8567	6.727	6.5894	6.3377	6.2799	7.5281	9.1463	6.5921	5.2458	5.5804	5.3748	6.3021	6.1833	5.0819	4.6641	5.4143	6.3164	5.4975	5.5026	5.1254	5.6959	5.2013	5.2881	5.9238	5.552	5.2472	5.0616	6.5088	6.8618	6.9939	6.3606	7.1447	6.583	6.5304	7.0705	6.9252
ALDH3A2	10.553	10.4366	10.464	10.2697	9.6913	10.3217	10.1361	9.6804	9.0455	9.7392	10.1492	9.64	10.0594	9.6837	9.9151	10.1651	10.0565	9.3727	10.6363	10.5869	10.6827	8.0052	7.9084	8.5841	8.6996	8.3383	7.5781	8.0336	8.1135	8.18	8.1751	8.1537	8.4331	8.572	8.1146	8.1045	8.6151	8.5583	7.8889	8.1714	9.652	9.9807	10.0477	8.8099	8.9628	9.6313	9.7502	10.0064	10.2735
ALDH3B1	8.11	7.999	7.6433	7.206	8.0428	7.9302	8.1815	8.1121	8.2349	8.3987	7.7546	7.1897	8.1971	7.9537	8.1665	7.5726	7.9513	7.5583	7.9794	7.9255	7.8617	6.8564	6.7607	6.573	7.0101	7.4264	6.6291	6.7086	7.2247	6.6814	7.0104	6.9039	6.3822	7.6315	6.529	6.892	6.8668	7.0209	6.698	6.6607	7.7153	8.5552	8.633	8.1032	7.9239	8.1091	7.7557	7.9788	8.3632
ALDH3B2	4.6882	4.7774	4.8185	4.7104	5.0315	5.0809	5.0125	5.2202	5.2031	4.7041	5.2422	5.1757	5.0515	5.1543	4.784	4.8838	4.8569	4.8829	5.2114	4.8764	4.6104	5.0721	4.9685	4.6059	4.8854	5.0267	4.7043	4.4102	5.0974	4.5177	4.4279	4.9126	4.4312	4.8389	4.44	4.0694	4.0708	5.1858	4.5715	3.8375	4.8598	5.433	5.5976	5.011	5.7398	5.5302	4.8563	5.2375	5.6357
ALDH4A1	7.51	7.9331	7.6357	7.024	7.4726	7.6513	7.7402	7.873	7.7001	7.7531	7.6468	7.3672	7.7365	7.2967	7.6693	7.4253	6.901	7.6038	7.7054	7.5125	7.4535	5.925	6.5537	6.1604	6.651	6.1121	6.1305	6.2893	6.4639	6.4178	6.3311	6.2148	6.0612	6.2985	6.3669	6.3132	6.2421	6.3147	6.2924	6.6901	7.3321	7.5984	7.6606	7.6536	7.7103	7.2139	7.0101	7.2691	7.4917
ALDH5A1	8.1903	7.6681	7.6247	8.3246	8.5306	8.496	7.3981	8.1796	7.3963	8.32	7.973	7.8582	8.2463	8.9133	8.2525	8.4447	8.8996	7.6398	8.2501	8.8311	7.7136	5.306	4.9517	4.106	5.0927	5.2332	4.3084	5.0921	4.9639	4.6112	4.1651	6.4764	5.6872	5.032	4.6237	5.2439	5.3896	6.2222	4.9557	5.3338	8.3044	6.9094	7.0311	7.4225	6.742	7.1195	8.1184	8.0094	7.6873
ALDH6A1	10.3262	9.5649	10.6711	10.8787	10.5738	10.5261	10.4948	9.7405	9.1355	10.0877	9.7623	9.9449	10.6245	10.3676	10.6477	10.6687	10.8781	9.8878	10.4872	10.897	9.7769	7.6226	7.5592	7.6815	6.6799	6.8572	6.469	7.7138	7.3655	6.6993	7.3191	8.2626	7.841	7.4083	7.8616	7.683	6.7447	7.7479	7.2005	7.0337	9.8691	9.562	10.1396	9.2143	8.8951	10.4323	10.505	9.8881	10.4968
ALDH7A1	9.9242	10.1617	10.0085	9.9751	9.4611	9.8701	9.8081	9.6283	9.2355	9.6385	9.9204	9.4845	9.7878	9.5456	9.8483	10.1869	9.7891	9.5566	10.3287	9.7742	10.6087	7.0696	7.1875	6.4583	7.3397	7.0506	6.1526	7.7597	7.2038	7.4127	7.3626	7.6129	7.8489	7.1179	7.0962	7.4301	7.6246	7.278	7.4228	7.5472	9.4716	9.5704	9.9368	9.5932	9.5598	9.7658	9.0965	9.4659	9.774
ALDH8A1	3.5805	3.722	3.7765	3.7403	3.4241	3.5335	3.8021	3.5454	3.9108	3.133	3.3229	3.8381	3.212	4.2671	3.6077	3.1838	3.3505	4.0719	3.2878	3.768	3.3009	3.2231	3.2126	3.7873	3.578	3.4573	3.0632	4.7607	3.6444	3.1869	3.1922	3.2651	3.2699	3.345	3.5808	3.337	3.3987	3.6478	3.31	3.793	3.447	3.4821	3.6184	3.868	3.8985	3.3304	3.3527	3.4909	3.3617
ALDH9A1	9.4539	10.0324	9.6229	9.5799	9.3547	9.4439	9.4393	9.3747	9.0114	9.4938	9.7777	9.6396	9.97	9.8108	9.7455	9.6455	9.8819	9.6122	9.8289	9.8107	9.9408	8.115	8.4522	8.2769	7.8353	8.1596	7.7177	8.6375	8.34	8.1673	8.651	8.9633	8.9743	8.4768	8.5231	8.6973	8.3162	9.1115	8.5103	8.3645	9.4929	9.4684	9.1839	9.4638	9.4339	9.4881	9.5983	9.3943	9.5959
ALDOA	12.4362	12.3068	12.4427	12.1844	12.3363	12.5027	12.4229	12.2936	12.4475	12.5224	11.8324	11.8835	12.3838	11.3326	11.6535	11.9949	12.3902	12.427	12.4156	12.3832	12.1412	12.354	12.1588	12.2137	12.2074	11.4746	12.4856	11.6254	11.5608	11.2512	11.74	11.578	11.5659	11.8208	12.0719	11.3849	12.3299	11.6189	11.4082	11.5047	12.258	12.4441	12.6718	12.5185	12.3805	12.31	12.3276	12.285	12.2962
ALDOAP2	4.6595	5.1161	4.6347	4.6783	4.8937	4.8918	4.5597	5.1903	4.5708	4.679	4.7937	5.3786	4.8912	4.779	4.8193	4.6372	4.6598	4.9134	4.4542	5.0047	4.7382	5.5684	5.5929	5.5369	5.3697	5.3422	5.2953	5.2239	5.6179	5.0621	5.2612	5.6726	5.4637	5.5265	5.2659	5.5653	5.3696	5.3701	5.2955	5.4136	4.7613	4.4432	4.5426	4.7284	4.7791	4.4536	4.417	4.2102	4.4294
ALDOB	9.9809	8.9992	9.3183	8.4435	7.3273	10.6531	8.8807	9.4251	7.4904	8.5882	10.7527	8.3693	9.6574	9.1058	9.5472	9.0488	8.4198	6.5205	10.0231	10.4307	8.497	10.251	6.2946	5.8502	8.8665	10.0968	7.7015	6.0254	10.524	9.2971	9.6813	3.7963	7.9396	11.0459	8.3866	4.3974	7.8354	5.736	6.362	8.6226	10.9619	11.4658	10.9953	10.5224	8.8972	11.0215	6.9422	11.1311	9.3899
ALDOC	7.2938	8.7056	7.3843	8.956	8.0381	7.3675	7.6801	8.0379	8.3184	7.6538	7.311	7.061	8.1785	7.6999	7.2978	8.3931	8.6531	7.0285	8.4972	7.256	9.944	6.7245	7.6579	7.7715	7.1624	7.0057	7.5273	6.3578	7.1796	6.466	6.9471	7.243	7.0897	7.7677	7.9864	6.8471	6.9174	6.4948	6.658	7.1544	7.987	8.0709	8.4598	8.211	8.5539	8.0353	8.6297	7.6671	8.4316
ALG1	7.1778	7.7592	6.766	6.358	6.8575	7.0318	7.0112	7.1095	7.1011	7.0727	6.3471	6.5107	7.3344	6.6195	7.0645	6.6624	7.0683	7.013	7.2872	7.2236	7.5664	6.4265	6.4693	6.0557	6.5933	6.8085	5.7556	6.5397	6.4408	6.9107	6.9482	6.425	6.789	6.9108	6.5595	7.0091	6.7667	6.6985	6.7963	6.358	6.8967	6.9405	7.0641	7.7386	7.9825	7.2437	7.4809	7.1974	7.8886
ALG10	4.4582	5.4009	4.7359	4.9542	4.3487	3.9937	3.8487	3.9316	3.336	4.3604	6.2584	4.8624	6.3667	4.7097	5.4989	6.4952	5.1391	3.6674	5.6801	4.7808	5.4136	4.7228	5.0759	5.0662	5.4813	5.6238	5.3436	5.4222	5.6896	5.0944	5.9307	5.8163	5.2794	5.6162	5.3828	5.7799	5.4468	6.0833	5.9411	5.7687	5.2176	4.6243	4.7981	4.3093	3.5858	4.9348	4.7797	5.1243	5.8694
ALG10B	5.9395	5.957	6.211	6.3328	6.1238	5.3001	5.7707	5.5458	5.4362	5.7963	6.0473	5.9061	4.7206	7.0365	6.5073	5.808	6.3213	6.1567	6.0072	6.401	6.3443	4.308	3.9835	4.4106	4.7234	4.8918	3.9454	4.5735	4.9208	4.2589	4.207	4.0559	4.4528	4.3213	4.1916	4.2887	4.488	4.0448	4.907	4.5568	6.8166	5.9555	5.7141	5.7449	6.3311	6.44	5.9371	6.5479	6.1359
ALG12	7.3099	7.0228	7.3643	7.3266	7.3413	7.5513	7.5812	7.3371	7.6835	7.739	7.0795	7.3435	8.0703	6.9452	7.4836	7.1154	7.1657	7.474	7.1067	7.1689	6.9558	7.1771	6.9095	7.2394	6.7902	6.8055	6.7484	6.8956	6.5993	6.8117	7.0491	6.9907	6.3633	6.9061	6.6487	6.5645	6.8373	6.7513	6.7665	7.1269	7.2215	7.2156	7.5022	7.5881	7.7578	7.4789	7.4682	7.246	7.3873
ALG13	9.0083	7.6845	8.6955	9.2162	9.0954	8.8436	8.7708	8.8676	9.4597	9.2128	8.4171	9.6106	6.1917	9.7979	9.3468	7.7694	8.4488	9.4137	7.7546	8.6539	8.0738	6.0968	7.0247	5.3537	5.8718	8.0321	6.1818	6.3813	6.5997	6.4607	6.2196	6.5106	6.558	5.9454	6.2061	6.436	6.469	6.1149	6.7442	7.3548	9.3301	8.8296	8.5038	9.0907	9.5458	9.2248	7.9581	9.1232	8.0781
ALG14	9.2123	10.7707	9.0533	9.1967	8.9166	9.2778	8.9218	9.124	8.316	9.5825	10.2439	9.6008	9.917	9.245	9.2766	10.1318	9.3979	9.2406	9.9726	9.5669	10.4189	6.7581	6.6424	7.9324	6.6732	6.5174	6.546	6.995	6.7808	6.7382	6.6582	6.8979	6.9164	7.1963	7.1189	6.7828	7.0142	7.4566	6.7293	6.4426	8.5535	8.7648	8.8358	8.6797	8.3855	8.7846	9.1674	8.8547	9.8092
ALG2	9.6593	9.713	9.734	9.9215	9.7785	9.5894	9.4345	9.0642	9.0687	9.3551	10.0494	9.4951	10.1687	9.7797	9.9797	10.0788	9.9501	9.3824	9.9458	9.706	9.9507	7.8191	8.0372	7.5783	8.0533	7.9283	7.8398	8.1578	8.1561	8.2088	8.0814	8.0464	7.7188	7.9848	8.0258	7.8052	8.0389	8.0466	7.9246	6.9755	9.905	10.2679	9.9027	9.4763	9.5126	10.1312	10.0569	10.0754	10.2809
ALG3	8.856	8.4893	8.6609	8.2712	8.7389	8.6462	8.7614	8.6777	8.9326	8.6427	8.3436	7.8937	9.0843	8.2588	8.4293	8.5624	8.5242	8.4748	8.6416	8.7878	8.5006	7.297	7.4162	6.8031	8.0408	7.4811	7.0024	7.8502	8.1398	8.1055	8.0294	7.8309	7.6868	8.2723	7.1669	7.643	7.4267	7.8713	7.7424	7.4809	8.3924	9.1308	8.8739	9.187	8.9388	8.9106	8.816	8.8238	9.4193
ALG5	9.4115	10.024	9.459	9.5749	9.7092	8.8758	9.1642	8.9685	8.4601	9.2324	10.211	9.3404	9.797	9.673	10.0563	10.136	9.8442	8.7004	10.0252	9.5186	10.4698	8.3301	7.8778	8.0299	8.3661	8.251	8.1229	8.7388	8.4997	8.6693	8.863	8.5469	8.3481	8.4438	8.0138	8.3499	8.1887	8.3157	8.7286	8.0244	9.8338	10.101	9.7152	9.416	9.2051	9.9753	10.0094	9.9048	10.189
ALG6	8.0711	8.6825	8.1844	8.3811	8.1913	7.7233	7.6721	7.9292	6.8404	8.106	8.7947	8.0174	8.1607	9.3131	9.0023	8.9806	8.1135	7.654	8.4189	8.148	8.7731	5.6915	5.4061	5.6981	5.4527	5.7569	4.8282	6.0268	5.6222	5.6934	5.5397	5.697	5.6551	5.9333	5.3462	5.6849	5.8049	5.9976	5.9767	5.3382	8.5363	7.9531	8.1259	7.6111	7.1161	8.2537	8.1925	8.2509	8.2447
ALG8	8.9593	9.6431	8.9711	8.7973	8.9244	8.7806	8.8871	8.6704	8.7947	8.9369	9.3878	9.0628	8.7296	9.3994	9.2079	9.3857	9.1577	8.0696	8.9026	8.9424	9.4595	6.5643	6.6546	5.4416	6.8953	6.8436	5.885	7.065	7.0128	7.5221	7.4837	7.0945	6.8422	7.4397	6.3025	7.0585	6.8824	7.3002	7.2002	6.4869	9.0332	8.8026	8.6534	8.981	8.898	8.9759	9.0005	9.1564	9.2592
ALG9	8.4747	8.6459	8.2752	8.4327	8.1013	8.2423	8.3226	7.94	8.2379	8.2103	8.7616	7.5251	8.4094	8.405	8.7067	8.7115	8.4313	7.6445	8.5535	8.3565	8.6687	6.4238	7.0522	6.6182	7.3756	7.109	6.8078	6.7516	7.0521	7.157	7.1692	6.9018	6.8359	7.5314	6.7505	6.5301	7.0287	6.8984	7.218	6.5926	8.1657	8.5467	8.4362	8.6777	8.8798	8.4102	8.8045	8.4319	8.508
ALK	4.6243	5.2982	4.857	4.9357	4.8307	5.0426	4.8234	4.9126	4.927	4.7393	4.7208	5.1625	5.3669	5.1511	4.7483	5.3742	4.6482	5.2685	4.6244	4.6183	4.9736	6.0808	6.0589	6.5777	6.4621	6.157	6.5847	5.9749	5.9142	5.9057	6.0371	6.0534	5.6701	6.3628	6.2288	6.2134	6.1847	6.0877	6.2968	7.0729	4.7015	4.6447	4.7093	4.4992	4.8189	4.3667	4.727	4.6823	4.6486
ALKBH1	6.9973	7.6338	7.0343	7.5825	7.104	6.8414	7.0655	6.5339	5.9491	7.0574	7.437	6.6966	7.1728	6.7203	6.9471	7.3645	7.4293	7.1319	7.4209	7.2819	7.8422	5.9302	6.1636	6.0343	5.7454	6.0791	5.5795	6.1879	6.1759	6.199	5.9867	6.2606	6.2472	6.1876	6.1522	6.3613	6.6084	6.2873	6.2749	6.3691	7.2437	7.2927	7.1817	6.5255	6.0043	7.1989	7.764	7.4365	7.5742
ALKBH2	7.1967	7.1385	7.0218	6.8093	7.5207	7.2973	7.4204	6.9296	7.9085	7.0635	6.9274	6.2978	7.145	6.3313	7.3419	6.9981	7.1836	7.3618	7.3593	7.0316	7.4935	5.0097	5.328	5.7095	5.9718	5.845	5.7519	5.7913	5.7297	6.0547	5.746	5.9861	5.5404	5.9988	5.6187	6.0114	5.5139	5.6496	6.1593	6.2994	7.4268	7.1599	7.0263	7.5204	7.982	7.23	7.4463	7.1237	7.6307
ALKBH3	9.0553	9.8025	8.6385	8.7565	9.0839	9.1084	9.2801	9.4115	9.7813	8.9966	8.5403	8.6905	8.1069	8.5664	8.7869	8.5025	8.8846	9.1569	8.9458	8.9578	9.2653	6.7929	6.738	6.6994	6.6767	6.6196	6.791	6.8477	7.0377	7.1475	6.8281	6.7941	6.5717	7.072	6.3383	6.9676	6.9093	6.8438	7.0058	7.0136	8.8179	8.9292	8.934	9.5651	9.6985	8.8693	9.0972	8.9223	9.1275
ALKBH4	5.3501	6.4038	5.3068	5.4665	5.6048	5.5699	5.5709	5.407	5.9472	5.536	5.4468	4.7693	6.2691	4.7203	5.2584	5.4425	5.5532	5.6804	5.9045	5.5515	5.5497	5.3189	4.7248	4.9697	4.964	5.3203	5.25	5.3066	5.5357	5.1678	5.3623	5.4841	5.4171	5.4459	5.3288	5.4358	5.3482	5.3186	5.1364	5.3636	5.3551	5.3166	5.1812	4.983	5.1156	5.5388	5.6274	5.3027	5.6227
ALKBH5	10.3983	9.8106	10.4573	10.4151	10.4673	9.9028	10.1107	9.9715	9.5581	9.8678	10.249	9.6218	10.8135	10.0186	10.4949	10.5905	10.4414	9.6827	10.4311	10.4622	9.9804	8.7393	8.414	8.3148	8.5619	8.2595	9.352	8.9631	9.121	9.0073	9.1676	9.1365	8.8359	8.5748	8.6609	8.9844	8.7365	9.0627	9.1315	7.83	10.7232	10.5882	10.5205	9.9567	10.1317	10.736	10.6518	10.5831	10.6046
ALKBH6	7.1059	7.1513	6.6722	6.5197	6.4809	7.0418	6.8612	7.0674	7.379	6.9291	7.0144	7.9571	7.557	8.2549	7.2524	7.001	6.2616	7.1713	6.6611	6.8245	6.5673	6.5353	6.8351	6.3486	6.8756	6.7072	5.8372	6.6563	6.7376	6.7497	6.7884	6.5619	6.4232	6.6918	6.5792	6.6011	6.5097	6.3485	6.588	7.3915	6.3558	6.673	7.1613	7.3317	8.1594	6.864	6.7342	6.9027	6.8966
ALKBH7	9.7048	11.2482	9.6067	9.9339	9.823	9.9089	10.1451	10.3316	10.0593	10.2214	10.027	9.0136	10.4805	8.6814	9.2373	10.1518	10.3626	10.1015	10.4104	9.7716	10.8239	8.6531	8.2541	8.9487	7.833	8.1264	8.0174	8.5533	8.3641	7.9894	8.497	8.9546	8.7044	8.6297	8.5309	8.7705	8.4221	8.7402	8.2328	8.6258	9.3123	9.0101	9.4094	9.5755	9.6954	9.1628	10.0116	9.2384	10.1406
ALKBH8	7.2674	7.2209	6.8888	6.8211	7.1932	6.8197	6.6926	6.9453	6.6859	6.7241	6.9948	6.5185	5.0832	7.4655	6.9986	6.9856	7.1124	6.7768	6.9361	7.1481	7.5789	4.6607	4.201	4.5704	4.2482	5.1614	4.3403	4.7096	3.955	4.368	4.4868	4.3512	4.4088	3.9667	4.2613	5.4099	4.4863	4.3726	4.4486	4.0253	7.3693	6.8446	6.5553	6.5671	6.3603	6.9774	7.1044	7.0471	6.8567
ALLC	3.733	3.6955	3.8842	3.874	3.9689	4.322	3.9814	4.2051	3.6733	3.8654	3.9989	3.7109	3.9577	3.8536	4.059	4.0242	3.6758	4.0467	3.9206	3.7708	3.8482	4.9398	5.1248	4.4892	4.2033	5.0524	4.9196	4.4793	4.4396	4.7152	4.566	4.2863	4.1116	4.8993	4.4827	4.9465	4.3327	4.6498	4.5454	4.4189	3.8432	3.8843	3.8735	3.8989	3.6074	3.4569	3.999	3.6506	3.4683
ALMS1	7.7764	6.8394	8.2779	8.2359	8.3245	8.101	7.8103	8.1147	8.3144	7.9124	7.6802	7.9225	7.7492	7.6983	7.6031	7.5713	8.1425	8.3998	7.5473	8.0283	7.0885	9.3054	9.3217	9.2046	9.3481	9.2779	9.0166	9.2981	9.4854	8.9672	9.2469	9.2105	9.0208	8.9927	9.1471	9.3378	9.0613	9.342	9.1958	9.6893	8.2164	7.7706	7.9623	8.062	8.0564	7.7956	7.6374	7.9591	7.3011
ALMS1P	5.3671	5.0428	5.7804	5.879	5.2532	5.7487	5.5985	5.1751	6.0866	5.756	5.7005	6.5649	5.749	5.6719	5.4421	5.3317	5.3685	6.0119	5.501	5.571	5.3977	5.7936	5.0418	6.1655	6.1035	5.616	5.9487	5.3643	5.9078	5.4481	5.7898	5.8474	5.1279	5.6838	5.6189	5.4645	5.2278	5.6747	5.5697	6.1929	5.423	5.4621	5.6251	5.6723	5.6996	4.9179	5.2134	5.2233	4.909
ALOX12	3.9898	4.0325	4.388	4.1595	4.359	4.2257	4.3708	3.9744	4.2286	4.351	4.3493	4.4604	4.4708	4.1656	4.9881	4.5819	4.1035	4.0155	4.0639	4.2489	4.3878	4.3295	4.7202	4.2773	3.6505	4.8716	4.0625	3.8095	4.7202	4.4564	4.1063	4.2747	4.4033	4.2663	5.055	4.4516	4.2586	4.3523	4.1241	4.3609	4.3019	3.809	4.0304	3.9822	4.1507	3.8916	4.1219	4.0312	4.2151
ALOX12B	4.966	5.0042	4.8474	4.745	4.8566	5.0878	5.163	4.9342	5.0253	4.8237	4.8325	4.9427	4.948	4.9314	4.8414	5.0196	4.6115	4.846	5.0697	4.6533	4.7806	4.7322	4.9468	4.3754	4.4629	4.2974	4.9223	4.7784	4.2504	4.5862	4.4554	5.0205	4.5454	4.9643	4.598	4.671	4.2225	4.5271	4.6181	4.9592	4.6384	4.8298	5.0501	4.8873	5.123	4.7893	5.1188	4.624	4.884
ALOX12P2	4.0045	4.6378	4.0402	4.01	4.1705	4.5943	4.2848	4.1658	4.07	3.9697	4.1005	4.142	4.3704	4.1215	4.3894	4.2325	4.3421	4.079	4.2068	4.1777	4.1049	4.6055	5.4747	4.6669	4.553	4.7695	4.4099	4.0228	4.6239	4.7335	4.4884	4.1668	4.3916	5.5568	4.7044	4.5525	4.6795	4.7233	4.272	4.6198	4.0454	3.8782	4.0567	4.0677	4.154	4.1206	4.0934	4.065	4.2472
ALOX15	4.2544	4.6621	4.0156	4.05	3.6083	4.0784	3.779	3.9028	3.9729	4.0722	3.9994	3.8724	4.3929	3.8761	3.9216	4.035	3.9962	3.893	4.3829	4.037	4.0272	5.1865	5.0476	5.2253	4.7324	5.4634	5.1674	5.0591	5.3153	5.3913	5.4792	5.0014	5.1351	5.0474	4.9678	5.1054	4.6259	5.0661	4.8525	5.5901	4.5073	4.2505	3.9693	4.1773	4.1326	5.0806	3.9799	4.3116	4.8861
ALOX15B	4.6576	4.8607	4.9309	4.702	4.822	4.8408	5.1701	4.9622	5.9186	5.1144	5.1259	5.1497	5.3612	4.7814	4.6773	4.8505	5.2692	5.1236	4.7619	4.8954	5.1913	5.7204	6.0756	5.6557	5.7469	5.3398	5.5692	6.2711	5.35	5.0057	5.5155	5.644	5.3987	5.4105	5.4672	5.6555	5.638	5.5009	6.0317	5.0915	5.2553	5.3542	5.2844	4.9947	5.8838	5.4648	5.3044	5.0077	4.5063
ALOX5	8.0208	8.2858	7.7315	7.5679	7.3928	7.2786	8.0553	8.2338	8.807	7.8314	8.9386	9.2375	9.0932	9.5217	8.3014	7.6854	7.6807	7.7954	7.4101	8.0858	6.6464	7.5598	7.8001	5.6011	8.3713	8.3784	8.2656	5.9754	7.5083	7.5284	7.4369	6.1492	6.4356	7.0987	5.8586	6.4437	8.6484	6.3323	7.4838	8.406	8.9485	8.7951	8.9592	8.8819	9.8342	7.8594	7.4493	8.8035	7.5782
ALOX5AP	7.1258	8.888	7.4284	7.6242	5.8659	6.0675	6.3471	6.4369	5.4402	6.6897	7.8153	6.6899	8.0125	6.2565	6.0515	7.5291	7.1732	5.7589	8.3944	7.0548	8.1604	7.7883	7.6126	6.392	7.2538	7.8014	8.7591	7.2085	7.9874	7.813	7.4673	7.5936	6.793	7.1658	6.4053	7.5562	7.5319	7.2295	7.4289	7.9807	8.4561	8.246	7.2801	6.3539	6.3382	7.6387	7.0783	8.0192	7.8514
ALOXE3	5.6481	5.9855	6.1673	6.245	6.2106	6.3522	6.4909	5.7845	6.1898	5.977	6.1901	6.1239	6.3227	5.9541	6.0965	6.5992	5.93	6.1696	5.9786	5.6272	5.8852	6.1285	6.1575	6.0764	6.564	6.0207	5.9445	5.8456	5.7412	5.4972	5.2718	5.3206	5.5783	5.5929	5.7655	5.6101	5.8411	5.6754	5.9238	6.1334	5.9177	5.8295	6.1264	6.0218	6.0118	5.7528	5.9445	5.4875	5.3012
ALPI	6.5309	6.8663	6.0159	6.1082	6.6897	7.2492	6.6008	7.3266	8.0668	7.5673	6.392	6.7458	7.1747	7.5557	6.1761	6.6186	6.6271	7.5364	6.7219	6.2292	6.9685	6.2994	5.7693	7.4379	5.4879	5.8814	6.0279	6.1195	6.1028	5.7771	5.9955	6.8234	6.3238	6.7967	6.8298	6.1915	6.0948	6.3974	5.8553	5.8185	5.912	5.6973	6.2281	6.2505	5.2192	5.8131	6.6224	6.0198	6.621
ALPK1	8.5244	8.2799	8.7769	8.8345	9.0806	9.1836	9.0046	8.7654	8.6305	8.5748	7.9995	8.1909	8.284	8.2834	8.0776	8.2196	8.6468	8.97	8.5373	8.715	8.3798	8.8866	8.8776	8.8429	9.1438	9.1027	8.784	8.6481	9.1127	8.6409	8.9079	8.9255	8.7481	8.5365	8.8654	9.203	8.7322	8.8865	8.991	9.3639	8.5897	8.383	8.5957	8.5631	8.5092	8.3613	8.3546	8.5599	8.1748
ALPK2	5.6223	5.6424	5.5645	5.282	5.4774	5.25	5.5425	6.3705	5.956	5.8336	6.052	5.7327	5.2553	6.478	5.1248	5.3935	5.1898	5.6013	5.3868	5.4639	5.5918	4.8047	5.1262	5.1009	4.9891	5.5797	4.9526	4.6381	5.4331	6.6276	4.6286	3.8309	4.5353	5.0385	4.4961	4.4295	5.2257	4.5756	5.3566	4.7918	6.6661	7.1926	5.7337	6.8444	7.7783	6.446	5.1447	7.1898	5.6358
ALPK3	5.1495	5.123	4.7574	4.481	5.2242	4.9943	5.7733	4.9361	5.6083	5.009	4.9103	5.4722	5.3087	6.0209	6.5555	5.0723	4.3841	5.1758	5.3348	5.0031	5.0514	4.4575	4.4245	3.9214	3.9604	4.2489	4.9737	4.0681	4.6045	4.3231	4.4455	4.0274	4.9095	4.9018	4.5521	3.5525	4.3671	3.9803	3.9285	4.2525	6.2067	6.1348	5.4913	5.8232	5.0937	5.4234	5.6093	5.5774	5.0266
ALPL	5.2094	5.701	4.9848	4.658	5.3376	5.7608	5.984	5.5221	5.8494	5.3952	5.2002	5.1721	5.2036	5.1287	5.5223	5.0899	5.0028	5.2111	5.0004	4.7444	4.7691	6.9635	8.0715	6.3052	7.0123	6.8681	8.5238	6.1473	7.0238	7.345	6.7654	5.4952	5.6603	7.1792	6.6153	6.0321	6.6893	5.585	6.7127	7.7743	5.5333	6.3099	5.5558	5.7002	6.2465	5.6413	4.725	5.629	6.191
ALPP	5.5864	6.5736	5.697	5.9925	5.926	6.357	6.08	5.9551	6.1643	5.7833	5.7642	5.8686	6.4232	5.5748	5.8354	6.0195	6.1	6.1681	6.0911	6.042	6.4164	5.3985	5.2693	5.1692	4.4663	4.4154	5.2533	4.6213	4.8384	5.0269	5.0651	5.5198	4.9825	5.1379	5.043	4.4819	4.9474	5.0238	4.9618	4.756	5.8771	5.6991	5.67	5.8124	5.7027	5.4823	6.0577	5.422	5.7664
ALPPL2	5.3285	5.3219	5.3999	5.7431	5.6148	5.958	5.9163	5.6291	5.8071	4.9751	5.6553	5.3827	5.8416	5.5043	5.6335	6.0193	5.1742	5.2642	5.3643	5.3159	5.6522	6.9459	6.2613	7.0182	6.2616	6.692	6.5363	6.1242	6.4168	6.2293	5.9471	6.4866	6.2606	6.4929	6.6582	6.527	6.4012	6.5677	6.1243	5.9691	5.346	5.3281	5.817	5.9553	5.7323	5.4072	5.59	5.3847	5.2695
ALS2	7.3238	7.944	7.7253	8.2368	7.8035	7.2147	7.1911	7.5379	6.7333	7.5259	8.0868	7.2527	7.0294	8.3455	8.5044	7.8985	7.8173	6.9065	7.6075	7.8237	7.9386	5.4081	5.4671	5.166	4.6154	5.2742	5.0819	5.0471	5.2443	5.4767	4.8083	5.0296	5.2656	5.2456	5.2068	5.1383	5.0466	4.3137	5.228	5.9591	8.0296	8.2288	7.8891	7.3584	6.8527	8.3291	8.0379	7.9136	7.7487
ALS2CL	9.1821	8.3018	8.0732	7.9041	8.7885	9.2171	9.319	9.725	10.0562	9.8844	7.5868	8.8649	7.7198	8.4591	8.3433	7.2206	8.0081	9.539	8.3565	8.2566	7.3882	7.3822	7.3369	7.5016	8.3552	7.2287	7.5545	7.1865	7.2769	6.2058	7.0828	7.1164	7.1344	6.9758	7.8486	6.8461	7.7251	6.847	7.0727	7.6226	7.6079	8.395	8.8559	8.8216	9.4544	8.685	8.4515	8.2554	7.7511
ALS2CR10	7.5832	7.5964	7.5519	7.4812	8.1522	7.9045	7.2781	7.4281	7.507	7.989	7.5805	7.8196	7.4938	7.6174	7.3578	7.418	7.3895	7.496	7.6535	7.89	7.488	6.6196	7.2155	7.9026	7.3339	6.9937	7.226	6.8217	7.0485	6.7019	6.7739	6.3121	6.3418	6.7839	7.1762	6.5659	6.9576	6.8658	6.9098	6.7506	7.5834	7.9979	7.6729	7.6246	8.0325	8.2468	7.5383	8.0269	7.8648
ALS2CR11	4.3888	4.3808	4.148	4.2795	4.2338	4.3441	4.2848	4.433	4.3133	4.0179	4.2443	4.5434	4.5916	4.205	4.1668	4.3651	4.4859	4.2466	4.2776	4.3297	4.5787	5.0576	5.1954	5.1032	5.2895	4.5385	4.8356	4.7167	5.0049	4.8	4.892	5.0094	4.8688	4.8526	5.1486	4.9998	4.9109	4.8969	4.8962	5.0808	4.3808	4.1142	4.3932	4.3983	4.1641	4.2179	4.791	4.262	4.6089
ALS2CR12	4.9419	5.3317	4.7479	5.4624	5.2201	5.415	5.9548	5.1903	5.15	4.2467	5.1384	5.5135	4.6804	4.8244	4.9594	5.3229	5.4448	6.1392	4.7883	5.0791	5.2702	5.731	5.0409	5.8828	4.8697	5.3829	5.7791	5.3198	5.1944	5.0665	4.9641	5.7449	5.7661	5.8222	5.9507	5.6809	5.5268	6.0283	5.0927	5.4394	4.9767	4.9511	5.1769	4.8667	5.5374	5.0633	5.6648	5.1267	4.8971
ALS2CR4	5.9509	6.9083	5.7098	5.9925	5.8082	4.89	5.1708	4.8772	4.7427	5.5559	6.7515	5.3362	6.0552	5.5897	6.6845	6.3422	6.5514	5.4601	6.2044	5.8675	6.7314	4.8704	4.8676	4.4708	5.5866	5.6214	4.5602	4.6554	3.9878	5.4354	4.8922	4.9242	5.309	5.3774	5.2185	4.6256	4.835	4.46	5.0967	5.3626	6.214	6.714	6.4114	6.3509	5.7552	6.6517	6.3954	6.4043	7.1515
ALS2CR8	4.0412	4.2181	4.1406	4.7166	3.9851	4.2442	4.3423	4.0824	3.9136	4.4128	4.649	4.4537	4.1656	4.1968	4.3266	4.1721	4.5424	4.3108	4.5786	4.1935	4.9981	5.0363	5.0972	4.2101	5.0655	5.3948	4.5543	5.3482	4.8578	4.8307	5.1751	5.4945	5.533	4.8818	5.2565	5.1659	5.0852	5.6532	5.4517	5.3654	4.2738	4.2797	4.4499	4.317	4.1379	4.3511	4.2671	4.1286	4.5423
ALX1	4.7095	5.5832	4.926	4.8001	4.986	5.2752	5.1861	4.7689	5.032	4.8319	4.7114	4.6535	5.0149	4.5645	5.0397	5.155	4.863	5.1783	4.8336	4.8878	5.1254	4.539	4.5742	4.0477	4.7156	4.7185	4.4979	4.3541	4.7349	4.677	4.2356	4.5689	4.6753	4.4524	4.3826	3.6158	4.4692	4.623	4.5873	5.5105	4.4818	4.6299	4.8018	4.9603	4.6208	4.5764	4.7838	4.6179	4.7095
ALX3	4.6833	4.842	4.8813	5.0213	5.0697	5.0234	4.8844	5.2535	5.4252	4.7018	5.1945	5.7453	5.2899	5.1313	5.1157	4.8917	4.7747	5.1426	4.7781	4.8493	5.0344	4.9403	5.271	4.7734	4.7477	5.0402	4.9319	4.6897	5.1044	5.7297	4.7418	5.4425	5.0211	5.3774	5.3217	5.5609	5.1196	5.2605	4.6273	5.2783	4.7973	4.819	5.1425	4.8209	4.9571	5.0434	4.4165	4.567	4.0453
ALX4	5.9681	5.735	5.8975	6.0874	6.2676	6.5698	6.2688	6.4334	6.2279	6.0066	5.7376	5.5465	6.0983	5.9009	5.8243	5.7554	5.7612	5.8946	6.226	6.03	6.5071	6.4002	5.9925	6.4075	6.4114	6.1749	6.079	5.8392	5.9459	6.2212	6.1256	6.0226	6.3581	6.2482	6.0165	6.063	6.3887	6.3302	6.1361	6.2384	5.8216	5.9667	6.0112	6.0887	6.1423	5.4972	5.8872	5.6321	5.4486
AMAC1	5.0373	5.1436	4.949	5.1092	5.0477	5.2715	5.0628	5.1925	5.4864	5.1672	5.4373	5.9445	5.5529	5.3909	5.3973	5.3614	4.9692	5.4539	5.2334	5.1415	5.4271	4.797	5.5568	3.8688	4.8467	4.7419	4.7509	4.7638	5.1077	4.7718	4.7095	4.3401	4.6944	5.2594	4.6367	4.803	4.7876	5.0134	4.4079	4.886	5.0572	4.8242	5.0001	5.0697	5.3443	4.6212	5.0109	4.8917	4.6586
AMACR	9.0784	11.0999	9.5423	9.4659	8.9695	10.1808	9.4551	10.2277	9.8147	10.7092	10.3679	10.4052	9.603	10.2018	9.2044	10.3497	9.7345	10.588	9.9196	9.235	10.0827	6.8829	5.7623	8.4245	6.3057	6.5657	6.2737	6.8693	6.9886	6.5951	6.1313	7.8146	6.9153	7.4416	7.546	7.7235	6.5394	8.3961	6.2092	7.4325	7.8773	7.8532	8.3366	8.871	8.194	8.3978	8.8366	8.7882	9.3772
AMBN	4.1887	4.1792	4.0213	4.2468	4.5512	4.1259	4.5054	4.6366	4.1367	4.2027	4.0735	3.9999	4.4932	4.474	4.471	4.3636	4.2828	4.3915	4.1706	4.2353	4.1972	3.8738	4.6192	5.0173	4.0714	4.2947	4.3547	3.9998	4.4798	4.5374	4.1172	4.1517	4.2503	4.2922	4.2503	3.8292	3.9378	3.7332	4.0445	4.5965	4.2082	4.2017	4.1603	4.2392	4.0186	3.9594	4.0701	3.9225	3.9517
AMBP	5.5787	6.1462	6.1032	6.0094	5.7182	5.9285	5.9211	6.1536	5.978	5.5792	5.8166	5.7948	6.1018	5.7512	6.0631	6.0951	5.6439	5.7719	6.0608	5.7208	6.0424	4.6938	5.2281	5.3371	5.2818	5.17	5.3054	4.9642	5.082	5.5949	5.5525	4.8422	5.1925	5.5325	5.1379	5.0355	5.234	4.936	5.5396	5.5141	5.6145	6.0759	5.9956	6.1718	6.2167	5.866	6.2191	5.8601	5.4987
AMBRA1	8.9506	8.8953	9.284	8.8666	9.1885	9.4476	9.4127	9.5897	8.9576	9.5218	8.2725	8.239	8.7969	8.2708	8.4328	8.4644	8.7042	9.403	8.9724	9.1668	8.7057	7.2085	7.4726	7.6015	6.8329	7.0401	6.9326	6.5901	6.5323	6.5731	6.7015	6.2838	6.6988	6.5095	7.4967	6.3191	7.023	6.9748	6.1045	6.5841	8.9837	8.5903	8.8754	9.0253	8.3682	8.6071	8.7053	8.8823	8.6186
AMD1	10.6998	10.4294	10.6867	10.3955	10.9087	10.3329	10.5706	10.2501	10.2676	10.3587	10.7984	10.626	10.4949	10.6113	11.2103	10.9547	10.6492	10.2658	10.3643	10.4117	10.4792	8.6153	8.7603	9.1648	8.7233	8.6453	8.9161	8.6206	8.7699	8.2824	8.5433	8.2521	8.7559	8.4693	8.821	8.7439	8.9603	8.6214	8.569	8.1922	10.5333	10.7703	10.6109	10.4471	10.1911	10.706	10.6933	10.7236	10.7941
AMDHD1	3.6288	3.5757	3.1809	3.159	3.3708	3.6206	3.505	3.5881	3.2627	3.3888	3.6022	3.9301	3.3285	5.038	3.6916	3.2907	3.2148	3.389	3.4115	3.2821	3.5526	3.2878	3.3209	3.4458	3.9271	3.2315	2.963	2.9569	3.4587	3.2656	2.9794	3.2948	2.7547	2.9967	2.7345	2.6702	2.6779	3.1121	2.8764	3.5838	3.7448	3.4942	3.4575	3.4543	3.4471	3.1181	3.0726	4.2772	2.8971
AMDHD2	6.7333	7.3188	6.9208	6.745	6.8395	7.3018	7.5748	7.4237	7.5033	7.4651	6.9078	6.8355	7.0801	6.5999	6.8244	7.0462	6.9481	7.6064	7.193	6.7961	7.1479	6.5729	6.3561	6.436	6.6821	6.1802	6.4875	6.2325	6.2224	6.2384	6.282	6.2825	6.2124	6.5774	6.3338	5.9542	6.4094	6.1183	6.4416	6.4365	7.326	6.7019	7.2634	7.3569	7.4295	6.7782	7.213	6.6731	6.8451
AMELX	3.7391	4.3019	3.9759	4.0966	3.8018	3.9915	4.0993	3.7279	4.1373	4.0921	3.7699	4.4328	4.1172	3.8235	4.0536	3.9825	3.9554	3.9736	3.8288	4.1228	3.964	4.857	5.4808	5.089	5.5364	5.0749	5.3073	4.9496	5.4114	4.8289	5.0517	5.2229	5.2465	5.0997	4.9393	5.1697	4.7578	4.8664	5.4818	5.1944	3.9981	3.9317	3.9862	3.9556	4.1077	3.9368	3.9051	3.7086	3.5288
AMELY	4.8028	4.6932	4.7297	4.9639	4.7242	4.8605	5.4233	4.9466	4.9142	4.8731	4.7032	4.7396	4.9601	4.7447	4.7539	4.8895	4.7019	4.8905	4.7402	4.7531	4.8926	5.1141	5.2213	5.2435	5.3023	5.4206	4.9671	4.846	5.0712	5.4272	5.2059	4.8679	5.0786	5.2887	4.9448	4.9268	5.3405	4.5698	5.1596	5.2335	4.9794	4.8075	4.7509	5.2777	5.194	5.0542	4.9603	4.745	4.7434
AMFR	7.4082	7.7446	7.4656	7.0971	7.4173	7.9673	7.9704	7.7649	7.6814	7.8984	7.3005	7.0354	7.634	7.4141	7.4977	7.6146	7.4648	7.6263	7.8382	7.7357	7.4528	7.0417	6.8214	7.5123	6.8156	6.5617	7.3101	6.8261	6.9012	6.6349	6.7831	6.7965	7.1332	6.9334	6.9145	6.5202	6.8245	6.8617	6.921	6.9516	7.0868	7.5585	7.4604	7.1423	7.3596	7.2344	7.6127	7.2733	7.5579
AMH	5.4707	5.6774	5.3628	5.6448	5.6098	5.7058	5.79	5.7331	5.9983	5.4535	5.5695	5.1582	5.9631	5.5015	5.5607	5.6796	5.4594	5.9302	5.5428	5.3109	5.9296	4.9791	4.8962	5.1009	4.4754	4.6725	5.0771	4.7367	4.858	5.1931	4.9552	4.6782	4.5918	4.9424	4.8756	4.7929	5.1151	5.1635	4.8887	4.9974	5.4018	5.4084	5.5832	5.4607	5.3616	5.3044	5.4572	5.1815	5.0018
AMHR2	6.0913	6.6096	6.0962	6.0956	6.3307	6.2743	6.2402	5.7933	5.9931	6.0451	6.0568	6.1433	6.3654	6.0543	6.1468	6.2405	6.0081	6.5254	6.3449	5.8506	6.4746	5.8772	5.8641	5.8777	5.625	5.0145	5.5831	5.1955	5.654	5.3014	5.6114	5.5821	5.6146	5.4299	5.8972	5.4251	5.4668	5.6353	5.4088	5.7634	6.0179	6.0935	5.9674	5.8466	6.2085	5.8541	5.8359	5.8263	5.5652
AMICA1	8.9607	9.7748	9.699	9.1617	7.9528	8.7517	9.0709	9.2906	9.5496	9.1224	8.8814	8.7408	8.6154	8.9172	8.5123	8.6205	8.5512	8.654	9.2065	8.6081	8.9613	6.9135	7.5231	6.1276	6.9624	7.8509	7.5268	7.729	7.3206	7.5086	7.566	7.2315	7.0738	7.5298	6.742	7.476	6.9963	7.3238	7.416	7.1715	10.1627	9.7263	9.055	9.9691	9.6598	9.4501	8.9097	9.3877	8.898
AMIGO1	6.9736	5.7352	6.9865	7.0432	6.7522	7.3671	6.9054	5.5541	7.0504	6.0092	6.7792	6.0839	7.1914	6.4277	7.6617	7.3108	7.3743	6.0065	7.2928	6.9106	7.0848	4.9038	5.0219	5.4214	5.4871	5.4412	4.2351	4.533	4.3869	4.7699	5.68	5.5752	5.55	5.4558	4.8135	5.9931	5.2063	5.2672	5.8057	4.0397	6.5742	7.2158	7.2375	7.0672	7.226	7.4763	8.3703	6.1359	6.9203
AMIGO2	5.3377	6.4793	5.6481	6.0908	6.1403	5.0051	4.8134	5.4442	6.072	5.9029	6.6479	6.0739	5.274	7.2765	6.4946	6.3115	6.4639	5.9192	5.8837	5.8057	6.5905	4.557	4.7297	5.0038	4.9	5.738	5.5189	5.3822	4.632	6.7135	5.8478	4.6666	5.2886	5.2515	4.362	5.0007	5.0373	5.2213	4.8685	3.8169	6.5198	5.8127	5.3801	5.6825	6.5846	6.371	6.1685	6.1619	5.8601
AMIGO3	6.3162	6.3239	6.5113	6.2483	6.6601	6.7524	6.9449	6.9924	6.7309	6.5839	6.1872	5.7526	6.8175	6.1542	6.7541	6.0425	6.0756	6.7579	6.8011	6.3836	6.6002	5.8771	5.5785	5.5911	5.7731	5.5057	5.4535	5.8058	5.809	5.7334	5.5851	5.636	5.3652	5.5817	5.3523	5.4661	5.7169	5.4795	5.4239	5.4013	6.5148	6.3983	6.4551	6.9718	6.6976	6.5114	6.6064	6.3707	6.5165
AMMECR1	9.4838	8.2617	9.4158	9.0108	9.2181	9.5893	9.4469	9.143	8.925	9.1349	8.6079	9.1159	8.5967	7.421	9.1362	8.7414	8.9726	8.85	8.958	9.3771	8.959	7.4619	7.0342	7.0003	7.0067	6.9842	6.8921	7.4997	7.0446	7.3607	7.2755	7.3295	7.2373	7.274	7.5251	7.254	7.4309	7.3807	7.4225	6.2528	9.2737	9.5034	9.728	9.6189	9.3543	9.2855	9.2511	9.253	9.0655
AMMECR1L	8.9095	8.7255	9.2301	9.1463	9.269	8.7554	8.8268	8.8259	8.7714	8.7795	8.6667	9.0343	9.4681	9.4188	9.6262	8.958	9.1072	8.7788	8.9293	8.9948	8.7777	6.0655	6.0683	5.7646	6.2255	6.6156	5.8369	5.9806	6.0653	6.4282	6.0294	6.1712	6.1464	6.0024	6.1483	5.8563	5.9185	6.1635	5.3281	6.5091	9.1879	8.9606	8.8789	8.8279	8.6544	9.1007	9.1799	9.0586	8.8021
AMN	6.3392	6.4956	6.4624	6.414	6.502	6.782	6.9217	6.5738	6.4799	6.544	6.7871	6.3067	6.969	6.4177	6.2507	6.4626	5.8189	6.5676	6.4403	6.3508	6.5672	5.9462	6.2226	6.2129	6.2479	5.9986	5.9582	5.7118	6.3266	5.7898	6.1815	6.0675	5.7471	5.9966	6.1566	6.3815	5.9026	5.7137	5.8417	6.4035	5.6531	6.269	6.8691	6.7392	6.2515	6.1865	6.2339	6.2567	6.1832
AMN1	6.3133	6.6137	6.1989	6.5842	5.7786	6.28	6.0024	6.3308	6.0196	6.8273	6.6517	6.5993	5.9542	7.3434	6.6933	6.7	6.2895	6.3589	6.535	6.2229	6.5568	5.3661	5.4023	5.3898	4.7305	5.547	5.23	5.7361	5.635	5.0082	5.492	5.6031	5.014	5.5408	5.7642	5.7779	5.6211	5.5766	5.8944	5.3472	6.7974	6.153	6.3106	6.0429	6.0831	6.4342	6.1382	6.6004	6.0897
AMOT	5.4008	5.6178	5.3808	5.442	5.5489	5.9093	5.7626	5.8816	5.6117	5.7555	5.4542	5.7606	5.564	5.9786	5.8904	5.4043	5.4869	5.357	5.4293	5.2592	5.7855	5.8278	5.9868	5.9735	6.2789	5.3077	6.0916	5.4481	5.2742	5.0515	5.4756	5.701	5.3221	5.975	6.1052	5.5441	5.6439	5.33	5.0523	7.0962	4.7263	5.7213	5.8832	5.837	5.7713	5.508	5.5411	5.3868	5.4288
AMOTL1	7.7521	7.6147	7.6302	7.4689	7.1473	7.2762	8.0836	7.0862	8.1771	7.4889	8.1097	7.6136	7.9301	8.514	8.8067	7.5862	7.5865	7.849	7.2617	7.2233	7.0851	5.7039	6.0887	6.1969	5.7407	7.3638	7.0579	6.9484	7.158	8.6226	7.4939	6.8332	7.926	7.0936	6.1745	6.572	6.091	6.5495	7.245	6.2341	8.4299	8.5657	8.0484	8.1667	8.2782	9.0607	7.8957	8.2763	7.4226
AMOTL2	6.1676	6.7618	6.9935	6.8598	6.1541	6.7378	6.1214	6.7092	7.2944	7.1551	7.0855	6.5683	7.7144	7.605	7.2841	7.1639	6.6685	6.7419	6.5645	6.4304	6.4169	6.692	6.0223	5.5594	6.8346	6.4268	6.751	5.6975	5.383	6.693	5.8476	5.4672	5.8669	6.2985	6.4034	5.3312	6.4851	5.4469	6.2937	5.7119	7.2003	7.6769	7.2664	7.357	7.3736	7.0523	7.0604	7.3684	7.0287
AMPD1	9.2223	9.1715	9.0903	9.2474	8.0391	8.9453	8.8543	8.3608	9.0796	9.1448	8.9869	8.4626	8.3177	9.0991	8.0634	8.1085	9.0388	8.7626	9.3624	9.1626	8.5918	5.1941	6.234	5.838	5.7823	6.173	5.7988	5.3112	6.0703	5.5773	7.2304	6.7436	5.9167	6.1676	5.4167	7.1848	5.3982	6.4487	6.0258	5.3886	7.4927	7.9161	7.3138	7.649	7.7886	7.796	8.1017	7.7256	6.4631
AMPD2	8.634	8.3324	8.1023	7.8667	8.3736	8.645	8.6312	8.9297	9.7741	8.7862	8.6242	9.0421	8.5679	9.8832	9.2878	8.4191	7.7308	8.6948	7.9808	8.1329	8.0707	6.8049	7.511	6.3919	7.4447	7.7032	6.723	7.2159	7.4495	7.7934	7.5798	6.8987	7.1311	7.2681	6.9305	6.8796	6.846	6.8052	7.3783	7.4872	8.5559	8.8841	8.574	9.4861	9.8283	8.5582	8.4881	8.6689	8.1926
AMPD3	7.3699	7.5832	7.1835	7.4986	7.5851	7.5379	7.5713	7.82	7.866	7.9015	7.8136	7.8377	7.748	8.5066	7.9927	7.237	7.4632	7.6464	7.5072	7.3712	7.1656	6.0713	7.0967	5.5815	6.6703	7.0372	7.2822	6.6078	6.8873	7.8666	6.4747	6.27	6.5179	6.1	6.4546	6.4204	7.1783	6.5346	7.1339	6.9511	8.339	8.1211	7.6008	8.0979	8.401	7.6724	7.4504	7.9156	7.0245
AMPH	4.2037	4.5264	4.9996	4.191	4.615	4.5898	4.746	4.4882	4.7309	4.3716	4.8294	4.4462	4.5973	5.5048	4.7749	4.4885	4.5987	4.6553	4.0553	4.362	4.9222	4.3626	4.4187	3.7471	4.7742	4.934	4.4125	4.5963	4.6136	5.459	4.8162	4.9397	4.5163	4.7493	4.6412	4.6445	4.9001	5.7157	4.9358	4.9116	4.8939	5.1266	4.6142	4.6411	4.2675	5.2624	4.9874	4.779	4.3779
AMT	8.694	8.7433	8.4219	8.7383	8.9036	8.8203	8.7965	8.9678	9.3263	8.8142	8.4575	8.6479	8.5055	8.737	8.6158	8.7192	8.91	9.1119	8.3744	8.6983	8.5454	6.6601	7.3864	6.6203	6.6777	6.7459	6.3045	6.756	7.0404	6.5522	6.5144	7.402	7.2751	7.0659	6.8862	7.5688	6.7813	7.5308	6.8883	7.4846	7.772	7.5069	8.15	8.5303	8.6201	8.2256	8.702	8.1712	8.4628
AMY1A	9.1794	7.3006	8.8416	9.0181	9.0758	9.4197	8.6133	8.9666	8.77	9.0363	7.9222	9.2433	5.4486	9.8562	9.0583	6.9967	8.5492	9.9138	8.1957	8.783	8.005	5.7109	6.2719	5.2228	5.134	5.7156	4.5991	5.6721	5.6779	5.5508	5.6362	6.281	5.7437	5.5262	5.9691	6.451	5.3344	6.0029	6.1045	5.7909	8.4844	7.6912	7.7291	8.0119	8.5438	8.2885	8.049	7.9216	7.0472
AMY2B	7.6972	6.37	7.6151	7.4337	7.7731	7.3895	7.4873	8.0825	7.606	7.8376	7.0022	8.3707	5.1347	8.2938	7.6414	6.7644	7.2466	8.005	6.9189	7.6213	6.7901	5.6655	6.0262	5.9152	5.6766	6.2567	5.7601	6.1424	5.6681	4.7458	5.2964	6.159	5.8697	5.2043	5.8537	6.4075	5.7703	5.9794	6.1395	6.2883	7.4112	7.0918	6.978	6.9033	7.5123	7.3547	6.8034	7.2472	6.6623
AMZ1	6.6222	6.928	6.904	6.8022	6.8788	7.1827	7.161	6.6227	6.8821	6.6648	6.7086	6.3615	6.9686	6.2557	6.3378	6.742	6.6308	6.8119	6.9838	6.4406	6.9854	6.4755	6.9361	6.4154	6.5265	6.4282	6.8118	6.5006	6.3791	6.3449	6.6686	6.3449	6.448	6.5345	6.2534	6.61	6.4397	6.4577	6.5834	6.7026	6.7051	6.48	6.8977	6.5737	6.5378	6.3652	6.6652	6.2658	6.2824
AMZ2	8.9827	9.8996	9.0919	9.1914	8.661	9.2467	8.7272	8.8243	8.6753	8.7878	9.5125	8.826	8.5825	9.3062	9.1991	9.1651	9.0895	8.7276	9.4749	9.057	9.5703	6.9166	7.1893	6.6037	7.2406	7.2505	7.0887	7.559	7.3686	7.7404	7.9928	7.1141	7.5915	7.5691	7.2632	7.517	7.1716	7.0913	7.6299	7.3457	9.3503	9.1957	9.1315	9.2148	9.0417	9.1733	9.1976	9.0513	9.2349
AMZ2P1	6.744	7.3191	6.9811	6.9563	6.5855	6.5151	6.1337	6.1416	5.9937	7.208	7.2468	6.3102	6.4203	6.731	6.7838	6.6443	7.1057	6.1964	6.9946	6.7218	7.4268	4.5882	4.7907	3.7951	5.0428	5.0328	4.8421	4.9667	4.7622	5.2775	4.7138	4.8604	5.3573	4.7009	5.2352	5.0676	4.8727	5.127	5.1702	4.8853	7.3187	6.7293	6.3132	5.9608	6.1964	6.9208	6.6873	6.5655	6.9902
ANAPC1	8.9961	8.9895	8.8456	8.4607	8.7369	8.6682	8.6294	8.8193	8.5428	8.638	7.9743	7.6306	7.3149	7.3938	7.9961	7.865	8.4094	8.1573	8.5746	8.629	8.9977	7.0224	6.9967	6.9156	7.306	7.2988	6.638	7.5563	7.2039	7.5555	7.1173	7.1508	7.449	8.0545	7.1356	7.3024	7.2907	7.6123	7.4346	7.5824	8.7892	8.839	8.721	8.9642	8.7577	8.6525	8.6987	8.5774	8.4919
ANAPC10	7.1531	8.8655	7.1438	7.7203	6.994	6.9039	6.2457	6.4222	5.9544	6.5293	7.9727	5.8333	7.3702	6.9056	7.0668	7.8066	7.7789	6.2706	7.8436	7.3852	8.8238	6.217	6.5512	6.1729	6.1912	6.9944	6.15	6.1922	6.2224	6.5352	6.4072	6.0107	6.5501	6.8571	7.1267	6.6555	6.3103	6.0704	6.5836	6.0113	7.617	7.5587	7.487	6.4659	6.1397	7.5505	7.7361	7.7539	8.0683
ANAPC11	10.5011	11.4866	10.3929	10.4192	10.4709	10.5401	10.4805	10.7224	10.4151	10.6169	10.775	9.8116	11.1988	9.8927	10.194	11.0079	10.757	10.3589	10.9551	10.5087	11.2651	9.3163	9.2278	9.0844	9.3548	9.561	9.288	9.8831	9.6073	9.5538	9.8281	9.57	9.4417	9.473	9.1739	9.4802	9.3757	9.5728	9.6997	9.1967	10.5417	10.3776	10.7356	10.7662	10.6166	10.5605	10.8955	10.4534	11.1148
ANAPC13	9.4405	10.5345	9.3543	9.6914	9.6413	9.5856	9.5633	9.3684	8.5938	9.2431	10.0495	9.3618	9.6636	10.0789	9.8583	9.9213	9.7607	9.254	10.1139	9.8345	10.5209	7.2555	7.0441	7.0507	7.3952	7.4276	6.6678	7.5268	7.1266	7.946	7.8044	7.4822	7.7442	7.9274	7.4145	7.4239	6.7971	7.3651	7.3891	7.0987	9.6103	9.9357	9.5565	9.4751	9.2788	9.6823	9.9533	9.64	10.1535
ANAPC16	10.9143	11.2859	10.9578	11.2118	10.9228	10.9728	10.841	10.8197	10.3113	10.7463	11.5941	11.3108	11.1162	11.1069	10.9373	11.4599	11.2256	10.9409	11.2069	11.1497	11.4135	8.6995	8.7807	8.5154	9.1151	9.6635	8.6895	8.8969	8.7527	8.2789	8.7178	8.9472	9.2575	8.9279	8.9835	8.6336	8.9778	8.97	9.1568	9.3375	11.2528	11.0944	10.7637	11.0323	11.0053	11.1623	11.3988	10.9649	11.3706
ANAPC2	6.9756	6.4293	6.551	6.3337	6.9628	7.2344	7.2776	7.4879	8.0558	7.0392	6.324	6.8476	7.0639	6.8024	7.221	6.6549	6.1091	7.2902	6.356	6.5477	6.2841	6.78	6.4641	6.5303	6.5781	6.3092	6.4823	6.3018	6.1372	5.9975	6.0711	6.1857	6.1254	6.7011	6.6727	6.0824	6.4655	6.162	6.197	6.5438	6.5453	6.5789	6.6777	7.5463	8.108	6.7114	6.5721	6.4332	6.3954
ANAPC4	10.791	10.3611	10.7209	10.7531	10.5451	10.9789	10.7974	11.1213	11.1599	10.756	9.8145	10.578	8.4669	10.3796	10.3306	9.6935	10.2835	11.2504	9.9374	10.4883	10.3056	7.0868	7.5546	7.1667	7.8092	7.9036	7.1394	7.6935	7.3844	7.5001	7.51	7.6226	7.5104	7.1118	7.2333	7.9628	7.906	8.0425	8.0435	7.7928	10.6473	10.468	10.5641	10.7924	11.1034	10.5789	10.3506	10.4251	10.0141
ANAPC5	11.1974	11.4058	11.1887	11.015	11.3259	11.2636	11.2241	11.4037	11.421	11.1871	10.9803	11.1355	10.802	11.153	11.0231	10.8863	10.983	11.3014	10.9472	11.064	11.2122	7.6718	8.3455	7.5938	8.2205	8.3902	7.1777	7.9626	8.3767	8.4964	8.3195	8.1734	8.1915	8.3682	7.6897	8.1815	8.2138	8.0859	8.2738	8.4827	11.2315	11.0391	11.1265	11.2223	11.4497	11.1511	10.8081	11.1348	10.8165
ANAPC7	10.1683	9.8748	9.7206	9.4045	9.9785	9.9841	10.0413	10.4638	10.8861	10.2937	9.8528	10.463	9.4739	10.6703	10.3754	9.5266	9.3825	10.3115	9.3221	9.701	9.5008	7.7208	7.3133	7.3997	8.1224	8.0015	7.271	7.8463	7.917	7.6488	7.7656	7.7667	7.8668	7.9233	7.2443	7.7504	7.8024	7.5645	7.9543	7.7861	9.8737	10.155	10.0964	10.5142	10.9123	10.1514	10.0673	9.9798	9.8412
ANG	9.9681	11.6401	9.9486	10.4643	10.4576	9.5084	9.9143	10.0763	9.8863	9.8198	10.7455	9.5654	11.2465	10.1613	10.7302	10.8046	10.7085	8.9494	10.7942	9.9642	11.6182	9.6375	8.9342	8.9054	8.211	8.0478	10.3447	8.6627	8.54	7.57	8.8163	9.0609	9.106	9.2269	9.2393	8.9446	8.2175	8.6528	8.454	8.7883	9.9585	10.5916	10.7477	10.2474	9.9445	10.5102	11.3461	10.5645	11.3367
ANGEL1	8.0265	7.7568	8.5568	8.025	8.0871	8.0845	7.4859	7.9798	7.4752	8.2924	8.2346	7.6612	8.6669	7.9119	8.1815	8.5476	8.452	7.8509	8.577	7.9771	7.6234	5.567	6.0278	5.576	6.0995	5.7478	5.478	6.3189	5.8173	5.8271	5.9556	6.0118	5.9512	5.7915	5.7072	5.7253	5.7429	5.9861	5.9914	6.2525	8.4827	8.4135	8.1683	8.0995	7.7439	8.4196	8.1021	8.7238	8.1709
ANGEL2	7.9984	8.235	8.2085	8.2882	8.0984	8.1662	8.1496	8.1608	8.111	8.3676	8.5195	8.9999	6.8932	9.5346	8.687	8.3018	8.1591	8.2823	7.9271	7.9743	7.8417	4.9315	5.3747	5.1649	5.2957	6.3225	5.1735	5.7834	6.0017	5.8814	5.6513	5.628	5.4978	5.5218	5.3522	5.8088	5.6021	6.0126	5.7871	6.3342	8.4758	7.7475	7.7203	8.1811	7.8742	8.0439	7.9502	7.9918	7.7577
ANGPT1	4.6375	4.0628	4.96	5.0888	4.8024	5.1448	5.044	5.0209	5.1206	4.7297	4.5902	4.7818	5.0651	4.6874	4.732	4.795	5.0239	5.0826	5.1427	4.5397	5.0409	4.6383	4.5963	4.2778	3.8649	5.0677	5.0227	5.2215	4.2578	5.7775	5.2671	5.0588	5.2989	4.4842	4.8123	5.0408	4.0005	4.633	4.8587	4.9011	4.5418	4.7007	4.7174	4.5388	4.4479	4.6922	4.7075	4.4337	4.5784
ANGPT2	6.0687	5.8738	5.7869	4.763	5.9519	6.5325	6.4644	5.0312	6.3585	5.2913	5.8267	5.3731	5.224	5.7795	6.3234	5.5561	5.588	6.1235	6.0286	5.7395	4.5754	4.8806	5.015	4.2549	4.6684	4.8319	5.1304	5.3392	5.0153	5.9044	5.2222	5.0416	5.7732	5.1681	4.7826	4.9763	5.1604	5.4204	5.7194	5.1511	6.4528	7.5823	6.3456	7.6452	7.0332	6.8673	6.0178	7.5259	6.6454
ANGPT4	4.7409	4.9575	5.2399	4.8764	5.3151	5.8065	5.8586	5.162	5.0065	4.3433	5.3637	5.0767	5.5033	4.7361	5.1547	5.1106	5.0616	5.2008	4.9629	4.8554	5.2028	5.1756	4.9322	5.3501	5.0159	4.5949	5.1625	4.3363	4.8566	4.8242	5.3478	5.0578	5.3136	5.0639	5.0858	4.9406	5.0894	4.8372	4.9282	5.2153	5.1583	5.1838	5.3165	4.9344	4.8384	4.7543	4.8289	4.8646	5.1127
ANGPTL1	5.6382	5.5094	5.337	6.251	5.7726	5.4169	5.5502	5.4335	6.5281	6.0742	5.8348	5.2828	5.0583	6.2841	6.1634	5.5287	5.6648	5.1558	5.8894	5.3205	5.7806	5.2388	5.6123	5.9646	5.7581	5.8718	6.1212	5.4636	6.2488	5.5588	5.6116	5.725	6.3442	5.5019	5.1119	5.9867	5.8808	5.7419	6.0555	5.2866	6.4352	5.1718	5.0699	5.8904	5.3443	6.1251	6.2331	5.8868	4.1634
ANGPTL2	7.4241	6.0235	6.0811	5.7974	6.7069	6.8635	7.4979	6.9648	7.4757	6.5175	7.3684	6.9775	6.7518	7.1904	7.8029	6.8871	6.8375	7.038	6.5054	6.7141	6.8316	6.233	6.7276	6.3333	6.8022	7.3443	7.763	8.204	7.8738	10.4627	8.778	7.2855	8.3895	7.8046	5.8413	6.1364	6.6881	6.9277	9.2284	6.7173	7.8628	8.9451	8.4093	9.0391	8.4042	8.4037	7.6302	8.0757	7.5305
ANGPTL3	4.005	3.9194	4.0404	3.5855	3.9123	3.9281	3.9471	4.6775	4.1841	4.2387	4.2762	4.7493	3.9706	4.2029	4.1609	4.0759	3.7192	4.577	4.1963	3.6765	4.1494	5.3722	5.6806	5.7051	5.3222	5.7943	5.0832	5.2148	5.9154	5.3901	5.3083	5.4135	5.4501	5.2489	5.0789	5.6087	5.4232	4.6584	5.1367	5.6251	3.8538	3.9659	3.8639	3.8191	4.4516	3.5614	3.5655	3.5745	4.3892
ANGPTL4	7.0823	6.1093	6.1422	5.4039	6.2363	6.7599	6.3677	6.6513	6.9482	6.5139	6.6726	5.5139	7.1094	6.2795	6.251	6.1234	5.6412	6.5577	6.4159	6	6.1039	7.5299	9.4256	5.6863	8.7528	6.6458	9.4601	6.2004	6.261	6.5103	7.0199	5.5428	5.6112	6.27	6.3616	5.4147	8.6848	5.6033	6.5225	5.8899	5.797	6.7464	7.8466	7.6936	8.2072	6.526	5.7526	6.0559	5.6342
ANGPTL6	6.2249	6.4388	6.3645	6.103	5.8006	6.6718	6.392	6.9273	7.2954	6.4574	6.4322	6.3142	6.8417	6.7099	6.5651	6.5542	6.341	6.3255	6.1373	6.1655	6.5458	6.4576	6.7752	6.3937	6.6912	6.497	6.4597	6.2164	6.3658	6.0035	6.0437	5.6993	5.7444	6.0319	6.0825	5.9797	6.6978	5.8816	6.5691	6.2557	7.0053	6.7799	6.5904	6.942	7.7628	6.8038	6.3965	7.0113	5.9692
ANGPTL7	5.3335	5.7957	5.3679	5.6105	5.5035	5.6855	5.6351	5.5483	5.7544	5.6313	5.7098	5.0903	5.9428	5.3552	5.2172	5.4275	5.7519	5.4888	5.5246	5.4863	5.8268	5.8839	6.4258	6.7248	6.2295	6.4184	6.0092	6.3722	6.3647	5.9767	6.3933	6.6078	6.0878	6.0898	5.9556	5.9894	6.302	6.1909	6.4389	6.4181	5.4823	5.362	5.3791	5.1019	5.1264	5.1713	5.6471	5.1649	4.9888
ANK1	5.3122	5.0449	5.384	5.6254	5.8723	5.7396	5.6959	5.4411	5.4859	5.0873	5.0685	5.1422	5.1387	4.8113	5.2119	5.2574	5.7013	5.2639	5.5897	5.2946	5.0502	5.5957	5.3067	5.5446	5.3517	5.1323	5.5378	5.3916	5.0892	4.895	5.2637	5.4872	5.0854	4.5234	5.4105	4.938	5.1186	5.0291	5.1752	5.6325	5.6984	5.4443	5.582	5.6899	6.2652	5.5024	5.3449	5.4537	5.0926
ANK2	7.9824	8.1847	7.3932	7.8509	7.2239	7.1613	7.3459	7.4936	8.0712	7.3225	8.5045	8.0755	7.2901	8.9713	8.808	7.9411	7.8325	7.8918	7.6045	7.5987	7.5465	5.5573	5.7781	5.2307	5.7991	6.9555	5.8357	5.8411	5.7952	7.3645	6.303	5.6964	6.4777	6.0316	5.8713	5.7141	5.5562	5.6309	6.3411	5.4602	9.055	7.9132	7.1321	8.1239	7.9729	8.749	8.1636	8.1241	7.434
ANK3	9.9425	9.2026	9.78	9.9379	9.4157	10.3667	10.3239	9.6829	9.4884	10.1772	9.2227	10.0829	8.6622	9.5699	8.9938	9.7875	9.6455	10.6665	9.829	10.5593	9.757	7.4918	6.8308	8.3858	5.5271	6.101	7.6383	7.666	7.4879	6.0817	6.7001	8.226	7.4639	7.2055	8.2068	8.242	6.7275	9.1315	6.6343	7.1599	8.3276	7.816	8.083	7.7519	7.5837	8.6173	8.4233	9.1225	8.6425
ANKAR	4.619	4.2084	4.5323	4.4121	4.402	5.0356	4.3933	4.7284	4.7475	4.4657	4.0194	5.0734	4.1333	4.4566	4.3598	4.1141	4.3276	5.3628	4.0695	4.3048	4.3572	4.4939	3.9006	3.7681	4.1094	4.8976	4.4817	4.8145	4.5805	4.1473	4.8843	4.5563	4.7106	4.5385	4.6877	4.7024	4.2407	4.9969	4.5137	4.8121	4.3523	3.9733	4.1412	3.9412	4.813	4.1915	4.2244	4.3776	4.2974
ANKDD1A	6.0253	5.4705	6.4715	5.8873	5.9212	5.8807	5.6408	5.669	5.8406	5.907	5.8391	4.7649	4.4871	5.7228	5.5257	4.8178	5.6417	5.8104	5.6904	5.9693	4.807	7.0862	7.1524	6.157	7.3657	7.6255	6.6046	7.0546	7.546	7.1437	7.8522	7.082	7.3536	7.3314	6.9996	7.3746	7.1696	6.694	7.5085	7.7577	6.9103	6.995	6.0453	6.4845	7.0815	6.5543	5.9525	6.5674	5.3185
ANKFN1	4.8769	5.0442	4.6942	4.9101	4.7499	4.8319	4.9078	5.2269	4.5748	4.7938	4.2185	4.9024	4.5191	4.4222	4.6913	4.9844	5.0327	5.1455	4.5751	5.2471	5.3922	3.944	2.9537	3.2596	3.3274	3.2191	3.0915	3.4848	3.4936	3.7268	2.9494	3.6228	4.0347	2.7753	3.7471	3.616	2.9913	3.4637	2.7979	3.4849	4.3723	4.1538	4.1288	4.5164	4.4676	4.3581	4.7198	4.312	4.9313
ANKFY1	9.9188	9.8503	10.2063	10.2062	10.1236	9.9731	9.9581	10.2268	10.1409	10.0198	9.6452	9.8556	9.828	9.8872	9.909	9.5924	10.1562	10.1407	9.9141	10.1121	9.8991	6.5251	7.1747	7.2879	7.3287	7.1936	6.4346	7.0023	6.8549	6.6625	6.6255	7.0534	7.2055	7.0585	7.2128	6.9658	7.1745	7.1511	6.7247	7.2782	10.1807	10.2361	10.2347	10.1843	9.7696	10.197	10.0292	10.1141	10.0114
ANKH	10.1626	9.7916	10.1687	10.2798	10.0229	9.756	9.648	9.7809	8.8167	9.678	9.9345	9.5306	10.5269	9.583	9.5951	10.0424	10.362	9.747	10.4104	10.255	9.7368	7.7876	7.186	7.9065	7.2367	7.2584	7.0226	7.7488	7.7529	7.4331	7.4827	8.0435	8.1055	7.7679	7.507	8.4	7.3551	8.5592	7.6659	7.8504	9.3594	8.7998	8.8259	8.0752	7.7813	9.4274	9.3259	9.5561	9.4549
ANKHD1	10.5447	9.1116	10.2811	10.1499	10.6257	10.7399	10.7275	10.7122	11.018	10.1895	9.0591	10.0832	8.8498	8.7736	9.6442	8.9626	9.9679	10.7926	9.9104	10.4364	9.6269	7.1888	7.3796	7.3091	7.1406	7.2656	6.9177	7.3722	7.3029	7.2931	7.3321	7.452	7.6242	7.6084	7.6187	7.6077	7.6023	7.3553	7.3295	7.2017	10.081	10.1135	10.2756	10.6509	10.6853	9.9478	9.8758	10.0959	9.3356
ANKHD1-EIF4EBP3	9.9625	10.0128	9.8592	9.7412	9.6066	10.3421	10.2007	10.1638	10.2727	9.9708	9.4367	9.3383	9.4216	9.1506	9.0451	9.1507	9.5765	10.1053	9.888	9.8508	9.912	8.1059	7.8124	8.2024	7.5673	7.7645	7.6231	7.966	8.0018	7.6867	7.7488	8.3137	7.9176	7.8562	8.1253	8.0184	7.7791	7.9954	7.714	7.9024	9.4157	9.5586	9.6027	10.0575	10.08	9.4248	9.2756	9.5567	9.4339
ANKIB1	8.1541	8.3335	8.7886	9.0193	8.5629	7.8685	7.7319	7.3748	7.1392	8.0573	9.3797	7.8043	8.2897	9.5186	9.5771	9.1333	9.0705	7.3518	8.8596	8.5621	9.1285	6.6485	6.8448	6.804	7.1086	7.1402	7.0111	7.4364	6.9429	6.9452	7.0744	7.3051	7.4364	7.3476	7.0911	7.4915	7.1844	7.0198	7.387	6.7853	8.6891	8.5059	8.4511	7.4073	6.5614	8.58	8.7166	8.7652	8.5295
ANKLE1	4.5363	4.3478	4.5294	4.4192	4.6877	4.4953	4.8844	4.4436	4.2273	4.4508	4.7129	4.799	4.9474	4.8052	4.5038	4.9335	4.392	5.1136	4.9212	4.7142	5.007	5.3222	6.3173	5.6128	5.6298	6.2153	5.6546	5.6351	5.9124	5.4804	6.083	5.702	5.3452	5.3425	5.5248	6.0053	5.7859	5.3507	5.8808	6.0053	4.0678	4.6663	4.652	4.8084	4.6479	4.2783	4.0501	4.4506	3.7612
ANKLE2	8.757	7.8733	8.645	8.173	9.0942	8.3508	8.5276	8.9755	8.5006	8.5843	8.453	8.6588	8.5452	9.0744	9.082	8.3837	8.42	8.479	8.1076	8.5678	8.0945	7.3653	7.4029	7.6177	7.3343	7.7517	7.4232	7.4886	7.7176	7.9616	7.3993	7.7297	7.6944	7.3214	7.3636	7.5177	8.429	7.6491	7.9869	7.5228	8.7462	8.7557	8.3101	8.0733	8.1415	8.8658	8.5991	8.6415	8.3884
ANKMY1	6.4331	6.2106	6.3759	6.5419	6.192	6.0225	6.3344	6.7039	6.8928	6.186	6.2424	6.5771	5.9568	5.6904	6.3044	5.7462	6.3728	6.3594	6.0188	6.0503	5.9298	5.8217	5.7228	6.0132	5.7846	6.1465	5.6767	5.6368	6.1504	5.0819	5.4111	5.3898	5.6127	5.5039	5.5477	5.7138	5.9962	5.6598	5.6534	5.7703	6.2012	5.7088	6.3568	6.6852	6.4904	5.9154	5.852	6.1271	6.0391
ANKMY2	9.249	10.0343	9.3766	9.4511	9.2587	9.5788	9.1562	9.497	8.9125	9.595	9.3803	9.4675	8.4431	9.5915	9.1034	9.3873	9.5229	9.1711	9.5172	9.3333	10.1311	6.3209	6.563	6.658	6.6252	6.5292	6.0921	7.4084	6.5323	6.9905	7.1145	7.7952	7.2458	6.9649	7.0176	7.4355	6.7097	7.427	6.6286	7.0067	8.8217	8.8083	8.8981	8.7863	8.4322	8.868	9.1616	9.0828	8.9637
ANKRA2	6.6427	7.9223	6.8352	7.5811	6.8597	6.549	6.3347	6.355	4.9336	6.7377	7.2868	6.7198	6.6733	7.9825	7.0574	7.197	7.1754	6.499	7.2979	6.9625	7.8314	6.5598	6.1928	6.3142	6.1884	6.2846	6.5411	6.5454	5.8936	5.3507	5.8797	6.2335	6.1833	5.4948	6.7502	6.2946	5.9896	6.1771	5.899	6.4505	6.7849	6.4733	6.3173	5.6882	5.7236	6.782	6.4393	6.8925	7.0311
ANKRD1	3.2899	3.4581	3.2711	3.2333	3.2673	3.4175	3.5188	3.3	3.6798	3.6005	3.1415	3.5342	3.1912	3.1877	3.3917	3.379	3.421	3.4024	3.1392	3.3081	3.462	4.096	3.0721	4.0679	3.115	3.7122	3.352	2.9174	3.0187	3.1759	3.0156	3.0311	3.5889	2.5379	3.2829	3.409	3.3451	2.8373	2.901	3.378	3.4236	3.2932	3.1498	3.3351	3.4121	3.4066	3.4388	3.3019	3.6852
ANKRD10	11.5685	10.7251	11.5103	11.3048	11.4797	11.7721	11.3971	12.1279	11.9373	11.7745	10.8564	11.7716	9.6905	11.9132	11.8761	10.3553	10.9749	12.0104	10.6441	11.0485	10.5273	8.6283	9.0393	7.9398	9.2009	9.3923	8.5144	8.6224	8.998	8.7009	8.6816	8.8418	8.699	8.7059	8.6344	8.7053	8.7815	8.6513	9.1179	9.4528	11.3612	11.3577	11.3053	11.818	12.1478	11.7152	11.062	11.525	10.7058
ANKRD11	9.147	7.2957	8.699	8.3829	9.102	9.5381	9.6144	9.4444	10.3457	9.5176	6.9306	8.0412	7.8581	8.2059	8.2544	7.2189	8.4319	10.1314	7.7196	8.6455	7.3063	8.2148	8.5975	8.4065	8.5189	8.3518	8.3571	8.5157	8.6803	8.3937	8.4085	8.7083	8.3097	8.4355	8.4226	8.4434	8.4652	8.2791	8.3268	8.9363	8.6745	8.8406	8.8624	9.722	10.1999	8.619	8.0736	8.5589	8.2664
ANKRD12	9.5067	10.2163	9.5333	9.4525	9.8908	10.1709	10.2563	10.8146	11.1516	10.3891	9.2688	10.6464	8.0109	10.2831	9.9784	8.0713	9.1144	10.4999	8.9862	9.819	8.8047	8.1603	7.9015	8.3166	7.7781	7.8216	8.7318	8.0932	8.2429	8.1963	8.3656	7.9911	7.9933	7.7519	8.287	8.1846	8.0001	8.1049	8.2889	7.4624	9.5825	9.3802	8.9398	10.2085	10.3231	8.9975	8.8198	9.0515	8.696
ANKRD13A	11.2486	11.4672	11.4866	11.3964	11.0421	11.2686	11.2593	11.2969	11.2973	11.3474	11.6503	12.0519	11.4813	12.1461	11.664	11.783	11.1517	11.5371	11.1184	11.2063	11.3083	8.9668	9.1593	9.356	9.1552	8.7552	9.3486	9.291	9.1064	9.2317	9.0258	9.5192	9.0994	8.9225	9.1024	9.3568	9.4764	9.1959	9.0386	9.1234	11.3817	11.2551	11.4106	11.3323	11.4752	11.1308	11.1516	11.3173	10.9164
ANKRD13B	6.7786	6.1266	6.3966	6.1077	6.6299	6.8192	7.0548	6.8524	7.7019	7.0501	5.9487	6.0937	6.778	7.3843	7.1135	6.1272	6.1944	6.6794	6.3	6.4329	6.1399	6.0252	6.4488	5.8448	6.1162	6.34	6.4253	5.8731	6.3347	6.6965	6.3328	6.3332	6.4914	6.3306	6.4004	6.2532	5.8124	6.1157	6.2974	6.217	6.5121	6.4431	6.5519	7.2756	7.6587	6.8622	7.0061	6.4822	6.0556
ANKRD13C	8.4605	8.177	8.4112	8.8726	8.5014	7.8454	7.9741	7.5455	7.4114	8.1843	8.9234	8.3097	8.943	9.1889	9.3216	9.3748	8.8785	8.0823	8.6737	8.6884	8.7533	7.6424	7.0875	7.7579	7.0061	7.3891	7.3403	7.6977	7.4797	7.5562	7.3714	7.923	7.4556	7.0859	7.7079	7.8282	7.5489	7.78	7.534	6.8346	8.512	8.2143	8.3328	7.1514	7.141	8.5821	8.8702	8.4929	8.6969
ANKRD13D	6.4315	6.9884	6.4507	5.9451	6.1632	6.2852	6.6799	6.2335	7.0314	6.5578	6.0199	6.2703	6.3327	6.1431	5.7756	5.8056	6.1173	6.8864	6.7053	6.0776	6.5454	5.9209	5.9004	5.739	5.603	5.6981	5.9114	5.755	5.6019	5.3342	5.8456	5.6061	5.832	5.6398	5.1721	5.6538	5.7189	6.1999	5.66	5.5288	6.5475	6.4597	6.587	7.1377	7.0742	6.5264	6.4801	6.5121	6.0255
ANKRD16	5.3242	5.5576	5.667	5.7135	5.2091	5.5499	5.7215	5.6747	6.369	5.8081	5.8406	5.5536	6.3398	6.2232	6.0247	6.3114	5.2459	5.474	5.3413	5.4383	5.3415	5.1097	5.2165	5.5603	5.01	5.5446	4.6199	5.3556	5.6864	6.3462	6.0234	5.5439	5.3964	5.3806	5.6214	5.3314	5.6034	5.4996	5.5825	6.3266	5.3889	5.6466	5.5662	6.0267	6.2665	5.8574	5.8993	5.7984	5.6882
ANKRD17	9.9185	8.0149	9.3426	9.3013	9.8663	9.9907	9.9107	9.7452	10.2408	9.5579	7.7395	8.5186	7.7983	7.0988	8.3881	8.0213	9.3415	9.8047	9.0149	9.2605	8.8055	8.2352	8.2437	8.2526	8.0676	8.0123	8.1052	8.7961	8.4443	8.5462	8.5921	8.879	9.0984	8.7797	8.6204	8.8712	8.2854	8.7017	8.81	8.2656	9.211	9.7288	9.6973	10.1951	10.1837	9.1823	9.2765	9.2007	8.8754
ANKRD18A	7.4658	6.8446	5.7716	6.1864	7.0431	7.1988	7.1856	7.8267	8.622	7.4714	5.5119	7.0409	5.2136	7.4108	7.4634	5.6696	5.9337	7.8728	5.1816	6.6044	6.5706	5.2134	5.8899	4.8126	6.0765	4.9902	4.6069	5.5802	4.6002	4.8786	4.9149	5.2901	5.3213	4.9675	5.4298	5.4243	5.1544	5.4699	5.2173	5.5558	5.4143	5.7175	6.7146	7.3482	7.9618	6.7154	6.354	6.3972	6.5804
ANKRD19	9.7673	10.0283	9.5442	9.2789	9.7013	9.6681	9.8489	9.852	9.83	9.6618	9.4111	8.7663	9.5929	9.1385	9.5658	9.6421	9.4166	9.7027	9.5879	9.4734	9.731	9.5119	9.6787	9.2214	9.5533	9.6849	9.1177	9.5945	9.7567	9.8535	10.0507	9.7169	9.7427	9.7352	9.367	9.6461	9.4921	9.6464	9.8842	9.8624	9.8067	9.7361	9.6521	9.9263	10.0623	9.7495	9.7987	9.8174	9.6985
ANKRD2	5.2818	5.1922	5.6056	5.165	5.4715	5.6639	5.7394	5.3018	5.2737	5.4642	5.1325	4.726	5.5722	5.3331	5.1937	5.6453	5.2424	5.4667	5.4419	5.4688	5.5274	6.1686	6.0851	5.9835	5.6937	6.2592	5.7777	5.8775	5.8601	5.8119	5.327	5.5755	5.3728	6.0644	5.7545	5.9372	5.7911	5.8662	5.7249	5.6773	5.0324	4.9791	5.7303	5.2945	5.5114	5.2228	5.1517	5.1802	5.1268
ANKRD20A1	9.7814	8.8228	10.2659	9.9416	9.7611	10.0372	10.8236	10.7423	10.6816	10.6557	7.8176	10.0031	7.7315	7.8169	8.4541	8.4001	9.7773	11.5318	8.9502	9.9802	8.9747	7.116	8.0064	8.3347	6.4175	7.3621	6.9911	7.7206	5.6546	6.0633	6.1533	7.2521	7.2977	6.9466	7.7471	8.0972	7.4896	8.0295	6.72	7.1189	8.7354	7.9656	10.0277	9.8872	9.5398	9.1438	8.9722	9.0677	8.1396
ANKRD22	9.2788	9.1958	8.949	8.1912	8.9463	7.4048	8.5782	8.805	8.153	9.3722	8.6235	7.7609	8.7217	7.0829	9.1478	9.0828	8.5873	6.9755	9.2228	9.4782	8.9569	9.7569	9.4646	9.2569	8.2366	8.0908	8.8312	8.9426	7.9508	7.4328	7.9237	6.8175	7.6305	8.0226	9.6673	7.1648	8.4477	7.0561	8.0748	8.3121	9.0579	10.5973	10.6033	9.9036	10.0499	9.6224	9.0619	9.571	10.8032
ANKRD23	6.1744	5.3981	5.6561	5.8048	5.922	6.403	6.0329	6.1384	6.5953	6.4006	6.1295	6.1184	5.9081	6.6263	6.3559	5.4335	5.789	6.5374	6.2303	5.8615	6.0474	5.5431	5.1503	6.0023	5.4515	5.5212	4.7613	5.2618	5.5949	5.1491	5.2994	5.4373	4.7801	5.5937	5.7347	5.5795	4.6779	5.7006	5.1777	5.6805	5.7398	6.0534	6.0912	6.7564	6.8431	5.9728	5.0581	6.0607	5.3564
ANKRD24	6.2336	6.444	6.331	6.0375	6.4044	6.7888	6.4507	6.2283	6.4104	6.4939	6.2866	6.2484	6.3919	6.1325	5.9863	6.1751	6.0572	6.226	6.562	5.901	6.3616	4.9044	4.3743	4.318	4.9471	5.1843	5.4145	4.8398	4.8522	5.206	5.0095	4.7127	4.4549	4.5082	4.9897	4.6003	4.9101	4.0915	4.4426	5.0762	6.0573	6.0764	6.3507	6.3158	5.922	5.9763	6.1289	5.9564	5.9344
ANKRD26	6.3122	5.8962	5.223	5.6519	5.6383	5.6039	5.6361	5.4843	6.0705	5.8786	5.5346	5.6318	4.7256	5.9979	5.8023	4.8388	5.3948	5.5254	5.8879	5.9218	5.8893	5.2705	5.7285	5.152	5.3252	5.0813	4.6531	4.8147	4.7821	5.2667	5.2848	5.1951	5.0773	5.3012	4.9841	4.8714	5.4116	4.9687	5.699	4.9426	5.5428	5.1456	5.44	6.0203	5.9927	5.8767	5.4386	5.5549	5.1766
ANKRD27	9.1911	9.0789	9.4564	9.4803	9.3513	9.2296	9.468	9.4679	9.3165	9.2258	9.4705	9.8589	9.6216	9.345	9.3756	9.5432	9.5528	9.5361	9.6922	9.1787	9.2543	6.6097	6.9606	7.3773	6.6653	6.4445	6.4504	6.8721	6.7718	6.951	6.6715	7.1231	7.1792	6.944	6.987	7.6104	6.9564	7.3257	6.7228	6.6403	8.9441	9.191	9.1268	9.0905	8.6637	9.2115	9.6841	9.2362	9.2148
ANKRD28	8.9563	8.8655	9.327	9.4857	9.2213	8.9347	8.8455	8.7754	8.2768	8.9521	9.4865	9.0463	8.8744	9.3108	9.5888	9.66	9.6246	8.7351	9.1098	9.3047	9.1142	7.4524	6.7905	7.159	6.8925	6.5453	7.4586	7.3323	7.5371	8.1516	7.5557	7.614	7.217	6.5153	7.2993	7.262	7.3116	7.3976	7.4725	6.6502	9.1864	9.14	8.7323	8.3364	8.6847	9.2411	9.2127	9.1955	8.9257
ANKRD29	4.3373	3.8719	4.1412	4.0299	4.3098	3.9526	3.9885	4.6261	4.6432	3.8496	4.6282	4.3372	3.6658	5.771	4.6932	3.6528	4.2178	4.0426	4.4348	4.0905	4.1101	2.6887	2.8593	2.5869	2.897	4.2725	3.6712	3.8476	3.6422	3.7414	4.0985	3.4302	3.8651	3.5984	3.6373	2.6356	3.6774	3.8416	3.8283	2.923	6.4768	4.5725	4.278	4.6083	5.3826	5.2575	4.1856	6.1581	3.9559
ANKRD30A	3.5194	3.9262	3.8617	3.9164	3.806	4.0651	4.0745	3.8498	3.8624	3.978	3.8336	3.9243	4.1916	3.6043	3.9293	4.0006	3.7871	4.0562	3.7341	4.0026	3.9292	4.8929	5.2006	5.2158	4.8232	4.7499	5.0962	5.0594	4.1187	4.5446	4.6923	4.7927	5.1022	4.8266	4.4476	4.6215	4.7454	4.661	4.6264	5.1472	4.0425	3.8113	3.7172	3.8772	4.1408	3.8453	4.04	3.5971	3.8554
ANKRD30B	4.2517	4.2522	4.7047	4.4444	4.921	4.9539	5.2049	4.9635	4.6223	4.0586	4.2999	4.8844	4.9882	6.4064	5.64	4.554	4.8055	4.8003	4.9993	4.8381	5.9072	5.0788	5.478	4.8175	5.3109	4.365	4.5517	6.1775	5.0767	4.411	4.6846	4.237	5.5531	5.3675	5.0005	4.9806	5.5469	5.1476	5.1803	5.1381	6.1194	5.658	5.0121	4.762	4.7653	4.1767	4.4327	4.6988	5.7974
ANKRD31	3.0847	3.1434	2.9452	2.9469	3.1363	3.1567	3.1323	3.05	3.1146	2.8479	3.0336	3.2498	3.0386	3.1042	3.0109	3.0684	3.0021	3.2662	3.0192	2.8815	2.9882	2.5843	3.038	3.3667	2.7611	2.4544	2.9639	2.744	2.7979	2.8349	2.5084	2.7875	3.1072	2.4186	2.6302	2.7948	3.1651	2.6662	2.7515	2.6219	3.0327	2.9766	2.9325	3.0218	2.9794	2.875	3.0195	2.8981	2.954
ANKRD32	6.1332	6.5696	6.5484	6.5988	6.072	5.9862	5.7655	5.4027	5.3325	5.7934	6.5513	5.9247	5.3501	6.213	6.3251	6.1479	6.7143	6.0922	5.9918	6.5808	6.9691	6.2108	5.9806	6.0478	6.0836	5.9974	5.507	6.3521	6.1532	5.9887	6.2123	6.0677	5.8024	5.9673	6.3008	5.7603	5.9514	5.8365	6.2721	6.2836	6.5739	6.1814	6.2497	5.988	5.5628	6.8035	6.6225	6.6587	6.8519
ANKRD33	3.0597	3.4314	3.4362	3.3527	3.7051	3.447	3.8906	3.2984	3.5913	3.5376	3.2004	3.5632	3.3241	3.5669	3.4403	3.5567	3.4315	3.5856	3.2428	3.3405	3.1851	4.2299	3.8731	4.5327	4.6887	3.7399	4.2899	4.1252	3.5864	3.9542	4.1231	4.2167	4.2872	4.2448	4.7381	4.2517	4.3625	4.2444	4.812	4.331	3.4102	3.2	3.4411	3.193	3.4246	3.3476	3.6696	3.1276	3.6862
ANKRD33B	4.7541	5.1263	4.3274	4.5764	4.7014	4.5383	5.0471	4.7649	4.8808	4.659	4.6942	5.5815	4.851	5.2552	4.6817	4.9229	4.4951	4.5185	5.0864	4.9035	4.8532	5.4953	5.45	4.918	4.4654	5.3944	4.9653	5.1483	5.4791	5.729	5.6662	5.2348	5.5769	5.67	5.3092	5.0152	5.0134	5.363	5.882	5.6505	6.2987	4.9148	4.6035	4.4884	5.6758	4.7307	4.8062	4.8065	4.6071
ANKRD34A	4.7621	5.1726	5.1142	5.0008	5.0389	5.0698	5.2471	4.865	5.5062	5.0297	4.8329	5.0249	5.2136	5.0015	4.7047	4.8682	4.8487	5.4865	4.7749	5.128	5.2661	4.4948	4.6038	4.8078	4.8113	4.4998	4.1601	4.1391	4.1146	4.6489	4.6825	4.3887	4.8734	4.516	4.2765	4.6878	4.7269	4.2383	4.8783	4.8494	5	4.7748	4.9082	5.2634	5.2309	5.1163	5.7197	4.701	4.7943
ANKRD34C	2.8853	3.4465	3.1421	2.9562	2.8801	3.0733	3.2073	3.2782	3.4164	3.506	3.62	4.4626	3.295	3.3211	3.4574	3.2264	3.1098	3.3038	3.1708	3.093	3.3166	2.8789	2.2815	2.3885	2.7547	2.1628	2.9973	2.6793	2.1751	2.5349	2.3824	2.4389	2.5811	2.4456	2.4071	2.4275	2.585	2.333	2.3804	2.4794	3.1385	3.1205	2.9486	3.3812	3.2634	3.3787	3.3266	3.2833	3.576
ANKRD35	5.4642	6.0411	4.9919	4.7257	4.9347	4.914	5.5435	5.8021	6.6858	5.8749	5.3903	4.7188	5.5796	5.6614	4.6964	4.9871	5.1975	5.378	5.2879	5.1133	5.4646	5.5109	5.5812	5.4014	5.4348	5.1905	6.1906	5.225	5.3188	5.8295	5.386	5.1057	5.6488	5.5453	5.5268	5.2583	4.9421	5.6567	5.3807	5.5626	5.1731	5.5904	5.7911	6.2769	6.6621	5.4001	5.4942	5.4662	4.9545
ANKRD36	9.0561	9.6934	9.4998	9.4242	9.5085	9.6423	9.3303	10.0066	10.2968	9.3266	9.333	10.0406	9.1902	10.0832	10.0226	9.1517	9.3966	10.0476	8.843	9.6077	8.9114	8.0921	8.6202	7.7019	8.1321	8.9503	8.5359	7.8711	8.4089	8.7588	8.8054	7.7837	7.8829	7.9737	8.2529	7.861	8.023	7.5899	8.8348	8.7029	9.5452	9.6228	9.5408	10.5444	10.5974	9.4468	9.1074	9.6255	8.6681
ANKRD36B	9.5989	7.8054	10.1105	9.9798	10.0139	10.0755	9.3233	10.086	9.7985	9.3031	9.2424	9.6808	7.8946	9.7134	10.1887	8.4673	9.9032	9.9315	8.9682	10.0145	8.3585	9.4883	9.4411	9.1553	8.4691	8.428	9.6968	8.459	8.8007	8.4182	8.5696	8.3226	8.802	7.9138	9.446	8.8119	8.8711	8.0902	9.1555	9.1126	9.9673	10.152	10.3545	10.1986	10.2903	10.0528	8.945	9.8667	8.5904
ANKRD37	10.7999	11.0066	8.8859	9.4826	9.9592	8.8523	10.0655	9.7017	9.1804	9.1696	10.1431	9.2292	10.0642	9.388	8.821	9.8978	9.3846	9.2275	10.1723	10.0007	10.5883	8.4706	9.5464	8.2013	8.5596	6.7088	9.6704	6.7535	7.5491	6.1245	7.4822	6.8471	6.6589	7.4546	8.0786	6.3674	8.0983	6.7336	6.7804	7.0067	8.9977	9.4009	9.7631	9.8445	9.3262	9.807	8.5952	9.4162	9.9253
ANKRD39	5.9563	6.6999	6.0423	6.1039	6.3212	6.3882	6.2488	6.095	6.2688	6.0215	6.2381	5.3744	6.2438	5.4479	6.0615	6.1398	6.2707	5.9025	6.2146	5.7934	6.4232	5.8947	6.0585	5.6809	6.1551	5.9774	5.8259	6.1093	6.1207	6.1	6.3649	6.2037	6.008	5.9554	5.7765	5.9794	5.8572	6.2625	6.5141	6.3245	6.276	6.2629	6.264	6.3474	6.5486	6.4361	6.3123	6.1261	6.1489
ANKRD40	9.7803	9.0169	10.0591	10.2476	9.8765	9.3132	9.524	9.0869	8.8876	9.6608	9.812	9.5971	10.2718	10.156	10.2026	10.1873	9.9549	9.464	9.6323	10.1073	8.947	7.7561	7.2539	8.169	7.0135	7.3181	8.0186	8.0902	7.7913	8.2215	8.0394	8.1201	8.0648	7.2764	7.8929	8.1624	7.7757	8.1991	8.4064	7.2252	10.1751	9.4068	9.6488	8.9329	8.7213	10.0039	10.0683	10.1762	9.9768
ANKRD42	3.7956	4.4793	3.8473	3.9624	3.7624	4.2532	3.5833	3.8273	4.0257	3.816	3.6926	3.4661	3.9586	3.5585	3.7956	3.7755	3.6429	3.8356	3.6892	3.7289	3.7376	4.9643	5.0899	5.7405	5.6684	5.1103	5.1182	5.142	5.4129	5.0401	5.2928	5.4783	5.0589	5.3551	5.3447	4.3831	5.6138	5.1563	5.1587	4.6876	3.9545	3.7782	3.9257	3.9897	3.5934	3.9488	4.1514	3.7179	3.5416
ANKRD43	9.5787	9.8856	9.8425	9.4805	8.8304	10.2101	9.7542	9.4577	8.9028	9.9155	9.3008	9.9788	10.1682	9.9219	9.6383	10.1405	10.1442	10.1328	9.7662	10.4664	9.1348	7.5581	6.7619	8.0723	5.9245	5.784	7.1463	6.8507	6.3653	4.9878	5.9467	7.5527	6.6448	6.5554	7.3485	7.6199	6.688	7.7125	5.3418	6.8662	7.8201	7.4983	8.8293	8.0692	7.2786	7.6254	9.679	8.6915	8.9391
ANKRD44	5.5435	5.2399	6.0328	5.6722	5.1633	5.2396	5.0387	5.3708	5.4307	4.667	5.5796	5.5324	5.2206	4.9598	5.3692	5.5487	5.792	5.4993	5.309	5.2876	5.3332	6.2702	6.6465	5.5303	6.1753	7.8411	6.8236	7.0758	7.3786	7.3837	7.8695	6.5644	6.8116	6.1351	6.0142	6.7589	6.6769	7.1008	8.1533	6.6414	7.1808	5.9425	5.669	5.7532	6.45	5.7625	4.7675	6.0315	4.4629
ANKRD45	3.9028	3.779	3.8811	3.6059	3.9978	4.0886	4.2765	4.0034	3.6875	3.9441	3.9144	4.1952	3.9958	4.0543	3.6344	3.683	3.8751	3.999	4.275	3.8544	4.0641	3.5291	3.827	3.3539	3.8637	3.5489	3.2577	3.3534	2.9608	3.813	3.6421	3.2333	3.5665	2.7983	4.2916	3.3963	2.7302	3.7593	2.8712	3.3542	3.6647	3.7439	3.7356	3.717	3.9621	4.181	3.9863	4.421	3.7331
ANKRD46	8.0533	9.4636	8.8233	9.2471	8.4861	8.3823	7.8422	7.7482	7.5012	8.1508	9.4115	8.902	9.2252	9.1426	9.3978	9.9025	9.0972	8.2494	9.1544	8.5479	9.5027	5.7972	5.3481	4.7491	4.8772	6.2116	5.437	5.4964	5.3846	5.9578	6.2844	6.0024	5.7544	5.5239	5.7795	5.7817	5.5183	5.9265	5.8967	5.527	8.6621	8.5943	7.8997	7.3286	7.3155	8.5327	8.5116	8.2675	8.4068
ANKRD49	8.5952	9.6907	8.8986	9.1225	8.8055	8.5812	8.4625	8.6229	7.9703	8.6846	9.3924	8.9695	8.6212	9.5463	9.1378	9.0917	8.9467	8.5762	8.822	8.8279	9.5009	5.8953	6.0327	6.2052	6.2494	6.3766	6.058	6.6554	6.4937	6.3773	6.2591	6.8343	6.2814	6.1065	6.1394	6.6447	6.0886	6.7806	6.6362	6.5742	8.6676	8.1633	8.1577	7.7223	8.0573	8.4577	8.636	8.6154	8.7023
ANKRD5	7.4212	7.2507	6.9815	6.8217	7.0014	6.7805	6.4353	6.6491	6.5355	7.0207	6.9897	6.6008	6.7228	6.9152	7.0359	7.6894	7.1343	6.6275	6.8185	7.5587	7.102	4.7639	4.0986	4.6535	4.7016	4.3373	3.8353	5.0946	4.6002	4.0923	5.0512	5.3641	4.9334	5.2992	5.3025	5.0823	4.7911	5.4181	4.7826	5.6368	6.9613	6.5954	6.4236	6.3659	6.4317	7.0007	7.0842	6.6158	7.056
ANKRD50	7.2694	6.9051	7.1702	7.7415	7.5344	6.7697	7.5579	6.9433	7.1937	7.209	7.7165	7.175	7.143	7.7697	7.772	7.9179	8.0696	7.1676	7.2684	7.6635	7.9041	7.1928	6.871	6.3241	7.4037	7.404	7.9772	7.2761	7.1458	7.4383	7.1153	7.5849	7.9918	7.0301	7.1121	7.4887	7.4516	7.3432	7.2304	7.4708	7.8441	7.6662	7.6662	7.061	7.2485	7.7429	7.5782	7.5672	7.3252
ANKRD52	7.1468	6.4643	6.8802	6.2357	7.2174	7.2513	7.5451	7.7099	7.9471	7.3611	6.0475	6.7614	6.8719	6.963	6.8504	6.2409	6.2111	7.568	6.0534	6.9142	6.3402	6.3585	5.8173	6.8301	6.1567	6.3658	6.1343	6.6438	6.506	6.5856	6.6831	6.8753	6.4451	6.6194	6.3574	6.7036	6.3448	6.5388	6.822	6.6776	6.731	7.111	6.9062	7.5794	7.2846	6.9392	6.966	7.0103	6.6701
ANKRD53	4.9894	5.704	5.2009	5.0894	5.3526	5.5645	5.7128	5.6134	5.2741	4.9162	5.0126	5.4524	5.5587	5.152	5.203	5.2728	4.8013	5.1403	5.2052	5.0707	5.4786	5.2471	5.3413	5.3181	5.3843	4.6029	4.7315	5.2592	5.0221	4.6793	5.4882	4.9943	4.7864	5.1916	4.7263	4.9806	5.026	4.98	4.8061	5.3455	5.5074	5.3669	5.3834	5.1203	5.5913	5.5129	5.9914	5.0599	4.7197
ANKRD54	8.6001	8.428	8.5842	7.7139	8.567	8.7341	8.974	9.1808	9.735	8.9307	7.9846	8.4435	8.6571	8.0434	8.4948	7.7199	8.2629	8.834	8.1934	8.4825	8.202	6.2368	6.6221	6.3595	6.2846	6.5818	6.3949	6.7735	6.6142	6.7848	6.6555	6.725	6.6083	6.8717	6.5313	6.6042	6.6154	6.8772	6.6626	6.6481	8.2247	8.3457	8.6199	8.8635	9.0398	8.6688	8.7254	8.3584	9.1335
ANKRD55	4.7041	4.1457	4.6824	4.7154	4.3754	4.3626	4.445	4.6265	4.6559	3.9152	4.878	5.2262	4.8024	5.1404	4.5877	4.5245	4.5921	4.4555	4.8145	4.4109	4.6052	5.3127	4.9443	5.6283	5.1936	5.1865	5.0044	4.7887	5.3665	4.8338	4.9215	4.9865	4.7179	5.2195	5.2346	5.0805	4.9801	4.971	5.0903	4.8589	5.818	5.0425	4.5535	4.6194	5.5996	5.0404	4.8368	5.0538	4.5715
ANKRD57	9.0533	9.2469	9.7069	9.6005	9.3547	8.9248	9.365	9.0616	8.5531	9.8181	9.2523	9.6863	9.0473	9.0491	9.671	9.4833	9.4777	9.667	8.9789	9.6822	8.9806	8.3128	7.978	9.1226	7.2063	7.0885	8.2218	6.5299	6.0056	5.8977	6.5938	6.0862	6.8706	7.5389	8.7346	6.6591	7.7413	6.598	5.991	7.0823	8.9399	9.0341	9.4789	8.6626	8.0095	9.4368	9.3853	9.4126	9.7687
ANKRD6	6.6198	6.7403	6.7191	7.0144	6.583	6.6476	6.4708	6.6814	6.5556	6.5251	6.5709	6.74	5.811	6.6188	6.7993	6.7406	6.9772	6.2558	6.6401	7.0428	6.5835	5.1325	5.1349	4.798	4.9559	5.6226	4.9337	4.8324	5.0381	4.5723	5.1018	5.4884	5.0211	4.993	4.9513	5.3127	4.957	4.3113	4.8414	5.6923	6.875	6.1954	6.2895	6.1018	6.6599	6.5028	6.6661	6.384	6.3989
ANKRD60	4.5862	5.1564	5.0628	4.9403	5.1807	5.2571	5.2014	5.1094	5.2836	4.8093	4.8619	4.6488	5.0137	4.5681	4.9501	4.9194	4.7593	5.1157	5.2666	4.9899	4.8858	5.4255	4.9224	4.6754	4.4347	4.9771	5.0972	4.8357	4.5868	5.4979	4.6867	4.6542	4.4268	5.1251	5.0463	4.9182	4.8899	4.7596	4.6375	4.8253	4.6531	4.805	4.7522	4.8725	5.2454	4.6975	4.9231	4.8189	4.5761
ANKRD7	3.2457	3.4348	3.2029	3.4929	3.1693	3.4701	3.5794	3.3547	3.3069	3.5291	3.1721	3.2294	3.5264	3.1507	3.3109	3.4241	3.3615	3.4398	3.3016	3.2174	3.5067	3.5767	3.4052	3.5755	3.2175	3.3137	3.2659	3.1788	2.9428	3.0012	3.4384	3.8354	2.8377	3.2173	3.5074	3.0472	3.6025	3.3387	3.2119	3.8859	3.1568	3.2268	3.2077	3.27	3.5016	3.2419	3.4374	3.2422	3.1066
ANKRD9	10.4188	9.9055	9.2843	9.0306	9.2149	9.7246	9.4429	10.4441	10.0412	9.8866	10.7178	11.0001	11.2146	11.6458	10.9207	11.0289	8.8728	10.2224	9.6266	9.3034	9.3699	9.6422	9.7975	10.2698	9.9794	9.0206	9.3988	9.3028	9.222	8.2313	8.301	9.5953	8.9908	8.9661	9.5214	9.7441	10.0085	9.7096	8.6225	9.6229	8.0837	8.8627	9.9355	9.6682	9.2146	9.5343	9.7716	9.9442	10.2852
ANKS1A	8.5573	7.829	8.5946	8.303	8.2515	8.247	8.2691	8.3458	8.0451	8.2609	7.9974	8.7993	8.6469	9.069	8.5482	7.945	8.1056	8.4399	8.0561	8.5114	7.4657	7.2664	6.9446	7.8658	7.0114	7.1026	7.3324	7.2132	7.2279	6.9411	7.2144	7.2795	7.3471	6.5216	7.3813	7.0114	7.2114	7.3392	7.1096	6.5511	8.1394	8.3991	8.3287	7.7579	7.5352	8.4269	8.0472	8.2539	8.0458
ANKS1B	4.8431	5.2599	5.0995	5.1411	5.085	5.098	5.2506	5.179	5.5152	5.1348	5.8336	5.8229	5.3684	5.539	5.2749	5.449	4.913	5.5879	5.1576	4.7697	5.328	5.5222	5.0295	5.4111	4.7972	4.8179	4.8409	4.9661	5.5935	4.9593	5.0358	5.069	5.0617	4.7831	5.2016	5.151	5.1751	4.9394	4.9382	5.2393	5.0931	5.0075	5.037	5.064	5.3045	5.0651	5.1109	4.9804	5.0166
ANKS3	6.6814	6.6059	6.5927	6.2134	6.6015	7.0112	6.8515	7.3383	7.6575	7.1623	6.4578	6.3875	6.6126	6.528	6.5956	6.2658	5.9459	7.1988	6.467	6.6348	6.4879	5.4437	6.102	5.6066	5.7955	6.1947	5.9703	6.1027	6.4154	6.0409	5.9979	5.7634	5.9848	6.3633	5.9818	6.2149	6.0868	6.2733	5.7221	5.9023	6.35	6.4796	6.6546	6.8292	7.0184	6.4205	6.7851	6.4661	6.1026
ANKS4B	8.3325	9.2979	8.1514	8.148	8.0558	8.3016	8.5669	8.2365	7.2372	8.297	7.7788	7.5855	8.6227	7.4753	7.99	8.6625	8.2912	7.9021	8.6666	8.7078	9.0378	7.5454	7.3138	7.7938	6.4021	5.6718	7.1898	6.6598	6.5957	5.7879	6.3489	7.0084	6.7931	6.8473	7.6483	7.0266	6.8386	7.2632	5.5802	6.539	7.5334	7.4581	7.972	7.9341	7.6733	7.3093	7.6526	7.7742	8.5813
ANKS6	8.9026	8.5834	8.43	8.4362	9.2614	9.029	9.5006	9.2621	9.9958	9.3949	8.2261	8.6687	8.7062	9.2444	9.3323	8.354	8.2836	9.2494	8.2531	8.5933	8.1243	7.0543	6.9564	6.7964	7.3004	7.1702	6.3793	7.3445	6.8281	7.8385	7.3457	7.5394	7.668	7.412	7.0869	7.3029	7.0748	7.196	7.1355	8.2535	8.3625	8.601	8.5316	9.3431	9.3856	8.6055	8.5515	9.0017	8.4017
ANKZF1	9.4189	9.2262	9.4072	9.3256	9.4639	9.8478	9.7425	10.1936	10.6747	10.0801	8.7148	9.2203	8.7661	9.0177	8.9134	8.6816	9.2703	10.2206	9.1438	9.2693	9.0408	7.872	8.1314	7.6791	8.2965	8.22	8.25	7.8326	8.1572	7.848	7.9643	8.0877	7.8045	7.6432	7.8981	8.0239	7.911	7.9654	7.8246	8.4627	9.4141	9.3113	9.3886	10.0995	10.4447	9.3066	9.2616	9.3454	8.7851
ANLN	6.9102	6.5948	7.2388	7.1676	6.3124	5.9332	6.1129	5.9155	5.3268	6.2286	7.2251	6.1882	6.1662	6.4275	7.7995	7.3523	7.3493	6.1362	6.5857	7.0138	7.7067	5.7802	6.6421	4.4899	7.1041	6.7497	5.8684	7.4399	7.2455	6.9297	7.0842	5.979	6.2433	6.582	6.5905	5.661	7.5311	7.0233	7.249	6.8236	7.5388	7.0761	7.6862	6.7036	6.2424	7.7141	6.1611	7.5612	7.3209
ANO1	5.8029	6.4273	6.0836	6.1317	6.234	6.3935	6.4813	6.109	6.3469	6.1246	6.6664	6.2383	6.8298	5.7835	6.1089	6.3133	5.7313	6.1382	6.1658	5.9582	6.3912	6.0741	5.9318	6.4381	6.638	6.6734	6.5887	6.3495	6.4195	6.2882	6.6748	6.4475	6.954	6.4913	5.9655	6.2957	6.1111	6.4852	6.7294	5.9533	5.913	6.0387	6.1992	5.8844	6.1996	5.6603	5.96	5.783	5.2261
ANO10	9.2253	9.2615	8.5313	8.2224	8.6874	9.2558	9.1917	9.5621	9.1628	8.9834	8.3463	8.6205	9.0964	9.2421	8.7135	8.9527	8.704	9.0929	8.8887	9.097	9.0691	7.9723	7.6746	8.7209	7.5164	7.7207	7.2727	8.1244	8.0263	7.7144	7.7644	8.3056	8.1817	8.1725	8.25	8.1007	7.8348	8.794	7.2895	7.8584	7.6345	8.139	8.285	8.1594	8.173	8.349	8.4965	8.2945	8.6018
ANO2	5.0364	5.5545	5.3044	5.2798	5.3305	5.4594	5.6624	5.0936	5.489	5.2016	5.8491	5.7051	5.7775	5.2576	5.5934	5.5451	5.6051	5.2015	5.0902	5.4989	5.4861	5.1146	5.49	5.3253	5.5732	5.4185	5.0596	5.326	5.2127	5.3739	5.2109	5.3437	5.1948	5.5799	5.694	5.284	5.4953	5.5415	5.322	5.6288	5.4392	4.8497	5.1346	5.3125	5.5352	5.0316	5.257	5.0384	5.1362
ANO3	3.3112	3.4415	3.0148	3.1621	3.2444	3.2956	3.3046	3.334	3.0854	3.222	3.1547	3.3865	3.0306	3.1901	3.3146	3.1294	3.1206	3.2237	3.1613	3.1158	3.3666	3.0568	3.2914	2.9738	3.0906	3.55	3.0951	2.8565	2.9585	2.7451	2.7743	3.0441	2.7651	3.0628	3.1146	3.0227	3.0459	2.7925	2.8666	3.4253	3.1485	3.1611	3.0599	3.2826	3.1854	2.9748	3.1295	3.1509	3.215
ANO4	3.9428	4.0548	4.2185	4.03	3.7822	3.9819	3.8924	3.9292	4.0681	3.6181	3.8185	3.9	3.8278	3.7423	3.972	4.0587	4.0719	3.6314	3.979	4.1224	4.1671	4.9315	4.7916	5.5634	4.5919	4.9124	4.5139	4.088	5.0099	4.6566	4.6705	5.1329	4.9014	4.8704	4.4116	5.042	4.6277	4.47	4.5153	5.1023	3.8622	3.7906	3.7395	3.7399	3.7973	3.8075	3.9885	3.8239	4.0737
ANO5	6.9556	7.3982	7.3795	6.5534	7.9391	7.4374	6.693	7.2237	7.7707	7.4709	6.7081	7.6789	6.7908	8.7446	8.5178	7.1177	7.8573	6.9798	7.5133	7.3381	7.2656	5.8222	4.956	5.9867	4.0231	5.0356	6.0233	5.1245	5.2209	4.9981	5.4593	6.8576	7.0825	4.9431	5.0787	6.792	5.0705	6.1313	6.0635	4.5531	6.8476	5.731	6.7374	4.7076	6.3304	5.5712	7.4061	7.8521	6.8508
ANO6	6.2733	7.0881	6.6004	7.2557	6.7764	5.8483	6.243	6.2587	6.4804	6.1579	7.575	6.5387	6.2843	7.467	7.6326	7.2226	7.5253	6.3804	6.9264	6.3546	7.3738	6.328	6.8113	6.5455	7.8613	7.3448	7.5189	6.92	6.611	7.7987	7.4772	6.8935	7.2226	6.4916	6.3227	6.8421	7.1921	6.6062	7.115	6.5713	8.1161	7.772	6.9973	7.0736	6.7793	7.8069	7.6306	7.6051	7.4784
ANO7	7.6148	6.3868	6.9367	6.9888	7.8068	7.4058	7.7303	8.4403	9.0616	8.185	5.7194	7.9603	6.1847	8.0688	7.7844	5.9407	6.7985	7.8997	6.6423	6.9066	5.9177	6.8513	6.956	7.0251	5.5836	5.3315	6.3691	6.7185	5.9196	5.5379	5.263	7.0759	6.9545	6.496	6.6498	7.2395	5.1047	6.7189	5.5969	6.8141	5.4232	5.7117	6.9963	7.172	7.337	7.2247	6.9288	6.6145	6.8437
ANO8	6.9654	6.5739	6.7856	6.4805	6.6918	7.1047	6.9219	7.0377	7.1127	6.7613	6.6548	6.4551	6.8523	7.0378	6.823	6.6459	6.2998	6.5101	6.4799	6.6258	6.6611	6.5389	6.3788	6.486	6.6866	6.4055	6.3191	6.7358	6.4603	6.512	6.5735	6.7871	6.43	6.7093	6.3602	6.5401	6.5287	6.7655	6.0615	6.9397	6.3296	6.6139	6.7068	6.7918	6.6424	6.5433	6.6488	6.5659	6.0532
ANO9	9.5177	8.0929	8.6284	7.8177	8.7605	9.6239	9.6703	10.249	10.3345	9.9429	7.7273	9.5241	8.1807	9.5139	8.8971	7.5086	8.0022	9.9397	8.1508	8.854	7.3381	8.1545	7.8664	7.8091	7.7867	7.4765	7.4785	7.3733	7.6537	6.7188	7.3133	7.3259	7.1928	7.6342	7.8016	7.5422	7.8244	7.6064	7.1038	8.1949	7.6234	7.4321	8.8423	8.8346	9.5497	8.1879	8.1402	8.4328	8.0364
ANP32A	10.7962	10.6606	11.1172	11.1036	10.8861	10.4818	10.3569	10.2815	9.6371	10.3399	10.9213	9.9979	10.874	10.5522	10.6901	11.2473	11.2604	9.7686	11.2125	10.8029	11.1818	8.2605	8.0112	7.8036	7.5902	8.1645	8.0469	8.8919	8.6563	8.3444	8.7289	9.3515	8.9584	8.5614	8.223	9.2591	8.5363	9.277	8.6953	7.9112	11.0651	10.6508	10.8303	9.7508	9.6942	10.6808	11.1996	10.9502	10.7733
ANP32B	12.0058	11.7151	12.0481	11.9913	12.1302	12.2539	12.1884	12.1554	12.1669	11.9585	11.656	11.5774	11.8227	11.2369	11.5398	11.7261	12.0328	12.152	11.8867	12.1524	11.7868	9.8848	9.8771	9.5636	9.8644	10.0191	9.7942	10.6259	10.6051	10.3898	10.7451	10.6343	10.3733	10.4182	9.9326	10.5436	10.4676	10.5425	10.6166	9.3299	12.255	11.9924	12.0474	12.1645	12.3427	11.8379	11.9454	11.8634	11.7806
ANP32C	2.996	3.0552	3.4784	3.1423	3.3053	3.2784	3.2459	3.1988	3.2213	3.4687	3.1376	3.0474	3.5444	3.0975	3.1383	3.0088	3.1603	3.1536	3.4417	3.0539	3.2385	3.7617	2.7981	4.1033	3.2062	3.3656	2.6969	3.4657	3.5107	3.6648	4.058	3.5483	3.4159	3.4544	3.4527	2.9907	3.2809	3.5303	3.5221	2.793	3.0632	3.063	3.1668	3.1825	2.9385	2.9267	3.1464	2.9501	2.7298
ANP32E	8.6622	8.5982	9.0033	9.0786	8.5778	8.3283	8.5773	8.4919	7.9836	8.4561	9.4931	8.7512	8.5092	9.5301	9.2665	9.3249	9.0486	8.3596	8.9271	8.7165	9.2808	6.9601	6.599	5.9421	6.481	7.4617	6.8718	7.6773	7.5397	7.4294	7.8459	7.2466	7.3463	6.9721	6.5286	7.3225	7.6045	7.3002	7.8644	6.1223	9.9353	9.174	9.2381	9.1685	9.3951	9.209	8.8332	9.2984	9.1081
ANPEP	12.5357	9.8169	11.8591	10.6728	11.1577	12.7865	12.7691	12.3621	11.7414	12.3064	10.2097	11.3238	12.4845	10.0687	8.9295	10.1004	11.0027	12.4221	12.2791	12.5022	9.8482	8.4953	7.8469	10.3153	7.1139	8.882	7.2531	7.7286	9.5074	8.4592	7.4791	8.3243	7.5565	11.164	9.1146	9.2904	7.7278	10.5223	7.0024	8.5295	9.2448	9.5509	9.017	9.4573	7.4668	9.7796	8.8978	11.1685	9.1588
ANTXR1	7.8632	7.173	7.4984	8.371	7.6979	7.1182	7.4719	7.0258	6.8204	7.3266	8.6381	6.6069	8.5384	8.3807	8.8957	8.2028	8.5846	7.0143	7.6637	7.8176	7.3349	5.0805	5.7619	6.0643	6.6318	7.4578	6.9736	7.2342	7.0739	8.6887	7.5007	6.8814	7.7129	6.3247	4.8963	6.8044	6.6764	6.7378	7.8588	5.0935	9.1962	9.0301	8.201	7.7656	7.512	8.9006	7.9912	8.5858	8.3037
ANTXR2	10.1957	10.3298	10.2068	10.6601	9.9066	10.3122	10.0908	10.4316	10.2359	10.6428	9.8843	10.0329	9.2312	9.6596	9.887	10.0864	10.5085	10.3923	10.2369	10.3147	10.5672	9.0661	8.3569	8.4501	8.3684	7.8298	9.3363	8.1047	8.3102	8.5306	7.9815	7.9303	8.5744	8.6392	8.6349	7.6699	8.1734	8.0275	7.7098	7.7367	10.1034	10.7813	10.2955	10.3491	9.8606	10.8284	10.1889	10.2096	10.1437
ANUBL1	4.8372	4.9698	5.1966	5.3207	5.1108	5.1077	5.2495	5.3052	5.3119	5.4514	5.2888	5.3952	5.1911	5.8106	5.2154	5.2702	4.9907	5.0852	4.8827	5.1249	5.095	6.1043	6.4091	6.3245	6.633	6.1394	6.2388	6.1606	6.4195	5.5862	6.0862	5.8517	6.1155	6.5816	5.9565	6.0721	6.2119	6.058	6.1212	6.8286	5.1585	5.4831	5.1274	5.1964	4.8049	5.0494	5.3163	4.967	4.5718
ANXA1	8.2242	9.3073	8.1483	8.9165	8.0487	7.6052	7.9536	7.5923	7.5354	8.0185	10.3027	7.8147	8.3658	8.6592	9.262	8.8048	9.0312	7.3239	9.0728	8.3261	9.3241	11.1117	10.9413	6.2666	11.3368	9.2397	12.1494	8.136	9.0702	10.0686	9.8857	7.6137	7.7875	9.0805	9.49	7.3633	11.4686	7.3721	10.2106	8.3667	9.7398	10.7708	10.3759	9.7856	10.1769	9.9877	9.6455	10.3665	9.4705
ANXA10	4.0486	4.6959	3.836	4.4501	4.0089	3.991	4.0966	4.3055	4.0904	4.4088	5.9702	4.563	4.7451	4.0264	4.2249	4.6586	4.2045	4.2555	4.4279	4.0707	4.57	3.6478	3.7085	3.8114	6.0519	6.2926	3.4554	3.7777	3.9086	5.7733	6.9701	3.3019	3.5753	5.127	4.1892	3.5519	3.6454	3.7132	3.7441	4.5929	3.9041	5.8215	4.1441	3.9984	4.3416	4.3312	4.7233	4.8323	4.4119
ANXA11	11.8175	11.1573	11.2755	11.0976	11.4	11.7029	12.0799	12.071	11.9854	11.985	11.2822	11.7658	11.6868	11.6049	11.4891	11.397	11.1159	11.9873	11.3865	11.4677	10.8193	10.2825	10.413	10.6606	10.375	9.8521	10.2713	9.677	9.7234	9.7028	9.6886	9.5505	9.6586	9.9683	10.1734	9.6407	10.3667	9.8137	9.6983	9.808	11.131	11.3594	11.5502	11.7316	11.8283	11.3334	11.2358	11.5107	11.3106
ANXA13	8.9613	10.3908	7.9569	9.19	9.5042	7.8536	8.4964	9.0288	8.2871	8.5183	8.8871	8.3667	8.1234	9.0096	9.7159	8.7183	9.9318	7.9033	9.3331	8.4409	9.7838	5.6825	5.8939	6.0204	4.3737	5.0635	4.7811	6.146	5.5578	4.8104	5.8544	7.3624	6.6287	6.6161	5.926	6.9506	5.0012	6.6928	5.7352	5.8671	7.442	7.085	8.387	8.1901	8.2372	8.6755	9.2185	9.2932	9.007
ANXA2	13.1243	13.2121	12.7535	12.8476	12.9562	13.1844	13.03	13.1135	12.8308	13.1424	12.9165	12.764	12.8487	12.624	12.9602	12.7531	12.8141	12.949	13.0092	13.058	13.0605	12.0931	12.0742	11.5087	12.7012	12.1539	12.3085	11.7008	11.8197	12.0043	11.9706	11.0542	11.7067	12.3377	11.8959	10.9565	12.2622	11.5744	11.9066	11.6832	13.0235	13.2458	13.2247	13.1814	12.9929	13.0306	12.9245	13.1537	12.8148
ANXA2P1	6.3143	7.0193	6.4024	6.2627	6.7285	6.7796	6.6757	6.3793	6.4618	6.4792	6.4324	6.1817	7.0314	6.1173	6.0847	6.1719	6.4199	6.5281	6.6383	6.6793	6.7715	7.5307	7.3854	7.1054	7.8762	7.5083	7.598	7.1186	7.1854	7.0713	7.0236	6.6896	6.786	7.5001	7.249	6.5116	7.5341	7.0823	7.3064	7.2844	6.213	6.2541	6.3729	6.5036	6.4225	6.2452	6.1502	6.4192	6.4178
ANXA2P2	10.1821	10.4454	9.8722	9.8597	10.0651	10.2447	10.2627	10.18	9.9014	10.122	9.9065	9.6737	9.9902	9.3004	9.6295	9.6678	9.8489	9.964	10.1554	10.2421	10.1291	10.2722	10.1744	9.6329	10.8518	10.2335	10.3727	9.6271	9.9018	10.13	10.0424	8.8521	9.6915	10.4452	9.9313	8.8648	10.3179	9.5428	9.9619	9.9623	10.0701	10.3132	10.0444	10.1901	10.0857	9.8263	9.9099	9.9883	9.8904
ANXA2P3	5.5425	5.7258	5.372	5.3824	5.8067	5.9013	5.9414	5.4637	5.276	5.5318	5.472	4.9768	5.4764	5.1523	5.415	5.2105	5.465	5.302	5.5048	5.3109	5.6231	5.6655	5.2564	5.2586	6.0167	5.3569	5.3627	4.6794	5.0717	5.154	4.7593	4.7388	4.7771	5.5398	5.2417	4.9397	5.2757	4.8691	5.234	4.9502	5.2121	5.3196	5.4354	5.5358	5.408	4.9775	5.2331	5.2948	5.2499
ANXA3	8.4102	9.6082	7.8563	8.2995	8.5118	7.1369	7.6006	8.16	6.4362	8.5045	9.4152	7.5	8.5955	8.6084	9.3467	8.5873	9.0588	7.2757	9.1802	8.3286	9.1247	8.5268	8.42	7.9183	9.6042	8.7644	8.6045	7.5787	8.4291	7.3932	8.4425	6.8466	8.1524	8.4069	8.2934	7.0524	9.34	7.3059	7.8917	8.5511	9.449	9.7804	9.4608	8.458	7.9147	9.6043	9.1021	9.8403	9.4394
ANXA4	10.833	11.408	10.811	11.0929	10.5369	10.9125	10.7424	10.5637	9.7669	10.6469	11.388	10.8671	11.2907	10.7673	10.7141	10.9637	11.1581	10.7765	11.4005	10.9668	11.441	11.1583	10.9492	11.0828	11.144	10.7738	11.042	10.5853	10.5674	9.9347	10.8702	10.0167	10.3493	10.7491	11.0365	10.1167	11.0579	10.6428	10.2933	10.85	10.9463	11.1439	11.2914	10.7976	10.3388	11.0614	10.7225	11.1208	11.1441
ANXA5	8.6947	9.4284	8.7234	9.3008	9.0778	8.1225	8.3205	7.8282	7.8072	8.4739	9.6233	8.0525	9.6955	8.7978	9.6985	9.5294	9.538	7.7456	9.3228	8.8713	9.6113	8.5064	8.9379	7.5309	9.5962	8.9535	9.2907	9.1057	9.2607	10.0492	9.6956	8.4762	8.854	9.5686	8.3654	8.493	8.8074	8.446	9.4332	8.5756	9.7862	10.4969	9.7421	9.6138	9.1087	10.0593	9.7575	9.8888	9.8357
ANXA6	9.2175	9.743	9.2295	9.317	8.8159	8.9035	9.3693	9.5113	9.931	9.0627	9.3454	8.4769	9.3945	8.7999	8.7108	9.0131	9.1864	8.7868	9.5013	8.7351	9.1044	5.9557	6.6827	6.0229	6.3683	6.9293	6.4612	6.5903	7.3023	7.6911	7.2486	6.2269	7.0574	6.9546	5.726	6.6916	6.5561	6.5916	6.9123	6.1294	10.6904	10.3135	9.9819	10.6168	10.9214	10.2918	9.3837	10.0793	9.4622
ANXA7	9.9205	9.8208	9.7534	10.09	10.0926	9.4647	9.8009	9.4147	9.1971	9.263	9.9661	9.5882	10.1481	9.5929	9.9151	10.2041	10.0798	9.7828	10.0613	9.8698	10.1444	8.3092	9.0282	8.5805	8.5076	8.6673	7.6903	8.4259	8.2674	8.2273	8.1826	8.2421	8.7069	8.8005	8.5608	8.4541	8.5479	8.2361	8.4115	8.3519	10.048	9.9582	9.8959	9.9454	9.8801	10.0337	10.3894	10.1404	10.4851
ANXA8	4.8573	5.4665	4.9957	5.5344	5.9005	5.5382	5.6555	5.4016	6.1589	5.2599	5.2928	6.2747	4.6993	5.3073	5.5597	5.3824	5.7015	5.9448	5.4009	5.2652	6.136	7.0123	6.3669	7.5797	7.9796	6.4992	7.1057	4.9814	6.8722	6.3512	5.9067	5.7732	5.5621	6.381	6.0769	5.4104	8.241	5.3832	7.1948	6.6252	5.8322	7.0911	6.7544	6.4451	7.1996	5.9533	5.5541	6.3372	5.4092
ANXA9	4.5401	4.921	4.3327	4.3741	4.4412	4.6668	4.5951	4.5202	4.7599	4.8126	5.2864	5.2835	5.183	4.9728	5.2167	4.6527	4.3466	4.8195	4.8618	4.3493	4.6822	5.4878	5.5931	5.118	5.1708	5.4423	5.4299	5.6518	5.3676	5.5928	5.5705	5.4427	5.6895	5.2088	5.5082	6.02	5.4949	5.8739	5.3373	5.5927	4.4361	4.6882	4.408	4.631	4.8092	4.6327	4.7884	4.6981	4.7045
AOAH	10.0313	9.8087	9.2386	8.7167	8.2791	9.5886	9.7698	9.5512	9.523	9.8711	9.0816	8.6612	8.9648	8.4352	8.6045	8.7146	9.0476	9.4288	9.4785	9.1816	9.1428	6.9285	7.4465	7.7875	7.3705	7.4948	7.2795	7.6518	7.2179	7.3894	7.2792	7.3161	7.5132	7.4851	7.3578	7.5068	6.5721	7.7456	7.3819	6.8738	9.5748	9.4393	9.4328	9.9152	8.8699	8.7565	8.6348	8.9982	8.8192
AOC2	3.3748	3.699	3.3789	3.4937	3.2178	3.0756	3.3624	3.1838	3.5508	3.7771	3.9857	4.3605	3.7874	3.7211	3.6063	3.4324	3.304	3.473	3.3008	3.4952	3.3864	4.3789	4.6818	4.6236	4.4471	4.4728	4.1584	4.1662	4.6133	4.7124	3.7443	4.3199	4.2405	4.1228	4.2366	3.9121	4.3123	4.2801	4.281	5.0569	3.3285	3.3999	3.2592	3.1777	3.4657	3.342	3.3581	3.0545	3.0794
AOC3	6.8048	6.6794	6.9581	6.7914	6.9155	6.4326	7.0712	6.4834	7.7455	7.177	5.7591	5.2396	6.4451	6.6959	6.5509	5.3931	6.8406	7.3957	6.2138	6.7602	6.2046	4.2325	5.7961	6.749	5.8673	7.2154	7.2451	7.2127	7.1709	8.2185	7.8443	7.4577	9.3845	6.8747	6.0534	6.7502	5.1487	6.8782	7.1426	4.6809	6.9057	6.672	5.6368	6.9331	6.5751	8.0079	6.6014	6.982	6.8722
AOX1	5.0315	5.7168	4.7996	3.9337	4.5004	4.9015	4.5279	5.5064	4.7604	5.0982	5.2463	5.2628	4.7502	5.6279	4.7646	4.9731	4.5125	4.6889	5.2837	5.2269	5.2851	4.6692	4.949	4.9811	5.0697	5.0993	4.6384	4.4248	4.8447	6.0946	4.3636	4.2483	4.4945	4.6555	4.6468	4.2927	4.2361	4.6082	4.7783	5.4186	4.5836	6.5159	5.0163	5.1461	4.6591	5.0162	4.5104	4.3955	4.6358
AP1AR	6.4217	5.4757	6.4676	7.414	6.2317	5.6939	5.8507	4.9005	3.8321	5.877	6.899	5.6886	7.2151	6.9293	6.8785	8.0447	7.321	5.3518	6.8566	7.7056	6.6865	7.5499	7.4817	7.9549	7.242	6.2162	7.2184	6.905	6.0458	5.963	5.5931	6.5213	6.8653	6.8012	7.4848	6.8298	6.8611	6.9385	6.2877	6.2056	6.3838	5.5312	5.5993	4.3744	4.3916	6.2732	6.2276	5.8188	7.0646
AP1B1	9.1308	8.6626	8.3517	8.2202	8.4472	9.2609	9.2971	9.3751	9.6558	9.316	8.5325	8.8161	9.2135	8.7731	8.8328	8.7761	8.1783	9.2874	8.3883	8.4906	8.0787	7.9496	7.6619	8.2132	7.8769	7.5201	7.7472	7.8357	7.8223	7.8018	8.1048	7.8704	7.5585	7.9376	7.6733	7.9189	8.2022	8.0252	7.9523	7.807	8.5283	8.8758	9.0563	9.5897	9.5215	8.6267	8.7558	8.7437	8.5785
AP1G1	10.3371	9.9218	9.9315	9.962	10.3077	10.069	10.2017	10.2648	9.9615	10.2125	9.9212	9.9766	9.4706	10.4478	10.4206	10.04	9.9827	9.911	10.05	10.1335	10.0201	9.5013	9.024	9.4399	8.6218	8.7063	9.2708	9.1474	9.3136	8.956	9.0511	9.3116	9.1294	9.1335	9.2744	9.3776	9.1634	9.4459	8.7883	8.5263	10.0986	10.1023	10.0305	9.7523	9.4928	10.1104	10.1263	10.2394	9.7613
AP1G2	10.5463	9.6159	9.9494	10.0076	10.1488	10.6773	10.4191	10.8684	11.1776	10.5723	9.942	10.9712	9.7986	10.6955	10.4209	9.7705	9.6068	10.8059	9.581	10.2804	9.5871	8.5825	8.2192	8.1876	8.27	8.6767	8.3824	8.5891	8.5756	7.9316	8.7076	8.6615	8.1785	8.502	8.2918	8.6293	8.5158	8.5455	8.6655	8.566	9.8675	9.6819	10.3331	10.8627	11.4069	10.2847	10.072	10.2108	9.9497
AP1M1	8.1438	7.9543	8.3845	8.0275	7.8593	7.9754	7.8432	7.983	8.4561	8.1324	8.2995	8.1841	8.8016	8.2158	8.0624	7.8646	7.7237	8.2299	8.2242	8.0706	7.4606	5.9535	6.6776	6.7407	7.0573	6.3887	6.63	6.8089	6.7233	7.1258	7.2173	6.1861	6.5234	6.6436	6.4291	6.5063	6.2119	6.3392	7.1518	5.9079	8.1334	8.7681	8.3178	8.5209	8.3701	8.5161	8.0228	8.3288	7.9948
AP1M2	8.9112	9.1857	8.4662	8.3916	8.5972	9.035	9.0074	9.3432	9.0614	9.1242	8.5939	8.606	9.5111	8.1885	8.5663	9.0418	8.9599	9.0191	9.0903	9.0004	9.1567	7.9303	7.8612	8.2036	7.9384	7.9167	7.6315	7.8145	7.6572	7.0881	7.5435	8.1155	7.8022	8.1504	8.0396	7.937	8.2464	8.1881	7.2238	8.3359	7.7815	8.2243	8.6178	8.6835	8.4193	8.4119	8.6991	8.5159	9.2458
AP1S1	9.0009	10.0352	8.3024	8.3949	8.536	8.9395	9.0915	9.0867	8.5639	8.8191	8.6484	7.7836	9.1631	7.5003	8.4277	8.718	8.8259	8.8093	9.0471	8.7892	9.3083	6.5948	6.4892	6.6374	6.8734	6.8608	6.4154	5.8024	6.0801	6.6393	6.5652	6.2562	6.1227	7.066	6.4042	6.2235	6.7096	6.8211	6.0637	6.862	8.3425	8.3389	8.7075	8.4723	8.0262	8.5935	8.7088	9.1069	9.1825
AP1S2	8.6592	8.6532	8.082	8.4418	8.0994	8.4051	8.1601	9.065	8.6253	8.5654	8.6283	9.2884	8.4739	9.3635	9.4996	8.7281	8.4891	8.5566	8.4763	8.1829	9.6217	7.0599	7.3744	6.4312	7.43	7.5706	7.3031	6.9238	7.2387	7.1962	6.8921	6.5935	7.1873	7.1217	7.0144	6.3873	7.6449	6.4789	6.4713	7.5573	9.0572	9.3744	8.8819	9.029	9.1962	9.0456	8.6009	8.7057	8.768
AP1S3	4.273	4.3406	4.2615	3.6963	4.4528	3.4872	4.062	4.5209	4.3423	4.2373	4.5765	4.6015	4.3666	5.6193	5.0792	4.0194	3.892	3.5485	4.1236	4.1718	3.4529	6.1546	5.5483	5.3924	6.1062	6.5106	5.9936	6.0202	5.954	6.0353	6.7973	5.4659	5.5069	6.2191	6.5779	5.3706	6.3253	6.2208	5.9893	5.6941	4.1883	4.6681	4.1887	4.2345	4.6256	4.602	4.1882	4.3141	5.1188
AP2A1	7.0853	6.7025	7.3653	7.3984	7.6084	7.2817	7.3099	7.3428	7.7213	7.2601	7.6497	7.3694	7.7813	7.4891	6.9007	7.0957	6.5488	7.6279	7.2461	7.0913	6.9224	7.9122	7.7903	7.9695	7.8302	7.7396	7.9243	7.7422	8.1167	7.564	7.6966	7.7795	7.5457	7.4526	7.5731	7.7572	7.8017	7.7069	7.6724	8.1237	6.9818	7.3536	7.332	7.3184	7.4415	6.9267	7.1105	7.1716	6.8599
AP2A2	9.3151	8.9147	9.165	8.568	8.9433	9.4768	9.5779	9.6706	9.6222	9.1858	8.7897	9.2533	9.6232	9.0998	8.7538	8.8439	8.5575	9.2385	9.0078	9.3992	8.4092	7.4074	6.8849	7.5237	6.8127	7.0781	7.316	7.303	6.9316	7.2085	7.0572	7.2912	7.3196	7.3939	7.4241	7.2022	7.4294	7.1778	7.2027	7.3104	8.4763	9.0648	9.0881	9.1732	8.9138	8.8369	8.8344	8.866	8.685
AP2B1	9.1321	9.1278	9.0073	9.0092	9.174	9.0009	9.4122	9.4371	9.3753	9.2981	8.299	7.8989	8.9702	7.8564	8.9568	8.4851	9.3402	8.9172	9.0919	9.1565	9.3565	6.9702	6.7575	6.7088	7.0913	6.9326	6.7138	6.7008	7.1765	6.7407	7.1413	6.7605	6.9105	6.8856	6.841	6.7831	6.8515	6.9681	6.6958	6.651	9.4558	9.277	9.4422	9.611	9.4232	9.3716	9.1948	9.3106	9.4479
AP2M1	9.5711	9.8922	9.4661	9.3529	9.1415	9.4001	9.5069	9.2324	9.1799	9.599	9.0419	8.4654	9.6608	7.8247	8.7118	9.1281	9.659	9.4214	9.8425	9.5671	9.7495	9.0233	9.088	9.1545	9.274	9.0581	8.9921	9.1295	9.1954	9.8577	9.4431	9.363	9.2522	9.7272	8.6951	9.2425	9.125	9.1269	9.5028	9.0192	9.4902	9.4959	9.4959	8.9099	8.7647	9.5681	9.5988	9.4301	9.6432
AP2S1	10.0049	10.2907	9.3728	9.1992	9.5117	9.9374	10.126	10.2955	10.3459	10.1279	9.4885	9.3105	10.0854	8.6169	9.392	9.7954	9.5567	10.0206	9.8296	9.5599	9.8711	8.7006	8.4247	8.9693	8.3425	8.4199	8.4706	8.9784	8.9624	9.2001	8.9994	8.9738	8.5512	9.0602	8.4487	8.8715	8.6325	9.2179	8.8777	8.4595	9.3902	9.7508	9.972	10.2576	10.227	9.4372	9.8409	9.6517	10.0099
AP3B1	8.5519	8.7347	8.587	8.6014	8.3907	8.2226	7.86	8.0253	7.365	8.076	8.0809	7.4176	7.6909	6.8765	8.0174	8.3529	8.7209	7.8389	8.8417	8.7653	9.3168	6.6828	6.5323	6.4601	6.0808	6.3453	6.6026	6.3435	6.4483	6.4107	6.5493	5.9694	6.4677	6.6419	6.3664	6.1457	6.5623	6.5636	6.7136	5.5401	8.6942	8.6964	8.727	7.9464	7.5843	8.6152	8.363	8.4955	8.4981
AP3B2	5.3686	6.1003	5.2511	5.3131	5.3184	5.5673	5.6921	5.5327	5.7538	5.498	5.4322	5.7265	5.8031	5.9232	5.8563	5.6899	5.3158	5.3244	5.1976	4.9913	5.5504	5.1597	4.703	5.2104	4.9655	4.727	5.12	5.1651	5.3632	4.7799	5.3414	5.0991	4.9913	5.377	5.4137	5.1712	4.9121	5.317	5.0536	5.3052	5.3917	5.7805	5.4517	5.6548	7.0634	5.0518	5.4989	5.0876	5.3974
AP3D1	9.5672	8.3808	9.0888	8.7707	9.1732	9.2701	9.5331	9.4397	9.6143	9.4755	8.7681	9.1903	9.2964	9.2843	9.2473	8.7331	8.9013	9.371	8.8197	9.3555	8.0313	8.5316	8.3726	8.6565	8.6652	8.4187	8.7724	8.2449	8.2581	8.2456	8.4556	8.1396	8.2566	8.6923	8.4123	8.1619	8.9676	8.0882	8.2972	8.4351	9.1203	9.4427	9.2887	9.667	9.7532	9.4114	9.1195	9.2271	9.0639
AP3M1	9.1734	9.12	9.3145	9.4519	9.1916	8.9297	8.8331	8.8344	8.6582	8.7672	9.2284	8.6741	8.4047	8.9763	9.3181	9.5544	9.315	8.521	9.4309	9.3691	9.7383	7.6553	7.8248	7.4913	7.9997	8.0951	7.381	8.2777	8.1525	8.1084	8.3527	8.0806	8.2704	8.2781	7.8816	7.9268	8.2427	8.2419	8.1757	7.7921	9.3012	9.2568	9.1039	8.7454	8.4702	9.2689	9.3671	9.2435	9.3466
AP3M2	8.3007	8.4905	8.1078	7.9492	8.1032	8.3757	7.9989	8.1727	7.868	7.9969	8.1412	7.8553	7.6512	8.8302	8.3328	7.9156	8.0455	7.6832	7.5493	8.1498	8.1486	5.4314	4.9227	4.8798	4.6935	5.7051	4.6371	5.5408	5.4787	5.6144	5.4502	5.2791	5.6529	5.3249	5.435	5.9203	5.0417	6.3897	5.5579	5.3431	8.2637	7.7499	7.8178	8.2641	8.227	8.3098	7.6795	7.7662	7.9905
AP3S1	10.2745	10.5426	10.3223	10.5375	10.2667	10.4537	10.2604	10.3621	10.0937	10.4627	10.7451	10.4955	10.2993	10.3741	10.4563	10.8797	10.8128	10.4589	10.6894	10.4581	10.996	9.1925	9.1961	9.6845	9.4181	9.4137	9.6065	8.9411	9.1289	9.2587	8.933	8.7655	9.279	9.6292	9.59	8.8529	9.3618	9.3479	8.9771	8.9363	10.6242	10.7224	10.4277	10.4554	10.2591	10.7133	10.7742	10.7026	10.847
AP3S2	11.6397	11.1416	11.0653	11.0412	11.0262	11.711	11.544	10.9759	10.5872	11.7573	11.3609	11.4556	11.6215	11.0557	11.2272	11.4994	11.3788	11.2526	11.4892	11.9611	11.2729	9.108	8.6674	10.7164	8.9207	8.6673	8.4748	9.5422	9.3616	8.743	9.0922	9.6341	9.2707	9.2659	9.1749	9.5912	8.7767	10.1807	8.9653	9.0642	10.5117	10.3445	10.5653	10.5983	10.2166	10.9683	10.7658	10.9574	11.077
AP4B1	9.7596	9.404	9.959	9.678	9.9896	9.9007	9.6093	9.8272	9.8781	9.7421	9.128	9.7011	8.9779	9.5248	9.3573	8.884	9.4004	9.8292	9.3859	9.7762	9.5418	7.6616	7.1264	7.1	7.3355	7.0093	7.4404	6.9384	7.1557	6.8031	7.1802	6.7162	7.1209	6.8242	7.5892	6.8932	7.3288	7.0048	6.9784	6.9056	9.7196	9.6403	9.7633	9.9792	10.1391	9.6049	9.3996	9.5733	9.6018
AP4E1	8.7068	8.0257	8.562	8.7777	8.6772	8.2416	8.2352	8.1129	7.6833	8.2756	8.7681	8.1661	7.9091	8.4699	9.0824	8.8149	8.8034	7.9693	8.7979	8.7394	8.5921	6.6103	6.2959	6.4026	6.3847	6.1632	6.2754	6.7572	6.6162	6.5772	6.5492	6.5882	6.7934	5.8415	6.5059	6.6938	6.7219	6.5359	6.7871	6.4588	8.987	8.8253	9.176	7.8496	7.6438	8.7454	8.934	8.8778	8.4699
AP4M1	6.3581	7.2981	6.5151	6.293	6.3312	6.2767	6.3149	6.5767	6.3595	6.8578	5.7018	4.9255	6.6929	5.2454	5.4753	6.2261	6.26	6.4168	6.8625	6.6361	6.8617	5.9182	5.5639	6.1309	5.7854	5.5715	5.9921	5.5271	5.5824	5.5825	5.7582	5.6766	5.1294	5.6275	5.4922	5.5029	5.2975	5.4035	5.615	5.3524	6.1145	6.1819	6.3361	6.0524	5.8619	6.3496	6.6757	6.4031	6.1509
AP4S1	5.8241	7.1058	5.9176	5.2415	5.4525	5.9827	5.9185	6.0576	6.7253	6.1027	6.2549	6.5954	6.6889	7.5031	6.8181	6.202	5.3611	6.522	5.5507	5.5367	5.6279	5.2412	5.314	5.5992	5.0279	4.1727	4.8767	5.4692	5.0633	5.2142	6.1976	5.2413	5.2285	5.3631	4.6789	5.3989	4.946	5.8043	5.0545	3.8263	5.959	5.6	5.5426	5.6506	6.3136	5.6939	5.9421	5.7407	6.117
APAF1	8.4399	7.1224	8.7841	9.2393	8.4631	7.879	8.2502	7.5029	7.4196	7.9488	8.3603	8.6519	7.7315	8.9458	8.79	8.7881	8.99	8.5975	8.4821	8.5936	8.3002	8.6166	8.3975	8.4575	7.4616	7.3828	8.7452	8.0078	7.7413	7.3816	7.7629	7.7594	7.4672	7.4114	8.2406	7.7311	8.3736	7.8069	7.5505	8.0529	8.8613	8.8295	9.3001	8.6401	8.6335	9.2296	9.0176	8.9351	9.1045
APBA1	5.8526	5.9252	5.5973	6.0553	6.3989	5.2225	6.6168	6.5485	7.3633	6.4012	5.4035	7.1396	6.1261	7.5691	7.4573	6.0304	6.5402	6.7773	5.2544	5.4389	5.4624	6.0944	6.423	6.2037	6.0154	6.013	6.298	5.6633	5.7677	5.2215	5.9524	6.5585	6.4411	6.0854	6.1921	6.3912	5.6143	6.5421	5.7487	5.1831	5.8217	5.5079	5.4097	5.5243	5.7355	5.4502	5.9962	5.8628	6.2398
APBA2	6.5737	6.6535	6.5104	6.3515	6.2674	7.0183	7.0283	6.3534	7.1993	6.4655	6.8832	6.4925	6.2138	6.9645	6.2456	6.4187	6.3418	6.2327	6.553	6.4461	6.3454	6.6589	5.9748	5.5899	5.7987	5.9004	6.0236	5.9732	5.826	6.2509	6.2601	5.9207	5.9794	6.2132	6.0763	6.0251	6.0751	5.9622	5.887	5.3006	7.2798	7.6181	7.3645	7.6066	7.6979	7.545	6.3169	7.0017	6.3681
APBA3	7.8773	7.9342	7.2651	7.1625	7.109	7.7796	7.7972	8.1319	8.5642	7.9301	7.9395	8.4175	8.3904	8.5243	7.7647	7.8152	6.7347	7.971	7.3469	7.4096	7.5834	6.6653	7.2115	6.7061	6.9085	7.2991	6.8507	6.612	7.0039	7.0966	6.9206	6.6633	6.7217	6.9436	6.6968	6.6122	7.1325	6.7339	6.7708	7.8124	7.6736	8.0213	7.7864	8.6423	9.0822	7.6526	7.6862	7.7662	7.5928
APBB1	5.259	5.3425	5.1906	5.0059	4.9648	5.1321	5.4431	5.0682	5.8745	5.2796	5.101	5.2848	5.3916	5.1671	4.9023	5.0605	4.9257	5.4178	5.431	4.827	5.2055	4.684	4.4736	4.7202	5.3054	5.2808	4.803	4.2379	4.9145	5.273	4.731	4.3835	4.7715	4.7975	5.0365	4.4941	4.6895	4.7537	4.531	5.0925	5.0853	5.0187	5.2338	5.6956	5.3839	5.3166	5.3813	5.1097	5.2791
APBB1IP	6.7894	7.1341	6.7849	6.3518	5.6879	6.0065	6.5102	7.2223	7.2102	6.5836	6.9224	6.8257	7.1369	8.1349	6.1176	6.9545	5.8396	6.2492	6.1697	6.6497	5.3561	5.7782	7.1917	4.9602	6.4002	7.2496	6.7666	6.2371	6.9636	6.7216	6.9437	6.2961	6.3186	5.7562	5.5086	6.169	6.8893	6.3216	7.1281	7.0953	8.0973	7.9679	7.1327	8.4031	8.8337	7.1142	6.6225	7.6412	6.4043
APBB2	8.7885	7.9977	9.0273	8.7092	9.0301	9.0932	8.7655	8.9088	8.8296	8.6849	8.1901	8.4372	7.7856	8.7532	8.697	8.1627	8.4941	8.5729	8.6108	9.4103	8.3261	7.43	7.4732	7.399	7.6282	7.4783	7.3252	7.0789	7.627	7.1834	7.3414	7.3516	7.3936	7.3174	7.5111	7.6317	7.2599	7.3887	7.5597	7.5104	8.1888	8.0812	8.1682	8.0125	8.361	8.3788	8.2638	8.4783	8.2741
APBB3	6.6892	6.7965	6.3521	6.0449	6.287	6.8318	6.5045	6.6311	7.1009	6.7766	6.2142	5.8491	6.2381	7.7303	6.514	5.9951	6.2812	6.9625	6.0734	6.3199	6.0093	4.4949	4.5498	5.0385	5.571	5.0855	4.9011	3.9148	5.2856	5.2101	4.7029	4.8834	4.717	4.9048	4.8748	4.9868	4.8502	5.1213	4.5845	4.8258	6.0709	6.134	5.9091	6.3703	6.7407	6.7006	6.6217	6.2973	6.4365
APC	7.569	6.7056	7.1487	7.2638	7.6825	7.0267	7.1165	7.4871	6.9332	7.4919	7.1743	7.027	5.7946	7.2571	7.3548	6.948	7.1263	7.4612	7.0113	7.403	7.446	6.333	6.148	6.5076	5.4948	6.2265	6.117	5.9345	5.935	5.9647	6.1109	5.7797	6.0706	6.3142	5.9946	6.21	6.6984	6.1162	5.7018	6.519	6.7074	7.1362	7.176	7.3173	6.8771	7.2748	6.89	7.3433	7.1515
APC2	5.4408	5.82	5.6655	5.7983	5.6089	6.1619	6.064	5.8976	5.931	5.7881	5.7412	5.3939	6.0379	5.6503	5.9173	5.8093	5.4991	5.9627	5.908	5.628	5.7375	5.6701	5.5045	5.4713	5.3348	5.2119	5.2265	5.0836	5.3549	5.2567	5.0683	5.2326	5.3107	5.5856	5.2308	5.133	5.4881	5.182	4.9487	5.2649	5.7878	5.7579	5.567	5.5751	5.92	5.52	5.5868	5.487	5.5969
APCDD1	7.2113	7.8241	7.4447	7.2159	7.4517	6.8723	7.5662	7.1939	7.7912	7.3069	8.3211	7.5249	8.2798	7.9816	8.3364	8.0876	7.9583	7.1989	7.9945	7.2927	7.6578	5.5837	6.4401	5.3839	5.6563	7.1582	6.1264	7.3614	7.6842	8.4153	7.532	6.9929	8.3503	6.774	6.3528	6.7906	5.8643	6.8074	7.6105	6.1524	8.605	9.1328	7.668	8.1689	7.5385	9.2153	9.3099	8.3186	8.3603
APCDD1L	5.3616	5.4913	5.0713	5.1108	5.0989	5.2191	5.3558	5.1697	5.8001	5.3736	4.9685	5.0653	5.2585	5.226	4.8292	5.6277	5.198	5.3039	5.3551	4.8558	5.2066	5.7157	5.1455	6.0958	5.5321	5.1276	5.3774	4.8871	5.6703	5.5598	5.496	5.6463	5.2218	5.1018	5.2019	5.3035	5.1457	5.1019	4.9191	5.1664	4.8664	4.8095	5.21	5.2898	5.1729	4.8074	5.1708	4.9687	5.0818
APCS	5.2485	5.4063	5.505	5.4561	5.7573	5.6814	5.9766	5.78	5.6152	5.3235	5.614	5.6184	5.9019	5.5339	5.767	5.7385	5.5904	5.84	5.5999	5.5603	5.7742	4.4468	4.2329	4.0489	4.5336	4.2896	4.2463	4.1224	3.9801	4.4842	4.1903	4.1751	3.9767	4.2926	3.7683	4.0456	4.2169	3.9839	4.4734	4.1262	5.7859	5.4591	5.4017	5.3929	5.5352	5.0301	5.4369	5.025	5.369
APEH	9.9263	10.1319	9.4102	9.2857	9.4709	9.6602	9.8208	9.7735	9.6109	10.034	9.3068	8.6229	9.9421	8.5953	9.1123	9.5153	9.7438	9.4058	9.9326	9.9461	9.9281	7.8653	7.8789	7.9825	8.1828	8.0265	7.2175	8.032	7.9796	7.8726	7.7097	7.9082	8.0931	8.4171	7.9628	7.8449	7.9629	7.9214	7.7424	8.1267	9.4728	9.6866	9.7061	9.4913	9.408	9.8029	10.0189	9.7493	10.1374
APEX1	9.5791	10.2836	9.6206	9.8326	9.7572	9.1537	9.3044	9.4713	9.1762	9.149	9.7594	8.7229	9.75	9.1259	9.4512	9.6631	10.0155	9.0017	10.1947	9.506	10.5656	8.0076	8.5344	7.4356	8.4248	8.5715	7.3673	8.7746	8.6586	9.0225	8.8522	8.9352	8.9836	8.9253	8.1492	8.9522	8.6559	8.9415	8.8695	8.8348	10.0898	9.5222	9.4398	9.3399	9.4156	9.6052	9.9985	9.6965	9.88
APEX2	7.5698	7.4241	7.3088	7.0995	7.1521	7.5708	7.8428	8.1272	7.879	8.1084	7.068	7.4648	7.8538	7.5656	7.7651	7.4939	7.3893	7.7347	7.4874	7.2692	7.5066	7.5853	7.1264	7.6165	7.3709	6.874	7.1761	7.0841	7.0651	7.1984	7.0229	7.0205	7.1591	7.7201	7.2307	6.8505	7.3756	7.043	7.0291	7.5442	7.4954	7.5354	7.612	7.9991	7.9702	7.5687	7.701	7.536	8.0206
APH1A	9.5713	10.5902	9.8079	9.9938	9.8959	9.6704	9.9479	9.5019	9.6068	9.9865	9.5605	9.1305	10.2547	8.7443	8.9655	9.932	10.3426	9.8251	10.2387	9.8073	10.0493	6.3545	6.2678	6.8268	6.3936	6.6469	6.0153	6.3033	6.2374	6.1758	5.6466	6.3499	5.8099	6.2541	6.59	5.9809	6.3371	6.2629	5.9229	5.9193	9.8786	9.3058	9.4363	8.9903	8.822	9.5422	9.6805	9.5418	9.7965
APH1B	6.3863	7.1252	7.2152	7.1691	6.2227	5.9864	6.1927	5.8179	6.6957	6.2054	7.6586	6.5191	7.1168	7.48	7.3464	7.6003	7.4334	6.2563	7.3028	6.3788	6.8488	4.7792	5.5131	4.9703	5.7657	6.3667	5.6098	5.7939	5.8002	5.8328	6.2775	5.6833	5.8207	5.6408	5.7412	6.2678	5.7307	5.1562	5.8668	5.9473	7.7696	7.734	7.1705	6.5486	6.9841	7.3178	7.5793	7.4874	7.1678
API5	11.0578	10.5773	10.6962	10.8056	11.1266	10.8861	11.0463	11.0264	11.0207	10.862	10.6765	10.747	9.9565	10.7377	10.8894	10.8131	10.905	11.0301	10.6596	10.9976	11.11	8.9634	9.4179	8.91	9.3118	9.3111	8.7967	9.4202	9.2417	9.2107	9.202	9.3231	9.4761	9.6884	9.146	9.3254	9.3138	9.4947	9.3965	9.4429	11.0269	11.0226	10.9275	11.1388	11.3433	11.0434	10.9682	11.0069	11.0218
APIP	7.3217	8.8246	8.534	7.5979	7.612	7.4089	6.8375	6.854	6.2426	7.3781	8.9354	7.7431	8.5922	7.538	8.8015	8.3636	8.8268	7.4008	9.4804	7.555	8.8715	10.1214	9.8081	9.1799	8.3379	8.1695	9.3033	9.3066	8.6537	7.7453	7.5884	7.6149	8.8072	8.9013	9.5344	7.3523	8.8461	7.6857	8.6308	8.5045	9.6236	9.5416	9.5468	8.8693	8.5288	9.6605	8.8663	9.545	10.0073
APITD1	8.5814	9.511	8.6624	8.3456	8.1313	8.4955	8.0311	8.3584	8.0681	8.5004	9.0316	8.0026	9.0053	8.0613	8.933	8.8064	8.6694	8.4107	8.875	8.4325	9.4313	6.3149	6.709	6.1533	6.4947	6.5984	6.4423	6.9913	6.7698	6.7613	6.6203	6.6709	6.6086	6.9154	6.6351	6.1898	7.0542	6.6597	6.741	6.5165	8.4281	8.6546	8.9717	8.6919	8.7512	8.7022	8.4226	8.4925	9.0743
APLF	4.9865	4.2608	4.575	4.7886	4.717	4.131	4.7687	4.6394	4.5532	4.5045	4.4684	4.5861	4.1125	4.5994	5.1763	4.6017	4.9392	4.6806	4.7504	4.5578	4.5999	2.4937	3.2416	2.547	2.5659	3.9355	3.0895	2.7789	2.9158	3.5346	3.2196	3.225	3.3806	2.7868	2.6643	2.9601	2.6601	3.89	3.0395	3.2229	5.1841	4.2599	4.579	4.6682	4.7708	4.8784	4.6822	4.9955	4.8058
APLN	7.6549	9.1953	6.9944	7.4438	7.3391	7.745	7.5975	7.9077	7.5804	8.139	8.9049	8.0224	9.4753	8.7193	8.2836	9.3198	7.8431	7.6978	8.4106	7.3908	8.9585	6.8399	6.6762	6.8368	6.7478	6.5342	6.2732	6.6428	6.2988	5.7255	6.9769	7.4055	6.9646	6.7216	6.7039	6.7188	6.2477	7.1067	6.4483	6.5973	6.7941	7.0901	7.3381	7.9876	7.7338	7.1139	8.3128	7.2958	8.3178
APLNR	7.1009	6.9084	6.487	6.6007	7.0442	7.4399	6.722	7.3007	7.705	7.2554	6.5494	6.4095	7.4595	6.7258	7.0572	6.6092	6.9479	7.0797	6.4759	6.3822	6.4554	5.7685	5.9335	5.4097	5.806	6.746	6.4125	7.8257	7.1214	9.4139	7.9121	6.9516	7.6689	6.7681	5.2219	6.5748	6.2674	6.1087	8.2517	6.1914	7.683	8.3164	8.0085	7.7976	8.4999	8.1666	7.1135	7.6017	7.6164
APLP1	4.546	4.7982	4.544	4.6031	4.4798	4.6501	5.0319	4.6221	5.201	4.6085	4.4697	4.4929	4.7888	5.1961	5.0823	4.5029	4.2024	4.6663	4.9127	4.2467	4.7642	4.8865	4.0433	5.0436	3.8408	4.688	5.1676	4.5279	4.3944	5.1983	5.0153	4.2075	4.6099	5.0494	4.8696	4.486	5.1996	4.5645	4.6351	4.2783	4.9085	4.7078	4.7916	4.8404	5.3957	4.6376	4.7362	4.7228	4.4337
APLP2	12.5133	11.4596	12.36	12.3889	12.4084	12.567	12.6316	12.2861	12.4834	12.5136	12.0601	12.5788	12.3476	12.3787	12.2524	12.2187	12.5039	12.6827	12.3402	12.6181	12.0214	11.5817	11.4483	11.9193	11.354	11.2827	11.3048	11.1557	11.4095	11.2925	10.9945	11.5311	11.655	11.8776	11.5544	11.3886	11.4184	11.6291	10.9444	10.9823	12.1062	12.3074	12.2631	12.301	11.9975	12.3854	12.1618	12.3226	12.1205
APOA1	6.8605	6.3589	6.5151	6.7748	6.7734	7.0039	6.745	7.1535	6.6525	6.4836	6.6825	6.1795	7.2026	6.604	6.8023	6.7382	6.5925	6.838	6.6119	6.4611	6.8466	5.8834	5.9112	6.3096	5.9685	5.5019	5.8191	5.3096	5.706	5.5002	5.7082	5.8018	5.6495	6.0427	5.6854	6.1129	5.59	5.5996	5.8106	6.5818	6.2221	6.377	6.608	6.5703	6.5132	6.0998	6.6697	6.3113	6.274
APOA1BP	10.3744	10.2601	9.4425	9.236	10.0584	10.2229	10.3908	10.5014	10.4966	10.3987	10.0115	9.604	10.4197	9.6691	10.1636	10.0253	9.7355	10.2424	10.1116	9.8209	9.9415	8.0484	8.0356	8.1467	8.0153	8.4062	7.5388	8.2424	8.3629	8.5271	8.7485	8.8347	8.4511	8.7534	7.8627	8.6339	8.2035	8.736	8.3759	8.1991	9.3481	9.6962	9.5931	10.2569	10.2244	9.6189	10.2041	9.6374	10.0827
APOA2	3.9286	4.0659	4.442	4.1735	4.0136	3.985	4.3458	3.9082	4.6648	4.1809	4.3102	4.6815	4.7195	4.2454	4.0839	4.2621	3.9585	4.2027	3.7398	4.2815	4.1878	4.6832	5.1986	4.4294	4.9069	4.4499	5.3093	4.4808	4.4954	5.3658	4.934	4.6459	4.1915	5.1069	4.5516	4.2124	4.7808	4.7113	4.4938	6.0272	4.1405	4.0297	4.3871	4.2597	4.3757	4.2381	3.802	3.9088	3.8376
APOA4	6.5616	6.5804	6.4144	6.4063	6.5374	6.6233	6.6267	6.3201	6.5754	6.4759	6.2787	5.8359	6.1889	6.0041	6.1604	6.2938	6.1551	6.64	6.2886	6.0736	6.4117	6.1075	5.9464	5.7667	5.9732	5.807	6.0252	5.4238	5.1745	5.6666	5.7516	6.0317	5.5911	5.6403	5.6159	5.5065	5.9125	5.2222	5.7435	5.6716	5.8748	6.2609	6.3511	6.2852	6.7311	5.765	6.1374	5.9911	5.7906
APOA5	4.49	5.0434	5.0741	5.2619	5.1777	5.2664	5.4859	5.2568	5.0307	5.0598	4.641	4.8967	5.3868	4.6337	4.8224	4.7798	4.892	5.1952	5.1304	5.3028	4.8464	5.0343	5.0967	5.4345	4.9618	4.8001	5.3309	5.3847	4.9947	5.0026	4.8922	5.1462	5.3454	5.3166	5.2251	4.9291	5.1348	5.6971	5.0544	4.5948	4.9941	4.7622	5.0205	5.0946	4.9958	4.5758	4.9966	4.4973	4.4827
APOB	4.4749	4.5165	4.6023	4.4958	4.4783	4.8349	4.2758	4.0989	4.3979	4.4677	4.5707	4.6939	4.866	4.2259	4.1713	4.2589	4.0694	4.3608	4.3202	4.3649	4.0763	4.6838	5.6257	5.5665	5.7724	5.1564	5.0204	4.6191	4.7881	5.2575	5.1916	4.6793	4.7837	4.9583	5.0938	4.7815	4.7619	4.822	5.7446	4.9344	4.1474	4.2342	4.5256	4.1972	4.0002	3.8823	3.62	4.006	3.8827
APOB48R	8.5332	8.2425	8.3211	8.1085	8.5442	9.3734	8.9285	9.3899	10.1843	9.5162	7.5714	8.9936	8.8751	9.2454	8.6891	8.1666	8.0866	9.569	8.0563	8.649	7.7525	8.6304	8.2716	8.3467	7.913	7.0729	8.6285	7.8938	7.5217	6.8837	7.6854	8.0665	7.8415	7.9674	8.4363	8.1401	8.4399	7.8747	7.5807	8.028	7.7116	8.4623	9.0154	9.6414	8.9827	8.4676	8.5226	8.4708	8.4728
APOBEC1	9.0246	9.7977	9.5243	8.5665	7.0462	9.8892	8.8415	9.0405	6.9761	9.9715	10.2404	7.6485	8.7516	7.6599	8.1729	8.4952	8.9507	8.9254	10.6112	10.3376	9.8631	8.9071	7.4068	8.1939	7.7955	7.887	8.7534	7.8771	8.0316	6.5891	7.3859	5.9909	5.9662	8.1961	7.4632	6.1255	7.2225	7.4941	6.7723	6.7162	6.6163	8.8996	8.8238	8.6332	6.6784	9.86	7.3404	10.1385	8.4729
APOBEC2	5.5319	5.6838	5.624	5.8705	5.9504	6.0405	5.8296	5.5639	5.8369	5.5434	5.0499	4.9613	5.7102	5.043	5.1897	5.3403	5.7617	5.3918	5.3584	5.6886	5.5218	5.318	5.28	5.5179	5.7763	5.4558	5.4434	5.404	4.7774	5.2062	5.4064	5.2474	5.3669	5.6536	5.1061	5.5939	5.4624	5.5935	5.601	4.9788	5.6385	5.7096	5.7249	5.5621	5.6557	5.2786	5.3385	5.2739	4.7419
APOBEC3A	9.5859	6.5631	7.9995	7.7327	6.0235	8.3305	8.303	7.0794	6.3261	8.3523	6.8274	6.3378	7.9512	5.9746	5.3153	6.5731	6.6671	7.1656	6.9483	7.9339	6.9331	6.1256	6.9851	7.7363	6.3772	6.4998	7.1719	5.935	5.9719	6.0268	6.4564	4.867	4.7338	6.365	6.4346	6.2207	6.4255	6.9359	6.188	7.2778	6.083	7.848	6.4284	6.6181	6.6681	6.4471	5.2997	7.7987	6.7814
APOBEC3B	9.8765	9.9125	9.2219	9.9367	8.5017	10.0665	9.4899	9.2766	8.0083	9.5017	9.9346	9.642	9.5706	8.7288	7.5795	9.7644	9.3199	10.1714	9.2833	9.2992	9.4522	7.0665	5.9482	9.4763	5.9624	6.2461	6.3595	7.8603	5.1384	6.7115	6.3618	7.301	6.1612	5.8282	6.8128	7.6908	7.1986	9.2103	6.6446	7.0441	7.8818	6.0818	7.2305	7.2414	7.0371	7.0485	8.061	7.9616	7.9159
APOBEC3C	7.9871	8.2385	8.1675	8.9534	8.0414	7.4337	8.1653	8.3099	8.351	7.9715	7.8559	7.1448	8.5399	7.5936	7.6347	8.4668	8.2507	8.0181	7.7264	7.5772	9.1589	7.9921	8.1051	7.8255	8.6966	8.0298	8.3865	8.7183	8.7158	8.9306	8.8712	8.6386	8.3331	8.5592	7.9953	8.8708	8.4782	8.3605	8.8667	8.4463	8.8525	8.3748	8.1398	8.669	8.6345	8.2764	8.0314	8.4311	7.9498
APOBEC3D	4.5994	5.0837	4.8997	4.8085	5.1188	5.3848	5.1762	4.902	4.9276	4.8585	4.7494	5.1163	4.8808	4.6556	4.526	4.7042	4.6311	5.0483	4.6892	4.7697	4.9851	5.7732	5.8624	5.9351	6.2197	5.6975	6.1799	5.4939	5.9548	5.8335	6.072	5.5684	5.2127	5.7847	5.7016	5.7202	5.7355	5.5158	5.7181	5.8631	4.5218	4.6114	4.8129	4.6898	4.656	4.6044	4.7209	4.4778	4.3591
APOBEC3F	6.8429	7.9192	7.3823	7.4917	7.2177	6.9447	7.0503	6.7105	7.5505	7.0338	7.5265	7.1315	7.8334	7.8405	7.29	7.7526	7.2172	7.2179	7.3286	6.9873	7.9673	6.0897	6.3366	5.7773	6.0169	6.0507	6.0817	6.5829	6.1287	5.9878	6.6967	5.9259	5.921	5.9878	5.4807	5.9287	6.1141	5.8157	6.5168	6.3786	7.6792	7.6759	7.6348	8.2548	8.4975	7.2156	8.1007	7.5619	7.6887
APOBEC3G	8.048	9.6507	8.9003	8.2956	7.5153	7.9798	7.7014	7.9521	8.651	7.6703	9.6756	8.4993	9.3726	10.0827	8.2943	8.7271	8.3798	7.7358	8.7551	8.0804	8.7942	6.758	7.6696	6.0023	7.5313	9.3222	7.1321	7.6973	7.7017	8.0174	7.6174	7.0524	7.3632	7.6682	6.8547	7.205	8.2585	6.6527	8.1124	8.4312	10.3	9.5482	9.74	9.8842	10.3416	9.4335	8.9002	9.5127	8.8883
APOBEC4	3.3663	3.9354	3.3896	3.5137	3.3851	3.5272	3.4943	3.4327	3.342	3.6227	3.3866	3.7304	3.6861	3.2756	3.3773	3.4153	3.3755	3.4973	3.2969	3.3289	3.4485	4.4753	4.798	4.1806	4.5606	4.5643	3.8971	4.5341	4.8692	4.4966	3.378	4.5167	4.7842	4.657	5.232	4.0009	4.7049	5.0401	4.5547	4.8251	3.445	3.2825	3.4087	3.6329	3.4942	3.3281	3.5668	3.0472	3.17
APOC1	10.4604	11.4844	9.6539	10.1337	9.0104	10.4835	9.9071	9.5938	10.6032	10.4726	11.1547	9.2237	10.5107	9.6244	9.3103	10.5694	10.9033	10.5035	9.7965	10.4468	9.6839	8.1497	9.6038	7.9254	8.6566	9.0442	9.6865	10.5326	9.354	9.678	9.6995	10.6564	9.2258	8.924	8.6101	8.6074	9.0635	9.241	10.189	9.1539	11.8393	11.3721	11.0992	11.6029	11.5639	10.6785	10.8817	10.0423	10.3619
APOC2	7.1309	8.2347	7.6094	7.32	6.9762	6.9664	8.4166	7.2391	7.3372	7.2766	7.7292	6.6346	7.3831	7.0438	8.0624	8.3616	7.2105	7.4543	7.9045	7.1915	7.0462	6.5646	5.9073	6.1989	6.5888	6.2679	7.1691	6.5552	6.3629	7.1158	6.9082	6.3737	6.2718	6.5674	5.9166	6.0459	6.3319	6.5681	7.8067	6.3556	8.6981	9.0256	8.7533	7.6621	8.1254	7.454	7.8782	8.2092	7.4307
APOC3	5.7035	5.4096	5.2945	5.361	5.3909	5.568	5.6004	4.8397	5.4912	4.8512	5.2699	4.7949	6.0306	4.7876	5.5719	5.3847	5.2173	4.8824	5.3858	5.1836	5.7569	5.1926	5.4168	5.152	5.0649	5.2353	5.7158	5.2659	5.4615	5.4005	5.2406	5.0567	5.1339	5.3817	5.2068	5.0173	5.3936	5.1517	5.07	5.1444	5.2413	5.0161	5.3411	5.2631	5.2431	4.5041	5.3926	5.0484	4.877
APOC4	5.1773	5.5963	5.4191	5.3348	5.6059	5.9391	5.5793	5.8631	5.4921	5.5578	5.8389	5.9733	6.0254	5.4772	5.7485	5.6796	5.3059	5.1804	5.7967	5.0473	5.762	6.0516	5.5904	6.099	5.8883	5.7557	5.8633	5.9331	5.6518	5.6509	5.6853	5.827	5.6887	5.7106	5.8927	5.7804	6.1582	5.4042	5.7334	5.8333	5.2174	5.2543	5.5752	5.452	5.6643	5.093	5.4764	5.1779	5.2319
APOD	6.5411	7.8692	6.896	6.5223	8.3917	7.0563	7.3352	7.7764	8.6848	7.8391	7.0865	5.7038	7.3503	8.2122	7.6904	7.9086	7.0742	6.3748	7.6505	6.5815	7.1522	6.4405	5.6266	6.8376	6.4505	7.2764	5.937	6.6974	9.2105	7.5073	7.6532	6.9973	8.6186	7.8283	7.2356	7.1512	6.4128	6.2339	7.2286	5.4231	7.4261	8.8512	6.473	9.0237	6.16	9.4501	10.3933	8.0717	8.2518
APOE	10.1526	10.4971	9.565	9.7317	9.1932	9.8988	10.0634	9.469	10.0597	9.9021	10.4935	9.6761	10.3609	9.4234	9.716	10.0534	9.3588	9.9673	9.3608	9.5045	9.5021	7.6677	8.5946	7.5329	7.9339	8.2353	8.4533	9.642	9.0186	9.8196	9.1262	9.5805	8.8678	8.8079	7.599	8.9725	8.1455	8.8044	9.5573	8.2234	10.1293	10.2101	9.7168	10.5846	10.5635	9.8323	9.9845	9.3845	10.062
APOF	3.6668	3.9655	3.751	3.6647	3.6139	3.5429	3.5455	3.5931	3.7881	3.8613	3.8542	3.8423	3.9804	3.9816	3.65	3.6179	3.7604	3.6694	3.7248	3.6298	3.6552	4.6036	4.4178	4.3381	4.5391	3.8863	4.6723	4.287	4.6615	4.4562	3.8566	3.9479	3.9211	3.8908	4.1241	4.1829	4.174	3.7371	4.0079	4.2152	3.565	3.5698	3.6191	3.6742	3.8965	3.6435	3.6216	3.4935	3.4988
APOH	5.5867	7.5445	4.9369	5.7337	5.9964	5.4582	5.424	5.9342	5.7718	5.309	6.1512	5.7144	5.9352	6.04	5.9462	6.4704	6.3386	4.8314	6.0815	5.3181	7.235	5.5014	5.0454	5.3416	5.2293	4.8944	5.4381	4.7729	5.609	4.6859	5.0783	5.4143	4.9865	5.3645	5.1984	4.5388	5.1329	5.3366	4.896	4.8257	4.7479	5.1962	4.7808	4.8395	4.5541	4.5779	6.356	4.8289	6.1777
APOL1	7.6718	7.959	8.7581	7.4404	7.813	8.261	8.3154	8.5562	8.9005	7.8755	9.0287	8.242	8.4522	8.4561	7.9911	7.7481	7.3326	8.5884	7.9493	7.9541	7.9197	9.8487	9.9955	9.2357	10.6602	8.4697	9.9456	9.5071	9.0834	8.6146	8.9757	6.9675	7.9669	9.5001	8.6579	7.4371	10.3839	6.6057	8.9268	8.4139	9.108	10.3298	9.877	11.1833	10.4782	9.8612	8.325	9.5852	8.9099
APOL2	10.6309	10.2265	11.6727	10.5482	10.6801	11.1464	11.2107	11.222	11.0651	11.0432	11.099	10.7149	10.928	10.7601	10.8846	10.4676	10.3265	11.2413	10.6965	10.9405	10.1534	11.1026	11.8659	11.2238	12.1433	10.2358	11.4513	11.3642	10.4036	10.5441	10.7083	9.1258	9.7213	11.0265	10.5918	9.7954	11.9414	9.2176	10.6201	10.257	11.6432	12.041	11.962	12.3759	12.2401	11.8673	10.9083	11.939	11.0522
APOL3	7.2538	7.2474	7.9282	6.8361	6.8464	7.2576	7.6475	7.6188	8.0541	7.3144	7.3414	6.7363	6.8764	7.5042	6.4986	6.3324	7.1417	7.0637	6.8855	7.083	6.7581	6.4935	7.4087	5.0995	7.156	6.758	6.6249	8.308	7.2657	7.7081	7.6215	6.5156	6.987	7.2978	5.9718	6.9163	6.825	6.6143	7.7211	6.4386	8.5508	8.6101	8.0694	9.2244	8.75	7.9408	7.0818	7.7764	7.8179
APOL4	5.8049	6.3511	6.4469	6.2995	5.9303	6.1851	6.1972	6.5648	6.5522	6.2897	6.4858	5.6784	6.5164	6.1869	5.7736	6.2705	5.974	6.4764	6.4762	6.0607	5.9532	5.5795	6.1141	6.0444	6.3115	6.0427	5.81	6.4489	5.7843	6.1486	6.0481	5.8519	5.8637	6.0787	5.7336	5.6615	6.0196	5.7571	5.895	5.5067	6.1829	6.9647	5.9826	7.2329	6.8069	6.3726	6.0722	5.8746	6.6553
APOL5	4.8081	5.393	4.9866	5.0239	5.184	5.3189	5.2247	4.9719	4.9383	4.8298	5.1458	4.8233	5.4452	4.8414	5.0865	5.3239	4.936	5.0901	4.9269	4.8052	5.1306	5.5301	5.7212	5.547	5.3571	5.4811	5.893	5.2543	5.1332	5.3354	5.3441	5.6446	5.3713	5.745	5.5257	5.8207	5.4196	5.4476	5.6851	5.3327	4.9253	4.9413	4.9056	5.0375	5.0404	4.6357	4.7425	4.4419	4.8403
APOL6	10.1368	9.8027	10.7629	9.7792	10.1318	10.3872	10.3534	9.9715	8.9978	9.4359	9.8194	9.9687	9.4092	10.1515	10.0694	9.1399	10.0377	9.3816	9.9756	10.4333	9.9247	8.7026	9.0938	9.0044	8.7254	8.5261	9.082	9.0427	8.3544	8.4106	8.7507	8.099	8.1228	8.7604	8.6761	8.5023	8.9885	7.9419	8.6622	8.1354	9.9967	10.516	10.5444	9.6854	9.5196	10.2937	9.4603	10.5882	10.0938
APOLD1	7.1724	6.6785	6.4244	5.7836	6.8519	6.2217	6.5189	6.6417	6.2177	6.8473	6.7322	6.9552	5.897	6.8065	7.4666	6.0986	6.1538	6.3114	6.4196	6.8273	6.294	5.028	5.8324	4.8181	5.0537	5.2571	4.9151	5.7667	5.4437	6.6705	5.3766	4.979	5.3399	5.4713	5.6602	3.8898	4.7839	5.24	5.7821	4.5996	6.8866	7.2231	7.0246	7.211	6.5529	7.9085	7.0172	7.3221	6.9053
APOM	7.1578	9.3262	7.2471	7.261	6.9559	7.8203	7.769	7.0845	6.7838	7.0394	7.0806	5.8064	7.6037	6.5113	5.965	7.8866	7.0503	7.4435	7.5623	7.8317	7.8403	5.2523	5.1153	5.8859	5.28	5.6907	4.8086	5.4831	5.3775	5.5944	5.2642	5.1701	5.2364	5.8907	5.0456	5.6499	5.1089	6.0192	5.6987	5.0657	6.721	6.7281	6.5963	6.7206	6.8912	6.5974	6.8932	6.6384	7.0492
APOO	8.8063	10.191	8.6913	9.0395	8.4656	8.4871	8.1652	8.2933	7.8375	8.5022	9.4587	8.3944	9.6084	8.6886	8.9959	9.5627	9.1941	7.7061	9.3276	8.7782	9.8735	6.5181	6.7062	7.2192	6.4666	6.1092	6.4169	7.5376	6.9721	7.1769	7.0466	7.3987	7.3249	7.2524	7.2519	7.0877	6.779	7.5825	6.7128	6.774	8.514	8.0793	8.4307	7.518	7.5649	8.4037	9.2345	8.2638	9.3055
APOOL	9.4895	9.0151	9.6743	9.8098	8.8958	8.8167	8.6558	7.4897	7.1493	9.0444	8.838	7.4953	9.4585	9.5352	8.9186	10.3229	10.1946	8.0079	9.7029	9.5779	9.139	7.1183	7.0923	6.3892	6.1287	6.5384	6.9294	6.9532	7.0308	6.8675	7.2392	7.7858	7.2007	6.7176	7.1217	7.3252	7.2479	7.9113	7.2356	6.8569	9.0696	9.3589	9.4555	7.5517	6.6393	9.8744	9.3443	9.514	8.8282
APP	11.4434	11.2124	11.4208	11.6615	11.839	11.4493	11.4758	11.5153	10.9594	11.4158	11.0955	11.3056	11.4282	11.6558	11.2535	11.3796	11.7103	11.467	11.5373	11.6465	11.5001	9.6416	9.2837	9.7895	9.294	8.9798	10.1313	9.5713	9.7149	9.5562	9.4725	10.193	9.7364	9.255	9.9886	9.4972	9.0584	9.7292	9.3077	9.2324	11.5317	11.5941	11.4724	10.9326	10.2475	11.4811	11.3648	11.5851	11.3692
APPBP2	8.5308	8.74	8.686	8.9858	8.619	8.4888	8.399	8.3748	7.9857	8.6155	9.0381	9.1144	8.3879	9.696	9.3767	8.754	8.9705	8.3507	8.4818	8.9074	8.4158	6.3596	6.2024	6.2138	5.3141	5.9718	6.0888	6.7552	6.3889	6.7811	6.4884	6.8242	7.0685	5.9486	6.7082	6.8656	6.1884	6.6931	6.8109	6.0538	8.6361	8.4381	8.2543	7.8984	7.823	8.6566	8.7694	8.6974	8.8585
APPL1	8.1539	7.1096	7.8354	8.649	8.2148	7.483	7.6051	7.792	7.2422	7.8002	7.9918	7.8182	6.4526	8.2718	8.0724	8.2724	8.708	7.888	7.5396	8.0002	7.6191	6.3502	6.8519	7.0123	6.0684	6.9727	6.0883	6.7952	6.6523	7.136	6.8224	7.2476	7.6386	6.7645	6.7008	7.3961	6.71	7.3809	7.1483	6.2296	8.1016	7.0101	7.4016	7.1315	6.8563	7.7677	8.048	7.8077	7.9749
APPL2	9.2753	9.3063	9.7582	10.0973	8.7833	9.4482	8.9715	8.909	7.331	9.2492	8.9704	8.7726	9.4023	8.4199	8.6131	9.5974	9.8769	9.4026	10.1239	9.8565	9.4912	8.2926	8.0222	9.6319	7.468	7.4717	8.1621	7.6717	7.9658	7.0993	7.2501	8.1455	7.7943	7.9281	8.7044	8.3249	8.2772	8.1833	7.2001	8.0136	8.6245	8.0758	8.6609	7.3031	6.741	8.4881	9.0712	8.9756	9.1734
APRT	10.5654	10.9552	10.4999	10.4348	10.5328	10.4153	10.4989	10.4004	10.4274	10.6747	10.4069	9.6075	10.6738	9.462	9.7473	10.406	10.706	10.0141	10.9494	10.5084	11.0109	8.8408	8.4985	8.4201	8.6943	8.9272	8.4206	9.2497	9.121	9.0076	8.9152	9.1281	8.933	8.605	9.0932	9.1192	8.9956	9.0295	9.2169	8.856	10.7564	10.5892	10.7481	10.653	10.4704	10.6935	11.0516	10.653	11.1398
APTX	8.3266	8.9678	8.2227	8.0382	8.2171	8.4015	8.5161	8.6242	8.4135	8.3567	8.6523	8.7924	8.6058	8.7376	8.6502	8.4413	8.0287	8.4418	8.4098	8.2887	8.8117	6.4351	6.6033	6.1115	6.5334	6.7087	5.6866	6.8604	6.7251	6.3447	6.7227	6.71	6.8821	6.5916	6.6946	6.7492	6.7421	6.6074	6.4196	6.7226	7.9698	8.1396	8.0237	8.4279	8.1346	8.1256	8.729	7.9954	8.4097
AQP1	9.0074	9.189	8.8486	9.0174	9.7465	9.6046	9.2536	9.4225	10.1704	9.0703	9.0868	9.2401	9.1789	9.2806	9.0535	9.1925	9.5411	9.2888	9.1907	9.5861	9.6679	5.9969	6.4175	5.7931	6.3881	7.4279	6.2849	7.5269	7.5593	9.4582	8.5694	8.4017	8.9371	7.556	6.4245	7.9227	6.195	7.3055	7.8575	6.8812	9.8605	10.2287	9.2453	9.9219	9.3736	10.1958	10.3741	9.8479	9.8652
AQP10	3.8627	4.189	4.187	4.275	4.5357	4.1844	4.1926	4.2472	4.1713	4.1283	4.2512	4.2215	4.5712	4.0749	4.0197	4.3093	3.9765	4.3643	4.2252	4.3233	4.2191	3.952	4.1943	3.9529	4.2494	3.7044	3.8913	4.0713	3.9505	4.0565	3.8396	4.2888	3.8952	3.561	3.9241	3.5342	4.4401	3.6709	3.6204	4.6472	4.1538	4.0583	4.1017	3.9864	4.0883	3.8269	3.8137	3.7651	3.796
AQP11	7.4663	7.7191	6.3856	7.0813	6.9679	6.4998	6.3497	7.1919	5.6852	6.9256	6.9984	6.191	7.1766	7.2682	5.6751	7.7364	6.5209	5.4962	6.9111	6.9411	7.8704	5.2103	5.3838	6.3347	5.8409	5.3422	4.9333	5.4244	5.7549	4.9941	5.1691	6.0754	5.2944	5.7064	5.9656	6.0946	5.2507	6.0992	4.9808	5.1045	5.8562	5.8087	5.44	5.3609	5.0678	5.8863	6.1996	6.0572	6.2693
AQP12A	6.7234	7.4139	7.0624	6.8578	7.2022	7.3934	7.3279	7.2665	7.1923	7.1708	7.4548	7.7393	7.6808	7.1319	7.1143	7.2618	6.9671	7.2493	7.2715	6.9886	7.3994	6.8637	6.6671	6.9163	6.7445	6.7456	6.8126	6.7589	6.8099	6.458	6.7322	6.43	6.7059	6.9428	6.9315	6.5337	6.8766	6.5991	6.3628	6.5429	7.1517	7.0396	7.05	6.9408	6.7839	6.8764	6.932	6.7276	7.0079
AQP2	5.2705	5.1359	5.0851	5.0835	5.1933	5.4015	5.2014	5.2367	5.4375	5.0123	5.2964	5.5944	5.16	5.136	5.2812	5.3835	4.818	5.4245	5.1449	4.9688	5.553	4.8487	4.7192	4.5941	4.5715	4.3381	4.2808	4.0488	4.6073	4.5638	4.6355	4.4497	4.4992	4.984	4.8033	3.8314	4.9026	4.8952	4.5796	4.8033	5.0592	5.1109	5.0309	5.2132	5.3149	4.5603	5.3034	4.8626	5.085
AQP3	9.4331	9.6214	9.9845	10.0005	10.3524	8.6183	9.1718	9.3517	9.5375	9.0905	9.5143	8.6448	9.9248	9.2994	10.2351	9.6153	9.6703	8.2491	9.8675	9.2903	9.6921	7.6508	7.8383	7.0888	7.0364	7.8211	8.2158	8.0061	8.6462	9.2584	8.8095	7.8444	8.1387	8.5645	8.1445	8.1148	6.6587	8.0943	9.1984	7.5155	10.2988	10.3308	10.3587	9.9915	10.3791	10.7295	10.3173	10.4317	10.3438
AQP4	4.3048	5.0608	4.2957	4.2881	4.2035	4.1734	4.4059	4.4155	4.1247	4.8252	4.2985	4.6774	4.8021	4.4745	4.1641	4.3938	4.0495	4.8717	4.3081	4.3243	4.3933	4.6881	4.3477	4.3266	3.9007	4.4306	3.9235	4.011	4.127	3.8641	4.2915	4.2676	4.2688	4.191	3.9593	4.4221	4.1336	3.9336	3.5815	3.9779	4.2225	4.2288	4.1979	4.2443	3.966	4.0303	4.1211	4.2043	4.3055
AQP5	4.4105	4.7272	4.3241	4.2795	4.743	4.7974	4.5497	4.3124	4.2495	4.4134	4.7617	3.9969	4.6663	4.2267	4.4649	4.6218	4.0932	4.3354	4.9562	4.1689	4.3144	3.8834	3.7436	3.0926	3.9096	4.0988	3.7874	3.6108	4.6499	4.4642	5.9681	3.7803	3.5519	4.0034	3.4786	3.0585	3.6131	3.2422	3.3067	4.6597	4.6114	6.3595	4.9007	4.5721	4.1999	4.9213	4.3595	4.4465	4.7247
AQP6	6.5905	6.6309	6.5174	6.4816	6.5261	6.8742	6.9424	6.2495	6.9398	6.1806	5.8852	5.7465	5.9972	6.0221	6.266	6.1278	6.3452	6.6802	6.172	6.2858	6.642	6.8928	6.9134	6.6028	6.6078	6.6179	6.5612	6.4239	6.9425	6.3143	6.6205	6.5092	6.4306	6.8103	6.7269	6.7711	6.6452	6.6364	6.5778	6.7854	6.4241	6.0903	6.1105	6.6122	6.7293	6.2101	6.5516	6.0029	6.3033
AQP7	8.253	9.0623	8.3705	8.3366	7.4645	9.2743	8.5375	8.558	7.4211	8.9439	9.127	8.992	8.6905	7.8884	7.1542	8.8117	7.5544	9.1154	8.6916	8.6377	7.9911	6.1067	5.8712	8.4894	5.2142	5.4789	5.7794	5.5883	5.8062	5.5524	5.6316	6.1583	5.8871	6.1282	6.2596	6.4148	5.0986	6.926	5.5567	5.4559	5.576	5.5774	6.1531	5.8214	5.5373	5.6887	7.4351	6.9656	6.5963
AQP8	12.4724	12.5464	11.9399	12.0562	11.2603	12.845	12.759	12.5872	11.937	12.8773	12.2258	12.3657	11.7751	11.3419	8.6073	12.5986	11.6571	12.9066	12.6434	12.1547	11.4852	6.7802	5.6683	12.2289	5.7001	4.8834	5.234	8.1575	7.9184	5.8952	5.615	10.5538	7.9765	6.3422	6.7505	10.8064	5.6047	11.2232	5.8193	6.8353	8.6045	5.5795	6.4275	6.1849	5.9383	8.5881	10.4616	11.1402	11.4535
AQP9	3.9872	4.1665	4.3055	4.01	4.1821	4.2933	4.1791	4.414	3.9131	4.0484	4.6817	4.5286	4.4548	4.3362	4.2123	4.0731	4.0788	4.0431	4.0888	4.0413	3.9882	6.5625	7.4111	4.5375	6.8062	6.7642	7.6534	3.7747	5.7255	6.8979	6.142	3.5516	3.555	6.5393	5.571	3.6349	6.1129	3.7819	5.0227	8.0178	6.1428	9.879	7.2528	7.4134	6.0078	6.1086	4.0751	7.1834	7.0517
AQPEP	3.41	3.5694	3.06	3.2067	3.2483	3.1319	2.9229	3.2168	3.3707	3.1027	3.1738	3.4069	3.2178	3.2724	3.2146	3.0533	3.1679	3.0829	3.0525	2.9584	3.2427	2.9979	2.9869	2.7493	3.6503	2.8198	3.4923	2.9882	3.662	3.1193	2.8772	2.9155	3.4039	2.8963	2.817	2.9055	3.046	2.7094	2.9937	3.6276	3.1139	3.0407	3.0909	3.2836	3.3002	2.9065	3.1053	3.2979	3.1636
AQR	8.7751	9.0333	8.6846	8.8492	8.6384	8.2644	8.3312	8.3148	7.8927	8.4844	8.6843	8.1507	7.9733	8.3336	8.6359	8.3846	8.8331	8.3341	8.8009	8.7353	9.027	7.4918	7.4259	7.3144	7.549	7.4436	7.4475	7.8475	7.7286	7.431	7.5394	7.6949	7.59	7.7424	7.4694	7.7373	7.5087	7.5544	7.6859	7.7833	8.8257	8.9699	8.889	8.6639	8.4152	9.0658	8.6966	8.7825	8.8549
AR	5.3193	6.2228	5.5905	6.2621	5.1847	5.867	6.0543	5.2053	5.8188	5.3597	6.5176	7.0419	5.8366	5.5222	5.8267	5.814	5.4597	6.1659	5.3806	5.4745	5.505	5.9224	5.1423	5.5509	6.0503	5.4008	5.4652	5.3258	5.3454	5.2257	5.3629	5.0867	5.2795	5.53	5.4267	5.0213	5.2054	5.0016	5.1747	5.7966	5.421	5.6655	5.2835	5.1642	5.6266	5.1081	5.3932	4.8282	5.4022
ARAF	8.3609	8.0343	7.8669	7.8099	8.246	8.5344	8.6806	9.0331	9.3253	8.9081	7.8927	8.3331	8.2396	7.9508	8.134	7.9851	7.8006	8.8327	7.7958	7.9897	7.6156	7.74	7.6213	7.8058	7.7132	7.409	7.4341	7.6478	7.768	7.4377	7.4582	7.8732	7.6707	8.0232	7.7192	7.857	7.3724	7.8837	7.4633	8.2481	7.7513	7.9385	8.2126	8.658	8.8794	8.1008	8.1331	8.033	8.186
ARAP1	7.624	7.7144	7.565	7.3747	7.5507	7.9507	7.8867	8.1665	8.4285	7.9635	7.1822	7.2761	7.765	7.0301	6.9074	7.1625	7.7307	8.3909	7.6952	7.4702	7.6151	6.5398	6.4726	6.328	6.148	5.9063	6.6796	6.5272	6.1935	6.2168	6.2244	6.2376	6.5304	6.1113	6.2785	6.247	6.3657	5.9388	6.399	6.6226	7.9272	7.8873	8.004	8.5802	8.5059	7.9249	7.34	7.9558	7.4831
ARAP2	9.2813	8.1187	9.2405	8.6548	8.7552	8.6248	8.5273	8.5084	8.1513	8.6239	9.1585	8.8161	7.5166	9.7323	9.3746	8.8662	8.7766	8.1302	8.5154	9.3151	8.7953	6.9026	6.4265	6.3261	6.6221	6.7486	6.7697	6.8601	6.7018	5.812	6.4474	5.7424	5.9127	6.1736	7.0451	6.2916	6.8006	6.3179	6.9548	6.1185	9.4813	9.1505	8.8526	8.6592	8.595	9.3068	8.7768	8.953	8.7777
ARAP3	6.7325	5.8687	6.4366	5.8428	7.1871	6.4563	7.1402	7.1726	7.894	6.9626	6.4261	7.1154	6.9147	8.207	7.3867	6.4768	6.6432	7.4174	5.8361	6.3898	5.9515	5.8634	6.1765	5.3742	6.1406	6.6736	5.7578	6.4107	5.7565	7.1035	6.2582	6.7747	6.728	6.2937	6.4531	6.3948	6.091	6.1928	6.5003	6.212	6.7742	7.3232	7.0958	7.3335	7.9401	7.2181	6.3463	7.2179	6.8006
ARC	3.338	3.532	3.6155	3.6105	3.6668	3.9592	3.7871	3.4858	3.6378	3.3385	3.3603	3.9903	3.9573	3.4207	3.8165	3.7009	3.4996	3.391	3.816	3.4223	3.5117	5.1886	4.8343	4.9969	4.679	4.3748	4.9587	4.464	4.7433	4.7346	4.6143	4.4709	4.1765	4.5171	4.8641	4.6328	5.3608	4.404	4.3493	4.6215	3.6912	3.3904	3.7701	3.7921	3.665	3.5392	3.6009	3.3873	3.2122
ARCN1	10.3764	10.0294	10.5356	10.7654	10.6837	10.24	10.1589	10.1024	9.5919	10.2647	10.1797	9.5463	10.4537	9.804	10.5786	10.3862	10.9128	9.8397	10.4823	10.7854	10.2059	8.7562	7.9132	8.6385	7.5851	7.7553	8.5663	8.5925	8.4502	8.173	8.5127	8.5144	8.5753	8.4012	8.7015	8.4348	8.5458	8.3907	8.4356	7.9606	10.8651	10.7667	10.7207	10.0781	9.7193	10.7937	10.8638	10.6405	10.7082
AREG	7.0141	7.0557	6.7204	7.25	7.2881	6.6936	7.2496	6.7901	6.3146	7.2566	7.5275	7.1411	6.5911	6.9279	9.3643	6.9803	6.7294	6.1805	7.4087	7.0365	7.093	9.4794	9.5273	9.1664	8.8888	8.5868	9.2159	7.149	7.0485	7.3791	7.7556	5.829	7.2738	7.9242	10.1772	6.1844	8.1574	6.8544	7.0715	6.4918	7.8273	8.86	8.5281	8.0869	7.6559	9.2614	8.8961	8.3152	8.8427
AREGB	3.922	3.3069	3.7322	4.1037	4.5719	4.0843	3.8938	3.7062	3.4727	3.5442	3.2958	3.4289	3.3805	3.4539	4.0394	4.0854	3.8233	3.717	3.8132	3.7214	3.7654	5.2378	4.1213	3.7935	3.8037	3.5648	3.89	2.097	4.1248	2.7694	3.5946	3.2134	2.0983	3.085	4.6038	3.0625	3.5844	3.1157	3.0719	2.4617	3.9935	5.4948	4.099	4.0695	3.4948	4.1883	4.2005	5.3424	5.1532
ARF1	11.6234	11.2384	11.6496	11.5829	11.7675	11.4452	11.6023	11.7265	11.1492	11.5643	11.2818	11.1306	11.9408	11.0922	11.4996	11.6568	11.6932	11.293	11.7019	11.6455	11.4103	10.1844	9.815	10.338	9.7027	9.5308	10.1488	10.066	9.944	9.7519	9.9102	9.9487	9.9696	10.0606	10.0554	9.9005	9.919	9.9732	9.6873	9.3602	11.6798	11.7543	11.8711	11.4478	11.1387	11.6699	11.8243	11.7932	11.8261
ARF3	10.0191	10.2753	10.4968	10.2235	10.2636	10.4203	10.3174	10.1673	9.833	10.1633	9.838	10.24	10.9221	9.8592	10.1272	10.3297	10.5195	10.4325	10.2934	10.4712	9.8683	8.5582	8.0051	9.1233	7.6702	7.5299	8.3331	8.3597	8.0618	7.9706	7.8632	8.3381	8.0177	7.8816	8.3425	8.3817	8.1814	8.6771	7.763	7.6127	10.0098	9.8828	9.9152	9.7861	9.2755	10.0389	9.9031	10.0653	10.2199
ARF4	11.3248	11.5123	11.2582	11.2486	11.7533	10.9875	11.2866	11.3022	10.5954	11.2084	11.6616	11.2457	11.5804	11.6835	11.9899	11.6292	11.8229	10.683	11.5457	11.1987	11.8467	10.6347	10.3849	10.3758	10.3488	10.3616	10.539	10.1767	10.15	10.2195	10.202	10.4034	10.6956	10.5269	10.6631	10.0637	10.6614	10.3752	10.2465	10.0762	11.6895	11.653	11.556	11.1151	10.8161	11.611	11.8437	11.6266	11.7433
ARF5	9.2336	9.861	8.7969	8.9969	9.1059	9.365	9.6594	9.612	9.5968	9.5194	8.5413	7.3607	9.3407	8.1686	8.3364	8.9399	9.3345	9.6553	9.679	9.1284	9.8702	7.61	7.5533	7.8238	7.5428	7.4662	7.5829	7.5086	7.6057	7.4512	7.3998	7.7329	7.5434	7.7099	7.5236	7.3418	7.5768	7.4588	7.4401	7.5954	9.1375	8.9396	9.3238	9.4902	9.4185	9.1028	9.5718	9.1726	9.6152
ARF6	10.7484	10.4197	10.669	10.7501	11.1234	10.8366	10.8703	10.8831	10.5957	10.8863	10.5953	10.8757	10.285	10.9431	10.9812	10.5652	10.8213	10.6685	10.7116	10.7985	10.8642	9.4481	9.234	9.5437	9.0135	9.1376	9.187	9.746	9.4793	9.1096	9.4935	9.6866	9.6342	9.6148	9.6803	9.6638	9.5164	9.8242	9.5672	8.9434	10.8376	10.6147	10.6259	10.3858	10.4229	10.5395	10.8433	10.7575	10.4844
ARFGAP1	7.8617	7.7218	7.3809	7.6607	7.959	8.1665	8.4646	8.7683	9.229	8.5301	7.3981	7.7119	7.7316	7.6763	7.7788	7.5039	7.0116	8.8067	7.4374	7.5711	7.33	7.5848	7.9379	7.4192	8.0628	7.913	7.7132	7.459	7.7606	7.7474	7.7303	7.5314	7.3492	7.869	7.6007	7.2274	7.8073	7.1457	7.5758	7.586	7.4307	8.1498	7.9486	8.8538	9.1071	7.9317	7.4748	7.8949	7.4038
ARFGAP2	9.3037	8.9823	8.9785	8.7422	9.1713	9.3954	9.5409	9.7027	10.0076	9.6176	8.5305	9.0525	9.3342	9.0525	9.0594	8.8471	8.7631	9.5701	8.8139	9.0283	8.698	7.2032	7.2761	7.3006	7.202	7.0323	7.2031	7.1148	7.0378	6.8915	7.0459	6.893	7.1443	7.3611	7.0749	7.121	6.9746	7.2424	6.859	7.1089	9.0562	8.9101	9.1631	9.66	9.6516	8.9751	9.0553	8.8577	8.7134
ARFGAP3	8.5279	8.836	9.1348	9.0266	9.2704	7.8004	8.043	8.0858	7.1034	8.1157	9.9467	8.2802	9.253	9.4863	10.0779	9.8055	9.4609	7.2905	9.4868	8.7985	9.7167	8.7255	8.6808	8.6386	8.6522	8.0781	9.146	8.1805	8.3544	8.4649	8.4316	7.2079	7.9762	8.1503	8.5393	7.4709	8.9172	7.3805	8.0465	7.4487	10.0404	10.5322	9.9646	9.2145	8.9172	10.2184	9.9855	10.1295	9.8288
ARFGEF1	11.038	10.4637	11.0788	11.1764	11.1836	10.8829	10.7359	10.7814	10.2301	10.9797	10.9109	10.9965	10.1438	11.1654	11.3208	11.0225	11.2258	10.4872	11.0359	11.1149	11.1145	8.6092	8.5156	8.4443	8.3128	8.0199	8.66	8.5956	8.3974	7.9367	8.0135	8.7787	8.2811	8.1829	8.5928	8.5849	8.6485	8.6902	8.2128	8.2639	10.9696	10.8386	10.977	10.1774	9.9629	10.9874	10.7868	10.9073	10.8546
ARFGEF2	9.234	9.0623	9.472	9.829	9.5946	9.0002	8.7774	8.6924	8.0921	9.0649	9.5606	9.3123	9.4971	9.9991	9.9564	9.8749	9.7396	8.4822	9.4673	9.5719	9.7008	8.4703	8.1891	8.8153	8.0611	8.235	8.1411	8.2017	8.1262	7.8931	8.0946	8.4106	8.1015	8.5206	8.763	8.2778	8.2769	8.3197	7.8836	8.4116	9.5042	9.3202	9.3418	8.3472	7.9104	9.2494	9.3306	9.3132	9.0674
ARFIP1	9.6486	9.8711	10.1199	10.2931	9.9024	9.5506	9.4308	9.125	8.2096	9.6102	10.42	9.9053	9.944	10.0525	10.1309	10.7567	10.2169	9.3668	10.3112	10.0274	10.34	8.104	8.2505	8.0836	7.692	7.5812	7.852	8.3204	7.8792	7.3558	7.9979	8.325	8.1018	7.9519	8.4866	8.3459	8.1536	8.6282	7.7432	7.7267	9.56	9.5722	9.6553	8.7312	8.5531	9.6836	9.9007	9.9556	10.0093
ARFIP2	9.3371	10.1379	8.6493	8.716	9.4605	9.1617	9.4951	9.8174	10.1411	9.57	8.8055	8.5563	9.0435	8.4993	9.4396	8.8363	9.0823	9.4001	9.0294	8.8482	9.5248	6.9589	7.2372	6.9127	7.0253	7.1181	6.4984	6.5961	6.6487	6.8148	6.9494	7.1422	7.16	7.2518	7.0066	7.0885	6.7926	6.668	7.0301	6.9293	8.6373	9.077	9.2387	9.5736	9.6763	9.0736	9.841	9.1331	9.6045
ARFRP1	7.9841	7.7115	7.728	7.187	7.6251	8.2889	8.0773	8.3961	8.5122	7.9772	7.1946	7.4857	8.0827	7.4229	7.5509	7.4738	7.2004	7.9561	7.5982	7.4742	7.4009	7.3245	6.8324	7.3641	7.44	6.9656	7.4099	6.7731	7.2539	6.6923	7.0986	7.0116	6.7609	7.0174	7.1346	6.7713	6.927	6.8925	6.7566	6.9465	7.1111	7.5468	7.8257	8.1698	8.2587	7.702	8.0425	7.6522	7.5662
ARG1	5.1154	5.0495	5.2408	5.0646	4.9732	5.0771	5.3785	5.1856	5.4145	4.9802	4.859	5.2377	5.231	4.9371	5.2106	4.952	5.1455	5.4935	5.1864	5.0471	5.2991	5.4561	5.3383	6.046	5.6564	5.0746	5.7513	5.4538	5.5082	5.1573	5.3707	5.3347	5.0906	5.8672	5.2549	5.443	5.3793	5.5778	5.7411	4.9463	5.1534	4.9798	4.9403	5.1545	5.2584	4.9964	5.1907	4.833	4.8378
ARG2	8.6179	9.3428	8.2757	8.0188	8.049	8.5437	8.5376	8.9278	8.3894	8.4797	8.2109	7.9057	7.8394	7.8344	8.0259	8.2575	7.9249	8.1284	8.6529	8.305	8.5934	7.1775	7.135	7.1956	6.8527	6.683	7.2357	7.1973	7.1079	7.1662	7.0281	7.2671	7.0884	7.1294	7.0853	7.2095	6.9542	7.4605	6.9372	6.6687	7.5738	8.0091	8.226	8.2534	8.0941	8.0179	8.1123	7.7836	8.0064
ARGLU1	10.9518	10.898	11.5592	11.7156	11.6801	11.1244	10.7335	11.1506	9.9718	11.0032	11.4288	11.173	10.7856	11.7121	11.5802	11.1772	11.6282	10.7618	11.3358	11.5748	11.3794	9.8922	10.1289	9.4327	10.0855	10.6461	9.6063	10.0793	9.9635	9.7882	9.8359	10.0477	10.0943	9.4692	10.1193	10.321	9.8797	10.0257	10.2859	10.3778	11.9021	11.0342	10.951	10.2462	10.406	11.5207	11.3106	11.4542	11.1572
ARHGAP1	10.347	9.0458	10.1694	9.842	10.1907	9.9338	10.0445	10.0968	10.1506	10.1893	9.888	10.2194	10.7956	10.5369	10.5752	10.1762	9.9461	10.158	9.7663	10.2415	9.0132	8.7179	8.4027	8.8749	8.6858	8.4354	8.9345	8.6771	8.7363	9.2632	8.7171	8.3982	8.8375	8.7652	8.724	8.4886	8.57	8.7213	8.6521	8.3163	10.1779	10.0941	10.2904	10.1354	10.1581	10.6106	9.5963	10.3653	9.9477
ARHGAP10	6.16	6.2203	6.3881	6.0565	6.2532	6.4352	6.5127	6.1811	6.9477	6.6174	6.2722	5.8327	6.3228	6.4189	6.1656	6.3196	5.8624	6.3143	6.4667	5.8932	6.2615	5.1779	5.0319	5.2928	5.4036	5.0458	5.7588	5.4162	5.3037	5.5106	5.48	5.2477	5.3204	5.2235	5.4044	5.348	4.8246	4.9497	5.409	5.1968	6.1059	6.3099	6.1614	6.2615	6.5378	6.037	5.736	5.917	6.171
ARHGAP11A	5.5843	4.6382	5.3539	5.0286	4.6868	4.797	4.7065	5.3185	4.3134	5.1221	5.0263	5.2787	4.9801	5.262	6.1617	5.3486	5.2634	4.7211	4.6431	5.4571	5.5912	4.3617	5.3514	4.7389	5.2283	4.4423	4.9565	5.263	5.1507	4.8078	5.0696	4.9034	4.5843	4.8499	5.2917	4.6997	5.4038	5.309	5.0502	4.8895	5.3009	5.1612	5.2776	4.7295	5.2925	5.1391	4.8904	5.4925	5.5619
ARHGAP12	7.9672	7.318	8.0117	8.7616	8.2615	7.4418	7.435	7.6688	6.6163	7.3484	8.0578	7.4575	7.2173	8.1615	8.1312	8.4375	8.2145	7.1589	8.2599	8.2413	8.1519	6.5056	6.7251	6.9212	6.9301	6.3574	6.7663	6.6808	6.105	5.6968	6.1949	6.6064	6.97	6.5587	6.9147	6.5994	6.7935	6.9733	6.2705	6.5442	7.6732	7.7923	7.4378	6.4398	6.247	7.7792	7.6473	7.848	7.8515
ARHGAP15	8.052	8.5457	7.7145	8.2242	7.4268	7.4455	7.7544	8.05	7.8884	7.8707	8.3629	7.086	7.6361	7.8241	7.4959	8.1087	8.2733	7.3524	8.5357	7.7739	8.2716	6.5277	7.1721	5.4594	7.5042	7.4641	6.7765	6.7385	7.242	7.3133	7.0966	6.9763	7.1124	6.7598	6.1753	7.0418	7.2915	6.894	7.8271	7.6906	9.6547	8.7254	8.3151	8.5635	9.0844	8.8187	8.6789	8.4233	8.013
ARHGAP17	10.251	7.9769	8.9816	8.8638	9.2975	9.0094	9.9526	9.2721	9.3322	9.6126	8.1091	9.0317	9.022	9.2459	8.4457	8.7243	9.0197	9.9738	8.8047	8.9967	8.5117	8.3535	8.696	9.0295	8.5733	7.8019	8.5646	8.1261	7.6993	7.8159	8.0016	7.8523	8.1582	8.019	8.4167	8.0182	8.693	8.3371	7.923	8.0201	9.278	9.6076	10.0977	10.0891	9.9701	9.678	9.2632	9.7461	9.5163
ARHGAP18	10.0252	10.1936	10.1875	10.5117	10.0132	10.1143	9.6845	9.9477	9.3956	9.9322	10.5298	10.0478	9.6153	10.1202	10.136	10.6529	10.49	10.0948	10.518	10.297	10.8528	7.3013	7.3969	7.052	7.4593	8.0687	7.3432	7.9861	7.7693	7.1485	8.0516	7.8807	7.6608	7.6506	7.598	8.1452	7.4885	8.5757	7.8078	7.7807	9.9174	9.7188	9.951	9.4361	9.1652	9.8552	9.99	9.9753	10.1181
ARHGAP19	8.3798	9.0131	8.7799	8.7454	8.0411	7.9277	8.0881	8.2676	7.6528	8.2544	8.2162	7.6568	7.9763	7.8006	7.9734	8.5221	8.4766	7.6669	8.6281	8.6707	9.0079	5.2492	5.6653	4.4646	5.6828	4.9888	5.0363	5.9878	5.9633	5.2995	5.7701	5.7387	5.4359	5.2839	5.501	5.4786	5.5593	5.7594	5.8022	5.193	9.1239	8.4995	9.0391	8.7616	8.4892	8.7344	8.1792	8.5479	8.4731
ARHGAP20	5.1205	5.2359	5.3938	5.4004	5.3017	5.4679	5.4796	5.292	5.9101	5.2497	5.2279	5.9346	5.8672	5.2974	5.4493	6.0544	5.465	5.4918	5.1499	5.4109	5.4986	5.6851	5.7194	5.9986	6.0344	5.528	5.7892	5.8285	5.8263	5.9285	5.8631	5.844	5.704	5.8632	5.7412	6.1537	5.8483	5.7677	6.1749	5.6816	5.5186	5.0974	5.3633	5.5403	5.7006	5.2968	5.626	5.2376	5.2959
ARHGAP21	10.1158	9.5137	10.1076	10.2553	9.9361	9.9124	10.0362	9.6014	9.1069	10.0442	10.0546	9.9954	9.0825	10.417	10.4343	9.7136	10.1612	9.8359	9.7163	10.1225	9.928	8.603	8.7226	8.6873	8.7052	8.1349	8.9239	8.1371	7.8723	7.8876	7.848	7.847	8.0175	7.9208	8.446	7.9563	8.5368	8.1775	7.6589	8.1634	9.6091	9.6903	9.9849	9.586	8.8753	9.9222	9.74	9.8794	9.6119
ARHGAP22	7.4654	6.8369	6.7023	6.003	6.1051	6.3511	6.9	6.6754	7.3387	6.911	7.0422	6.2528	6.4255	6.5566	6.2756	7.0866	6.6273	6.451	6.4189	6.0643	5.6909	5.3749	4.5352	5.2047	5.4938	5.4757	5.1352	5.833	5.028	5.284	5.433	4.8644	4.9363	3.9953	4.949	5.2401	4.4818	4.6485	5.4379	4.997	7.0428	7.2997	6.8138	8.5509	8.0635	6.981	7.0133	7.5597	6.6605
ARHGAP23	7.2484	6	6.8149	6.2935	6.8864	6.5993	6.7874	6.7159	7.5663	6.8804	7.3294	6.6337	7.4591	7.8257	7.9182	6.7536	6.4128	6.6765	6.1812	6.522	5.2974	5.6905	6.2689	5.3497	6.7643	6.5957	6.4278	6.7832	6.5108	8.2276	6.9209	6.4458	6.9861	7.0013	5.9016	5.3667	5.9736	5.9774	7.2051	5.5063	7.727	8.3284	7.9497	7.9386	8.0324	8.3942	6.7717	7.8443	7.5632
ARHGAP24	6.2222	6.6859	6.1652	6.5943	5.8915	5.7487	5.8636	5.8567	6.5257	5.7089	6.3704	5.6526	6.0293	6.581	5.9865	6.5563	6.8401	5.7291	6.6789	6.2751	7.0055	4.7829	5.6088	4.5288	5.3429	5.9009	5.5027	5.7945	5.1685	5.9786	5.6361	5.2771	4.9288	5.1027	5.0185	4.9545	5.2597	5.3145	6.2013	5.6956	7.4198	7.0049	6.827	6.9326	6.6437	7.3548	6.5071	6.9231	6.2354
ARHGAP25	8.6212	9.2882	9.178	8.9478	7.9588	8.2639	8.4788	8.8169	9.2537	8.6999	9.478	8.6609	9.0441	9.5048	8.7411	8.8472	8.3681	8.5794	9.0911	8.4295	8.4089	6.7401	7.6946	6.2303	7.4157	7.4055	7.1878	7.3774	7.3126	8.0613	7.467	6.9925	6.955	7.1085	6.5467	7.0419	7.4067	6.9632	8.0626	7.5189	10.2575	9.8966	9.5572	9.9657	10.1637	9.4494	8.8021	9.4946	8.6888
ARHGAP26	10.1984	8.0263	9.0343	9.0544	9.6726	9.1266	10.0604	10.1289	9.3367	9.6859	7.8998	9.2339	8.3952	8.1442	8.8188	8.0405	9.1273	9.8229	8.7003	9.712	8.2752	8.2396	8.6739	8.4793	8.0646	7.8631	8.3516	7.957	8.3045	7.6605	8.124	7.776	7.9812	8.5014	8.0028	7.6204	8.1441	7.9011	7.6266	8.17	9.1058	9.9496	9.7519	10.0349	9.8436	10.0518	9.0008	9.6267	9.5104
ARHGAP27	9.503	9.257	9.1815	8.7663	9.5929	9.7998	9.72	10.096	9.8422	9.8301	8.9863	9.8496	9.4281	10.2156	9.7412	8.8798	8.9601	9.8379	9.0059	9.6265	8.6491	8.1626	8.6296	8.4324	8.0803	8.2891	8.1629	7.8523	7.9571	7.3176	7.5357	8.0244	7.8816	8.015	8.5398	8.1787	8.8107	8.165	7.7303	8.0931	9.107	8.7099	9.4343	9.1685	9.0014	9.1719	8.8314	9.2444	8.7216
ARHGAP28	5.7041	5.2823	4.9331	4.9476	4.4709	4.8599	5.248	5.0305	4.5689	5.546	5.5444	4.9541	4.0024	5.2858	4.8255	5.0372	5.3469	4.8083	5.3806	5.2026	5.0116	2.9619	3.3656	3.1885	3.6528	4.436	4.1867	5.2343	4.2938	6.0212	4.083	4.0727	5.1104	4.6677	3.2219	3.7934	3.8796	3.6044	4.1866	3.3331	5.4936	6.4087	4.4664	4.6571	4.5524	5.5816	4.4199	5.9131	5.8618
ARHGAP29	6.1102	5.8217	6.0453	6.4948	6.061	5.8206	5.6479	5.8457	5.9166	5.8556	7.3102	6.1927	6.3681	6.8115	7.0858	7.4465	7.0314	6.3091	6.2489	6.0311	6.2754	3.9811	4.8053	4.806	5.9942	6.4223	5.2594	5.4103	5.7685	6.7086	5.8549	4.9465	5.925	5.6231	5.1548	3.4824	4.8857	4.5612	6.0684	5.0227	7.2125	7.6509	6.8298	6.2345	5.9382	7.743	6.932	7.4514	6.5253
ARHGAP30	7.8038	7.9408	8.0277	7.2681	6.6109	7.3872	7.3658	8.187	8.6187	7.6088	7.8877	7.4685	7.767	8.3351	7.2213	7.4012	6.4578	7.1751	7.1199	7.4377	6.6861	5.309	6.3916	3.752	6.0362	6.5493	6.0291	5.9731	6.3888	6.7801	6.2525	5.8232	5.7643	5.9112	4.8471	6.2433	6.2218	6.0282	6.866	5.414	9.3745	8.6706	8.0604	9.3129	9.8964	8.3465	7.1994	8.6382	7.3296
ARHGAP31	6.4713	6.8714	6.2149	6.8114	6.6271	6.8029	7.0792	6.5899	6.5512	6.2666	6.6743	6.1388	7.066	6.4364	6.8823	6.5046	6.599	6.4385	6.9775	6.6038	6.6662	6.3158	6.7908	6.2221	6.0879	6.4499	6.085	6.7093	6.6391	7.3754	6.5771	6.8776	6.773	6.5838	6.5579	6.4902	6.2925	6.191	6.8573	6.4328	7.1622	7.1216	6.7891	6.6036	6.5136	6.9579	6.784	7.0001	6.7276
ARHGAP32	9.446	9.4747	9.7226	9.8562	9.8774	9.5249	9.5702	9.796	9.9945	9.8529	9.416	9.9362	9.3338	9.552	9.2732	9.7466	9.8798	10.0563	9.4652	9.767	9.7333	6.9676	6.437	7.0823	6.3901	6.699	6.4243	6.9885	5.78	5.7525	6.1384	6.9647	6.4926	6.7124	7.0438	6.6827	6.6477	6.7064	6.1194	6.5838	8.8469	9.0164	9.3404	9.0254	9.1422	9.3262	9.2163	9.2764	9.7909
ARHGAP33	7.853	5.8876	6.7673	6.4391	7.0665	7.9857	7.4621	8.4554	9.0334	8.1791	5.9439	7.0452	6.0399	8.0473	7.8497	5.5735	6.5443	8.2448	6.0811	7.1924	6.1365	5.8641	5.905	6.0792	5.1711	6.0986	5.9738	6.2096	5.9994	6.0665	6.1915	6.4029	6.4113	5.2971	6.5249	6.1944	6.1699	6.5886	6.4513	6.154	6.8521	6.6285	6.9676	8.1563	8.7151	7.544	6.3778	7.1336	6.0738
ARHGAP36	3.4737	3.7341	3.5499	3.7762	4.1822	3.8398	3.5932	4.2409	4.096	3.5068	3.9525	4.313	3.4886	3.4566	3.3527	3.6554	3.9294	3.5331	3.8065	3.3572	3.4065	3.5616	3.3919	3.7722	3.4167	3.363	3.4898	3.5186	3.6463	3.4555	3.1443	3.5372	3.439	3.1521	3.5271	3.5822	3.2654	4.1692	3.4115	3.7347	3.1599	3.3226	3.3704	3.2024	3.3468	3.6912	3.4065	3.4224	3.4216
ARHGAP39	7.39	6.5089	6.741	6.3639	7.4552	6.7142	7.4965	7.6986	7.8832	7.1387	5.5906	6.4617	7.1123	7.0983	7.5356	6.6048	6.2365	7.1545	6.3006	6.9857	6.3595	5.3419	5.9007	5.1515	5.0407	5.116	5.4724	5.5386	6.0838	5.2633	5.719	5.5749	5.487	5.3952	5.6926	5.5882	5.0556	4.8291	5.4299	5.0321	6.4034	6.7113	6.5927	6.1646	6.8985	6.6402	6.5437	6.6387	5.8361
ARHGAP4	7.0043	6.863	6.5366	6.3194	6.5965	7.7458	7.2946	7.6997	7.9664	7.1734	6.9215	7.1731	6.6752	6.8865	6.9095	6.6671	6.0464	7.6426	6.5225	6.6593	6.4397	6.8658	6.7449	6.3823	7.4477	7.1213	6.3871	6.6977	7.034	6.8991	6.7796	6.2246	6.3394	6.7654	6.4674	6.4592	6.7321	6.1503	6.9487	7.5937	7.0989	6.8232	7.1665	8.4384	8.8206	6.9172	6.6347	6.8318	6.5524
ARHGAP42	8.5659	8.0124	7.6607	8.2774	7.8664	7.3253	7.96	7.2751	5.41	8.1846	8.126	7.7354	7.4706	8.0979	8.3553	8.7432	8.0952	8.0519	7.7865	8.3891	8.0712	6.8878	6.6221	7.9609	5.988	6.2538	6.4574	6.7721	5.6959	6.8365	6.2822	6.6147	6.9246	6.3789	7.1026	6.8786	6.632	7.2799	6.7517	6.5263	7.0229	6.4948	6.8663	5.9911	5.8406	7.3438	7.9547	7.5133	7.6824
ARHGAP5	8.9708	8.1566	8.5993	8.6887	8.7927	8.6434	8.7505	8.7175	8.2531	8.6859	8.8843	9.0556	8.6302	9.4847	9.0112	9.2911	9.0018	8.6506	8.9534	8.9047	9.2292	6.5039	6.8243	6.8127	6.7262	6.3244	7.5134	6.825	6.5824	6.1007	6.3839	7.3303	6.8463	6.54	7.0345	6.8487	6.6799	7.1849	6.396	5.6901	8.2764	8.4224	8.5851	8.2641	8.012	8.7648	9.023	9.091	9.0294
ARHGAP6	6.3938	5.1438	5.1592	4.9768	5.5847	5.1154	6.0346	5.5772	6.2668	5.6707	5.5744	5.5184	5.7517	6.0097	6.2735	6.0151	5.5558	5.9846	5.3292	5.4661	5.1775	4.2751	4.7041	3.7957	4.7746	5.8845	4.5664	5.2604	4.8886	6.2111	5.1172	5.0951	5.7309	5.0552	4.1244	4.8204	4.4557	4.3647	5.5171	4.8914	5.623	6.4259	5.6367	6.292	6.8095	6.383	5.941	6.4241	6.2484
ARHGAP8	9.8337	8.7213	9.5501	9.2674	9.9902	9.7578	9.8428	10.08	10.4775	9.7781	8.4334	9.647	9.0928	9.9266	9.7699	8.6699	8.8625	9.8046	8.7201	9.3624	8.8545	7.483	7.6184	7.1762	7.8363	7.6181	6.5249	8.0726	7.5672	7.1428	6.8295	8.2324	7.9526	8.0789	7.9197	8.1	7.8135	7.8675	7.2551	7.4126	8.5513	9.2708	9.3713	9.947	9.4314	9.3002	9.3675	8.8383	9.1225
ARHGAP9	8.1016	8.3104	8.367	7.9849	6.7672	7.6009	7.6895	8.5607	8.6499	8.1017	8.4539	8.3447	7.7624	9.4589	7.7462	7.6562	7.249	7.994	7.7646	7.522	6.9345	7.0998	8.0355	5.8329	7.9656	8.3904	7.6844	7.1287	7.6562	7.8688	7.4243	6.7762	7.0219	7.1498	6.9553	7.0705	7.9019	6.9244	8.1233	8.5731	9.8488	9.1152	8.4835	9.345	9.6126	8.9045	7.7557	9.0253	7.6637
ARHGDIA	10.5515	9.5326	9.8999	9.4914	10.0697	10.5405	10.6635	10.8775	10.9513	10.765	9.4252	10.0029	10.3821	9.4084	9.813	9.952	9.5344	10.5499	9.7611	10.2327	8.9543	9.8277	9.4229	9.8115	9.6883	9.2786	9.5891	9.3902	9.362	9.4527	9.4643	9.2316	9.3325	9.9845	9.4491	9.3565	9.7175	9.3806	9.2638	9.2332	9.7909	10.2165	10.4544	10.7823	10.8225	10.1848	10.1215	10.2409	10.207
ARHGDIB	10.3507	10.7928	10.8572	10.8653	9.8786	10.2271	10.1397	10.5963	10.3006	10.0127	11.0597	10.3513	10.7724	10.8882	10.0501	10.4748	10.4154	9.6355	10.9115	10.3441	10.5027	9.2517	9.773	7.9205	9.7349	10.0503	9.5446	9.7261	10.0926	10.2987	10.1615	9.2579	9.3469	9.7157	8.8302	9.7246	9.7558	9.4391	10.5428	10.0564	11.7824	11.2554	10.9439	11.1094	11.4686	10.9526	10.5426	11.2232	10.8729
ARHGDIG	6.7766	6.6366	6.2151	6.0423	6.3083	6.1268	6.6054	6.1207	6.7114	6.2662	5.8334	5.7145	7.1665	5.9093	6.0501	6.1644	6.1239	6.1014	6.2303	5.7293	6.6475	5.1599	4.7773	4.5041	5.12	4.5552	4.7097	4.5289	4.8679	4.7368	4.7426	3.9609	4.1626	5.0948	4.8288	4.9228	4.6115	5.0413	4.4882	4.3048	6.0578	6.016	5.9019	5.9293	6.1084	6.1023	6.0899	5.9602	5.5222
ARHGEF1	7.6026	7.3453	7.3284	7.4088	7.4484	7.7781	7.6389	8.0869	8.5121	7.7898	7.0959	7.2637	7.0617	7.3423	7.2413	6.9345	7.1263	8.0906	7.2668	7.3212	7.1441	6.8814	6.7242	6.8172	6.7546	7.271	6.8141	6.9013	6.9959	6.9543	6.9373	6.894	6.5798	6.5681	6.7698	6.9824	7.2106	6.7984	7.314	7.5813	8.0048	7.593	7.6576	8.4644	9.0696	7.7118	7.5558	7.59	7.1571
ARHGEF10	7.9788	8.058	7.5446	7.5005	8.2906	7.7056	7.9071	8.0458	8.2647	8.1399	7.5365	7.3279	7.4913	7.8474	9.0141	7.3363	7.1177	7.7217	7.4153	7.4653	7.766	4.78	5.8548	4.8331	4.9272	6.4622	5.8046	5.8727	5.912	6.6723	5.8578	6.2543	6.5924	5.8804	5.2781	5.8589	5.5947	5.7157	6.3	5.7789	8.3684	8.7417	8.4053	8.3278	8.2235	8.9452	8.0204	8.5615	7.613
ARHGEF10L	9.0493	8.5749	8.8578	8.621	9.0016	9.4405	9.1415	9.3388	9.7973	9.447	8.5088	9.5708	9.1982	9.8513	9.1113	8.6861	8.5719	9.4349	8.6019	8.8903	8.3652	7.3323	7.7025	7.5941	7.3535	6.9162	7.4822	7.6611	7.4699	6.9327	7.0389	7.9652	7.3603	7.3091	7.9073	7.9917	7.5228	7.9305	7.0278	7.9227	7.9691	8.359	8.8309	8.8373	8.5637	8.4262	8.5877	8.73	8.4896
ARHGEF11	8.2337	7.4068	8.5275	8.0962	8.1336	8.3963	8.1916	8.4106	8.0935	8.5353	6.7438	7.6678	8.0715	6.9548	7.269	7.3793	8.3028	8.8613	7.9991	8.3463	7.1935	7.1081	6.9414	7.3831	7.3596	6.4554	6.891	6.6565	6.7642	6.696	6.5886	6.718	6.786	7.0113	7.2791	7.0119	7.1914	6.8629	6.5209	6.7124	7.8237	7.9915	8.3797	7.8861	7.4133	8.1344	7.76	8.1601	8.1016
ARHGEF12	10.1961	10.0497	10.268	10.5331	10.4923	10.1742	10.1871	10.2048	9.6127	10.2428	10.1299	10.3707	9.597	10.4662	10.3373	10.1052	10.7252	10.1214	10.1241	10.5498	10.1364	8.5139	7.8311	8.4282	7.8701	7.5036	8.1883	8.2881	8.2731	8.2323	8.1328	8.4868	8.8313	8.1119	8.2906	8.4136	8.1543	8.5622	8.264	7.8275	10.2062	9.9787	9.9323	9.3181	9.4585	10.0625	10.0588	10.1436	10.0312
ARHGEF15	6.1165	5.3912	5.4624	5.8242	5.9603	6.2415	6.2548	6.4007	7.126	6.303	4.8349	5.322	5.4774	5.597	6.0884	5.7271	5.7561	6.2363	5.4578	5.1938	5.9635	6.2746	5.7866	5.7524	6.4483	6.2103	6.0287	6.1476	6.4544	7.8642	6.3269	6.4031	6.7431	6.3734	5.9835	5.6956	6.168	5.9602	6.9793	6.0328	6.1602	6.6086	6.624	7.2581	7.5081	7.1349	6.096	6.2192	6.1887
ARHGEF16	7.5933	8.2481	7.4462	7.5694	7.7967	8.2737	8.0935	8.6991	8.4966	8.69	7.0054	6.8208	7.6107	6.8353	7.0442	7.1523	7.4305	8.3458	7.6161	7.5853	7.6843	7.0791	7.0248	7.1291	6.9499	6.2465	7.0451	6.685	6.5685	6.1342	6.4081	6.4624	6.5963	6.9688	6.8239	6.7295	6.9399	6.3433	6.3136	6.3673	7.0626	7.0557	7.87	7.6194	7.2276	7.2264	7.6099	7.3954	7.464
ARHGEF17	7.0541	6.5711	6.9412	6.7682	7.0116	7.0188	7.4165	7.1361	8.1975	7.4763	6.6585	6.7262	6.7272	6.953	6.9423	6.47	6.584	7.5596	6.3645	6.8153	6.4401	6.0836	6.1872	6.3097	6.6871	6.7697	6.4789	6.4606	6.3292	6.9881	6.4408	6.4843	6.7799	6.5746	5.9462	6.1701	6.2484	6.5478	6.3046	6.1091	7.2356	7.2719	7.4735	7.9663	8.1449	7.4083	6.8969	7.0129	6.875
ARHGEF18	11.3522	10.1142	10.9986	10.8048	10.9101	11.0776	11.2979	11.2495	10.8821	11.3124	10.4117	11.2702	11.2379	11.3163	10.9536	11.1582	10.1706	11.276	10.7943	11.0036	9.9672	10.0965	10.0949	10.2645	9.445	8.6879	10.4182	9.0117	8.8002	8.6342	8.9493	9.0045	8.8367	8.9147	9.3302	8.7755	10.1003	8.8618	8.5463	8.4912	10.7001	10.9734	11.2665	10.8927	10.5849	11.2509	10.7853	10.9363	10.6119
ARHGEF19	6.5512	6.7654	6.3961	6.0566	6.4701	6.5518	6.5753	6.757	7.0651	6.5836	5.7737	6.2996	6.5472	6.6384	6.3389	5.7411	5.9708	6.5442	6.4386	6.0433	6.308	6.3822	6.7963	6.4755	6.5058	6.9089	6.9442	6.2756	6.6431	6.6244	6.7343	6.2491	6.3403	6.3273	6.6433	6.4443	6.5339	6.6568	6.615	6.6574	5.9433	6.4236	6.3875	6.9134	6.6565	6.4169	6.3253	6.4671	6.0054
ARHGEF2	11.1771	10.4393	11.0738	11.07	11.256	11.266	11.2997	11.1788	11.3322	11.2456	10.5245	11.1865	11.024	10.993	11.1618	10.5444	11.005	11.5163	10.6882	11.1911	10.3922	7.9012	8.3772	7.6573	7.8558	8.5141	8.2422	7.678	8.2378	8.5726	8.2292	8.1582	8.1567	8.0602	7.6209	8.201	7.7815	8.0482	8.1548	8.3633	11.372	11.0833	10.9221	11.0584	11.207	11.1142	10.9448	11.1609	10.6908
ARHGEF3	7.7848	8.4768	8.3486	8.1643	7.5612	7.2471	7.4343	8.0584	8.1325	7.9273	8.8416	8.3676	7.7864	9.175	9.0011	8.34	8.1652	7.904	8.0557	7.7483	8.4158	6.846	7.2231	6.7655	7.4606	7.6615	7.2063	7.4014	7.1553	7.7023	7.5739	7.1555	7.6709	7.4737	6.9527	6.6464	7.5158	6.7291	7.5957	7.2318	9.5179	9.3618	8.7876	9.2086	9.3428	9.2489	8.7741	8.8472	8.613
ARHGEF37	8.6731	8.2307	8.5518	8.1762	7.8095	9.1629	9.2164	9.123	8.895	8.9098	7.6102	8.9496	8.3559	8.3053	7.7256	8.1184	8.0285	9.2528	8.1936	9.0805	7.8753	5.7461	5.064	5.5341	5.8598	5.9696	5.7978	5.6062	5.4527	5.2807	5.4761	6.0581	6.1034	5.2303	5.6112	6.3698	5.9435	6.3967	5.3234	6.4203	6.6437	7.2397	7.9257	7.8527	7.6407	7.2882	7.5132	7.7032	6.4356
ARHGEF38	3.6306	3.5276	3.5197	3.5075	3.6665	3.6323	3.4945	3.5081	3.5788	3.6042	3.4956	3.3629	3.5985	3.611	3.6619	3.5324	3.3873	3.3652	3.4417	3.452	3.4667	4.4551	5.1345	4.1253	4.5384	4.2726	4.1707	4.5517	4.6462	4.1404	4.3028	4.5576	4.6971	4.9398	5.3989	4.6731	4.6779	4.7653	4.3656	4.9449	3.4723	3.5834	3.6211	3.8697	3.2553	3.456	3.5847	3.6613	3.5867
ARHGEF4	6.0729	5.9885	5.9918	5.8653	6.2109	5.9189	6.2148	6.2456	6.4875	6.2625	6.1566	5.843	6.4088	6.38	6.4513	6.564	6.2382	6.124	6.0162	5.6821	6.3594	6.1671	5.7884	6.3341	5.7901	6.0632	5.7852	5.9173	5.8493	6.1534	5.6779	6.1836	5.7545	6.1596	5.8035	6.2161	5.5294	6.0717	6.0003	5.9617	5.9103	6.3728	5.9695	6.3423	6.4459	6.1461	6.0198	5.9435	5.9697
ARHGEF5	9.83	9.0056	9.4261	8.9065	9.4253	9.8202	10.1546	10.0597	9.9115	9.8508	8.6017	9.493	9.5741	9.1823	9.2835	8.8911	8.8955	9.5605	8.9963	9.7496	8.7798	9.0906	8.7631	9.0564	8.4859	8.3831	9.0492	8.3756	8.1729	7.4806	8.3718	8.386	7.7188	8.0082	8.9467	8.2776	8.6524	8.5687	7.8212	7.8898	8.3952	8.8868	9.4598	9.4419	9.2655	9.1979	9.1212	9.1108	8.9538
ARHGEF6	8.3305	8.3373	8.7517	8.7437	7.7524	8.0443	7.9382	8.0966	8.1569	8.3458	9.1021	8.1932	7.5738	8.866	8.5882	8.5041	8.5546	8.1254	8.5917	8.0719	8.1418	6.3615	6.7624	5.6683	6.4851	7.0032	6.6163	7.1199	7.5804	7.7416	7.6836	7.3667	7.3462	6.7779	6.3477	7.2123	7.256	7.0376	8.044	7.3516	9.9951	9.3296	8.6996	8.7974	8.8273	9.2721	7.9487	9.3977	8.2298
ARHGEF7	10.3835	9.4291	10.321	10.6209	10.4701	10.3959	10.2866	10.2136	9.7683	10.4595	9.8795	10.0369	9.9414	10.1359	10.2247	10.0017	10.2509	10.4354	10.0858	10.5322	9.6443	7.116	6.8864	7.029	6.9495	7.2416	7.1744	7.0562	6.9513	7.1527	6.8221	7.1529	7.1806	6.6441	7.0694	7.1658	7.1256	7.0839	6.9171	6.8616	10.6944	10.1314	10.1286	9.7072	9.225	10.4074	9.9336	10.1686	9.8964
ARHGEF9	8.8686	8.9598	8.5604	8.5147	8.412	8.6701	8.8039	8.9306	8.8166	8.851	8.004	8.1512	8.5882	7.7439	8.4138	7.9874	8.5534	8.2661	8.6897	8.933	9.0399	6.9122	6.4946	6.4579	6.1176	6.1196	6.3365	6.8323	6.6561	6.3515	6.2938	7.6418	7.0595	6.7437	6.5716	7.5881	6.5554	7.5632	6.7116	6.1945	7.9271	7.7166	8.5266	8.678	8.9701	8.2024	8.4159	8.3094	8.4428
ARID1A	8.562	6.7081	8.3878	8.2281	8.3782	8.3782	8.4926	8.5301	8.1914	8.4763	7.7513	8.2125	8.3356	8.2337	8.4493	7.7615	8.2119	8.7204	7.7553	8.5212	7.5522	7.4614	7.332	7.1421	7.3226	7.3267	7.509	7.654	7.4878	7.7477	7.5743	7.8178	7.4403	7.5317	7.2288	7.6438	7.5426	7.6628	7.7214	7.169	9.0504	8.7392	8.8112	8.6589	8.5895	8.7564	8.499	8.7963	8.0091
ARID1B	7.7124	7.5321	7.4078	7.6976	7.8328	7.3616	7.424	7.7882	7.7847	7.5312	7.7428	8.5076	7.9754	8.5713	8.009	7.6874	7.8709	7.8362	7.4179	7.77	7.2744	7.9278	7.9966	8.0216	7.6758	8.0944	8.1678	8.4608	8.1567	8.0088	8.1272	8.2827	8.0803	7.9781	8.2887	8.3972	8.1037	8.297	8.2854	8.3782	7.9044	7.7893	7.6792	7.6475	7.8015	8.3912	7.5767	7.8015	7.7315
ARID2	8.7711	8.4436	8.9534	9.0701	8.7985	8.4201	8.6351	8.4658	8.3842	8.6959	9.1926	9.3212	8.4689	9.4824	9.1567	9.1345	8.8608	8.6422	8.861	8.8333	8.8311	7.4384	7.3397	7.0443	7.2384	7.4336	7.3013	7.865	7.4145	7.5758	7.3681	7.7129	7.4624	7.009	7.9182	7.4749	7.4526	7.6361	7.5832	7.12	8.8189	8.8527	8.5269	8.4583	8.5305	8.7666	8.5658	8.9443	8.6618
ARID3A	5.2581	5.543	5.3637	5.4464	5.4103	5.761	5.6838	6.0385	5.7066	5.4591	5.4528	5.0684	5.8373	5.6262	5.6081	5.5671	5.1768	5.6881	5.6746	5.3026	5.465	6.1287	6.0838	5.213	6.388	6.6315	6.6051	5.8264	6.1388	6.6421	6.3355	5.8845	5.6991	5.9426	5.9173	5.7806	5.8879	5.6872	5.8766	6.5183	5.6212	5.9719	6.026	5.7049	6.2902	5.4266	5.2965	5.6731	5.1359
ARID3B	7.5597	7.1548	7.6527	6.9956	7.4723	7.6433	7.63	7.8773	7.9072	7.6557	7.0383	7.3934	7.5411	7.7502	7.575	7.3079	6.955	7.4095	7.1058	7.5452	6.9605	6.0312	6.0195	6.3917	6.1643	6.2005	6.1532	5.8555	5.8859	6.179	6.1229	6.2011	6.0972	6.2148	6.2809	6.1531	6.4458	6.0516	5.967	5.8143	7.7465	7.5842	7.5624	7.6679	7.9078	7.6326	7.4936	7.6893	7.1956
ARID4A	6.9312	6.017	7.3825	7.67	6.667	6.4005	6.3739	5.4329	5.5704	6.6657	7.4354	6.9089	6.2684	7.9495	7.4055	7.3499	7.542	6.565	7.0702	6.9843	7.5522	6.7632	7.1652	6.84	6.5908	6.916	6.8586	7.0472	7.2239	7.0876	7.277	7.1254	7.1126	6.4825	7.0225	6.7688	7.2201	7.2357	7.0411	7.0977	7.7081	7.4483	7.2511	6.5772	6.3296	7.551	7.1953	7.5004	7.2011
ARID4B	10.1909	9.9243	10.6454	10.2407	10.4715	10.359	10.4842	10.2927	10.4847	10.4855	10.3371	10.6359	9.215	10.8429	10.5618	9.9886	10.15	10.6176	10.1443	10.2664	10.2652	7.1178	7.6645	6.6303	6.8036	7.5001	7.6468	7.3022	7.2974	7.3566	7.173	7.2528	7.0865	7.1842	7.0588	7.3689	7.4636	7.1873	7.242	7.575	10.7968	10.5368	10.287	10.5107	10.3405	10.5228	10.2589	10.3535	10.1763
ARID5A	6.5911	6.7046	6.5743	6.2992	5.8085	6.205	6.1718	6.5434	7.2637	6.3631	6.5491	6.4054	6.6886	6.3911	6.7708	6.3722	6.1873	6.2168	6.1126	6.36	6.0586	7.4721	7.7288	6.6847	6.9315	7.0262	7.4065	6.3823	6.9096	7.6374	6.7674	6.0845	6.4413	7.141	7.0964	6.1522	6.5766	6.0949	7.063	6.6083	7.2968	7.633	7.2333	8.1435	8.7011	7.6293	6.9564	7.119	6.8751
ARID5B	7.9527	7.9856	8.4014	8.6478	7.0993	7.773	7.5953	7.093	7.1768	7.8698	8.6384	7.7783	7.781	8.5358	8.459	8.221	8.5288	7.7807	8.2891	8.1458	8.5077	5.4598	5.7559	5.2113	6.4703	6.2679	6.1713	7.0132	6.6587	7.9814	7.4646	6.7411	6.8773	6.578	6.1564	6.5889	5.7543	6.4571	7.4479	6.2848	9.054	9.1511	8.1371	8.3844	7.9998	8.9057	8.2641	8.6422	8.2827
ARIH1	9.6835	9.6923	9.9388	9.8554	10.2128	9.6901	9.8216	9.7112	9.5502	9.9116	9.2422	9.221	8.6932	9.1044	9.5837	9.2323	9.7322	9.9532	9.6697	9.9245	9.7902	7.8972	7.1937	7.6006	6.8268	7.3801	7.856	7.8362	7.7144	7.7136	7.8119	7.9545	7.8509	7.3682	7.808	7.6335	7.7424	7.7221	7.6603	7.2271	9.7728	9.6655	9.5888	9.5873	9.4187	9.7357	9.5567	9.7354	9.5102
ARIH2	8.7125	8.6873	8.5225	8.4122	8.817	8.4641	8.7991	8.8573	9.0666	8.7171	8.0268	8.5531	7.9645	8.7718	8.6042	8.1538	8.0732	8.8478	8.202	8.5755	8.2447	6.0195	5.8027	6.4426	6.6402	6.3279	5.5378	6.4282	6.2229	6.4366	6.4389	6.6197	6.6636	6.1971	6.1821	6.6644	6.475	6.4686	6.6291	6.2094	8.526	8.2226	8.2372	8.3336	8.4611	8.4622	8.3568	8.3203	7.9642
ARL1	9.1788	10.5418	9.4904	9.7191	9.1589	8.612	8.4098	8.5402	7.1595	8.8312	10.3464	8.2527	10.3857	9.2545	9.9119	10.2654	9.9753	7.9764	10.2153	9.6819	10.69	8.5811	8.7736	8.1923	8.7292	8.2642	8.6468	8.8756	8.9412	8.8248	8.993	8.6682	8.6777	9.044	8.5652	8.5015	8.5451	8.5453	8.658	8.774	9.9514	10.2799	9.9533	8.806	8.6892	10.0583	10.1098	9.9177	10.562
ARL10	5.0905	5.6583	5.1103	5.0224	5.162	5.4938	5.1736	5.4867	5.6422	5.3296	5.8299	6.3193	6.086	5.5581	5.4463	5.7977	5.3197	6.19	5.483	4.9733	5.6143	5.029	4.6481	4.8643	5.4206	4.4127	4.663	4.6539	4.7339	5.1855	4.4103	4.921	4.0677	4.6959	4.5168	4.6914	4.6272	4.6931	4.6269	4.7514	5.2114	5.336	5.041	5.4332	5.2441	5.0152	5.5041	5.1533	5.4929
ARL11	3.9589	3.846	3.5617	3.4468	3.6618	3.6515	3.5413	3.4056	3.6361	3.9428	3.5476	3.7995	3.4345	3.5023	3.572	3.4159	3.2149	3.8997	3.2783	3.3486	3.4559	3.817	3.4949	4.0171	3.3945	3.459	3.2723	3.1328	3.039	3.4459	3.23	3.3092	3.9665	3.4535	3.82	3.3499	3.6516	3.3201	3.6291	3.6996	3.5885	3.4313	3.4985	3.9544	4.0055	3.4179	3.3157	3.6071	3.6707
ARL13B	5.1406	5.0992	5.4143	5.5502	5.0029	5.0015	5.2197	4.243	5.0038	5.358	5.9853	5.3511	5.4421	5.6777	5.7559	5.5672	5.7439	5.2272	5.4771	5.2443	5.3641	3.6721	4.117	3.9736	3.9974	4.762	4.2724	4.3624	4.8854	5.173	4.9204	3.9623	4.755	4.4317	4.2009	4.5218	4.3941	4.0986	4.8048	3.5037	6.207	5.6174	5.1597	5.1147	5.2738	6.0829	5.8685	5.9194	5.9025
ARL14	10.9966	10.7783	9.9053	10.5835	11.1341	10.2044	10.5974	10.1776	9.3161	10.8029	10.7183	10.7673	9.6972	10.2771	11.6215	10.7147	10.1418	10.6509	10.7489	10.5045	10.8162	8.8832	9.0401	8.9537	7.8199	8.263	7.7631	7.9598	7.3898	6.7555	7.2877	7.1078	7.9355	7.3191	8.973	7.9584	8.6218	8.8253	7.168	8.2151	9.822	8.9605	9.7427	9.2086	9.7976	10.2603	10.4739	9.6546	10.3001
ARL15	7.849	8.1775	7.4811	7.7792	7.5074	7.4835	7.3986	7.6551	6.4656	7.1106	7.8705	7.2649	7.6089	7.2317	7.5798	8.6232	7.7184	7.6957	8.2652	7.9119	9.0176	7.2037	7.5008	7.3775	6.9514	7.7045	7.271	7.6129	7.6051	8.0156	7.7	7.6782	7.6747	7.6562	7.3727	7.8249	7.0406	8.2216	7.9447	7.2913	7.352	7.7211	7.6486	6.9397	6.8052	7.6591	7.3801	7.6975	7.7522
ARL16	8.4275	8.5004	8.2727	8.1095	8.9822	8.5944	8.7626	8.6308	9.005	8.3883	7.5849	7.7486	7.7879	7.855	7.7872	7.3934	8.1976	8.5929	8.0118	8.3407	8.3263	6.0448	5.2527	5.3764	5.8504	5.5232	5.5059	5.3808	5.5701	5.434	5.4416	5.7031	5.397	5.6427	5.3011	5.5165	5.2989	5.4165	5.8901	5.4556	8.3474	7.7066	8.2201	7.593	8.3332	8.3057	8.5652	6.9637	7.6581
ARL17A	9.1414	8.0907	8.9716	7.6852	8.5865	8.6866	9.0669	8.2872	7.7842	8.6879	8.6237	8.6654	8.7143	8.2294	8.0054	8.4923	8.4564	8.3338	8.3223	7.9543	8.4492	6.4814	7.2245	6.7532	6.8966	6.9923	7.1712	7.0009	7.2646	6.7185	6.6065	6.7614	7.0443	6.9618	6.877	7.9274	6.9087	7.0491	7.7334	5.9415	8.8452	8.9252	7.9365	8.4931	8.9435	8.2652	8.5848	8.8649	9.2338
ARL2	9.0458	9.9486	8.6834	8.5626	8.8218	9.0462	9.2516	9.3324	9.2911	9.1689	8.7562	8.5305	9.2703	7.9496	8.1512	8.9888	8.9074	9.2566	9.344	8.7055	9.6112	7.7877	7.523	7.8461	7.822	7.5843	7.5123	8.28	8.1046	8.1211	7.9695	8.3968	8.3433	8.1649	7.6056	8.3459	7.5999	8.4574	8.0611	7.8672	8.5018	8.3337	8.7741	9.19	8.9677	8.7084	9.2969	8.6243	9.4327
ARL2BP	6.5388	6.2009	6.4202	6.8664	6.3518	6.0885	5.4969	5.4378	4.9927	6.191	6.2301	5.0423	7.0682	5.7562	6.7121	6.9318	7.0915	5.8106	7.2767	6.2628	7.4294	5.8646	6.1876	6.334	6.3322	5.984	6.3132	6.5223	6.3392	6.9576	6.7743	6.519	6.7814	6.6413	6.389	6.4389	6.7487	6.0837	6.5859	5.9681	7.022	7.2213	7.1009	6.5409	5.9648	7.2788	7.4976	7.1602	7.4235
ARL3	8.1247	10.0194	8.3211	8.2659	7.9519	7.8365	8.0218	7.7665	7.5399	7.9095	9.1751	7.9994	8.7375	8.5105	8.6945	8.9734	8.5465	7.8459	9.006	8.2209	9.2599	6.5942	6.7492	5.7992	6.781	7.3189	7.1229	7.3267	7.3317	7.7694	7.5539	6.8242	7.3475	7.1235	6.6987	6.6408	7.0016	7.0043	7.2837	7.0055	8.7872	8.8481	8.9351	8.3223	8.6107	8.8678	9.069	8.7236	8.9948
ARL4A	10.1891	11.2556	10.268	10.1205	9.9257	10.3267	10.448	10.3294	10.2218	10.2068	10.1756	10.2087	10.083	9.1791	9.7999	10.1489	10.27	10.3494	10.2645	10.5322	10.7316	9.1811	9.4173	9.415	8.2492	8.5101	8.9157	9.004	8.9947	7.715	8.9436	8.7806	8.7707	9.1249	9.328	8.5005	9.0305	9.24	8.5674	8.6754	9.4267	9.3784	9.9829	9.7546	9.4578	10.0608	10.3018	9.7991	10.2406
ARL4C	7.7521	8.3292	8.4314	8.1584	7.4684	7.0685	7.4704	7.1091	7.9633	7.6622	8.6194	7.2758	7.4404	8.4071	8.4343	8.0862	7.9394	7.1096	8.7291	7.8522	7.4863	7.7328	7.0332	6.2753	6.5752	7.1139	7.2523	7.0033	6.8115	7.9	7.1469	6.1278	6.5741	6.6316	5.0293	6.6262	6.4214	6.3907	7.3298	4.9277	10.2307	8.8237	8.321	8.8428	8.6421	9.0169	8.328	8.8795	8.4901
ARL4D	5.1404	5.6229	5.4163	5.1335	5.4434	5.2322	5.8178	5.2008	5.9346	5.4414	5.2734	5.5961	5.388	5.0711	5.2848	4.9681	5.1844	5.27	5.4818	5.0799	5.2884	5.0239	5.0338	4.966	4.6645	5.2125	5.2327	4.844	4.4294	4.8347	5.1988	5.2788	5.2158	5.3059	4.9674	5.2273	4.8229	5.2003	4.6687	5.3931	5.1491	5.2382	5.0481	4.9335	4.8988	4.9873	5.309	5.1266	5.5114
ARL5A	8.1733	8.6657	8.5778	8.4591	8.3133	7.991	7.3659	7.3681	6.2508	7.9864	9.298	7.6294	9.3308	8.7381	9.0447	9.2221	9.0134	7.5738	9.087	8.6273	9.1809	7.174	7.6227	6.98	7.3509	7.7417	6.8254	7.3866	6.9956	7.715	7.2392	7.3348	7.8419	7.5076	7.3551	7.456	7.6159	7.2899	7.2377	7.0668	8.6665	8.6713	8.2737	7.3602	6.957	8.3921	8.7477	8.5409	8.8391
ARL5B	5.3205	4.9761	5.2293	5.0431	4.9932	4.873	5.2162	4.4867	3.7223	4.9666	5.4663	4.6543	5.6156	5.1621	6.3386	5.9951	5.1472	4.7243	5.3875	4.9928	5.1502	8.6491	8.6199	7.9692	7.9664	7.9631	8.6421	8.0057	7.5246	7.6311	7.7224	7.1747	7.5743	7.7767	9.2007	7.4205	8.5642	7.4609	7.5257	6.6225	5.4171	5.3271	5.3668	4.7749	4.9998	6.9202	5.2972	5.4672	5.5514
ARL5C	4.5016	4.8881	4.1103	4.1227	4.0474	4.1293	4.0535	4.167	4.7937	4.2452	4.4237	4.7533	4.5271	4.51	4.5794	4.4114	4.0528	4.3726	4.2856	3.7114	4.7366	4.8362	4.2983	5.1604	4.4364	4.3776	4.4509	4.4563	4.3598	4.9921	4.1898	4.1362	4.3391	4.4168	4.6302	4.4925	4.3828	4.2824	3.9923	4.9816	4.1754	4.3256	4.3423	4.0693	4.1807	3.7876	4.373	3.8618	3.7536
ARL6	6.3023	5.8236	6.2323	6.4651	6.2296	5.8312	6.0199	5.6678	5.5947	6.1885	6.9558	6.4197	5.265	7.5097	7.1909	6.8336	6.4841	5.6281	6.2918	6.2634	6.709	3.7851	3.8251	3.0462	3.8861	4.8567	3.4165	3.6386	3.9212	3.8115	4.1204	3.5856	3.9826	3.6453	3.4235	4.18	3.4212	4.0807	4.1927	3.761	6.8355	6.3132	6.248	5.265	5.4069	7.1304	6.8464	6.5773	6.4252
ARL6IP1	11.151	11.2479	11.1618	11.4406	11.1288	10.7889	11.0738	10.4655	10.13	10.692	11.2542	10.6272	10.9946	10.4042	10.8561	11.4593	11.4041	10.9448	11.4316	11.16	11.6087	10.0008	9.9693	10.2095	10.193	9.9858	9.8466	10.64	10.2562	10.1006	10.2689	10.4251	10.2799	9.8912	10.1263	10.3795	10.282	10.6892	10.1094	9.8053	11.0596	10.8703	11.0703	10.5766	10.3433	11.0255	11.0421	11.2714	11.0656
ARL6IP4	9.8737	10.6017	9.8096	9.5621	9.9062	10.1007	10.4715	10.2878	10.7958	10.3239	9.6332	9.5966	9.9947	8.6777	9.5918	9.905	9.964	10.4359	10.2136	9.7537	10.2583	8.6749	8.8898	8.7244	8.6252	8.9473	8.5638	8.8364	8.9439	9.0588	8.9568	9.0162	8.7905	8.7806	8.7347	8.917	8.8624	8.6915	8.8055	8.958	10.0003	9.5459	9.8216	10.3422	10.7632	9.7491	10.066	9.6753	10.115
ARL6IP5	11.0477	11.6459	11.437	11.1384	11.0213	11.371	11.4347	11.4138	10.9364	11.1822	11.5277	11.698	11.1506	11.6074	11.3037	11.3976	11.3239	11.3582	11.3032	11.4821	11.416	8.9866	8.9182	9.0039	9.3609	8.9111	9.0418	8.5126	8.652	8.8864	8.8509	8.4317	9.1611	9.2432	8.9542	8.6285	9.2252	8.6253	8.8503	8.6166	11.5198	11.2224	11.3352	11.36	11.1768	11.1874	11.2835	11.335	11.3024
ARL6IP6	7.4531	8.1162	7.9908	8.4266	7.8589	7.2364	7.0879	6.7114	6.6717	7.4513	8.5829	7.7743	8.3715	8.5342	8.1619	8.5825	8.7322	7.3273	8.4793	8.2019	8.6955	7.3102	7.5348	7.4075	7.9849	8.3196	7.4423	7.4248	7.1989	7.2609	6.7887	7.1361	7.4588	7.2957	7.7382	7.4628	7.8162	7.5222	7.2131	8.0519	8.1532	7.6609	7.4926	7.0074	7.1499	7.9177	7.7773	8.1849	8.4745
ARL8A	7.8797	7.7798	8.0236	7.5728	7.9319	8.0511	8.2803	8.3246	8.4563	7.8481	7.7521	7.987	8.7133	7.6783	7.8804	7.9432	7.8701	8.2322	8.1869	7.806	7.4842	6.7554	6.7332	6.958	7.2383	6.8321	6.7394	6.0787	6.7472	6.6424	6.4134	6.2947	6.312	6.5189	6.781	6.1667	6.8109	6.2132	6.3854	6.6734	7.9793	8.1525	7.9368	8.5343	8.5132	8.0939	8.3733	7.9414	8.0349
ARL8B	10.5598	10.3523	10.4031	10.5452	10.4363	10.3723	10.4228	10.3656	10.0921	10.4235	10.4114	10.2099	9.9185	10.0592	10.2931	10.53	10.5678	10.5271	10.4291	10.6697	10.506	9.2857	9.0437	9.3333	8.7943	8.6131	9.1975	8.862	8.7974	9.0465	8.7799	8.9023	8.921	8.9567	9.277	8.8837	9.1101	8.8372	8.7523	8.2076	10.5092	10.4594	10.5041	10.0247	9.95	10.4767	10.6873	10.4453	10.4416
ARL9	4.6778	5.0517	5.0706	5.1399	5.3022	4.9637	5.4498	5.3949	5.2046	4.8668	5.4574	4.8269	5.1966	6.1542	5.8022	5.2304	4.8848	4.9101	5.2084	4.7352	5.3343	5.1604	6.0389	6.2108	5.4185	5.1797	6.0219	5.4898	5.4257	5.6587	6.2368	5.6314	5.7827	5.7849	5.5802	5.2201	5.8021	5.6081	5.8099	6.1024	5.1482	5.2757	5.1816	5.5155	5.4521	4.9824	4.7567	4.5951	4.8147
ARMC1	9.5538	9.5001	9.4049	9.7106	9.8326	9.1179	9.3311	8.7593	8.6416	9.5785	9.6111	8.9379	9.0636	8.7274	9.634	9.8561	9.8609	9.253	9.7378	9.4939	10.0626	7.3174	7.2512	7.352	7.5539	7.6011	7.2323	7.8624	7.5866	7.6706	7.9622	7.5193	7.5953	8.2091	7.5382	7.7408	7.7154	7.8208	7.5522	7.1107	9.8479	9.498	9.1718	9.5476	8.9491	9.5107	9.3865	9.1968	9.1175
ARMC10	8.0098	8.228	7.9735	8.5618	8.2925	8.0304	8.1354	8.1375	8.163	7.8479	7.9301	7.8215	7.524	8.4843	8.3066	8.135	8.3458	7.9796	8.104	8.2432	8.43	8.7377	9.0064	8.3399	8.9838	9.4309	8.3833	9.542	9.3047	9.3939	9.3663	9.6412	9.5159	9.3706	9.2008	9.5423	9.1507	9.579	9.4418	9.1717	7.8915	7.8106	7.6476	8.015	8.0545	7.945	8.2327	7.8491	8.2877
ARMC2	3.7751	3.8431	4.0442	3.86	3.8168	4.0514	3.8977	4.0359	3.8572	3.9535	4.1941	3.8068	3.7597	3.7217	3.9227	4.052	3.8707	3.6087	3.7533	3.6478	3.8506	4.9207	4.5537	5.1339	4.5975	4.8231	4.4241	4.1485	4.6311	4.9785	3.8473	5.037	4.821	4.4155	4.6783	4.6784	4.5646	4.5064	4.6222	4.37	3.8282	4.04	3.7296	3.7797	3.7587	4.1995	3.9872	3.6672	3.5423
ARMC3	3.8535	3.9341	3.5423	3.2425	3.4632	3.4872	3.6062	3.4851	3.7886	3.6012	3.5388	3.6514	3.7238	3.7803	3.522	3.5853	3.5581	3.6555	3.4602	3.2535	3.5909	4.1476	3.9542	3.5816	3.4934	3.7497	3.983	3.5743	3.5528	3.8176	3.3632	3.4492	3.6737	3.5528	3.2068	3.6385	4.3681	3.5667	3.5198	2.9763	3.5762	3.4677	3.4605	3.7362	3.7313	3.5543	3.5748	3.5341	4.0654
ARMC4	4.2762	4.3909	4.5963	4.4182	4.5781	4.4224	4.8984	4.8299	4.6837	4.5388	5.1541	5.6094	5.1351	4.7436	4.586	5.167	3.9035	4.5683	4.7852	4.1689	4.974	4.3208	4.466	4.5332	4.8639	4.4191	4.9494	4.3342	4.544	4.6439	4.4051	4.5093	3.839	4.8145	4.375	4.079	4.7897	5.0211	4.9591	4.7098	4.0885	4.5825	4.4613	4.3203	4.1577	3.9475	4.1347	4.0268	3.8116
ARMC5	7.369	7.6278	7.6071	7.6088	7.7068	8.096	7.9245	7.3485	8.1229	7.5045	7.2993	7.7622	7.7262	7.2579	7.3454	7.3906	7.338	7.8844	7.7286	7.0862	7.7613	6.8324	6.6114	7.0897	7.0948	6.9163	7.0075	6.6388	6.8723	7.1364	6.9551	6.4654	6.463	6.8879	7.0481	6.8049	6.7531	6.7578	6.7631	6.9787	7.2378	7.5159	7.7142	8.0399	7.6902	7.2443	7.4868	7.1898	7.1859
ARMC6	6.7403	7.2664	6.1654	5.6169	6.2299	6.1645	6.4862	6.7837	6.5365	6.5833	5.9276	5.4337	6.6531	5.6793	6.3666	6.4769	5.5845	6.185	6.3753	6.0036	6.4437	6.1154	6.0093	6.2952	5.8569	6.1625	6.2479	5.9278	6.5002	5.9836	6.3241	5.943	5.908	6.0755	6.1097	6.0457	6.2553	6.203	5.9281	5.9047	5.7687	6.5083	6.4397	6.567	6.5739	6.5358	6.3671	6.3001	6.7562
ARMC7	8.0777	7.55	7.7774	7.4637	7.7553	8.116	8.5675	8.4642	8.7747	8.3063	6.791	7.1871	7.6105	6.9632	7.2536	7.0023	7.2607	8.3633	7.4847	7.5522	7.5004	6.4969	6.367	6.555	6.4898	6.3359	6.0429	6.4824	6.264	6.0924	6.2377	6.333	6.5463	6.6737	6.6529	6.4435	6.5382	6.3994	6.4171	6.9011	7.1344	7.3235	7.8716	8.2536	8.0784	7.2775	7.7884	7.4954	7.6013
ARMC8	9.9868	9.9946	9.7472	10.0839	10.0136	9.3284	9.7254	9.4467	9.1865	9.734	9.9205	9.2981	9.1026	9.7401	9.97	10.0814	9.9873	9.2446	10.0142	9.9012	10.3556	7.2178	6.8876	7.0666	6.634	6.9088	6.7199	7.0939	6.888	7.0574	7.2271	7.2367	6.9904	6.9914	7.1195	7.2105	7.1317	7.1623	7.3033	6.9781	10.2145	10.0312	10.011	9.6119	9.392	10.0358	10.3297	10.1359	10.1808
ARMC9	6.4837	6.9414	6.4371	6.9229	6.7996	6.9617	6.4596	7.2301	7.7062	7.0078	6.8713	6.6432	7.101	6.6137	6.4505	6.5975	7.0292	6.3105	6.8999	6.6085	7.3091	5.9331	6.3026	5.8535	5.7979	6.2714	6.0193	6.1501	5.973	6.6296	6.0649	6.3873	6.0396	6.5239	5.8072	6.1961	6.5188	5.8973	5.8892	6.2568	6.9382	7.9249	7.9292	7.6676	7.877	7.2254	7.3305	7.1515	7.0449
ARMCX1	7.1894	8.0285	7.6114	8.0439	6.8113	6.5236	6.8171	6.0174	6.3065	7.0207	8.3768	7.5244	7.8879	8.3969	8.323	8.2571	8.1719	7.2943	7.829	6.928	7.8109	5.796	6.4041	5.5492	5.5491	6.6089	5.9996	6.5717	5.4591	6.7458	6.6068	6.2708	6.4893	5.8446	5.969	6.0881	5.7918	5.828	6.7308	5.8807	8.121	7.8649	7.6998	7.3945	6.804	8.1123	7.6138	7.6551	8.0699
ARMCX2	5.4959	6.2541	6.0095	5.8985	5.6082	5.5517	5.6057	5.3348	5.3064	5.8953	6.1174	6.4239	6.24	6.6075	6.5394	5.8589	6.1431	5.8378	6.002	5.4013	6.2332	5.4818	6.2526	5.6644	5.4814	6.1536	5.5928	5.918	5.8473	6.7907	6.0249	5.6998	6.6077	6.423	5.3034	5.2742	5.2806	5.6872	5.9118	5.7197	6.53	6.8417	6.5318	6.2071	5.669	6.8237	6.1346	6.3953	6.0468
ARMCX3	9.5435	9.2953	9.9549	9.6984	9.8334	9.5079	9.6031	9.8309	9.8871	9.57	9.7437	9.565	8.782	9.7544	10.0394	9.5476	10.0571	9.7525	9.4057	9.7332	9.6833	7.9968	7.8242	7.1171	7.8741	8.5858	8.5169	8.545	8.6131	8.9803	8.9271	8.5188	8.7877	8.5417	8.4499	8.6915	8.3004	8.319	8.7608	7.7276	9.9942	10.0616	9.6796	9.9855	10.1265	10.185	9.9882	9.972	9.9782
ARMCX4	6.3684	4.6445	6.0214	5.2906	6.3247	5.9711	5.8208	6.0483	6.0945	6.2561	6.0494	6.8107	5.1564	7.2957	7.1574	5.6343	6.3186	6.1019	5.4422	6.5675	5.8476	4.2099	4.6762	4.2582	4.1625	4.5402	4.9317	4.4082	4.2214	5.3111	5.0342	4.5505	5.2147	4.558	4.4089	4.7591	4.007	4.7529	4.2013	4.4589	6.2209	6.2264	6.0492	5.7074	5.2249	6.0346	5.8346	6.2879	5.1638
ARMCX5	7.9958	8.1942	7.6835	7.8909	7.8558	7.4111	7.2969	7.2323	6.9804	7.3161	8.1658	7.6827	7.2342	7.821	7.8266	7.9685	8.4353	7.9432	8.1636	7.9285	8.7909	6.3591	6.7293	6.2724	6.7892	6.9297	6.0987	6.4344	6.1449	6.073	6.1239	6.0887	6.9336	6.6122	5.9189	6.175	6.3878	6.3047	6.2722	6.614	7.7627	8.0008	7.8657	7.3996	7.649	7.9172	8.326	8.0918	8.0128
ARMCX6	10.2087	11.3731	10.3713	10.3771	10.0535	10.5453	10.5695	10.6881	11.2617	10.5643	11.1505	10.9277	11.1638	11.3145	11.1981	11.1065	10.2248	10.7219	10.2996	9.9861	10.6327	7.5698	8.0099	6.7338	8.5213	8.3086	8.0271	8.1678	8.2266	8.7333	8.3057	8.3875	8.5891	8.386	7.9405	8.3799	8.1265	7.9969	8.8207	8.8601	10.5645	10.767	10.7872	11.2887	11.5655	10.8282	10.89	10.716	10.6076
ARNT	9.3117	9.0612	9.8418	9.5369	9.0597	9.4597	9.4853	9.5401	10.0041	9.4582	9.5161	9.7707	9.7642	9.4438	9.1794	9.1284	9.8253	9.8301	9.4745	9.2272	8.5896	7.0235	7.0094	7.0528	6.617	6.0892	7.2286	6.3114	6.2937	7.0093	7.0232	7.3097	6.6444	6.6203	7.0834	6.8876	6.6104	7.2048	6.4909	6.7662	9.3862	9.187	9.7991	9.0798	9.6315	9.6953	9.8876	9.1746	9.5782
ARNT2	5.5774	5.6041	5.307	5.6785	5.6318	5.3362	5.8432	6.0793	5.8183	5.2932	5.7955	5.7162	5.9597	5.6822	5.6228	4.9693	5.2743	5.593	5.2508	5.4983	5.7385	4.9006	4.7393	5.1196	5.328	5.2983	5.2888	5.5325	5.0698	5.4278	5.5691	5.4251	5.7488	4.8627	5.3825	5.2435	5.369	5.3541	5.0521	5.1567	6.5863	6.0284	5.4079	5.9326	6.041	5.55	5.6854	5.751	5.6289
ARNTL	7.1918	7.2715	8.3094	7.9517	6.7465	7.6312	7.1178	7.1784	6.0913	7.2877	7.4923	6.7484	7.3682	7.8812	6.6195	7.5919	7.8679	6.9021	7.6103	7.9983	8.0455	5.9995	6.0569	7.0884	6.3152	6.1671	5.7482	6.1004	5.8147	5.5587	5.5931	5.755	5.1447	5.4978	5.9048	5.6342	5.8073	5.3556	5.4037	5.8414	7.6034	7.5294	7.0909	6.4745	6.7449	6.9396	6.7314	7.4103	6.9116
ARNTL2	6.3895	6.1519	5.9822	6.8191	5.7934	5.3659	5.6349	5.7454	5.6976	5.7745	7.2408	7.3427	6.5731	7.1174	7.8721	6.8313	6.7737	5.1984	6.594	6.2663	7.6179	5.651	6.375	4.753	6.7584	5.6719	6.1819	5.4489	6.1357	6.3488	6.3344	4.7839	5.8617	6.0858	5.5103	4.0382	6.0044	5.238	6.0187	6.0132	8.3474	8.8837	7.9256	8.0778	7.8179	8.7703	7.9133	8.4997	7.8137
ARPC1A	10.7342	10.5199	10.1203	10.4034	10.4818	10.3302	10.7519	10.5707	9.93	10.59	9.8083	9.1964	10.38	8.771	9.6972	10.0784	10.7597	10.2412	10.873	10.5921	10.8688	9.0919	9.0242	9.4601	9.2403	8.7677	9.1357	8.696	8.3153	8.5853	8.385	8.809	8.8652	9.4737	9.1792	8.7905	9.0548	9.0692	8.6948	8.5213	10.304	10.6184	10.8342	10.212	9.689	10.6275	11.0821	10.5332	10.8991
ARPC1B	9.2412	9.2852	8.8939	8.816	8.7527	9.3004	9.4951	9.5637	9.4382	9.4996	8.8118	8.4695	9.553	7.9677	8.6368	9.0324	8.9471	8.9547	9.4158	9.3037	9.0301	8.5278	8.5147	8.095	8.8258	8.588	8.6873	8.0705	8.3858	8.3903	8.4543	7.6103	8.0919	8.7244	8.3753	7.776	8.975	7.8191	8.3076	8.3406	9.6638	9.6135	9.7991	9.9346	9.7742	9.3582	9.0748	9.5284	9.4138
ARPC2	12.677	13.0498	12.5544	12.5252	12.5967	12.6008	12.7122	12.7975	12.4238	12.7188	12.9182	12.7728	12.7294	12.9076	12.8297	12.7951	12.7232	12.6264	12.8464	12.6872	12.923	11.4405	11.5597	11.7584	11.3591	11.5211	11.4521	11.372	11.2619	11.3575	11.4058	11.1215	11.3169	11.5173	11.3691	11.2722	11.6773	11.3838	11.4452	11.1697	12.8667	12.7354	12.7999	12.7665	12.8001	12.6607	12.5961	12.738	12.6575
ARPC3	11.5687	12.3908	11.6419	11.7483	11.7748	11.7081	11.6282	11.8068	11.1262	11.6848	11.709	11.2551	11.6523	11.0677	11.3306	11.4424	11.9018	11.6086	11.9956	11.7627	12.2226	10.9986	10.6084	10.7011	10.3542	10.3645	10.9351	10.7337	10.5576	10.295	10.6371	10.5027	10.7199	10.4551	10.746	10.4509	10.7162	10.6025	10.6356	10.3187	11.8589	11.6183	11.5855	11.264	11.2616	11.5478	11.7327	11.776	11.8141
ARPC4	11.792	11.6701	11.7542	11.4833	11.5149	11.697	11.7832	11.983	11.8454	11.9	11.9513	11.7978	12.35	11.6815	11.8338	12.0336	11.6698	11.7474	11.8019	11.7583	11.6504	10.4786	10.0079	10.6603	9.7373	9.9802	10.5031	10.3177	10.241	9.941	10.3351	10.1863	10.0059	10.1707	10.3872	10.1875	10.4126	10.3286	10.3066	10.0002	11.9027	11.7144	11.8823	11.9858	11.9315	11.7687	11.9152	11.963	12.0512
ARPC5	10.5639	11.0325	11.1807	11.3428	10.7198	10.7262	10.4904	10.487	8.7117	10.7569	11.3273	10.6291	11.4118	10.6644	10.9676	11.551	11.5933	10.2994	11.4485	11.1756	11.3202	10.2487	10.2113	10.2342	10.2814	10.0326	10.2231	10.0231	9.7305	9.5682	9.7041	9.5237	9.8478	9.8431	10.0736	9.7476	10.1942	9.874	9.8187	9.721	11.3626	10.804	10.955	9.7042	9.4624	10.8181	11.0473	11.0795	11.1919
ARPC5L	10.9313	10.7743	10.3715	10.0215	10.6582	10.76	11.0552	11.1329	11.2203	10.9589	10.3977	10.4572	10.5906	10.0472	10.5989	10.2	10.2343	10.9557	10.4989	10.4508	10.5946	8.9029	9.1583	8.9649	9.4041	9.1837	8.8454	8.9843	9.2016	9.4951	9.3659	8.8395	8.8967	9.515	8.9206	8.6341	9.4041	9.0241	9.1088	8.7597	10.6589	11.0468	10.9527	11.386	11.5163	10.8025	10.9933	10.8861	10.8947
ARPM1	4.5079	5.2162	4.4786	4.4064	4.2176	4.7058	4.5163	4.4165	4.1592	4.9289	4.6031	4.5853	5.2977	4.1063	4.5121	4.6577	4.4563	4.8995	4.7808	4.6171	5.0855	4.4947	4.465	4.5041	4.4865	4.4668	3.8388	4.4217	4.1667	4.4583	4.2477	4.5457	4.574	4.5543	4.7882	4.8149	4.1248	4.9269	4.4002	4.4568	4.2154	4.1535	3.978	4.1162	4.3957	4.4876	4.7094	4.4438	4.9093
ARPP19	10.4902	9.6523	10.1087	10.1781	10.2457	9.9457	10.1353	9.7792	10.07	9.6983	9.9963	9.8139	9.3755	9.9576	10.4276	10.1937	10.2949	9.7278	9.9829	10.2014	9.7589	8.6498	8.7065	8.5854	8.8183	9.029	9.0427	8.9045	8.9654	9.1976	8.8428	8.903	9.1315	8.963	8.9955	8.9517	9.0415	8.7962	8.9861	8.6926	10.4184	10.5722	10.6482	10.4871	10.3662	10.6487	10.3412	10.3723	10.197
ARPP21	3.4162	3.8844	3.6441	3.6406	3.5864	3.8185	3.7352	3.5652	3.6617	3.5279	3.7689	4.0395	3.6107	3.5768	4.0146	3.8484	3.678	3.8496	3.5961	3.6428	3.6038	3.7908	4.6734	4.3646	3.6639	4.0249	4.3166	4.2781	3.8511	3.9134	4.0786	4.3223	4.8554	4.26	4.913	4.0184	4.2259	4.7073	3.9828	4.1661	3.7629	3.5599	3.6739	3.7257	3.7743	3.5908	4.022	3.5426	3.8836
ARR3	5.7088	6.1225	5.9269	5.9689	6.211	6.1186	6.1455	6.1691	6.4202	6.0196	6.0195	6.2024	6.2559	6.4384	6.2458	5.9079	5.6865	6.4555	5.8859	5.7	6.0144	5.0263	4.6784	4.9887	4.773	4.8807	4.5903	5.2673	4.7447	5.0877	4.7376	5.2013	4.4061	4.8283	4.806	4.9246	4.8032	5.0517	4.9254	4.3497	5.7234	5.9968	6.1587	5.8413	6.1274	5.4307	5.7095	5.6871	5.5028
ARRB1	8.623	9.1971	8.9796	8.407	8.1118	9.6971	9.349	9.3628	9.6658	9.6086	8.7117	8.9111	9.3069	8.9489	8.4701	9.036	8.5432	10.1153	8.7678	8.4873	8.7029	6.7909	6.8095	7.4156	7.125	6.8435	6.8108	7.3255	7.0074	6.9955	7.23	7.1909	7.3363	7.3487	7.3774	7.1587	7.1515	7.5555	6.8545	7.6569	8.18	8.4717	8.9751	9.4816	9.4705	8.3606	9.3399	8.6004	9.0186
ARRB2	7.0081	7.8192	6.8189	6.8674	6.3663	6.6063	6.8088	6.8957	6.9193	7.0617	6.621	5.6782	7.3029	6.2781	6.7451	6.8967	6.9128	6.359	7.3542	6.528	6.9691	6.5832	6.0279	6.2214	6.3493	6.6381	7.1633	6.9038	6.9009	7.2363	6.8986	6.6741	6.3901	6.7724	5.6029	6.6546	6.343	6.6695	7.057	6.5644	7.5969	7.7104	6.9565	6.761	6.6348	7.2776	7.1429	7.2591	7.0081
ARRDC1	7.5573	7.6543	6.5928	6.8983	6.7773	7.2359	7.4067	8.1121	8.0101	7.9344	6.5501	6.7618	6.765	6.7218	7.04	7.0363	7.0588	7.7423	6.7524	7.0055	6.782	7.4723	7.4655	7.7686	8.1628	7.4944	7.7801	7.1437	7.2771	6.6959	7.0467	7.1592	7.2528	7.5505	7.6749	6.9304	7.9578	7.1706	6.9105	7.2172	6.5791	7.1202	7.3899	7.795	7.8535	7.1198	7.3394	7.0991	7.169
ARRDC2	7.3835	7.0949	6.9588	6.6194	7.0233	7.4568	7.5717	7.6557	7.697	7.724	6.5646	7.0759	7.2449	6.9782	7.0979	6.6505	6.8528	7.6422	7.2588	6.9451	7.0677	7.0048	6.9932	7.6017	6.8446	6.994	7.0173	6.8997	7.1241	7.1772	6.872	6.7591	6.9065	6.7199	7.106	6.8545	6.9389	6.7845	7.0185	7.155	7.2627	7.3207	7.2275	7.916	7.731	7.164	7.1257	7.5911	6.6764
ARRDC3	6.5108	8.0325	7.3641	8.222	6.5593	6.8677	5.7809	5.5728	4.9343	6.5122	8.1236	6.741	7.4598	8.0987	7.52	8.4575	8.2407	6.774	8.0414	6.9359	8.6173	8.3112	7.4405	7.0593	7.6884	7.9265	8.779	7.1523	7.2462	8.335	7.7175	7.3572	7.0042	6.9728	7.635	6.5688	7.6903	6.7027	7.711	6.7816	7.6533	7.8601	7.4365	6.783	6.8645	8.0119	7.1096	7.7555	8.0696
ARRDC4	10.5547	9.3629	9.8271	10.3152	10.3798	9.7291	10.3588	9.2729	9.1402	9.697	9.4488	9.5359	9.0924	9.4473	9.6121	9.697	9.7531	9.6998	9.8536	9.88	9.6289	7.8864	7.7985	8.8531	7.0595	6.1276	8.7372	6.5155	6.3259	5.5784	6.5054	6.6006	7.0238	6.5417	7.6362	7.7654	7.6022	8.3598	6.0837	6.0081	9.374	9.0808	9.0514	8.68	8.4506	9.3207	9.9695	9.6375	9.2592
ARSA	7.9683	6.9087	7.3593	6.8043	6.5757	7.9673	8.2751	8.4109	8.56	8.2937	6.9039	7.1297	7.8015	7.0999	7.3246	7.2442	6.9734	8.2467	6.5589	7.4962	6.7128	7.4795	6.5586	7.7541	7.1883	6.6762	7.7906	6.3258	7.3494	7.3477	7.6975	6.9222	6.4947	7.3312	6.5473	7.0721	7.1177	6.844	6.759	6.5602	6.9667	8.0899	7.561	8.1103	8.9601	8.0277	7.696	7.8204	7.5429
ARSB	4.9302	6.3685	5.7299	6.0323	4.6602	4.338	4.2086	5.7491	5.5288	5.4736	7.3398	7.5452	7.39	7.6542	6.9948	7.2796	6.4383	5.4205	5.6033	5.3109	5.5483	5.0752	5.6791	4.8515	5.9482	7.8159	4.2629	6.1915	5.6199	6.7984	5.287	5.421	5.245	4.7474	5.5613	3.7795	5.7878	4.5431	5.7622	7.3833	5.8645	6.253	5.6246	5.0264	5.7261	6.4247	5.7742	5.9696	6.7075
ARSD	9.8874	9.3975	9.797	9.991	9.65	10.795	9.695	10.2769	10.4052	10.7196	9.3043	9.6944	9.9724	10.2108	9.8041	9.4723	9.7225	10.1789	8.975	9.8038	9.2196	8.4356	7.1952	6.8973	8.0791	7.7074	7.9105	7.9856	7.999	7.3946	7.0711	8.978	8.7421	7.9894	8.2847	8.6697	7.049	8.0101	7.0702	8.3115	8.8082	9.7898	9.0192	9.4782	9.543	9.0871	9.3821	9.6852	9.8325
ARSE	8.9842	8.9218	8.8681	9.1013	8.6644	9.4453	8.8943	8.9592	8.9753	9.3818	8.6234	7.8831	8.4061	7.2236	8.4265	9.2975	8.8134	8.2082	8.9322	9.057	5.378	7.6084	7.402	6.4915	7.3897	7.0623	7.9571	7.08	7.1928	6.3204	6.985	7.7863	7.4085	7.2996	7.8155	7.3914	6.7144	7.2181	6.4479	7.6871	8.2801	9.4184	8.9285	8.9126	8.6784	8.5996	8.8354	9.2538	9.5737
ARSF	4.5801	5.1506	4.7523	4.6983	4.622	5.1183	4.9201	4.9588	4.9516	4.7581	4.728	4.9105	4.9389	4.3675	4.8507	4.8491	4.6519	5.3563	4.8106	4.4649	4.8219	5.7026	4.887	5.9394	5.1616	5.3842	5.338	4.9514	5.4212	4.9212	4.7515	5.1661	4.8933	4.9651	4.7995	4.9434	5.2904	5.3308	4.8671	4.9283	4.5401	4.6435	4.8267	5.105	5.0725	4.3444	5.0268	4.5028	4.8145
ARSG	4.7119	5.7292	4.6718	4.8056	4.8842	4.7533	4.8382	4.9903	4.5136	4.4028	4.6532	4.7033	4.5603	4.4155	4.6639	5.1352	4.6479	4.5928	4.704	4.3908	4.8322	5.1541	5.4044	5.2944	5.405	5.864	4.8569	4.8256	5.5648	5.6215	5.7683	5.0793	5.1543	5.7045	5.4103	4.681	5.0321	5.0768	5.9642	5.9011	4.8818	4.8476	4.2753	4.5963	5.0348	4.5857	4.3773	4.8184	4.7519
ARSI	4.0694	4.489	3.8987	4.1346	4.1199	4.1354	4.4515	4.0952	4.6908	4.0001	3.8536	3.6786	4.1275	4.0578	4.3331	4.351	4.0367	3.9236	4.4018	4.0119	4.8607	4.5522	4.8378	4.5888	4.5949	4.5811	4.5157	4.8965	4.9857	5.7296	4.6134	4.4883	4.3906	4.6108	4.6213	4.2355	4.2943	4.4744	4.7434	4.1723	4.4182	4.0897	4.1729	4.8283	4.1667	4.3122	4.7044	4.0439	4.7863
ARSJ	3.8318	4.3546	4.0446	4.841	4.579	3.8827	3.5949	3.8167	4.4084	4.1442	5.0941	4.5689	4.5365	6.1913	6.7711	5.1437	5.196	3.5879	4.5292	3.9784	5.5247	5.6568	5.9764	5.5208	6.0809	5.9938	5.8644	6.0047	5.558	5.8517	5.2514	5.9661	6.8509	5.7618	5.8466	5.9526	5.4156	5.4779	5.1395	5.3946	5.0382	5.3481	4.5336	4.4123	4.3955	5.5573	5.7051	4.9852	5.6411
ARSK	5.5536	5.9915	6.0194	6.2645	6.024	5.8665	5.9521	6.224	6.1326	5.8725	6.1022	5.932	6.2503	6.1749	6.0323	5.825	6.0962	5.5718	6.0462	5.7344	6.1762	5.4863	5.6318	5.7222	6.0196	5.0493	5.7244	5.1651	5.2348	5.443	4.8221	5.2067	5.2499	5.3231	5.2987	4.5709	5.5269	4.7783	5.2032	5.4839	6.0243	5.8075	6.2065	6.1517	6.4535	5.6201	5.963	5.625	5.6301
ART1	6.0124	6.204	6.4076	6.2498	6.232	6.4467	6.2327	5.921	6.4299	6.1586	6.3803	5.8541	6.4581	5.8884	6.0123	6.319	5.9646	6.3256	6.0387	5.9061	6.0976	5.8563	5.9554	6.2039	6.1087	5.4963	6.0704	5.7498	6.0711	5.7299	5.9075	6.0244	5.6625	5.876	5.9587	6.2526	5.6517	5.532	5.6638	5.5516	5.7232	6.1116	5.9429	6.044	6.1102	5.7473	5.9322	5.913	5.7174
ART3	4.1765	4.5285	4.4633	4.3752	4.0315	3.8903	4.0271	4.4853	4.7789	4.4164	5.9474	5.3525	5.1656	5.4693	4.3666	4.8514	5.1936	4.4767	4.6634	4.7133	4.9886	4.2348	4.4387	4.2788	6.0051	4.9799	3.5919	4.9047	5.1847	3.6452	5.3418	4.2921	4.9472	6.029	4.3737	3.7062	4.9021	4.6023	5.4351	5.1449	5.2619	7.5545	6.1266	6.81	5.2023	6.7814	5.19	5.779	6.1032
ART4	3.6288	3.2833	3.0306	2.9652	3.0634	3.2187	3.1949	3.0361	3.2533	3.1407	2.9391	3.0812	3.1304	2.9274	3.0812	3.2766	3.015	3.0801	3.0534	3.028	3.2512	2.5547	2.6452	2.3989	2.5043	2.5437	2.4396	2.3851	2.6692	2.3057	2.6608	2.4328	2.5406	2.8929	2.5332	2.5318	2.4621	2.7593	2.6658	2.8782	3.0471	3.0553	3.1269	3.2851	3.0676	3.2132	3.416	2.9788	3.238
ART5	4.1113	4.7387	4.4467	4.6371	4.3169	4.5885	4.8977	4.551	4.619	4.7866	4.4168	4.7725	4.9719	4.7126	4.5547	4.6466	4.4451	4.5997	4.3281	4.3613	4.6279	5.1721	4.798	5.1243	5.1271	4.7676	5.1785	4.913	4.457	4.8694	5.0365	4.4139	4.7842	4.7907	5.1887	5.056	4.8867	5.143	4.8083	4.93	4.337	4.431	4.5302	4.5079	4.2011	4.3578	4.6357	4.2765	4.2853
ARTN	6.3413	6.3182	6.2583	6.3067	6.5299	6.4519	6.6652	6.6727	6.8698	6.484	6.2874	6.1916	6.612	6.9468	7.3674	6.3903	6.2507	6.4691	6.2313	6.001	6.4254	6.6488	6.3117	7.7309	6.1839	6.1965	6.1286	6.0623	6.4492	6.0152	6.0697	6.3132	6.4662	6.1639	7.394	6.3628	7.1531	5.7021	5.8162	6.4654	6.4137	6.5316	6.6893	6.6874	6.5969	6.3469	6.8621	6.0754	6.3694
ARV1	9.2215	10.5519	9.4541	9.5662	9.1293	9.2078	8.7841	9.0876	8.212	9.1794	9.9542	8.9732	9.3274	9.8104	9.4475	9.8978	10.0826	9.0034	9.8399	9.6468	10.7179	8.2721	8.4696	8.0819	8.241	8.2288	7.4762	8.5103	8.2574	8.0808	8.3275	8.8864	8.6775	8.5684	8.5476	8.8289	8.1895	8.9077	8.3801	8.5758	9.0622	8.8152	8.9909	8.2253	8.0003	9.0685	9.5975	9.4787	9.8687
ARVCF	7.2795	7.6848	7.5036	7.0194	7.2963	7.3795	7.6181	7.6371	7.8284	7.6316	7.0928	6.9798	7.5067	7.4681	7.2787	7.1942	6.9741	7.1944	7.2149	6.7546	7.1796	6.8057	7.0184	6.3063	6.8074	6.5553	6.8504	6.5952	6.5868	6.9337	6.5815	6.5362	6.7546	6.4767	6.7418	6.6399	6.1039	6.5414	6.5323	6.6825	7.0893	7.32	7.6595	7.6463	7.4555	7.0336	7.389	7.0465	6.8072
ARX	7.1976	7.6144	7.4188	7.299	7.3916	7.7002	7.6069	7.0971	7.6868	7.338	7.418	7.4428	7.7262	7.2404	7.2588	7.5179	7.2373	7.8903	7.6739	7.0827	7.6014	7.4569	6.8345	6.7171	7.2968	7.0747	7.2538	6.7053	6.8897	6.995	7.1029	7.0805	6.7733	6.9919	6.7094	7.3436	6.7974	6.9146	6.9775	6.8951	7.2986	7.1173	7.2792	7.3335	7.5731	6.9359	7.2127	6.8124	6.6355
AS3MT	6.966	6.8219	6.9664	6.9542	7.2811	6.6341	6.7525	6.6129	6.9854	7.0366	7.9049	7.0257	7.133	7.1676	7.1412	7.2045	7.1901	6.5569	6.9899	6.964	7.2586	5.0703	5.4467	5.3127	5.4065	5.5956	5.2378	5.2259	5.366	5.4776	5.4444	5.3534	5.2344	5.0117	5.1182	5.248	5.6598	5.1277	4.9152	6.2141	7.3587	6.8128	6.7425	6.2828	6.1415	7.2021	7.2663	6.7202	6.7531
ASAH1	10.4765	10.8531	10.7471	10.8644	10.7273	10.4626	10.5748	10.61	10.4392	10.538	10.9307	10.8246	10.5367	11.0627	10.9663	10.9232	11.1031	10.5192	10.7914	10.7572	10.7681	9.332	10.0194	9.8202	9.6296	10.0598	9.7881	9.9611	9.6057	9.5876	9.7357	10.0564	9.959	9.8185	9.7874	9.9639	9.4932	9.9679	9.8902	9.8907	10.7996	10.6914	10.4939	10.1995	10.2424	10.686	10.6932	10.576	10.7349
ASAH2	8.2415	8.0004	8.0355	7.7189	7.9364	7.6449	7.3797	7.4757	7.4976	8.0068	8.1666	7.5725	7.0066	8.3154	8.7774	8.0278	8.3189	6.8934	8.073	8.1241	8.6098	5.3812	5.1864	5.2463	5.3455	4.895	4.091	5.5924	4.9892	5.0673	4.7611	5.6227	5.2217	5.3559	4.9845	5.172	5.3906	5.0863	5.1584	4.1017	7.6954	7.9566	8.3205	8.0398	7.5294	8.0504	8.27	8.0683	8.4563
ASAM	6.049	6.3076	6.2244	6.3024	6.2225	6.1914	6.2299	6.08	6.5502	6.0442	6.2811	6.5895	6.4602	6.4628	6.7262	6.4136	6.2897	5.9827	6.476	6.1663	6.5966	5.9822	6.1696	6.217	6.2193	6.4085	6.6297	6.7621	6.4825	8.193	6.9236	6.4541	7.1497	6.3519	5.1664	6.1926	5.9758	6.3442	7.0337	6.2253	7.0388	7.3183	6.6079	6.7351	6.7393	6.5734	6.8125	6.7871	6.6105
ASAP1	9.3642	8.5833	8.9403	9.0883	8.7488	8.7336	8.9405	8.9971	9.4254	8.9977	9.0541	8.2432	8.5311	8.7562	9.3664	8.9585	8.9744	9.1709	8.8276	9.097	8.5976	7.2875	7.5792	6.3486	7.7824	8.1519	7.6031	7.7645	8.0873	9.0639	8.4133	7.2877	7.9267	8.0889	7.1463	7.5123	7.9991	7.3771	8.3575	7.587	10.2333	10.2849	9.4063	9.8876	9.6603	9.882	8.9906	9.6347	8.8371
ASAP1IT1	5.3805	3.952	4.5711	5.1985	5.0939	5.1786	4.9259	4.6961	5.3893	4.3892	4.8986	5.4952	4.6527	4.904	4.9177	4.0683	4.9654	4.8084	4.712	5.1215	4.2224	5.0133	5.352	3.9188	5.3524	6.1964	5.0443	5.0214	5.09	5.7183	5.0375	4.1178	4.3206	4.5673	5.3959	4.8808	4.835	4.7806	5.3952	6.1453	5.8562	5.9432	5.6194	5.8448	6.141	5.2829	4.5451	5.7366	4.3756
ASAP2	9.6188	9.0914	9.7593	10.0467	9.8149	9.2714	9.4425	9.0586	8.6602	9.4759	9.7262	9.7578	9.7451	10.2235	10.1797	9.938	9.8865	9.1895	9.4537	10.097	9.3055	8.2149	7.8798	8.7119	7.2852	7.2028	8.2518	8.17	7.865	7.0846	7.3554	8.0905	7.7446	7.099	8.1569	8.2037	7.7168	8.141	7.4628	7.361	9.1987	8.9311	9.3499	8.0663	7.6769	9.4783	9.4251	9.4742	9.3323
ASAP3	9.1334	8.7268	8.6872	7.9114	8.3504	9.2636	9.5424	9.1423	8.9552	9.0255	7.403	8.1833	8.8709	7.442	7.6339	8.0195	8.1788	8.9546	8.5411	9.1837	8.3475	6.3453	6.3494	6.7066	5.744	6.2525	5.6664	6.1133	5.8691	6.5656	6.3761	6.8567	6.4102	6.092	6.6147	6.6904	5.8015	5.9735	5.9628	5.8161	7.3431	7.5712	8.0084	8.2376	8.0811	7.6644	8.0654	8.1491	8.0412
ASB1	9.4194	8.5646	9.2654	9.006	9.3391	9.3464	9.5459	9.9178	10.4311	9.6466	8.5486	9.5493	8.936	9.3806	9.4594	8.6224	8.7742	9.7419	8.5447	9.3255	8.1867	6.0324	5.5341	5.0152	5.5861	5.9448	5.775	5.732	5.6501	6.3708	6.0226	5.9837	5.939	5.7124	5.9579	5.8724	5.8931	6.3511	5.7873	6.0339	9.0583	9.2247	9.0661	9.7752	10.1936	9.1687	8.9625	9.0841	8.472
ASB10	5.908	5.8954	5.8791	5.6697	5.7621	6.0783	5.8314	5.818	5.8781	5.4986	5.9902	6.0411	6.3278	5.618	5.8212	5.9114	5.6664	5.7657	5.8737	5.6826	5.8965	4.5948	4.5963	4.7178	5.3662	4.3295	4.6414	4.7325	4.2983	4.4779	4.3592	4.2762	4.4981	4.7902	4.5075	4.4312	4.9001	4.1921	4.4485	5.1043	5.8206	5.8457	5.7411	5.9738	5.9198	5.5082	5.9329	5.6894	5.8879
ASB11	3.839	4.2262	4.0418	4.0844	4.4564	4.222	4.2389	4.1575	4.4999	4.1819	4.187	4.3778	4.4334	3.7972	4.3201	3.9484	4.111	4.3506	4.2705	3.9765	4.1903	3.7272	3.4774	3.81	3.7382	3.6592	3.5972	3.4674	3.5716	3.5218	3.6128	3.6632	3.6595	3.2339	3.571	3.6977	3.4785	3.6471	3.3615	4.1809	4.3041	4.1522	3.9154	4.1728	4.2196	3.9505	3.8966	3.8203	3.8179
ASB12	5.1626	4.8672	4.0968	3.879	4.3151	4.2801	4.9746	3.9063	5.2526	4.6601	4.1793	4.0708	3.9042	3.8779	3.9622	3.6769	3.9881	4.3048	4.2517	4.0643	4.3067	3.7633	3.2108	3.3758	3.6673	3.4952	3.2994	3.9496	3.4244	3.1861	3.4855	4.2536	3.3681	3.4516	3.8766	3.416	4.0586	3.1951	3.3705	3.6998	3.6151	3.5979	3.8367	3.6975	4.2375	3.7112	4.2676	3.8934	4.6271
ASB13	8.9764	9.5698	9.0982	9.1004	8.9091	10.0836	9.571	9.65	9.4057	10.0392	8.9832	9.3701	9.4453	8.5518	8.1776	9.2821	9.0095	10.0439	9.3136	9.1957	8.9821	6.2453	6.3745	7.3321	6.1614	6.2379	6.0784	7.1726	6.873	6.376	6.6031	7.3582	6.7789	7.0514	7.0903	7.0967	6.5059	7.7728	6.4631	6.9019	7.953	7.9405	8.0683	8.484	7.9944	7.9575	8.687	8.3681	8.7449
ASB14	5.2436	5.2457	5.1801	5.0776	5.3582	5.6073	5.5769	5.3938	5.2529	4.8126	5.254	5.5885	5.4673	5.4972	5.6573	5.178	5.1903	5.8127	5.2052	5.0059	5.4053	5.8622	5.8838	5.8108	5.5021	4.7115	5.7044	5.9354	5.5703	5.0497	5.0668	5.3983	5.4711	5.5536	5.1594	5.6035	5.4532	5.0349	5.0716	5.5874	5.3372	5.5621	5.0829	5.5023	5.5494	4.6204	5.6067	4.9274	5.0324
ASB15	3.8851	4.3168	4.3084	4.5346	3.931	4.1833	4.4059	4.1748	4.4999	4.2802	4.2316	5.2688	4.42	4.2829	4.0689	4.4944	4.1028	4.892	3.9539	4.0177	4.3393	3.1328	2.9254	3.3718	3.5093	2.5777	3.1936	2.9452	2.8238	2.7264	2.7345	2.4345	2.8701	3.0337	2.6133	3.2185	2.3842	2.8437	2.5914	3.8398	3.7587	4.3109	3.9515	4.2445	4.6387	3.9724	4.4887	3.8205	4.014
ASB16	5.3137	5.7453	5.4583	5.3278	5.3996	5.8495	5.4278	5.2582	5.7661	5.1858	5.7856	5.976	5.6018	5.7231	5.8636	5.7212	5.2409	5.5305	5.3136	5.1145	5.5119	6.2159	6.4991	6.3665	7.0182	6.3079	6.4029	5.9129	6.2026	6.4388	5.7833	6.1817	6.1948	6.0855	5.977	6.1759	6.1508	6.2336	5.997	5.9473	5.4632	5.4137	5.529	5.8675	5.5409	5.2359	5.5941	5.3152	4.878
ASB17	3.2803	3.069	2.9925	2.9974	2.9976	2.9675	2.9776	2.9311	3.0878	3.063	3.0027	3.5731	3.0173	3.0905	3.0358	3.0028	2.8546	3.0593	3.0323	2.8541	3.2227	3.2382	2.5906	2.9561	2.8157	2.368	3.0469	2.7671	3.1636	2.5669	2.5241	2.341	2.6053	2.659	2.4284	2.8916	2.7593	2.6336	2.6619	2.3989	2.9176	2.9119	2.923	3.0932	2.9647	2.9424	3.046	3.0907	3.2181
ASB2	6.5651	6.7402	7.0655	6.3821	6.1643	6.4645	7.0885	7.073	7.5062	7.0762	6.283	5.7477	6.5392	6.69	6.0154	5.743	5.8855	7.0319	6.165	6.4409	6.4418	5.462	5.7759	5.3259	5.3999	6.1439	5.7394	5.795	5.8238	5.6825	6.1821	5.4852	6.0242	5.8605	5.0637	5.7294	5.9394	5.3777	5.6545	5.3498	7.2953	6.6712	6.0023	7.6415	7.6499	6.8795	6.5609	6.7031	5.9976
ASB3	7.8728	7.654	7.9165	7.763	7.5621	7.3816	7.0848	7.2273	6.7642	7.3054	7.7625	6.7627	6.8992	7.9753	7.9185	7.6165	7.6214	7.3159	7.563	7.6558	7.8414	6.9658	6.8901	5.9084	6.4481	6.757	6.2615	6.6774	6.6733	7.057	6.9418	6.6683	6.8833	6.7028	6.4991	6.69	6.6796	6.7103	7.0087	6.4658	8.3183	8.3965	7.9006	7.8056	7.7415	8.2334	7.6465	8.2821	7.6195
ASB4	3.6832	4.6609	3.6909	3.6609	3.6296	4.1988	3.8284	3.8316	3.6214	3.9171	3.7101	4.0306	3.9149	3.663	3.6169	4.1421	3.4199	3.9241	3.7912	3.4849	3.9067	4.4727	4.6474	4.3646	4.6389	4.4839	4.401	4.3404	4.0617	4.378	4.0716	4.0941	4.3825	4.4275	4.472	4.1989	4.3912	4.522	4.1465	4.4763	3.6817	3.7309	3.5036	3.8471	3.8267	3.2652	3.3982	3.5377	3.5289
ASB5	3.012	3.0572	2.9348	2.9233	3.0112	3.0018	3.006	2.997	2.9392	3.1049	3.031	2.9844	2.8704	2.8833	2.8962	2.9303	2.9429	2.9605	3.023	3.0026	3.095	2.3932	2.1337	3.0824	2.2553	2.4223	2.4181	2.0887	1.9639	2.2918	2.1333	2.3813	2.3119	2.1835	2.2859	2.0504	2.4461	2.1535	2.3497	2.1161	2.8696	2.8279	2.7737	2.9209	2.8903	2.8833	2.8767	2.8759	3.0254
ASB6	7.1193	6.894	7.0793	6.8546	7.1693	7.3253	7.5615	7.4939	7.5015	7.4048	6.8926	7.1055	7.4088	6.8123	7.2772	6.9809	6.6394	7.2122	6.8397	7.0875	6.6531	6.8346	6.5863	6.5683	6.6279	6.8563	6.8634	6.1625	6.7477	7.0108	6.7245	6.7199	6.6379	6.7618	6.9791	6.9678	6.6856	6.6983	6.6041	6.5297	7.0722	7.1668	7.0726	7.1222	7.2908	7.1072	6.9023	7.0601	6.9981
ASB7	9.8271	9.4799	9.8349	9.7578	9.3161	9.2788	9.8952	9.4418	9.0375	9.4038	9.5973	9.9176	9.1946	9.5292	9.4807	9.8962	9.4627	9.4893	9.497	9.5844	9.2048	7.4498	6.9844	7.9291	6.9115	6.0311	6.928	7.1094	6.3176	6.6618	6.6762	7.0519	6.6905	6.9425	7.3938	7.2447	7.3152	7.6278	6.7791	6.7598	9.1829	9.1595	9.4417	9.0283	8.4623	9.1278	9.6804	9.333	9.2027
ASB8	8.3598	8.3342	8.6038	8.971	8.3985	8.3872	7.9746	7.9445	7.6529	8.2942	8.4234	8.0954	8.6634	7.8664	8.0727	8.4497	8.8361	8.547	8.4929	8.3881	8.5866	6.9173	6.7869	7.1599	6.7693	6.4635	6.9079	6.8157	6.5396	6.4187	6.6731	6.6915	6.623	6.7488	6.5787	6.9323	6.8676	7.0003	6.0324	6.5476	8.3539	8.2948	8.2399	7.9958	7.8194	8.3156	8.6009	8.429	8.7641
ASB9	6.6045	7.7768	6.4211	6.7328	6.4087	6.2999	6.4998	6.5073	6.6274	6.4354	7.1771	6.775	7.4826	7.7534	7.7129	6.9626	7.0878	6.422	6.6111	6.993	7.6131	4.4509	4.7756	4.7257	4.6708	4.2008	4.5634	4.6413	4.8004	4.7754	4.5196	5.1629	4.9139	5.1417	4.4894	4.8232	5.0397	4.7394	4.742	4.9228	6.815	6.4343	6.8951	6.1291	6.7054	6.9546	7.0166	6.7501	6.7786
ASCC1	7.3207	8.0339	7.1801	7.1757	7.0415	6.9397	6.5874	6.8233	6.0106	7.2718	8.0237	6.8471	6.8036	7.5602	7.649	7.8974	7.2596	6.5505	7.556	7.2333	7.8713	5.9163	5.7789	5.7882	6.3717	6.0015	6.0799	5.8813	5.9904	6.19	6.11	5.8956	5.6818	6.0772	6.1455	6.0069	6.6322	5.7967	6.0834	6.0214	7.8747	7.5661	7.4103	7.0713	7.0219	7.7411	7.3544	7.618	7.6442
ASCC2	9.2078	8.7813	8.6697	8.653	8.8921	9.5562	9.6478	9.673	9.7531	9.5061	7.9401	8.1895	8.6287	7.7183	8.0394	8.4095	8.8702	9.4309	9.0481	9.1972	8.5913	8.0658	7.7115	8.3263	7.7069	7.6605	7.935	7.9727	7.8199	7.4662	7.8371	7.8874	7.7812	7.9808	7.9641	8.0009	7.9672	7.9674	7.6319	7.8325	8.6334	8.7011	8.9213	9.2302	9.2541	8.7742	8.9787	8.602	8.8033
ASCC3	7.4556	7.0596	7.2565	6.7017	7.2399	6.495	6.649	6.8195	6.571	7.1886	7.8207	7.2769	6.1457	7.9308	8.0182	6.746	7.3203	6.5918	7.5401	7.5758	7.2634	7.6243	7.9028	7.5695	8.5132	8.4142	7.9178	8.4291	8.1696	8.2884	8.7514	7.4055	8.094	8.6406	8.0169	7.8996	8.5853	7.9917	8.4169	7.8472	7.8151	8.2713	7.5411	7.1935	7.0457	7.903	6.9486	7.9344	7.9016
ASCL1	5.4415	5.4269	5.2779	5.2667	5.397	5.7482	5.3889	5.7627	5.5981	5.7604	5.7116	5.707	6.3162	5.5217	5.5034	5.4488	5.3562	5.3729	5.9419	5.2681	5.5531	6.068	5.962	6.0945	6.2088	6.1993	5.6591	5.2388	5.539	5.9207	5.8725	5.6878	5.5926	5.7036	6.3304	5.8166	5.7523	5.7254	5.6987	5.7725	5.4535	5.7139	5.6282	5.7294	5.7319	5.4598	5.6936	5.1911	5.6418
ASCL2	7.1834	7.6646	6.986	6.6041	6.9395	6.7223	7.1929	7.1796	8.0621	6.9042	8.0799	7.776	7.5532	8.9601	7.4618	7.6501	6.5727	7.7156	6.7759	6.5456	6.9466	5.6199	5.9115	5.8626	6.143	5.8597	6.279	6.7031	6.3541	5.9782	6.175	6.9111	6.6484	6.6444	6.1665	6.5549	6.0981	6.5568	6.6857	6.3679	7.349	7.0231	7.1879	7.9081	7.8793	7.3224	8.4577	6.8972	7.4357
ASCL3	4.0994	4.0667	3.8852	3.719	3.776	4.1888	4.0674	4.0543	4.0983	3.7963	4.1531	4.0806	4.0805	3.3612	3.8006	4.0039	3.8617	3.8741	3.9353	4.0177	4.1779	4.768	4.51	4.3984	4.0735	4.218	4.5231	3.9	4.4792	4.1377	4.2718	4.3111	4.2055	4.4103	4.3643	4.6906	4	4.3821	3.7535	3.8805	3.8358	3.8235	3.7223	3.9815	3.7809	3.5147	4.0083	3.587	3.9138
ASF1A	8.0741	9.0528	8.3777	8.6751	8.1107	7.7064	7.5149	7.3773	6.6806	7.789	8.7346	7.183	8.8094	7.9937	8.2984	9.2186	9.0806	7.0655	8.9178	8.3026	9.5769	7.6814	7.452	8.0737	7.1422	7.4765	7.4638	8.5665	8.1481	8.104	8.4527	8.9943	8.4942	7.8165	7.9908	8.5325	7.9492	8.8738	8.3932	7.5028	8.4948	8.1452	8.2419	7.2776	6.8211	8.242	8.8503	8.3916	8.8163
ASF1B	7.7154	7.9752	7.57	7.0713	7.188	7.0295	7.2058	7.3214	6.4823	7.569	7.5102	6.2493	8.4735	6.8407	8.1032	7.8362	7.8579	6.8042	7.4066	7.6949	7.7248	5.9869	6.5213	5.8804	6.6607	6.3023	4.9119	6.8833	6.7102	6.3386	6.6568	6.2686	6.3038	6.5702	5.8039	6.1763	7.0136	6.5994	6.6868	6.4724	7.713	7.293	7.9599	7.4085	7.5691	7.7581	7.0883	7.8759	8.0589
ASGR1	5.7205	6.12	6.1	5.6744	5.8173	5.987	6.0095	6.0385	6.3297	5.9176	5.88	5.7656	5.8965	5.5329	5.5744	6.0149	5.5593	6.1776	6.3022	5.474	5.9966	5.4235	5.7569	5.3072	5.7724	5.623	6.0512	5.5337	5.2251	5.3143	5.5678	5.351	4.93	5.5524	5.3599	5.5357	5.634	5.0826	5.2981	5.1925	6.1095	6.0039	6.0183	6.2068	6.0315	5.4281	5.9885	5.7982	5.8644
ASGR2	5.8281	5.8461	5.9276	5.613	5.7839	5.8445	6.0279	5.8001	5.8938	5.2605	5.7064	5.4312	5.7892	5.9168	5.7774	5.7517	5.5747	5.9324	6.0962	5.4807	5.6246	6.0837	6.3574	6.4434	5.9167	6.1605	6.3072	6.1009	6.5755	6.1947	6.3778	6.2078	6.0699	6.5734	6.2899	6.1561	6.0136	6.0994	5.8042	6.0526	6.0383	5.8794	5.7693	5.6962	5.812	5.4051	5.961	5.6873	5.7649
ASH1L	10.2516	9.5916	10.3832	10.7526	10.3446	9.6426	9.6023	9.3183	9.1142	10.1602	10.2876	10.0695	9.526	10.5422	10.3575	10.2226	10.5262	9.6492	10.026	10.2691	9.9356	8.2239	8.0244	8.4325	7.7394	8.2599	8.3308	8.5965	8.2501	8.3372	8.379	8.7356	8.4204	7.8525	8.5578	8.9549	8.3156	8.7021	8.4946	8.2218	10.5056	10.2999	10.2843	9.2674	9.3569	10.4592	10.0714	10.3756	10.0242
ASH2L	10.0416	10.6588	10.1195	10.2586	10.0636	10.0611	9.9115	9.9299	9.5646	10.2308	10.2216	9.5607	10.187	9.7191	10.1694	10.3981	10.3412	9.9606	9.9364	10.0744	10.6185	7.8641	7.4953	7.9547	7.6034	7.5816	7.2419	8.1092	7.8424	7.5873	7.629	8.0086	7.9695	7.8824	7.8709	8.1985	7.8182	8.2106	7.8621	8.0351	10.483	10.0705	10.1209	9.6515	9.4147	10.1904	10.2003	10.0969	10.1361
ASIP	4.5773	5.2212	8.9462	4.6445	4.4169	5.1998	5.5342	4.9958	4.9823	4.7211	4.9823	4.8881	4.9813	4.6828	5.0531	4.9272	4.9237	4.918	4.9895	4.5343	4.7248	5.2409	4.977	4.808	4.0073	4.9205	4.4098	5.0775	4.5753	4.8356	5.418	5.3167	4.8973	5.1218	4.4601	5.315	5.1537	5.0493	5.2648	4.7729	4.9311	4.8171	4.6119	5.0355	4.9369	4.3097	4.7526	4.6453	4.8147
ASL	10.5122	10.382	9.8298	9.3764	9.8788	10.566	10.5149	10.7935	10.6768	10.5992	9.6988	9.598	10.2921	9.405	9.603	9.8086	9.9351	10.6114	10.1184	10.1753	9.948	9.3748	8.9035	9.2407	8.6192	8.8907	9.1422	8.9899	8.828	8.0794	9.0642	8.9304	8.9999	9.3654	9.276	9.0003	9.0256	9.1861	8.3157	8.7748	9.3466	10.0719	10.4454	10.5937	10.4487	9.9636	10.3298	10.0389	10.4426
ASMT	3.6204	3.832	3.9614	3.6524	3.697	3.5989	3.6518	3.5997	4.0311	3.8759	3.4377	3.4027	3.9809	3.2931	3.5607	3.5261	3.6353	3.8704	3.6828	3.5852	3.9263	4.5261	4.3361	4.7534	4.877	3.596	4.7376	3.7812	3.9559	4.4431	4.4337	4.217	4.1042	4.3793	4.1719	4.4286	4.1133	3.9356	4.3332	4.2594	3.5867	3.4936	3.5247	3.7168	3.6719	3.5573	3.8625	3.732	3.4241
ASMTL	9.1934	8.7267	7.9099	8.2803	8.6153	8.5468	9.0859	8.9979	9.3218	8.4612	7.8199	7.9252	8.6091	8.0298	8.1235	8.5692	8.3056	8.6948	8.6816	8.1864	7.9711	7.2486	7.3411	7.2021	6.889	7.0669	6.8544	7.0927	7.5612	7.8359	7.3713	7.1263	7.3808	7.2831	6.8677	7.2653	7.164	7.3048	7.4184	7.3854	8.3626	8.2256	8.4328	8.7764	9.3261	8.2717	8.5075	8.3833	8.123
ASNA1	7.8993	9.312	8.119	8.1792	7.9688	8.0339	8.1245	8.1308	7.7977	8.3777	8.1655	7.2885	8.9414	6.7103	7.7035	8.4265	8.6164	8.0781	8.652	8.211	8.95	7.3488	7.1248	7.7016	7.4018	7.2197	7.3528	7.5095	7.1957	7.3616	7.3432	7.1801	7.0154	7.9092	7.2135	7.0406	7.4457	7.2695	6.9909	6.8156	8.1525	8.126	8.2875	7.7876	7.4519	8.2868	8.7312	8.0206	8.6988
ASNS	9.123	10.0136	9.1402	8.8098	9.6222	8.5945	8.8611	10.0615	9.0625	9.4504	9.6046	9.6698	9.028	10.2336	9.5111	9.2509	8.8765	9.488	9.1894	8.6601	9.6618	7.2227	6.8698	6.2338	7.1287	6.9713	7.3389	6.7135	7.46	6.7229	7.5634	6.6891	6.6363	7.0638	6.655	6.7581	7.4573	7.0462	7.3412	7.0794	9.0614	9.6287	8.9485	9.7383	10.3386	9.911	8.9378	9.5756	9.2219
ASNSD1	9.1653	9.9081	9.1489	8.9836	9.3891	8.8815	8.8568	9.172	8.904	8.832	9.7	8.514	9.0507	8.996	9.531	9.5029	9.3578	8.8948	9.5563	9.4518	9.8564	6.2955	6.638	6.1093	6.6711	6.213	5.772	6.808	6.5279	6.8792	6.7731	6.6309	6.6343	6.7847	6.4744	6.4741	6.8468	6.7911	6.6286	5.8561	9.2675	9.2919	9.2226	9.0364	8.6986	9.1808	9.4972	9.2107	9.4437
ASPA	7.2792	5.6273	8.2617	6.8957	6.9437	7.3636	7.2392	6.4829	6.6765	7.2427	6.1687	6.8632	6.3112	7.4862	7.3574	7.4039	7.3796	7.5443	7.4673	7.9124	6.2157	4.7773	3.5985	4.3566	4.1362	5.3068	4.2128	3.8437	4.2711	3.8355	3.738	4.1308	5.1524	4.232	4.5039	4.568	3.8461	4.2282	4.1688	3.9746	6.7167	5.7418	5.7848	5.8357	5.0726	7.5948	6.2579	7.1166	6.0113
ASPDH	6.0159	6.9238	6.4839	6.3614	6.2727	6.5252	6.5962	6.5	6.429	6.2858	6.4245	6.1272	6.3421	6.0952	6.1852	6.3874	5.9884	6.5406	6.85	6.3748	6.4662	6.6018	5.9192	6.1858	5.8887	5.9995	6.1477	5.9691	5.9556	6.0775	5.8049	5.9855	5.7536	5.977	6.089	5.7675	6.5941	5.9034	5.9459	5.8732	6.1071	6.3782	6.7252	6.5807	6.3059	6.2022	6.9371	5.9206	6.3614
ASPG	5.1751	5.9446	5.3049	5.1802	5.4794	5.8364	6.2411	5.2429	5.6848	5.6637	4.9068	5.3127	5.2563	5.1828	5.721	5.5143	4.9575	5.8036	5.5863	5.462	5.5317	4.4386	4.1988	5.1277	4.3718	3.7894	4.4686	4.4084	4.338	4.0073	4.2507	4.1919	4.1804	4.7392	4.6731	4.1243	4.0824	4.7292	4.3234	4.1878	5.3551	4.9659	5.4152	4.9128	4.8733	4.7675	5.4764	4.9576	4.8722
ASPH	10.9227	10.7932	10.9342	11.3359	11.3774	10.9926	10.9779	11.2096	11.0038	11.101	11.5142	11.2544	11.0547	12.0004	11.8379	11.512	11.4293	11.039	11.022	11.437	11.5962	10.1378	10.795	8.7867	11.0569	9.9466	10.9756	10.1423	9.9734	10.106	10.066	10.0949	10.1846	10.6948	10.5278	10.0504	11.0545	9.8824	10.7972	9.9725	11.5489	11.804	11.715	11.4329	11.5075	11.6305	11.4848	11.6762	11.481
ASPHD1	5.4029	5.7053	5.6206	5.4584	5.5645	5.9389	5.8724	5.4835	6.1111	5.8344	5.379	5.2384	5.9115	5.2378	5.5739	5.699	5.5697	5.5305	5.5394	5.5908	5.2826	5.7709	5.1426	5.4774	5.1	5.8325	5.5978	5.5239	5.1318	6.0715	6.0147	5.1141	5.5007	5.7807	5.4113	5.7478	5.1845	5.0545	5.7487	5.5022	5.2938	5.8905	5.529	5.5564	6.1439	5.467	5.7647	5.5045	5.6338
ASPHD2	7.8323	7.7354	8.3207	7.9174	7.8447	7.85	7.9057	7.7001	8.074	7.1658	8.5214	7.7454	8.8228	8.6605	9.4066	8.5893	8.0043	7.5093	7.9002	7.4695	7.4303	7.5882	7.562	7.0496	7.756	7.3531	8.5402	7.4038	7.2874	6.7592	7.2272	6.6666	7.2124	7.1827	7.2039	7.0127	7.6313	6.5019	7.1723	6.7149	8.6226	9.4218	8.9936	8.7294	8.7577	9.0034	9.0256	8.547	8.7941
ASPM	8.5582	7.7397	8.5359	8.3128	7.3073	7.6293	7.7156	7.8002	7.1653	8.0163	7.9412	7.4086	6.3131	7.7545	8.6337	7.4514	8.204	7.3747	7.4502	8.5068	8.6692	5.4086	6.0816	3.8673	5.5048	6.2033	4.7238	6.7706	5.9149	5.9089	6.1972	5.0491	5.3861	6.3098	5.8903	5.6564	6.681	6.2696	6.4362	5.7051	8.388	7.9149	8.6791	8.1238	8.4319	8.1245	6.9718	8.3529	7.5611
ASPN	7.1441	6.9967	6.6311	8.0786	7.0141	6.2252	6.5502	6.4386	6.7606	6.8797	8.6385	7.4798	7.3523	8.5139	8.1335	8.0875	8.1597	7.8591	6.9229	6.3218	7.6556	6.2495	5.7891	6.4588	5.7778	7.0676	6.2321	7.1615	7.1619	8.4188	6.4137	6.2577	8.6606	6.1723	5.9654	6.1966	6.3939	6.0864	7.8326	5.3003	7.9754	8.4097	6.6267	8.0626	7.0052	9.4939	8.5288	8.2864	8.0843
ASPRV1	5.5872	5.5779	5.4916	5.6192	5.4816	5.9584	6.0226	5.7323	5.8458	5.6641	5.549	5.9908	5.6743	6.331	5.505	5.8015	5.1319	6.3151	6.0265	5.4097	5.4154	5.639	4.7004	5.9779	5.0464	5.5292	5.1728	4.9337	5.6608	5.3892	5.2213	5.1318	5.0539	5.2835	5.2675	5.0815	5.5578	5.3973	4.9134	5.1374	5.2894	5.5861	5.7825	5.7348	4.9434	5.406	5.866	5.3027	5.0528
ASPSCR1	7.011	6.7519	6.6195	5.9971	6.4453	6.6785	6.727	6.8864	7.5714	6.9608	6.1335	6.4718	7.0565	5.9822	6.239	6.2773	6.0919	6.8101	6.4859	6.4948	6.3614	6.5681	6.3889	6.1309	6.4114	6.5125	6.4871	6.6048	6.3135	6.4131	6.3304	6.3333	6.4122	6.5339	6.5195	6.3022	6.4678	6.3776	6.1544	6.4518	6.0931	6.4809	6.5134	7.1299	7.4172	6.4711	6.4305	6.3104	6.5402
ASRGL1	7.6736	7.0163	6.866	7.9608	7.5188	7.9373	7.7658	7.3673	6.9016	7.6475	7.4598	6.2499	7.4948	6.8556	7.6692	7.4595	7.7312	6.6584	7.5471	6.7544	6.941	7.8508	8.7413	7.1557	7.8562	7.5702	6.7945	7.8137	7.9695	7.6517	8.3149	7.7989	7.3256	8.4837	8.2046	7.2171	8.3745	7.0459	8.1151	7.7453	8.7164	8.5939	9.0091	9.0095	9.0192	8.514	8.242	8.3921	9.141
ASS1	11.2387	11.304	11.8262	10.3349	10.9995	11.8269	11.5017	11.5971	11.6027	11.4321	11.2428	10.4246	11.0068	9.613	10.6046	10.3282	10.8137	11.6329	11.5844	11.2962	11.0258	12.3432	12.7629	12.5164	12.0067	11.4825	12.3387	11.8304	11.1021	10.5278	10.5435	10.2937	11.0207	11.5714	12.5218	10.4162	12.677	10.788	11.4464	11.6255	12.1411	12.2796	12.6994	12.7581	12.3976	11.7853	11.9508	11.5056	12.018
ASTE1	8.0966	8.3492	7.5297	7.8413	7.8843	7.6344	7.5979	7.4949	6.8873	7.6898	7.8467	7.4166	7.2686	8.0863	8.0212	8.018	8.0916	7.5829	8.0638	7.8781	8.3097	5.9374	6.1659	6.3724	6.248	6.1861	6.3469	5.8012	6.2643	5.8856	6.069	6.3685	6.3299	6.4007	6.4297	6.5612	6.5161	6.5119	6.2977	6.6851	7.3772	7.13	7.4454	6.8676	6.6423	7.2057	7.7841	7.6204	7.6569
ASTN1	3.2519	3.9214	3.5858	3.9687	3.9262	3.9063	3.6288	3.7974	3.5206	3.7196	3.6621	3.8965	4.0288	4.1073	3.8681	3.9023	3.9541	3.6262	3.6726	3.5834	3.7422	3.963	4.3705	4.551	4.6659	4.1616	4.3355	3.7181	3.8611	4.4403	4.3096	4.399	4.1287	3.6221	4.094	3.707	4.227	3.973	3.5286	3.8251	3.544	3.7303	3.6872	3.5722	3.467	3.37	3.5571	3.2818	3.5289
ASTN2	6.5996	7.6359	7.0297	7.0889	7.1317	7.4392	7.5374	7.4302	7.888	7.5707	7.1026	6.3011	6.9311	7.0934	7.3171	7.4625	7.1481	7.3666	7.3637	7.0293	7.643	4.8195	5.3585	5.1322	5.625	5.6197	5.1864	5.2442	4.9571	4.962	4.9741	5.117	5.2373	5.7795	5.2851	4.3662	5.6373	5.307	5.3426	5.3477	6.883	7.2997	6.7907	7.0919	7.4812	7.0591	6.7463	6.6756	7.2298
ASXL1	8.7904	8.9664	9.1372	9.1357	8.9076	9.1213	8.7818	9.276	9.0455	8.9119	8.8208	9.0402	8.9493	9.3299	9.0842	8.7938	8.8497	9.0514	8.7831	8.7785	8.9398	6.7188	6.9519	6.5202	6.6362	6.6439	6.1666	6.8161	7.1787	7.3657	7.0905	7.1525	7.3027	7.0225	6.7213	7.1832	7.0873	7.1598	7.3987	7.1178	9.3165	9.0659	8.7455	8.9687	8.9694	8.9088	8.581	9.0389	8.5366
ASXL2	9.0582	8.4546	9.4674	9.7758	9.2856	9.0363	8.4972	8.5943	8.0705	9.0399	8.7312	7.7974	8.364	8.8131	9.1094	9.1032	9.5814	8.2534	9.2019	9.4895	8.769	7.5103	7.6676	7.5316	7.7543	7.6035	7.4349	7.7251	7.5618	7.5185	7.591	7.5816	7.876	8.0157	7.7283	7.3856	7.8521	7.5991	7.4994	7.3063	9.609	9.041	8.9375	8.2874	7.7285	9.1556	8.908	9.211	8.87
ASXL3	4.8861	5.5531	5.199	5.3146	5.266	5.3224	5.3986	5.4019	5.331	5.4953	5.7858	5.776	5.7038	5.2575	5.1681	5.3546	5.1607	5.8145	5.5689	5.097	5.1749	5.8361	5.5613	5.7387	5.4449	5.6585	6.9258	5.4767	5.9953	5.3658	5.5416	5.6565	5.2868	5.1	5.3288	5.4622	5.3297	5.5983	5.623	5.6697	4.8029	4.9338	5.0585	5.3978	5.1618	4.6192	4.9392	4.8597	4.8325
ASZ1	3.1683	3.8078	3.1173	3.1604	3.1525	3.4071	3.3084	3.5974	3.2887	3.2903	3.1824	3.2648	3.2534	3.3422	3.2508	3.3962	3.2983	3.1979	3.3031	3.3299	3.5609	3.3399	3.2651	3.6216	3.8344	3.7657	3.1472	3.0253	3.4918	3.4224	3.1488	4.1242	3.2141	3.505	4.0877	3.1134	3.4513	3.8775	3.3203	3.0387	3.1954	3.2484	3.3451	3.2804	3.3758	3.1769	3.2857	3.2835	3.5495
ATAD1	8.4186	8.8018	8.4558	9.0961	8.5091	8.0044	8.1035	7.4005	7.4761	8.4692	9.1657	8.6914	8.1825	9.2327	8.8029	9.1247	8.8558	8.3515	8.8976	8.6633	9.0105	7.5976	7.568	8.3006	7.8381	7.8857	7.4152	7.5367	7.2991	7.3881	7.3144	7.6663	7.99	7.7914	7.9036	8.0377	7.9287	7.9516	7.6418	8.1043	8.5453	8.0763	7.9156	7.5305	7.4425	8.2803	8.455	8.3282	8.7009
ATAD2	7.4663	7.3535	7.5138	7.2425	7.5644	7.5394	7.0023	7.4294	7.6811	7.9172	6.6014	6.3608	6.6942	6.623	7.3545	6.9393	7.4707	7.1322	7.6018	7.6568	7.9773	7.7772	7.6228	6.5644	7.6286	7.7388	7.1837	8.3495	8.1456	7.783	8.434	7.8707	7.5878	7.9934	7.6543	7.8903	8.1719	8.2163	8.5362	7.5297	7.935	7.4664	7.9875	7.9895	8.0321	7.347	6.6539	7.7374	7.4491
ATAD2B	8.1975	7.3812	8.7547	8.8572	8.3811	7.5426	7.3489	7.3093	6.7041	7.7643	8.849	8.6239	7.7231	9.5307	9.3229	8.8714	8.6248	7.6076	8.2666	8.4064	8.5075	7.1906	6.7416	7.005	6.347	6.3974	6.7196	6.819	7.1645	6.4743	6.706	6.9975	6.7832	5.9865	7.0136	7.0468	6.9067	7.3813	7.1151	5.1244	8.7014	8.1987	8.5663	7.2691	7.0746	8.9784	8.6128	8.518	8.3389
ATAD3A	8.1082	7.8043	7.7838	7.2627	7.7227	7.7675	8.4669	8.3124	9.1579	8.0303	7.7154	8.0804	8.2576	8.3533	8.3289	7.7128	7.3134	8.4582	7.5312	7.7385	7.1425	6.2837	6.6023	5.5414	6.0332	6.3282	6.3539	6.3009	6.3603	6.3477	6.5281	5.7068	6.1586	6.5925	6.1941	6.5821	6.6072	6.2106	6.3927	6.3486	7.7886	8.1963	8.1701	8.7696	8.9741	8.2045	8.0147	8.051	7.79
ATAD3B	8.3039	7.8931	7.6232	7.3025	8.0196	8.1282	8.4717	8.5612	8.8619	8.192	7.4223	7.4137	7.9388	7.7691	8.227	7.6754	7.3184	8.5081	7.7304	7.7213	7.6706	6.6342	7.1998	6.963	7.007	7.0574	7.0371	6.9902	7.3427	6.8498	6.6999	6.3904	6.8081	7.0916	7.1519	6.7731	7.092	6.7187	7.0161	7.1214	7.8551	8.0066	8.279	8.3765	8.8887	8.0664	8.1219	7.9252	7.8286
ATAD3C	6.6153	6.9884	6.8044	6.7362	6.8432	7.0541	7.0577	6.3552	7.0753	6.3902	6.7772	7.6029	6.882	6.6558	6.7341	6.6889	6.5052	6.8132	6.8106	6.6489	6.9454	6.6027	6.4009	6.5215	6.6461	6.0361	6.5119	5.9684	6.3131	6.1527	6.1778	6.5	6.4818	6.445	6.3045	6.1545	6.5153	6.1871	6.2705	6.5653	6.4137	6.5823	6.8444	6.7857	7.184	6.3837	6.8622	6.1908	5.88
ATAD5	6.6305	6.4455	6.582	6.1572	6.6684	6.9518	6.727	6.317	6.2851	6.1664	5.8573	6.1445	5.5325	5.7191	6.3803	5.9871	6.5381	6.2905	6.11	6.7804	5.808	6.2277	6.4117	6.3302	6.4005	6.3161	6.0884	6.9947	6.5835	6.3658	6.283	6.9685	6.3634	6.2018	6.7127	7.0255	6.839	6.9304	7.1913	6.0015	6.9235	6.2167	6.1738	6.4909	6.5159	6.2528	5.4546	6.3184	5.9915
ATCAY	3.3203	3.4254	3.4597	3.5789	3.2491	3.4911	3.4904	3.6962	3.7411	3.3312	3.2644	3.3541	3.4797	3.7851	3.4655	3.3328	3.5955	3.6128	3.4118	3.0853	3.3127	4.2381	4.2331	4.0503	4.5268	4.3312	4.401	4.1175	3.8372	4.4535	4.2509	4.4664	3.6263	4.1639	4.0737	3.9483	4.1721	4.3102	3.6567	4.1829	3.5976	3.3035	3.3228	3.2356	3.3566	3.3932	3.5224	3.3359	3.0647
ATE1	9.3289	9.7001	9.0467	9.5915	9.3426	9.1353	9.1788	9.4743	9.3445	9.5164	9.669	10.009	9.1159	9.9649	9.4384	9.7511	9.7861	9.568	9.4418	9.4335	9.8614	7.9875	7.2162	7.9181	7.6954	8.0298	7.4452	7.4827	7.2875	7.45	7.2086	7.4324	7.6487	7.5159	8.058	7.3679	7.7497	7.9441	7.3372	7.3545	8.9849	8.8784	8.8973	9.1455	8.7792	8.8787	8.9441	8.9913	9.147
ATF1	8.7784	9.345	9.2571	9.7981	9.2096	8.6517	8.4759	8.0317	7.7968	8.7173	10.0978	8.9764	9.7196	9.8773	9.8498	10.2211	10.0578	8.9391	9.9277	9.237	9.9167	7.7865	7.9124	7.9875	8.0531	8.2536	7.4556	8.3395	7.7842	7.7423	7.7869	8.3278	7.9427	7.653	8.2206	8.2488	7.8327	8.3454	8.0289	7.964	9.4357	9.1	8.8314	8.4596	8.2394	9.573	9.847	9.3083	9.5936
ATF2	9.3929	9.4141	9.8848	10.1654	9.5122	9.2532	9.1722	9.2303	8.3165	9.1014	10.1548	9.7053	9.0962	10.0839	9.8708	10.2895	10.107	9.2349	9.6416	9.8461	10.0063	8.0778	8.0791	8.1195	7.9636	8.6844	8.1529	8.5188	8.2344	8.3741	8.4898	8.356	8.364	7.9692	8.3055	8.4461	8.1104	8.4082	8.5755	8.342	10.0947	9.4028	9.1649	8.8272	8.9004	9.6593	9.5943	9.5986	9.5808
ATF3	7.9506	7.2871	7.3416	7.1168	7.6666	6.8658	8.1051	8.1771	6.7214	7.1926	7.5538	6.7487	7.246	7.5037	8.3296	7.3266	6.3217	6.1884	6.9823	7.2053	6.1124	9.1754	10.1942	9.4607	8.5897	6.8004	9.5948	7.6064	6.0307	6.8943	7.9445	6.8102	6.08	7.7164	10.4015	7.0712	8.6037	6.4504	7.3813	5.4044	8.708	8.3765	9.0622	9.2531	7.3394	8.3148	9.3994	8.9464	8.5571
ATF4	12.4632	12.2385	12.1494	11.9248	12.3112	12.1155	12.5759	12.6001	12.605	12.1735	11.6537	11.5829	12.0174	11.5787	11.8924	11.6618	11.7441	12.2312	11.9084	12.3288	12.041	10.0093	9.9919	9.8069	9.8454	9.6742	10.26	9.7456	9.7431	10.2627	10.0962	9.4126	9.7317	9.9198	10.1603	9.6753	9.8864	9.721	9.999	9.3967	12.1324	12.3158	11.8935	12.3681	12.5058	12.3606	12.2121	12.2115	12.0947
ATF5	8.1636	7.5333	7.9582	7.0249	7.9426	8.2975	8.1146	8.0917	9.0152	8.0167	7.0087	6.4679	7.9776	5.9578	7.4093	7.0793	7.3316	8.4365	7.7403	8.2064	7.1246	6.3255	6.4747	5.8117	6.5903	6.2103	6.1056	6.9317	6.5957	6.7531	6.6412	6.2425	5.9658	6.1416	6.2934	6.2245	6.5054	5.9237	7.052	6.5322	8.1818	8.7085	7.5996	9.185	9.3365	8.0199	7.7542	7.9933	8.1251
ATF6	8.4277	9.4613	7.983	8.6121	8.1033	7.8513	8.2877	7.8074	7.658	8.296	8.6345	7.1094	8.3482	7.4423	7.8854	8.3756	8.537	7.9362	8.7197	8.3094	9.1841	7.8024	7.5935	7.6646	7.5501	7.2415	7.7927	7.7979	7.6938	7.9591	8.0824	7.9194	7.4815	7.9994	7.6264	7.7577	7.7803	7.6352	7.9815	7.3218	8.6892	8.6904	8.8131	8.7759	8.6719	8.6658	8.9349	8.7101	9.0263
ATF6B	8.668	8.4896	8.8919	8.6741	8.8525	9.0036	9.0594	8.6639	9.1031	9.1312	8.1296	8.5905	8.66	8.471	8.4012	8.3563	8.7713	8.9956	8.6696	8.7795	8.2606	6.0005	6.5131	6.1374	6.2361	6.3437	6.1645	6.0051	6.1071	6.0858	5.771	6.0982	5.9983	5.7341	6.1239	6.2061	6.0554	5.8393	6.1398	6.104	8.6126	8.5024	8.6504	8.546	8.3938	8.776	8.4721	8.6469	8.3892
ATF7	7.9774	7.3776	8.0959	8.322	8.3442	8.1893	8.201	8.1514	7.8805	8.1559	7.5479	7.6965	8.2007	8.3004	8.3638	7.9881	8.2939	7.8279	7.9068	8.2749	7.7524	6.5004	7.0864	6.7276	6.9581	6.8143	6.321	7.0139	6.9616	7.3061	6.8733	7.0308	7.0318	7.1092	6.8878	7.0037	6.8568	6.7861	6.9474	7.1026	8.2167	8.0134	7.8341	8.1507	7.196	7.7937	7.656	8.071	7.8905
ATF7IP	9.8163	8.9909	10.201	10.1771	10.2541	10.2448	10.1145	10.0147	10.2051	9.681	9.2175	9.974	9.3162	9.5104	9.5447	9.4073	9.9617	10.4936	9.5628	9.9569	9.1923	10.7912	10.8252	10.5782	11.1245	10.9357	10.6958	10.6973	11.0969	10.6722	10.7379	10.8657	10.644	10.4865	10.5548	11.0343	10.7069	10.6299	11.0241	11.1855	10.3981	9.9922	10.0438	10.1542	10.0785	9.9123	9.4473	10.0377	9.0553
ATF7IP2	9.0236	7.2366	8.9335	7.0993	8.2286	9.2853	8.1154	8.7714	7.4929	8.4711	8.316	8.1849	6.8735	8.6061	8.4065	7.5868	7.6944	7.7798	7.9928	9.0254	6.9964	6.3719	5.8321	5.1402	6.4602	6.0474	5.6262	6.5478	5.6342	5.9564	5.9701	6.2788	5.4367	5.6213	6.1529	6.6917	6.0509	5.6688	6.0234	5.9285	9.3472	9.0753	8.2867	8.5339	8.6773	8.8608	8.4858	8.7781	8.0791
ATG10	5.9927	6.914	5.9667	5.6119	6.1648	6.1509	5.8302	6.4484	6.1143	6.1761	6.6934	6.3336	6.3861	7.326	6.3491	6.6169	6.2611	6.3607	6.1256	6.3251	6.8147	4.8842	4.3721	5.3298	3.7595	4.4065	4.1833	5.0753	5.3408	4.466	4.6672	4.9113	4.9638	4.4761	4.6798	4.3605	4.61	5.0475	4.5741	4.2018	5.2397	5.7076	5.9316	6.44	6.0623	5.6332	5.9303	6.1941	6.63
ATG12	9.1339	8.8658	9.1702	9.5087	9.1752	9.1718	8.8937	9.0801	9.2783	8.9276	9.0297	9.729	8.0562	10.1395	9.4805	8.632	9.1466	9.1536	8.6207	9.3886	8.9077	6.9212	6.8205	6.6456	6.8978	7.3821	6.9096	6.746	6.6781	6.6293	6.8043	6.8428	6.9987	6.9076	6.8069	7.1859	6.8896	6.7549	6.8105	6.654	9.0626	8.8027	8.6719	8.8406	8.9538	8.9578	9.0806	8.9298	8.9999
ATG16L1	8.5599	8.0191	7.9555	8.044	8.2657	8.1539	8.482	8.0197	7.548	8.1387	8.2695	8.0813	8.8211	8.4906	8.9842	9.0308	8.0349	8.1408	8.2478	8.0931	8.3316	7.2925	7.6986	7.6021	8.3358	8.0459	7.276	7.5426	7.3895	7.5007	7.4814	7.2474	7.8447	7.3428	7.4185	7.7761	7.7949	7.9191	7.4763	7.9858	8.3209	8.2454	8.302	7.804	7.2765	8.6761	8.8767	8.508	8.3497
ATG16L2	8.1105	7.0691	7.7244	7.3006	7.8324	8.2812	8.1896	9.0199	9.5653	8.3207	6.6968	7.7376	7.1887	7.4487	7.7331	6.9787	7.2994	8.7939	7.2539	7.6194	7.3166	6.5816	6.9702	6.4997	6.2208	7.2256	6.5788	6.6034	7.0414	6.6858	6.6132	6.3426	6.6649	6.4641	6.8516	6.5668	6.5432	5.9863	6.7215	7.0887	8.1119	7.8869	7.9669	8.9979	9.4773	7.8859	7.484	7.8752	6.976
ATG2A	6.922	6.3916	6.5461	6.1169	6.5786	6.7219	7.1628	7.3879	7.8417	7.3877	6.3989	7.6371	6.9733	7.2844	7.1416	6.4409	5.8483	7.5489	5.9244	6.1976	5.8617	6.8565	7.262	6.9408	6.8657	6.4271	7.175	6.1681	6.3481	6.3202	6.0718	6.1625	5.8636	6.1754	6.5601	6.2564	7.2453	6.4468	6.1075	6.6505	6.072	6.5259	7.2122	7.5844	7.6957	6.5868	6.3189	6.3499	6.1897
ATG2B	8.3063	7.6231	8.8184	8.7646	8.1816	8.0516	8.0452	7.7725	7.6265	7.9283	8.4518	8.5339	6.2917	8.935	8.9918	8.4017	8.2684	7.9499	8.1783	8.4583	8.3115	6.3814	6.5402	6.1907	5.4978	6.4436	5.1144	6.4645	6.364	7.1789	6.7975	6.4818	6.7183	6.264	6.6749	6.6822	5.9418	6.6533	6.5387	5.6703	8.3329	8.2808	8.4718	7.6845	7.321	8.1807	7.9513	8.4731	8.2552
ATG3	9.534	10.4465	9.6488	9.6918	9.6576	9.3902	9.2501	8.9583	8.7943	9.2372	10.0584	9.2205	9.3593	9.0549	9.5402	9.6481	10.039	9.2434	10.0271	9.7456	10.4944	8.7188	8.639	8.3291	8.3957	8.5118	8.295	9.1484	8.635	8.5715	8.9388	8.6634	8.7882	8.6061	8.7186	8.6233	8.4843	8.9948	8.7701	8.3184	9.8938	9.9098	9.7879	9.2127	9.0662	9.8343	9.9577	9.607	10.1715
ATG4A	9.1114	9.7674	8.7542	8.7718	8.8107	8.7404	8.8452	9.3216	8.8476	8.9735	8.9849	8.5543	7.4067	8.8845	8.9646	8.7016	8.9736	8.733	9.1898	8.8667	9.5008	7.8018	7.0298	7.7184	7.0827	7.2264	8.0922	6.8626	6.3123	6.7625	7.0113	6.2426	6.6741	7.2295	7.5517	5.9733	7.4036	6.936	6.5493	6.9731	8.4669	9.1351	9.3621	9.1198	9.0071	9.1279	9.0103	9.1467	9.0879
ATG4B	9.3744	8.299	8.4695	8.0289	9.0319	9.0426	9.4589	9.9788	10.5253	9.7582	8.0104	9.3427	8.8378	8.9244	8.7145	7.8628	7.7036	9.5498	7.9382	9.1005	8.1899	7.0131	6.6717	7.0884	6.8742	7.1281	6.9519	7.0165	6.9967	6.9019	6.4118	7.1043	7.1271	7.1479	6.9041	7.4305	6.9403	7.0401	6.9684	6.8411	7.9635	8.3436	8.6823	9.1297	9.5924	8.6125	8.4889	8.6121	8.3648
ATG4C	6.9284	7.5018	7.0779	7.5092	6.6083	6.8375	7.025	6.6024	6.6374	6.8509	8.0544	7.3835	6.869	7.6883	7.2508	7.822	7.3716	7.1769	7.3541	7.2974	8.2181	5.0074	5.0877	4.0968	4.724	5.4684	4.6087	5.7266	5.5822	5.115	4.9589	5.4957	5.2144	5.6635	4.6073	5.053	5.11	5.0503	5.1827	5.6386	7.5929	7.1974	7.1785	7.0498	6.6721	7.5809	7.4099	7.1686	7.8625
ATG4D	9.745	9.2233	9.2479	8.9247	9.4069	9.9289	10.0568	10.3545	10.3563	10.0576	8.8167	9.5824	9.6109	9.1481	9.2248	9.1968	8.9122	10.17	9.1129	9.594	8.7583	8.6719	8.6247	9.188	8.0405	8.0749	8.0901	8.3994	8.1893	7.6449	8.1369	8.6745	8.0029	7.7478	8.7771	8.4946	8.2504	9.0156	7.8338	8.465	8.5921	8.7771	9.0731	9.5287	9.4177	8.8899	9.1789	9.1023	9.4848
ATG5	10.1052	10.5203	9.7966	9.9421	9.8397	9.6278	9.6358	9.6795	9.0275	9.9068	10.2161	9.6138	9.5116	9.3014	9.722	9.9847	10.1088	9.7481	10.2453	10.1163	10.6853	8.6711	8.478	8.5697	8.7286	8.3445	8.6521	8.5259	7.987	7.7278	8.0381	8.2232	8.4501	8.8115	8.7528	8.217	8.4974	8.4337	8.5367	8.2811	9.7561	9.988	10.0326	9.4061	9.1678	10.0444	10.2499	9.9318	10.1271
ATG7	7.8955	8.4785	7.5952	7.7662	7.7951	8.0578	8.0748	8.0551	8.0504	8.0365	7.8824	7.2104	7.8126	7.1359	7.5849	8.0033	7.6767	7.8318	8.1923	7.5801	7.9965	7.0825	7.4417	7.0282	7.4283	7.31	7.3606	7.1144	6.9307	6.8248	7.2931	7.1387	7.1317	7.2291	7.1726	6.8372	7.2927	6.985	7.3904	7.0212	7.6493	8.0942	8.2795	8.2056	7.9172	7.8254	7.7828	7.7758	7.7919
ATG9A	8.2282	7.7001	7.9434	7.6687	8.1539	8.5784	8.668	8.9769	9.1808	8.9835	7.3203	8.0347	8.0517	7.5184	7.529	7.4935	7.8844	9.2694	7.752	8.1885	7.477	7.4736	7.3576	7.8825	7.3953	7.1155	7.8628	7.3361	7.3521	7.6907	7.3261	7.4653	7.3455	7.7101	7.501	7.3306	7.6026	7.3937	7.3273	7.353	7.6667	7.7729	8.1043	8.4035	8.3879	7.7029	7.8611	8.0325	7.9752
ATG9B	5.0512	5.2801	4.763	4.6521	4.7099	4.8795	5.1024	4.7238	4.9799	4.8974	4.8339	5.5298	5.3199	4.9511	5.4787	5.287	4.8685	5.0492	4.8736	5.0275	4.9465	5.2462	5.6445	5.2219	5.4847	5.6713	4.6875	5.1974	4.7691	4.9372	5.0965	4.9818	5.066	5.3673	4.5419	5.0352	5.5112	5.4306	5.1088	5.6615	4.6788	4.5253	4.8968	5.0367	4.6289	4.788	5.2654	4.7214	4.906
ATHL1	8.4149	7.1395	7.7463	6.682	8.3892	8.208	8.0154	9.1076	10.1345	8.9699	7.3885	8.2321	6.4152	8.6724	7.8366	6.6738	7.0507	9.0784	7.3733	7.4941	6.7127	6.1087	7.3202	5.9562	6.8756	7.8647	6.5256	6.7094	6.7205	6.8605	7.0288	6.2822	6.4702	6.5502	6.9465	6.6535	7.2099	6.265	6.764	7.725	8.5598	8.423	8.168	10.0304	10.7104	8.4809	6.7884	8.3407	6.8949
ATIC	10.8906	10.3436	10.5589	10.2258	10.7549	10.5519	10.8666	10.7869	10.8183	10.7015	10.2291	10.1481	10.6118	9.7743	10.3846	10.3414	10.3854	10.2853	10.4692	10.6731	10.581	7.7972	8.2387	7.0456	8.2539	8.11	7.2339	8.5719	8.5263	8.4027	8.4362	8.7044	8.5504	8.5755	7.9503	8.6725	8.3738	8.9018	8.4759	8.0151	10.5784	10.6888	10.6412	10.9031	10.9228	10.3165	10.4509	10.5364	10.6459
ATL1	6.69	8.8028	7.6011	8.0492	6.048	6.9554	6.0049	6.0736	6.7125	7.1772	7.8814	7.3043	6.8378	7.8631	6.5366	8.049	7.9731	7.4364	8.0259	6.9585	8.5838	7.6062	6.812	6.6618	7.2756	6.7505	7.9024	6.9185	6.8982	6.3651	6.6547	6.5314	6.8285	6.7222	8.065	6.553	7.6678	7.2286	6.1183	6.3528	6.7848	7.0785	8.1556	7.5111	6.6274	7.3065	7.2324	7.6657	7.9191
ATL2	8.8274	8.6202	8.5853	8.8804	9.1106	8.2445	8.3482	8.6809	8.3557	8.8537	8.8925	8.9163	8.3625	9.6525	9.6084	9.3349	8.9063	7.9896	8.944	9.2335	8.9143	6.9675	7.0076	7.297	7.5398	7.1033	6.8181	7.4964	7.2846	7.2357	7.3468	7.763	7.4483	7.2858	7.1522	7.1033	7.0073	7.5818	6.8744	7.522	8.9493	8.4242	8.5583	7.8126	7.929	8.8405	8.9769	8.8187	8.7997
ATL3	9.9753	9.7874	10.3818	10.6194	9.944	9.919	9.4032	9.4306	8.8002	10.0317	10.4585	10.2544	10.2151	10.4547	10.6859	10.5775	10.8204	10.0407	10.2289	10.4391	10.025	8.399	7.6483	8.3642	7.8214	7.7728	8.5212	8.3371	8.2417	8.6443	8.3343	8.2168	8.2105	8.0057	8.1717	8.185	8.0928	8.1109	8.2691	7.5171	10.4973	10.5089	10.2925	9.4302	9.4127	10.6833	10.3173	10.5582	10.379
ATM	7.9454	7.3698	8.2247	8.2927	7.5698	7.3606	7.0796	7.2676	6.7671	7.241	8.3559	7.6234	6.4669	8.674	8.2152	7.5571	7.9725	6.986	7.7426	7.8081	7.7783	6.5205	6.9406	5.7406	6.1934	7.591	6.6398	7.2193	7.3289	7.4677	7.6941	6.9312	7.4669	6.6841	6.5118	7.0564	7.0886	6.9797	8.2121	7.4749	9.5159	8.7769	8.2183	7.9776	8.2976	8.8635	7.48	8.9111	7.5649
ATMIN	9.0999	8.8417	9.3327	9.6325	9.3224	8.96	8.9148	8.6585	8.6659	8.9106	9.2844	9.3862	8.1965	9.5302	9.4555	9.3615	9.4688	9.0661	9.1743	9.3533	9.3414	7.7762	7.6149	7.5041	7.5921	8.0935	7.4718	8.2044	8.0242	8.1397	8.0427	8.257	8.2408	8.0389	7.5626	7.6004	7.9641	8.1378	7.9048	6.9749	9.3095	9.2224	8.9196	8.4414	8.3758	9.3328	9.4073	8.9605	9.103
ATN1	9.043	7.6377	8.7453	8.4179	8.8373	8.9366	9.2636	9.2694	9.7127	9.2909	7.7116	8.2291	8.5485	8.331	8.5388	7.8484	8.2946	9.0612	8.1437	8.8054	7.5457	7.8747	7.8759	8.2442	7.7023	7.7695	7.6972	7.7048	7.7401	7.8982	7.5733	7.6013	7.7536	7.8999	7.5596	7.648	7.793	7.5036	7.4373	8.1064	8.7251	8.8219	9.0585	9.0419	9.1003	8.8364	8.0957	8.9317	8.3298
ATOH1	3.9872	4.1294	4.0873	4.4586	4.239	4.1947	4.211	3.9673	4.0683	4.0391	4.0897	3.5335	5.0201	3.9634	3.9555	4.563	4.3583	3.6354	4.4308	4.0423	4.5731	7.2016	6.9086	7.1082	5.9887	5.2418	5.926	7.0293	6.858	5.9418	6.0011	7.3011	6.8946	6.9059	6.2607	7.6102	5.512	6.9789	6.6579	6.3259	3.9822	4.0945	4.3786	3.7747	3.8928	4.2344	4.7052	4.3136	4.048
ATOH7	4.4398	4.5403	4.7861	4.6263	3.9777	4.686	4.7531	4.3286	4.6266	4.4589	5.2154	5.9989	4.5563	5.0365	4.8592	4.8206	4.2535	4.6587	4.8839	5.2623	4.4724	4.1608	4.2665	3.9623	4.2103	3.9212	3.6636	4.0195	3.5828	3.8821	3.2573	3.9278	3.9108	3.674	4.0548	3.3121	4.1015	3.607	3.0507	4.0455	4.0752	4.1522	4.2676	4.168	4.4046	3.8936	3.7639	4.1401	3.9353
ATOH8	6.6214	6.57	5.8774	6.2229	5.943	6.327	6.6405	6.491	7.8567	6.6523	6.0902	6.3703	6.7686	6.8145	6.5688	6.3824	5.7205	6.6264	5.9325	5.5388	6.0036	4.8277	5.1147	4.8951	5.3451	5.0771	5.1129	5.1453	5.3163	6.3295	5.3482	5.2246	5.4302	5.0014	5.0765	5.2614	4.885	4.9782	5.9508	5.1001	6.3538	6.5945	6.8106	7.1408	6.9513	6.2903	7.0654	6.3606	6.643
ATOX1	10.8194	11.2163	10.469	10.1522	10.3512	10.726	10.7377	10.897	10.8646	10.9858	10.8728	10.0935	10.9831	10.0264	10.2709	10.7975	10.4928	10.782	10.8194	10.5428	11.0294	9.0565	9.0203	8.8048	9.1499	9.1	8.9785	9.5638	9.4313	9.7379	9.7294	9.2102	9.3385	9.6697	8.9012	9.1081	9.1586	9.062	9.7483	9.0324	11.0969	11.2424	11.1128	11.5885	11.514	10.9668	11.0173	10.8634	11.3296
ATP10A	5.9621	6.935	6.7082	7.0722	6.22	5.7315	6.5976	6.3342	7.7076	7.1664	6.6386	6.6077	6.3421	7.4286	6.5019	6.3684	6.4324	6.4371	6.4781	6.2245	5.7805	5.7177	6.171	5.8108	6.0639	6.1173	5.0779	7.0551	5.6836	5.865	5.6854	6.0397	6.8141	5.782	4.9405	5.6546	5.3247	5.6223	5.6283	6.3635	7.0985	6.2185	7.0783	7.1738	7.1172	6.59	6.3264	6.6766	5.8019
ATP10B	10.5027	10.7073	11.0891	10.7016	10.9581	10.7291	10.308	10.405	9.4714	10.5597	10.671	10.2734	10.834	10.8462	10.567	10.4025	10.9584	10.2473	10.96	10.8373	11.0685	11.3121	10.6032	11.3294	10.4726	9.3703	11.5387	9.9612	10.0823	8.9206	9.4119	10.449	9.9892	10.2629	11.1018	10.0577	10.8218	9.9579	9.3239	10.0116	10.1801	11.0637	10.9498	10.3956	9.861	10.6352	11.0084	10.7988	11.3298
ATP10D	7.6269	8.1641	8.3743	8.4	7.4084	7.0837	6.8396	7.203	6.216	7.1725	8.621	7.509	7.3658	8.0891	8.0306	7.9785	8.4305	6.6854	8.1861	7.8444	8.2798	4.6918	5.1813	4.8635	4.9856	5.6323	5.3551	5.2924	5.3015	5.0842	5.9217	4.9444	4.7728	5.6306	5.5696	5.0898	5.4383	5.115	4.6614	5.8563	9.0669	8.4868	7.7473	7.7248	7.117	8.6754	7.936	8.5377	8.2508
ATP11A	7.5053	6.5307	6.9641	7.1898	7.2883	6.6174	6.6942	6.3172	6.6125	6.8711	7.1879	6.3745	6.7047	7.6695	7.9182	6.611	7.1248	6.3952	6.3577	7.426	5.8614	5.0827	6.237	5.3958	7.8047	7.7645	6.3262	6.2281	6.6138	7.1883	6.889	5.5508	6.2738	6.8031	5.942	5.7833	6.5141	5.8437	6.5858	7.4919	8.3053	8.4002	7.6235	7.2153	7.3764	8.2454	6.5379	8.1329	7.0822
ATP11B	9.1087	9.5909	9.4714	9.4241	8.7818	8.6801	8.9081	9.049	8.2091	9.08	9.5631	8.5261	8.9285	9.0401	9.5129	9.8595	9.5593	8.1813	9.5226	9.4127	9.8543	8.9786	8.5588	8.9485	8.5135	8.4047	9.3304	8.9504	8.8381	8.2601	8.7456	9.0072	8.7995	8.3523	9.3035	8.9346	8.6784	8.7491	8.6493	8.6881	9.5229	9.7446	9.7883	8.6714	8.5862	9.6308	9.6798	9.4522	9.4119
ATP11C	8.4202	8.2789	8.6646	8.7017	8.4219	8.0812	7.9998	7.9768	7.1451	8.3194	8.3032	7.8197	7.7079	8.7249	8.4869	8.3727	8.6761	7.7778	8.5985	8.6094	8.8465	6.3691	6.6045	5.5433	6.5008	6.8199	6.1908	7.1817	6.4541	7.2039	6.9225	6.4417	6.9229	6.5369	6.6755	6.4705	6.7964	6.737	7.1053	6.5166	9.1375	8.6566	8.4063	8.0002	7.7271	8.8281	8.3703	8.8119	8.3469
ATP12A	4.4155	4.3771	4.4464	4.3777	4.521	4.803	4.7582	4.4764	4.6261	4.6262	4.7679	4.9696	4.7221	5.1451	4.49	4.8665	4.4554	4.3282	4.6866	4.2355	4.7023	5.285	5.0234	4.8824	5.1294	4.9657	5.0007	4.9441	5.013	4.9101	4.8329	4.066	5.2531	4.8747	4.9883	4.6354	5.2445	5.2897	4.3294	4.9937	4.4645	4.5852	4.7622	4.6581	4.3507	4.4256	4.2877	4.5421	4.4271
ATP13A1	8.704	7.6475	8.0218	7.5284	8.2885	8.809	9.0565	9.4018	9.7042	9.0203	7.2075	8.4091	7.8887	7.5049	7.8659	7.3949	7.611	8.941	7.5227	8.3611	7.0907	7.3145	7.0803	7.3733	7.1988	7.0934	7.2049	7.3355	7.6085	7.6918	7.7293	7.2382	6.9253	7.9103	7.0642	7.0858	7.24	7.1678	7.3919	6.6382	8.0667	8.5297	8.0696	9.2909	9.6575	8.2064	7.9178	8.2325	7.804
ATP13A2	7.9014	7.2689	7.2672	6.9672	7.353	7.8939	8.1892	8.4878	8.7111	8.0036	7.3803	7.7118	8.2631	7.9288	7.9403	7.5067	7.2065	7.8368	7.2681	7.5396	7.3455	7.128	7.3968	7.6692	8.3113	7.086	7.7097	7.1205	7.3081	7.574	7.5919	6.7734	7.1098	8.1545	7.3986	6.8714	7.7393	6.9375	7.5347	6.9011	7.2719	8.2317	7.938	8.8045	8.7962	7.916	7.8141	7.7302	7.7185
ATP13A3	9.8791	9.4533	10.12	10.2852	10.3902	9.5061	10.0247	9.7481	9.5645	9.9291	10.136	10.2152	9.3968	10.1653	10.3985	10.1099	10.2228	10.1565	9.8401	10.1596	10.1011	10.522	9.9301	10.2002	10.1062	10.2998	10.3894	9.8671	9.8027	10.2149	9.8285	9.8162	9.7721	9.6238	10.4312	9.9995	10.2106	10.2404	9.8758	9.6272	10.3414	10.4048	9.9564	9.9661	10.1878	10.2714	10.2555	10.238	10.2314
ATP13A4	5.2126	4.6759	4.9479	5.8642	5.0732	4.6469	4.9661	4.5317	5.3715	4.0201	5.4429	5.0233	4.9325	5.5376	5.4559	5.4134	5.3483	5.4058	5.3814	4.8646	5.0107	5.6386	4.8504	5.2233	5.0291	4.7296	4.5984	4.4075	4.8766	4.814	4.1495	5.0842	5.2497	4.9024	5.2472	5.4192	4.9601	5.0388	4.8673	5.2753	4.6492	4.9948	4.8125	5.112	4.6178	5.1647	5.436	4.8827	5.2614
ATP13A5	3.5216	3.6322	3.3894	3.3363	3.217	3.5765	3.387	3.6789	3.3467	3.2032	3.3204	3.228	3.3573	3.2758	3.4509	3.3926	3.4405	3.2978	3.5441	3.4616	3.5359	4.2414	4.3813	4.4995	4.6263	5.2198	5.0044	4.1567	4.8659	4.0625	3.9241	4.1788	4.3507	4.4299	4.5159	3.7768	4.3339	4.5331	4.0401	4.1268	3.2814	3.4589	3.5022	3.3415	3.4404	3.2382	3.5925	3.1507	3.3851
ATP1A1	11.8182	11.8061	11.753	12.1088	11.9205	11.9848	11.781	11.8384	11.7495	11.9691	10.9248	11.1375	11.3826	10.3193	10.7984	11.0634	11.9205	11.6447	11.9097	11.9482	11.8234	10.8643	10.7137	12.2923	10.0782	10.3751	10.6083	11.1922	10.9869	10.0341	10.6987	11.58	11.0362	10.7094	12.0145	10.9412	10.6248	11.1969	10.512	10.4642	11.4374	11.3208	11.4462	11.1913	10.5185	11.6692	11.7104	11.62	11.4856
ATP1A2	5.5523	5.9437	5.8357	5.7869	5.7149	5.8109	5.7868	5.5507	6.5028	6.1029	5.1472	5.1796	5.9827	6.0671	5.611	5.4737	5.942	6.356	5.4499	5.7971	5.4859	4.2606	4.087	4.6402	3.7849	4.9074	5.5788	5.354	5.1602	5.0609	5.7324	5.5595	6.8195	4.5285	4.9787	4.418	4.2167	4.6764	4.4078	4.6926	5.9825	4.647	4.9914	4.6728	4.8958	7.468	5.7557	5.5318	5.0107
ATP1A3	4.6044	5.1625	4.7438	4.5397	4.4705	4.6346	4.6587	4.9964	4.7149	5.0863	5.1297	4.5764	5.4279	4.8606	4.6364	4.9266	4.6944	4.7392	4.969	4.2476	4.9152	5.0216	4.492	4.7423	4.5384	4.5304	4.6331	4.1808	4.449	4.5953	4.5489	4.6569	4.4041	4.6232	4.1324	4.1295	4.5321	4.3122	4.0548	4.931	4.3747	4.837	5.0591	4.9393	4.5764	4.3306	4.3413	4.4132	4.4202
ATP1A4	4.2824	5.2125	4.7183	4.5621	4.4836	4.6737	4.8624	4.5061	4.9072	4.5094	4.9829	5.3478	5.0655	4.4155	4.6163	4.7271	4.5098	5.1299	4.6564	4.5987	4.6149	4.4831	4.6674	5.5909	4.2808	5.1299	4.6741	4.7789	4.6647	4.8547	4.8374	4.5893	4.9393	5.0559	4.8472	4.8629	4.9381	5.1516	4.8613	5.0386	4.558	4.3873	4.6787	4.891	4.9665	4.4056	4.4978	4.5153	4.3282
ATP1B1	12.5503	12.2507	12.8296	12.8526	12.6527	12.6786	12.6676	12.301	12.18	12.8199	12.6537	12.7386	12.6643	12.7432	12.6948	12.8382	12.6749	12.6548	12.6116	12.7576	12.3225	12.7803	12.395	12.5293	12.1766	11.9532	12.9395	12.094	12.169	11.4296	11.9012	11.8466	11.8583	11.5112	12.4744	11.9318	12.7406	12.1718	11.7635	11.5608	12.5757	12.6926	12.6181	12.3578	11.8968	12.6108	12.4496	12.5783	12.4126
ATP1B2	5.0802	4.7206	4.7729	4.7863	4.5791	4.8245	4.7759	4.7802	5.0549	4.8502	4.8687	5.0276	5.5247	5.629	5.316	4.9752	4.9032	4.7493	4.8105	4.7799	4.7499	5.2111	5.2459	5.9347	5.6224	5.0817	5.0484	5.214	5.3574	5.7341	5.55	5.7509	5.7433	5.091	4.7808	5.3301	4.9425	5.121	5.01	5.4775	4.5688	4.9054	4.7288	4.8325	5.0276	5.2333	4.6895	4.5912	4.8942
ATP1B3	11.7375	12.2217	12.0731	12.0944	11.6399	12.2206	11.838	12.1138	12.0783	12.1425	12.0355	12.3429	12.1531	12.1298	11.8262	12.1695	12.0581	12.2912	11.9857	12.0248	11.8438	10.972	10.2685	11.8525	9.2396	9.5176	10.8424	10.061	10.113	9.7493	9.6718	10.453	10.2101	9.8836	11.4306	10.4215	10.2745	10.5984	9.4665	9.4714	11.533	11.5325	11.7605	11.8157	11.0011	11.3927	12.1759	11.6892	11.8898
ATP1B4	3.6846	3.4581	3.6935	3.5718	3.549	3.4721	3.6735	3.509	3.7322	3.3803	3.7481	4.5282	3.7309	3.3339	3.4109	3.5569	3.2864	3.8884	3.3127	3.176	3.895	4.5599	4.039	4.5399	4.5926	4.3487	3.9536	3.8378	4.2277	4.5432	3.9121	4.0946	3.9468	4.3414	4.1582	3.9759	4.0574	4.0927	3.9975	4.5402	3.3316	3.3017	3.4447	3.4884	3.9645	3.5711	3.4426	3.3032	2.9498
ATP2A1	4.6997	4.9483	4.7557	4.2538	4.6049	4.7147	4.7024	4.6675	4.7815	4.8138	5.0401	4.934	4.6635	5.6221	5.2721	4.9523	4.4538	4.6031	4.8691	4.4535	5.0247	4.3563	3.6029	4.3646	3.7134	3.5991	3.4988	3.7947	3.8632	3.8283	3.9227	4.2273	3.6797	3.9861	3.6339	3.8796	3.5912	3.8692	3.169	3.8699	4.8692	4.6383	4.4622	4.9846	5.8048	4.9249	4.9557	4.8734	4.8627
ATP2A2	11.7119	10.2411	11.6073	11.6115	11.817	11.3676	11.6584	11.4523	11.0096	11.7319	11.466	11.7083	11.7399	11.7681	12.0235	11.5193	11.4473	11.4202	11.3053	11.7366	10.5201	11.4059	11.6328	11.8496	11.6616	11.317	11.2259	11.3897	11.382	11.5246	11.3737	11.0671	11.353	11.6007	11.7107	11.1765	11.7147	11.4109	11.2003	11.1619	11.6328	11.8559	11.8867	11.5024	11.0326	11.8548	11.4625	11.8492	11.5915
ATP2A3	9.798	8.9412	9.2911	8.8743	9.7219	9.3026	9.7716	10.3006	10.299	9.7975	8.5416	9.5437	9.6029	9.4788	9.7031	8.8876	9.4326	9.5949	8.9584	9.2018	8.4801	9.9807	10.1717	9.845	9.338	9.6591	9.3635	9.7537	9.9092	9.2129	9.9387	10.0883	10.0313	9.8086	9.8551	10.1181	9.5506	9.7336	9.9527	10.4049	9.7555	9.6466	10.0285	10.0844	10.4935	10.0843	9.7385	9.9889	9.4899
ATP2B1	11.0155	9.9652	10.4276	10.2771	11.0331	10.459	11.0982	10.9203	10.9938	10.8534	10.3135	10.9208	9.5473	10.5575	11.005	10.2882	10.0904	11.163	10.0432	10.7032	9.9574	8.515	8.5253	9.7903	8.3874	9.4043	8.2086	8.4253	8.639	8.7334	8.1834	8.8233	8.9638	9.0236	8.6229	9.1758	8.7878	9.1414	8.3688	8.883	10.3672	10.1161	9.9569	10.3075	10.0917	10.2413	10.5173	10.4671	10.2841
ATP2B2	6.1016	6.1397	6.1372	6.1061	6.3154	6.6507	6.6363	6.2308	6.352	6.3549	5.9981	5.9646	6.294	5.9814	6.3486	6.2624	6.189	6.3749	6.2153	6.1747	6.3688	4.8769	4.9285	5.0713	4.7377	4.6671	4.868	4.718	4.8026	4.9121	4.8909	4.8937	4.5447	4.7309	4.7236	4.8219	4.9221	4.8359	4.819	4.7749	6.1806	6.1446	6.0951	6.2661	6.3215	5.9256	6.2023	5.9655	5.8432
ATP2B3	4.963	5.0625	4.8892	5.1424	4.9066	5.2545	5.4838	5.0088	4.5711	4.6878	4.6358	4.7168	4.9594	4.557	4.7372	4.9069	4.6901	4.7813	4.772	4.6007	5.0435	6.3939	5.9971	6.4208	6.0109	6.0715	6.1281	6.2981	6.2248	5.8105	6.469	6.4003	5.4691	6.1815	6.3288	6.1701	6.1681	6.5435	5.603	6.1975	4.6444	4.9539	4.8607	4.7749	4.6271	4.7568	4.8013	4.811	4.6525
ATP2B4	7.3699	6.8888	7.8159	7.6758	7.4914	6.6944	7.2204	7.0845	7.3455	7.0531	7.3862	6.2177	7.214	7.4038	7.4475	7.077	7.7518	7.0191	7.0114	7.4417	6.7592	5.3685	5.3074	5.487	5.4727	6.3065	6.4546	6.184	6.1677	6.6468	6.4983	5.6603	6.5175	5.6928	5.2235	5.7093	5.9644	5.1629	6.3723	5.7219	8.1373	7.8297	7.1746	7.0879	6.7888	8.047	7.3922	7.8086	6.6898
ATP2C1	9.4039	9.3168	9.3932	9.7997	9.6568	9.1597	9.4487	8.7028	8.3518	8.9249	9.7219	8.9666	8.7456	9.4388	9.7888	9.7779	9.9888	8.7681	9.472	9.866	9.8535	7.5113	7.6469	7.0604	8.1977	7.8498	7.9307	7.1993	6.7296	6.8637	7.0738	6.7276	7.2861	7.5712	7.6194	6.5788	8.1061	6.8627	6.9156	7.2997	9.8518	9.8106	9.8666	9.7664	9.2566	10.0126	9.9231	9.9356	10.0802
ATP2C2	8.138	8.534	8.2694	8.8032	9.1183	8.2509	8.2745	8.671	8.9808	8.6967	7.7462	8.3076	8.354	8.977	9.0123	8.3305	8.7547	8.2093	7.9905	8.7091	8.6403	7.8004	8.078	8.0234	7.2987	6.9991	7.0728	8.2931	7.2828	6.321	7.3145	8.8171	8.3681	8.3847	8.4669	8.8641	7.3546	7.9958	7.2547	8.2701	7.9724	7.7154	8.3927	7.8184	7.9532	8.3842	8.6202	8.179	8.7283
[truncated: 19,143 more rows]
[truncated: 78 more columns]
