# Supplementary material for: Mendelian randomization integrated with multi-omics analysis identifies TNIK as a key gene in gut microbiota-induced IBD development
Source: Front Immunol. 2025 Nov 18;16:1678444. doi: 10.3389/fimmu.2025.1678444 (PMC12669205; doi:10.3389/fimmu.2025.1678444)
Supplement: Supplementary file 8 [file SupplementaryFile1.zip › Supplementary File 1/02_Condition.csv]

	Group
GSM2332098	Normal
GSM2332099	Normal
GSM2332100	Normal
GSM2332101	Normal
GSM2332102	Normal
GSM2332103	Normal
GSM2332104	Normal
GSM2332105	Normal
GSM2332106	Normal
GSM2332107	Normal
GSM2332108	Normal
GSM2332109	Normal
GSM2332110	Normal
GSM2332111	Normal
GSM2332112	Normal
GSM2332113	Normal
GSM2332114	Normal
GSM2332115	Normal
GSM2332116	Normal
GSM2332117	Normal
GSM2332118	Normal
GSM2332079	UC
GSM2332080	UC
GSM2332081	UC
GSM2332082	UC
GSM2332083	UC
GSM2332084	UC
GSM2332085	UC
GSM2332086	UC
GSM2332087	UC
GSM2332088	UC
GSM2332089	UC
GSM2332090	UC
GSM2332091	UC
GSM2332092	UC
GSM2332093	UC
GSM2332094	UC
GSM2332095	UC
GSM2332096	UC
GSM2332097	UC
GSM2332119	UC
GSM2332120	UC
GSM2332121	UC
GSM2332122	UC
GSM2332123	UC
GSM2332124	UC
GSM2332125	UC
GSM2332126	UC
GSM2332127	UC
GSM2332128	UC
GSM2332129	UC
GSM2332130	UC
GSM2332131	UC
GSM2332132	UC
GSM2332133	UC
GSM2332134	UC
GSM2332135	UC
GSM2332136	UC
GSM2332137	UC
GSM2332138	UC
GSM2332139	UC
GSM2332140	UC
GSM2332141	UC
GSM2332142	UC
GSM2332143	UC
GSM2332144	UC
GSM2332145	UC
GSM2332146	UC
GSM2332147	UC
GSM2332148	UC
GSM2332149	UC
GSM2332150	UC
GSM2332151	UC
GSM2332152	UC
GSM2332153	UC
GSM2332154	UC
GSM2332155	UC
GSM2332156	UC
GSM2332157	UC
GSM2332158	UC
GSM2332159	UC
GSM2332160	UC
GSM2332161	UC
GSM2332162	UC
GSM2332163	UC
GSM2332164	UC
GSM2332165	UC
GSM2332166	UC
GSM2332167	UC
GSM2332168	UC
GSM2332169	UC
GSM2332170	UC
GSM2332171	UC
GSM2332172	UC
GSM2332173	UC
GSM2332174	UC
GSM2332175	UC
GSM2332176	UC
GSM2332177	UC
GSM2332178	UC
GSM2332179	UC
GSM2332180	UC
GSM2332181	UC
GSM2332182	UC
GSM2332183	UC
GSM2332184	UC
GSM2332185	UC
GSM2332186	UC
GSM2332187	UC
GSM2332188	UC
GSM2332189	UC
GSM2332190	UC
GSM2332191	UC
GSM2332192	UC
GSM2332193	UC
GSM2332194	UC
GSM2332195	UC
GSM2332196	UC
GSM2332197	UC
GSM2332198	UC
GSM2332199	UC
GSM2332200	UC
GSM2332201	UC
GSM2332202	UC
GSM2332203	UC
GSM2332204	UC
GSM2332205	UC
