# Supplementary material for: Mendelian randomization integrated with multi-omics analysis identifies TNIK as a key gene in gut microbiota-induced IBD development
Source: Front Immunol. 2025 Nov 18;16:1678444. doi: 10.3389/fimmu.2025.1678444 (PMC12669205; doi:10.3389/fimmu.2025.1678444)
Supplement: Supplementary file 9 [file SupplementaryFile2.zip]

Archive with 3 entries (2 files):
- Supplementary File 2/
- Supplementary File 2/01_Expression_array.csv
- Supplementary File 2/02_Condition.csv
