# Supplementary material for: Mendelian randomization integrated with multi-omics analysis identifies TNIK as a key gene in gut microbiota-induced IBD development
Source: Front Immunol. 2025 Nov 18;16:1678444. doi: 10.3389/fimmu.2025.1678444 (PMC12669205; doi:10.3389/fimmu.2025.1678444)
Supplement: Supplementary file 9 [file SupplementaryFile2.zip › Supplementary File 2/01_Expression_array.csv]

	GSM1426079	GSM1426080	GSM1426081	GSM1426082	GSM1426083	GSM1426084	GSM1426085	GSM1426086	GSM1426087	GSM1426088	GSM1426089	GSM1426090	GSM1426091	GSM1426092	GSM1426093	GSM1426094	GSM1426095	GSM1426096	GSM1426097	GSM1426098	GSM1426099	GSM1426100	GSM1426101	GSM1426102	GSM1426103	GSM1426104	GSM1426105	GSM1426106	GSM1426107	GSM1426108	GSM1426109	GSM1426110	GSM1426111	GSM1426112	GSM1426113	GSM1426114	GSM1426115	GSM1426116	GSM1426117	GSM1426118	GSM1426119	GSM1426120	GSM1426121	GSM1426122	GSM1426123	GSM1426124	GSM1426125	GSM1426126	GSM1426127
A1BG	7.083244278	6.827223096	6.988929071	6.895175304	7.09768657	6.781840634	6.678511168	6.817729458	6.380431603	6.904655292	6.88181879	6.960796861	7.00642556	7.063624006	6.93793545	7.008598738	7.278507593	6.997602376	6.7402341	7.111936702	6.631687086	6.95143947	7.140799665	6.714763063	6.567715905	6.75515735	6.534086499	6.816692094	6.739009741	6.567371707	7.007357714	6.465239929	6.766269674	6.729806902	6.9282348	6.777647822	6.816438984	6.685321346	6.592100096	6.704627365	6.780510432	6.714986458	6.6200164	6.773745603	7.188256507	6.590004124	6.885214968	7.049761821	6.745207254
A1CF	9.613872741	9.65281883	10.08578429	9.86045097	9.88275358	9.807465871	9.35977087	9.877479517	9.933562168	9.497862433	9.821383762	8.273550475	9.227410442	9.248970039	8.453740603	4.971125846	6.539395144	8.600909813	8.319276163	8.110756171	8.506511586	7.608614105	6.916021026	8.98187714	8.631524349	7.741819678	7.683997228	8.900763275	7.934552131	9.344146342	8.245822794	9.453258073	8.664897418	8.991546584	8.896083185	7.689826968	8.409716185	8.048017004	9.07404638	8.388885878	8.334729517	9.155412436	8.549662948	8.906892155	8.180448706	8.247619288	8.889338613	6.349252338	8.045720007
A2M	8.537667021	9.57785809	8.522399423	8.304592243	9.397846686	9.335974045	10.30689943	9.647183914	10.66735468	10.31281594	10.237903	10.91222283	9.927195813	8.86217762	10.88181506	12.27578123	11.50682305	9.825645155	10.20240007	10.80557444	10.53455568	11.32508678	11.28160295	9.571501763	9.931241311	10.27684755	11.04290225	10.54315516	10.27792131	10.19079736	10.62655793	9.819513135	10.41052006	10.5110122	10.40731847	10.99444037	11.03114909	11.14438985	10.0912591	10.7372785	11.16830302	10.00050021	11.13099169	10.28337737	10.89028098	11.0479829	11.123564	11.58135944	10.47373027
A2ML1	5.510011127	5.303824078	5.59018555	5.328206913	5.557747764	5.230261046	5.339355967	5.245902128	5.167741234	5.413667695	5.231614518	5.067667733	5.227053721	5.446291648	5.205897331	5.179584464	5.436212477	5.482492868	5.002360937	5.471073213	5.114753015	5.159867026	5.53892315	5.049350038	4.991821963	4.92654032	4.999157555	5.158045193	4.969441066	5.103695046	5.202442671	4.802417066	4.992853476	5.060785468	5.09244085	4.946198716	5.409865838	4.93904074	4.993158414	5.131418973	5.155576265	5.07566553	5.03792225	5.243546353	5.52523248	4.966606221	5.298772988	5.172825457	5.290543003
A3GALT2	5.86157321	5.377580976	5.938928338	5.776656717	5.778752228	5.604718358	5.559399031	5.653529671	5.416432507	5.485882239	5.608231355	5.518499366	5.730199364	5.718348915	5.477006329	5.664092308	5.66959174	6.083345575	5.46365196	5.686777062	5.641706815	5.657543177	5.564390487	5.255996995	5.438464971	5.337732681	5.42525279	5.602075719	5.284236429	5.485441175	5.433549276	5.319945355	5.271786858	5.584035446	5.460166892	5.851490666	5.523263303	5.735340131	5.441968867	5.111645758	5.448281439	5.619103992	5.373460073	5.538988135	5.901912682	5.163559699	5.639843115	5.808676126	5.295778041
A4GALT	6.84515435	6.860550806	7.037422113	6.906594755	6.983640095	6.75044295	6.635161788	6.717259304	6.473993293	6.796096462	6.716133797	7.14706344	7.074682271	6.989235793	7.138302115	8.135953941	7.659078478	7.505177466	7.225463561	7.564259293	7.291291287	7.672229902	7.723923159	7.03896854	7.261598697	7.258218084	7.340778631	7.005605876	7.345250922	6.941862267	7.202737239	6.580139967	7.048331376	7.034010364	7.08681588	7.815113828	7.396127323	7.276928891	6.680517166	7.041347333	7.335592486	6.934156336	7.12099228	6.94595127	7.467289985	7.290185101	7.143288849	8.202371224	6.994262444
A4GNT	5.18425156	5.154298799	5.287207207	5.185616359	5.002201761	5.060308041	5.15146178	5.020946547	5.014705332	5.253225268	4.98279126	5.004721445	5.050573742	5.242675354	5.340143354	5.071958038	5.088218558	5.582239741	5.010980134	5.268751147	4.88621735	4.861462843	5.292938589	5.03792895	4.97852657	4.872439954	5.032934078	5.109332041	4.873733126	5.172729642	5.005451512	4.995389698	5.07455995	4.947560161	5.05306396	5.062785973	5.041700422	5.127109407	5.103007286	4.977148796	4.9011094	5.315703222	5.029470404	5.065437008	5.251702134	4.738894946	5.113905869	5.361924503	5.186097006
AAAS	8.490423817	8.495506423	8.215086656	8.650401755	8.453669904	8.333509302	8.090957178	8.524049048	8.654183227	8.461098449	8.264007127	8.580806694	8.519697434	8.234099512	8.576795707	8.417844533	8.67300449	8.527975899	8.689658717	7.927346572	8.636447393	8.520865382	8.346095445	8.81577563	8.604468621	8.569544949	8.550112767	8.913013923	8.626705751	8.358058501	8.605165696	8.941526321	8.492273009	9.115807439	9.022064499	8.649295983	8.825779352	9.246992494	8.607342732	8.429745002	8.605704442	8.543351545	8.580138127	8.812380435	8.30677013	9.011972119	8.508678549	8.122194965	8.267982651
AACS	8.114213359	8.26172795	8.070387133	8.568646545	8.115388048	8.009900187	8.095843668	8.370025112	8.111287888	7.943133175	8.05905262	8.077598912	8.259379218	8.180160025	8.274198548	7.329138409	7.746388127	7.967774718	8.136286186	7.495837221	8.229611996	7.742575582	7.692800326	8.12254003	8.166402475	8.163905297	7.888985473	8.49683184	8.209408891	8.06342767	8.249978984	8.952698952	8.272765314	8.667985547	8.293039939	7.950885832	8.077091314	8.302288055	8.340280023	7.906361985	8.139736194	8.023602258	8.134544767	8.338197208	7.980090405	8.077586852	8.17564259	7.548212801	8.136201528
AADAC	3.806639395	3.928818066	4.057662263	3.948662649	3.642747921	3.813332334	3.99511172	3.752019192	3.758693409	4.103538664	3.769612695	3.727799374	3.585570847	3.775627661	3.774793292	3.544845135	3.801989713	4.877794585	4.014955731	4.101858366	6.074435331	3.895363565	6.361536093	3.920329592	4.19300611	4.399706237	4.053017709	3.73225553	3.800249014	6.793405854	3.984898292	3.775100847	3.665941115	3.864465872	3.704086852	5.38760547	3.848854425	3.980212461	4.313255342	3.708062243	3.709693021	3.788200362	3.715080123	3.79668606	5.087521759	4.017455127	4.634070533	4.159148704	4.202642493
AADACL2	4.278023016	4.220435751	4.336449898	4.626655404	4.551172088	4.195694652	4.002839733	4.200548437	4.316573638	4.171398102	4.251462618	4.099702716	4.22253344	4.254353947	4.102652391	3.920047311	4.160792081	4.029755823	3.907426257	4.212588408	4.353557152	4.065015866	4.313280256	4.040273164	4.077560612	4.171609906	3.911907425	4.363757265	3.912171381	4.06716894	4.102270173	3.921287082	3.964007912	4.263750163	4.167931071	3.874912984	4.333528137	4.032152028	4.336857648	4.00946969	4.236973134	3.967225203	4.093483655	4.047044011	4.306040823	4.163334117	4.409459177	3.849112795	4.387038096
AADACL3	5.461622951	5.151136729	5.076841687	5.261080564	5.109974882	5.332132729	5.062666097	5.059066157	4.646640336	5.272064328	5.057645408	4.907446061	4.935530356	5.022622304	5.160644075	5.10315556	5.101115535	5.519284109	4.973136174	5.406908366	5.053744955	4.943327265	5.530887077	5.203202507	5.186497247	5.010197701	4.667609244	5.109568617	4.831666379	4.913054841	4.826469158	4.605807512	5.243473718	5.064382771	5.215467827	4.849878755	4.836312955	5.08086127	4.914528294	5.103245381	5.065206069	5.158269908	4.870733262	4.851018971	5.105887254	5.160719618	5.212792469	4.811626734	4.888970985
AADACL4	4.929729585	4.821416755	4.678768611	4.882790515	4.925595366	4.429322451	4.469679821	4.647088701	4.756538406	4.726156093	4.819716989	4.576994365	4.547067734	4.977113151	4.584044509	4.658965639	4.697640726	4.661837561	4.503272073	4.704246251	4.535828641	4.607862836	4.764011329	4.654427347	4.636050599	4.617758449	4.442631221	4.849375319	4.618938373	4.671651199	4.515153119	4.607906282	4.86251241	4.531068117	4.856212072	4.90315084	4.604772078	4.873508603	4.683133944	4.795707754	4.790108326	4.512703938	4.636755591	4.550020089	4.50860892	4.209072536	4.542764679	4.666195391	4.540054588
AADAT	6.421875166	7.143185913	6.440483574	6.992438522	6.403518544	6.913437658	6.638506511	7.137046165	6.83719404	6.399247018	6.5376079	6.337791333	6.195233716	6.060763703	6.369550356	5.440114484	5.769194787	6.44044999	6.198227098	5.321239863	6.890491681	6.04243139	6.098108245	6.647534073	6.497233735	6.375827071	6.065190453	6.601289635	6.310185894	6.776323085	6.476251033	6.521921595	6.573908325	6.768971759	6.811677881	5.970227477	6.852330145	6.866761535	6.979630861	6.526236542	6.743823621	6.558426786	6.646735469	6.854384284	6.078568134	7.147221697	6.723605538	6.196605128	6.435870771
AAED1	6.132483727	6.741683919	5.84714167	6.515278628	6.685830982	5.908209627	7.157397053	6.772199579	7.086752398	6.833961243	6.807045222	7.417636609	6.579052554	6.060409147	7.463631881	9.002465671	8.184404731	7.471590257	7.326476257	7.738642551	8.515428189	8.453387701	8.506487494	7.341439147	8.07106475	8.543242146	8.357282848	7.480565024	7.932968837	7.727405115	7.733687943	7.479592549	7.886884349	7.696521028	7.963562088	8.78071837	8.073757008	8.409839559	7.534930591	8.01471827	8.114491552	7.167812885	7.949638034	7.457099651	7.885369993	8.299181602	7.804122551	8.109363608	7.398171677
AAGAB	7.536430786	7.832553396	7.847716605	7.772831736	7.65798566	7.752163989	7.668507293	7.507308804	7.394388507	7.27618235	7.63376431	7.71351437	7.538730781	7.742558621	7.739168317	6.445466421	7.081529923	7.373795249	7.687013058	7.200704527	8.28425267	7.340152593	7.241996674	7.635744133	7.996266417	7.981295165	7.398301261	7.987426666	7.660463521	8.226075957	7.644871218	8.265643373	7.7984896	7.823328655	7.269941779	7.361319625	7.283940949	7.635123917	7.692278884	7.408923132	7.36819164	7.002758199	7.490227197	7.454771187	7.536959545	7.422189142	7.411663945	7.148284633	7.714773018
AAK1	9.316405287	9.38450632	9.614598198	9.590779708	9.38825462	9.423895305	9.819857486	9.472269774	9.602658433	9.305589759	9.455996259	9.111246014	9.385391907	9.303154892	9.103197989	9.053613223	9.268828945	9.304438782	9.165957683	9.076659535	9.227300115	9.142400025	8.883194408	9.190608097	9.088548068	8.852673229	8.875214736	8.751726083	9.027174549	9.21554559	8.798307844	8.962039817	9.116831435	9.252968253	9.004199546	8.806937288	9.195378666	9.087073339	9.102428295	9.136706899	8.990824935	9.138919215	9.250668809	9.292710596	9.23441561	9.155477599	9.256995858	9.123907786	8.847389068
AAMDC	6.501376553	6.473132225	6.282431536	6.420233316	6.323069745	6.881141974	6.715605642	6.350068076	6.844799036	6.565650764	6.699001226	5.770892909	5.694854248	6.048987845	5.808660908	6.021512748	5.79184878	5.589708058	5.747899576	5.832592218	5.678068809	5.674899661	5.429750365	5.623138355	5.650555913	5.821671523	5.726307667	5.811874419	5.753243992	5.59005668	5.799730326	5.767069573	5.772095452	6.075379911	5.971754117	6.035394156	5.931802988	5.863973739	6.023432379	5.736523841	5.930774688	6.189717049	5.8363563	6.114900563	5.782054781	5.968104344	5.922146647	5.869833751	6.061532542
AAMP	8.554972754	8.820709631	9.179537844	8.836732862	8.799211947	9.129932434	8.654610792	9.047191492	8.982858875	8.829446641	9.001721894	8.478623615	8.589343921	8.519137708	8.595253952	8.016377297	8.227025067	8.48937258	8.269009791	8.037244636	9.02320951	8.507077684	8.141120971	8.575340388	8.490791275	8.51920311	8.319921244	8.736757927	8.767801052	8.820000114	8.346472207	9.064520267	8.803587617	8.682693322	8.856992599	8.633433188	8.388729173	8.615096494	8.784455629	8.586730087	8.358537322	8.51836249	8.751928406	8.492333895	8.25810074	8.539730109	8.436857658	7.992343172	8.417010081
AANAT	6.411167002	6.145417557	6.129250782	6.289512793	6.199696305	6.164314197	5.912944507	6.068784673	5.764132751	6.119910937	6.085083878	6.257056879	6.441003081	6.507972796	6.217223793	6.333528683	6.34486233	6.181735078	6.068711538	6.366815505	5.808600914	6.009166557	6.1763771	5.807422731	6.036557146	5.795999097	5.710067443	5.773494	5.863429352	5.94658453	6.301609923	5.822187247	5.728918413	6.107446655	6.193180468	6.030376171	6.082289565	6.03110078	6.123852545	6.096321708	6.005017629	6.25313609	5.786274215	6.167323349	6.344898079	5.752624526	6.26300064	6.028487515	6.283674514
AAR2	8.24733751	8.264165809	8.140730715	8.351544113	8.245916631	8.426690889	8.175423458	8.186586712	8.450404427	8.281433296	8.177041718	8.247389958	8.07620169	8.133038707	8.206685156	8.092574246	8.220104467	8.146646047	8.089755308	8.043410669	8.199499818	8.284577031	7.953860561	8.267821103	8.169358341	8.281580169	8.18086842	8.224381086	8.143781315	8.397896288	8.222843977	8.328828297	8.198639124	8.50327996	8.743359752	8.538725572	8.223053813	8.693188199	8.440127414	8.424315859	8.492197815	8.409121048	8.309327714	8.234672151	8.221505996	8.422048336	8.143529732	7.979677083	8.026595877
AARD	6.472314155	5.968739995	6.273865729	6.225341316	6.103215922	6.489703562	6.107080715	5.970539341	6.131558547	6.279847595	5.978443913	6.102968533	6.176252754	6.205826204	6.208252967	6.297423869	6.274586314	6.075725748	6.067845937	6.319851114	5.990483754	5.959881426	6.269196322	5.832926703	5.903923942	6.143681683	6.241832045	6.041586968	6.103385626	5.847969351	6.248530015	5.96233289	6.044240348	5.981608304	6.2297352	6.33315849	5.931648276	6.404165384	6.134768786	6.207529001	6.356799447	6.120839343	6.295770616	6.154555001	6.274977529	6.121602126	6.142556925	6.09619091	6.081716337
AARS	8.639372287	9.034272718	8.89886705	8.807422927	9.117507565	8.959434767	8.84275325	8.67745771	8.969461707	8.927046304	8.701397952	9.340502116	9.248559837	8.724733766	9.572812387	9.714620542	9.918541091	9.517862184	9.426979769	9.289483806	9.642695817	9.938431531	9.600628566	9.381003694	9.515574487	9.469715836	9.663053898	9.592594246	9.754459393	9.344652284	9.510160511	9.675300776	9.219962571	9.476996321	9.626319192	9.73484087	9.569429637	9.744239805	9.386674806	9.58602817	9.409680065	9.08131764	9.420545079	9.615425115	9.229951222	9.627808154	9.373533221	9.378490271	9.266799835
AARS2	6.774352649	6.943191494	6.619264217	6.695549567	6.92454469	6.896243884	6.668000917	7.092713435	6.93397244	6.616656974	6.776651899	6.927600033	7.025763757	7.038631359	6.803018281	6.897301516	6.841842738	6.581907838	6.833452415	6.314846245	6.598909732	6.597190666	6.657846139	6.680673182	6.669528811	6.720704556	6.621281914	6.881804136	6.863976195	6.737209273	6.838020327	6.975838612	6.887263387	6.594562663	6.862496992	6.630632188	6.736249453	6.548324411	6.703949501	6.890269751	6.626173008	6.796241755	6.771728528	6.835736444	6.778907297	6.857971317	6.700882254	6.714102211	6.425983028
AASDH	6.472675719	6.624241924	6.176939946	6.736062368	6.396798254	6.660162959	6.286054582	6.670930004	6.916535632	6.452451778	6.491448108	6.170475394	6.041652134	6.14312175	6.109629189	6.10359949	6.066644192	6.097713571	6.44691518	5.878438734	6.714948844	6.566807537	5.898696681	6.675249297	6.300128809	6.447822044	6.694974832	6.682746894	6.533650426	6.445169724	6.307230832	6.74883643	6.265062719	6.366930467	6.424227042	6.043201547	6.3285729	6.305569582	6.390712276	6.500648862	6.338667977	6.515929702	6.362291001	6.358984069	5.640113399	6.422545652	6.257455034	6.237091333	6.29204424
AASDHPPT	8.002769528	8.012800638	7.593726092	7.996638039	7.799896295	7.865630111	8.123589411	8.165221375	8.33682129	8.240145256	8.158984971	7.871525338	7.665281695	7.632609877	8.087078682	8.276976158	8.211404133	7.970862018	8.007748984	7.876854327	8.170594279	8.583992651	8.272177551	7.964271409	8.225883324	8.160739773	8.458875664	8.280200281	8.099490843	8.17953663	7.968427478	8.251959664	8.030826233	8.290703433	8.322020137	8.501433168	8.365666188	8.407346739	8.405207048	8.410299172	8.423367035	8.405763949	8.352388059	7.954391581	8.073258681	8.405287045	8.107611553	7.9285931	7.919825064
AASS	6.409278791	6.485556766	6.018285259	6.220998345	6.283739927	5.930930126	6.630914643	6.645241512	6.230375692	6.423841204	5.941960475	6.409219607	6.708816782	6.713323684	6.707185118	7.190707704	6.941869966	6.73724724	6.593699197	6.38922944	6.515459952	6.888893901	6.663690018	6.921966478	6.187453265	6.383199601	6.932929381	6.893400601	6.462662148	6.499733503	6.825744518	7.202313676	6.668733422	6.180643404	6.711708139	6.40131691	6.8509056	6.473156384	6.733792501	6.864604629	6.598634228	6.590607265	6.68471481	6.532673864	6.590713931	6.883524357	6.450093637	7.436194936	6.64841409
AATF	8.811866973	8.934126363	8.766244799	8.897008136	8.724615748	8.887042821	8.818964869	8.711201787	9.055264891	8.653804072	8.763027125	8.738830847	8.480134168	8.510240087	8.606648629	8.530742205	8.723563669	8.921897582	8.936374379	8.516259698	8.935969194	9.028254295	8.913620995	8.841355016	8.846864109	8.968135904	9.180032058	8.829315786	9.057134707	9.020805683	8.717585019	9.045793483	8.865195969	8.940482348	8.983091198	8.860340896	8.861291217	9.074202234	8.815900686	8.943684162	8.709251181	8.871794906	8.863609987	8.736782696	8.733931487	9.098699733	8.779038696	8.807953789	8.723975222
AATK	7.296629334	7.095285944	7.316360814	6.873954141	7.101960768	6.829892352	6.974836247	6.998415686	6.502597174	6.87241722	6.750913132	7.079270897	7.244755493	7.252669186	7.077097183	7.349004313	7.185489329	7.409973795	6.895074136	7.151765703	7.050737964	6.860312571	7.312711542	6.613502063	6.879351502	6.944353184	6.891031795	6.790639432	7.055149188	7.010624908	7.022800742	6.371888686	6.831757695	7.051205953	6.849023812	6.895760256	6.811200239	6.818661844	6.780453862	6.751303982	6.861555416	6.805735116	6.599370566	6.851197448	7.130528773	6.753605445	7.011738601	7.505305421	6.821475731
AATK-AS1	6.952640305	6.693349976	6.86623122	6.893477538	7.023496171	6.700510626	6.914180173	6.75616506	6.683491013	6.789979622	6.743845085	6.912024145	7.005194317	7.003956706	6.873661887	6.949491101	6.855877241	6.87328921	6.549862206	7.120458433	6.401466264	6.675692628	6.884628985	6.631098215	6.615272546	6.459359822	6.307342024	6.69490737	6.608520937	6.64024935	6.647959551	6.482534597	6.581537589	6.777631971	6.82614782	6.687104604	6.803771566	6.592168434	6.749642778	6.748150664	6.788489839	6.781901851	6.638265207	6.869380632	7.097104153	6.417276437	6.768866591	6.715082951	6.708525075
ABAT	8.21730723	8.186277945	8.85470377	8.426797211	8.131300741	8.136402915	7.957253074	7.840210303	8.595748617	7.854450774	8.147103355	7.055389356	7.275978823	6.998500736	7.336530123	6.91950095	7.199853236	7.504823351	7.340031265	6.906197821	7.125526353	6.842672217	6.669041939	7.109351332	7.076145733	7.286307463	7.302579661	7.049445932	7.249444797	7.90902298	6.803226843	7.11846255	7.204753511	7.375098576	7.029337784	6.792680792	6.834831423	6.914844314	7.835905259	7.741783888	7.336928591	7.408650954	7.24483982	7.089402472	7.680815664	7.268340105	6.898233437	7.02354287	6.97950736
ABCA1	7.295858878	7.379780641	7.764201204	7.923448454	7.619560436	8.04772619	8.265498875	7.405142762	8.533058293	7.855669786	8.108613307	8.228467601	7.740660584	7.719842813	7.931024571	9.665987725	9.085223955	8.382819779	8.224166879	8.587185898	7.913657878	8.467560278	8.438556978	7.743662475	7.982273379	8.321490229	8.538841233	7.494310553	7.922174509	7.666719952	7.992184529	7.972346439	7.87874349	7.44878479	8.239307022	8.499054268	8.215027242	8.222159145	7.399033919	7.971028901	8.336707854	8.099609785	8.457985615	7.780047696	8.445205598	8.258715396	7.933428807	9.269429488	7.213482206
ABCA10	6.125470544	5.68768387	4.92919564	5.459025432	5.566480311	5.448562878	5.938413134	5.572149589	5.87022247	5.128045627	5.704791031	4.66683522	5.103837808	5.197363844	5.261157772	4.587337918	4.861003961	4.638027731	4.91596333	4.758870773	4.505024778	4.675882755	4.840198583	4.830662973	4.874402919	4.538291965	4.620416845	4.791785699	4.730223002	4.920037313	4.524415575	5.002663958	4.905733675	4.563622575	4.35586952	4.352245393	4.792927781	4.377315795	4.917063899	4.785604923	4.925677033	5.089746904	4.870647484	5.018875931	4.835663786	4.625209406	4.807186271	4.996756806	5.194891035
ABCA11P	5.249936175	5.410733281	5.168316335	5.162196303	5.25984884	5.633705895	5.514996308	5.54869176	5.580181726	5.247541207	5.192244195	5.076292716	5.206651923	5.241052417	5.142295467	4.923394319	4.854668296	4.797480259	5.449911084	4.59449797	4.89238606	5.238212871	4.951183493	5.221390201	5.065647369	5.304386696	5.386068506	5.226686622	5.346485057	5.197495982	4.82079103	5.772588631	5.114686145	4.787276376	5.022911451	4.941280848	4.961094339	5.13727308	5.272756203	5.150392661	4.792954482	5.085220388	4.919517499	5.162250096	4.524980549	5.015364516	5.035051438	5.279653652	5.118261653
ABCA12	5.047915026	4.938362249	5.06898766	4.846529301	4.65204022	4.971347171	4.774132529	4.781345905	4.660282995	4.838177716	4.802513801	9.114047466	5.427360292	8.388254358	9.648407616	5.094202553	6.849903183	8.102533699	9.333361344	9.110167376	8.982855395	7.257128546	8.551675057	8.925340194	9.476731868	9.367672694	8.403984854	9.74080107	9.61142268	9.272554043	9.251355126	8.021131803	9.790136174	9.138158973	8.766189791	7.712807616	7.234206543	8.233408446	9.123398384	6.238852818	8.840459853	8.886353937	9.459424614	8.434002162	8.199067663	8.428971189	9.211414531	7.869830551	9.738641005
ABCA13	5.370498515	5.396353397	5.357698979	5.277169326	5.584366974	5.397658314	5.22605743	5.652494898	5.074257122	5.42965473	5.464395806	6.144356553	5.515893498	5.550564793	6.67195294	5.365847973	5.628509286	6.757545763	6.062784327	6.244255668	6.200095636	5.554584753	6.100710295	5.576091015	6.657273304	6.752909901	6.0225048	6.243108013	6.409103045	6.688764033	6.098564654	5.786915088	6.700803217	6.045726172	5.792438031	5.867476237	5.49574904	5.603279176	6.165352963	5.96836472	5.846677445	5.828998082	6.09010935	5.657140693	7.260487016	5.381215909	6.862462183	6.290969416	6.780856711
ABCA2	8.883752546	8.354157759	8.375148037	8.186562684	8.319933644	8.110909384	8.652420934	7.842617553	8.175575285	8.058915758	8.672507244	7.920056673	7.831193667	8.259684368	7.779246445	8.242166956	8.001703857	7.861621197	7.960183512	7.489257907	7.661721894	7.783406243	7.860676208	7.84641682	7.679625383	7.580321372	7.577306883	7.82528442	7.903922104	7.277944861	7.941521485	7.469047043	7.571431513	8.099239122	7.7145847	7.428019925	7.563264945	7.805254714	7.625628588	7.726314008	7.592407534	8.004308262	7.788300545	7.835644994	7.590107292	7.832968412	7.670932489	8.24171816	7.452663416
ABCA3	6.769552468	6.616369469	6.317113913	6.552379577	6.602221306	6.498567792	6.724007083	6.56942871	6.374550404	6.425356272	6.49993321	6.517638394	6.499819008	6.572455409	6.537122757	6.735172352	6.639588456	6.402198488	6.572221192	6.399553441	6.347183797	6.556193911	6.752124269	6.71611422	6.505428518	6.451817307	6.671245288	6.705827045	6.741248889	6.180386634	6.734988848	6.181887152	6.521925788	6.598759495	6.915647919	6.641771631	6.408874426	6.709169971	6.727831047	7.188766756	6.979466278	6.955932844	6.724679129	6.727313079	6.659260897	6.73359703	6.545453191	6.267442088	6.410174026
ABCA4	5.246770892	5.082765296	5.068240336	5.0735694	5.034067475	5.062664286	5.098046544	5.032530916	4.88615389	5.159523693	5.06069824	5.21173445	5.261168392	5.190387911	4.973132933	5.418022693	5.289616213	5.219323643	5.104120569	5.286561992	5.13108639	5.052032158	5.193215969	4.986122314	4.936805324	5.055531021	4.925777707	5.085855588	4.925252259	4.910409331	5.115157665	4.808501443	5.117811593	5.137341726	5.176962461	4.833931527	5.063057305	4.916824522	4.730827393	4.902194944	5.134934193	5.080332045	4.9938985	5.099796926	5.445052872	4.97792962	5.296832909	5.105146175	5.110549738
ABCA5	8.416937043	8.153779921	7.446223739	8.243001932	7.975021657	8.074003574	8.627326255	8.221007936	8.410620076	7.6214495	8.512119905	6.880834641	7.615177	8.043054326	7.459092617	6.534157047	7.026262546	6.799840184	7.348221613	6.734387749	6.835004394	6.900821582	6.64671229	7.579699531	7.374629599	7.282079819	6.902681665	7.187893443	7.149028237	7.373459808	7.397398365	7.658647987	7.392865829	6.594322326	6.556388058	6.435848395	6.616045888	6.15501954	7.304590294	7.050975049	7.028508087	7.395024672	7.098109691	7.483827706	7.23585326	6.800157064	7.044043524	6.995120521	7.620961893
ABCA6	6.052214295	5.856044286	4.58491102	5.362954581	5.305411354	5.398444534	6.081167917	5.641688406	5.940561564	5.467748943	5.651041506	5.591224766	5.131583352	5.071327491	5.764040394	6.429108766	6.11994164	5.088352992	5.867603677	5.215694882	5.609741572	6.54358731	5.587196774	5.322135973	5.832196993	5.28796173	6.036380401	5.367718946	6.121278499	5.315807407	5.456334986	5.38529513	5.47922124	5.346062296	5.628158818	5.674553712	6.236360238	6.153631039	5.567462	6.025081759	6.341575286	6.17400035	6.17805677	5.239682867	5.170083523	6.168156854	5.776437249	6.101814294	5.686494115
ABCA7	7.11145171	6.946499129	7.464121303	7.380467671	7.214304741	7.262064728	7.028381618	7.002339131	6.929647695	7.477434044	7.211939078	7.463227999	7.38871919	7.206321036	7.788039218	7.857673529	7.893657967	7.816238965	7.762891421	7.309016368	7.298667846	7.411716177	7.722981443	7.139375075	7.350174126	7.368855176	7.552864658	7.380437416	7.565180774	7.150082093	7.384571269	7.313919031	7.523747865	7.271320109	7.164406889	7.165119532	7.174586524	7.079200896	7.099700951	7.056268415	7.250106535	7.28072476	7.391696186	7.468642064	7.712875505	7.289594967	7.393264752	8.052643003	7.10413817
ABCA8	6.198952749	6.444008747	5.506004003	5.495329284	5.996053884	5.999682055	7.277753215	6.40869319	7.40009363	6.604990441	6.857764352	6.273511064	5.343998522	5.04241085	5.886500188	5.299164409	4.965143894	5.030389475	4.954181487	5.495436765	6.32897809	6.157193332	5.906514111	5.123724536	5.254746939	4.791465285	5.354937245	5.779461678	5.286109027	5.367931924	5.223416092	5.404040094	5.541783518	6.37383865	6.031635922	6.115271988	6.762658496	6.535582113	5.936190765	5.897073336	5.957649492	5.269157505	6.987241282	5.443366756	5.430813915	6.471137358	5.768990632	5.71495513	4.852367772
ABCA9	5.646143808	5.383112304	4.769593629	4.845850171	5.556771716	5.271805804	5.929524988	5.362736052	5.765588505	5.392310871	5.229783452	5.218644379	4.992169745	5.029480008	5.258326217	5.275984362	5.810132175	4.881096219	5.073986909	5.120206547	4.877040779	5.669766456	4.979934421	4.827238701	4.772068059	4.861346787	4.744776775	5.001619168	5.359035561	4.875274929	5.033983152	5.148336929	4.848215365	4.734206833	4.756714101	4.748616066	5.455442114	4.848153173	5.161326437	5.255116334	5.016614145	4.994743675	5.186132833	4.983704714	4.975781597	5.055202323	5.109476797	5.576650068	5.339377309
ABCB1	9.603412077	9.919523045	9.371188516	9.791875601	9.458230993	9.900220711	9.786488103	9.630710499	9.107035845	8.829406476	9.515831193	6.722331747	8.192729863	8.591310268	6.522773911	6.812606057	6.114405447	7.946140697	6.988131896	6.318107364	6.052815778	6.408971707	6.569464869	7.041717631	6.390100978	6.633337507	6.763042934	5.838457818	6.424185515	7.262060139	5.920030587	7.570703353	7.123474482	6.835825672	6.162393788	6.514756185	6.606600175	6.174276092	6.904603294	7.735548484	6.682013217	6.425292237	6.797759471	7.187730978	7.622301883	6.894799264	6.354988344	6.56990844	5.818555068
ABCB10	8.141409305	8.250409603	8.29290209	8.200974164	8.323083768	8.332000069	8.316019207	8.200482883	8.385397173	8.285247832	8.435393926	8.166839776	8.07706963	8.14049389	8.07310485	8.01149515	7.940056713	7.957046319	7.909077749	8.079305407	8.079080585	8.025212574	8.011606389	7.947576925	8.096333934	7.876853297	7.80173184	8.121080682	7.954061825	8.200535566	7.986781841	8.088288445	8.007513414	8.390218954	8.058950098	7.888463638	8.067229349	8.100521027	8.160837003	8.126715657	8.149283205	8.23530505	8.14995763	8.078755581	8.165710398	8.261098647	8.030762091	7.741381398	8.003941441
ABCB11	4.978417116	5.067804424	6.622724145	6.117125298	6.151605931	6.029279812	5.192771243	5.472015861	6.259403788	5.838416461	5.754055121	5.220606972	5.013805171	5.128431147	4.914238123	4.368132745	4.872157728	5.279723922	5.106636897	5.530789228	5.277198136	4.646205348	5.066495238	5.250738337	5.413095885	4.951481358	4.705038236	4.968304773	4.884943147	5.309092718	4.651467374	5.373850463	5.077143484	4.892652036	4.842824785	4.534236142	4.934917593	4.859906864	4.741194977	4.714717793	4.768083139	4.722057044	4.759268211	5.209530709	5.90453632	4.812542409	4.935086167	4.947872416	5.279919839
ABCB4	5.336591275	5.186737218	5.249157009	5.230188911	5.238834309	5.147721516	5.32884911	5.284976556	5.622287582	5.668120844	5.343334568	5.688961726	5.207070639	5.255451201	5.321672024	5.558562482	5.52836492	4.995420667	6.109148365	5.425241007	5.301774288	5.841669914	5.278105705	5.879788417	5.786861261	5.358339185	6.668011849	5.232394869	6.396080013	5.222366575	5.479021607	4.823833293	5.751208655	5.170461335	5.549482817	6.017820906	5.684616157	5.43874313	5.545070519	7.597359937	5.792393446	6.314257538	5.022684777	5.378376756	5.356034404	5.762744961	5.460966138	5.319577448	5.905137601
ABCB5	4.421578584	4.305412189	4.554774083	4.377101682	4.385688518	4.279777756	4.35438916	4.267493096	4.23608881	4.083412777	4.017780476	4.424505011	4.334903652	4.322012295	4.193657099	4.320848741	4.253536194	4.302141044	4.20206791	4.541524299	4.229445947	4.123228965	4.391090157	4.177403113	4.353341638	4.110668727	4.202224882	4.189883814	4.125550631	4.128870671	4.25162803	4.012984216	4.365201878	4.287151254	4.062985032	4.136387112	4.320501034	4.285939199	4.218463168	4.28058134	4.430641156	4.413445222	4.335875803	4.186783001	4.361958628	4.084610047	4.27520152	4.423044977	4.593910811
ABCB6	6.414695815	6.597703078	6.998204674	6.591768743	6.889179	6.762240393	6.182696225	6.603637889	6.196683464	6.505452627	6.376039518	7.075846829	6.980971241	6.677386843	7.017535324	6.757245736	6.763011012	6.892295722	6.891394911	6.515294632	6.998004912	6.771773052	6.734246947	6.877294058	6.914582581	6.749074872	6.713388823	7.025294031	7.045922433	6.977526859	6.867678515	7.264087472	7.050452846	6.977277914	6.651520038	6.506651043	6.948900455	7.3355302	6.681523142	6.439656792	6.566031734	6.440009265	6.876368369	6.693960973	6.948721013	6.893844759	6.914842672	6.567745145	6.980476502
ABCB7	8.182803805	8.345406871	8.477033884	8.471622008	8.41546765	8.565052906	8.285949637	8.45564905	8.727837589	8.501791396	8.384838018	7.991467957	7.759917332	7.887069603	7.963363116	7.612878843	7.879847952	7.930743653	8.159714769	7.314881916	8.455065038	8.140563631	7.661009966	8.348783525	8.127937505	8.309056487	8.28595669	8.607354359	8.101216547	8.196156642	8.154248728	8.681307696	8.072476767	8.327170633	8.348905874	7.951741106	8.076813151	8.27305327	8.13759142	8.048160393	7.890596417	8.156233866	8.084410869	7.894707228	7.484810605	8.380433453	7.814774111	7.29250377	7.873430313
ABCB8	8.96593714	8.500837383	8.879286898	8.505197702	8.936895792	8.665201334	8.670055404	8.536366871	8.108548225	8.786021397	8.535569655	8.738517419	9.038050397	9.052869165	8.734658254	8.89082247	8.601913007	8.670961223	8.457016713	8.977442397	8.260415371	8.475567823	8.74738651	8.276749603	8.13546459	8.45758403	8.171067278	8.522819518	8.352467807	8.233023792	8.648351986	8.133656808	8.416942583	8.583700399	8.462851081	8.364194114	8.430287407	8.082567973	8.367799583	8.208335287	8.466066626	8.55236867	8.092842452	8.665995204	8.74978137	8.11897734	8.693509822	8.522225196	8.722761367
ABCB9	6.324039734	6.040874128	7.0403904	6.62158722	6.399278185	6.580690899	5.974559007	6.270833966	6.334846246	6.291769322	6.249798629	6.020175947	6.422688077	6.348208644	6.217277347	6.088087023	6.187066583	6.323976673	5.98876416	6.273133113	5.967709381	6.054842258	6.153286682	5.80239685	5.969170781	6.046673412	5.733275532	6.09739306	5.929831692	5.887855086	5.927145978	5.903309834	5.818544439	6.208042753	6.223351716	5.84420052	5.911178555	5.947789678	5.941506173	5.825048249	6.04893448	5.868395212	5.907960527	6.047216126	6.035042709	5.815876457	6.221768972	5.847556334	5.740792837
ABCC1	8.086341807	7.896580655	8.066229809	7.993771292	8.385165294	8.719638863	7.760201979	7.639701386	8.190823126	8.665653184	7.639904151	8.957551814	8.719418695	8.318033421	8.933937692	9.17571248	9.367334893	9.136611471	9.128460725	8.844115162	8.77462069	9.214626392	9.140689063	8.748698975	9.041212959	9.21223973	9.203002911	8.856224802	9.327178721	8.84633762	9.042554129	8.802092593	9.246467783	9.376263329	9.267019525	9.356547343	8.967173566	9.333803809	9.11455319	9.059386713	9.185232663	9.016790779	9.251807001	9.015236379	9.052085408	9.262286431	9.258834703	9.209867849	9.01436788
ABCC10	7.821626178	7.685167758	7.799518096	7.840288496	7.664424172	7.744265062	7.691619683	7.559557858	7.73167473	7.715501957	7.692083242	7.999127182	8.033901176	7.914775898	7.922283324	7.901535356	8.027426168	7.86946046	7.847171689	7.672169355	7.677200894	7.744919837	7.826058864	7.795708646	7.777561042	7.84099118	7.705028002	7.594081948	7.847582617	7.925209422	7.832461358	7.911438895	7.732654675	7.829953692	7.771954857	7.517709871	7.624356173	7.762777193	7.686159166	7.753930605	7.730885735	7.650479438	7.61040107	7.777018676	8.170282681	7.884702665	7.926715666	7.8947865	7.704401938
ABCC11	5.647925087	5.208240908	5.818690804	5.539765719	5.663151321	5.6975543	5.559087162	5.600406139	5.380683002	5.750942053	5.5602162	5.65973388	5.68420189	5.570031592	5.703002258	5.545386258	5.811650544	5.547586963	5.652312934	5.782776805	5.218921916	5.548706104	5.660598764	5.468477132	5.561167076	5.384063323	5.373893464	5.406245755	5.338714488	5.252397922	5.493254815	5.303874931	5.49493662	5.475334407	5.379370434	5.412274318	5.59367743	5.198869592	5.322041049	5.361431143	5.472351964	5.467969789	5.367580587	5.494533351	5.78039739	5.454998293	5.512281129	5.362930644	5.641744625
ABCC12	5.181489117	4.931491473	5.108973436	5.007432315	5.383907411	5.111653558	5.127382448	4.962229968	5.204865278	5.138606636	5.08536272	4.910369894	4.988454477	5.080316266	4.94362935	4.812944621	4.882033904	5.0326661	4.587447343	5.274539537	4.887482247	5.029304754	5.076367914	5.024264154	4.753777622	4.679464099	4.674184616	4.792446968	4.711235087	4.808519806	4.764649513	4.798436302	4.686252797	5.184344645	4.879706914	4.762554286	4.797517168	4.875618411	4.795396931	4.900988201	4.901696922	5.095501655	4.849938869	4.806764753	5.018507023	4.755869635	5.080889238	4.860155304	5.072419849
ABCC13	6.190136035	6.399474299	6.04746028	6.620432172	5.988431159	6.415975102	6.149854394	6.706152399	6.219223037	5.639896536	6.495716352	5.754234891	5.833615611	5.594167053	5.970036182	4.356961136	4.852284611	5.634534675	5.824395835	5.651615397	5.549548268	4.857369604	4.994548095	5.365642028	5.730362435	5.162343535	4.999275857	5.255968335	5.300204095	6.437061433	5.2547602	6.168367757	5.805950959	5.492512747	4.883418267	4.964150201	5.373169569	4.875094905	5.412428745	5.140815576	5.075334533	5.005687591	5.153361375	5.664218421	5.99796754	5.311922059	5.501034871	5.099062988	5.58835448
ABCC2	5.830416365	5.701902364	5.615819204	5.987816094	5.725978093	5.601012771	5.518681247	5.892261995	5.867411476	5.752811312	5.747253938	5.530570054	5.635360875	5.569597445	5.562952398	5.754663984	5.917111442	5.843372207	5.652784482	5.616264684	5.450431488	5.752392285	6.648112982	5.596205911	5.419346104	5.499223529	5.6782813	5.603616498	5.568291783	6.075318536	5.576347904	5.498429743	5.451198029	5.467108724	5.59346658	5.704448694	5.709196481	5.353097008	5.317340843	5.603893994	5.426903397	5.532619056	5.206475757	5.745959949	5.887875441	5.330174645	5.838190702	5.696985137	5.630094116
ABCC3	10.03096781	10.02103333	10.77835852	10.52666065	10.50548897	10.4872229	9.881302291	10.07020695	10.21090941	10.07646089	10.03141381	9.978915179	10.07255576	9.892955473	9.824095503	7.830372648	8.928380209	9.93932785	10.04294265	9.809388583	9.96707354	8.731008526	9.481132152	9.797873634	9.951050594	9.865675133	9.181265715	9.732793046	9.595992358	10.39338077	9.72742776	9.912958938	9.626326434	9.885506195	9.16725535	9.216375683	8.964543583	9.190320387	9.582471533	9.261931346	9.300407166	9.140189767	9.095629296	9.877864684	10.27960591	9.14720508	9.907419196	8.871947808	9.981425133
ABCC4	7.306649578	8.783997753	7.563918923	7.951769293	7.513529669	8.15862109	8.276030524	7.72997064	8.063072945	7.72778577	8.433485858	7.530256534	7.374760121	7.050011027	7.593243502	8.656797222	8.334238909	7.385318041	7.768344774	7.93348887	8.202631883	8.009786084	8.466586836	7.537743554	8.131475338	7.612696425	7.992405759	8.005360531	8.07758897	7.314906941	8.131002526	7.720353344	8.050433582	8.308003576	8.946836061	8.593894061	8.439122212	8.51418659	7.601220141	8.164112217	8.304734271	7.830833157	8.47641137	8.364765601	7.810677532	8.468689415	8.481648067	8.409177257	7.256315244
ABCC5	7.359720074	7.524006829	8.335248315	7.580828541	7.638864636	7.758597655	7.785507346	6.941145153	7.325349379	7.513589785	7.295341976	7.937558271	7.838117302	8.025450172	7.80634803	7.046787466	7.09167201	7.49173544	7.546593888	7.195705014	8.050893369	6.746103407	7.061332789	7.849828085	7.419425449	7.429887867	6.937976115	6.956783892	7.141500674	7.690118323	7.575678074	7.366232288	7.537775541	7.094390719	6.562059896	6.602303327	7.173760234	7.097168145	7.316622386	7.041472837	6.972293406	6.813277232	7.333454843	7.023159076	6.979507796	7.209397586	7.314919384	7.671460406	7.247341133
ABCC6	8.369655782	8.235234189	8.075572343	8.2234211	8.439798679	8.296160471	8.41231619	8.22795931	8.280105248	8.260181174	8.258249432	7.870432641	8.234051696	8.276820867	7.945962429	7.762842366	7.767953465	7.856557368	7.873491331	7.943829185	7.612911568	7.666974741	8.020056039	7.818061359	7.669141338	7.739303282	7.454477778	7.902611381	7.821776512	7.865013267	7.93607922	8.060408982	7.906677964	7.849904709	7.69153428	7.450993473	7.873521464	7.54330257	7.979805191	7.693207664	7.864027032	8.117250723	7.729038467	8.153419363	8.044141939	7.677686419	7.882071791	7.873061426	8.022398971
ABCC8	6.809334509	6.689160672	6.912270717	6.870488424	6.917350134	6.758865894	6.704897916	6.795246499	6.554399614	6.516913093	6.620416062	6.844844616	6.877388148	6.843768312	6.763641128	6.410926163	6.624195396	6.661856041	6.514297011	6.692175638	6.378937231	6.469142089	6.541178522	6.459156295	6.426793628	6.79070316	6.397196745	6.319988065	6.299082499	6.647181279	6.597459398	6.750560612	6.58023073	6.574270026	6.717400937	6.376469088	6.708085193	6.510531911	6.707814503	6.625870231	6.519985792	6.661348847	6.631382022	6.592247606	6.904555521	6.610930546	6.743262666	6.353863072	6.313040089
ABCC9	5.166889718	5.139403806	5.055945345	5.025429388	5.057183471	5.186111821	5.186212646	4.951848691	5.152813386	5.166178716	4.840144114	5.507793189	5.226394552	4.961779974	6.035854734	8.256188529	7.40748795	5.472256633	5.456486022	5.538061611	5.644643188	7.476536216	6.272088824	5.015358049	5.621243788	4.94140265	6.055284256	5.880810451	5.664586603	5.608726553	5.997687389	5.149558905	5.855032788	5.610588059	5.554934825	6.308173605	6.450459051	6.776395481	5.666728619	5.818655409	6.316862509	5.732682412	6.930969185	5.636983434	6.236113488	6.21769654	7.025856163	6.986955222	6.460856682
ABCD1	8.233162947	7.648603018	7.540690204	7.645765392	7.566153707	7.373329167	7.961642573	7.533177856	7.999235679	7.791631711	7.892390414	7.840558489	7.858460285	7.916225906	8.156329548	7.64139835	7.902346223	8.714561433	8.032196262	8.461733099	7.279642459	7.470274334	7.54823009	7.914825705	7.921436099	7.561793926	7.800713116	7.819577744	8.075562387	7.648223161	7.807190104	7.883004646	7.888178861	8.263726384	8.278835091	7.973656119	8.114559861	8.119781153	8.203287655	8.030962756	8.244832273	8.21151999	8.524502021	8.091968623	7.922993998	8.013587624	7.697271444	7.481335559	7.018153136
ABCD2	5.13385134	5.594324946	5.284266228	5.051064361	5.670626537	4.98147513	5.52179295	5.067780139	5.816646885	5.917387286	5.474796676	5.931384524	5.237811557	5.204460997	6.042762009	6.843524413	7.484837765	6.204161257	6.170626826	5.950473312	6.265437352	7.433255085	6.197845992	6.160882231	6.175921215	5.899875018	6.685936822	5.47920261	6.525717456	5.412630056	6.243081276	5.607162096	6.008897033	6.601799347	6.727773723	6.670508331	6.72088446	6.225235244	6.482120335	6.555764002	7.024062894	6.605006045	6.623159012	5.900413013	5.83048513	6.794037517	5.673434062	5.887711112	5.691802079
ABCD3	9.4749203	9.5483691	10.22988508	10.23279828	9.789499119	10.10237831	9.518225962	9.938905193	10.00360781	9.615518961	10.03597451	8.988328696	9.366776027	9.384897289	8.939561639	7.424372633	8.214787338	8.336518001	8.826244626	8.301001829	9.04174002	8.249393726	8.306856888	9.070370754	9.087899328	8.809051049	8.696496407	9.354738614	8.574776208	9.356072162	8.791542191	9.54469647	9.106556551	9.453682337	8.958590238	8.455056131	8.48122505	8.658885143	9.063030141	8.738110097	8.768874564	9.060737485	8.99706385	8.932279012	8.68247055	8.866902712	8.872382179	7.893270142	9.122685836
ABCD4	8.015350392	7.666541942	7.815222032	7.954043093	7.716846354	7.908962805	7.796438625	7.669792943	7.851265515	7.812548088	7.909933907	7.762367439	7.734528538	7.933147186	7.996254175	7.576474198	7.697010492	7.657051043	7.906037309	7.648058767	7.566597136	7.542551923	7.202052361	7.891883805	7.689461652	7.659085122	7.563200579	7.768085966	7.646022809	8.139011836	7.754216843	7.809432744	7.74914609	7.693373587	7.739120818	7.543335614	7.644350865	7.301827585	7.756547771	7.670992116	7.611838683	7.703101035	7.782799596	7.712743711	8.056500789	7.53831565	7.86538922	7.645564108	7.482099281
ABCE1	7.470608982	8.357163355	7.295735449	7.724065389	7.173550575	7.653142689	7.972323999	7.835776241	7.967935012	7.81748385	7.817790147	7.604843098	7.153957693	7.072803352	7.494162205	7.72120289	7.825014077	7.334086659	7.656901722	6.883416123	8.558103844	8.363011014	8.306641373	7.99097317	8.252741504	8.032215435	8.473022201	8.240921153	8.039429485	8.423753127	7.660771418	8.639164146	8.073703408	8.274178496	8.420442408	8.443671285	8.108806461	8.585564544	8.119699319	8.450503856	7.91343081	7.867385835	8.288328352	7.888326692	7.613865548	8.805940532	7.886329096	8.03608002	7.73008791
ABCF1	9.037774489	9.124263803	9.080705645	9.049625072	9.085963507	9.182475889	9.154137916	8.883830558	9.111939407	9.0783761	9.047420672	9.147770417	9.057710183	9.054729999	9.125458246	9.150578133	9.080558949	9.134237036	9.0109617	8.86150913	9.013912654	9.14399939	8.964561209	9.024409416	9.123237176	9.10007695	9.084907305	9.162178321	9.358970391	9.151371504	9.040774821	9.25414054	9.303203398	9.239932357	9.292368398	9.042659993	9.09329666	9.133858394	9.186617993	9.389011834	9.001869615	9.123332072	9.212363684	9.145675341	9.23888182	9.256847181	9.098809426	9.012840356	8.935289617
ABCF2	7.562919684	7.663983768	7.462731659	8.131640181	7.516364189	7.621217289	7.59272688	7.543306701	7.631456962	7.583795528	7.796398718	7.719812217	7.402153849	7.52223298	7.371990619	7.70400155	7.763453814	7.365192131	7.395826446	7.099475593	7.42817242	7.226153737	7.925296363	7.583731153	7.468580294	7.598368101	7.53402735	7.491408961	7.684518567	7.315271341	7.474193871	7.862581459	7.528896405	7.794750794	7.8693474	7.730911848	7.65569405	7.715498082	7.442696516	7.814505018	7.601183521	7.19330923	7.742500132	7.41823275	7.389277631	7.987451041	7.449153054	7.620544597	7.027236994
ABCF3	8.053555887	8.206998378	8.152822049	8.195642093	8.141226393	8.479812452	8.127401972	8.073206861	8.212938189	8.038584308	8.131609412	8.347043184	8.138301803	8.282164963	8.302661652	8.268682339	8.217712661	8.177468659	8.151402009	7.952040457	8.416060562	8.231319195	8.134535837	8.246165335	8.304726195	8.336969575	8.218999344	8.367521267	8.333214189	8.591714081	8.109773597	8.529710778	8.247379237	8.118159926	8.23104506	7.928913733	8.016336487	8.137041629	8.152422567	8.115013001	7.982456617	7.989191608	8.004770299	7.994680844	8.21183647	8.300863343	8.224287457	8.245259643	8.130822217
ABCG1	7.872546948	7.795900834	7.771514556	7.551300018	7.763846042	8.17445288	8.267802819	7.746758477	8.072531394	7.895506686	7.885490555	8.235313231	8.193405492	8.189623858	7.854134563	7.527703927	7.654392819	8.223818632	7.796351581	8.187415659	7.706585388	7.590839201	6.834764601	8.172576599	8.061773792	7.771988497	7.760344535	7.513468226	7.77028753	7.543478283	7.889110284	7.882310752	8.017573382	7.483132327	7.902972606	7.729721137	7.403610466	7.568608626	7.780062419	7.891143354	7.979204408	8.12601562	7.822557119	7.628022391	8.161922855	7.361055455	7.667469459	7.9486426	7.754564801
ABCG2	8.405192113	8.930636648	10.32255549	10.83006001	9.996765597	10.26933146	8.211143866	10.61785786	10.04600639	8.990964604	9.779094119	5.594549338	6.461063842	6.435766769	7.032607589	4.894249455	6.146058044	6.923172678	7.175761507	5.064829255	5.479429604	4.761799551	5.07136252	4.684093461	5.185050383	6.375640176	5.491255665	5.160680232	4.874664821	7.451398783	5.801267177	5.803444245	5.634936759	6.821938699	5.159529544	6.000602845	5.093566827	4.723164293	5.834364859	5.671593866	5.519029817	5.288525639	5.530279994	5.664051063	6.289592856	5.356420267	6.340695247	5.325544001	5.426280753
ABCG4	6.267467235	6.001435856	6.526321446	6.238094764	6.361282138	6.100231302	6.199236796	6.244520192	6.10617281	6.263505905	6.090126315	6.202316217	6.494995929	6.508533848	6.170097891	6.320210686	6.567815807	6.189802545	6.186510849	6.428113879	6.080237044	5.994121885	6.332945641	6.101944743	6.055067247	6.161304599	6.027019944	6.128137059	5.972867982	6.126718807	6.241258458	5.875116753	5.939302289	6.396361107	6.009987979	6.071901589	6.194976675	5.809654217	5.87168278	5.801078862	6.13217587	6.164629849	6.032119567	6.072831641	6.400600916	5.913909374	6.24873224	6.025685705	5.949904258
ABCG5	5.378390648	5.216205291	5.417286998	5.277230919	5.536206419	5.205285855	5.046505396	5.289299739	5.210664656	5.363196744	5.257784468	5.312525429	5.18709015	5.154887161	5.526939507	5.206930732	5.119070774	5.72589574	5.227667498	5.279975365	6.045331902	5.200166597	5.271463455	4.991011676	5.506005335	5.59983443	5.31857577	5.312124734	5.226543167	6.154809149	5.508189866	5.261980972	5.4418591	5.32684858	5.198558647	5.313935079	5.410651516	5.445387484	5.718792158	5.196863529	5.401916447	5.084469425	5.084684651	5.200756154	5.523427235	5.223429202	5.698587997	5.170109661	5.097431641
ABCG8	5.931048655	6.154216583	6.026950569	6.458133097	6.553101218	6.129404088	6.16911485	5.950053464	5.672871915	6.039952848	5.909204497	6.172348303	6.082455577	6.099509624	6.287974126	5.879174231	6.137550459	6.501427458	5.871376716	6.178440403	6.328496067	5.779809211	5.894087146	5.765761483	6.100898256	6.272608572	5.908158032	6.028606388	5.943902138	6.867831288	5.9823929	6.021999967	5.923234258	6.285876284	5.843551728	6.098886832	5.830854235	6.002622929	6.391623298	5.70896577	5.937365289	6.02757533	5.856154974	6.211466222	6.082675326	5.651658859	6.309810633	5.900379291	6.168199251
ABHD1	6.124829524	5.812395223	6.060079249	5.75034409	5.906323996	5.781583536	5.925119848	5.875679337	5.72632877	6.064180615	5.884362737	6.022869978	6.159296709	6.17049419	5.920162647	5.933834075	5.922885238	5.960159379	5.791542787	5.931802628	5.817160601	5.80258026	5.976148828	5.464713625	5.722168704	5.653964206	5.638420778	5.835355959	5.754541253	5.766785267	5.772599202	5.572253927	5.537478987	6.141378899	5.789916062	5.597688645	5.773124816	5.645886192	5.771380152	5.694343433	5.772482116	5.776594475	5.511530207	5.73235015	6.207583363	5.517541685	5.795732621	5.851319757	5.723749778
ABHD10	7.064929222	7.478046609	7.049127647	7.521425397	7.388780403	7.291192203	7.129261003	7.507262825	7.474927229	7.285681174	7.136201998	6.717530738	6.845732661	6.610757567	7.016877472	6.433296861	6.594051527	6.585356975	6.949481572	6.231661682	7.405560249	7.031669572	7.015969991	7.276694946	7.110219797	7.076006241	7.528988543	7.68327886	7.13630512	7.525272035	6.950758245	7.181285281	7.016691329	7.318974264	7.646834	7.322543249	7.133404394	7.428822739	7.571854002	7.416953918	7.255703741	7.062296196	7.197600964	7.279671645	6.629283128	7.790506699	7.144856431	6.480918119	6.83668895
ABHD11	9.439069187	9.480685197	9.420684876	9.335107896	9.36678523	9.550783768	9.133840055	9.373444673	9.393817642	9.429737214	9.506244013	9.251059482	9.288843128	9.156932816	8.818754669	7.298093901	8.584039691	9.111328487	8.941824307	8.542591123	9.296094639	8.733992392	8.574269679	9.14396437	8.989075682	9.017871017	8.647528144	9.370095108	8.685380275	9.408055377	8.893525864	9.512997674	9.000364213	9.236578189	8.914161281	8.388349754	9.123083214	9.138668033	9.170408306	8.808964371	8.889593733	8.781862141	8.886898021	9.032801104	8.845983267	9.304984595	8.891196488	7.762664274	8.93532694
ABHD12	9.049411364	8.91829386	9.367151428	9.303766537	9.02397477	9.302359184	9.028921984	9.045357068	9.183491821	8.800059479	9.029001041	9.035731424	9.151679472	8.928815627	9.02158391	8.652246512	8.767157693	8.711784586	8.862274782	8.970559351	8.626449653	8.591879317	8.436109516	8.797520037	8.683864803	8.642254569	8.507619245	8.719098826	8.584064816	8.586679929	8.806614125	8.77245463	8.789286771	9.077139082	8.792260576	8.9572645	8.643891632	8.986115889	8.737007248	8.550847517	8.91741861	8.689198325	8.7645089	8.870882515	8.643596184	8.650719913	8.81209248	8.302771523	8.712589131
ABHD12B	5.492909738	7.017817678	6.077445543	6.203945967	6.664621214	6.93225612	7.257817982	6.918092549	8.055759543	5.850518032	6.937480147	5.571649658	5.913389629	5.377225758	4.792636711	4.809780393	5.022553225	5.088627968	6.159185052	5.944139299	6.048054765	4.896214684	5.063658729	4.906343633	7.183240101	5.66680662	5.462372961	7.069535321	6.041153122	5.447974477	5.74837028	6.487035663	6.30038943	5.984653051	6.788702603	6.750409623	5.387343441	5.434971627	5.604004774	5.347655968	6.503983283	6.222576628	6.625399614	6.055695342	5.41909132	5.331790602	4.892583485	5.21868857	4.994337121
ABHD13	8.710900685	8.751865802	8.606693015	8.570669194	8.569109496	8.566641611	8.705883982	8.724472011	8.755751183	8.683621224	8.92930519	8.46922483	8.307651787	8.60870332	8.487664649	8.37053257	8.470132433	8.600706028	8.41016859	8.332676906	8.810951555	8.653221319	8.519760053	8.714609328	8.702977642	8.667508873	8.739470478	8.605822429	8.464136513	8.792769149	8.590622226	8.872148614	8.617292578	8.816920656	8.619126834	8.860374904	8.638910582	8.804928222	8.880269767	8.852162384	8.699140426	8.855529311	8.8435708	8.621966332	8.5952963	8.837646506	8.605491839	8.501631911	8.767581041
ABHD14A	8.448667474	8.452987599	8.015923045	8.318531501	8.497743439	8.119172753	8.346165934	8.643417719	8.412140038	8.525324016	8.323998381	8.376621964	8.136655588	7.933067922	8.210317148	8.262232515	8.802921579	8.455631367	8.238169858	7.923642037	8.433629882	8.574958867	8.198877683	8.441389549	8.506025196	8.313169383	7.950646752	8.513137349	8.489581811	8.156498211	8.471359422	8.257009674	8.191904115	9.122103629	9.075931351	8.957952223	8.729252504	9.185650383	8.99027435	8.644059913	9.114097839	8.923037083	8.707100526	8.458127964	8.582079026	8.649677859	8.658212791	7.898457282	8.146156113
ABHD14B	7.881391359	7.885704192	8.142452379	8.314183259	8.177941387	8.230980584	7.863106782	8.119680008	8.231884884	8.154852713	8.16733116	7.745052214	7.900157311	7.758553739	7.562967648	7.396259574	7.691655142	7.976021095	7.667866041	7.301020675	7.850586894	7.589940368	7.422398208	7.96241012	7.690582897	7.96170527	7.67422999	7.77543004	7.845915907	8.054241785	7.630308569	7.966964005	7.662545604	8.03182368	7.849376751	7.8648584	7.8026619	7.855918386	7.903092259	7.740971694	7.868782623	7.875345432	7.576040255	7.807694916	7.814597329	7.859623313	7.920770171	7.412218746	7.243502918
ABHD15	8.139867005	8.025151562	7.897113693	8.168350463	8.268083056	7.982395946	7.820251528	7.819860409	8.211089935	8.014552109	8.11320229	7.818736046	7.756558969	7.878927455	7.749643391	7.676236457	7.92016192	7.510582252	7.624889698	7.549290323	7.436103796	7.690712789	7.404962355	7.708453507	7.686650769	7.401517955	7.63621172	7.75795394	7.582751403	7.48622409	7.799984508	7.704085901	7.614042538	7.760283514	7.764408974	7.602423065	7.655048823	7.720560951	7.742955851	7.914007951	7.890829983	7.898065669	7.844092552	7.739924786	7.394232267	7.732885768	7.601499458	7.588113448	7.589357866
ABHD16A	8.409153945	8.325946749	8.241450358	8.70199815	8.388361579	8.447483203	8.306604524	8.402972093	8.291381932	8.251999524	8.367077689	8.710592795	8.43994575	8.592977974	8.520906974	7.996053021	8.22846995	8.537655055	8.52269191	8.456869618	8.375420909	8.280825131	8.086683084	8.630930636	8.5489859	8.506669079	8.214383159	8.648002355	8.539916549	8.43516244	8.363045648	8.716719735	8.662846322	8.717228025	8.494299443	8.472414812	8.48574862	8.695154149	8.42099256	8.32219485	8.464479069	8.202514861	8.596514295	8.489217843	8.410350288	8.582877597	8.202416215	8.163735502	8.319953484
ABHD16B	6.523335579	6.229782865	6.494662009	6.345005051	6.687024916	6.334007527	6.336031815	6.34278843	6.004367074	6.489035273	6.347162841	6.225212733	6.567469428	6.521705383	6.143827548	6.590350504	6.723702185	6.572353052	6.296332181	6.644006976	6.180011261	6.279046862	6.528840977	6.097026812	6.143661289	6.186111216	6.092968393	6.175743541	6.172184841	6.10950039	6.332450464	5.776794545	6.074365912	6.45369502	6.020372663	6.388145814	6.327473427	6.286216076	6.186419415	6.189987844	6.577863967	6.122253271	5.997712969	6.464697424	6.57545292	6.126690926	6.286820986	6.023078175	6.247704896
ABHD17A	8.901862795	8.84225701	9.106921985	8.965865557	8.817244446	8.9047331	8.688885767	8.754844697	9.039808975	8.960752946	8.953434326	8.865874171	8.844020888	9.013897835	8.997829323	8.728216883	8.679277559	9.116658387	8.850064624	8.85240597	8.634414249	8.585780333	8.531668801	8.871442334	8.715255282	8.747628675	8.663501209	8.712691242	8.896917718	8.761542102	8.793278635	8.800871173	8.865768945	9.408226455	9.222403281	9.106089082	8.81446199	9.180948373	9.248504825	9.056916488	8.922934675	9.101082985	9.208802325	9.046979421	9.110757445	8.852150761	8.934440819	8.848784525	8.582073052
ABHD17AP4	9.443139329	9.026643827	9.646670107	9.204556817	9.453122905	9.343159549	9.123673866	9.270513202	8.904913505	9.375837144	9.291857829	9.254546997	9.526965886	9.392719904	9.366382251	9.492266529	9.403532196	9.492548931	9.132422223	9.464671502	9.002835956	9.192368224	9.535101273	8.966321497	9.111833891	9.090532923	9.032015282	9.159895506	9.203457788	8.940866648	9.291179554	8.879873092	9.176482108	9.27177304	9.33154721	9.27504888	9.230335963	9.169277284	9.101705792	9.086899437	9.281044678	9.347183933	9.297376988	9.354953651	9.542694079	9.113100365	9.432798397	9.198674191	9.01100693
ABHD17B	7.708662833	7.412821651	7.807460466	7.859519242	7.629984654	7.716721828	7.299785293	7.542643192	7.194741377	7.322142301	7.365426976	7.591993076	7.762028558	8.110601827	7.704447428	7.069532698	7.364852279	7.178129431	7.416625401	7.532360801	7.751594011	7.640619177	6.963113392	8.170599627	7.993483587	7.712463608	7.44748005	7.789033584	7.49487145	7.845332117	7.661558161	8.111698285	7.6106437	7.205752092	7.590354959	7.173210636	7.056477967	7.612636701	7.642242117	7.709056459	7.576307995	7.623535701	7.860181074	7.58727599	7.473273088	7.415724879	6.980710428	7.059301217	7.667556082
ABHD17C	9.90332381	9.756231042	10.48524154	10.16713205	9.997041274	10.24661942	9.778058877	9.999399914	9.904234942	9.746505095	9.921778389	9.749028005	9.898672328	10.05431168	9.639746754	8.81519007	8.817100179	9.789228952	9.5411225	9.639119201	9.946241292	9.025363485	9.182781229	9.688981995	9.786824677	9.821505997	9.351735234	9.593518669	9.531268531	9.87456924	9.676187917	9.770234491	9.790024481	9.618451038	9.469210916	9.141309509	9.413706944	9.210680855	9.789444294	9.532175285	9.401253231	9.446624207	9.598120216	9.823581822	9.971797085	9.287061752	9.596650095	9.097133738	9.638918645
ABHD2	8.943352396	9.511857472	9.768401013	9.23268602	9.330448223	9.07942749	9.516643957	9.329988035	9.282475088	9.542216903	9.072253005	9.931503737	9.529744849	9.292278377	9.947111989	8.960191468	9.320622087	10.14943719	9.773802135	9.795854869	10.18118032	9.433823928	9.710391737	9.663135899	10.10183385	10.30362832	9.661946588	9.512839182	9.81436791	10.32423563	9.699733835	9.715605223	9.982559847	10.26519023	9.535148035	9.953496227	9.656926701	9.812526349	10.12778231	9.743939257	9.563565789	9.485961938	9.900044327	9.633245146	10.29175457	9.650009548	10.17633981	9.555254498	10.02351072
ABHD3	10.04020476	10.02198286	10.66388857	10.54306251	10.35981979	10.49880198	10.08176346	10.53713082	10.20369809	10.05635293	10.31752054	9.88256376	10.33399429	10.3110943	9.893065402	8.217449092	9.122356922	9.432508895	10.16605027	10.00000791	9.347434298	9.211697917	8.229598941	10.09347302	10.13222797	9.660382891	9.492636452	9.615421073	9.660303672	9.582234457	9.759214765	10.16671077	10.02471376	9.370786233	9.237130731	8.879277922	9.32805293	9.09628551	9.402652344	9.151717402	9.63784106	9.576509489	10.12605959	9.84826848	9.512303195	9.435990657	9.212417419	8.407938332	9.581192075
ABHD4	8.265862524	8.366949804	9.005638426	9.283668298	9.161361962	8.576706342	8.42596933	8.601888304	8.790633268	8.708085825	8.846118455	8.041975581	8.136143939	8.117427029	8.682162534	8.003425093	8.66516652	8.441855808	8.480944366	8.407501305	8.204329793	8.278668658	7.961417546	8.38579514	8.365702627	7.64661397	8.217657052	8.0731946	8.334535722	8.473715038	8.24236833	8.094682263	8.368918969	8.495628285	8.567311586	8.463053214	8.714189958	8.570877728	8.734659701	8.212411185	8.606224573	8.424347258	8.567451788	8.334409829	8.482354134	8.286072637	8.257586672	7.50051709	7.843115874
ABHD5	8.683576466	8.370270082	9.866069502	9.637432488	9.188101178	9.591583522	8.430856273	8.978166055	9.411142816	9.015693569	9.186293211	8.523577748	8.564408514	8.496283287	8.417374054	8.936163891	8.945517779	8.892585153	8.552497902	8.660890099	8.880939521	8.852446071	8.529930439	8.643748979	8.766053575	8.945990371	9.176728923	8.707076296	8.608851736	8.878502627	8.540881603	9.033496099	8.840936549	8.635744797	8.309549072	8.558705054	8.700293975	8.629497146	8.694359375	8.307953564	8.323329966	8.439590091	8.551585883	8.471090832	8.753301231	8.544792438	8.623242754	9.336246253	8.607115353
ABHD6	8.203782014	8.139817523	8.544698121	8.639046315	8.345832126	8.72878185	8.133429323	8.41686748	8.520648651	7.98529101	8.401378503	8.311275885	8.34308254	8.380630427	8.012722734	6.986087237	7.448037514	8.179576568	8.094049327	7.828078845	8.150450459	7.75306767	7.358712362	7.843292072	8.073971714	7.995709797	7.990678589	8.150508254	7.739572352	8.151439173	7.972671867	8.760027419	8.217841174	8.562730488	8.017126475	7.658525744	8.135398672	8.093898342	7.982356775	8.05993836	7.801849635	7.824295602	8.268662781	8.16261168	7.965848123	7.951677263	8.122817096	7.147722292	7.710707132
ABHD8	7.038972725	6.728097177	7.093146724	6.919704519	6.939732182	6.849027345	6.733683703	6.604595757	6.585675135	7.013848097	6.741446618	6.804493735	6.981110647	7.132235187	7.057471228	7.156041865	7.249061646	6.96584601	6.992806809	6.999520949	6.677399533	6.837188072	6.845245199	6.717208254	6.733585343	6.771754417	6.983452659	6.814758956	6.887957598	6.551823239	6.924764761	6.661825603	6.734420312	6.943253299	6.933776997	7.052929347	6.712823356	6.899779433	6.738201036	6.874664071	6.949793857	6.968094146	6.77264541	7.045090887	7.038675394	6.741622617	6.894305343	7.024448815	6.791253525
ABI1	8.584831444	8.797524094	8.956655053	8.946463611	8.792405163	8.988984442	8.954561444	8.983767678	9.070802125	9.004829436	8.993697882	8.909431407	8.89255486	8.947593957	8.898312977	8.584268441	8.679478704	8.669158859	9.05099995	9.02641909	9.181991911	8.877591006	8.52857048	9.007657121	9.14189945	8.899033434	9.030235551	8.886644469	8.814748984	9.168834143	8.898463924	9.128336586	8.974121772	8.884846382	8.800221064	8.662584935	8.860009486	8.582770695	8.912289816	8.839119672	8.901805726	8.909516375	8.926164313	8.660129982	8.887149203	8.928328247	8.691444079	8.570620095	8.82225193
ABI2	6.905150734	7.549289736	6.713673465	6.962905623	6.887284587	6.735813194	7.368792446	7.06723214	7.567002004	7.25735993	7.09484138	7.441829599	7.13402704	7.006772407	7.411248609	8.215832756	7.861095427	7.160624535	7.64055442	6.968134673	7.935352481	7.947590123	7.731778502	7.570929828	7.630152121	7.373660923	7.685867759	7.671380604	7.48007708	7.164908001	7.749410875	7.469532272	7.507449636	7.533085867	7.614365894	7.691315318	7.585253925	8.090795372	7.406085863	7.72451989	8.02305888	7.833999642	7.777547699	7.536492563	7.245918807	7.987293508	7.442140655	7.881517949	7.400862242
ABI3	7.167719952	7.255460998	7.043345415	7.000083925	7.459160423	7.364488168	7.294109995	7.183904595	7.605418477	7.57979688	7.603108787	8.099342673	7.696122692	7.586895322	7.852939105	8.540887041	8.390635927	7.743594992	8.272891862	8.165859878	7.431245468	8.057168429	7.783041986	7.667763631	7.653997214	7.738211552	8.53225211	7.558098704	7.974991384	7.579952211	7.869651918	7.497617857	7.69674334	7.859163561	8.142257756	8.347950034	8.053977074	8.453489059	7.659653318	8.037511095	8.472021564	7.929299681	8.356259055	7.706295021	7.861230154	8.284052679	7.89597173	8.354795368	7.672972777
ABI3BP	7.622529004	7.889677835	5.844839924	6.253855418	7.107745469	7.203937605	8.512642339	7.673815209	8.270890841	7.894102693	7.463512774	8.613928705	7.21310051	6.366120207	7.554735681	9.788336893	6.638394372	6.200352814	8.699962109	7.515110759	6.625566387	9.903235902	7.664032286	8.067229185	7.998405614	7.84558241	9.068239024	7.273164992	8.509054198	7.179967843	8.282845227	7.195735647	8.361674364	7.218712069	8.813087248	9.387519754	9.286760084	8.997978993	7.973705686	10.13939366	9.519379383	8.836315074	8.585187322	8.147788735	7.784744162	9.245178097	7.757788263	6.060495733	7.9152345
ABL1	8.890618681	8.879286804	9.209225922	9.163869989	9.085790768	9.308820197	8.918063788	8.975553692	9.25246087	9.057839725	9.025715608	8.771500149	8.716702259	8.752203913	8.575352853	9.633774064	8.978056224	8.349559441	8.684041974	8.244999463	8.593991482	8.670015844	8.54627488	8.701240459	8.741779569	8.710963306	8.776000825	8.637411371	8.680388285	8.455755265	8.564365715	8.773105393	8.619097498	8.707472356	8.694592328	8.681625759	8.674823174	8.801072446	8.79045231	8.74786281	8.827750695	8.788146185	8.802946519	8.759381701	8.471574009	8.822305134	8.70091008	9.538706511	8.336158656
ABL2	7.564144721	7.656883943	7.434058811	7.454657495	7.316464675	7.618757504	7.692653384	7.42083044	7.395330293	7.562931093	7.534953026	7.926397802	7.752887653	7.816409101	7.765109016	9.27832368	8.725261503	7.756201717	7.958155218	7.945414901	8.175951054	8.670039407	8.45510694	8.028730139	7.854700441	8.273967147	8.368461168	7.877064658	8.029064249	7.705827255	7.920659244	7.651985387	7.960952367	7.662374684	7.693745995	8.070991895	8.0055687	8.119673043	7.639701938	7.809863981	7.915060215	7.578380408	7.747595999	7.609822265	7.771225683	7.794963231	7.725009312	9.116984004	7.527362339
ABLIM1	9.264994879	9.204929141	9.617052297	9.290071173	9.371754713	9.245104963	9.267402652	9.433093573	9.334423742	9.451669429	9.407588695	9.524716858	9.348802297	9.282154921	9.716941049	8.452880551	8.611318998	9.49273619	9.456477499	9.331010126	9.874700275	9.195319937	9.355348945	9.457827348	9.676721769	9.714932498	9.281590639	9.395196911	9.575015437	9.992751153	9.453032702	9.473107321	9.611085151	9.831200433	9.670187482	9.581881986	9.301082235	9.631841813	9.618175656	9.385576884	9.395815335	9.446222477	9.422673964	9.502341137	9.732848928	9.168007	9.687653866	9.243176599	9.733424187
ABLIM2	7.65786903	7.421673086	7.281045952	7.384395386	7.595626389	7.42886771	7.17500947	7.480780958	7.10173416	7.225301448	7.507004831	7.1499629	7.345446533	7.269305775	7.291194452	7.161891802	7.015214256	7.93894341	6.960745523	7.335366909	7.33787366	6.962685558	7.296019978	6.862762956	6.904588595	7.146595088	6.877296211	6.952884207	7.084134438	7.523255884	7.232608444	7.15357074	6.958910555	7.023383476	6.905058069	7.094069146	7.060854059	6.683964685	7.094708515	7.122268756	7.043958448	7.032301207	7.241179596	7.003989807	7.786009328	6.860475693	7.436109135	7.299349598	6.916342824
ABLIM3	6.806299939	6.561558321	6.43780997	6.261772849	6.870369612	6.581301968	6.7752134	6.772288293	6.833571604	6.7531141	6.826461108	7.141537626	6.868459458	6.636026031	7.157515942	7.824214692	7.845999819	7.124513877	6.87914646	7.445579072	7.161879965	7.330267257	7.496924951	6.763114378	7.051221556	6.531946806	7.289478177	6.771628799	7.045947922	6.948263665	6.903971644	6.555173738	6.623983604	7.027805792	7.266916902	7.53779414	7.674441323	7.223090355	6.891977411	7.104391277	7.488499193	7.269557043	7.335654496	6.928582077	7.325821614	7.242733495	7.349231412	7.405631527	6.753123793
ABO	9.244277737	8.626939418	9.724565478	8.924379501	9.651441534	8.866795487	8.868501565	8.68793082	9.154176709	9.29542606	8.896590171	9.483888827	9.327286056	8.97010431	8.162049364	7.016077143	7.441214632	8.8169928	8.563303238	7.806168344	8.439205297	7.268028784	7.680594855	8.417710384	7.962461223	8.046393153	8.008763364	8.44519044	8.568000624	8.660593433	7.962210548	8.130846877	8.895511863	9.229428637	8.097858212	7.382713992	8.43702599	7.870602994	9.482509486	8.069744921	8.481807806	9.554325131	9.11638664	8.443227749	8.779199847	7.90047115	8.825718902	7.366625706	8.552007653
ABR	9.845260419	9.740829372	10.03385347	10.05554674	9.969373873	10.06196459	9.823170706	9.898365294	10.27016042	10.00481675	10.1117072	9.862397385	9.761077706	9.951472376	9.454142003	8.933652659	9.192846928	9.523006839	9.621143046	9.569552134	9.402901333	8.76464597	9.086006607	9.755486336	9.559698115	9.520604774	9.254939936	9.53626453	9.283507791	9.534115835	9.687670203	9.764464253	9.41281067	9.904884204	9.725153724	9.20270242	9.402599393	9.678298603	9.576162192	9.613041898	9.583764775	9.734714891	9.682905455	9.688606755	9.50816544	9.412879008	9.416873922	9.176192632	9.304446163
ABRA	5.548761362	5.087269884	5.731882577	5.57560295	5.638556557	5.345636026	5.714377175	5.358087484	5.155131057	5.342500906	5.365207753	5.40629442	5.429621915	5.811410464	5.489916786	5.434210032	5.549151402	5.450587547	5.07326898	5.534492043	5.353915824	5.372716567	5.520733765	5.120095463	5.150449994	5.163106042	5.113266685	5.283875687	5.103209677	5.247060171	5.15689672	5.1949005	5.341262134	5.434908017	5.413456198	5.264196454	5.505632162	5.095883256	5.202712133	5.264030902	5.408556632	5.264068998	5.171583337	5.393580696	5.599598033	5.173747426	5.646227106	5.371095435	5.614546978
ABRACL	8.441775534	7.883944447	8.623202781	8.601895783	8.626993987	8.670558143	8.233299747	8.60058853	8.692238012	8.407955312	8.65060116	7.871522988	8.020109125	8.36867377	8.115923774	7.008130743	7.487843222	7.889849273	8.454162089	7.542252806	8.273922911	7.772288595	7.37559272	7.749531894	8.064156269	8.082999124	8.250428398	8.471285239	8.116483891	8.247423571	7.972990212	8.737003223	7.909493577	8.214523086	7.418481508	7.43088434	7.7051662	7.764912176	8.286011279	7.814456807	7.811610664	7.744984283	7.505206305	7.800948468	7.668829056	8.049952717	7.60839832	7.127002947	8.025084463
ABT1	7.493034874	7.31752468	7.266583971	7.533281129	7.292871907	7.534632621	7.028702321	7.252687518	7.31413346	7.166947166	7.250468734	7.153262093	7.103059648	7.054019815	7.005861285	6.808612206	7.208118833	7.30184907	6.986987414	6.772724735	7.120895174	7.19032732	6.778150641	7.28526632	7.101096775	7.345851206	7.303084917	7.37278962	7.373160539	7.189964174	7.331639187	7.525757356	7.37781699	7.263460917	7.426854782	7.246172296	7.106084608	7.292789218	7.331203849	7.405860401	7.300708787	7.384088494	7.289075392	6.917845241	7.13532555	7.487115666	6.931644399	6.645538272	6.642375334
ABTB1	7.278480937	7.128967871	7.445891467	7.213230918	7.284981497	7.335285121	7.215852895	7.161800793	7.110168651	7.201420557	7.248166025	7.506488463	7.28643988	7.449924934	7.470398843	8.346070955	8.078677087	7.845973412	7.736487093	7.881905213	7.661275553	7.67402089	7.669291235	7.36839016	7.589814448	7.74692768	7.993421737	7.366630107	7.59614459	7.531708298	7.519148868	6.906263066	7.454528859	7.302390284	7.446832537	7.620107263	7.48794783	7.475841146	7.075839486	7.079083353	7.185170948	7.150167335	7.273840693	7.346854822	7.586677295	7.099819234	7.513909718	8.58354088	7.238356192
ABTB2	7.732176122	7.658042555	7.882830621	7.814025866	7.502174913	7.678542545	7.994181806	7.632197268	7.385483016	7.192276257	7.391987834	7.711106399	7.83667518	8.08382404	7.57814669	6.887706092	6.933614032	7.501421383	7.551900316	7.530544456	7.399290965	7.102849227	6.999202898	7.773214077	7.755145122	7.658817062	7.347046835	7.311317051	7.662501816	7.639035382	7.523629312	7.436381393	7.573276083	7.790246566	7.198252881	7.291140902	7.261770841	7.296801269	7.595412409	7.514739694	7.408233583	7.34568299	7.538023945	7.324562526	7.438129892	7.208748306	7.335707645	6.857289578	7.149962125
ACAA1	8.699094134	8.734424757	9.210926792	9.49445034	8.828470648	9.276679614	8.349609382	8.993198589	8.822665836	8.4079767	9.057157023	8.429791859	8.445531714	8.463481093	8.393503713	7.807361408	8.008494277	8.144119077	8.529368235	8.255220088	8.569764074	7.855801884	8.249330933	8.095398955	8.235443546	8.261802542	8.12991546	8.499583157	8.15016718	8.670128362	8.38293611	8.694453963	8.322343133	8.690792168	7.670465	7.912439491	7.876338952	8.118833059	8.292128095	7.966190602	8.032234945	7.821605257	7.983185247	8.018061933	7.978479438	7.835480967	8.140223163	7.860771104	8.239902065
ACAA2	9.534671206	9.330624243	9.625673844	10.29423595	9.644494228	10.04611201	9.250283814	9.40024285	10.19581178	9.658826974	9.731552514	8.898684505	8.62050634	9.117014135	9.125033136	7.084076842	8.102226434	8.584611499	8.919354279	8.711831733	8.934910216	8.426587374	7.999687388	9.183542553	8.952061703	8.972370982	8.600179139	9.112223449	8.660304107	9.060360492	8.829654708	9.346020892	9.197294696	8.875904365	8.518622663	8.671597753	8.599447982	8.328096907	8.968408932	8.584259035	8.995202487	9.111051434	8.83692332	8.622540733	8.966825777	8.798554959	8.797033428	7.550076119	9.199939181
ACACA	7.373163593	7.712568456	7.31078278	7.385456685	7.406359953	7.185972286	7.241698669	7.425103701	6.955141262	6.995708935	7.018147701	7.423362161	7.752137645	7.56403677	7.623620314	6.864753006	6.883310398	7.118054706	7.512453547	6.577691125	7.636861443	7.158630026	6.985236713	7.677779311	7.573389586	7.36904961	7.355132354	7.875103719	7.533967961	7.431535478	7.650314205	8.163813954	7.426214071	7.345583782	7.349884157	6.99430466	7.264520774	7.508101228	7.567359289	7.575199797	7.276563904	7.476996938	7.495296708	7.433245278	7.150944978	7.701293981	7.548749487	7.080296908	7.489377113
ACACB	8.003845733	7.907964102	7.499127281	8.000900564	7.951920973	7.879024244	7.593477978	8.107109298	8.212999321	8.036900681	8.178297085	7.055907293	7.503265885	7.672668013	7.194679616	7.163147513	6.723361599	6.785539273	7.262172286	6.502728392	6.974509994	6.48414779	6.625792326	7.548672595	6.663922548	7.093190578	6.970212993	7.033015269	6.883040362	7.120884736	7.141946056	7.263739993	7.05576401	6.962606488	6.727375718	6.761837079	6.960913315	7.047336627	7.467412139	7.376220266	7.079587159	7.67290115	7.148837136	7.359124059	6.634776714	7.137157516	7.204184844	6.827892157	6.783713867
ACAD10	8.052339686	7.893388287	8.126621929	8.218136606	8.246223481	8.207174628	7.642799582	7.693251806	8.147173243	7.809888997	7.923528792	7.454754498	7.62924588	7.719827672	7.315667294	7.619531556	7.23658359	7.234832338	7.422272823	6.640355939	7.516754069	7.161764203	6.992360548	7.638647584	7.392572131	7.498379949	7.280419498	7.654525355	7.439361561	7.737428188	7.371690647	7.825253069	7.495927469	7.21875877	7.227542795	6.950609379	7.1333953	7.036108031	7.330618089	7.269621958	7.058464467	7.386218394	6.962155906	7.325529179	7.197289896	7.303869915	7.231016632	7.177983954	7.080228422
ACAD8	8.373695302	8.350702371	8.480495504	8.74778313	8.566319341	8.68231237	8.291554914	8.361292581	8.648329821	8.354908333	8.466882894	7.923512562	7.951710074	8.117710786	8.116793845	7.833069106	7.792458982	7.951537651	7.902662898	7.711609004	8.127438971	7.974992259	7.581946673	8.13824711	7.903390197	8.070099975	7.849658124	8.529042654	8.19686593	8.19479412	7.884721574	8.125952894	8.268366236	8.166496259	8.307848255	7.570407238	8.100717192	8.031120473	8.230138766	7.817400214	8.053375246	7.98962352	8.033646819	8.123704489	8.043422184	8.167131594	8.104980355	7.828422417	7.872713859
ACAD9	8.565473664	8.788611906	8.6254053	8.752902757	8.945854672	8.899726154	8.277004262	8.576952745	8.536817178	8.457714899	8.437784323	8.547797096	8.433329339	8.374175596	8.400154753	8.378313247	8.210125373	8.47571253	8.538783344	7.913561376	8.705991101	8.548525618	8.202185267	8.70756493	8.473220436	8.673178146	8.488399774	8.846987742	8.718534339	8.853898976	8.469021696	8.970069457	8.793579199	8.76575157	8.583242911	8.506802348	8.49543213	8.860464042	8.568893401	8.475289624	8.4110343	8.305979335	8.454998293	8.505646699	8.529275764	8.838830178	8.614487218	8.445423354	8.424325471
ACADL	4.52780306	4.576688929	4.063193446	4.367136894	4.348393317	4.702568086	4.542408808	4.304293244	4.585301611	4.648055475	4.319019346	4.313580582	4.344848111	4.39141156	4.432891657	4.249725295	4.462344002	4.56060129	4.187567588	4.357834532	4.353028202	4.16551076	4.692459069	4.339286231	4.185492807	4.516587334	4.272288629	4.4012643	4.454551449	4.251385178	4.447190831	4.14230544	4.335867491	4.402263036	4.398929965	4.550447719	4.359685628	4.307929391	4.318317586	4.330293521	4.329250937	4.479975847	4.350579635	4.474405686	4.52987922	4.104452547	4.359041595	4.329742423	4.710940402
ACADM	9.846900827	9.741216995	10.5797894	10.80445395	10.21732557	10.89796184	10.19265553	10.68061084	10.52151586	10.38802465	10.45196391	8.531374559	8.956127968	9.410472702	9.084656594	9.128750972	9.326697468	8.798440949	9.283740492	8.57907224	9.033578602	9.417117505	8.771309721	9.361265938	9.308163604	9.295246253	9.416404543	9.710464681	9.123788305	9.316648347	8.929562189	9.703285472	9.10664121	9.600848918	9.527169854	9.104556685	9.237034715	8.999250391	9.47091526	9.552098913	9.029887394	9.310689048	9.61643835	9.086693449	8.590830865	9.304266502	9.091472674	8.772965904	9.066173465
ACADS	9.562671105	9.303205628	10.17181725	10.32126987	10.09531669	10.2156894	9.054954509	9.855876766	10.0142652	9.899679971	9.860373294	9.026634541	8.90949083	9.139217672	8.777812138	7.593533714	8.555339935	8.829857327	8.714759186	8.146887612	8.954158141	8.027925902	7.771894325	8.441805795	8.179921539	9.148221006	8.335003051	8.645569715	8.289957657	9.19863343	8.580653985	9.219835133	8.627844771	9.377336848	8.492485731	8.358403445	8.281879386	8.516885208	8.877579306	8.523854925	8.243445389	8.391710999	8.134450762	8.536119486	8.890477115	8.476585904	8.691096749	7.214927818	8.475572647
ACADSB	7.916944489	8.097121036	7.886646795	8.341632561	7.644071689	7.994774141	8.114102448	8.091173699	8.449179508	8.344500181	8.30638188	7.025176406	7.171889311	7.508345847	7.235771326	6.257029966	6.70020051	6.7139591	6.883187415	6.074276888	7.419868906	6.527225586	6.338577671	7.640344464	6.978992313	7.45721741	7.151122015	7.900665354	6.9515485	7.381273612	7.139994058	7.910812244	7.466387687	7.349705883	7.546462949	6.91581721	7.370692594	7.100885908	8.029616827	7.519629175	7.009108794	7.840904959	7.292558112	7.096976482	6.09462412	7.584268671	6.599758284	6.06706174	7.033556422
ACADVL	10.51870826	10.64225237	10.85327833	11.13303196	10.90970479	11.21594485	10.29127892	10.72264788	10.8526338	10.68343833	10.78766089	10.61435736	10.70355194	10.520576	10.60834316	10.19959971	10.45190168	10.44132837	10.67171404	10.28715901	10.33445961	10.07238108	10.82709543	10.4515438	10.32307621	10.356217	10.05577096	10.3155508	10.33455209	10.42303561	10.37812178	10.84100068	10.54757108	9.944032568	9.886212976	9.770010312	10.20187608	9.964721685	9.925484628	9.677584488	9.542622412	9.617174516	9.95633645	10.48229086	10.34827363	10.20855483	10.27483709	10.32673175	10.18478078
ACAN	6.022070935	6.194098846	6.368364581	6.00121867	5.836294172	5.8230665	5.97663107	5.825393999	5.611838571	5.992172857	5.902450746	6.071520956	6.308621918	5.996241846	6.047603558	6.506410616	6.281943606	6.072772937	5.690607086	6.279170593	5.748604704	6.080031241	6.003221763	5.72293122	5.830122605	5.6626712	5.61842628	6.01984537	5.76666053	5.624102113	5.896395141	5.532078356	5.986137508	5.810510054	5.836454928	5.910158323	5.86796322	5.949733578	5.698816135	5.72332014	5.8005583	5.826514545	5.858922631	6.054376276	6.194191297	5.6883231	6.284952419	6.181668815	5.930127319
ACAP2	8.711923608	8.824831943	9.071033153	9.093077071	8.942625286	8.86873817	8.928691493	9.058055326	9.171377638	9.045057882	9.271270662	8.802942576	8.702204398	8.671757868	8.587466114	8.881912959	8.532991257	8.575017054	8.8976097	8.818988364	8.891759418	8.682593352	8.422373311	8.623988625	8.873219357	8.843139842	9.002408326	8.64131356	8.645991706	8.931518345	8.5985771	8.948685104	8.827123349	8.740172942	8.54395221	8.745423112	8.671549057	8.828678565	8.646143918	9.000619864	8.559920957	8.660817869	8.866710795	8.64685509	8.369483662	8.76915079	8.647633977	8.725443753	8.778985877
ACAP3	7.547573078	7.351214917	7.483503861	7.521181189	7.424806501	7.606309303	7.386860145	7.292644606	7.096709525	7.283246928	7.289367289	7.64201841	7.782787301	7.621696762	7.561060884	7.900014651	7.655259272	7.377387292	7.558361386	7.387385647	7.226612251	7.449131765	7.622123558	7.517785669	7.252822913	7.487232105	7.234412394	7.330434682	7.515164191	7.185314493	7.501353104	7.30121414	7.523374229	7.229367903	7.155253221	7.073407429	7.429635705	7.114415615	7.107723443	7.022851527	7.156060541	6.843409589	7.236894912	7.5101523	7.72054112	7.206553261	7.624643317	7.621012104	7.418301475
ACAT1	9.225070603	9.399911547	9.510902249	9.820728618	9.456874129	9.569849468	8.940587909	9.4717717	9.436490816	8.987691211	9.502466308	7.557210441	8.103025861	8.486421625	7.661698194	7.306529572	7.528860884	7.465042089	7.363265467	6.997656123	7.914697169	7.76200503	7.324448259	8.128253663	7.547001346	7.799522839	7.564847016	8.175697253	7.693646362	7.722081128	7.668451134	8.314207051	8.190371181	8.260048336	8.172079061	7.91826219	8.15855237	8.039253259	8.223186861	8.232548283	7.883167833	8.167403138	7.947922877	8.031083949	7.123844338	8.102429897	7.744726176	7.247426613	7.578665564
ACAT2	7.213172615	7.661199536	8.501682807	7.667593436	8.028309779	8.373261055	7.307863537	8.37715955	7.609911856	7.792656567	8.082268447	7.482434766	7.799763818	7.683046966	7.404823495	6.584653128	6.339998113	6.831047501	7.655593174	6.916729052	7.590917419	7.391750194	5.996811015	7.671999464	7.711390968	7.199746321	7.568770616	8.371388884	7.429018966	7.750511545	7.620804988	8.845257165	7.567363583	8.471619032	7.540076588	6.725726339	7.40795259	8.133211839	7.767668524	7.697873785	7.639971366	7.645308258	7.971818831	7.381594305	7.384005072	7.721194439	7.396897789	6.439114601	7.815253993
ACBD3	9.957702091	10.00111316	9.733336154	9.708526338	9.782184494	9.754392923	9.971538906	9.988844408	9.839896047	9.911152948	10.03326722	10.20425172	10.29985948	10.29487648	10.18486657	9.769293171	10.06019835	10.19976549	10.19702887	10.14626381	10.4342892	10.15168164	9.834890529	10.3369373	10.33717911	10.41228543	10.1801409	10.54700629	10.34476605	10.32342604	10.42645314	10.58337101	10.36895999	10.26082839	10.18339126	10.20837071	10.26931591	10.15451143	10.36607057	10.18431937	10.12192789	10.32010103	10.33466951	10.31199161	10.41270951	10.23948024	10.27850986	9.750706884	10.22952105
ACBD4	6.995878315	6.69520726	6.884906733	6.995133291	6.92219139	7.008539584	6.442544283	6.733552141	6.990046818	6.991734356	6.945341489	6.820542826	6.865144323	6.842613813	6.919254611	6.911642507	7.015235358	6.808537678	7.026154797	6.639794549	6.46263332	6.664020889	6.526059673	6.614337921	6.335600527	6.588130495	6.53587538	6.786493986	6.660463521	6.695829257	6.761585724	6.512720212	6.517419136	6.583639692	6.398242017	6.626204319	6.398090632	6.51706549	6.649568887	6.680886792	6.607762058	6.230078503	6.291435613	6.655302515	6.542082023	6.42433534	6.570994661	6.619365203	6.786557498
ACBD5	8.53494353	8.501743661	8.474389841	8.755387923	8.606024701	8.693389222	8.668353419	8.593380864	8.743478199	8.402052723	8.749575574	8.120247371	7.843574347	8.223188629	8.359380405	7.578360482	7.788461661	7.85102822	8.088947036	7.759900371	8.401949899	7.895166797	7.991244939	8.215400133	8.424197178	8.223489008	8.462229781	8.517843205	8.183015304	9.558832668	8.078067393	8.814535137	8.535296856	8.33636354	8.136394153	7.771646429	7.958876846	8.24806379	8.899689189	8.072635081	8.478805039	8.500025756	8.15258194	8.159182742	7.886641121	8.389878909	8.093384518	7.758414463	8.562423648
ACBD6	5.362895606	5.884493538	5.524934652	5.65836361	5.479458223	5.656120839	5.572077404	5.769363297	5.792350249	5.615324527	5.706587074	5.444485534	5.553490203	5.547374445	5.600843135	5.792814815	5.462827497	5.262404583	5.66215049	5.043267308	5.707274866	5.521144518	5.399818086	5.696549787	5.584485686	5.680009407	5.650764936	5.6899484	5.735867927	5.32478458	5.448916332	5.782812891	5.587378896	5.215066654	5.510744251	5.410808962	5.505557419	5.38167417	5.570935733	5.607625043	5.284805042	5.542273119	5.530382284	5.32836992	5.244161432	5.68950175	5.625818963	5.546314451	5.620448169
ACBD7	5.373293186	5.132161747	4.844337887	5.578745596	5.17061231	5.019993791	5.072934325	5.168862904	5.288023145	5.218470559	5.07577144	5.05710148	5.021951015	5.250506467	5.297376148	4.671982193	4.917974498	5.267167014	5.042809091	4.942970727	5.401897182	4.857419155	5.083011464	5.256987367	4.929135939	5.485021604	5.056341026	5.153233328	4.90459374	5.145453165	5.252028986	4.934376925	5.333275346	5.024659827	5.108963389	4.981435759	5.312101601	4.954583541	5.270967526	5.150508409	4.93261027	5.170560968	5.198180927	5.494176613	4.856006945	5.55481951	5.403075755	4.833068238	5.167945155
ACCS	6.694149665	6.592858476	6.464170174	6.563371208	6.626617976	7.183635079	6.640385619	6.616714064	6.992804649	6.470732345	6.465068876	6.49283751	6.666421341	7.135743568	6.468294902	6.871184547	6.639417003	6.327747791	6.649860923	6.546850785	6.331350389	6.231816785	6.43410782	6.765758853	6.339104331	6.724535815	6.327565664	6.406732072	6.823339443	6.844336738	6.601462506	6.594955774	7.12987538	6.375460682	6.332237647	5.950049814	6.329768834	6.104591556	6.303448274	6.310822712	6.309390308	6.369156937	6.579280255	6.569006206	6.408880515	6.23735659	6.570702658	6.507975577	6.364754515
ACCSL	5.437034375	5.014431733	5.701875297	5.526550818	5.799196628	5.311553902	5.210151985	5.2308229	5.407727289	5.370969767	5.403346126	5.341657533	5.460059875	5.271117605	5.138464462	5.372627438	5.275959364	5.407958164	5.115824263	5.532773725	5.316182354	5.358928819	5.436176378	5.230430373	5.101456862	5.073430802	5.122415064	5.588338923	5.277999754	5.236431335	5.478555729	5.150956285	5.184624319	5.475209334	5.381948845	5.360062343	5.289347024	5.320693006	5.432289692	5.19939782	5.265839065	5.253862918	5.341501042	5.449608374	5.535789375	5.051610569	5.39639521	5.267568533	5.657759149
ACD	6.739347066	6.589225951	6.755085816	6.767025207	6.616450465	6.776255606	6.615688115	6.815925989	6.808243455	6.775100244	6.614141754	6.996088891	6.962231115	6.810219175	6.901246242	6.950362688	7.248283456	7.013090227	7.148849081	6.763180346	6.941238932	7.103069575	6.972760639	7.032010908	7.017602605	6.755102426	7.190436744	6.929554424	7.180527317	6.633919258	7.081630203	7.012886549	6.858658519	7.096874851	7.098483857	6.991790657	7.08896353	7.505649121	6.77529178	6.924883163	6.903661415	6.781052188	6.876138541	6.917681377	6.846417873	7.178644338	6.710657741	6.833042751	6.794646199
ACE	7.375024048	6.614292982	7.434205323	7.362977449	7.503158985	6.786756392	7.078413076	7.10288526	7.369337883	7.041557726	7.071233368	7.417459689	7.612058455	7.500653482	7.673876119	7.31972104	7.227428364	7.464787773	7.162426366	7.536057455	7.301757825	7.126307146	7.291935655	7.270316431	7.277601696	7.455926548	6.74958611	7.274213338	7.238463927	7.495873199	7.339399873	7.262768152	7.359952461	7.275583475	7.393780466	7.112665235	7.282744148	7.121656663	7.411947319	7.258695703	7.384817865	7.2760051	7.358654956	7.593870245	7.77006568	6.968059683	7.373776667	7.043022943	7.415346304
ACE2	8.357535628	8.048637699	8.877619182	8.747080264	9.22143298	7.549760466	8.52450776	8.427290974	8.691392747	7.957163697	8.753469159	9.445921263	9.088538202	8.72991309	9.821458311	5.174825436	7.832072086	9.261398985	9.025668134	9.091907465	8.696387413	8.157808264	7.559291892	9.08094371	9.714011104	9.198794522	8.277253909	9.788499697	9.01587831	9.909303671	9.113472253	9.424591762	9.602351473	9.01102468	8.101857405	8.327637339	8.58931763	8.556756166	9.333255825	8.129774312	8.732831646	8.2714901	8.856836869	9.041010706	9.879763275	8.811886273	9.04795462	6.254708019	8.791022053
ACER1	6.502257359	6.255412877	6.461012742	6.262204552	6.590666309	6.003717427	6.20680035	6.107757918	5.735572137	5.908380984	6.118986842	6.197369394	6.322462243	6.390875193	6.138730364	6.263943392	6.347028175	6.306475197	6.182090751	6.170937891	6.05395504	6.190042268	6.078313713	6.23277369	6.041603176	5.974067667	5.701396154	6.378572821	5.952196998	6.023999973	6.188387972	5.829449835	5.878909031	6.228580188	6.360370369	5.947769884	6.23612809	6.109078204	6.059103795	5.821920409	6.112971557	6.24677669	5.940908216	6.029887057	6.453576973	5.977383262	6.329190978	6.103087029	6.042284592
ACER2	7.98252538	7.091128815	7.08268978	7.586351108	7.434748217	7.22996398	7.46651527	7.588231738	7.30424951	6.876771722	7.007877617	6.55388213	6.482816079	6.727932707	6.549113789	6.420573605	6.525940235	6.463439683	6.306782365	6.265479417	6.457423591	6.267061115	6.277778325	6.374123182	6.542850623	6.540802044	6.1620778	5.978087655	6.144991289	7.118057717	6.341618174	6.485640414	6.042355738	6.878796896	6.421967209	6.096952522	6.453236969	6.392615888	6.293210758	6.333626812	6.467518239	6.623837294	6.487410609	6.375989954	6.825019028	6.302097942	6.609486278	6.282825577	5.999807797
ACER3	9.223345382	9.24692264	9.734331512	9.277377936	9.13387062	9.157895055	9.326175861	9.376676937	9.284456304	9.425974963	9.279124815	8.794958572	8.606617117	8.866549791	9.053389499	7.712547991	8.328500587	8.794050808	9.022558304	9.179266752	9.475768306	8.648562755	8.221062235	8.970527493	9.276159911	9.16356323	8.81192879	9.21711579	8.974786369	9.428220735	9.029404348	9.190185932	9.105533706	9.529109874	9.166240637	9.084973624	9.145153818	9.23421707	9.394920953	9.083050593	9.133278484	9.255306976	9.373285618	9.196415724	9.018439784	9.135619428	8.959658865	8.167803546	8.881222742
ACHE	7.76342494	7.347508508	7.429138784	7.50313508	7.109318808	7.051720251	7.314800755	7.316273659	6.576058482	7.097750054	6.93096242	7.882551167	8.137700071	8.091729143	8.53354718	6.652866194	7.385337133	8.475430524	7.677394371	7.981559966	7.290463415	7.266177174	6.981739637	7.857376154	8.01670646	7.358975218	7.393657937	7.26141032	7.660963195	8.405815745	7.370027108	7.206118592	7.830735207	7.100074223	6.970285501	6.971292873	7.314863666	6.867448618	7.62451537	7.250962944	7.671432762	7.43660633	7.662750073	7.422348029	8.236109399	7.282781329	7.462044139	6.921575658	6.998894502
ACIN1	8.524617274	8.613410671	8.543608313	8.486909023	8.388569167	8.5194035	8.514830814	8.493571105	8.552232742	8.46570365	8.375664169	8.746840467	8.744820906	8.729277402	8.564409095	8.744186518	8.433045931	8.503875587	8.658836887	8.538479301	8.511519711	8.518827455	8.490371175	8.649146735	8.549550619	8.544099064	8.385447995	8.375349448	8.628459224	8.540449354	8.611590626	8.752825091	8.692224069	8.367160762	8.432775208	8.211179373	8.512412193	8.250884321	8.470083888	8.587265916	8.328675338	8.394589996	8.545202056	8.672301995	8.587141594	8.737580954	8.519820029	8.790441571	8.275765323
ACKR1	6.291284119	5.996059488	6.182689103	6.151701146	6.370468716	6.205328518	6.173533496	6.078726269	6.308388335	6.556984958	6.11505429	7.05356931	6.644831401	6.414285739	6.882378767	8.262109617	8.126895378	6.615254582	6.960075575	7.419951437	6.801902412	7.571363575	7.533288259	7.058587335	6.454002399	6.936047939	7.679066288	6.580430066	6.982089508	6.85563215	7.078631976	6.450302474	7.055160113	7.275645704	7.583500251	7.933605929	7.40034736	7.892146445	6.601834703	7.140213955	7.198116015	6.964409001	7.492701478	6.707865465	7.777544388	7.168613363	7.295016522	8.300509529	6.801154862
ACKR2	7.556955849	6.644508971	8.63411364	8.070808184	6.976342723	7.878763412	7.178452561	7.929825733	7.604916602	7.037776499	7.776601703	6.13134816	6.04885202	6.460190894	6.355584995	5.769840164	6.268626519	6.783900467	6.454385777	6.747106803	6.098398237	6.584031201	6.591465506	6.285193778	6.463686505	6.042696225	6.423619526	6.430856655	6.396901969	6.319440734	6.42445952	6.476335098	6.13794392	6.694457471	6.390194677	6.771913462	6.348227288	6.668003082	6.209445631	6.333501249	6.439076291	6.31957042	6.679286687	6.634671152	7.396799169	6.175249074	6.417284551	5.747577459	6.121117844
ACKR3	5.074199784	5.346197187	5.110090254	4.801761536	5.003261401	4.818114132	5.454058644	4.820004498	5.272605867	5.116727386	5.149989251	5.422142679	4.870356911	4.845211981	5.020148473	6.01337243	5.805261604	5.542609424	5.082739312	5.858886218	5.847201803	6.131895886	5.760428397	5.246233341	5.593111713	5.697831269	5.917629757	5.485337492	5.757607308	5.260357938	5.454045964	4.947371812	5.019443962	5.282017584	5.490740727	5.695845607	5.62693229	5.878403558	5.001940379	5.585545519	5.789662389	5.465248275	5.689261788	5.30062096	5.58505961	5.661011706	5.276003964	5.948258941	5.154731751
ACKR4	5.820087008	6.367023416	8.011428608	6.832876497	7.188423139	5.838614391	5.878060925	6.226841232	7.219646391	7.811123492	6.621356486	8.92392842	6.906604939	6.762509173	8.257601346	8.500512957	9.397052826	10.05640983	8.962478698	9.351462967	9.809779117	7.869525506	9.440376735	7.481802264	8.701240459	9.053137229	8.832536688	8.063880866	8.763003208	10.51724166	8.827105125	9.044236512	8.523224651	8.668814236	7.063681767	8.625282214	8.774313032	9.100960477	9.132619903	8.479453905	8.899725601	8.037918899	8.268429063	7.974253	9.646116884	9.276325214	9.338835654	9.459981608	9.170561273
ACLY	9.353785824	9.637042048	9.389481411	9.507944495	9.438295283	9.192299136	9.115365186	9.427596485	9.209353705	9.335894198	9.142459079	9.508818401	9.421612482	9.22912685	9.50687969	9.3708526	9.508385263	9.510514164	9.632379234	9.17808246	9.662866309	9.542260246	9.253827869	9.408230991	9.640611676	9.657828697	9.750732539	9.970077797	9.862354248	9.430679308	9.795982159	10.1690012	9.690116297	9.87516026	9.882117141	9.458649667	9.702432599	10.21284916	9.690963057	9.709244028	9.586374131	9.317252367	9.680486154	9.605821638	9.499379387	10.10278196	9.661634593	9.150288371	9.293522867
ACMSD	5.396200769	5.420333046	5.39103337	5.299326259	5.386924857	5.186361831	5.496114169	5.277254477	5.125306255	5.270059163	5.278835941	5.088477061	5.296611692	5.345089676	5.241967735	5.16314567	5.392412158	5.770870735	5.127620176	5.59083235	5.250308539	5.197820652	6.832665128	5.068354502	5.629143805	5.261055593	5.108501167	5.22201804	5.428871287	5.504537402	5.063884157	5.276223393	5.435910565	5.398925009	5.213515431	5.306808782	5.352549839	5.217094337	5.141379367	5.350425053	5.18026658	5.362117866	5.337226212	5.084857198	6.055195536	5.306901933	5.647688098	5.709171023	5.363740558
ACN9	6.830889042	6.782339594	6.968978028	6.951514174	7.164580135	6.793476604	6.859773624	6.957970638	6.806232471	7.089363191	6.867373485	6.663991583	6.679171551	6.578481878	6.693004275	6.152315948	6.45374751	6.444489072	6.570800385	6.27020406	6.731636202	6.504996784	6.87066291	6.739054668	6.764073408	6.596979192	6.615533665	6.802746394	6.552214798	6.578461953	6.67882394	7.023366216	6.742820405	6.985201354	6.950655473	6.823259062	6.769054616	6.889015562	6.890392132	6.750284791	6.700995671	6.858446341	6.677376089	6.721148015	6.558259659	6.867994788	6.890474889	6.523645462	6.68709905
ACO1	9.247724886	8.496285238	9.872249993	9.225654779	9.743640392	9.355256451	9.25706868	8.965954133	9.726920766	9.996480212	9.134380568	9.41408595	9.610693595	9.546117411	9.893014745	9.376704091	9.381323391	9.809270127	9.512322849	8.613163783	9.896173379	9.357469048	9.153415033	9.891149011	9.735062624	9.917554917	9.476035903	10.27518106	9.571905488	9.727686799	9.796188176	9.869188196	9.639803159	9.987335669	10.11426532	9.473610013	10.04503021	10.00652007	9.77167252	9.537599251	9.580351048	10.08860177	9.765003667	9.605136752	9.462307427	9.80244803	9.915098157	9.283931344	9.762352535
ACO2	10.7320526	10.73144821	10.97975357	11.04157778	10.81761237	10.88379794	10.49489	10.59152794	10.82773849	10.79908277	10.58342484	10.19655605	10.24158928	10.43743689	10.1795506	8.994219967	9.819789285	10.12061537	10.00712054	9.470929654	10.21698973	9.789728448	9.522786001	10.21028236	9.87243319	10.27682811	9.816243653	10.2549127	10.00899548	10.36377103	10.05976396	10.79100923	10.19198241	10.49759386	10.21042224	9.814510397	9.974877286	10.14065817	10.22509944	10.08479331	9.995431623	10.17672132	10.06050695	10.1693458	9.958898169	10.26283022	10.03788137	9.046031382	9.816499825
ACOT1	8.13387156	7.867510926	8.31407951	8.201686023	7.959765331	8.027979374	7.493545574	7.913437476	7.375899966	7.767707112	7.759043033	7.688953725	7.976417809	7.7214328	7.974062764	7.458002517	7.253924071	7.123302546	7.869601279	7.799567204	7.639260215	7.468799148	7.579554875	7.429975444	7.777847546	7.752047173	7.876731448	8.076179993	7.870485226	7.986240127	7.703578134	7.658364699	7.920841937	7.878584853	7.763786891	7.37638443	7.429556919	7.732700938	8.021850735	7.7413815	7.903252271	7.63023168	7.514735962	7.984726662	7.848330954	7.480265719	7.575543171	7.649230846	7.691847755
ACOT11	8.951662324	8.901229944	9.128650139	8.960431711	9.025187054	8.965454216	8.703334904	8.944728233	8.871436129	8.725978613	8.902842182	8.563729277	8.791446505	8.764884546	8.249638504	6.604685108	7.730195632	8.350110443	8.485454442	8.185305417	8.709797335	7.46999921	7.692110067	8.289816418	8.347922333	8.405413006	7.88838569	8.191041438	8.170782672	8.919262796	8.158036561	8.901782254	8.504762263	9.143514162	8.188257563	8.155733901	7.825988045	7.878430127	8.375491571	8.011499416	7.845674094	8.162372119	8.16635558	8.449240855	8.483726982	7.957316848	8.237447916	7.14544228	8.106806679
ACOT12	5.339564611	5.174116201	5.410496122	5.341869644	5.412310245	5.211144757	5.245083922	5.301611737	5.400314262	5.147949241	5.158416617	5.114128985	5.154910487	5.109624407	5.124207944	4.92465097	5.201296407	5.044070547	5.055769636	5.271106631	4.857589248	5.075901981	5.202675072	4.982464016	5.02632655	5.005394457	4.931115582	5.080417931	4.997472652	4.973749647	5.088584137	5.032868686	5.086718389	5.046023886	5.131743159	4.863165781	5.145306687	4.97052916	5.182523323	4.939572848	5.145176213	5.137114665	4.920995269	5.224940967	5.111316865	4.868898647	5.049764978	5.24097238	5.186990292
ACOT13	10.71867804	10.42341846	10.38407821	10.52979869	10.42400055	10.41256054	10.53918828	10.66124576	10.73515066	10.68359146	10.80480704	9.725418372	9.477459737	9.973961814	9.615300389	8.462466326	8.831364174	9.120692876	9.403738263	9.472271014	9.679591345	9.525375875	8.997659827	9.731784094	9.899115327	9.421484204	9.411846231	9.934522527	9.60810296	9.355533648	9.663889766	10.01380466	9.799290911	9.907511801	9.67034959	9.361306237	9.754393738	9.791792256	10.1878187	9.964534682	9.904216655	10.09747151	9.780688537	9.794718276	8.985469782	9.631564646	9.499759775	8.24683684	9.771723592
ACOT2	8.386693354	8.210246982	8.378588696	8.649081482	8.5340574	8.103415082	8.084960165	8.099193043	7.904148009	8.230456613	8.262625803	8.036066097	7.916633302	8.045071384	8.017612629	7.781797021	7.826304182	7.577125098	7.934625735	7.725998889	8.013607046	8.035717163	7.116865375	8.082191769	7.725072364	7.898429326	8.007577228	8.52118742	8.043988141	8.316053468	8.089005894	8.254763083	8.19134256	8.175667866	8.214372338	7.728218129	7.462127412	8.194253981	8.193812432	8.05812636	8.071044777	8.082113461	7.887315455	8.024271088	7.844937591	7.841124917	7.837713772	7.308136656	8.054177682
ACOT4	5.627706645	5.681140915	6.059042054	6.158305662	6.113208332	6.324973923	5.538516363	5.626965589	6.242738001	5.510527202	6.159296247	5.526950488	5.740710605	5.486312119	5.635614177	5.172591401	5.341214755	5.610395888	5.569067068	5.693537365	5.596083722	5.465318285	5.194221663	5.419085918	6.110089139	5.656630965	5.427429095	5.521852124	5.504235391	5.972888749	5.865003918	5.884079852	5.685514807	6.155008883	5.360512235	5.529298168	5.54176686	5.692382549	5.836951242	5.380050259	5.614678396	5.33758951	5.455449514	5.573997054	5.894974626	5.48879753	5.368735307	5.233123148	5.72409829
ACOT6	4.881670851	4.558923497	4.807296742	5.09969116	4.649013046	4.71806833	4.926132907	4.694333017	4.67267427	4.839027667	4.805606913	4.829232252	4.923549193	5.021260773	4.595838403	4.821583362	5.030327672	4.833818446	4.791234941	5.267219461	4.588934185	4.666623203	4.822933508	4.925633303	4.550356237	4.665303384	4.493985145	4.823555487	4.684264825	4.81274862	4.73870099	4.683164792	4.510532997	4.822164193	4.691069586	4.64468158	4.815308041	4.734857508	5.029032224	4.819822899	4.575817926	4.626581551	5.008400923	4.881695959	5.056947404	4.814634682	4.71492485	4.753434473	4.833904222
ACOT7	8.505218059	8.337545821	8.893871508	8.572833546	8.616143846	8.805132374	8.281766072	8.4781623	8.57421666	8.554682993	8.478069698	8.612914042	8.596416133	8.586115356	8.414719296	8.196690216	8.483034876	8.693868373	8.457064197	8.418942236	8.550554578	8.345353401	8.462552072	8.193690783	8.289278769	8.357959739	8.439202887	8.65983893	8.461248862	8.627055569	8.525962331	8.716477036	8.318545844	8.575799119	8.228163852	8.260836428	8.347336428	8.379912681	8.452146457	8.200083959	8.275877262	8.229402525	8.19305681	8.394197327	8.520526367	8.299059855	8.516210636	8.411072585	8.37374959
ACOT8	8.819648684	8.727707881	9.146212838	9.261751189	8.860214044	9.277317059	8.520361026	8.936511781	8.730068936	8.526157366	8.905649953	8.105119313	8.420401157	8.496981497	8.304873639	7.579668115	7.879675041	8.052492928	8.21584016	7.597896038	8.172356391	7.553026081	7.684462386	8.233016476	8.12658349	7.962753504	7.870328594	8.074467671	7.926274184	8.508466025	8.164567246	8.527665036	8.116086754	8.47370414	7.902900957	7.81773902	7.855157719	8.069614805	8.120876511	8.067693989	8.069895014	8.0200384	7.909353943	8.16522705	8.064613019	7.911011554	7.876199445	7.38767475	7.497569497
ACOT9	7.7678359	7.933667335	8.078832768	7.845765867	8.079751041	7.930199072	7.964376742	7.906212137	7.934453238	7.977833743	7.824748441	8.524931544	8.098123028	8.05658331	8.456328218	9.007107019	8.517301264	8.890606714	8.676205891	8.937937065	8.98608854	8.602345695	8.756482721	8.366181052	8.95025161	8.868782906	8.849380378	8.657157706	8.528941223	8.923446822	8.520084856	8.657336224	8.713777072	8.686201173	8.252029563	8.685631255	8.548435896	8.700806603	8.429723169	8.340681802	8.485297196	8.045556712	8.64186477	8.297643843	8.593857369	8.499217324	8.436434898	8.87720792	8.474789869
ACOX1	10.16655863	10.18622519	11.39683705	11.33181916	11.1310999	11.42139162	9.981989031	10.88643432	11.21726522	10.96907002	11.03066394	9.30459461	9.539635106	9.667138186	9.153562546	8.443753097	8.607608902	9.141696647	9.304123593	8.785767935	9.340178542	8.832754836	8.505245443	9.164976571	9.4208975	9.371148891	9.062796182	9.220329317	9.032529402	9.787114829	9.296907807	9.819050559	9.358181944	9.935252832	9.13310285	9.013471767	8.790812812	9.05806276	9.572379885	9.398496203	9.169644604	9.371950086	9.380492376	9.493749315	9.116060729	9.002252589	8.937821435	8.84256308	9.242040155
ACOX2	7.699133647	7.654424178	7.228158273	7.725286886	7.741450219	7.664363622	7.637077878	7.77092496	7.703765044	7.301050827	7.852679514	6.967232504	7.168621166	7.403390598	7.414197076	6.712341642	6.751449361	6.72923632	7.128054125	6.480100014	6.967971148	6.424781006	6.564141929	6.630037108	6.705469977	6.378917392	6.420835964	7.118991276	6.513228812	6.583161636	6.70911348	7.384591821	6.975398266	7.227991175	6.693474302	6.372108757	6.617346728	6.753443858	7.068560665	6.622038969	7.035466315	6.71097707	6.547340199	6.712192163	6.495029243	6.957238901	6.936895702	6.32127634	6.63229358
ACOX3	8.035237241	7.865702598	8.279573743	8.291275968	8.050212022	8.198832732	7.725850818	7.924150126	7.957456433	7.967639381	7.8933594	8.01492203	7.801878046	7.978015189	7.891427731	7.870296042	8.068177017	8.116678056	8.028596103	7.772919002	8.032089459	7.86848866	7.585975696	7.956094637	7.839898257	8.020357062	7.959303599	7.926553983	8.074768821	8.142879709	7.665367907	8.055869736	8.130779492	8.033476103	7.869955431	7.76580791	7.967145679	7.869389857	7.986999128	7.948470256	7.910526722	7.863934429	7.886771437	7.942696868	8.074193903	7.945716371	7.990393469	8.057891604	7.73502057
ACOXL	5.45480193	5.375096321	5.276916542	5.228922298	5.413936347	5.435981758	5.473756526	5.273384285	4.970555929	5.421239944	5.145399365	5.705523659	5.516794218	5.678724238	6.228313312	5.95615864	6.867488397	6.234863175	5.600523198	5.942220958	6.357641936	7.282948702	5.842269	5.711951956	5.855446616	5.799419677	5.983068924	5.893573541	6.120044507	5.595767052	5.847325789	5.50992405	5.604598133	5.76647745	5.867273837	6.281151254	6.300016361	6.096239176	5.680108054	5.459109631	6.228099541	5.985545176	6.185642066	5.998336829	5.795182674	5.969872433	6.102855473	6.082149529	5.890088434
ACP1	8.920340315	9.16575486	9.246583468	9.082869549	9.288314973	9.012754272	9.105395588	9.299430934	9.130167857	9.032382265	9.308997071	8.853729018	8.736928101	8.715860739	8.931677308	8.362532204	8.536297498	8.859533839	8.682425648	8.483781957	9.377211722	8.824229553	8.571269243	9.058855164	8.86611366	9.032759915	8.951042143	9.233722648	8.918726509	9.3503286	8.76835164	9.347298036	9.080423299	8.842472445	9.120853736	8.87892203	8.971315417	8.95346088	9.280034997	8.914074031	8.968113399	9.026240592	8.94974729	8.74999317	8.786300442	9.181862894	9.040095368	8.730271002	8.816176258
ACP2	8.920902891	8.809744778	8.63174647	9.044581558	8.941381335	9.008699259	8.601442669	8.827331267	8.964860203	8.832157484	8.938911563	9.210357135	8.9648113	9.027168135	9.320365509	9.284293625	9.454475268	9.151502967	9.185002578	9.327310729	9.029125264	8.858635282	8.601739623	8.983863857	8.828316264	9.175470668	9.265971801	9.151593545	9.120603659	9.386543384	9.163593479	9.365411223	8.870432359	8.931614735	9.022099559	8.985372928	9.008893957	9.535200136	8.744172862	8.675368192	9.028610603	8.914726271	9.007903958	9.065321132	9.038865084	9.135069825	8.724418197	8.984517289	8.935349693
ACP5	7.127037122	7.671162558	7.034268016	6.814792003	7.445074096	7.006151756	8.212181683	7.374746194	8.245397332	7.744969403	8.212600578	8.714704589	7.868468407	7.874467179	8.577480346	8.108450118	8.725835947	8.205954588	8.353361427	9.250728364	8.57574154	8.559937757	8.173501625	7.885289084	8.277618296	8.096569756	8.569502534	8.457461166	8.520671908	8.022790754	8.325262902	7.921327766	8.058319621	8.646917697	8.599498606	9.042588026	8.808612108	9.248007601	8.100321466	8.353244302	8.907612192	8.278858623	9.26772968	8.660709953	8.19751113	9.155373985	7.88708411	7.684127714	7.327452319
ACP6	7.437283723	7.567794342	7.195636686	7.027353606	7.677025463	7.864124448	7.404426845	7.538431818	7.551553966	7.492562377	6.424056568	7.517908427	7.361258976	7.357067352	7.835205202	7.02049814	7.151987684	7.768018101	7.546692201	7.020676842	7.985344696	7.434131241	7.781360714	7.570296164	7.883746581	7.428651658	7.444423227	7.82374196	7.551364448	8.419131322	7.38087083	7.795466988	7.629746589	7.430185043	7.619451852	7.336321857	7.163541119	7.391411822	7.662058868	7.177929529	7.448357318	7.45400717	7.453024787	7.488892019	7.624070645	7.552678009	7.892312493	7.093347119	7.760987488
ACPP	6.784486881	6.466519252	6.966102129	8.618737568	7.252532766	6.341996787	7.09331536	7.23932334	6.629278569	6.838952002	7.203102115	8.85302718	8.212711442	8.392922544	8.318182683	6.064212199	7.069718374	8.121864516	8.138085833	9.053048874	7.924367992	7.713042855	6.371409358	8.476098344	8.565655993	7.639943332	7.790148208	8.848169892	8.356411804	8.056423225	8.567449931	8.930079661	8.403200998	8.490043897	8.49570574	7.28420324	8.207742416	7.924540431	8.828865733	7.700410296	8.415464555	8.677376734	8.670357587	8.513206278	8.402988611	8.147046044	8.256296525	6.869385809	8.611919934
ACPT	7.293274897	7.250889524	7.470521107	7.30490385	7.332695206	7.172556915	7.214706719	7.152939149	7.077755361	7.292057724	7.04563153	7.205893752	7.428750936	7.502501635	7.193075916	7.22411461	7.184335867	7.230824952	7.091873578	7.321736012	7.013232869	7.051144205	7.234525687	6.922112339	6.814738522	6.895279609	6.750200542	7.175397416	7.049762485	6.930138059	7.180828214	6.762732797	7.048561041	7.351479278	7.223387219	7.143975265	7.243633947	6.975075377	7.079994144	7.087982014	7.315716902	7.179268726	6.876413712	7.258315145	7.455516363	6.737684096	7.24759611	6.814506387	7.07805273
ACR	7.598091358	7.363874207	7.882537641	7.478913018	7.53208906	6.979277601	7.426300975	7.199968976	7.265035955	7.224601296	7.633813855	6.46086143	6.913646101	7.055911925	7.05816997	6.105698823	6.484386301	7.043277656	6.470643857	6.812569435	6.829447416	6.392203549	6.342009134	6.690697019	6.814191665	6.783339295	6.297626073	6.806924803	6.18157859	6.663670693	6.652603102	7.098635327	6.54574976	6.775313887	7.092704404	6.336653379	7.594963289	7.332195708	7.47623014	6.725895428	6.79718496	7.249775487	6.913266992	7.684240315	6.826508435	6.581849354	6.612150383	6.679578245	6.791656748
ACRBP	6.945850029	6.661234119	6.693783209	6.829580582	7.093885128	6.936014949	6.906953517	6.770720646	6.768395359	6.97889319	6.812677732	6.656184792	6.853959303	6.915110652	6.730829258	6.751397463	6.835704355	6.997277441	6.651333462	6.895545052	6.897978086	6.615043157	6.731049868	6.550214365	6.647902367	6.558795541	6.406478813	6.606076677	6.35802254	6.880325264	6.577122908	6.380267899	6.464341209	6.550485414	6.736319655	6.474175177	6.698353781	6.554449502	6.789703377	6.764258921	6.594508904	6.639389621	6.513661342	6.661558487	6.875029641	6.577281178	6.715705341	6.601114702	6.294530167
ACRC	5.43969813	5.298619886	5.361069247	5.203920882	5.563657135	4.798805096	5.320508471	4.98145318	4.842504096	5.154193864	5.236567679	5.402019143	5.477959803	5.229230583	5.372369183	5.98426781	5.604809624	5.039819013	5.494184428	5.442591992	5.629064408	6.269504824	5.307879237	5.478809111	5.295770055	5.100016617	5.468811202	5.200139201	5.678935451	5.195688946	5.113364306	5.574247617	5.502624486	4.734569056	5.171240031	5.5151323	5.415118286	4.961239654	5.104097368	5.303064565	4.997001895	5.098849735	5.0666772	5.321322038	5.330429621	5.051644088	5.556700628	6.02363931	5.460800951
ACRV1	4.84605091	4.645561689	4.906888761	4.853144288	4.952261529	4.565368486	4.756526903	4.550694186	4.5143943	4.712125291	4.680363816	4.625471632	4.79517534	4.725412235	4.634531462	4.624896166	4.668426679	4.679578353	4.646827959	4.830615879	4.587593384	4.440125512	4.758714145	4.475762617	4.676676257	4.628299794	4.476167705	4.711115749	4.616374967	4.536598208	4.448665962	4.611216884	4.409761368	4.822496048	4.681497513	4.623132213	4.579285895	4.551030882	4.631661222	4.332209506	4.666092646	4.781228125	4.400908484	4.697079235	4.742091364	4.563494919	4.444036938	4.803968297	4.677968303
ACSBG1	6.219709899	5.808843131	6.154574469	5.963875837	6.045873287	5.791717549	5.982675079	5.807817236	5.55843718	5.728553108	5.846648372	5.897302163	6.054026276	6.207860504	5.919980868	5.962066478	5.851755426	5.958270292	5.70284737	5.890855025	5.688990636	5.518438854	6.024374412	5.900042207	5.794173893	5.610798561	5.460805949	5.747685829	5.590313151	5.546982395	5.805200091	5.509002836	5.682031441	5.746253105	5.751373251	5.560153097	5.725716251	5.695453882	5.541558447	5.777947849	5.812505981	5.871300754	5.479442186	5.807194232	6.100119471	5.615365391	5.944426021	5.672945593	5.591134236
ACSBG2	4.577158644	4.661806688	4.699561016	4.685304876	4.730962208	4.616863116	4.626934406	4.490512813	4.463466251	4.693586282	4.59686753	4.657099031	4.790021995	4.688469416	4.504914251	4.627619933	4.67568423	4.610037274	4.321818022	4.654402106	4.319755213	4.524217794	4.768216537	4.495145289	4.461661416	4.518309057	4.380448382	4.496065149	4.562225302	4.526780869	4.542267569	4.369374895	4.347957331	4.696732411	4.599119561	4.427519634	4.740298549	4.296025721	4.61254683	4.576362668	4.400138984	4.478914376	4.330065336	4.473344939	4.984094453	4.411864717	4.66656242	4.869484935	4.572971709
ACSF2	8.888051181	8.762825541	10.4185461	9.760090076	9.78339715	10.33327371	8.925540043	9.370032697	10.09651716	9.807938071	9.696458414	7.364926533	7.776157796	8.47595924	6.85682215	6.92887516	7.465864167	6.831913836	7.386932617	6.642845734	6.676333532	6.73024073	6.246181286	7.804437606	6.679637409	7.10312914	7.188761324	7.59247734	7.060994695	6.29325988	7.593015714	7.678458406	7.233381089	8.455446002	7.628754451	6.985286319	7.006086679	7.134057915	7.516879679	7.3158758	7.308802426	7.962926268	7.371817847	7.453442086	6.321192097	7.559902058	6.367147295	5.6581025	6.649905534
ACSF3	7.239525112	7.219739288	7.512045015	7.19029838	7.704822158	7.525630605	6.843069856	7.240910529	7.505187524	7.240694832	7.408412027	7.170738823	7.293767848	7.416661864	7.063720108	7.389993885	7.060664931	6.933035495	7.309199464	6.763252087	7.044835495	7.209519554	6.836373637	7.266583542	7.195045334	7.026897059	7.097280526	7.14360711	7.075454504	7.133004674	7.215433462	7.118635223	7.193263954	7.092944851	7.120869552	6.829931246	7.122998883	7.039208906	7.23008862	7.16910292	7.081337634	6.883022737	7.02578234	7.416718295	6.820005472	6.967475536	7.106904897	7.134482568	6.743728826
ACSL1	7.374132338	7.478947817	8.021422774	7.790753364	7.527144792	7.299084317	6.845380744	8.106985383	7.648238415	7.335320018	7.490129734	7.76141752	7.45280114	7.165323978	7.801821223	10.79254487	9.794032458	10.70573172	9.83942141	10.05212837	9.071215525	9.545443411	9.943495306	7.238219724	8.829977105	9.949202622	10.63321011	8.086026699	8.907912773	9.023737605	8.309628725	8.736669478	7.898891862	8.197273695	7.635597683	8.973732308	9.648096849	9.527421642	7.555769969	7.802645237	7.981967002	7.598255183	8.322644466	7.656489567	8.804806051	8.721366668	8.096962813	11.47714336	7.467108724
ACSL3	9.59304057	9.9285397	8.912056866	9.424901817	9.120965869	8.867732143	9.152203749	9.218981613	8.896230763	8.614981846	8.962906593	9.211937147	9.538658799	9.722736981	9.829836622	8.660694722	8.521146795	9.170275803	9.387216024	9.122383465	10.07316207	9.166773132	8.729802028	9.773773668	9.748923522	9.571221091	9.382508066	10.27314791	9.441439576	9.802637054	9.760876256	10.35704842	9.867724792	9.464041511	9.455736455	8.999636555	9.446726042	9.513264238	9.427269487	9.161033442	9.193943242	9.637513526	9.778424996	9.528363251	9.293041623	9.479989287	9.192640026	9.114154726	9.335116485
ACSL4	5.646489495	7.072835238	5.774237817	6.165817411	5.778429207	5.741536832	6.787507652	6.111037421	7.104834668	6.779505162	6.611555958	8.064429646	6.466375737	6.366807503	8.014501883	10.87965373	9.671765317	8.879656907	9.015335588	8.685694983	9.520363664	9.485982691	10.56029959	7.508739109	9.178033968	9.683547447	10.1967705	8.384484055	9.139777405	8.636905352	8.414962728	8.129789874	8.199224063	8.728281975	7.960583721	10.23951258	8.89845599	9.429629959	7.724565686	7.949524051	8.182730167	7.412250151	8.451461292	7.857121063	8.16452689	8.802127805	8.153253433	10.74388195	7.678741858
ACSL5	11.02343898	11.16855292	11.24142184	11.54174749	11.30609466	11.39313838	10.75368868	11.14066395	11.09099819	11.12768377	11.21391096	10.83643046	10.99520499	10.85142566	10.69819352	8.685034477	10.05044272	10.90193532	10.6942111	10.87776276	10.71199815	10.33250469	10.40776385	11.06919209	10.81694789	10.66046646	10.36765057	10.90506707	10.72467018	10.368834	10.91916294	11.13474545	10.94900095	10.73220107	10.73086698	10.22951254	10.94225739	10.48461396	10.59571903	10.60344185	10.36811609	10.85936075	10.66384189	10.73765305	10.99301697	10.72151103	10.47479371	9.441494034	10.63798474
ACSL6	5.705739104	5.657622876	5.91415471	5.671302418	5.799159762	5.6396569	5.564930026	5.530129583	5.516346393	5.67237635	5.484509721	5.683129124	5.637439011	5.695693984	5.487896447	5.732876662	5.8989757	5.628264524	5.675765301	5.833176744	5.325317397	5.627016705	5.624233333	5.549825082	5.66727248	5.508172816	5.517925482	5.643130984	5.637579083	5.492742668	5.547859212	5.612835771	5.373831218	5.78438853	5.60536693	5.461433483	5.499005592	5.539749157	5.467007945	5.756608849	5.559361102	5.707072714	5.398152101	5.525019991	5.772857906	5.399081523	5.612382144	5.75571044	5.920142017
ACSM1	5.590632276	5.156605756	5.404327438	5.32614911	5.405797571	5.225660221	5.452107863	5.379930787	5.279101996	5.247673464	5.191366207	5.147913695	5.439937256	5.320641917	5.182484831	5.300558543	5.052762555	5.366106997	5.145405273	5.463048972	5.224590257	4.948787393	5.205287347	5.405321588	5.206422397	5.030329356	4.961757899	5.507600979	5.035044724	5.213488733	5.219202058	5.101285968	5.235859978	5.401341912	5.187097703	5.100892643	5.139180661	4.9609195	5.727917962	4.944306173	5.495712936	5.466923708	5.099582337	5.507061105	5.299635512	5.042322003	5.297034635	5.115392176	5.347552031
ACSM2A	5.393560796	5.109197794	5.365981694	5.253258023	5.306007715	4.714181571	5.357985369	5.129436633	4.73022435	5.224372106	5.233168946	5.233804844	5.423467062	5.148874831	5.013314324	5.07159313	5.08939342	5.165258184	5.023109994	5.292569205	4.825110475	4.89080967	5.399992751	4.94185591	4.934838336	4.729312881	4.610538723	4.887783612	4.926372193	4.758043229	4.836942673	4.830423522	4.893805514	5.231419694	5.039674124	4.953660246	4.901283536	4.923040257	4.972482824	4.893557063	5.127750831	5.001631365	4.893243382	4.986790432	5.158874985	4.996805845	5.163010348	5.339825951	5.191223565
ACSM2B	5.217115938	4.830912247	5.126447531	4.99521957	5.116949273	4.566058801	5.214344025	4.876344386	4.569052229	5.005020886	5.03041625	5.043053992	5.246578684	4.997129594	4.831902242	4.947143923	4.964468582	5.020880439	4.814170342	5.141021935	4.633068612	4.736279702	5.259227769	4.735510369	4.820914386	4.487969045	4.619055283	4.744380252	4.764620764	4.493178817	4.773113243	4.583320049	4.724625947	5.089534533	4.798745186	4.737065134	4.830882758	4.655988232	4.777589735	4.676399286	4.857270686	4.793596662	4.734685436	4.809916858	5.026519559	4.753416109	5.048818934	5.075273156	4.985109956
ACSM3	8.554610631	8.741111533	8.828633924	8.751207122	8.273100664	8.769916113	8.606512185	8.656726423	8.824253642	8.523466959	8.540765987	7.654582932	7.974528987	8.34910234	7.19324816	4.472232706	6.36487525	7.591758472	7.251558111	5.59519373	8.227148933	7.478896359	5.750856309	8.72168958	7.145430308	7.686000535	7.355225797	8.87434738	7.252467078	7.283827939	7.855411636	8.490537051	7.838219946	7.95019046	8.46888427	6.582947521	8.428554929	7.764736971	8.375974581	7.854501852	7.980774917	8.881578346	8.007939192	8.313743313	6.600984878	8.182740319	7.396685649	5.891767482	7.290352883
ACSM5	5.68588572	5.34859512	5.638593013	5.430540094	5.558128257	5.401076375	5.480570817	5.494322884	5.398489027	5.246093991	5.446747493	5.525116081	5.695183998	5.585776666	5.377694157	5.555320624	5.468352954	5.58453248	5.224816616	5.72457599	5.561430714	5.334033859	5.57116657	5.293064363	5.085768566	4.986066312	5.378445951	5.203154254	5.254674577	4.990479253	5.335417752	5.102205766	5.34698058	5.60271506	5.451867854	5.183009244	5.238068662	5.483705212	5.202039354	5.605139013	5.430471056	5.402665224	5.220957766	5.482710853	5.690159468	5.508852607	5.473840241	5.013268996	5.144678779
ACSM6	5.402283076	4.866248863	5.119126515	5.109619944	4.987230178	4.982838861	5.099769322	4.925292379	5.133939741	5.177533595	4.866483007	4.896154065	4.866208766	5.051578874	4.945620829	4.731699897	4.802710507	4.973444607	5.003826179	5.32249195	4.473631935	4.920403925	5.322899951	5.239894929	4.717318511	4.794915056	4.661338081	4.805856224	4.844445167	4.777532248	5.097623887	4.895677987	4.855244993	4.786810522	5.147320619	5.055623526	5.011172305	4.766791837	5.255016032	4.983365238	4.882411793	4.863720946	4.80168981	5.068217535	5.263335688	4.941146945	4.94533872	5.365482378	5.380015899
ACSS1	8.370155786	7.903260547	7.6726282	8.096779325	8.087886382	7.695163815	7.965376003	8.07407448	8.030911582	7.933557126	8.212010794	7.770993293	7.681227579	7.746568752	7.814636149	8.15560977	8.349943937	7.684193328	7.809952665	7.387593244	7.866080542	8.330089962	7.516064523	7.866774079	7.595295162	7.733824664	7.857231858	7.916713018	7.957288947	7.547323959	7.830524104	7.776618468	7.552992907	7.743497922	7.975830742	7.988316559	7.910584453	7.826231726	8.009266014	7.965569943	8.016176294	7.852413781	7.836803348	7.85553777	7.332216473	7.53215697	7.549574942	7.62215585	7.733337809
ACSS2	10.39448389	10.07683859	10.54356383	10.56005616	10.36819391	10.43976952	10.02199861	10.44935309	10.48448587	10.1274914	10.39846502	9.684000654	10.28350242	10.46109083	10.01050915	7.624220278	8.652534504	9.216292636	9.865451618	9.036426351	9.128681286	8.146646979	7.852689324	9.840580578	9.466971862	9.513080348	9.132250722	9.672759071	9.03899817	9.748555264	9.596083039	10.44638682	9.457878937	9.787270396	9.012200653	8.403455483	9.013959665	9.246249001	9.523744874	9.309694914	9.353014064	9.577416957	9.35109627	9.633230398	9.363046049	9.161112811	9.137224603	8.12639538	9.24188862
ACSS3	5.219552455	5.326293832	5.152470226	5.152955082	5.627095323	5.277395531	5.662440425	5.350055528	5.681151427	5.325023212	5.306345719	5.31573293	5.232746321	5.214152637	5.377079832	6.582895394	6.035290611	5.183755913	5.642204982	5.601900315	5.207054399	5.722915069	5.648422538	5.235682231	5.505067678	5.423641067	5.707659921	5.248443586	5.523003727	5.675307453	5.905531063	5.193180167	5.500308832	5.450834313	5.679799103	5.798966921	6.004419884	5.830239942	4.949226582	5.994669365	6.086994811	5.967188784	5.829849684	5.19953157	5.425686137	6.011911909	5.695293083	6.202716318	5.729103625
ACTA1	8.36573773	8.164229019	8.655312561	8.401848629	8.337609517	8.321922041	8.388074454	8.232287265	7.92225156	8.323348522	8.228592958	8.613683705	8.69582777	8.662637195	8.481604343	8.801329351	8.53507623	8.492481208	8.390418533	8.791609654	8.363069985	8.377290109	8.716230423	8.175412036	8.334208214	8.165632355	8.146307633	8.363453971	8.346828587	8.214510932	8.413743739	8.08017311	8.363995952	8.519743738	8.456619371	8.556182682	8.428658686	8.303543593	8.196414974	8.263418507	8.505165712	8.308408056	8.280007235	8.356689585	8.544960779	8.202536981	8.418459118	8.290026302	8.3168331
ACTA2	8.786822384	9.748936314	8.414532341	8.486662706	10.13293237	10.57447665	9.948830071	9.664718532	9.983643922	9.055076352	9.428254861	9.859609664	10.10169794	8.057297523	10.68623602	11.80741811	10.46103536	8.133289774	9.261114433	8.858686118	9.756297427	9.996524692	9.779652937	9.335921041	8.852203731	8.499596417	10.10820618	10.45763325	9.502055424	9.435508383	10.18527184	9.458450421	10.10950055	9.333948857	9.974020651	10.8861216	10.59245316	10.67706193	9.740282797	10.55911494	10.5970714	9.398418569	10.9890347	9.583458359	9.683219096	10.44952374	10.59732686	10.1797565	9.894216514
ACTA2-AS1	5.932122278	6.331396863	6.10507486	5.959809188	6.332382716	6.192859116	6.301968908	5.987332633	6.679177996	6.024376441	6.224988202	6.261917434	6.481209157	6.555346372	6.114850694	6.702124904	6.332502093	5.852538939	6.191089194	6.054846894	5.835327043	6.151840939	6.61834842	6.045700512	6.02013694	5.655131608	5.987863703	5.659173883	5.936825987	5.669709481	6.060242393	5.823648581	6.371700749	6.124377722	6.164044834	6.403351978	5.949066601	6.005615812	5.773522271	5.965903418	6.256117247	6.053111701	6.111139173	5.985488631	6.175378684	6.216391818	6.340470739	6.300513299	5.957063063
ACTB	12.87534581	12.99167018	13.15592085	12.98906693	12.9326491	12.95287186	12.95010607	12.96293624	13.02192933	13.0434372	13.00891344	13.29006344	13.17191221	13.18033974	13.16702223	13.15838503	13.13038407	13.30714493	13.28980179	13.30758981	13.30414964	13.20902359	13.18563118	13.15036043	13.30981341	13.16461236	13.30921168	13.28369811	13.26166397	13.35295104	13.13829977	13.28273425	13.22574523	13.33652903	13.20117284	13.27900987	13.14756564	13.32108321	13.19236401	13.27364381	13.11723312	13.0685546	13.193055	13.12843414	13.15008938	13.11416903	13.04830543	13.08439432	13.17664615
ACTBL2	4.435904462	4.827341153	4.809711321	4.305161382	4.61263209	4.646840261	4.864131062	4.467093794	4.742041185	4.70357824	4.643792679	4.608451452	4.827880918	4.62207618	4.640171445	4.78823223	5.060551639	4.863836433	4.491732505	5.166965242	4.542416129	4.534127712	5.136280396	4.386559171	4.944969993	4.662769736	4.695567195	4.864326062	4.550985336	4.679983	4.798923032	4.44208331	4.658656376	4.82412144	4.622995421	4.633701683	4.767101507	5.165811279	4.770244272	4.416081056	4.781534712	4.487990259	4.555234133	4.683295675	5.039095089	4.710721213	4.805448784	4.938190647	4.974724938
ACTBP2	10.54744611	10.83240283	10.81802341	10.70049602	10.6461215	10.68511781	10.58990369	10.67553349	10.84444737	10.7978031	10.62111878	11.0024916	10.77718116	10.87550283	10.83758463	10.81505919	10.77984066	10.82879292	10.97456198	10.95807572	11.06505253	10.99653857	10.98329791	10.89672162	10.88857484	10.95858236	10.98907464	11.05964647	11.04911136	11.14519861	10.89106629	11.13582246	10.9170884	10.9032016	10.92326074	11.06223426	10.89266871	11.06272521	10.74364532	10.72533765	10.72551292	10.66407798	10.77739048	10.82374964	10.82716474	10.82809638	10.75952099	10.67975755	10.8469188
ACTBP7	10.09495926	10.4082389	10.41917338	10.28034048	10.15987087	10.17314505	10.17707838	10.06178434	10.05179458	10.31661037	10.15404379	10.53456958	10.40935261	10.46256443	10.39390325	10.14853399	10.23005812	10.29467627	10.42984969	10.54540264	10.53400193	10.3262439	10.52200136	10.32495374	10.36323993	10.37727078	10.42168272	10.37756496	10.49038158	10.65142292	10.31620556	10.41554076	10.36386138	10.54559117	10.39154057	10.46380572	10.33049897	10.52009985	10.29468455	10.2954056	10.09927846	10.10825197	10.31149487	10.32343869	10.44245152	10.35522096	10.21934654	10.21801329	10.5066065
ACTC1	5.928438767	6.544151079	6.092501178	6.21820432	6.013618801	6.007243067	5.972261849	5.89047526	5.922410097	6.204974052	5.909702499	6.006628611	6.307170368	6.07870119	6.093420788	6.413163176	6.659074339	6.142469207	6.118150894	6.482473665	6.565860838	6.103086548	6.173357053	6.151126197	6.144409769	6.081672133	6.071127943	6.120618213	6.140137175	6.516768374	5.877411459	6.050552486	6.006057907	6.342060829	6.301658481	6.469187809	6.561854161	6.617220935	5.746759809	5.941397097	6.172277792	6.011967002	6.083628973	6.063814229	6.128750814	6.35173173	5.964193044	6.139488901	6.10297654
ACTG1	12.60504245	12.81313883	12.8234447	12.6989472	12.72676531	12.77563801	12.80520147	12.63240165	12.78621488	12.74646532	12.72719361	12.986318	12.94730635	13.02035876	12.77802488	12.74438877	12.70316938	12.90034207	12.91594856	12.922913	13.08051943	12.96890185	12.80945178	12.88558839	12.97194834	13.00962038	12.88428792	12.95000023	12.93009085	13.05696972	12.84408431	13.09455776	12.92261634	12.95160541	12.88513182	12.8723368	12.77925556	12.93319024	12.777704	12.81954179	12.72886705	12.75991642	12.84969687	12.84149294	12.9117928	12.86457544	12.75850433	12.76230245	12.91687872
ACTG1P1	10.3167972	10.48407672	10.53694461	10.34156918	10.48287183	10.35672276	10.44756984	10.50211323	10.38646195	10.51810635	10.58910866	10.71573477	10.67821628	10.80264751	10.66180277	10.64914246	10.34376409	10.38987615	10.49566964	10.6516813	10.64447266	10.5635552	10.63414711	10.51854331	10.52224567	10.56340135	10.38838247	10.68537471	10.55913665	10.72081225	10.44731079	10.66690585	10.68174252	10.72898814	10.43667914	10.69520779	10.56270732	10.56711786	10.39506116	10.34592076	10.37144565	10.27831163	10.38831323	10.51717016	10.53981706	10.55903241	10.4072924	10.39309949	10.61251646
ACTG2	8.660298775	9.415833301	8.019526425	9.885219159	10.28620395	10.45963073	10.51498066	9.857369319	9.87450761	8.7216293	9.465348555	9.460771835	10.79585725	7.147815901	10.69558514	12.15703678	8.780953702	6.60857429	8.347203401	7.504440416	9.976491493	9.382825979	8.022790754	9.32052183	7.164557118	7.518492523	9.890457262	10.50510052	9.354785685	9.597862516	9.633644264	9.202174952	10.1428484	8.688519679	10.19503452	10.92661904	10.81876042	10.63864515	9.593158342	10.65017778	10.12885777	8.657833712	11.61602535	9.595789585	9.146926911	10.48484796	10.36360944	8.191427357	9.25634764
ACTL10	6.873906656	6.37149165	7.147579771	6.669049618	6.855958105	6.792438726	6.813929997	6.593091533	6.206346824	6.891244705	6.770540903	6.794843882	6.81688014	6.947011098	6.822227711	6.917029197	6.894272403	6.896943209	6.505490668	6.760645746	6.500323908	6.694411134	6.896777138	6.403786233	6.45752905	6.583562341	6.577156108	6.634167273	6.665319868	6.446519084	6.717279807	6.542171433	6.499740314	6.683684612	6.651008211	6.617854385	6.743623753	6.525291394	6.564444218	6.562534747	6.615169028	6.663867838	6.349456316	6.48416611	6.953904598	6.371166443	6.733427601	6.515529372	6.630266458
ACTL6A	7.714763168	7.907069538	7.70445756	7.878487286	7.65274532	7.9058732	7.729824946	8.042862181	7.908511733	7.787390374	7.804420471	7.467952754	7.262285428	7.235912407	7.506468608	7.002530053	7.208024589	7.335879346	7.519575909	6.941742027	8.015169838	7.665539015	7.296169575	7.52116525	7.683332089	7.440679742	7.459362199	7.889207136	7.766506162	7.731907016	7.433444979	7.984255378	7.838222736	7.956259425	8.047755973	7.832773858	7.640799864	7.912465806	8.036851059	7.836759535	7.859721121	7.729804517	7.766867947	7.709769259	7.396726015	8.098673232	7.592288445	6.84569553	7.631861014
ACTL6B	6.358412165	5.955436626	6.477748263	6.163462959	6.340216581	6.292051825	6.104988831	6.198266972	5.897318229	6.289509979	6.289458055	6.259195437	6.35509242	6.410541151	6.121705507	6.167361789	6.283118458	6.27274937	6.040909737	6.253196408	5.962160143	6.061411079	6.016033433	5.847373392	6.004765156	5.70205693	5.945020467	6.142894974	5.917030017	5.907965476	5.900733153	5.811122707	5.877752748	6.079179895	6.275623967	6.040386219	5.988070684	5.706023679	5.936856982	5.914389238	6.055768312	6.122680465	5.99560138	6.18615838	6.532608831	5.893032989	6.263122028	5.892467034	6.016581502
ACTL7A	5.613397743	5.534246593	5.799476002	5.29078835	5.402437925	5.435623213	5.256875248	5.472981807	5.332826301	5.488063343	5.318972885	5.425773329	5.600262751	5.693262655	5.464674618	5.385086544	5.508573137	5.598843189	5.438014754	5.613210219	5.312882401	5.418311255	5.341763253	5.249803403	5.097153514	5.210512613	5.263768785	5.528692323	5.381111852	5.43376396	5.545012173	5.318683884	5.411592317	5.545097276	5.694388496	5.223966187	5.465441229	5.246227686	5.538689818	5.351542226	5.603677728	5.671001838	5.331182933	5.428017369	5.639291905	5.161501898	5.485851783	5.107619215	5.664884076
ACTL7B	6.719578707	6.511724548	6.807034311	6.584570671	6.624606842	6.701542526	6.977432177	6.759583767	6.303853475	7.004378048	6.681564854	6.823890908	7.031777416	6.985221597	6.673165851	6.814359108	6.885375299	6.898535518	6.387995994	6.807622502	6.219170884	6.583640495	7.028934795	6.437169661	6.415942747	6.311247332	6.244432071	6.495016186	6.217930786	6.310056194	6.484270001	6.249748439	6.385422585	6.588062423	6.671093973	6.452665803	6.495317571	6.397908427	6.283622097	6.525845633	6.688268134	6.751038113	6.491155458	6.767218425	7.047078635	6.527405534	6.777264848	6.529726503	6.46649996
ACTL8	6.112762101	6.112092654	6.322001839	6.153983661	6.279028436	5.999736327	6.020773304	6.181533399	5.724118904	6.228675741	6.160184114	6.070828488	6.175321724	6.211218296	6.028770263	5.693844345	6.041917947	6.055374626	5.941673531	6.09663538	5.840067546	5.945963947	6.300067488	5.888231454	5.870663568	5.755529224	5.758573867	6.180809097	5.911001768	5.944116416	5.846808648	5.786989545	5.662461504	5.95349445	5.719027259	5.9952615	5.980008797	5.890072937	5.801791429	5.794910794	5.895383259	5.831215803	5.981126678	6.179036017	6.299766012	5.786732865	5.982398123	5.950340526	6.056448033
ACTL9	7.118331685	6.591689545	6.957762304	6.674975929	7.237054269	6.884525771	6.870970348	6.936672352	6.523722265	7.116970365	6.802633011	6.871406235	7.211664947	7.30808137	6.9212256	7.311908343	7.142891548	6.915153425	6.585784458	7.08472633	6.696804562	6.756979536	7.265008905	6.686478941	6.840638872	6.60041476	6.555957974	6.648348804	6.655635534	6.499626584	6.74991371	6.534353708	6.644796202	6.967538596	6.801743186	6.84401102	6.622163448	6.755155414	6.87482314	6.814393142	7.108720494	6.768499148	6.675463818	6.806615305	7.149744949	6.437110213	6.813020782	6.943359909	6.694345984
ACTN1	10.0400947	10.45260875	9.867911391	9.960042865	10.32995232	9.956009621	10.41435685	10.16484295	10.39205795	10.43568349	10.15944424	10.83122682	10.56397477	10.25979512	10.91063843	11.80801813	10.94277167	11.24775921	10.50984711	10.83050263	10.92741964	11.03247072	11.11231223	10.63494252	10.73203738	11.00660447	11.03284364	10.95424513	10.98315767	10.80678225	10.8476045	10.6604348	10.91239042	10.8276913	11.12996167	11.16509116	11.06961808	11.17125194	10.90030189	11.01158933	10.87232825	10.71910917	11.02929919	10.75121295	11.33977268	11.03649695	11.13286524	11.46693292	10.65987638
ACTN2	5.550125687	5.320708016	5.455502944	5.614853488	5.361374917	5.254800848	5.089813971	5.346452188	5.200624463	5.614897061	5.250367675	5.290949315	5.430616146	5.344483114	5.206503331	5.195263158	5.375017417	5.357680592	5.226592996	5.305736837	5.129583631	5.126009946	5.313314582	5.178016334	5.054011035	5.222600948	5.085133328	5.255509694	5.057874421	5.259935019	5.191569226	5.198494801	5.234478032	5.14769559	5.113312476	5.196772299	5.29828636	5.221260381	5.123117955	5.093216857	5.275109568	5.237764594	5.19658817	5.408446365	5.435925185	5.002239539	5.287977507	5.097792804	5.596519527
ACTN3	6.175829716	5.95649997	6.475758907	6.112611311	6.014924753	5.831722908	5.934720568	5.819036424	5.74004228	5.924272839	5.839115153	5.995680301	5.856550719	6.161032212	5.935276846	6.114478843	6.086891017	6.093063527	5.833828577	6.002356816	5.91792216	6.060055494	6.062011871	5.536546868	5.815825263	5.83696578	5.806830034	5.958055362	5.667652444	5.83785426	5.850179873	5.436139769	5.860882282	5.952245619	5.884574491	5.882676536	5.703399227	5.540480453	5.62001931	5.912386585	6.007829039	5.889064131	5.885621441	5.744345757	6.159029796	5.866252825	5.86560576	5.616551424	5.602596366
ACTN4	12.38564929	12.52540455	12.6970402	12.68744446	12.54798614	12.42330881	12.47862707	12.4073964	12.51237216	12.46191404	12.37259702	12.55805735	12.51086218	12.40293203	12.39372627	11.78567147	12.07801037	12.60058218	12.4301151	12.37799487	12.63818819	12.21017607	12.17146911	12.33175849	12.40467085	12.38327977	12.12120845	12.38786219	12.49997237	12.63815979	12.3616761	12.56473423	12.47727469	12.69001769	12.44202166	12.35719169	12.45443925	12.39343969	12.36229247	12.4183258	12.19870341	12.23762588	12.43769227	12.50978974	12.6844122	12.47751619	12.49520605	11.76151065	12.38875571
ACTR10	8.126763543	8.317246707	8.651375071	8.696282762	8.495041202	8.453552232	8.47757634	8.616322687	8.558669091	8.291518802	8.61985749	7.994774918	7.977241836	7.781195902	8.212985819	7.674051502	7.991737124	8.111372747	8.072296681	7.879771686	8.752224232	8.18056222	7.75238228	8.356379697	8.547761683	8.563516215	8.243260438	8.35561591	8.365903625	8.656238484	8.139386318	8.653941253	8.459525299	8.456764988	8.200186208	8.520321097	8.216002748	8.448383787	8.39556669	8.164378806	8.221747146	8.03111778	8.137933291	8.223510072	8.271491382	8.520700439	8.321372415	7.894841627	8.329659768
ACTR1A	9.08169521	9.092309539	9.245258192	9.349427024	9.219960947	9.459785547	9.162391482	9.092592794	9.340382855	9.212158671	9.314500407	9.535117889	9.49800967	9.436667705	9.463859966	9.556475533	9.52307458	9.219529856	9.499315878	9.436041126	9.509950741	9.257656587	9.205309872	9.398791176	9.504914494	9.593854862	9.477364991	9.650312014	9.363967354	9.622437624	9.480905673	9.751660916	9.425037348	9.605486187	9.347595959	9.553845461	9.243479383	9.668901427	9.224709328	9.201832719	9.260462895	9.067986549	9.298238947	9.094874876	9.234072461	9.322099792	9.137725865	9.346389964	9.408058099
ACTR1B	8.505061982	8.614897623	8.58530952	8.546038023	8.600288162	8.684978958	8.241041358	8.434356275	8.346706062	8.371052483	8.500630264	8.346887412	8.283780331	8.365268504	8.382888761	8.335986035	8.03757611	8.257041624	8.290043744	7.817193691	8.570453217	8.212466996	8.065281026	8.41328096	8.393870131	8.30517391	8.298682527	8.636145437	8.4064055	8.491136492	8.340114688	8.7543291	8.392265401	8.54916245	8.525584609	8.389036525	8.19757322	8.622268477	8.285655778	8.35042222	8.260804275	8.270572228	8.245254565	8.273452584	8.242894679	8.242308575	8.143025032	8.320102686	8.302808192
ACTR2	11.18167215	11.40951835	11.4944153	11.53491124	11.4229802	11.33052577	11.38832058	11.44554359	11.43106549	11.47772455	11.47781656	11.35758409	11.3320759	11.37871979	11.28759614	11.13016864	11.26738408	11.30785895	11.45871424	11.2443785	11.4903724	11.14987253	11.166932	11.2600739	11.45158442	11.43211456	11.41949193	11.29998675	11.36545848	11.30976068	11.31123818	11.42503094	11.36121412	11.43310542	11.34059678	11.20591672	11.26041595	11.2893739	11.43773633	11.5677376	11.40568631	11.36283877	11.32184747	11.2596226	11.44389458	11.53483563	11.42486095	11.07187426	11.13046514
ACTR3	10.68779299	10.82502175	11.03781905	10.99559897	10.76799608	10.76622832	10.8314096	10.93885576	10.86922313	10.91871368	10.89083954	11.18995935	11.18211576	11.02417587	11.20802816	11.12955628	10.93615742	11.12715476	11.38289087	11.37529151	11.70062756	11.27290097	11.24755338	11.19761611	11.535994	11.38122344	11.45231628	11.23054632	11.30417165	11.34774314	11.13963628	11.40002507	11.33176792	11.0889307	10.98269353	11.21772168	11.09101498	10.99090014	11.02389899	11.19885491	11.0206153	10.95096519	11.13660021	10.99497228	11.18217003	11.18175358	11.00830671	11.29280382	11.29681849
ACTR3B	7.396823988	7.647966466	7.464700041	7.715127162	7.103359051	7.809018754	7.545908212	7.542280087	7.557083618	7.446890072	7.550416247	7.56579531	7.561002248	7.614725456	7.444588025	7.226752172	7.553818984	7.413832688	7.309259426	7.445186777	7.629871184	7.482863828	7.641453477	7.621087696	7.486074418	7.79594323	7.127774914	7.567818359	7.583237057	7.5868762	7.260387373	7.488573109	7.64204993	7.73205312	7.36901805	7.068557057	7.419858107	7.374641802	7.869060614	7.483153367	7.463877798	7.145807635	7.441033359	7.532323699	7.500833493	7.913165624	7.296974023	7.261677312	7.458680203
ACTR3BP2	3.862550813	4.04585696	3.881332821	3.960837948	3.961673657	4.10861538	4.404314053	4.032661225	4.635020152	4.253041999	3.938939014	4.135000758	3.718942209	4.10964481	4.083479977	3.802338469	3.662645995	3.779831749	3.696315877	5.082035638	3.754194309	3.904678809	4.789136795	3.780300462	3.929943089	3.643977481	3.864707767	3.858996498	4.069763929	3.730675671	3.886586051	3.710668145	4.05640834	4.027166279	3.569637076	3.746975332	3.8966892	3.773473274	3.979639233	3.83617251	3.842192737	3.791355186	3.789109724	4.097574702	3.895763861	3.854079475	4.110378643	4.781080512	5.820559673
ACTR3C	7.286635733	7.394745673	7.016466226	7.373357978	6.932617478	7.558479104	7.48779527	7.357540998	7.610804643	7.157686933	7.573873779	6.89512805	7.422271796	6.97902416	6.960849081	6.26115562	6.376324278	6.832959337	7.000674702	6.184181931	7.216192559	6.891027807	6.691330975	7.595880051	7.041435738	7.170546604	6.911007713	7.18671833	6.822358044	7.494156833	6.881487049	7.910380142	6.887055375	7.19025497	7.059972016	6.740460276	7.045583874	7.07797876	7.561700131	6.976004832	6.787502869	7.138261487	7.169475025	6.876104434	6.998837789	6.979463487	6.849811958	6.402382754	7.146431945
ACTR5	7.376949917	7.311934805	7.389910017	7.419671174	7.307534504	7.44462998	7.158264514	7.208159178	7.193801005	7.27255205	7.353699286	7.200146836	7.187081992	7.288310185	7.084603398	7.212747207	7.350367721	7.231672667	7.37575669	6.784107217	7.221155188	7.389994016	7.23141486	7.243610415	7.295000682	7.147762034	7.217298058	7.10591586	7.46117828	7.123915993	7.206508697	7.58782489	7.41578702	7.367878349	7.168350616	7.000784372	7.386758073	7.082188357	7.143911915	7.107935388	6.885066912	7.103308141	6.955228281	7.139976577	7.121894704	7.260937475	7.36687232	7.28169477	7.086256597
ACTR6	6.365560203	6.326181485	6.391374322	6.729195652	6.098798987	6.549867023	6.215696067	6.796369703	6.889479919	6.499274875	6.790182122	6.20478082	6.114252287	6.374550271	6.535234434	5.787779038	5.720907729	5.948051429	6.322430334	5.843043683	6.615600678	6.457537942	5.933485899	6.582864393	6.647516616	6.694774774	6.669409542	6.88887709	6.654309117	6.717084178	6.599108321	7.058303599	6.529221542	6.34887549	6.181988728	6.327530305	6.058597904	6.205443522	6.513385092	6.085291394	5.992989146	6.273532548	6.553203661	6.165817411	6.366727744	6.79924466	5.983508849	6.152280354	6.515008464
ACTR8	7.821574896	8.149004816	7.542845429	8.257984106	7.992921831	7.696303777	7.74208211	7.868332942	8.256422798	7.92922716	8.365559535	7.981262323	7.87566284	7.841382276	7.924723902	8.04976963	7.987566578	7.721291562	7.89075745	7.449773714	8.126326212	8.063297806	7.831320486	7.903215948	8.254036852	8.121734433	8.312481806	8.300013847	8.138333992	7.943016529	8.059128392	8.170140537	8.037837314	7.80687624	8.250854403	8.022963248	8.195791507	8.368613696	8.020740755	7.901319908	7.922231867	8.059038587	8.314639803	8.028235913	7.679541737	8.100480443	7.950929783	7.670984015	7.962852242
ACTRT1	5.323872115	4.665995854	4.9914273	5.027653449	4.862587039	4.795547545	4.694568311	4.823894697	4.688041737	4.576162538	4.888781796	4.75105293	4.660634015	5.047132901	4.620255405	4.68735913	5.070859435	4.994019738	4.529786305	4.797243253	4.732581914	4.791340479	5.264791485	4.639530719	4.884975556	4.538486879	4.395916507	4.838183199	4.75678881	4.726192377	4.945274682	4.522397747	4.80663497	4.783481681	4.713133288	4.703786373	4.949089406	4.728351943	4.821833917	4.720646009	4.839972047	4.744061147	4.761975316	4.811246501	4.988438267	4.875400463	5.017095713	4.884467267	4.625837799
ACTRT2	6.598931761	6.349224392	6.759817189	6.491675508	6.598551885	6.432076701	6.426467216	6.348929235	6.085543453	6.062238874	6.032515446	6.386809373	6.500692257	6.565034423	6.503184588	6.573476961	6.463768313	6.348487603	6.162356291	6.623009157	6.280672236	6.2154739	6.271837997	6.10950294	6.182551813	6.154066973	6.289853699	6.387599817	6.194717785	6.216394779	6.300069583	6.095378993	6.370276602	6.418915736	6.26813704	6.428746975	6.252654317	6.245632781	6.56221878	6.256326475	6.388986355	6.331884749	6.320392505	6.134001337	6.725636379	6.165905102	6.501503873	6.394606873	6.334639237
ACTRT3	5.181251003	5.045814809	5.590243583	5.337213143	5.354746952	5.351166785	5.150940331	5.180233643	5.015017176	5.108873923	5.180733233	5.232552821	5.176788566	5.2110571	5.110006594	5.166590956	5.099170726	5.259562689	5.16201278	5.229487461	5.028909341	4.968082013	5.135817296	4.953886309	5.208686249	5.300316947	5.132007949	5.158165878	5.052150267	5.377576343	5.125826017	5.212830162	5.181531883	5.262485017	5.126050448	5.037935149	5.099411222	5.132259666	5.402230502	5.104685127	5.200611443	5.276217996	5.065881523	5.138962793	5.321691427	4.945057092	5.137602989	5.185981811	5.076268084
ACVR1	7.131796843	7.126210082	6.856045141	7.178984367	7.102906559	7.053642885	7.253103765	6.97333573	7.368682827	7.002510138	7.063516707	7.702318661	7.655103213	7.244252183	7.823160986	7.897892067	7.978481445	7.822630441	7.762794424	8.102739841	8.018155514	7.809314095	7.772249626	7.954291375	8.337000211	7.908567254	7.894139246	8.060841364	7.979605045	7.959234517	7.858943492	7.77374681	8.249949625	7.530749705	7.772027573	7.795645337	7.668263705	7.790169591	8.03439716	7.543651614	7.936945291	7.886486698	8.140586877	7.747201787	8.168227566	7.794971558	7.750808581	7.886434507	7.77994193
ACVR1B	8.731533973	8.705022833	8.50503205	8.845129076	8.724251433	8.719988161	8.509870304	8.747004435	8.673217728	8.462535347	8.774080234	8.044517858	8.379533182	8.440752981	8.205362229	7.173879001	7.602243285	7.922518711	8.132034316	7.875330056	7.924292685	7.56805248	7.36084762	8.456068474	8.094756348	7.920376391	7.645614899	8.23827892	7.832989942	8.161345814	8.10954088	8.432746031	8.111597687	7.763386947	8.061694204	7.431104012	8.092678115	7.790925736	8.220022225	8.007272842	8.020097592	8.292541824	8.07273271	8.236764437	8.063598993	7.9080333	8.021667436	8.001670188	8.125068777
ACVR1C	9.003742815	8.951921773	8.627024054	9.075090479	9.048943291	9.022351049	8.788942112	8.981397781	9.479587368	9.072501301	9.307544232	7.64588872	8.201557559	8.636489766	7.350207181	6.128674208	6.797478083	7.240731366	7.113940992	7.198047802	7.296408226	6.847107061	6.962674351	7.911045212	7.021756039	6.960295331	6.937105274	8.262182754	7.260449543	7.412804598	7.360650604	8.556666603	8.008205133	8.016096872	7.867992149	6.773156818	7.589060754	7.646750298	8.209936547	7.747944738	8.18023592	8.897811581	7.931332669	8.095996381	6.76611405	7.924511798	7.443345255	6.551824999	7.928919605
ACVR2A	8.315821362	8.27912609	8.330363009	8.80679936	8.486671911	8.511737455	8.143212232	8.210773588	8.422317614	7.707830192	8.432298741	6.996751549	7.208520304	7.45227782	7.4619023	6.365047387	6.660425655	6.852720846	6.979591963	7.145863752	7.356623369	6.612773804	6.183637199	7.153665826	7.303911571	7.045062383	7.129940293	7.460454021	6.826541796	7.871304609	7.079938335	7.864745167	7.377557545	7.492675688	7.069395188	7.02162525	6.633113302	6.94248569	7.673137269	6.983401859	7.256880429	7.739217874	7.150495859	7.063169248	7.247845539	7.189031543	7.261754775	6.443631073	7.166878382
ACVR2B	6.420203241	5.968308289	6.296563383	6.256851931	6.372241766	6.165528394	6.258537281	5.969618476	6.195829045	6.014296021	6.009371102	5.766379986	6.094676143	6.14018134	5.846745247	6.037239776	6.087119806	5.969664933	6.091855988	5.969427716	5.658864665	5.755895503	5.77763147	5.864665266	5.608452467	5.742041082	5.643867087	5.969390737	6.017242718	5.754838174	6.003752764	5.696503199	5.951638315	6.04059391	5.974736839	5.641163926	5.704373019	5.921159665	5.791839144	5.689687293	5.749953696	6.064333592	5.943568455	6.008020433	5.982345545	5.736819436	6.043387972	5.763610333	5.698024119
ACVRL1	9.721929318	9.76034748	8.999780275	9.248718344	9.476993108	9.162296355	9.531795141	9.591529651	9.073281076	9.114528249	9.489307527	9.425526976	9.962347718	10.17099136	9.661641117	9.143531911	8.89491562	8.94190139	9.153306322	9.531046574	8.685980224	9.078341731	8.742324343	9.88443643	9.427200421	9.357321781	8.84725094	9.82873008	9.259085358	8.885971031	9.681481428	9.503247685	9.570263385	9.584053458	9.640146064	9.275305971	9.277084171	9.318997701	9.775711443	9.53494804	9.626205767	9.997795046	9.975142568	9.805231979	9.420549577	8.942067718	9.13034322	8.718949001	9.5148526
ACY1	9.622951534	9.385730246	10.04065527	10.10524962	9.882020466	9.67737297	9.07797045	9.791883548	9.405646588	9.536373037	9.557674271	9.457408811	8.886837288	8.906570535	9.362055645	7.440265325	8.312192887	9.733008389	9.323758342	9.012817514	9.599605865	8.519594624	8.62825629	8.984848066	9.254513694	9.528289795	8.777714032	9.195669274	9.177760768	10.36481114	9.049759993	9.472789487	9.227132477	9.787125194	9.039797264	9.046378164	8.941793866	9.18137598	9.200090995	8.943051148	8.976427511	8.742035941	8.871347573	9.362068089	10.21692906	9.308385835	9.227210495	7.708062559	8.891741622
ACY3	8.305055451	7.776876051	7.904967787	7.855424088	8.138807063	7.520456348	7.688189256	8.103826925	7.80640025	8.114491235	7.830594991	8.333940534	8.17071071	8.287598819	8.747964605	6.862205151	7.587062714	8.896651234	7.971639061	8.204265008	8.489948749	7.832916373	7.645095253	8.006727215	8.582708915	8.776083882	8.399106042	8.293053835	8.303316434	9.039355181	8.051295583	8.488211583	8.335897196	8.373777065	7.711178781	7.824426234	8.129692258	8.2102061	8.746140423	8.229676826	8.790707335	8.08865611	8.158160792	8.381874935	8.950595497	8.168842863	8.443667744	7.398703512	8.03634837
ACYP1	6.422852683	6.786013118	6.55785163	6.957570146	6.504172944	6.72910238	6.779473902	7.074731752	6.958716958	6.817352002	7.081966584	6.228305385	6.610456719	6.461671282	6.530265585	6.303918537	6.073443388	6.263156279	6.588742882	6.014754701	6.507926233	6.427553649	6.294483472	6.519665764	6.661161145	6.489293682	6.318109296	6.393202289	6.602382285	6.538254424	6.666952319	7.222115208	6.501667623	6.054694564	6.172929808	6.011935789	6.527248259	6.08825609	6.327422714	6.169554541	5.845640407	6.381918094	6.358019856	6.775546787	6.121603074	6.685303165	6.226242541	6.033707808	6.375955895
ACYP2	6.177962518	6.480086944	6.11697322	6.622383552	6.575603181	6.075594702	6.051662839	6.159583436	6.148683245	6.206422993	5.948402703	5.980606281	6.254554781	6.35908437	6.145027063	6.127589478	6.100006829	6.330216643	6.372320955	6.142056094	6.352942965	6.283268127	6.146297377	6.746515346	6.521566535	6.609619736	6.314623624	6.199079049	6.259732059	6.500645459	6.452778899	6.554899119	6.473681352	6.002381541	6.2656325	6.284334297	6.218562793	6.210281173	6.392662788	6.430945576	6.424248574	6.384078742	6.240293189	6.215999491	6.251081881	6.169599956	6.298727968	6.164283963	6.441700827
ADA	6.934913904	6.964368368	7.091170955	6.711199371	7.111411115	6.847292523	6.902702823	6.904886409	6.87363814	7.002183558	6.680127804	7.72959274	7.320299394	7.117103732	7.686460987	8.297106444	8.704125489	8.013380779	8.083367814	7.820672143	7.826602793	8.502996981	8.238813467	7.441415639	7.649674242	8.034485321	8.278424218	7.212510337	8.011061033	7.616732346	7.612165685	7.402295439	7.480769127	7.665410632	7.606579279	8.388045279	8.073192148	8.335292346	7.407279695	7.488576051	7.506018777	7.257194022	7.773064433	7.543459639	7.546971094	7.868384285	7.542617807	7.802878598	7.458949987
ADAD1	4.805376749	4.435299174	4.80125563	4.768026988	4.769317791	4.470129205	4.737150051	4.565075691	4.575516396	4.636552714	4.787423954	4.568510635	4.573751879	4.821148509	4.343193036	4.491142855	4.531977851	4.551618033	4.363541531	4.772115794	4.337240234	4.246245521	4.635524065	4.46090079	4.428125766	4.395884483	4.311304022	4.52040623	4.617308386	4.575446688	4.612410605	4.55292855	4.530122675	4.660234133	4.317363341	4.487796128	4.576190569	4.425816602	4.350499109	4.385367944	4.56152744	4.541088578	4.516567498	4.653326406	4.583762595	4.46651527	4.49486425	4.800604214	4.609315719
ADAD2	7.555699651	7.155674152	7.525739676	7.239508942	7.533312977	7.34268943	7.360852173	7.15079255	6.741079533	7.193483701	7.321316808	7.475922762	7.650375567	7.659701983	7.45763162	7.814088373	7.662253082	7.407242476	7.293049765	7.675692628	7.140324594	7.235534701	7.51135068	7.118816111	7.157928044	7.214596157	6.966397546	7.242482745	7.160826542	7.007976649	7.402634261	6.832381483	7.261890612	7.382655555	7.270322848	7.257928877	7.194047581	7.229314942	7.226145063	7.08391199	7.357331582	7.305962502	7.061893413	7.291459221	7.536499203	6.94417112	7.463569772	7.324151286	7.189214829
ADAL	6.937841725	7.092710532	6.706199625	7.498507899	6.85901366	7.128528219	7.129818953	7.305060045	7.637393792	6.8209654	7.21942498	6.127592469	5.741588983	6.020494749	6.246757702	5.806407822	6.100944601	6.077972243	6.514076883	5.993492225	6.865487772	6.328400054	6.210224386	6.652126461	6.346217075	6.589872039	6.591617874	6.904371029	6.551233941	6.690093805	6.327784104	6.874334434	6.405862737	6.470112568	6.684940981	6.536843851	6.558091578	6.467434778	7.074038538	6.612705198	6.606428822	6.671769204	6.740800864	6.386408792	6.050071993	6.860362684	6.228412699	6.052891712	6.092933079
ADAM10	10.6499188	10.62412365	10.16974185	10.54794673	10.35608278	10.32506646	10.54547205	10.40546313	10.48524744	10.17861091	10.54027008	10.39131125	10.20953428	10.33469338	10.38261347	10.136942	10.16193684	9.925907794	10.22329986	10.01832211	10.11951917	10.1442817	9.986967284	10.21394447	10.40317096	10.27861351	10.18121596	10.28408248	10.06421878	10.33358	10.13997595	10.2353423	10.30126453	10.19209803	10.13612062	10.12410758	10.25110992	10.19168322	10.13456545	10.178203	10.37566629	10.29939977	10.31395583	10.14369881	10.36865432	10.35089643	10.19000141	9.995154861	9.979971304
ADAM11	6.773258655	6.489185374	7.004534413	6.698708058	6.707661711	6.784950092	6.562184768	6.636908449	6.32800443	6.861044393	6.31394172	6.487879646	6.74181361	6.850539397	6.6595807	6.627216918	6.871398996	6.879966267	6.402242865	6.810993806	6.400532254	6.449146	6.750872661	6.516697451	6.487560879	6.362724149	6.441840361	6.456355042	6.41480754	6.561611924	6.654836269	6.489503537	6.529440086	6.805970338	6.627600342	6.812279168	6.544946751	6.470571127	6.335087446	6.451552222	6.581640216	6.621475659	6.174695472	6.651142701	6.905245137	6.446396283	6.632072874	6.611851063	6.625255232
ADAM12	5.958056778	6.136840175	5.684712991	5.774250286	6.081415821	5.632168529	5.819567804	5.632693738	5.700071575	5.917108163	5.683451819	6.003469359	5.819064888	6.057698286	6.194905759	9.316862648	8.95758405	6.899940458	7.205948027	6.227637094	6.705209133	7.472547936	6.79037803	6.156798299	6.685361666	7.799832083	7.273405629	6.336867452	6.715570767	6.339550883	6.558078379	5.578819751	6.320942779	6.058670562	6.256910943	7.475516121	6.962369078	6.91332781	5.882404703	6.537453985	6.792205259	6.712508529	6.141975202	6.078090039	6.400996404	6.461472203	6.820170293	7.992613386	6.424163725
ADAM15	8.576695272	8.573594492	8.71822891	8.469175012	8.504765778	8.652781966	8.348473825	8.857002284	8.535298399	8.622557824	8.686633779	9.297752278	9.259203628	9.013296602	9.438351002	8.798735201	8.890191159	9.142765372	9.173502998	8.961155205	8.948972795	8.736741105	8.946749515	9.4047601	9.185099851	9.121198173	9.05244102	9.471889011	9.136734275	9.362406992	9.214697234	9.750718127	9.175390411	9.245473063	9.483337667	8.91243876	9.043470079	9.443472489	8.998873418	8.519776486	8.858081951	8.84140464	9.160305389	9.19931364	9.146720618	8.962622462	9.075915034	8.949790117	9.002887277
ADAM17	7.740865391	7.874586968	8.066381583	7.817159332	7.648430438	8.045945257	7.749738719	7.836487289	8.101500464	7.8262164	7.848690365	8.232081696	7.837913242	7.991292348	8.104005999	8.608627527	8.391935407	8.000342377	8.375050703	8.333561575	8.674538088	8.763936284	8.177089179	8.303764447	8.463246836	8.509243314	8.611037859	8.345674057	8.461697633	8.430964584	8.417357699	8.764719055	8.365434586	7.922704889	7.975131544	7.963340007	8.27675514	8.129338837	7.987263405	8.14728661	8.017803069	8.031554822	8.265925602	7.979778594	7.936861115	8.332994658	8.035433592	8.53326057	8.170413961
ADAM18	4.168094557	4.242586975	4.197833547	4.079558188	3.934428131	3.92075609	4.093361788	3.814191274	4.231848126	4.250511961	4.084196899	3.930739413	3.7732659	3.993645715	4.01621813	3.752973378	3.934007547	4.096032425	3.996316334	4.021923066	3.925662728	3.960152042	3.87418657	4.003921031	3.904133948	3.985822919	4.149855479	4.257981229	3.882026905	4.163000517	4.214747325	3.977249261	4.157331206	4.022306342	4.082994253	3.887656176	3.902380727	3.907854844	4.274544371	4.055387701	3.806449026	4.051705815	4.113549672	4.002152304	4.281791112	4.091400519	3.872357753	4.277672776	4.340282332
ADAM19	6.950642659	7.801987247	6.856644652	6.367733874	6.926398617	6.707132973	7.429165352	6.751170338	7.568867083	7.976914815	7.20696545	8.396236575	7.514787963	7.34191768	8.167220889	9.539275621	9.049666945	9.217356343	9.0283258	8.734814931	8.344108948	9.479679503	8.714912591	8.10424361	8.816463497	9.112995571	9.516884968	7.884740948	9.044592397	8.036376377	8.568867547	7.621504947	8.36630447	7.863780486	8.906383823	9.239906434	8.952449241	9.002356816	8.077928739	9.444135164	8.832308173	8.868473682	8.679628819	8.341071794	8.601554204	8.990275821	8.336909255	9.833891583	8.159224325
ADAM2	4.063733107	4.265156887	4.256989381	4.233007842	4.419853865	4.239475728	4.338743318	4.048179854	4.156372911	4.401433191	4.210196437	3.970033724	4.026396631	4.130522803	4.145620461	4.108811724	4.070479837	4.158627715	4.169333413	4.221651576	3.990969623	4.033844731	4.206991822	4.239561675	3.990469818	4.04108108	3.816031201	4.179806001	4.119046862	4.018547602	4.306487435	4.320252562	4.082391091	4.134981807	4.010610055	4.344446136	4.049834427	4.302161688	4.201741653	4.193078323	3.999950296	4.156182318	4.042956671	3.966353273	4.221154598	4.100604597	4.123828554	4.341356073	4.537454933
ADAM20	5.884182167	5.697255321	5.797162197	5.417610858	5.568319735	5.857255497	5.506856451	5.336634585	5.254117178	5.624108808	5.350901694	5.749804791	5.503260789	5.73484273	5.365494392	5.70031398	5.621130299	5.618905449	5.532606929	5.719318417	5.370765484	5.529092473	5.806441749	5.615858596	5.540132415	5.427343411	5.36107688	4.940017002	5.393167324	5.291534399	5.59014785	5.412328983	5.487810355	5.156784414	5.393983742	5.283433041	5.456467096	5.172450552	5.573552658	5.331837608	5.46446112	5.445302481	5.379233188	5.38483591	5.577185503	5.328154446	5.579471551	6.046740513	5.626423919
ADAM20P1	4.352689513	3.841461941	4.210900343	4.118214593	4.529593191	4.492217134	4.381013731	3.946951684	3.756671451	3.657402849	3.551103071	4.081038177	4.025113027	4.051886665	3.627939148	3.952546198	4.065514911	3.800712228	4.257426546	3.954887094	3.78957404	3.767632259	3.633650471	3.960993184	4.020287875	3.902355608	4.14026358	3.866344148	3.976663406	4.522922099	3.711041473	4.213197094	4.123659185	3.999464089	4.328066219	3.987423977	3.998517608	3.603939371	4.360530319	4.017715072	3.643319724	4.008332015	4.084585557	3.720162412	4.219531185	3.687843597	4.283082275	4.625794332	4.212490596
ADAM21	5.291940432	5.091877773	5.483590949	5.386790301	5.161939149	5.336404949	5.609742023	5.430537031	5.20707183	5.503148913	5.290520786	4.937513193	5.124887724	5.570438392	4.751031675	5.11521451	5.050949649	5.476212955	4.952223931	5.524423466	4.621072265	4.73065971	5.573298276	4.999755506	4.72673122	4.700015467	4.374550537	5.159543402	4.900830885	4.727205245	4.821258305	4.556782355	5.1350349	5.000803967	5.301588713	4.992017136	5.331651076	5.068505724	5.259368155	4.997982868	5.248114618	5.087140044	5.292104077	5.224604829	5.140990117	4.930986595	5.395556623	4.73003866	5.540148973
ADAM22	5.671987266	5.361319357	5.270477557	5.457011075	5.494757946	5.076773036	5.344040932	5.203283024	5.44951115	5.509740337	5.149676426	4.991750356	5.041403819	5.081987869	4.805737477	4.925468601	5.041107323	4.824248882	5.195667321	5.121324193	4.957204178	5.165937754	5.020432012	5.310390755	5.044556712	4.85501767	5.24769128	5.117992902	5.087257742	4.880645596	5.381211419	5.237487888	5.148616067	4.863510834	5.095834978	5.009520263	4.869839492	4.927224664	5.117086448	5.563129458	5.060341194	5.574095482	5.105152891	5.232389599	4.814928387	5.287635453	4.901191728	5.018897658	5.147269218
ADAM23	5.803383245	5.911906145	5.754676929	5.647932112	5.691367932	5.745644066	5.860095709	5.736518576	5.782641347	6.21446602	5.841848879	5.871403979	5.420678709	5.466477805	5.8633369	7.059147871	6.247374311	5.814942758	5.672465376	6.315566554	6.016934925	6.290146704	6.53022581	5.507645132	5.612466514	5.598982063	5.993705827	5.690969662	5.910377672	5.571375959	6.053012901	5.387379468	5.780309875	5.599727642	6.039567037	6.402926697	6.50854642	6.367462344	5.808246696	6.547591787	6.646156886	5.921683609	6.178163024	6.232058999	5.762113742	6.972285254	6.043007252	6.776374094	6.226380146
ADAM28	6.832394426	7.249841731	6.752881836	6.465318534	7.539352898	6.653651136	7.550817345	6.901091534	8.294751003	8.623964186	7.771098105	8.105192703	7.077180164	6.574457252	8.160701618	8.168881263	8.646879145	8.085851537	8.250635851	8.064788477	7.871372956	8.867720173	7.307914525	7.844097438	8.059829796	8.193252371	8.746249516	7.254289784	8.618255542	8.592282285	7.821768825	7.491266922	7.970223878	7.957800024	7.923928692	8.410713746	8.088401359	7.55108922	7.563602211	9.178773187	8.768370117	8.536382405	8.030031585	7.661068155	8.604320998	8.668768691	7.64430135	7.913984038	8.359740044
ADAM29	4.635286359	4.413189524	4.544712858	4.664438061	4.798773362	4.767734891	4.636022711	4.517343079	4.600124908	4.44149378	4.508435558	4.691746713	4.793283398	4.604232304	4.643059511	4.555741538	4.639423848	4.777193801	4.400423067	4.817405387	4.501526104	4.573244181	4.766236305	4.49239759	4.677345762	4.581424726	4.765799211	4.438848313	4.61673571	4.568714148	4.400460593	4.473564805	4.445139533	4.637273936	4.541980678	4.602967705	4.508506647	4.326667436	4.54599762	4.494248774	4.631021257	4.64881046	4.358874239	4.599789265	4.801648273	4.313483848	4.682926559	4.600380729	4.717627793
ADAM30	4.850304271	4.410487065	4.784115107	4.634769182	4.640717135	4.393777324	4.328369646	4.585858481	4.474130729	4.804034886	4.503222932	4.421500513	4.584223474	4.422313892	4.370032564	4.463203173	4.372272725	4.657923749	4.409844608	4.602739862	4.329495537	4.354152646	4.712010542	4.38437918	4.208176894	4.211771724	4.409987904	4.354863821	4.222130984	4.153887824	4.354033567	4.279254066	4.371617937	4.556749501	4.466182908	4.427702357	4.512112549	4.509192443	4.483270003	4.022169506	4.297727654	4.579095841	4.280676766	4.494388689	4.479750049	4.106377793	4.509182655	4.430891739	4.777937318
ADAM32	5.49826599	5.869809282	5.467017277	6.10966601	6.090014667	5.819194533	5.988829069	6.182696225	6.137839195	5.644707102	6.202069256	5.2529518	5.322266379	5.466497595	5.41701665	5.149600147	5.100439056	5.512214085	4.919728701	5.528487735	5.835760341	5.286477107	5.066903635	5.842906959	5.091442489	5.559355266	5.257504382	5.640968175	4.65531005	5.389167851	5.396882899	5.829000018	5.664814107	5.615215623	6.258491419	5.769077929	5.597905242	5.547075503	5.761488233	5.707385885	5.130510078	5.74999859	5.680778865	5.24541097	4.898379134	5.077792026	5.42872155	5.480266705	5.708757225
ADAM33	7.910881763	7.592667465	7.634681343	7.623557022	7.632275938	7.59353189	7.663962385	7.543624005	7.506662301	7.448204421	7.481699181	7.608539436	7.966870916	7.701035026	7.827082053	8.358555162	8.102176926	7.659091221	7.621873463	7.835237688	7.383745419	7.482203074	7.772256373	7.514218742	7.348148116	7.480438431	7.376480481	7.577616221	7.576202566	7.474319404	7.693100867	7.430919934	7.57224421	7.411801502	7.366037875	7.551777132	7.711541265	7.425686521	7.303983456	7.423057804	7.59949452	7.391283978	7.315209555	7.694316011	7.62087869	7.338297876	7.806983097	8.123247124	7.646114686
ADAM3A	4.434726714	4.375268038	4.587550352	4.304533479	4.351712322	4.380618274	4.315416606	4.24710321	4.303980948	4.620954401	4.216934239	4.181003746	4.285184322	4.249615214	4.435259745	4.488582792	4.485502473	4.461930519	4.204700833	4.389299166	4.367753867	4.226831386	4.37357132	4.316996293	4.133110377	4.163937074	4.232110688	4.177871301	4.221366598	4.398867094	4.360887395	4.265870963	4.53044063	4.457897093	4.303116699	4.353331541	4.300014266	4.195934449	4.543386948	4.485278399	4.605621258	4.378385488	4.349250178	4.248464868	4.438139666	4.428971062	4.176590456	4.472506662	4.573633667
ADAM5	4.204950179	3.921327312	4.331047451	4.209916919	4.25446756	4.211920962	4.243337007	4.143080322	4.457974597	4.709316609	4.13254209	4.064585885	4.02431438	4.139417858	3.984998654	4.009230128	4.048531109	4.167381698	4.129354874	4.417437669	4.188557305	4.190614577	4.341913473	4.125712843	4.22101974	3.990157212	4.102204324	4.230880934	4.026904317	3.941966204	4.185908939	4.091017084	3.984624978	4.444005333	4.162343843	4.213161043	4.069011597	4.093489457	4.190243514	4.01518056	4.19859971	4.310889678	4.175450414	4.217989193	4.263008236	3.995652269	4.019690147	4.242412963	4.524264192
ADAM6	5.667343629	5.147080524	5.415889379	5.360940962	5.488782088	5.235995938	5.366849915	5.386401687	5.152961269	5.284155927	5.33587226	5.293221565	5.465739391	5.412747497	5.200927782	5.396402005	5.285484909	5.361367821	5.133203528	5.607875814	5.19590382	5.294745255	5.724678921	5.346979904	5.159542324	5.218142077	5.1057944	5.168330874	5.286627837	5.306738706	5.266936198	5.1656828	5.30232348	5.385660083	5.384570347	5.522085081	5.378110133	5.251014682	5.432154457	5.157437609	5.234163848	5.215579804	5.074901249	5.404094162	5.634244839	5.23269407	5.276771891	5.427571295	5.593297764
ADAM7	4.310346234	4.161546336	4.529270283	4.191536697	4.284561923	4.412527337	4.327438476	4.156866485	4.37913679	4.188512786	4.147137213	4.090543583	4.295885356	4.347036559	4.002366088	4.114748727	4.139462202	4.398970921	4.186737369	4.434867687	3.857788172	4.210405593	4.34464172	4.038459054	4.049361506	4.297435764	4.221659687	4.055762355	4.114308373	3.930490022	4.305327293	4.060840704	4.209205838	4.339551699	4.241453704	4.15138544	4.352715506	4.197490283	4.238133842	4.052222754	4.301633225	4.449454601	4.069074224	4.297536799	4.468891104	3.967322668	4.089087223	4.469179112	4.518644752
ADAM8	6.884965126	6.684557626	6.876766571	6.916710741	6.898895643	6.763694006	6.818572621	6.688895369	6.656154344	7.065230726	6.881074275	7.506597174	7.19537401	7.122179163	7.274322127	8.694630476	8.158687649	8.577038982	8.035143084	8.383711147	7.363606495	7.638098459	8.026216103	7.08457615	7.495823195	7.982174569	8.384734618	7.070161572	7.638654212	7.463768936	7.306993966	6.881911652	7.167247692	7.213498077	7.371258056	7.72121447	7.517215106	7.684954674	7.080107546	7.25480964	7.161823853	7.174608466	7.255205966	7.271839137	7.403422976	7.389862634	7.133742713	9.397809875	6.896076162
ADAM9	9.993611943	10.21438479	9.865440102	9.840670083	9.960689058	9.285525547	9.950962255	9.763095935	9.353857285	9.944124192	9.528037682	10.87886218	10.81092803	10.6529526	11.09325894	9.627285951	10.20657711	10.80172878	10.89416118	11.25285553	11.02258506	10.44681008	10.74096377	11.01174764	11.21661059	11.05301738	10.79771752	11.23656067	10.94068656	11.25231692	10.97856166	11.14726704	11.07424569	10.40746863	10.51966972	10.54186539	10.75531518	10.55835321	10.83786706	10.05752841	10.54628807	10.54729301	10.98926161	10.78043924	11.1576322	10.79941483	10.97768057	10.29053752	11.00877362
ADAMDEC1	9.049256465	9.623537934	8.158793028	8.473876153	9.668413802	9.035612299	10.43609998	10.68421827	10.62536059	10.78004619	10.26639024	9.761748329	8.810838423	8.788691254	9.479196688	9.068784673	8.889588071	8.363452635	8.774213683	9.302748797	8.870278073	10.00681691	8.279421849	8.835353935	8.727812978	8.985197792	9.280522722	8.766496254	8.773138704	7.73525769	8.945700834	9.60824794	9.19287356	9.492742301	9.640832954	9.637761256	10.11434746	9.389840582	9.524195311	9.819574528	10.69072153	10.24789739	10.49720327	8.994455819	9.613272505	10.37762651	9.227464061	7.002384288	8.058555298
ADAMTS1	6.300380352	6.293374539	5.989423692	5.636286852	6.517744347	5.974067142	6.039604518	5.898062716	6.032980642	6.025492416	5.964949633	7.560655861	6.495018505	6.372833052	7.077471785	9.820034989	8.795830995	6.826821743	6.719686277	6.936650968	8.009432785	8.70716426	8.342864506	6.898665225	6.840894686	7.336504517	8.131504854	7.953507683	7.682097042	7.751879488	7.518914836	7.055861795	7.141347713	6.709381297	6.806120837	7.476643871	7.789328069	7.885421943	6.927584029	8.183414886	7.887144925	6.745410288	8.201356389	6.771059205	7.703073991	7.740961095	8.051095237	9.66040139	7.680147017
ADAMTS10	6.806870144	6.664641177	6.773328588	6.63329615	6.717648082	6.717898113	6.71952377	6.571174905	6.77555392	6.667044931	6.584329122	7.005326776	6.942051963	6.912359081	6.935682224	7.673779525	7.630994716	6.895534975	7.237129418	7.078671876	6.444906826	6.916690607	7.054919907	6.929860309	6.854098694	6.668922629	6.693607656	6.782145391	6.994086484	6.473150561	7.08238768	6.416893374	6.819379232	6.68732506	6.795081976	6.714015508	7.178496936	6.586025764	6.677387703	6.6636974	6.860686626	7.136632278	6.719482722	6.851053581	6.82733495	6.865313131	7.230962267	7.57239654	6.870274404
ADAMTS12	5.788016807	6.569367631	5.837289435	5.990898233	5.853588639	5.830330574	5.594926397	5.751274454	5.933833715	5.692022883	5.912403673	6.024616883	5.994213146	5.909251841	6.361843537	8.81876325	7.798111625	6.915267512	6.427608761	6.506307944	6.063409236	7.090379145	6.781382328	5.592983903	6.410618912	6.546085256	6.644393556	6.269721392	6.665396969	6.41212595	6.403297622	5.94351963	5.810383451	6.147323259	6.25177869	6.936633536	7.095393642	7.034617637	5.849720251	6.025645495	6.658412208	6.406982432	6.562744926	6.395804747	6.924626507	6.936932534	7.069907631	7.409576358	5.923547561
ADAMTS13	7.106808276	6.685047741	6.973560745	6.876801505	6.8837765	6.837735424	6.867788408	6.913949262	6.418664479	6.905033272	6.775766893	6.809190921	7.140946757	7.212685471	6.847595042	6.947377609	7.01194534	6.848927949	6.738751079	6.876522567	6.551482034	6.661836474	6.851651263	6.567849106	6.702450989	6.640148602	6.3708921	6.637048904	6.612409593	6.697510183	6.755209214	6.538724033	6.649410238	6.70360971	6.777956375	6.565210414	6.671905658	6.494497584	6.707537443	6.63455949	6.733582964	6.627475551	6.470975813	6.910819745	6.904746971	6.518656397	6.812265358	6.746757349	6.826731859
ADAMTS14	6.49526889	6.26501692	6.419046686	6.338026871	6.421381343	6.157888735	6.174704766	6.262062864	6.707315104	6.517031839	6.310044957	6.460041121	7.022793294	6.541987765	6.774035279	7.775112505	7.580680894	6.636647408	6.493179673	6.814218368	6.308937653	6.487227565	6.737567339	6.417721199	6.44391734	6.448905119	6.426413468	6.488592476	6.701190849	6.448419077	6.812272312	6.40569021	6.422518577	6.480500434	6.411218217	6.261317198	6.80417751	6.354426154	6.413292325	6.350221752	6.685002492	6.271408455	6.390165807	6.807304604	7.141855338	6.643316972	6.994832826	7.402434152	6.319298493
ADAMTS15	6.57029906	6.922345123	6.698892844	6.69079643	6.38955362	6.44582619	6.309837133	6.655398607	5.971325154	6.61734897	6.439397961	7.203460625	7.41529214	7.212047171	6.677892086	6.219296017	6.437063211	7.215912868	6.233289798	6.538045621	7.139261866	6.243722407	6.531907078	6.484490053	6.564814229	7.076032836	6.387216419	6.64826113	6.717648082	7.250017597	6.713620086	6.838051883	6.623355184	6.849870453	6.629090095	6.761458508	6.592037003	6.337046775	6.848016837	6.642726331	6.499077146	6.197900271	6.337671713	7.064069574	7.17027993	6.92902466	7.098876073	6.267668966	6.760057682
ADAMTS16	6.357101054	6.128984228	6.361222559	6.149707587	6.292648537	6.090167029	6.23871115	5.965316636	5.997897701	6.221303164	6.005945384	6.113250945	6.150850642	6.232700656	6.098014568	6.046890356	6.061643285	6.134014032	5.979387949	6.418565148	5.829342597	5.928266522	6.164280587	6.077714621	5.828472004	5.862777047	5.775756848	5.953882491	5.98199086	5.826354714	5.821178295	5.796551208	5.937945594	6.162024001	6.128116287	5.976896029	5.954232349	5.778259145	6.067453564	6.087338685	5.776435944	5.975356629	6.019967162	6.028436929	6.19486474	5.735245913	5.980680797	5.89202968	6.094372354
ADAMTS17	7.12839669	6.81729803	7.13416072	7.090967351	7.168108945	7.27601973	6.872119956	7.051094573	6.687776228	6.824743781	7.120200535	6.986492044	7.02155104	7.177231097	7.034807189	6.689672472	6.995389353	6.892220483	6.850198954	6.981001301	6.72837748	6.723375974	7.010543472	6.869091121	6.692029271	6.880052707	6.447412954	6.816464962	6.821647196	6.827800886	7.099560989	6.820573598	6.829929021	6.742838698	6.848189094	6.698746416	6.720472234	6.597391083	6.913033834	6.855612761	6.885946369	6.854875991	6.613532188	6.951943199	7.090808937	6.650662181	6.889656671	6.977668694	6.81362464
ADAMTS18	5.695797616	5.610667916	5.870497078	5.655558128	5.712686309	5.495644996	5.508876297	5.542789707	5.445612158	5.653819376	5.534145408	5.791720132	5.735211302	5.687115927	5.478415628	5.689341886	5.922882335	5.495904786	5.375730048	5.865580747	5.293288932	5.358251578	5.468251143	5.537376844	5.193753789	5.323790221	5.077625966	5.396732678	5.194207081	5.289783076	5.363505973	5.626229835	5.460852808	5.616372947	5.399606244	5.431483322	5.428778917	5.279038782	5.595920219	5.374669393	5.520707992	5.325354046	5.524558214	5.27005032	5.857116031	5.424739366	5.500103462	5.737359381	5.610916808
ADAMTS19	5.622555478	5.228224636	5.706647775	5.602698299	5.285975169	5.636749286	5.702448241	5.453297766	5.195276526	5.703267937	5.227324943	5.20251785	5.472831126	5.358637251	5.175733035	5.181242357	5.235353262	5.335177289	5.135749517	5.677021268	5.055000201	4.998110738	5.412237228	5.198549805	4.915309825	5.044901848	5.020465246	5.11358369	5.046690896	5.137153606	5.140830863	5.111015286	5.184743254	5.319450244	5.065921449	5.243074155	5.100499211	5.085924456	5.468893465	5.10999289	5.178959756	5.20952476	5.097309143	5.347033854	5.318023074	5.20158074	5.457193985	5.274458776	5.526115447
ADAMTS2	7.146123632	7.261732254	7.064698531	6.909121434	7.145203273	6.897724998	7.001413177	7.003074695	6.987010148	7.033980632	6.943342201	7.515690576	7.344406582	7.126054073	7.964109561	9.67188137	9.959565038	7.897341589	7.512935244	7.725918304	7.580779212	8.774945269	7.78512306	7.041638767	7.645681518	8.054694399	8.099384573	7.567802696	7.625670945	7.28114814	7.560415522	7.111102709	7.249526247	7.41073574	7.896561625	7.92733979	9.016773949	7.989087985	7.260540854	7.403481878	8.195949163	7.373105565	8.521062424	7.541139638	8.123942666	8.11815549	8.456933144	8.895834294	7.207859163
ADAMTS20	4.716156515	4.476194904	4.606163789	4.801445995	4.69779172	4.591449983	4.51766182	4.535935164	4.714673675	4.685765229	4.421715199	4.438173685	4.588598444	4.720069808	4.501512498	4.542710844	4.627539005	4.515263105	4.326718312	4.869138765	4.386393792	4.396169274	4.878747606	4.342976646	4.3970301	4.351819464	4.287534004	4.436840252	4.361181588	4.339586765	4.418052299	4.400853514	4.430494537	4.607075383	4.439959696	4.442780787	4.371957395	4.285487449	4.315467742	4.520907094	4.58450484	4.634015012	4.500084127	4.553687996	4.58042075	4.309449153	4.59007496	4.632757296	4.725884717
ADAMTS3	5.561754428	5.277141225	5.580493554	5.363198615	5.424573694	5.347990707	5.350447041	5.639909008	5.488610372	5.449597417	5.512430398	5.650410411	5.456885531	5.418061566	5.422491116	6.461886192	5.980818053	5.779388134	5.688393965	5.670667161	5.516512315	5.909487534	6.366420673	5.300078104	5.602404827	5.925003277	5.947974228	5.626273846	5.800823689	5.453580741	5.684238067	5.180630658	5.452136149	5.468162627	5.741896603	5.967114008	5.811644077	5.779226202	5.695507194	5.881790043	5.859680842	5.845357867	5.650799661	5.590391854	6.191586997	5.599490093	6.065965317	6.753668076	5.74701581
ADAMTS4	6.151020101	5.988512293	5.958909582	5.946634411	5.93948183	5.905544834	5.647751109	5.857179642	5.703446649	5.941155723	5.622080426	6.823682008	6.190729102	6.029680851	6.241181924	8.994684383	7.380540464	6.840309725	6.31780384	6.876414368	6.754954153	7.95459206	7.15261242	6.244273091	6.416369878	7.146086176	7.21444097	6.438548094	7.483818975	6.218887781	6.918392593	6.202302763	6.392337471	6.337553852	6.623102734	6.899111915	7.43093116	7.381829795	5.954094138	6.588280241	6.844504741	6.614517885	7.032237804	6.560565957	7.191335782	6.723005199	6.610881672	8.705628591	6.63149937
ADAMTS5	5.717153226	6.055415836	5.973218172	5.870226986	6.058600546	5.614227145	5.801816488	5.875320681	6.029369466	6.091289454	5.914952771	6.506228635	6.29587583	5.770064469	6.559949423	7.833151742	7.734155242	6.574181544	6.021603733	6.567859548	7.049100552	6.741658308	7.616015928	5.894370019	6.578116163	6.301412743	6.718066657	6.281540552	6.443083922	6.727479073	6.29699404	6.15287217	6.327402429	6.585809439	6.08247182	6.771443527	6.509885643	6.960222318	6.295002785	6.205933862	6.761280752	6.296133578	7.704228728	6.269439762	6.61490627	6.519743139	7.048285639	8.302855315	6.487449742
ADAMTS6	5.003244413	4.946296094	4.953257046	5.011943635	5.008580787	4.819533698	5.044447819	4.72362366	4.874095461	4.970930283	4.843850146	5.046229101	4.986435275	4.899382555	5.031259493	6.730244151	6.025250092	5.337556029	5.296267757	5.177917062	5.128612699	5.664668518	5.234725062	5.088147372	5.06244509	5.244324054	5.607966541	5.078266635	5.105035684	5.262511828	5.276161473	4.899431699	5.193333597	4.996578048	4.874588657	5.297142557	5.476095623	5.314521428	4.952476347	5.357091118	5.15895632	5.124173386	5.43391483	5.130475514	5.131059064	5.228362493	5.512262318	6.314772963	5.255015599
ADAMTS7	8.047740499	7.597039454	7.673258172	7.528791745	7.873111098	7.722007415	7.556210987	7.517703264	7.387425092	7.756747588	7.420611382	7.798787598	7.88828869	7.944141623	7.777940126	8.259904569	8.110153035	7.843816512	7.723598768	8.047216791	7.395060508	7.757561328	8.068315299	7.496422517	7.443564176	7.752350529	7.599393382	7.811307854	7.684824583	7.31563413	7.873432378	7.446689069	7.579629104	7.866028173	7.685415567	7.901035816	7.820802032	7.529466777	7.672879035	7.627003564	7.81432302	7.809108865	7.528155515	7.726674061	8.12478741	7.535352749	7.948497169	8.007754287	7.899818055
ADAMTS8	6.876946386	6.596147662	6.757661118	6.614540575	6.847384671	6.697145853	6.683575074	6.647699515	6.445742223	6.671351339	6.500871535	6.625874801	6.77345446	6.560424385	6.72773426	7.349364793	6.83935086	6.810092351	6.461968227	6.842667518	6.609765916	6.661290125	6.873494241	6.420146945	6.556725766	6.377926314	6.343622061	6.617236407	6.636301679	6.383055729	6.7377171	6.245251373	6.513752049	6.755960377	6.835537926	6.766284639	6.830527006	6.867771444	6.7091827	6.721788441	6.995576884	6.676680561	6.970009229	6.746518627	7.083801971	6.660119861	6.80956993	6.600035048	6.774625315
ADAMTS9	6.398767564	6.727993347	6.13888782	6.293318825	6.256942031	6.284842311	6.554634518	6.105185508	6.628660906	6.469923591	6.323647584	7.998198131	7.722945912	7.1028204	7.926058688	9.583034778	8.609972707	8.295099364	7.466468719	8.602462824	7.926872356	8.955224289	9.228412259	8.244689305	8.160721772	9.475608269	8.483220791	8.156500062	8.316156384	8.018394108	8.537453985	8.017045405	8.918468391	7.044170962	8.176253059	8.314899475	8.39293944	8.288675451	7.866507344	7.837127713	7.591798641	7.848487222	8.683562759	7.956629443	9.479772001	7.819083897	9.064997946	10.42113193	8.456764612
ADAMTSL1	6.447306122	6.228478611	6.559785972	6.451135508	6.75907169	6.887081692	6.359422768	6.516151231	6.661186268	6.042309978	6.488046053	6.083710606	6.214814161	6.311337009	5.941287118	6.502442756	6.327014071	6.11176418	5.562785212	6.159641482	5.834816478	6.060248331	6.271294032	5.567473142	5.817726141	5.737427156	5.64190963	5.757506801	5.746232702	5.536158861	5.947375469	5.520608131	5.627191754	5.800284666	5.814581097	5.52532772	5.892846276	5.728017021	5.829163622	6.153866646	6.045264568	6.168793906	5.821718715	6.132344556	6.280070831	5.711210926	6.240185444	6.397574237	6.079781634
ADAMTSL2	7.286686349	7.136470195	7.069036353	7.007273869	7.131167737	7.073054986	7.094794516	6.983676275	7.000785747	6.953284403	6.99425476	6.837457106	7.222371292	7.265029944	7.074407564	7.477715164	7.334502715	7.1143867	6.87551305	7.225454882	6.749951855	6.870681062	7.29797402	6.966908838	6.694445674	6.860729718	6.718271248	6.944461232	6.880435973	6.764257706	7.00117382	6.61830764	6.729704025	6.875620661	7.07833945	7.185909091	6.994752392	6.772484431	6.932628831	6.879126169	7.102547796	6.88503227	6.715791838	7.043307363	7.179230451	6.845094036	7.119696312	7.246863943	6.832487338
ADAMTSL3	5.940226929	5.874235359	5.251433001	5.376522212	5.741668491	5.590450107	6.194911619	5.99206452	5.900011517	5.421143616	5.68535172	5.5868683	5.584034643	5.265410023	5.594733951	5.699836012	5.332321658	5.320550613	5.368817485	5.44232875	5.139905871	5.333514216	5.643045635	5.398600057	5.115467428	5.098119493	5.260750303	5.497662804	5.43383666	5.125578377	5.542954504	5.273594438	5.41976233	5.112674301	5.345550351	5.587075079	5.34062286	5.360380685	5.578319592	6.063127599	5.891938857	5.830949953	5.675982976	5.60477253	5.292942941	5.497133455	5.391523005	5.161247388	5.563384476
ADAMTSL4	6.595559467	6.36360048	6.468206389	6.274102124	6.455859843	6.345066252	6.635967929	6.596884473	6.353584207	6.339091279	6.352427529	6.764042521	6.786549622	6.627946939	6.630926416	6.920549853	7.108354239	7.159810836	6.81553477	6.844072529	6.313823703	6.620020317	6.940579934	6.523081521	6.567686316	6.595325101	6.678775164	6.578405172	6.598064203	6.452792344	6.695961862	6.455019245	6.441014736	6.535564316	6.762424114	6.417294081	6.961094162	6.744710781	6.473408734	6.636362754	7.031607487	6.523845954	6.868449002	6.621683237	6.860372157	6.665238424	6.663231036	7.257081919	6.390136673
ADAMTSL4-AS1	6.566179958	6.011804447	6.209429715	6.449585076	6.267476379	6.581854754	6.222739637	6.349366008	5.977122412	6.818312429	6.193213111	6.754030749	6.693703889	6.812997484	6.567657771	7.342843351	7.224145824	7.710783947	6.799188622	7.193647474	6.555475805	6.556435656	7.066355631	6.535823896	6.490486372	6.799146024	7.116693601	6.10055006	6.392925818	6.492462138	6.444126441	6.409292518	6.491780938	6.315462629	6.379191271	6.217839103	6.563849816	6.302880271	6.364446355	6.30924624	6.598042615	6.3885714	6.533172627	6.569420017	6.7371354	6.298131807	6.562594835	8.059578815	6.085567603
ADAMTSL5	6.882046409	6.785952874	6.882321202	6.774529506	6.906056124	6.665749023	6.620430158	6.567425327	6.390945233	6.861796475	6.634299908	7.030657708	6.986512268	7.030132309	6.981217371	6.94007491	7.115154965	7.213904876	6.779194435	7.045188565	7.084451258	6.553807854	7.158439115	6.658873161	7.063579409	6.624041855	6.579857404	6.73030459	6.91970261	7.050637175	6.942282895	6.454484304	6.738677285	6.866243768	6.526765231	6.803050415	6.55321081	6.769821705	6.829127708	6.671559531	6.847823347	6.713169167	6.806780779	6.970416728	7.455866488	6.659272004	7.094889208	7.142931423	6.555022973
ADAP1	9.222389277	9.145832041	9.252005734	9.31114157	9.194732511	9.389308358	8.942157408	9.222559972	9.179915011	9.33969386	9.429688695	9.455761159	9.15157032	9.154286436	9.181859103	7.276457414	8.377919432	9.225362941	8.985925821	8.913214574	9.362945488	8.511340304	8.754810452	8.863967974	9.206695439	9.264134016	8.674619655	8.949107934	8.839890666	9.623440254	8.827303256	9.494079417	9.019344017	9.532666612	8.575281983	8.844906855	8.630341456	9.203160827	8.892112992	8.653855339	8.756370326	8.478659778	8.967573863	8.940701525	9.231178105	8.718728831	8.864060387	8.460182143	8.93375611
ADAP2	7.086990277	7.480951144	7.819773501	7.418248837	7.644595883	7.323267837	7.822515692	7.596365628	8.304444771	7.929985967	8.227389729	7.87790502	7.90155469	7.719428618	8.034324277	8.143119258	8.193324271	7.570143149	7.654002898	7.967676932	7.63984168	7.510545915	7.534280676	7.493822474	7.531084779	7.569930337	7.939632656	7.459688382	7.563976277	7.558002449	7.683091098	7.894843292	7.472704968	7.87995552	7.718764675	7.858609484	8.112353438	8.099989017	7.739696157	7.792600174	8.044358763	7.882888818	8.254617059	7.548318884	7.641832916	8.072456159	7.493701803	7.771654488	7.249067001
ADAR	9.291104639	9.506689173	9.286006201	9.346643578	9.27582726	9.262357123	9.203670612	9.273864733	9.502346843	9.433539089	9.22642851	9.807527288	9.487712361	9.369183035	9.704007145	9.919240515	10.18014955	10.00632625	9.944598134	10.06482186	9.926511456	9.9375932	9.996735432	9.772854283	9.858586152	9.897064009	10.04800087	9.660606707	9.934373506	9.899168445	9.827818133	9.906367765	9.705271896	9.506117474	9.759545571	9.766309512	9.938589376	9.814791808	9.649956501	9.792350448	9.778320113	9.672106647	9.835390465	9.685400595	9.691636295	10.18906835	9.636998806	9.80973634	9.547248285
ADARB1	6.335279396	6.621452294	6.28281243	6.537914141	6.67992224	6.583135921	6.769146955	6.559100469	6.471090956	6.791774474	6.577980335	7.185260797	6.943163318	6.722255023	7.328399643	8.488564406	7.493571471	7.007382182	7.606300831	6.780010138	6.850428659	7.380671642	7.325833415	7.355200655	7.140572212	7.280071539	7.669792078	7.138136469	7.327304424	7.03890928	7.418645179	6.925293284	7.292203519	6.737901702	7.37091963	7.492321669	7.286114104	7.34419918	7.263273499	7.965013597	7.266842289	7.378804837	7.409650546	7.128073482	6.922800147	7.250951815	7.060688676	8.345018321	7.099355356
ADARB2	6.985209087	6.725636691	7.086790293	6.838141737	7.015365707	6.396026428	6.73169244	6.725857993	6.445172124	6.884517014	6.704385684	6.99099489	6.913267083	7.079596924	6.808688596	7.042474308	6.978458839	6.752855811	6.981667179	7.143658331	6.639904593	6.67232196	6.928541055	6.842149088	6.664473978	6.684681106	6.361854378	6.650922341	6.599389182	6.499195422	6.939887016	6.384543867	6.686893623	6.74211563	6.78544259	6.606552284	6.890854747	6.532337494	6.821380064	6.749758153	6.716873036	6.749965252	6.548110238	6.733933038	6.948806282	6.519115146	6.825488624	6.499063395	6.852074351
ADAT1	7.578456194	7.970328338	7.679306771	7.967611855	7.632609988	7.819266953	7.925531441	7.94174722	8.033397459	7.83576805	7.812332251	7.437578364	7.489535141	7.255060275	7.637003894	7.907187751	7.499105621	7.650460922	7.374495748	7.354803169	7.95304421	7.8017642	7.192157038	7.531222001	7.673687345	7.566750179	7.851539085	7.617539432	7.768193009	7.728704534	7.665623911	7.728362428	7.607430219	7.733889089	7.752352877	7.791756989	8.152695347	7.9298149	7.89444089	8.130968759	7.990027682	7.913287265	7.950131622	7.621708051	7.708189624	8.054724038	7.546514761	7.293421972	7.185904404
ADAT2	7.387519359	7.79901842	7.409429395	7.356461373	7.677966261	7.981358669	7.862784235	7.976000286	7.919998229	7.96306443	7.815518353	7.542735873	7.712812548	7.6430844	7.286717789	7.456963089	7.214993904	7.360203703	7.67016057	6.87253051	7.564873059	7.575536592	7.756570981	7.738604414	7.569994868	7.583373883	7.432658241	7.554891158	7.34516712	7.650903282	7.536204284	7.657206782	7.661988871	6.999842369	7.281153094	6.829177755	7.400071343	6.876177895	7.252755939	7.437080488	7.05083609	7.423656325	7.174358697	7.326257619	7.218863989	7.779119073	7.66926939	7.803431631	7.603449545
ADAT3	8.541613034	8.148987909	8.474947028	8.613330741	8.533105715	8.359212418	8.075057827	8.427821517	8.131848956	8.284273148	8.29018271	8.052868501	8.504616804	8.503750659	8.187726297	8.102916168	7.950680299	8.43920479	8.224636768	8.25077375	7.865233073	7.831637775	8.07715408	8.375461742	8.242434044	8.127526034	7.762589057	8.253626068	7.976757351	8.045994234	8.348055024	8.123119061	8.27217043	8.492100608	8.314204284	7.854966515	8.141875602	7.959745524	8.323602784	8.070035262	8.107593835	8.147027872	8.143563829	8.514911457	8.425887783	8.018933983	8.312802097	8.070760697	7.869216065
ADCK1	7.334700879	7.341628082	7.565288871	7.521999328	7.083671981	7.312088995	6.893091146	7.276475731	7.292084974	6.810606543	7.012868311	7.03291979	7.156465035	6.940290474	6.914563148	6.539779679	6.942084367	6.95132385	6.804629815	6.497959253	7.067268089	6.647602909	6.594983215	7.226021257	6.869511763	7.275842743	6.826619861	7.313996644	6.863635412	6.967946354	6.961553467	7.531130482	6.734683576	7.085198664	6.936161284	6.81917845	7.004242244	7.061347294	6.987964639	6.703219981	6.85522579	6.69254761	6.596596641	7.073816161	6.936941607	7.123957028	6.995363041	6.221885327	6.507246127
ADCK2	7.018561525	7.071245154	6.931420325	7.102911204	6.981401788	7.41728352	6.971677998	7.131345648	6.878241328	6.697136306	6.911975795	6.894923204	6.82791134	7.002231125	6.683889961	6.226914416	6.393837145	6.472003089	6.854892156	6.191159845	6.655990087	6.604323261	6.341646268	7.131853978	6.966992687	6.733702009	6.657726771	7.039412415	6.787674634	6.411981185	6.891673398	7.196975909	6.855358024	7.238284315	7.110636711	6.643897685	6.747750663	6.872320926	7.007474234	6.934209259	6.835958636	7.19141094	6.932189967	6.743553802	6.322924012	6.703259065	6.406502039	6.047029695	6.645966647
ADCK3	8.439323257	8.292028788	7.926953136	8.473539538	8.460728598	8.50070344	8.160568836	8.207570554	8.494178445	8.318744971	8.174344828	8.194050888	7.871781936	8.249884832	7.927789624	7.662860878	8.011044137	7.386550751	7.759588338	7.325529728	7.662947344	8.089240006	7.327045741	8.491619976	7.712501812	7.750062502	7.825460868	8.573516023	7.838819601	7.536533707	8.094291322	8.126168797	7.963889504	8.076739118	8.652661522	7.804431008	8.159612074	8.234012507	8.133154601	7.873216728	8.22222151	8.466226356	8.191648288	8.223883723	7.491167204	8.185210277	7.769699148	7.451702124	7.608320255
ADCK4	7.367824106	7.236943509	7.392831379	7.489469237	7.335858498	7.418017544	7.133357669	7.189826368	7.25820126	7.196442741	7.326749851	7.52539571	7.419472	7.404544825	7.481967773	7.404603421	7.388117297	7.406161529	7.50495473	7.508224571	7.494411518	7.314079648	7.352206861	7.491912777	7.276272103	7.485981463	7.369526927	7.649474489	7.432755842	7.603551757	7.361182391	7.538105908	7.284267781	7.236547973	7.429148108	7.184411996	7.397940145	7.456840673	7.197275645	7.207351453	7.084152123	7.32017308	7.156373992	7.306213587	7.567857692	7.34275534	7.302445371	7.271815633	7.187327454
ADCK5	8.307441255	7.988748213	8.108808215	8.117538795	8.186260713	8.193697701	7.94814984	8.022866254	7.953017826	8.019984123	8.103966314	7.945640473	7.987679243	7.933782849	7.81292044	7.528449461	7.617170256	7.867433064	7.56180045	7.553197918	7.636835672	7.474752619	7.444747371	7.602528974	7.684822123	7.646760514	7.315612019	7.684040261	7.699127185	7.762234715	7.776861497	7.80240109	7.86332149	7.78124914	7.550159514	7.346685775	7.59969927	7.450305621	7.762923752	7.48332475	7.439618623	7.310122363	7.520923035	7.93981368	7.958660059	7.780310275	7.736128656	7.342379233	7.515690335
ADCY1	6.811890486	6.449553844	6.544614056	6.495810755	6.515269002	6.401705173	6.317606653	6.568224392	6.27785663	6.243375363	6.474185081	6.538981743	6.747388354	6.674180951	6.577826865	7.102849387	6.774978738	6.516164098	6.507443587	6.600564825	6.41942815	6.475659844	6.565175659	6.572856786	6.340168488	6.439146694	6.377195303	6.696366611	6.621303492	6.518694091	6.580052075	6.170586945	6.402279172	6.541372456	6.513437985	6.561848335	6.634140457	6.553613358	6.676809021	6.528933118	6.707604633	6.638149071	6.58375089	6.661456063	6.839474369	6.649633131	6.845801273	6.508226868	6.372509343
ADCY10	4.840348147	4.600332064	4.70930062	4.811488372	4.812408836	4.567282453	4.792082801	4.831850551	4.71681695	4.63901473	4.671187831	4.575811003	4.677696418	4.656995745	4.655599724	4.484720026	4.661664709	4.688680488	4.57637201	4.83487192	4.418419098	4.48427455	4.510960664	4.333708831	4.362929173	4.418122834	4.438990914	4.489318185	4.517310997	4.503360281	4.472494019	4.454303938	4.518178408	4.689601989	4.557560577	4.573475805	4.495318303	4.575297565	4.433766888	4.305942887	4.550391821	4.615533216	4.533883862	4.636785014	4.810302149	4.178580212	4.430274771	4.429574796	4.91386848
ADCY10P1	5.686548722	5.356657082	4.734108922	5.508783953	4.71430988	5.12406024	5.465888698	5.61204394	6.107500772	5.814171516	5.372596354	5.288909573	5.026652776	5.145625747	4.975215354	5.555616342	5.576309725	5.748130698	5.620669877	5.391770381	5.161612607	5.752803862	5.45955444	5.526800804	5.421883639	5.299304876	5.588794798	5.137655673	4.995652873	4.622323446	5.211256773	5.133809646	4.981499345	4.745453067	4.293680861	4.991244593	5.394264066	4.38640945	4.537153335	5.121284823	4.657902603	4.786218469	5.428414871	5.351738603	4.981003393	5.46168402	5.004361759	5.649423286	5.732558832
ADCY2	6.231137519	6.205117281	6.116760219	6.098599991	6.157878715	6.104752462	6.249338457	6.152910842	6.013193333	6.148069997	6.19419701	6.068539345	6.233217522	6.128688208	6.284764243	6.182693346	6.238026811	6.011726831	6.1136584	6.176879244	6.143889967	5.853075072	6.076858809	6.095445315	5.876268216	6.022500228	6.141839906	6.071407695	6.155274379	6.171050934	6.213464407	5.998020326	6.224794394	6.192509098	6.099060098	6.257185964	6.256069291	6.423677353	6.397785987	6.127552955	6.083018445	6.068179969	6.205546137	6.141240584	6.24100425	6.099438351	6.402904975	5.871755621	6.153416425
ADCY3	7.918954291	8.631803077	8.380654337	8.047923677	8.244651129	8.710708078	8.28095607	7.614056808	7.600953469	7.904835338	7.863601102	8.538858635	8.045824972	8.164562949	8.390152815	9.175203075	9.168677473	8.234661481	8.200921049	8.135443453	8.380878358	8.540930542	8.862070705	8.481054897	8.381886946	8.376111475	8.149662938	8.203927303	8.445989818	7.887578278	8.737810848	8.175048467	8.265460674	8.904390417	8.318851418	8.741385821	8.288605475	8.629198846	8.440896914	8.694948379	8.770352667	8.5020315	8.636006996	8.459149039	8.427226257	8.709979656	8.558050227	8.952901532	8.011432873
ADCY4	7.211972932	7.063822291	7.112704682	7.328058684	7.394517515	7.475397373	7.28420437	7.078511292	7.010753796	7.3626661	6.982298886	7.403473946	7.765618752	7.63619811	7.366082311	8.34696814	7.973482533	7.864985411	7.599569886	7.845390028	7.073027193	7.274350425	8.004864917	7.572355944	7.205759399	7.378688305	7.324920514	6.844694847	7.192964887	7.182795471	7.548340993	7.331657636	7.267639965	7.325045316	7.267445374	7.253694877	7.928991329	7.246066439	7.093220565	7.074343861	7.025294876	7.051151509	7.389789521	7.612913705	7.854084613	7.221799942	8.279209992	8.839912669	7.338348616
ADCY5	7.783559514	7.629478691	6.926896237	7.729658911	7.975016233	7.921087551	7.58291055	7.626227829	7.820912049	7.253583945	7.619209467	7.2169079	7.15511484	6.86540102	7.164097022	7.323470299	6.647258148	6.516443303	6.895198699	6.499229248	6.520996267	6.497680345	6.620709248	6.800067776	6.431520431	6.532532857	6.868306092	7.058955051	6.714816295	6.51210652	6.842065335	7.152306662	6.983875336	6.455942346	6.847281434	7.102690671	6.824202161	7.085400328	6.845338626	7.573228807	7.004585502	7.115012525	7.259441	7.056008542	6.745535952	7.17363246	6.96631736	6.502244853	6.657923749
ADCY6	9.514870535	9.215073322	9.44598641	9.407431675	9.35367479	9.472283411	9.063892713	9.446156331	9.367788654	9.054788779	9.472336592	8.83769443	9.247875085	9.53536865	8.785721547	7.845068952	8.213002437	8.322012983	8.727859604	8.282078263	8.277644827	7.795051845	7.907491538	8.951902303	8.861982234	8.368053859	7.914775624	8.601505012	8.369142822	8.438656465	8.735042889	9.035920998	8.786238514	8.541194005	8.394586594	7.868858812	8.271115183	8.082695464	8.799353467	8.385179121	8.413614889	8.733318361	8.428528861	8.785171363	8.505859275	8.298108308	8.699881963	8.155086112	8.606948352
ADCY7	7.398191252	7.337027578	7.066150466	7.135940324	7.413385305	6.938233101	7.475783641	7.356774064	7.317346226	7.410364394	7.387748495	7.87853883	7.650307959	7.397787423	7.790934981	8.462782948	8.31051044	7.963455638	8.073874005	7.932711993	7.787514925	7.909162371	7.858025781	7.577070685	7.762514749	7.672419731	8.077316935	7.335708054	7.917668541	7.501654747	7.71278516	7.387835907	7.895189175	7.641734924	7.656470036	7.844139304	7.977619001	7.938724863	7.532631777	8.051988363	7.980957474	7.719486587	7.814841181	7.65627646	7.907395173	7.97644307	7.933868465	8.249064251	7.544698946
ADCY8	5.870494539	5.396008914	6.203726762	5.840217508	6.110560411	5.623605357	5.685315678	5.796118747	5.400408994	5.876565563	5.800401098	5.751003062	5.946665731	5.933483918	5.775949	5.712248115	5.827877817	5.799030282	5.506473693	6.038167814	5.379412081	5.731336746	6.051961155	5.290176522	5.415232557	5.400485479	5.301426559	5.698754998	5.55219134	5.634166609	5.634940967	5.366583421	5.584725604	5.662875217	5.612781677	5.531605984	5.604062593	5.531550183	5.686026191	5.523910784	5.687961032	5.529477381	5.397729985	5.603707154	6.060559555	5.494226674	5.651782013	5.980828771	5.881873201
ADCY9	8.458529147	8.29872699	8.5238999	8.892998167	8.554932717	8.697782495	8.379524854	8.754407502	8.435931542	8.272800902	8.697442839	7.942721474	8.375755365	8.484406093	7.994327883	7.812737752	7.656320765	7.870047555	7.736153436	7.712010017	7.81488234	7.178377485	7.28338429	8.01108578	7.83483528	7.855494903	7.479321046	7.670750352	7.701305827	7.684752579	7.915228116	8.420057357	7.770503399	8.217336077	7.714456206	7.70523983	7.725142176	7.632637054	8.104090968	8.092768753	7.712922827	7.930973425	7.989960055	8.162759792	7.919411294	7.708717659	8.037567564	7.569682616	7.197639506
ADCYAP1	5.97143541	5.727615345	5.902696199	5.818230597	5.939481472	5.652631656	6.263001356	5.617571267	5.842396385	5.876064422	5.940401784	5.807961844	6.073989523	5.858280427	6.112536865	6.622862637	6.006746559	6.172059828	6.064157585	6.475401455	5.662725521	6.197483534	6.086740738	5.880613276	5.882389869	6.168467228	5.980567061	6.201885203	5.901030843	5.824538306	6.109874801	5.57400491	5.968421413	6.046691728	5.872331448	7.086033828	6.221879429	6.64012289	6.257522221	6.294126686	6.651385802	6.196417375	5.858329473	6.250426952	6.076656437	6.163555707	5.833320088	6.218399754	5.842150143
ADCYAP1R1	5.558761916	5.468881039	5.793002624	5.449952759	5.654265734	5.429373281	5.516580241	5.764923613	5.197958296	5.569647042	5.282872227	5.466837475	5.781341202	5.771732054	5.649944444	5.642515258	5.926095889	5.660070558	5.595156844	5.497113471	5.273592304	5.418458217	5.503151947	5.731123432	5.435612023	5.304960093	5.6815774	5.575362549	5.364668232	4.982226369	5.661711783	5.221502309	5.470365575	5.547950735	6.059084316	5.899002907	5.280591959	5.744421418	5.528018837	5.78239239	5.765637568	6.013666163	5.527327257	5.865623882	5.972221437	5.510188768	5.528194632	5.323264813	5.597411771
ADD1	8.652577282	8.681814463	8.84416335	8.798692985	8.903876974	8.962708413	8.56017036	8.536728503	8.731568361	8.660731058	8.641205057	8.801241616	8.843859057	8.837671046	8.801368431	8.805822972	8.80588741	8.661906479	8.995256237	8.62359319	8.66247726	8.671802023	8.357260695	8.877399663	8.84474857	8.775153206	8.799607122	8.81494745	8.929788268	8.698612264	8.747289592	8.829814271	8.817611782	8.57193823	8.520884799	8.575634454	8.443293776	8.781158574	8.68991002	8.74101162	8.638710439	8.641126542	8.762336414	8.687901782	8.757957805	8.76271445	8.788364177	8.789137293	8.599449911
ADD2	5.532876433	5.665531317	5.630853003	5.703189982	5.798823385	5.711081081	5.519858773	5.670024599	5.622283337	5.886811524	5.637146441	5.713866726	5.691050624	5.885665191	5.690255824	5.909155228	6.171477971	5.383151733	5.974210543	5.795127271	5.510467683	5.890866063	5.865725721	5.754067766	5.970105276	5.641053978	6.049191974	5.539340473	5.757689295	5.244135585	5.912334775	5.572112687	5.47055375	5.72235468	5.938744243	5.959248493	5.727389534	5.743567669	5.430519804	6.677788557	5.859345299	5.652002132	5.277840459	5.679250064	5.797353795	5.449571601	5.616742216	5.450846014	5.484392571
ADD3	9.717330959	9.700016843	9.402273837	9.362348396	9.321185214	9.597559876	9.5096768	9.690819337	9.722776164	9.541580306	9.677899826	8.867461155	9.061480959	9.366141823	8.834541164	8.978716917	8.728851482	8.422251518	8.968514314	8.026054471	8.794285563	8.8449126	8.233016037	8.981411457	8.793671867	8.497923083	8.832473334	8.867153534	8.767817718	8.856022718	8.600229057	8.919709519	8.823435467	8.918162265	8.516184541	8.382022356	8.770514791	8.768877895	8.964598576	9.013208841	8.902285492	9.100637799	8.750883188	8.843164959	7.891605357	8.910745831	8.517694495	8.53472	8.350608768
ADGB	4.647497403	4.791908183	4.47262602	4.963679025	4.614160968	4.960459286	4.872637967	4.578171919	4.86902615	4.3382655	4.885020071	4.193074562	4.351098157	4.61525054	4.056690299	4.031746628	3.971185501	4.300671088	4.107488001	4.346929331	3.923626896	3.993531269	4.20655803	4.541146611	3.881207429	4.073447637	3.984128621	4.284106069	3.990438223	4.109376999	3.958009857	3.971230416	4.016626726	4.221837548	4.157396282	4.053478827	4.309914689	4.094116516	4.456758472	4.172235972	4.196185915	4.416429543	4.310413222	4.308949592	4.188387369	4.009586211	4.185767268	4.238343216	4.53267957
ADH1A	7.909437084	8.094532794	8.247498326	8.333374994	8.195390982	8.515301611	7.605167844	8.379067496	8.429640429	8.839582202	8.227641647	7.189030789	7.39229685	7.385898728	6.976977727	6.480302704	6.116916285	6.454264021	6.683911694	6.164754126	6.537765471	6.169163797	6.326274765	7.083427711	5.863315157	6.576959547	6.200001915	7.126565374	6.028919118	5.58333302	6.563384941	6.803966918	6.429897698	6.560217717	7.189982265	6.399132126	7.617490446	6.62401764	7.210873745	7.57953416	7.221163155	7.298748941	7.235838947	6.766048923	6.315830481	7.503494948	6.627906763	5.57287702	5.929254345
ADH1B	6.771444333	7.646283148	6.544686213	6.469897515	7.266499761	7.773102475	8.147265957	7.828115366	7.662326979	7.740224628	7.747832803	7.311407139	6.041347333	6.141688696	6.791658536	6.565738957	5.230196535	4.968193134	6.891827823	5.410098182	6.103208877	6.62796263	5.392566891	7.440210695	4.524541476	5.366836044	5.967895534	6.810737341	6.004309462	5.183771811	6.567852587	6.221530777	6.386376951	6.124698447	7.054064377	6.60042599	8.289212903	7.294555968	6.619034567	8.195202921	8.162110232	7.294927928	8.078189907	5.654832446	5.625180193	8.32282969	7.044253358	4.510406471	5.514169852
ADH1C	10.81826161	11.34839859	11.68038625	11.62591626	11.7918462	11.78876074	10.77151516	11.64524173	11.78102677	12.00854369	11.42124971	8.788523493	10.11344745	10.60419271	8.822751792	6.934192698	6.756845094	8.106999915	8.425504439	6.323893961	8.410009132	7.205645464	5.496117705	9.258246412	7.710619909	9.267220461	8.001273313	9.845903181	7.165133796	5.905516649	8.578594972	9.650090322	8.65448471	8.103122736	9.34302817	7.421106239	9.222385739	7.973138802	9.813446249	9.779883635	8.930165949	10.09364081	8.980206446	9.361267946	7.878402622	9.446491193	7.736705705	4.562847734	7.169201729
ADH4	5.245796542	4.772298161	4.615298368	4.997903126	4.602727065	4.492318368	4.583105039	5.054506945	5.119973767	4.992554783	5.108956851	4.413825459	4.528719384	4.655797975	4.524096289	4.358351662	4.320895004	4.51309963	4.62129902	4.438417126	4.562142252	4.187775974	4.360306733	4.73165122	4.599382031	5.425789716	4.755439372	4.495852832	4.48631175	5.114392737	4.283457063	4.40485571	4.710182768	4.872681173	4.612042027	4.65477455	4.456393522	4.370576602	4.926040223	4.677526854	4.682188794	4.534330195	4.54392213	4.528219556	4.893840964	4.372628235	4.798627138	4.6058161	4.612356832
ADH5	8.91370389	8.949884315	8.787503069	9.036092767	8.923948181	9.53627046	8.632201596	9.022186442	8.933388913	8.914333576	9.052782286	8.621939847	8.487283757	8.429274812	8.569113669	8.727082442	8.462975608	8.453687234	8.827474902	7.94295033	8.897644872	8.305256031	7.950898199	8.654222897	8.750459613	8.233013549	8.948051072	8.861711015	8.371774518	8.616853695	8.564915145	8.735266265	8.577656324	8.699723775	8.742452127	8.271486395	8.717612001	8.70817278	8.661707652	8.888728016	8.540662657	8.608926164	8.415924571	8.496622073	8.572237039	8.694109696	8.535868737	8.080089324	8.548841659
ADH5P4	7.292571031	7.315776732	7.149003886	7.706383876	7.368914575	7.82884695	7.093347925	7.62455486	7.265662543	7.746833601	7.626323872	6.94699736	7.01067527	7.001055759	7.068380089	7.020576304	6.929844421	7.245153864	7.248420567	6.65646218	7.306362131	6.998789422	6.762122767	6.995586631	7.153751166	6.950118625	7.147665161	7.071791631	6.795687246	7.12941022	7.0453809	7.450163379	7.16241776	6.965603056	7.107830377	6.721640355	7.234337981	7.041385102	7.263858025	7.242242565	7.035956729	6.978333317	6.857729807	7.144775697	7.242727681	7.240377632	7.153060416	6.81628028	6.800635612
ADH6	7.725140823	7.819482633	8.531964529	8.295335529	8.18293592	7.88502482	7.090493995	8.531316846	8.551153308	8.525697267	8.684239566	6.469656969	6.602522971	6.498485013	6.921985358	4.655741974	5.111535286	6.298806823	6.079146847	4.985417751	6.391776542	5.290731692	5.716002719	6.549828489	6.362447126	6.985141147	6.142587774	7.016504993	6.191448894	6.869538402	6.28211433	7.848137314	6.612578212	7.118981932	6.718590045	6.238791751	6.4278196	6.565136138	7.770138692	7.017283333	6.74245336	7.170682443	6.556583232	6.680892478	6.455823981	7.202327428	7.064323065	4.77217531	6.709486159
ADH7	5.15775816	4.53138384	4.910256792	5.00093597	5.300758772	4.84959084	4.801434844	4.909035161	5.189171386	4.891424764	4.787597522	5.011319233	4.957915303	5.179284674	4.709197112	4.827767652	4.867889057	4.952812862	4.738270215	5.25579665	4.681259433	4.597912855	4.751417896	4.633482523	4.575477388	4.500985046	4.679513173	4.88981456	4.72238543	4.479899762	4.895530815	4.702675875	4.274374456	4.781540916	4.803723192	4.338650025	4.855400895	4.593246238	4.654775533	4.842680177	5.038814357	4.796239477	4.726543729	4.836174532	5.078681159	4.495904176	4.543930977	4.700388705	4.865630017
ADHFE1	6.825915574	6.290047964	5.679206566	6.701922029	6.400010347	6.393291073	6.627646203	6.454297411	6.363071455	6.057439992	6.42798132	5.59193055	5.623006365	6.351865957	5.653354181	6.149754561	5.763476913	5.292812664	6.391686879	5.386118909	5.259268866	6.029739481	5.317080091	6.172123175	5.72651182	5.715273405	5.849394028	5.644028657	5.569852248	5.302600159	5.603512706	5.792151331	5.518769717	5.028381787	5.251092575	4.987402811	5.762230558	5.148414671	5.187683714	5.373459144	5.577727078	5.525109747	5.287853261	5.786019601	5.871165742	5.838944117	5.394772882	6.193097579	5.476204301
ADI1	9.767789335	9.492357002	9.14711578	9.338510889	9.362571799	9.253792675	9.33044877	9.561488517	9.429557558	9.230485784	9.38872405	8.798771583	8.523748583	8.863016295	9.113060134	8.255454803	8.635089366	8.652428702	8.853438063	8.523174988	9.467658158	8.867299386	8.720460439	9.006195424	9.138873606	8.954764917	8.576551468	9.250171173	9.044794148	9.407950516	9.091964588	9.252989901	9.213611393	9.503363678	9.577634083	9.124042565	9.349969036	9.488040903	9.268920584	9.028540461	9.436382028	9.13883768	9.256954552	9.294823766	9.159820073	9.398426789	9.091965879	8.118067067	8.766629395
ADIG	6.298187616	5.846293713	6.345008572	6.094534404	6.52484596	6.200721736	6.121519289	6.303977466	5.712547886	6.255580574	6.232116399	6.047079967	6.477332748	6.383556779	6.185230243	6.234933761	6.526723329	6.574457829	5.979585945	6.374921931	5.900841386	5.93341737	6.443856652	5.971712813	5.87748916	5.881355042	5.778014146	5.921654375	6.069884036	5.950831293	6.165492359	5.992051982	5.931642415	5.984912891	6.065639974	6.001215921	6.02673432	5.784742065	5.752066473	5.835425067	5.987175	6.198724243	5.894741546	6.223257284	6.391455745	6.017957816	6.383789181	6.036492421	5.877546637
ADIPOQ	5.631828272	5.293218337	5.718725801	5.324811768	5.508115619	5.659612056	5.36962743	5.31447012	5.401181475	5.522158254	5.398569137	5.368423866	5.663788918	5.520735204	5.737845808	5.320142361	5.365910965	5.571432323	5.335562502	5.686637946	5.29458934	5.392515402	5.737408588	5.43544238	5.282630196	5.169315213	5.343436505	5.438249717	5.505737305	5.129684241	5.435026711	5.389244409	5.33676219	5.444672818	5.4995671	5.208587131	5.417010725	5.418160546	5.436219595	6.531575288	5.138398213	5.393550454	5.412589745	5.567534881	5.717504172	5.437621412	5.678406179	5.526255769	5.792651901
ADIPOR1	10.68124195	10.55878702	10.56960347	10.65046892	10.44004096	10.45500394	10.46515733	10.60605894	10.71817539	10.74646471	10.67912053	10.43049479	10.29903148	10.43346332	10.56440677	10.14905073	10.64176303	10.72315783	10.51045283	10.69886826	10.77961407	10.80738313	10.2494202	10.64019263	10.80224793	10.54798908	10.67913987	10.70343831	10.6923354	10.60540898	10.56724218	10.7924276	10.63508494	11.00914861	10.99707764	10.82435961	10.97132094	11.20678783	10.75430534	10.62190833	11.01591794	10.90009289	10.95432581	10.75978052	10.71052101	10.77115252	10.43791992	10.33310989	10.24295543
ADIPOR2	9.386479839	9.423403071	9.751824746	9.793614124	9.621691844	9.755314364	9.547987083	9.682578136	9.55442327	9.375909376	9.57100045	9.16938021	9.416448099	9.631195488	9.332915465	8.312817466	8.754029015	9.188025545	9.433217384	9.012061149	9.543608667	9.000652527	8.584228407	9.557213713	9.568480366	9.417637253	9.114413708	9.350533909	9.337899923	9.477468014	9.479640282	9.851085235	9.310628867	9.349433233	9.011895193	8.91496773	9.240933378	9.286139069	9.346130622	9.150518481	9.012803707	9.000606112	9.245176501	9.222258809	9.415657707	9.034739027	9.097445144	8.564076904	9.371245957
ADIRF	7.422024075	7.46617494	8.540123426	8.091761743	8.52270843	8.310605016	7.878446405	7.682232631	8.365441261	8.027759399	7.964261184	7.714912695	7.428929543	7.319852767	6.908183051	7.498595425	7.431099803	7.611917459	6.979670717	7.638173271	7.11438813	7.055936411	7.701047615	6.85580654	6.953072105	7.206686944	6.971757624	6.79175391	6.788943008	7.051259897	6.969966032	6.767814688	6.986847447	7.652681542	7.033796011	7.146802797	7.137078539	6.885429484	6.636102058	6.910387462	6.992297007	6.771624165	6.745082074	7.004361759	7.769212547	7.194072236	7.400890248	6.970739608	6.923030189
ADK	7.428055846	7.695413631	7.83978545	8.048264349	7.752596149	7.761835862	7.497052177	7.858248741	7.75256236	8.048181185	7.947203419	7.79716665	7.387436004	7.131885213	7.772875017	7.459022179	7.754256302	7.534545355	7.831707254	7.168059504	8.489887517	7.899399152	8.054871729	7.837163139	7.886858214	8.06330439	8.339429234	8.298395866	7.918949925	8.119507143	7.90029019	8.29749188	7.940979078	8.390280235	8.037115411	8.099709618	7.714945805	8.065967945	7.779024063	8.144210897	7.857778302	7.802073655	7.887004506	7.477867683	7.378970691	8.290060342	7.714834947	7.274122604	7.754576116
ADM	9.165903569	8.756699749	8.701612216	8.655385941	8.454037552	8.800908291	9.334555771	8.268084341	8.361754804	8.048809291	8.76703875	10.35271699	10.22429806	10.28875795	10.31444287	9.721216347	10.02622961	10.70006851	9.90388782	11.34449111	10.3078741	10.30305564	9.871290694	10.34504635	10.40003615	10.44939238	10.43703603	10.35182984	10.70915966	10.11343553	11.07489455	10.77644568	10.43850063	9.325871285	9.805451637	9.593033729	10.13113884	9.454395567	9.71383139	9.09364113	9.497968508	10.00281296	10.69837964	10.1602192	10.95349836	9.806981131	9.752592576	10.22008867	10.23203923
ADM2	7.787698345	7.416901103	7.789682286	7.398515383	7.731530762	7.466201707	7.503686129	7.543944897	7.143959545	7.617202771	7.47505839	7.752117631	7.956890481	7.967772519	7.935697689	7.765084122	7.907477235	8.24735026	7.754383543	8.179712167	7.370441443	7.635922553	7.682300152	7.689869081	7.829865068	7.451542664	7.471597079	7.76305469	7.602970989	7.619691062	7.903838921	7.518182371	7.48002332	7.639366656	7.784376647	7.630285569	7.653816206	7.693560548	7.766833278	7.613691347	7.793072897	7.881669637	7.683695962	7.906623746	8.088356227	7.463374073	7.782859073	7.62218412	7.651224724
ADNP	8.552041554	8.878484105	8.428415765	8.651204575	8.505152141	8.721253381	8.851334055	8.826248797	8.837322451	8.677043534	8.814008942	8.699346447	8.467840966	8.545957569	8.565649253	8.670233198	8.468786597	8.20355935	8.828130575	8.277665824	8.784185215	8.685051806	8.485145706	8.669060327	8.845667299	8.732575703	8.773091002	8.657757404	8.64096233	8.77436562	8.552687857	8.706657154	8.632681647	8.515756135	8.824771162	8.631404005	8.593562435	8.442143567	8.731175028	8.86686716	8.75955837	8.825231326	8.706713426	8.648361532	8.342543902	8.894718698	8.513070948	8.581995503	8.674311359
ADNP2	7.349753929	7.444676356	6.98021464	7.141800468	7.053596155	7.335299162	6.993832177	7.182208228	7.443211305	7.382053633	7.354425212	7.306756087	7.130156857	7.150196627	7.355825172	7.1967744	7.051265873	7.276851671	7.330762363	6.906746398	7.837959136	7.636524394	7.089707148	7.72535544	7.762055432	7.622898152	7.564032001	7.545662222	7.466052308	7.582872201	7.52905064	7.859396583	7.257608539	7.361185872	7.480099151	7.260359374	7.431287047	7.658091601	7.475629789	7.46238095	7.459121892	7.372171476	7.524489586	7.357497775	7.160913767	7.658502646	7.082390442	7.199733743	7.371341952
ADO	8.085629839	7.756399545	7.720845121	7.771920714	7.960277476	8.009334707	7.979224473	7.807199638	7.975447948	8.17108683	8.04672403	7.908480032	7.748723949	8.1174172	7.961770261	7.890572576	7.968873031	7.874597286	7.974993572	7.833539661	7.85325377	8.014874369	8.06343952	8.00009218	7.968073222	8.001372285	8.100178356	8.105742457	7.99827183	7.957419944	8.197769669	8.183002275	7.897892067	7.997449652	8.276682879	8.095497148	8.103732018	8.205524362	8.12315917	8.264166954	8.210427444	8.173056424	8.059102805	7.966392969	7.954929414	8.053305966	8.04819366	8.01069934	8.136338293
ADORA1	7.241465633	6.847236887	7.123737479	6.721601349	7.178354991	6.764423047	6.804860197	6.791048591	6.479153876	6.785293012	6.766759491	6.982587089	7.144930161	7.087225364	6.854668676	7.347310338	7.181267535	6.991068178	6.801841249	7.214378564	6.67207772	6.840416728	7.181496397	6.836495475	6.941463367	6.583121456	6.907849527	6.885922265	6.820029436	6.565372554	6.814828471	6.421204368	6.705947031	7.04804545	6.928058102	7.127631825	6.95787068	6.980256399	6.564094469	6.733623198	6.872778852	6.858717984	6.876352536	6.80012773	7.223439219	6.804968287	7.144000169	7.208048858	6.518976528
ADORA2A	6.846280895	6.717492981	6.949505706	6.761687975	6.793802722	6.616811863	6.603582883	6.855287012	6.776187622	6.882740243	6.834437969	7.190205528	6.917419612	6.988398393	7.214382863	8.422524223	7.893789779	7.924553388	7.671653142	7.762713133	7.253542974	7.768089198	7.76636947	7.05176057	7.327334717	7.705207551	7.957115152	6.978757759	7.667796433	6.94696569	7.229926292	6.864454442	7.076608979	7.393971439	7.493786689	7.976303387	7.596394862	7.605079202	7.127465736	7.777980145	7.466576381	7.335151387	7.373058556	7.223038784	7.29247386	7.199861771	6.926487477	8.11283908	6.973634925
ADORA2A-AS1	7.215622755	6.643492256	7.01621949	6.78764893	6.968577769	6.640451046	6.873606508	6.904025227	6.366942069	6.899524909	6.994857853	7.050230459	7.282774402	7.161730226	7.052136168	7.212242253	7.182404205	7.343679526	6.753665016	7.435786476	6.488063833	7.075848624	7.422722719	6.572450899	6.732627351	6.485754147	6.551107766	6.930253495	6.717788527	6.692922678	6.982526511	6.508477752	6.656393111	7.040734862	6.936191215	6.680890439	6.973600682	6.586172063	6.56482446	6.583929088	6.968855985	6.775874271	6.640536548	7.096870027	7.450822107	6.720988072	6.990626918	6.980894213	7.156851675
ADORA2B	8.157683079	8.427070209	9.717512644	8.961544989	9.082515674	9.191754599	8.386760704	8.148930673	9.190357917	9.250591327	8.927617121	9.003066972	8.474982665	8.695102417	8.355277558	7.402376378	7.978936732	8.774835911	8.385333973	8.426593772	9.066344626	8.284167084	8.47329551	8.67317243	8.702372672	8.788699019	8.147467824	8.563786057	8.533182253	8.715016318	8.801641761	9.073304288	9.164266774	9.191076841	8.428757963	8.094689189	8.675381546	8.566875342	8.431607653	8.644911365	8.200794461	8.276495751	8.467599953	8.557523767	8.986905067	8.532540823	8.695917591	8.148659508	8.655726473
ADORA3	5.819492671	6.156569497	6.169698272	5.78549637	6.31774161	5.755790396	6.393762663	6.579262413	7.415177486	6.777049387	7.353586899	6.404673838	6.233946848	5.952888206	6.610432387	6.225533285	7.105660143	6.022541542	5.654254916	6.522905222	6.626518277	6.50394981	5.954937399	5.99187091	5.73326291	5.662537563	6.273761885	5.726645377	5.549501736	5.428337679	6.008432897	6.441157123	5.593458032	6.691837427	6.476484054	6.752993176	7.832557742	6.38322716	6.049024085	6.423300089	7.190169802	6.203583395	7.592652411	5.947289491	6.389239945	6.244574049	6.65959812	6.282738917	5.977494193
ADPGK	7.785215373	7.789242885	7.626736381	7.82879573	7.888823314	7.759352136	7.728150646	7.539175499	8.112307458	7.64710166	7.750481081	8.045270569	7.685331721	7.545713709	7.864386333	8.441173084	8.418825299	8.335158885	8.318085154	7.975129357	8.268258426	8.721603331	7.952810197	8.117621068	8.380260103	8.386800955	8.654657988	8.175982871	8.383885005	8.175489399	8.076917346	8.448181983	8.143585158	7.849828658	8.073335345	7.978420782	8.334155692	8.232164571	7.810891853	8.115326606	8.082996039	8.002281265	7.9262607	7.931134253	8.208164984	8.382269388	7.985614226	8.694230661	8.138272113
ADPRH	4.887844119	5.196472908	5.206080425	4.719047214	5.130830542	4.995153308	5.422902843	5.25754078	4.989325717	5.469679945	5.167424118	5.466171579	5.134144579	5.342254159	5.333336364	6.159093101	6.014469873	5.477060573	5.828316264	5.807369565	5.62197259	5.746183077	5.687443178	5.363907752	5.607519168	5.955175857	6.370300817	5.556762596	5.667010486	5.328041147	5.720489247	5.198714802	5.479737839	5.607454602	5.674656288	6.523757554	5.788415061	6.341302181	5.633655349	5.976228382	6.080844521	5.70162406	5.946100617	5.374940764	5.4627671	5.859225375	5.556664966	5.646805551	5.557667844
ADPRHL1	6.667648979	6.547745683	6.595829641	6.826182547	6.523886742	6.771315868	6.480268184	6.705553716	6.280787758	6.409636822	6.607111062	6.221240464	6.397307353	6.573071479	6.449635701	6.050178303	6.234525395	6.124651123	6.006533937	6.320246914	6.132548051	6.038151232	6.253434627	6.198774892	6.383453551	6.076546841	5.892176376	6.053200383	6.222337386	6.300549047	6.150862725	6.066391438	6.164927176	6.468836677	7.070332916	5.952778655	6.163234291	6.066333786	6.353141171	6.055212586	6.513916583	6.362960465	6.038680082	6.184846445	6.407496249	6.239689568	6.248869019	6.252143792	5.951461081
ADPRHL2	7.393666708	7.152246927	7.48735798	7.493039762	7.3870402	7.728275954	6.962039905	7.146563549	7.123284546	7.222327804	7.188896063	7.45853603	7.407390569	7.526993218	7.272757911	7.157865149	7.170311567	7.580389925	7.392132521	7.394223762	7.468478623	7.263366781	7.252190723	7.534297895	7.680741313	7.570618474	7.259798135	7.424804195	7.653475769	7.717740215	7.587761954	7.919407475	7.659945497	7.60042962	7.546827475	7.495978567	7.338570054	7.66627483	7.484543401	7.360291326	7.474116739	7.236454838	7.488773508	7.346579333	7.824996214	7.393090581	7.455916893	7.299733598	7.207238389
ADPRM	6.116619524	5.765061555	5.901358488	6.129953652	5.998316081	6.105822688	5.971297522	5.967151573	6.323069333	6.011958815	6.11919318	5.761104497	5.504817654	5.720890617	5.463195688	5.876410714	5.71865526	5.804131809	5.923037809	5.567215596	5.712712335	5.987101773	5.672950124	5.942155708	5.56790468	5.752220964	5.978857414	5.778897774	5.866169234	5.854089085	5.726567946	5.828049976	5.709869362	6.161052054	5.681269086	5.710448915	5.723556378	6.015057343	5.743250851	6.158158942	6.059961952	5.937208926	5.921247305	5.635517423	5.48242775	5.728274397	5.624951816	5.789097383	5.125581372
ADRA1A	5.285089759	5.126218119	5.565128582	5.163226919	5.554104819	5.491760391	5.316517293	5.210342121	5.222519437	5.230938527	5.236336587	5.27172546	5.501903012	5.394721211	5.432644352	5.328010458	5.377585213	5.24683684	5.293438391	5.376911509	5.10346743	5.284394596	5.277113124	5.372132675	5.048998152	4.870877343	5.282340892	5.170235454	5.217649805	4.968708096	5.299555585	5.285331942	5.175175201	5.309929257	5.186576738	5.162765169	5.47110572	5.299770902	5.293950084	5.422399491	5.374145076	5.440996874	5.14839155	5.242578253	5.448465206	5.076221103	5.601956293	5.107596549	5.348597416
ADRA1B	6.932424555	6.57210459	6.753716628	6.596298058	6.627332602	6.508967184	6.607769281	6.631898084	6.46354832	6.732436277	6.506089137	6.455597632	6.725472357	6.740743745	6.501175344	6.558148231	6.525085008	6.651899684	6.61891788	6.651652728	6.505709809	6.507165054	6.600839053	6.546471074	6.612098963	6.549677753	6.28058488	6.55781401	6.563081965	6.406824957	6.437354341	6.3596737	6.504705172	6.588760149	6.554958004	6.492372039	6.519964563	6.307625802	6.667439139	6.626131891	6.574932658	6.818080771	6.386662177	6.481341349	6.806751284	6.387647801	6.404966121	6.349670927	6.508365676
ADRA1D	6.609306474	6.78450715	6.957374774	6.80809691	6.891537406	6.908253613	6.650521072	6.694962296	6.503163353	6.465972995	6.701328145	6.712442196	6.97076567	6.948416873	6.757070412	6.782528972	6.882165943	6.966010392	6.697277277	7.107635337	6.405421965	6.588940702	6.693445588	7.18788076	6.755402186	6.53800606	6.537093245	6.795431514	6.621010762	6.737859833	7.011393629	6.665200792	6.651050267	6.876493434	6.826525213	6.666658523	6.70923656	6.64134708	6.887255763	6.789111317	6.752179816	6.696749918	6.719762093	7.142518286	6.953652965	6.524935966	6.887154503	6.468832576	6.506160946
ADRA2A	8.660402151	8.292150287	10.08104566	9.044329744	9.61774769	9.257305684	7.833549408	8.06288493	9.008077385	9.414813862	8.545989374	9.05392058	9.105549372	8.690688815	9.142712095	7.960821867	8.043107074	8.23806385	8.556306192	8.551643377	8.197809556	8.304714917	8.353253188	8.703611083	8.623393477	8.786403549	8.564683538	8.917808465	8.662166792	8.751377031	9.02263297	9.193330889	8.778021367	9.201220116	8.85346757	8.921700768	8.602078212	9.002246064	9.065782115	9.166899982	9.174683739	8.955787171	8.982362172	8.680628225	8.944428702	8.642918318	8.923558623	8.207371413	9.009561096
ADRA2B	7.512289931	6.906878396	7.347940846	7.469869699	7.347431054	7.102463537	7.120614574	7.107346239	6.853192461	7.123332545	7.247338814	7.095731497	7.344062746	7.353567921	7.263388847	7.34844816	7.278269366	7.22973036	7.003536098	7.289331825	7.01906875	7.081992256	7.193024615	6.876715151	6.899218518	6.837562877	6.82909857	7.110185222	7.014134069	6.910180836	7.026967786	6.788150766	6.78253747	7.155812943	7.173244801	7.15368608	7.221002181	6.900751945	7.216226758	7.01689396	7.244907598	7.20482678	7.016954132	7.092627149	7.554669293	6.947981003	7.285513977	7.086064937	6.981309103
ADRA2C	7.599313807	7.227586567	7.585406033	7.631203594	7.607993961	7.497955112	7.28727711	7.394988444	7.150757384	7.377600701	7.319509506	7.712175262	7.525346361	7.622009356	7.54906595	7.540528459	7.517725007	7.378549803	7.267236466	7.564649933	7.178025303	7.397218554	7.529660027	7.164409805	7.246810751	7.381256579	7.083865744	7.396491899	7.343573675	7.305987126	7.498468335	7.240850422	7.41095475	7.675136315	7.361052911	7.563550661	7.586289711	7.369667363	7.569868353	7.316852568	7.490234176	7.301232982	7.468827233	7.427482678	7.661025628	7.474687521	7.727655123	7.365619603	7.432558212
ADRB1	7.771184166	7.297427788	7.656678422	7.408831807	7.689253895	7.447717386	7.547110461	7.522895407	7.261743012	7.466819432	7.45442795	7.463686505	7.653395295	7.89103773	7.693941199	7.623534585	7.605978486	7.5468376	7.376318448	7.663000567	7.257998919	7.324797625	7.620430605	7.590147507	7.299756511	7.143477572	7.182653191	7.578086556	7.377670198	7.188060267	7.640624031	7.172655793	7.408927536	7.542442935	7.52099423	7.507908938	7.333655608	7.399155861	7.635903295	7.506066734	7.298728528	7.662967656	7.547394686	7.384867258	7.661674059	7.119895585	7.313683675	7.404052442	7.589115174
ADRB2	6.503238342	6.491106636	6.737016122	6.445754597	6.620104689	6.422623667	6.527761427	6.409464745	6.556849581	6.72128259	6.396607917	6.691768434	6.637660555	6.661819298	6.644995613	6.814742726	7.036138893	6.918070706	6.692624015	6.971308575	6.453524853	6.720020214	6.818897503	6.250370856	6.419810284	6.525746485	6.760188981	6.578213965	6.553057144	6.352713486	6.743392318	6.546927421	6.577707028	6.759222487	6.816471212	6.603912326	6.670727124	6.482666545	6.525834882	6.604468508	6.735449734	6.96755214	6.598470787	6.730659503	6.942519517	6.265065152	6.888039379	7.204396814	6.787722055
ADRB3	5.84145503	5.535657096	6.167932755	5.667664028	5.960396535	6.001841618	5.853028323	5.795283662	5.478693595	5.928250435	5.712593854	5.847403024	6.006266318	6.033544996	5.859865358	5.797814773	5.779850781	5.927954604	5.641071513	6.250271958	5.656486948	5.653749743	5.924286976	5.610484655	5.762186956	5.544512652	5.669387806	5.830486967	5.676369154	5.662457593	5.599231956	5.405416512	5.7091827	5.677504702	5.811726969	5.4756147	5.928699534	5.44504744	5.805742396	5.769857109	5.593279639	5.677094842	5.929961685	5.906168822	5.867583318	5.59789581	6.019102525	5.744629079	5.796480114
ADRBK1	8.559114127	8.518049188	8.377480761	8.466576132	8.447816622	8.634277193	8.416802423	8.661410937	8.590188063	8.690523648	8.75933212	8.883030291	8.821896767	8.881590575	8.678546736	8.915607075	8.765823183	8.714836309	9.057256697	8.696271405	8.770474867	8.767142434	8.415841552	9.044001821	8.997327582	8.820902995	9.01141018	8.842002301	8.985053307	8.62883431	8.901520902	9.09816416	8.949438557	8.570896253	8.851123943	8.629555731	8.756818123	8.869130385	8.77599048	8.997972104	8.741792219	8.853044033	8.843215767	8.85300709	8.716585675	8.819141214	8.596946672	8.966752654	8.563923693
ADRBK2	5.617287084	6.301548525	5.426459538	5.84844978	5.655750926	5.299245197	6.560810585	5.975989269	6.446131842	6.454485685	6.002525932	7.038164297	6.088425299	6.101688161	6.71074223	7.534272956	7.407457349	6.525204397	7.528563922	6.99417792	6.781450367	7.742676311	6.843992433	6.8218489	7.437214118	7.182341156	8.071142841	6.782283796	7.485123467	6.843518663	6.996087339	6.496239637	7.116277641	6.630153899	7.263511923	7.466703947	7.26544565	7.699409148	6.662150708	8.08558381	7.380111312	7.304578597	7.36631621	6.761855741	6.210336621	7.579394782	6.683387672	7.159063836	7.045982073
ADRM1	9.027381788	9.18220838	9.420186404	9.305800561	9.120086443	9.2739616	8.780567901	8.977990392	9.078167588	9.067303708	8.930752404	9.479579351	9.565050697	9.229642358	9.411216924	9.193276589	9.429206608	9.573841312	9.419383269	9.362390805	9.669106079	9.567798055	9.407457738	9.393293561	9.380724216	9.468582034	9.461699381	9.575400752	9.493216206	9.820865512	9.321781696	9.676295004	9.348084479	9.574658542	9.558894428	9.53130804	9.458483214	9.841933316	9.151639218	9.173374591	9.177287069	9.039320538	9.451915255	9.401564697	9.613350977	9.528080022	9.257833661	9.288405101	9.225313217
ADSL	7.473382969	7.85665206	7.50072386	7.783874496	7.632192164	7.786733064	7.548417198	7.618090163	7.719889071	7.484597608	7.531575764	7.614797897	7.579193231	7.362839169	7.562093678	7.733395326	7.554667888	7.472056777	7.657623094	7.043787112	7.910044197	8.063641779	7.559772905	7.89234835	7.788165406	7.919731247	7.993137159	7.928241397	7.991679524	7.751535172	7.657338514	8.187168399	7.780741094	7.886029846	7.907177572	7.995047093	7.750793659	8.123358439	7.73225553	8.000534595	7.543012108	7.492633641	7.787000908	7.688011847	7.405379504	8.156296831	7.619582488	7.694557472	7.582869445
ADSS	7.909575611	8.253123968	7.464354547	7.896135398	7.513268094	7.777083811	7.968203946	7.536972702	7.799116867	7.671265375	7.724476174	7.692800432	7.858483239	7.885733233	7.883967932	7.640175197	7.240205974	7.187237431	7.724256534	7.493698138	8.008968308	7.817737264	7.412990228	8.244398389	8.281751077	7.968035242	7.783463796	8.207315107	8.036815014	8.106722509	7.830631062	8.335633917	8.161794797	7.940117039	7.673857792	7.714148759	7.645460102	7.739758261	8.037510927	7.894232244	7.744878378	7.878356593	8.119777829	7.762528942	7.384625809	8.015197238	7.82353401	7.825795264	8.122067124
ADSSL1	6.998259001	6.609532381	7.013969033	7.046265078	7.013389129	7.106341687	6.80176785	7.008278835	7.225852883	7.031011234	6.92731908	7.021532572	7.197846742	7.11310927	6.847477674	6.617371952	6.741490852	7.052735031	6.731017644	6.907858694	6.888269829	6.639029749	6.791769109	6.800170398	6.908544625	6.58725756	6.450840855	7.121353286	6.603198682	7.102922894	6.956436691	6.772827005	6.895635926	6.90365544	6.654291633	6.625206842	6.924182845	6.430689898	6.878563338	6.5891521	6.796912368	6.735851921	6.473966052	7.070772323	6.95706953	6.8196023	6.955157318	6.69012749	6.830017835
ADTRP	9.991452732	9.922842783	10.82662558	10.5421745	10.89227877	10.61685852	9.818445261	10.31559309	10.62030016	10.76198972	9.43799825	10.48210605	10.78890359	11.05589025	10.55004252	6.537826599	8.822631802	8.67356141	10.28006403	10.23002953	9.712361061	9.153998809	8.57563607	10.67401011	10.44199761	10.35721236	9.383296387	10.39516448	9.883723652	10.25953051	10.5120496	11.12831755	10.3817205	10.40260759	9.462834485	9.038525199	9.412055896	9.587183265	10.41000512	9.657353562	10.03367135	10.25063889	10.1716806	10.2352957	10.05151548	9.76747466	9.682078605	8.265742796	10.38845434
AEBP1	7.798480206	8.045986737	7.700029759	7.378405731	7.853473852	7.863630497	8.008122705	7.872339433	7.988552858	7.929201781	7.747554104	8.596836714	8.229906935	7.773614626	8.880977063	10.44040665	9.697831057	8.281076382	8.578685602	8.587545201	8.050699609	9.078164492	8.648414309	8.11563411	8.262219465	8.71745198	8.891205204	8.615469232	8.441652962	7.989098989	8.863140347	7.978332968	8.454473134	8.177462576	8.432472831	9.136801069	8.726622512	8.778759345	7.928100765	8.660334032	9.006037013	8.438946385	8.94387335	8.404727882	8.721177748	8.97692032	8.824054412	9.593309392	8.129005302
AEBP2	8.298515711	8.477977461	8.099685703	8.349091808	8.280536315	8.422624821	8.821993762	8.480904071	8.657554189	8.76138333	8.561843093	8.257430143	8.06548352	8.390219741	8.350749844	8.570321993	8.412414918	8.264590353	8.539782282	8.069142423	8.440068087	8.573096449	8.231447967	8.380199717	8.675079337	8.513334607	8.549275162	8.562242308	8.531068831	8.558378554	8.427498279	8.506680337	8.557197817	8.473941535	8.598739734	8.484219225	8.341856481	8.416930989	8.661456063	8.931989685	8.669743428	8.729362259	8.771563216	8.354328892	8.386090747	8.619727326	8.384535963	8.377554368	8.281719811
AEN	7.646866513	7.447144788	7.275388105	7.071278221	7.237663807	7.370664528	7.403349247	7.299436105	7.116271135	7.633568994	7.394281601	7.960236019	7.644573	7.652071303	7.692894272	7.660509329	7.985445721	8.111670589	7.18361827	7.4486831	7.920354764	8.060910282	8.082583565	7.801288791	7.508421534	8.035099779	7.643580661	7.632030261	7.783591884	7.759655179	7.73253368	7.819876874	7.692084626	7.959694679	7.85422618	7.981519029	7.991950381	8.407467463	7.95035717	8.129901943	7.90004875	7.4604004	7.882228552	7.701470293	7.898420745	8.088483693	8.061745286	7.981074664	7.848764853
AES	9.477154351	9.385586231	9.309091608	9.592774776	9.42353028	9.482453354	9.265739363	9.350141341	9.53354112	9.209516579	9.599567389	9.571273063	9.807578777	9.884096066	9.569767203	9.225971997	9.428196322	9.203032643	9.710089626	9.135536453	9.269210879	9.111804447	9.084724384	9.838267081	9.699954169	9.588832533	9.458982893	9.618169493	9.396755538	9.215617424	9.748985537	9.465017669	9.552241773	9.570212767	9.37905123	9.21559654	8.879840662	9.56810155	9.363605827	9.361320428	9.475844609	9.351857467	9.472492903	9.586274934	9.112548796	9.279568501	9.141021779	8.98376046	9.382655159
AFAP1	8.16085531	8.216774124	8.033091244	8.137409274	8.167290422	7.956165022	8.115150043	8.085441986	7.764488854	7.8601662	8.173594644	7.861042026	7.972390003	8.16729226	7.979684322	8.237265988	8.072583893	7.791378439	8.052920228	7.594258874	7.748834178	7.623864191	7.498564871	8.089488143	7.906359048	7.952570814	7.765204947	8.134677459	7.939873927	7.91476112	8.222021432	8.028388532	8.125881971	8.0533774	8.198095327	7.828206132	7.620824784	7.973572656	8.192306662	8.349526507	7.95736822	8.309109099	8.184931322	7.893752014	7.892988906	7.878287547	7.779544737	7.99206599	7.968335802
AFAP1-AS1	5.663409456	5.499132513	5.690461839	5.883326154	5.910943047	5.563187193	5.504042463	5.716408584	5.55813912	5.803987309	5.702585312	5.683793072	5.850777249	5.768129289	5.570004831	5.833102798	6.098542648	6.954650717	5.510543138	6.038136325	8.175329187	5.73583643	5.92443659	5.566272998	5.545914926	7.460347901	6.631621149	5.768059204	6.215625569	9.693246487	6.204123337	5.227791162	5.888428055	5.903891956	5.703502096	6.306490634	6.025171843	5.843905816	7.502962637	7.659378613	5.608478073	5.468856932	5.379438524	5.568617207	5.709979235	5.628017828	7.456264289	5.684175132	5.611566989
AFAP1L1	6.13022867	6.117633115	6.068355158	5.908999991	5.918997952	6.097261716	5.923214125	5.940014313	6.017335842	5.913931007	6.064922481	6.430101565	6.053778591	6.230949224	6.202636515	7.095089522	6.753549851	6.268307263	6.063332207	6.48720499	6.093627269	6.506388823	6.515827224	5.839388923	6.221460269	6.098077235	6.231479755	6.141531233	6.324043581	6.289870018	6.427466053	5.84910869	6.152098197	6.146971179	6.122518545	6.272665234	6.28587177	6.400382021	6.250021068	6.415174907	6.353807222	5.979477094	6.159689981	6.168644577	6.490803636	6.109199707	6.60646384	6.831581435	6.447545631
AFAP1L2	6.525513162	6.796271465	6.51490219	6.653941143	6.561271278	6.47797314	6.310051061	6.655781164	6.258990649	6.538855794	6.094921737	7.341448513	6.89546536	7.140334737	7.132124554	7.068261661	6.776080769	6.889392834	7.332449781	7.219384948	7.141403224	6.904208569	6.971923001	7.069480744	7.034735165	7.186860059	7.014280695	7.330496231	7.092225648	7.266969644	7.153838511	6.766689542	7.368816286	7.163839285	6.787030112	6.671397342	6.854738672	6.968483729	6.952451196	7.155568236	7.095030751	6.96079801	7.219013972	7.249020836	7.176631237	6.96885247	7.0414339	6.972093618	7.330355486
AFF1	9.658953875	9.650226212	9.666764804	9.706996122	9.520240515	9.684663452	9.745240189	9.745402799	9.748534791	9.567468267	9.719119408	9.436556643	9.582774369	9.634312317	9.456928884	9.559361335	9.535793171	9.367402753	9.4635008	9.609423039	9.40638383	9.656147905	9.265193808	9.73436635	9.42698463	9.313696267	9.401178089	9.382098238	9.374914239	9.200926585	9.347404965	9.363912563	9.271425127	9.342728217	9.457058434	9.04005723	9.663771983	9.201900903	9.463815824	9.288471285	9.514673607	9.720962092	9.531310301	9.528151103	9.214761552	9.507554888	9.316193819	9.373115524	9.089024488
AFF2	5.901564264	5.821795971	5.891694162	5.868359226	5.739022931	5.594790207	5.832912993	5.644987365	5.596853771	6.100175949	5.97167186	5.712485334	5.930904506	5.670336406	5.732755375	6.266025006	6.253406926	5.916351937	6.957082375	5.922707248	5.946804477	6.323110163	6.178337209	5.788089017	6.844872672	6.390996516	6.639848303	5.797988777	6.602700677	5.652779887	5.847912117	5.515269964	6.214534943	6.112325277	5.776943501	6.260992875	6.217922653	6.327976617	5.77498909	6.747183959	6.130781534	6.454518818	5.924548314	6.174791461	5.901502212	6.135150948	5.789140975	6.396627121	5.839154088
AFF3	5.762297276	5.909516192	5.456112729	5.381085309	5.578702414	6.001455958	6.327637202	5.754438596	6.144596167	6.406733369	5.933869455	5.868788462	5.95444208	5.555727849	5.661856802	6.549385281	6.201473205	5.490763737	7.216816449	5.685742456	5.631721718	6.904359819	5.775419089	6.525910732	7.053265856	6.446795694	7.562784281	5.896261256	7.009310101	5.445114268	6.481409843	5.461839741	6.403769073	5.860635955	6.56886372	6.834217568	6.221321014	7.124490212	5.966806507	8.37620251	6.581450012	7.107370505	6.376807672	5.975383571	5.537968156	6.628033185	5.746317286	5.376437689	6.172477106
AFF4	9.222988243	9.185555567	9.427393799	9.401615212	9.207018045	9.482869982	9.293532269	9.247608713	9.34371422	9.337439248	9.403308155	9.414680591	9.364799124	9.564126226	9.556478223	9.393857696	9.40883958	9.448224968	9.203090611	9.389850558	9.440173808	9.523215676	9.24740691	9.52199322	9.522489822	9.43693414	9.334046548	9.346518738	9.409592283	9.430964967	9.357588649	9.521167647	9.472639406	9.045900776	9.26099919	9.021036042	9.17376374	9.155862652	9.528095526	9.500036458	9.155091363	9.309847401	9.370866831	9.283757021	9.6211322	9.220980933	9.276733845	9.385015033	9.37453276
AFG3L1P	6.545543571	6.503710752	6.6913232	6.611328792	6.639647737	6.650464428	6.44478452	6.556173909	6.232314496	6.538035198	6.457749962	6.629005024	6.735132368	6.586453164	6.525138669	6.572356291	6.385637046	6.562966135	6.613718547	6.400829937	6.441017143	6.538102829	6.499733016	6.548048956	6.461155793	6.620323877	6.430443746	6.477907693	6.604078547	6.551979148	6.507559122	6.558722452	6.563195574	6.356703285	6.158757287	6.098169944	6.370910188	6.06699919	6.381786105	6.561732173	6.302002946	6.394271525	6.307234724	6.539328994	6.517535798	6.288809059	6.581362199	6.53179526	6.451914752
AFG3L2	8.969026175	9.137995342	9.192706087	9.329975721	9.140949252	9.506002913	8.961213419	9.225821265	9.226485105	8.909007501	9.023089854	8.220188624	8.36557502	8.595672823	8.171995715	7.463601825	7.674693567	7.883802318	8.177870085	7.277441364	8.436980257	7.984065587	7.745271584	8.588867638	8.461666412	8.595797664	8.068982742	8.658358379	8.279120846	8.508592721	8.162895752	8.968107157	8.663179124	8.573355028	8.488679257	8.065798053	8.134839744	8.308659965	8.469019584	8.285371173	8.070016913	8.415664799	8.413676991	8.40678565	8.102401381	8.454717981	8.204155285	7.951935642	8.147697297
AFM	4.770086959	4.601510566	4.739503647	4.768316603	4.7570524	4.558831267	4.621133206	4.53657734	4.64864723	4.695764489	4.629887521	4.337911761	4.421775156	4.536327145	4.608710764	4.544796093	4.472731489	4.654062245	4.554442476	4.865843123	4.51905142	4.381119776	4.574151972	4.556864311	4.550789873	4.598982857	4.546730701	4.409839947	4.468547233	4.466533317	4.351045976	4.173176317	4.761460131	4.434828883	4.322992069	4.454602151	4.500995132	4.567473722	4.561550863	4.390501979	4.535684146	4.435723029	4.299793815	4.538154704	4.594609815	4.395172195	4.597108923	4.927490082	5.15917119
AFMID	7.395960163	7.121668202	7.234578457	7.311487382	7.185541503	7.200229321	6.907602932	7.179693035	6.962259627	6.962103027	7.246056578	7.789045429	7.721419657	7.758835302	8.124725105	7.20260827	7.447662785	7.707543446	7.583080931	7.683453961	7.667921898	7.595076806	7.442975884	8.192696005	7.815473889	7.655295417	7.525493448	8.10883469	7.794338023	7.767049664	7.945468484	7.878961869	7.848149447	7.349482638	7.556793813	7.16833271	7.55678785	7.742883813	7.512610876	7.0893016	7.401156731	7.429523463	7.545813261	7.401573159	7.522067116	7.299635512	7.59721329	7.428303683	7.543015767
AFP	4.430684029	4.257638318	4.595065876	4.574493401	4.412532247	4.558102792	4.506383254	4.332337503	4.457639009	4.505775459	4.271948674	4.424220121	4.410311595	4.531768018	4.262535627	4.313313198	4.179750734	4.472399317	4.304627891	4.385259973	4.345656598	4.111896756	4.440391057	4.34812204	4.511759891	4.223936294	4.079943053	4.307244732	4.412527983	4.050754568	4.394590912	4.259055034	4.148875141	4.328233763	4.33874495	4.282133141	4.325164203	4.440952279	4.561771555	4.340173922	4.541533752	4.313460874	4.335366092	4.220356037	4.38049634	4.323373676	4.243489698	4.384877927	4.53538111
AFTPH	9.304785369	9.347396854	9.20308852	9.179761666	9.032922984	9.268127614	9.418369038	9.297629431	9.251197775	9.256272622	9.298438659	9.012458137	9.161851218	9.322295403	9.128489517	8.497756228	8.581728012	8.918997952	9.133519318	8.932642887	9.482854722	9.114466134	8.585071878	9.229867633	9.303329813	9.126328733	9.072732874	9.082984673	9.210152431	9.332630201	9.05336613	9.340007896	9.369030967	8.959495792	9.085311009	8.827430999	8.847296633	8.711907123	9.176690732	9.228338563	8.940472222	9.269473577	9.133190826	9.041102643	8.90297932	8.852558273	8.853013279	8.916695618	9.11110462
AGA	7.592789715	8.288409748	7.834692376	8.457637757	8.261645465	8.099125288	8.342921865	8.233034913	7.847561782	7.834717063	8.553434774	7.758532798	7.678290436	7.288236952	8.304487385	7.713419555	8.675181229	8.075648068	7.682536024	7.667657749	8.329376596	8.486764576	7.879205928	7.550207083	7.466110201	8.122505906	8.441386763	8.090705256	8.267604964	8.144619504	7.7274315	8.245246875	7.902188963	8.557423267	8.141708806	8.721525212	8.44029828	8.241915234	8.330716826	8.036973099	8.164125418	8.115919172	8.346194616	8.514099765	8.306678222	8.57624167	8.43713384	7.131988331	8.13718285
AGAP1	9.131092358	8.887674953	9.210728857	9.079014157	9.117819676	9.137521222	8.766946074	9.035634279	8.855871634	8.694862641	8.928422862	8.784957479	9.037124797	9.129281287	8.696479958	7.970018184	7.982777249	8.523506442	8.403606956	8.404468035	8.553770011	7.948746318	8.017131743	8.931439352	8.430655319	8.233080129	7.864972569	8.484800527	8.312729958	8.264866777	8.631243456	8.645990717	8.634417241	8.387750861	8.584068717	7.944479284	8.290013502	8.345955808	8.682773679	8.452526307	8.47022927	8.916892386	8.523870475	8.66279168	8.5253135	8.352634426	8.469324213	8.185781633	8.279031837
AGAP2	6.421664997	6.246466043	6.613954888	6.268767706	6.602389648	6.287074297	6.349564975	6.285025537	6.451526818	6.534179968	6.348749898	6.694451625	6.669532163	6.47497821	6.542444234	7.307252376	7.324959233	7.057731995	6.974153902	6.873067341	6.52273752	7.124078862	6.887521292	6.604443057	6.663177061	6.717970782	6.953536367	6.354765377	6.845588344	6.416982515	6.768262785	6.123710487	6.458484715	6.650229828	6.932778033	6.797240977	6.954969249	6.879328596	6.384558491	7.023757229	6.930319737	6.712922092	6.563718456	6.353480158	6.734366661	6.719237041	6.627179171	6.942448462	6.476402841
AGAP3	7.883372025	7.611998592	7.657536526	7.691124552	7.785103398	7.734776177	7.58183568	7.464575912	7.193418578	7.551979852	7.689325675	7.820743028	7.746156623	7.693472175	7.823354216	7.948528538	7.816367887	7.830777656	7.640051599	7.910915424	7.56119167	7.55600231	7.831287139	7.464659787	7.599294395	7.610430359	7.555368842	7.347663132	7.677783612	7.668252774	7.685235035	7.426519938	7.69161585	7.694838205	7.537712515	7.667967037	7.740289798	7.623046901	7.356930518	7.530562434	7.56595355	7.610656878	7.583172198	7.738020803	7.920737466	7.467040295	7.763048711	7.932878392	7.436291281
AGAP5	8.147773677	8.278661285	8.026101932	7.991130821	8.080910702	8.393236991	8.322246296	8.134637042	8.280507147	8.345402539	8.138782851	8.368149534	8.526163098	8.359191234	8.338297876	8.553570121	8.240793806	8.313738193	8.270280353	8.003831497	7.982380104	8.28700382	8.429537382	8.299285868	7.953011074	8.15160686	8.130207614	7.870373186	8.165391455	8.152375835	8.030583961	8.323131334	8.331432264	7.005913183	7.301576712	7.24780426	7.960432684	7.035822523	7.836282998	7.771692466	7.668732556	7.796191642	7.571837919	8.31463925	8.040667648	8.300785299	8.209255377	8.615626494	7.872722594
AGAP6	8.680904064	8.892109378	8.556216835	8.491879635	8.584920995	8.940910456	8.869310684	8.685098231	8.836202854	8.935821221	8.674795379	8.947053828	9.090734649	8.897801151	8.918866967	9.160682847	8.795734504	8.860265961	8.867132791	8.515310755	8.57602295	8.902699879	9.061066408	8.827234436	8.472338824	8.728312392	8.655412911	8.378581949	8.72628251	8.724336483	8.567737371	8.867542787	8.966014707	7.347222193	7.683495939	7.752331743	8.519397741	7.504385495	8.311592426	8.286810554	8.192785387	8.295731806	8.056178598	8.875510144	8.641618957	8.887792349	8.817805465	9.255282192	8.454772191
AGAP7P	8.680904064	8.892109378	8.556216835	8.491879635	8.584920995	8.940910456	8.869310684	8.685098231	8.836202854	8.935821221	8.674795379	8.947053828	9.090734649	8.897801151	8.918866967	9.160682847	8.795734504	8.860265961	8.867132791	8.515310755	8.57602295	8.902699879	9.061066408	8.827234436	8.472338824	8.728312392	8.655412911	8.378581949	8.72628251	8.724336483	8.567737371	8.867542787	8.966014707	7.347222193	7.683495939	7.752331743	8.519397741	7.504385495	8.311592426	8.286810554	8.192785387	8.295731806	8.056178598	8.875510144	8.641618957	8.887792349	8.817805465	9.255282192	8.454772191
AGBL1	5.156001579	5.061840524	5.148508856	5.038171164	5.177064384	5.138586014	5.408201313	4.981945756	4.801503524	4.720002465	5.073044032	4.891643457	5.23025005	5.357467571	4.949006292	4.936197776	5.064015284	5.047599065	4.950962166	5.29154269	5.069714277	4.778014647	4.956517428	4.947865284	4.935623691	4.748323186	4.615925256	4.921515006	5.00783417	4.767220345	4.961117131	4.99061281	4.821929943	5.149328487	5.133824537	4.868007791	4.892529384	4.5893861	4.956384489	4.934817284	5.091617619	5.21991901	4.530968732	4.958648024	4.776380419	4.72985139	5.162373656	4.942077206	4.999797648
AGBL2	5.3358679	5.475704739	5.834460827	5.99175027	5.797737508	5.707262753	5.371406832	5.783533137	6.084013565	5.636570193	5.731787408	5.127174444	5.150811295	4.816216696	5.028699624	5.022356975	5.123730376	4.87270982	5.220834253	5.275593563	4.941638341	5.173952482	4.847080674	5.036704194	5.208037989	4.655673853	5.336241349	5.195821388	5.042402834	5.063719779	4.961993202	4.988144815	4.868999125	5.09457129	4.935620544	4.913104799	5.289375873	4.902157583	5.194202121	5.174774701	5.144818476	5.030362699	5.022772133	5.328154446	5.126237658	5.142435395	4.944198918	5.284459269	5.233894786
AGBL3	4.389999922	4.461534902	4.629724026	4.469016354	4.412511961	4.309106739	4.355597226	4.44559069	4.70806677	4.320347603	4.63251281	4.339843208	4.396137909	4.445739823	4.316218821	4.56792742	4.314568862	4.548196687	4.361731382	4.618078509	4.201731933	4.594529748	4.438469032	4.338917649	4.260661732	4.417432261	4.581639871	4.441206145	4.221921603	4.217762204	4.348819313	4.500772601	4.471094306	4.471578475	4.310868743	4.74948136	4.628729313	4.48050142	4.448818684	4.609426308	4.466997867	4.667270747	4.545244131	4.37342144	4.510834538	4.288637859	4.28347953	4.643820417	4.766876538
AGBL4	5.54912472	5.253117186	5.675402222	5.19658967	5.578978411	5.347560006	5.335923494	5.21615377	5.304504096	5.371327327	5.43798784	5.352990364	5.51220058	5.62434457	5.300434817	5.105443867	5.344808704	5.498887422	5.025814268	5.461439104	5.010894792	5.158155243	5.17285124	5.378362864	5.156730109	5.417763685	4.98439664	5.35054497	5.009570664	5.12855339	5.298242304	4.765054268	5.15676621	5.373938455	5.26069719	5.225151969	4.980410605	5.160355251	5.587389198	5.376992693	5.150950089	5.60695253	5.211447655	5.246034825	5.506098583	5.233734202	5.299409133	5.045865124	5.838071701
AGBL5	7.211218891	7.08877514	7.124550951	7.186634616	7.247650142	7.342134229	6.683173361	7.079390378	7.22003197	7.089611307	7.319973323	6.749476654	6.923146195	7.008745415	6.867453708	6.528039829	6.790490989	6.854963852	6.969538908	6.572627491	6.969269168	6.661348086	6.435487018	7.319512814	6.820475728	6.800783311	6.766364617	7.166752296	6.876548609	6.870802483	7.070315717	6.836057388	6.765889028	7.124270272	7.115742523	6.641097318	6.774049761	6.82213258	6.997686527	6.726096208	6.880105316	7.121985579	6.897732568	6.91740568	6.810757343	6.976839231	6.96429847	6.555905565	6.661259893
AGER	7.044292385	6.743343623	7.070675872	6.754150668	7.042122745	6.78053346	6.858056049	6.630669956	6.682789	6.987028283	6.90481761	7.041222152	7.11777815	7.058797045	6.96703263	7.432672512	7.256473046	7.088919386	7.266713493	7.057764381	6.798448069	7.113268911	7.072909636	6.906431627	6.900086628	7.01838392	6.906660258	6.610377976	6.985905589	6.573103732	6.73880735	6.580066801	6.894454305	6.626183148	6.609909264	6.422633418	6.971282873	6.380958923	6.538626595	6.722256691	6.721242636	6.864024197	6.539288994	7.039848793	7.049006796	6.821637855	7.022277554	7.465021531	6.892222985
AGFG1	10.47651681	10.57274394	10.5680555	10.48810614	10.4028735	10.47060985	10.5377156	10.54906125	10.69710268	10.51153865	10.59369418	10.57603529	10.42344257	10.41273845	10.50897226	10.27319602	10.30965315	10.78817049	10.62278814	10.61307125	10.97907991	10.70772658	10.73075433	10.51789654	10.88406401	10.80254713	10.72469318	10.72435241	10.78458333	11.07049916	10.63821316	10.86277014	10.74118778	10.87076496	10.77373061	10.79924644	10.80717969	10.83160869	10.8323526	10.81820709	10.60033274	10.60285537	10.79275614	10.72396616	11.15401396	10.90293103	10.77530334	10.82897398	10.74371034
AGFG2	8.015908077	7.811708941	8.259624032	8.072673512	8.051619032	7.988770053	7.63431686	7.792472089	8.164266621	7.837643716	7.922811214	7.494786872	7.754315336	7.73902695	7.33870184	6.769521597	7.085022104	7.181530518	7.239383656	7.085056802	6.823304356	7.003201171	7.05020272	7.365427644	6.927598134	6.838242841	6.762943313	7.385572145	6.893451615	7.12052646	7.078991851	7.414900423	7.117178895	7.653575153	7.499128011	6.945570287	7.230694805	7.24398427	7.56275459	7.205680212	7.43760846	7.557695186	7.312065445	7.405441962	7.164062793	7.092145464	7.129969369	6.748291652	7.198652012
AGGF1	8.780132123	8.616315283	8.574104378	8.681649027	8.575380208	8.643503816	8.590790213	8.69323851	8.759691138	8.648240829	8.501602757	8.427303892	8.305094428	8.395136362	8.316478762	8.312606718	8.377613939	8.302183029	8.405836775	8.403885027	8.450066822	8.441059202	8.477031165	8.318993841	8.599857239	8.407875333	8.537335724	8.595001091	8.575065541	8.659598556	8.367515535	8.475689897	8.512107364	8.561713647	8.392356471	8.331855645	8.577761186	8.128489517	8.760941819	8.757481979	8.527633779	8.547949205	8.576530248	8.507333971	8.446721625	8.421360924	8.512874619	8.39224889	8.712058836
AGK	7.020609534	7.477251336	7.043143962	7.193228605	7.271839564	7.325801443	7.075052113	7.311812328	7.562550701	7.229547456	7.160811311	7.172362801	6.867958885	6.810103533	7.12837718	7.170488689	7.216800022	6.967201452	7.134209456	6.525117754	7.58193346	7.637602962	7.34387142	7.496190744	7.199968976	7.35594249	7.362734046	7.311947135	7.428253199	7.540337014	7.131232749	7.545708525	7.236346952	7.584739365	7.476011668	7.574386915	7.470303011	7.524762045	7.560854889	7.394495142	7.313343371	7.313474714	7.522738956	7.004340155	6.723049897	7.776764632	6.969154968	7.158079411	6.998002243
AGL	8.0076537	8.039874556	8.077297537	8.450935976	8.116326667	8.216104911	8.126038786	8.239978085	8.356284045	8.222585766	8.398709252	7.570846352	7.416504926	7.814400379	7.227990882	7.021383122	7.190281046	7.653947483	7.410637155	6.497061682	8.48607012	7.400780306	7.208323825	7.633042773	7.711198425	7.874507235	7.738166187	7.748821078	7.476590971	8.485551607	7.589345178	8.093953775	7.746839853	8.2429236	7.650320561	7.595799144	7.440305378	7.494868033	8.23780689	8.040173815	7.624125211	7.8709916	7.647769001	7.430351731	7.366983943	7.7641047	7.944755664	6.395431891	7.504260733
AGMAT	8.83328447	9.045980574	9.707039739	9.058700615	9.440329333	9.018482233	8.363012217	9.088628938	9.414444983	9.438799846	9.150181284	8.574641683	8.329246282	8.060096571	8.319795999	6.960189258	7.772402073	8.583490955	8.074479594	7.447350647	8.903100536	8.031904596	8.536538924	8.135953472	8.360978726	8.363312261	8.04962341	8.452777014	8.471076067	8.664520743	8.382718609	9.348995671	8.617052297	8.958612981	8.514550935	7.809144691	8.399815479	8.425737608	9.142617063	8.666608468	8.49427185	8.321520507	8.333361344	8.536456398	8.334605415	8.801658534	8.454206528	7.119378748	8.298950819
AGMO	5.081966746	5.004407539	6.545412183	5.535264577	5.349774442	4.92821085	4.453515685	5.154349796	5.733133482	5.858601897	5.576707379	4.007825618	4.355755824	4.354721802	4.33659577	4.144901541	4.268617525	5.700904578	4.290904893	4.78680165	5.200704826	4.182804108	4.269407229	4.573135869	4.086646968	4.652049742	4.816825174	3.915005217	4.28307535	7.232176724	4.650356721	4.627777769	4.45916893	4.665973525	4.685258565	4.552437626	4.269171919	4.460943398	6.232619715	5.525133171	4.028530176	5.041663663	4.412197293	4.601504445	4.500763242	4.329608995	4.105959647	3.957598307	5.101774548
AGO1	8.678054191	8.759402529	8.476848406	8.875431306	8.84737062	8.797831195	8.798328315	8.956103679	9.105628495	8.918540454	9.041937994	8.470186563	8.425708159	8.371403907	8.524746863	8.57930742	8.590788272	8.30083235	8.522137775	8.083245739	8.413361157	8.394158329	8.100781184	8.552872513	8.421159414	8.312496347	8.626040739	8.442112679	8.488715659	8.106493453	8.49612746	8.490901298	8.436915465	8.923942199	9.008181705	8.713671158	8.714675561	9.029715052	8.894778082	9.063430303	8.790355955	9.036167407	8.76853307	8.484484767	8.152071266	8.921275821	8.40968848	8.32086664	8.015591662
AGO2	7.906012254	8.218470411	8.21189364	8.305582941	8.080060852	8.239867841	8.149620147	8.141815901	8.331120047	8.342605208	8.210247131	8.745446296	8.640432841	8.664318913	8.52279031	8.832030642	8.343915053	8.619807239	8.425883303	8.655992379	8.92052841	8.787885028	8.854423855	8.809652647	8.716591641	8.979530387	8.668142599	8.436988387	8.799075354	8.602056684	8.671651307	8.847875902	8.916338268	8.686218167	8.904919842	8.543175935	8.612734665	8.824735819	8.44471755	8.709815947	8.297029456	8.537528634	8.709304091	8.595197487	8.678368996	8.662050717	8.415220692	9.028235069	8.442198251
AGO3	7.751943214	7.701695016	7.54630762	7.682900419	7.525015569	7.761728853	8.162095784	7.81400141	8.00346181	7.757135131	7.874160955	7.858895036	7.647908184	7.598309257	7.650353214	8.464685959	7.851631153	7.738762725	8.066500822	7.509176129	7.954479799	8.201567579	7.74007595	8.052327413	7.839338076	7.899789389	8.173994862	7.779674876	8.054258514	7.772269765	8.036885761	8.035510783	7.826932562	7.708542651	7.837321007	7.975900608	7.88682408	7.881532979	8.042505369	8.265263642	7.811630359	7.990243356	8.025117084	7.758351326	7.577119795	8.066089519	7.877629852	8.516079316	7.773604666
AGO4	7.038477977	7.143472434	6.710073856	7.140192108	7.325688921	7.166924034	7.405484422	7.093447386	7.370562901	7.371139583	7.213200654	7.20176842	7.017082796	7.220237787	7.276137329	7.926744074	7.548784875	7.680449239	7.642173797	7.48607012	7.351692645	7.508885724	6.983483624	7.348002327	7.556115542	7.515097642	7.836783801	7.335813938	7.372297704	7.396506663	7.166889718	7.121907505	7.300354376	6.928217267	7.066313911	6.968268293	7.134210083	7.198945108	7.25938396	7.275475208	7.330304327	7.325929736	7.267741537	7.346951778	7.185100002	7.374980948	7.230536357	8.720327874	7.464604577
AGPAT1	8.674231283	8.481511715	8.549589159	8.623767092	8.38054958	8.520461863	8.202313377	8.386155361	8.584193075	8.545906327	8.462491913	8.234325554	8.189926784	8.287158724	8.329457214	8.33430316	8.627481897	8.705832738	8.197921262	7.848823486	8.037230222	8.085361748	8.073894757	8.35532515	8.321153139	8.168218995	8.181229616	8.227471112	8.371189446	8.221654378	8.2472158	8.443613495	8.244232	8.712380584	8.695967914	8.535099137	8.608485631	8.782197495	8.486756721	8.242464573	8.546902112	8.526379002	8.440792767	8.611175001	8.588027757	8.501324795	8.530197824	8.188730089	7.81770809
AGPAT2	9.668631181	9.703667685	10.89191856	10.43509121	10.0907248	10.33064298	9.845823282	9.893993491	10.1081398	9.86692525	9.780517441	9.76860929	9.768919075	9.738378874	9.78459541	7.828667623	9.210001524	9.742768504	9.64716876	9.801440864	9.769862354	9.18713426	9.133012359	9.741176458	9.791497181	9.547561664	9.202351942	9.671300366	9.658657792	9.673653814	9.473549323	9.627457071	9.730832781	10.15430575	9.748569492	9.504589893	9.419860164	9.687137183	9.36323378	8.883632491	9.081248389	9.184838426	9.618117055	9.899653606	9.785823898	9.353360754	9.603829491	8.54002005	9.592128846
AGPAT3	8.454291511	8.382309632	8.364471069	8.577028721	8.371476362	8.385339635	8.31212889	8.591072927	8.403629318	8.483151891	8.585592393	8.079211315	8.109628711	8.266656453	8.199350638	7.975420571	8.040049703	8.221252119	8.188398085	8.102213296	7.828188406	7.844558472	8.002327111	8.3052307	8.154865534	7.972745917	7.930181202	8.124098903	8.121902132	8.047295518	8.17355088	8.209569528	8.020026527	8.2447822	8.123308072	7.980666853	8.190284815	8.201667031	8.318291931	8.14961379	8.27410255	8.314396266	8.25486052	8.227626372	8.277009798	8.205189935	8.193256884	7.927761418	7.925344722
AGPAT4	6.157892435	6.588202796	5.611629458	6.582944995	6.063324471	5.587198376	7.000021498	5.5078556	5.848298857	5.964355235	5.670869726	6.563214779	6.348427898	7.219330881	7.25333767	7.204011513	7.38909037	6.793032599	7.496733481	6.508026613	7.097594151	7.591153644	6.552284582	7.794883336	7.379896292	7.871368349	7.521459065	8.255204237	7.545245545	6.957923449	7.533586151	8.484285492	7.92969627	7.264652056	6.555269128	6.854478073	6.925875115	7.129929134	7.072931382	7.099174098	6.940997173	7.086497149	7.137955173	6.966484329	7.836553261	6.625849947	7.160755004	7.84849238	7.737956562
AGPAT4-IT1	5.802796576	5.889473977	5.732494864	5.683896171	5.53534017	5.400737317	5.987240502	5.482440798	5.512448363	5.504774384	5.669484803	5.698544866	5.911991424	6.337708594	6.054303235	6.188572698	6.360631048	6.203759316	6.302079111	5.759971564	5.989471941	6.452301325	5.592580446	6.534169398	5.971707113	6.532984482	6.333215827	6.341368155	6.151188147	5.844841743	5.966289456	6.725363345	6.295179819	6.075465276	5.744618918	5.58832165	6.061349931	5.799489539	6.149343994	6.279476686	6.131431534	6.344858132	5.979647693	5.936906572	6.630879548	5.466304658	6.335211507	6.231419694	6.494012865
AGPAT5	8.019620419	8.360260645	8.847937915	8.463640237	8.459275512	8.795004169	8.359672627	8.739046733	8.40339827	8.13248404	8.431906515	8.19850784	8.064637522	8.136808578	7.854344617	7.47161097	7.461586858	7.809845046	7.61506146	6.965365169	8.423001107	8.154654966	7.798212705	8.212578761	7.900561899	8.044052365	8.033504837	8.391274274	7.970810862	8.417496775	7.834997163	9.007465679	8.082479779	8.513175791	8.113144889	8.179068526	8.078768772	8.490300657	8.199892616	8.036155163	7.795473925	8.046471591	8.174834273	8.024296962	8.175483612	8.406127915	8.071303756	7.488103685	7.961478045
AGPAT6	7.76904957	8.0839485	7.977403615	8.028571992	8.219638121	8.279700688	7.791463596	7.833310435	7.747292564	7.881737309	7.878599913	8.307832138	8.224459253	8.376477832	8.300250466	8.619559877	8.242196037	8.3842797	8.362825661	7.970804017	8.480850095	8.373262648	8.246765964	8.557232999	8.53138265	8.777815347	8.529531713	8.51102499	8.537342952	8.452769851	8.59324943	8.709156611	8.627573848	7.860149525	8.039317191	8.204165586	8.066895589	8.249417598	8.03882909	8.252541284	7.982271899	7.964996945	8.238973049	8.238666694	8.322620675	8.122803829	8.396797993	9.420189746	8.324856119
AGPAT9	8.482338007	8.877356036	10.05112545	9.313130624	9.421336523	9.01911186	8.950836632	9.052271518	8.725624523	9.074313969	8.993603997	8.633698358	8.780306871	8.394000495	8.535789731	6.45159234	7.391134221	8.743702738	8.452692696	8.24394259	9.847191861	7.997841207	8.619851334	8.451014484	8.997478338	9.655265387	8.356888217	8.255071948	8.395899253	9.503993712	8.599749659	9.359273823	9.167944696	9.259490999	8.321943092	8.826726623	8.040975769	8.299479287	8.935424065	7.908907848	7.882172195	8.141527959	8.70253987	8.567045073	9.595137831	8.135888986	8.714612891	7.677633949	8.567586405
AGPS	8.5796825	8.91843809	8.912034016	8.803345501	8.761910712	8.631460403	8.814370649	9.13710669	8.985562287	8.928432893	9.033511558	8.674141288	8.745330781	8.579712994	8.609108383	8.076575056	8.1433365	8.408702258	8.359788025	8.068945196	9.427962911	8.336926957	8.618932438	8.695479689	8.87328414	8.731725892	8.676048099	8.962419917	8.533775643	9.226490544	8.498348051	9.417887659	8.673999224	9.142702281	8.776337946	8.752116202	8.61667492	8.855823075	8.959830409	8.706095894	8.533583537	8.775667041	8.776829979	8.739373851	8.511365039	8.957582898	8.767470114	8.223664286	8.842527498
AGR2	11.28896194	11.60802589	10.42422922	11.08411708	10.89973491	10.67989551	11.41603401	11.74587637	10.87185825	10.5576495	11.29262242	11.51798866	11.78615315	11.42014	12.0378936	8.05707189	10.68853761	11.47869397	11.67527859	11.43908504	12.04854425	11.12320449	11.1083126	11.97199577	11.9701935	11.77172782	11.4501766	12.09390688	11.79222939	12.11465311	11.78316701	12.10440967	11.90068157	11.3490455	11.76251992	11.3802461	11.72412734	11.91404866	12.03656184	11.19669472	11.47276693	11.24447606	11.77725702	11.79562731	11.35258149	11.50225566	11.92166663	11.41566519	11.94445775
AGR3	7.793555883	7.689023919	7.141198791	7.517984935	7.540675781	7.310337358	7.968356458	7.774454804	7.195211484	6.62744861	7.592756188	7.06192587	7.534713708	7.517124016	7.554621404	3.056169335	5.562046383	7.039562519	6.998162227	6.708789003	7.597266721	6.269896849	6.578851646	7.824907091	7.671247664	7.383767301	6.527460063	7.598879186	7.132618334	8.057391402	7.392349133	8.043106406	7.442497711	7.44954868	7.181894277	6.673938643	6.78266474	7.24024587	7.744295143	6.958806681	6.630495217	7.077537631	7.386271292	7.251229998	6.992061494	6.72033205	7.107689127	6.3165851	7.25294213
AGRN	8.170003729	8.109592687	7.688701721	7.886886488	7.900815779	7.774624611	7.79905608	7.525606353	7.486727633	7.667290349	7.586219834	8.868856646	8.533708997	8.581382199	8.808047109	8.161711777	8.331242809	8.77306081	8.63257094	9.089537766	8.334587139	7.911038352	8.91209059	8.356796493	8.887336561	8.377175705	8.08639656	8.347813279	8.573236783	8.795941943	8.653735641	8.232953698	8.532535711	8.597303781	8.135112423	8.355584726	7.910616657	8.362665431	8.383574709	7.878378111	8.396641231	8.132018464	8.664395416	8.454341971	9.069806861	8.240064585	8.706895715	8.60607453	8.53232251
AGRP	7.003177146	6.739038284	6.965228726	6.697598521	6.860427004	6.643609504	6.957321454	6.719699748	6.40320503	6.812610953	6.708294257	6.748950027	7.039340119	6.926280881	6.886667538	6.980169132	7.119042586	6.995556355	6.741976916	7.052184769	6.684029235	6.930063685	7.04827383	6.568025683	6.750085509	6.774138764	6.544059079	6.765113975	6.581137471	6.777045674	6.674086749	6.587287551	6.805974666	6.638151392	6.732352324	6.933885029	6.908193681	6.708104354	6.582467743	6.612487887	6.713095521	6.703144347	6.696879468	6.883278231	7.068699731	6.754658174	6.919378104	6.916302364	6.761578318
AGT	6.317562493	6.305848978	6.589808849	6.281373298	6.493078376	6.030114624	6.538938301	6.305249907	6.5478638	6.366748018	6.518762875	7.298197407	7.110403656	6.4604084	8.136700329	6.562159608	7.058868868	7.469606421	6.160556064	8.037321395	7.273823907	7.397902684	7.76555067	6.342087829	7.334164287	6.767021569	6.719914758	7.709590803	6.797219105	7.139470945	7.422091336	6.988559012	7.397758834	7.346372919	7.189258271	8.110991081	8.316777456	8.746626564	7.18847732	7.329455298	8.241215535	6.885126136	8.228131697	8.122163045	8.661978328	8.551847641	8.372828669	7.599746595	7.066499673
AGTPBP1	6.644661449	6.98719105	6.756032885	7.304197974	6.90245323	7.255837845	7.101992176	7.087611427	7.144342081	7.174460043	7.173418208	6.881454936	6.416165608	6.522777861	7.14668846	7.90485224	7.555469485	7.771044793	7.446380002	7.192364762	7.528181037	7.718052752	7.512976704	7.191969608	7.365578624	7.900096028	8.263176915	7.248422304	7.44042084	7.363640045	7.036102496	7.311556535	7.024377625	7.376232456	7.244581452	7.808405108	7.48003787	7.852343958	7.230765449	7.33585073	7.07222585	7.086386516	7.58772419	7.02478003	6.926778633	7.570900768	7.044320905	9.002792186	7.164553282
AGTR1	6.063875766	5.896894443	5.964544905	5.684474479	5.692597944	5.859460663	6.100186699	5.899356185	5.738680377	5.618234255	5.621582749	5.938821311	5.766666899	5.887298347	5.85931923	5.958783587	5.89739191	5.625015493	5.581082634	5.972985043	5.685686643	5.840055249	5.965729601	5.750023337	5.713438644	5.55783504	5.576537975	5.720989637	5.6202177	5.759609671	5.603807311	5.488609636	5.709381297	5.731515847	6.015199961	5.855734696	5.860592576	5.756021479	5.92234957	5.584187683	5.776300191	6.0800288	5.753652571	5.617887558	5.676049068	5.80907235	5.635683141	5.665077259	6.005055676
AGTR2	4.333515853	4.139150209	4.138391181	4.404727753	4.272521438	4.231307036	3.991195365	4.170031245	4.101099982	4.288645603	4.324446473	4.0432154	4.17975043	4.314384095	4.094713186	4.1110586	4.321675602	4.330249337	4.094522163	4.500191499	4.025789097	4.002594088	4.59617053	3.959615003	3.819130882	4.102731193	4.123750738	4.075185494	3.892222429	4.130618164	3.989446648	3.823435564	4.091050992	4.122626283	3.879884587	3.978976258	4.250774329	3.996229862	3.885136659	4.002658808	4.171560126	3.959915908	4.003757224	4.245480171	4.182368588	4.062499769	4.004444402	4.081961059	4.45965199
AGTRAP	8.068618557	8.248608332	7.797342019	7.84606928	7.988840162	7.838115282	7.896593774	7.910882586	7.913164345	8.087654802	7.950316851	8.638759041	8.582751633	8.386908416	8.884199777	9.221198564	8.981308406	8.816062069	8.67255785	8.755330767	8.679403318	8.694308996	8.841103796	8.754734111	8.686800247	8.974778056	8.922649547	8.821396512	8.599708917	8.714324346	8.736336585	8.526597977	8.465498774	8.934824662	8.929814087	9.018090976	8.922041725	9.360033266	8.459227602	8.284502196	8.711711499	8.586810703	8.800914806	8.587035923	9.078362906	8.746413346	8.655286244	9.130030348	8.58212406
AGXT	7.155114376	6.792087866	6.949010033	6.958289588	6.988684253	6.793649742	6.659744984	6.949692797	6.416063656	6.88991257	6.679394082	6.694767123	7.001684618	6.809838081	6.787555975	6.693927804	7.084836928	6.792276366	6.612577762	6.883158882	6.655206963	6.789273536	6.757445558	6.531398714	6.555362873	6.538414648	6.452116915	7.115155124	6.643117108	6.511813326	6.960369312	6.554825949	6.650077061	6.784559567	6.910434402	6.646923738	6.764088902	6.880471006	6.797103505	6.557257076	6.732574151	6.638536671	6.595895868	6.820590737	6.86112885	6.425262652	6.725304467	6.453123659	6.603577337
AGXT2	5.424535894	5.190581875	5.72862462	5.420313512	5.591094049	5.425877286	5.084206147	5.422787253	5.497781805	5.329587235	5.230183193	5.278599328	5.482478466	5.589856841	5.302700554	5.338924856	5.429481577	5.59921822	5.229118194	5.650846105	5.225507249	5.365746272	5.477877192	5.093790048	4.955251521	5.157566517	5.255452066	5.252479061	5.044316068	5.112010383	5.147619206	4.990650287	5.251192139	5.360615511	5.378743993	5.05478613	5.068420602	5.142380236	5.303034595	5.237240601	5.336372121	5.554814124	5.124009897	5.49196683	5.513764697	5.224693727	5.520945449	5.324825636	5.526385211
AHCTF1	8.12934261	8.392344678	7.942633607	8.058062595	8.075878974	8.366335956	8.410335277	8.258795175	8.591129212	8.436126677	8.45458546	8.00404829	7.660733125	7.973393892	7.928032974	8.428280039	8.357558179	8.358637654	8.218563532	7.756569149	8.729785228	8.757389297	8.378682749	8.097290012	8.445097719	8.541241279	8.764030065	8.4486831	8.484918259	8.754381504	8.226007729	8.764869971	8.334479255	8.41102046	8.283742894	8.373647118	8.382451996	8.798388539	8.240542136	8.478425256	8.088220823	8.201518224	8.438498856	8.105051035	8.146927688	8.739256715	8.463077668	8.620701419	8.398952922
AHCY	8.979965026	9.139791142	9.542958636	9.583640495	9.513900203	9.497230689	8.808426222	9.156686911	9.119769282	9.119824363	8.921637307	9.345452895	9.265828194	9.066807417	9.170190518	8.513722778	8.651230638	9.255666288	9.143875491	8.461340176	9.468595457	8.973423936	9.309915244	9.432403248	9.141987827	9.340046619	9.138150377	9.595655866	9.362531134	9.511370709	9.4002018	9.620227322	9.349677136	9.499819616	9.712748223	9.29835447	9.087372517	9.676544342	9.311491817	9.089149955	9.027056403	9.077343505	9.271433248	9.295439093	8.934567698	9.263212024	9.408362526	8.895723189	9.185403577
AHCYL1	9.230210317	9.384056075	9.449524752	9.58927945	9.486937125	9.330385031	9.377792636	9.572919914	9.525857339	9.519437095	9.53541837	9.416405317	9.379058504	9.172078909	9.458488721	8.985484114	9.100868749	9.409567812	9.351435333	9.139616612	9.718014277	9.31104592	9.115540929	9.30550543	9.568087514	9.389458435	9.156721315	9.642965898	9.417804367	9.777488404	9.362436691	9.767532347	9.636931896	9.834054247	9.573289723	9.379733717	9.58488052	9.562270261	9.709922144	9.43883017	9.500303725	9.505344435	9.663584705	9.377725925	9.521340923	9.670010007	9.516206547	8.765193513	9.252774848
AHCYL2	11.71541356	11.9198537	12.09180451	12.1039916	11.84480066	11.70512569	11.83957048	11.97940452	11.91361652	11.91808554	11.94210576	11.08128805	11.22934062	11.38912491	10.96211521	7.818939424	9.830401374	10.94532979	10.821397	10.84240684	11.02793299	10.266145	10.52925801	10.86618754	10.94516321	11.00628481	10.32726837	10.65412935	10.85745276	11.33703629	10.62104241	11.06980162	11.12186673	11.35360413	10.76746941	10.41748763	10.97230165	10.43772998	11.04327749	10.82838678	10.76697063	10.9009812	11.03505194	11.05617843	11.19627538	10.87276993	11.01598105	9.482332959	10.76353375
AHDC1	7.581936563	7.303161722	7.08745232	6.999182937	7.24676379	6.956171936	7.10122312	6.956456809	6.856029749	7.039572558	7.177996875	7.449344646	7.578322702	7.540032943	7.415665701	7.300321835	7.305486782	7.223840133	7.330169583	7.358890332	7.11013742	7.022718805	7.137210217	7.197286745	7.372971838	6.940970209	6.959688312	7.208731639	7.227402069	7.368069317	7.342650642	7.110388999	7.425863843	7.211690343	7.259487838	7.179590538	7.017675829	7.098973227	7.187128369	7.320567139	7.240752908	7.186439516	7.426790046	7.268227723	7.481008566	7.092926145	7.385985857	7.335996526	7.166334431
AHI1	7.173783256	7.60677625	6.841548992	7.07595762	7.058350837	7.280114879	7.843777416	7.311546418	7.221995627	6.682871173	7.399651744	7.350190586	7.73104334	7.635467272	7.310514878	7.722878911	6.874737417	6.869128502	7.541165167	6.85667096	7.583662988	7.065325899	7.271377677	7.808835081	7.385860426	7.383059817	7.233298284	7.596280425	7.524159076	7.515542365	7.345698283	7.946996289	7.66106337	6.672810208	6.906910958	6.804562171	7.39414786	6.977665463	7.289750437	7.099702716	7.045309235	7.227564681	7.23379797	7.446896002	6.742568489	7.540340325	7.452214214	7.847624096	7.351007952
AHNAK	10.27800387	10.45835191	10.5364666	10.47187587	10.16631711	10.29326662	10.74037308	10.15061919	9.637689186	9.80702684	10.1325162	10.87557089	10.82011214	10.92160662	10.61437196	10.46343058	10.08731974	10.19677305	10.52695109	10.6036088	10.6954217	10.2440746	10.61087582	10.62288721	10.51869625	10.69079643	10.19094683	10.41653791	10.40277827	10.6316307	10.38915826	10.33897503	10.6803797	10.12033835	9.850085995	10.07953394	9.632064108	9.665849517	10.0331847	10.17630816	9.76799558	9.818998795	10.24900738	10.25977645	10.42771041	9.900142751	10.52285291	10.50127073	10.58251368
AHNAK2	5.700873367	6.11268305	5.577750816	5.95116081	6.166773438	5.875393619	6.181691863	5.807564431	5.82630486	5.607479548	5.655897091	6.484263854	6.033695543	5.495447379	6.822933022	7.07397923	7.483312078	8.328045257	6.343942154	7.862702995	7.868459647	7.044048362	8.19571102	6.128684118	7.83470848	6.69280522	6.992909474	6.66115114	7.507896964	7.091732532	6.645825079	6.11749948	6.551752142	6.320707603	6.409332016	7.629231536	6.377082745	6.653533607	6.287285848	6.213026919	6.499135312	5.638125644	6.653159421	5.759244435	8.2391144	7.036029698	7.966124137	6.847077137	6.867697648
AHR	8.971798663	9.305661143	8.746191792	8.93205098	9.093075459	8.765515869	9.824791747	9.237216381	9.724592643	9.557401764	9.599566594	10.1189246	9.249186963	9.52116513	10.05555138	10.86116653	10.51548401	10.26653365	9.826416496	10.36092543	10.30293088	10.34410136	10.70771605	9.486807531	10.32905709	10.27304587	10.41970165	9.800605201	10.06284525	10.52969136	9.849716529	9.859035468	9.969275142	10.31900418	10.16129814	10.37434636	10.31615721	10.24878348	10.09834426	10.27095028	10.42248598	10.13603627	10.48058561	9.854668011	10.44393062	10.44323256	10.29788771	10.400216	10.26481281
AHRR	7.515445876	7.199491431	7.476925393	7.478211932	7.38067402	7.447411692	7.215808322	7.360794585	7.296573325	7.326488875	7.429654475	7.428890195	7.38325762	7.711306937	7.311310952	7.35318062	7.470202951	7.456651077	7.328252119	7.57176028	7.321393611	7.246248131	7.382577855	7.120369519	7.309805083	7.385063102	7.21265475	7.515654006	7.472383202	7.325040373	7.430674969	7.252177871	7.256737786	7.29464795	7.34305244	7.232815987	7.161654889	7.045784153	7.159672429	7.07172814	7.151578681	7.052249624	7.278265679	7.374567782	7.608835045	7.140451919	7.598742346	7.230374959	7.442748015
AHSA1	8.057209588	8.454125056	8.305713461	8.469786374	8.24505664	8.511494135	8.338507761	8.430479734	8.467794707	8.262073907	8.486980811	8.270596893	8.545568668	8.21114862	8.296172236	7.999614277	8.091124618	8.226178144	8.47778803	7.656137319	8.456434759	8.377759943	8.552268749	8.634163617	8.471683028	8.593659994	8.430655319	8.744961809	8.478708159	8.413491063	8.313400256	8.980892035	8.473537432	8.43484415	8.474712273	8.440749306	8.274658253	8.474787889	8.290338961	8.342055537	7.869309271	8.031575855	8.300357309	8.035111864	7.873052411	8.290151908	8.3188135	7.96157581	8.105217486
AHSA2	7.545457198	7.575831542	7.271186155	7.345763379	7.626190279	7.975471389	7.765844322	7.871570834	7.808586284	7.444331341	7.587953158	7.651145986	7.774548608	7.730279814	7.718267589	7.971082594	7.47364816	7.206444755	7.926109284	6.977822217	7.35415897	7.625524919	7.561735785	7.615910331	7.411222485	7.551891283	7.474930818	6.940573124	7.4370063	7.440232243	7.134473167	7.628360542	7.580236367	6.163160108	6.175775058	6.827033485	7.224289665	6.436761986	6.473410468	7.021366008	6.687860893	6.720139131	6.55427231	7.643882056	7.307709451	7.521734493	7.430064291	7.916536999	7.44880621
AHSG	5.126340707	4.649194987	5.076111474	4.856618059	4.888691325	4.74847726	4.621837365	4.913431267	4.606583571	4.801252966	4.664289287	4.727531734	4.966200989	4.987054573	4.749157345	4.75845523	4.939779252	4.937600653	4.734274136	5.113426468	4.752426588	4.748582083	4.884251397	4.646219963	4.682676286	4.677682871	4.710096669	4.902029201	4.729735864	4.690837129	4.704976518	4.596005215	4.797744236	4.941851613	4.776558132	4.866897903	4.767738628	4.791161298	4.840888348	4.64623282	4.689931875	4.744029212	4.844128191	4.580783927	4.856674854	4.626145263	4.888820527	4.834655732	5.000123306
AHSP	5.414437112	5.307840891	5.29635865	5.104646099	5.308079147	5.167440504	5.074750369	4.894844772	4.775362218	5.1645496	4.955144544	5.012183088	5.233207719	5.329671947	5.079514895	5.119963164	5.344151761	5.377156107	4.701697236	5.728694052	5.062824997	5.199004139	5.126897583	4.897587636	5.135063091	5.107552812	4.967880938	5.000058645	4.932496825	4.975247284	4.898701109	4.957261223	5.171244002	5.324374502	5.333252003	5.069111275	5.007550882	4.861166059	5.021141972	5.192236217	5.108700078	5.106566934	5.054729337	4.896298309	5.321297813	4.805886032	5.412719074	4.977955815	5.068489815
AICDA	5.500927076	5.155441003	5.316992842	5.284040391	5.391949169	5.303452873	5.137590325	5.098544254	5.026896721	5.625944678	5.17900442	5.504891103	5.558675397	5.451827115	5.22838422	5.782313195	5.397062621	5.327103733	7.477115061	5.622987828	5.075446832	5.769423734	5.465460162	5.572353746	7.618127363	6.143665336	6.527405415	5.057617151	7.258929997	4.883765595	5.460145264	4.892873784	5.958596787	5.550009752	5.704147869	6.062616695	5.361800175	6.693525667	5.502817239	7.359686031	6.150435119	5.726414217	5.402333306	5.960390083	5.450763093	5.877972494	5.25806867	5.52540037	6.042863517
AIDA	9.098482572	9.514761843	9.159289163	9.51480325	9.171717246	9.291486904	9.611738408	9.596546824	9.734499492	9.748953097	9.788115709	9.456764487	8.848059354	8.90421445	9.572376763	9.961508956	9.98095059	9.576570381	9.423287777	9.472518189	9.962665173	10.00447749	9.931876281	9.47989076	9.702654001	9.69593341	10.00739981	9.669198768	9.768662692	9.826292542	9.527938685	9.825808945	9.608401817	9.691494345	9.782504876	10.03484664	10.09357166	10.0076732	9.565717577	9.93201853	9.958403766	9.651306415	9.772796707	9.486096888	9.367802648	10.12340344	9.719181255	9.441393475	9.506059468
AIF1	6.462404167	6.609429014	6.323845046	6.080080864	6.59456403	6.291730124	7.282319397	7.020465246	7.827209913	7.570213809	7.610802728	7.625963177	7.054194744	6.892137549	7.342025823	8.490240542	7.824551028	7.557770197	7.648250705	8.369177842	7.553163693	7.651688855	7.578373728	7.063927428	7.633484851	7.588296942	8.552777198	7.015942096	7.139148647	7.622796297	7.301044964	7.427422317	7.249249472	7.413477504	7.464017323	7.920700127	8.134427574	8.343153042	7.670271348	7.659655387	8.194680518	7.474289446	7.909644641	7.188571189	7.096673499	8.188433251	6.998106691	8.249709529	7.054911464
AIF1L	6.469631882	6.299442254	6.347078609	6.37479779	6.403140003	6.143461691	6.457640261	6.077226462	6.20340566	6.020433368	5.929659704	6.345012634	6.610948451	6.424961642	6.473129251	6.764105409	6.502332031	6.011364792	6.140348	6.477691822	6.503462071	6.35411403	6.421028912	6.43254738	6.273043876	6.114245455	6.082848926	6.753133691	6.684256583	6.053548595	6.557829081	6.187978141	6.150709049	6.775551811	7.067249047	6.670146196	6.516099519	6.830250195	6.738583181	6.504931825	6.604534	6.297113302	6.79655101	6.713317391	6.312899292	6.522964709	6.475480498	6.649993108	6.458734764
AIFM1	8.237518522	8.485872169	8.621940741	8.802733381	8.649979737	8.777792176	8.008177429	8.41680938	8.497073624	8.517072099	8.389612041	7.99653788	8.105925448	8.00825233	7.975538212	7.053722752	7.68224024	8.382624027	7.928328337	6.932903887	8.482178204	7.791858515	7.617927565	8.200220339	8.054014679	8.252531467	7.815607472	8.37585888	8.051909892	8.422360606	8.032449866	8.730594311	8.252611588	8.411132599	8.007822368	7.898969613	7.998455027	8.143960012	8.277207645	7.967429888	7.75954232	7.839902388	8.059558682	7.935328738	7.633601474	8.290184398	8.040766628	7.357482472	7.825809236
AIFM2	7.154917438	7.104311766	8.202967949	7.509798075	7.741529117	7.949282607	6.835811026	7.401187206	7.535521245	7.68768088	7.629654998	7.718989959	7.424614057	7.401726913	7.651240165	6.655676473	7.120967925	7.393364532	7.610441399	7.250213541	7.598814572	7.03074172	7.192292664	7.213160152	7.425384831	7.564705165	6.94837249	7.342718995	7.348588367	7.879177877	7.449298671	7.59693496	7.45877218	7.642441662	7.042156485	7.199251176	7.375985448	7.269266961	7.216950664	6.991553245	6.928014986	6.705159976	7.473049212	7.067926007	7.517675875	7.181421175	7.266307876	6.724864158	7.129426099
AIFM3	8.48748544	8.270749006	8.401018546	8.379831925	8.80445474	9.042685706	8.132224987	8.555218215	8.166204619	8.16050421	8.583533535	7.848925753	8.092357935	8.479976463	7.323076757	6.621684578	7.09907487	6.955396627	7.555845315	7.193148878	7.126030119	6.704159903	6.665914449	7.996871945	7.164585198	7.469917258	7.022116495	7.804431697	6.992876031	7.101055887	7.631229688	7.395506679	7.626539109	8.196805461	7.491138695	6.648500109	7.373740166	7.089142195	7.341510272	7.18414212	7.370281126	7.626241645	7.427062278	7.851732841	6.955503496	7.171867937	7.132817399	6.387080574	7.040084663
AIG1	6.56913894	6.824030611	7.031763115	6.880705656	7.031344143	6.714741686	6.523515056	6.92941717	7.143174078	6.788647449	6.657890613	6.896242406	6.563992797	6.263337121	6.800739279	6.822875078	7.080465915	6.861753888	6.558395721	6.514483275	7.004312034	6.765336993	6.891441823	6.724366254	6.54282961	6.837412832	6.783502763	6.883362981	6.661822886	6.802838869	6.731936321	7.01031587	6.730578142	7.168618718	7.119768174	6.763791955	6.708647574	7.22845806	6.918249541	6.613492171	6.920333954	6.666087226	6.544964079	6.653672454	7.314934592	6.809047908	6.984380994	6.673295056	6.798559705
AIM1	8.885115055	8.871167905	9.356718462	9.491673184	9.303296782	9.23657308	8.789523894	9.154789993	9.579830939	9.388802339	9.078428224	9.402524582	9.106779368	9.093660794	9.21208711	7.61232702	8.433338127	9.109181211	9.204769329	9.11602788	9.479329312	8.884854019	9.035443661	8.962659261	9.511434897	9.044002154	9.021555276	9.219824057	9.158480566	9.721474105	9.139960501	8.844026254	9.146606585	9.15541398	8.711904393	8.67747126	8.881179417	8.879644476	9.175912689	8.842186502	8.698429879	9.10350921	9.000590983	8.917553824	9.456695189	9.230559224	9.219097897	8.286258385	9.039192671
AIM1L	7.570077815	7.426934356	7.860038006	7.692276969	7.219233822	7.739998105	7.186913997	7.462619467	7.250144566	7.218499235	7.29951506	7.356066787	7.603507047	7.175931415	7.43856218	6.836130797	6.902125005	7.408184465	7.232468943	7.336730596	7.437026244	6.894102508	7.222180376	6.885484597	7.206695439	7.340277849	6.661878868	7.121318818	7.207818363	7.379503569	6.748133053	6.901542353	7.337366288	7.622891786	6.821673664	7.201695146	6.881970073	6.859282542	6.85611678	6.78683624	7.027616499	6.510823313	7.34267302	7.051293425	7.591688175	6.813547728	7.114275802	6.733680703	7.393374352
AIM2	4.818036581	5.285003235	4.676777284	4.466303538	4.969122112	4.949003174	5.121168604	4.630540431	5.820606512	6.260785041	5.016606665	6.295313105	5.020991634	4.783319909	5.967379577	7.726201733	7.795043123	8.325062614	7.457962452	6.542811548	7.197255395	8.570302651	6.513049256	6.271528854	7.059742676	6.98725577	7.843536202	5.598229736	7.335266718	7.084285638	6.270765828	5.877236103	6.642914023	5.761434362	6.335476635	6.911260219	7.076926314	6.635043962	5.673665889	6.998721172	6.54546474	6.257970155	6.285217207	5.902259911	5.827888669	7.0892413	6.01399884	6.748388401	6.206149452
AIMP1	6.965771693	7.037584655	7.052979082	7.057197191	6.906585673	7.244936914	7.2146381	7.303366467	7.237879666	7.163296184	7.099977945	7.037155806	6.992012985	7.010892744	6.949366596	6.55108476	6.753771808	6.913362874	7.005110517	7.001110752	7.198033259	7.063369241	7.096542572	7.142013077	7.214689083	7.137209747	7.127002002	7.388401391	6.867898198	7.300452553	7.10202759	7.515606367	6.95974853	7.009939984	7.125084389	6.949744619	7.022403035	6.926621029	7.023747079	6.697222439	7.043401824	7.026812991	7.050073322	6.85886251	7.046428625	7.17101916	6.789998422	6.554082212	7.053598641
AIMP2	8.464458877	8.789911586	8.789773414	8.880280792	8.945366407	9.191622085	8.297977518	8.528191889	8.72016805	8.641301211	8.676274879	8.439166482	8.655452656	8.292036373	8.245278505	7.545169762	7.827824722	8.494337046	8.276384144	7.465858564	8.217141386	8.073189369	8.139933498	8.60779377	8.497832959	8.544383411	8.382495533	8.739964329	8.519144428	8.654895582	8.384819051	8.930237701	8.39671047	8.564627142	8.490923693	8.130678016	8.463030507	8.462284209	8.5340922	8.134268847	8.266402964	8.148789357	8.085611525	8.460505141	8.386141675	8.658796364	8.446587863	7.84296305	8.087838322
AIP	7.295932566	6.879107	7.111179299	7.370368271	7.316917322	7.457090882	6.973141956	7.064811004	7.240365257	7.082610851	7.134438385	7.067844953	7.039295769	7.046428292	7.074189165	7.485211563	7.482164291	7.071630934	7.311748869	7.124727786	6.932190057	7.465619586	6.713968956	7.203405212	7.09258731	7.152311615	7.287691951	7.163669329	7.255882783	6.965060995	7.279974232	7.454522709	7.03601024	7.166631255	7.16328144	7.314190314	7.035334581	7.200244889	7.05972304	7.449408756	7.119668769	7.238708381	7.206300912	6.981526172	6.926183863	6.938837191	6.848043016	7.043335903	6.925506269
AIPL1	6.262863904	6.296316075	6.416304412	6.183010911	6.285910281	6.37134501	6.320426387	6.373382275	6.159499826	6.511281663	6.197456837	6.324742561	6.66085616	6.615938274	6.369183701	6.36656021	6.3947789	6.571035759	6.099646701	6.60281019	6.164763945	6.244688724	6.46391346	6.021895625	6.064399218	6.132118905	6.085726269	6.084303807	6.112081992	6.149834552	6.313723941	6.043548843	6.113088757	6.348648875	6.195039024	6.107352146	6.375146314	6.060125934	6.131692299	6.028123082	6.22917571	6.328128142	6.08539822	6.28395338	6.447574384	6.175119756	6.190000658	6.222606548	6.312287491
AIRE	7.578339058	7.243116877	7.564693887	7.330342081	7.572979571	7.346437173	7.307928835	7.218356294	6.961803373	7.439805146	7.216369614	7.384370484	7.528378633	7.657756859	7.385426666	7.541398099	7.54398288	7.595430621	7.017236091	7.550892832	7.121401033	7.317405023	7.43698356	7.141624466	7.09873571	7.027656992	6.981906398	7.268158462	7.132818497	6.84486932	7.279928904	6.841649377	7.14025843	7.044771139	7.238925832	7.051252096	7.242206797	6.913346347	6.970377054	7.022952922	7.131774554	7.222098694	6.852630181	7.280668838	7.649471091	7.009494977	7.327952503	7.307512687	7.233548587
AJAP1	5.889748009	5.481361922	5.897918372	5.8253412	5.933724418	5.5346439	5.522791268	5.828168257	5.60173985	5.74950141	5.856155924	5.800884303	5.986135337	5.684643978	5.777624949	7.005890061	6.783758021	6.157048504	5.678894951	6.383360072	6.035605252	6.352806548	6.555594578	5.373661719	5.758914475	6.034693192	6.161469298	6.059829136	6.031632052	5.957717145	5.898732196	5.586799367	5.610458859	6.169432359	5.673893798	6.254698938	6.384059896	5.995740329	5.616955523	5.417690556	5.959499595	5.836192546	5.782643346	6.058589482	6.211295991	5.569376787	6.340046347	7.184802113	5.666554185
AJUBA	6.585854929	6.891572819	6.181668967	6.373653356	6.432981472	6.297078729	6.022951737	6.175408534	6.368300363	6.274797287	6.203139314	6.483231864	6.294483892	6.482020722	6.83462632	6.382764116	6.748019596	6.802017234	6.645990387	7.318298276	6.585328548	6.153634132	7.294717494	6.501233304	6.735495081	6.292945748	6.477649089	6.597331745	6.724609815	6.802558864	6.760823275	6.524167208	6.625818741	6.936779719	6.742968285	7.000612128	6.752102927	6.934320409	6.708945569	6.552973213	6.972487733	6.626733708	6.882521595	6.591765434	6.734639236	7.103933828	6.659576672	6.542504456	6.577727539
AK1	8.565100218	8.543082339	9.151402319	9.114909616	8.315126339	8.37437356	8.652854818	8.58258799	8.270308588	7.669352553	8.358801551	8.271469725	8.850539301	9.02342358	8.339565426	7.151709661	7.510818123	8.411261412	8.25696549	7.628711628	8.177037611	7.485360342	7.887496563	8.504637897	8.102197274	8.102186219	7.195225003	7.861709407	7.65940148	7.930112606	7.97924794	8.191225071	8.321076736	8.035904558	7.580028375	7.976183798	8.177118233	7.828096864	7.972288585	7.351673641	7.23762209	7.153727822	7.736897659	8.441552542	7.672332644	7.797808046	7.970839555	7.482748268	7.333084768
AK2	10.65409908	10.74200406	11.161264	11.12200186	11.00593288	11.212627	10.35999467	10.83098166	11.07905812	11.0186914	10.83918014	10.75452749	10.79105068	10.80699882	10.59755306	10.21663086	10.29588045	10.43183601	10.7154123	10.11102564	10.73811175	10.50516499	10.61556655	10.79012901	10.56350807	10.81873449	10.77262004	10.93254702	10.6881171	10.77393118	10.71201138	11.38420538	10.67360271	10.85106521	10.72212064	10.24528329	10.54726888	10.75290623	10.44926051	10.43768846	10.3849019	10.62539326	10.41734585	10.53708685	10.22713747	10.83464946	10.43618718	10.37929877	10.5139662
AK3	9.1426409	9.242710821	9.326849402	9.401327328	9.42175577	9.479961666	9.012940241	9.429651666	9.540886568	9.419643016	9.376991501	8.496474085	8.494903181	8.675291514	8.572289668	8.20363014	8.541915709	8.481738839	8.536642313	8.152673842	8.75014318	8.435350938	8.417211527	8.595176084	8.615463956	8.711670334	8.52465027	8.564740629	8.290192977	8.679319766	8.461934015	8.665194502	8.417549955	8.919252428	8.715102752	8.391432014	8.531452498	8.571858745	9.032450539	8.620362922	8.764686056	8.824472754	8.779764734	8.722194662	8.616789545	8.839403148	8.510479273	8.282774826	8.53992684
AK4	8.760222896	9.223390165	8.143973086	8.397039243	8.456648445	7.74076402	8.864769345	8.251455972	8.125312089	7.864102339	8.303067493	8.68297348	8.351655311	7.945696459	8.219527049	7.058178064	7.111159714	8.116829373	8.009440474	8.692754255	9.528685408	8.224388888	9.274813493	8.915434568	8.685627941	8.740131552	8.597398017	9.142533243	8.794656907	9.359311899	7.796592695	9.178981177	8.879740189	8.953173639	8.81009804	8.477672555	8.802276338	9.606241858	8.562061061	8.410591741	8.105738141	8.077001642	9.136301521	8.357430655	9.053846853	8.618928631	8.806332393	8.400907702	8.878505153
AK5	4.633699466	4.283353059	4.525407659	4.129491189	4.666059479	4.443830227	4.486298246	4.688398661	4.415470487	4.262402862	4.435788129	4.612474051	4.19422527	4.425230889	4.350808104	4.548234088	4.744510111	4.130676759	4.275779387	4.421963743	4.067348683	4.250209203	4.266265692	4.211999361	4.361670616	3.965557613	4.317613553	4.480894951	4.241507821	4.137571408	4.499425131	4.134372734	4.334695697	4.354714405	4.361446672	4.099096225	4.504758384	4.549482229	4.477579305	4.672866629	4.681898192	4.344944254	4.351047055	4.298217548	4.550717433	4.649394888	4.417116604	4.653118301	4.38634182
AK6	7.557757111	7.765040303	7.718767392	7.442686899	7.529976893	7.82303928	7.696331373	7.96267691	8.145459229	7.947487482	7.951222541	7.53087684	7.422868591	7.525089071	7.631917173	7.230681761	7.465402117	7.547668972	7.598087722	7.297692255	8.027677575	7.791839144	7.695053976	7.782781903	7.990477349	7.788984514	7.968794388	7.914683485	7.856789197	7.99487166	7.821976932	8.384467323	7.821687676	7.965688037	7.806685312	7.464229141	7.844914707	7.594251697	7.823026642	7.690280765	7.48424738	7.581777078	7.779278511	7.627775097	7.524595874	8.013110678	7.591986345	7.375541152	7.635673732
AK7	5.06083279	5.01673315	5.746984555	5.448935483	5.427866264	5.424755894	4.64734182	5.64421629	5.45743812	5.602312503	5.470138268	5.254560404	5.433934181	5.319939982	5.774743836	4.689502496	4.969221293	5.667413259	5.476044806	5.188726619	6.425816474	5.15279838	5.011337149	5.695622096	5.866900072	5.665374956	5.472261964	6.22366031	5.592772952	6.724095687	5.894521194	6.40603771	5.699552862	5.796839906	5.329915519	5.451756573	5.701673232	5.433029753	6.128730365	5.258188749	5.192570801	5.56853464	5.424327906	5.510671704	6.256325467	5.392364332	5.678742181	4.602928866	5.527334655
AK8	6.07102644	6.168075729	6.000254684	6.069184717	6.095226376	5.820367431	6.002996264	5.793370825	6.1038927	6.145691509	5.993340707	5.823958721	5.835634201	6.165060785	5.954245042	6.050342072	5.946822321	6.166741264	5.866218578	6.066559289	5.914507035	5.657311471	5.956614378	6.016585243	6.005684336	5.727025088	5.672326492	6.075855151	5.744804075	5.67307978	6.174880131	5.343408852	6.00138225	6.085783313	6.104888563	6.241624195	6.016642197	5.744811567	5.795921438	6.118681318	6.099827739	6.290624837	5.779809711	6.132580997	6.007832973	5.930753036	5.971728247	5.945009658	5.941510471
AK9	5.608097093	5.552834646	5.31126646	5.68174145	5.719578498	6.053209334	5.634280961	5.669068655	6.189149814	5.850921429	5.927902265	5.253550331	5.295080441	5.205016127	5.348023947	5.038927694	5.18632873	5.181642885	5.57227787	5.297083628	5.402996546	5.438380828	5.040737871	5.765893377	5.39636372	5.573238055	5.671690607	5.796827532	5.549958183	5.745427523	5.466206686	5.659020099	5.75073908	5.380202888	5.722597434	5.384836569	5.593504422	5.346136034	5.863369325	5.629668337	5.547830742	5.730585812	5.445593089	5.504842016	5.117994962	5.693165435	5.634189325	5.294725065	5.505385387
AKAP1	10.01904092	10.05407581	10.1343367	10.20120411	10.02752859	10.20192946	9.892623875	10.02645252	10.17817275	9.958166549	9.988845708	9.224141113	9.447844488	9.48725836	9.080994765	7.254319487	8.140737423	8.878486631	8.911191084	8.351044763	8.880814094	8.192655676	8.331722139	9.384748053	9.087146358	9.00859019	8.398553089	9.250263427	8.734867222	9.315497041	8.962432362	9.446338602	9.193278996	9.421677965	9.274413418	8.256214736	8.996265555	8.849905759	9.495516914	9.079402911	9.023978999	9.330083532	9.071398857	9.574962215	8.859585685	9.244904696	9.232038646	7.850139041	8.783300023
AKAP10	7.678053653	7.672866198	7.542989209	7.811361561	7.670763748	7.899234747	7.662293835	7.812550634	7.960775655	7.425444508	7.839077852	7.56093743	7.442741056	7.4277815	7.637423754	7.874799131	7.772253956	7.393549144	7.814542667	7.36103952	7.754688651	7.900141184	7.367948049	7.633126387	7.785832776	7.737578788	8.010561569	7.735214609	7.875504145	7.835983782	7.701640874	8.145510383	7.879332804	7.512328757	7.677419535	7.815367854	7.705835058	7.709231721	7.692955764	7.82802382	7.578350577	7.75470761	7.691351637	7.515310876	7.356108037	7.693199048	7.492848876	7.92110608	7.365807801
AKAP11	7.453909112	8.108475483	7.434844023	7.679948326	7.553436884	7.763970212	7.927203772	7.832496802	7.934992167	7.596345153	7.900962229	7.601914367	7.360440299	7.592440955	7.671829876	8.058085227	7.877760049	7.3889987	7.959711657	7.309529366	7.830770017	8.059924171	7.679192603	7.963663945	8.066366964	7.856598399	8.095288358	7.680565239	7.857467186	7.843612969	7.79911835	8.038873622	7.753517003	7.51595556	7.649771477	7.852639515	7.310730785	7.798133385	7.69533525	8.211910123	7.762225184	7.860902452	7.72657148	7.673765725	7.466345488	8.028543833	7.587282171	7.981390987	7.74727238
AKAP12	6.264525785	6.38076556	6.132654573	5.932011769	6.233657707	6.207689996	6.733090337	6.174517799	6.473366245	6.051313176	6.060224084	6.519837782	6.206067156	5.807060753	6.56559243	7.705347208	6.913167907	6.338003333	6.38073967	6.431346353	6.55589293	7.40859602	6.333434506	6.159562187	6.461516168	6.064629464	6.591698788	6.304135294	6.403674301	6.13516097	6.436308694	6.100955345	6.473716524	6.379263203	6.394443461	6.785416348	6.881607004	6.810104808	6.328859516	7.01796444	6.644284844	6.327675025	6.684219444	6.049943746	6.809119367	6.807013177	6.43169997	7.071566945	6.234489727
AKAP13	8.974734301	8.93166685	9.242286039	9.10849	8.917612731	9.09378054	9.402104003	8.931112155	9.071049034	8.922074854	8.940873635	9.141136098	9.071452215	9.073019181	9.04025025	9.498545394	9.276678052	9.051958003	9.22823139	9.053553567	9.205000759	9.503622081	8.821790523	9.236035658	9.209402941	9.302143834	9.295082964	8.754211235	9.221648331	9.06920652	8.989920223	8.975312018	9.213737751	8.723093135	8.76919509	8.874019735	9.033440982	8.67074549	8.95756315	9.181435886	8.996756979	9.014284441	9.071622751	9.047237098	9.095804562	8.982666724	9.148685882	9.577702188	9.058377924
AKAP14	4.142529972	3.94535167	4.351683615	4.253922918	4.0680589	4.124374566	3.969235436	4.101974229	4.001926982	4.310217658	4.253445736	3.930338147	4.117480139	4.090560381	4.083905824	3.949339788	3.905294815	4.282516376	3.974026342	4.210065903	4.015127802	3.829050263	3.983360801	3.903671344	3.891748852	3.849786289	4.003856711	4.0452244	3.84967158	4.040897366	3.739743739	4.193452268	4.255664415	4.220734195	3.864392096	3.879758228	4.073469049	3.6912463	4.171107146	4.01055474	4.079737208	4.127107832	3.869700767	4.188192506	4.241238379	3.989509967	4.126751571	3.988733827	4.257032845
AKAP2	6.394368094	6.928727813	6.249524511	6.141182572	6.220058548	6.098885869	6.5658541	6.320973619	6.639443059	6.532976993	6.300115958	6.939841742	6.714481151	6.364374615	7.313536021	8.775168682	8.150331606	7.352301572	7.382182958	7.476681443	7.3318249	8.143823656	8.221252857	6.997162852	7.53253357	7.875624504	7.999743809	7.185709658	7.521205755	6.800697418	7.456439146	6.73403489	7.463365341	7.289627188	7.35553674	8.297592211	7.633257786	7.74501907	7.269971447	7.310723436	7.478761351	7.073680366	7.590114147	7.112030593	7.360460661	7.43265085	7.50079618	8.409602641	7.105937114
AKAP3	5.859295435	5.967022513	5.878823831	5.924626235	5.768622009	5.642803217	5.687797688	5.601057332	5.808882498	5.713652282	5.477315453	5.436628567	5.390202944	5.366984877	5.592385519	5.383838214	5.530760062	5.422654974	5.436316701	5.429371493	5.389593268	5.523575475	5.494059513	5.522758588	5.552297248	5.383432852	5.362950168	5.736165309	5.896769102	5.637565707	5.249548526	5.672402465	5.250888079	5.310499484	5.476717902	5.532303959	5.661756899	5.460506141	5.744865652	5.382539333	5.606354378	5.350483327	5.311164303	5.518798766	5.54282902	5.389196742	5.41659203	5.438672453	5.476446106
AKAP4	4.876751585	4.850706965	5.237976209	4.879599141	4.978708976	4.887612115	4.827612127	4.915556018	4.644440207	4.960864367	5.023481957	4.798328216	4.804590036	4.779895555	4.861654513	4.898111627	5.080750855	4.905933137	4.960186164	5.182889863	4.666613018	4.805893411	5.128528533	4.868091182	4.628256512	4.793938921	4.682957733	4.678316551	4.692385103	4.726801472	4.877652598	4.784505652	4.916733425	5.150008626	4.907899025	4.825094263	4.697178737	4.791410137	4.896872091	4.553071328	4.861629243	4.692027355	4.634442722	4.866924119	4.879498557	4.839368353	4.83027312	4.914424734	4.913783312
AKAP5	6.609855848	6.947821686	5.83118342	6.969293413	6.545396628	6.220749838	6.933808417	7.454975208	6.886676096	6.266308877	7.147912919	5.688431424	6.785856318	6.760976629	6.165360937	5.264901702	5.353729972	5.274899493	6.316141604	5.478617443	5.283404921	5.361108748	4.831590616	6.49463723	6.319351421	5.755541958	6.052948744	6.830935644	5.861238675	5.434288819	6.034781167	6.674393585	6.353202027	5.724966964	5.853069264	5.048245222	5.871235224	5.471226932	6.996915808	6.36028034	6.438448854	6.842514934	6.127837718	6.329093642	5.315148595	6.382094016	5.871279789	4.903464029	6.105265611
AKAP6	5.550495278	5.569007133	5.53276897	5.530153521	5.976397967	5.717999639	6.03658867	5.87583164	6.129800091	5.835153725	5.947492565	5.565113935	5.326829246	5.24965702	5.195470435	5.898699449	5.43653199	5.346246703	5.316338853	5.543196236	5.249912456	5.493564264	5.552832301	5.299665553	5.327572653	5.266275416	5.637051669	5.467621594	5.274349003	5.319721453	5.496525285	5.51008721	5.365244738	5.454414771	5.515990439	5.653552959	5.664557851	5.707614217	5.427087349	6.201346517	5.523083077	5.385144882	5.660355578	5.442238377	5.509016009	5.384476282	5.449098633	5.574686834	5.812190137
AKAP7	6.907550491	6.740930635	6.041412175	5.84806652	5.913261422	5.654290212	6.812098357	6.306646101	6.37537782	5.72791464	6.082125809	5.514067971	5.611981713	5.726202253	5.258071834	5.412524494	5.150218014	5.027237669	5.593286251	5.281443485	5.8641852	5.366591691	5.130931693	5.88531413	5.520539555	5.310734944	5.668802985	5.886512002	5.562519608	5.96209773	5.518024328	6.034287665	5.873196542	5.707173952	5.688500898	5.423999397	5.553946679	5.594419946	5.871980792	6.110373864	6.116037243	5.922702349	5.647160743	5.565988983	5.019271217	5.913583928	5.657911214	5.434406037	5.428924178
AKAP8	8.889328307	8.850909033	9.029785811	8.889856605	8.9177746	9.176751746	8.940763885	8.815142957	8.89504667	8.817316476	8.835437114	8.842613526	8.9283315	8.976960077	8.711391283	8.718090076	8.775254098	8.736508667	8.86559028	8.548299126	8.741861329	8.634927345	8.79004686	8.780231166	8.726846572	8.82119494	8.632853237	8.81398341	8.70713666	8.794745044	8.835724206	8.927708981	8.901639386	8.593045928	8.784711318	8.532877027	8.562887319	8.48220369	8.596140836	8.872608661	8.573323242	8.732288969	8.75996019	8.761483566	8.797523203	8.816317882	8.732977864	8.973093421	8.590771486
AKAP8L	8.769170266	8.733075852	8.724424338	8.643394047	8.768342048	8.736903954	8.679267141	8.608426409	8.701273461	8.825527443	8.683898526	8.797928832	8.891848121	8.996433232	8.660653924	9.032384451	8.874974314	8.750325892	8.841729987	8.689799247	8.548479052	8.926172911	8.67232142	8.800877886	8.499376954	8.635374161	8.730506312	8.561551562	8.87875911	8.576894982	8.663503815	8.764537955	8.814041224	8.39503592	8.61087683	8.407894907	8.890250173	8.568345368	8.374239818	8.648241487	8.521638896	8.593263223	8.460449397	8.76057824	8.656593435	8.787987424	8.754112735	8.994969173	8.591453636
AKAP9	8.609248188	8.75721572	8.497849766	9.024771915	8.526392614	8.767783376	8.982992966	9.128008013	8.982142095	8.464215802	9.200764384	7.953400399	8.379149617	8.480464564	8.273883225	7.811383122	7.555511028	7.550108068	7.928909217	7.624887691	7.959664171	7.920760723	7.364785234	8.362277756	8.210715185	7.872216169	7.800666614	8.116859666	7.913946797	8.126822295	7.988014064	8.733878748	8.131752421	7.271405178	7.820568826	7.269062456	7.957594765	7.166503001	8.426235957	8.097265736	8.035301855	8.518775599	8.14553837	8.233680524	7.497598976	7.916574992	7.859297141	7.663648111	7.976668475
AKIP1	7.348007327	7.184629615	6.903294937	7.738188045	7.432877898	7.303425837	7.232190926	7.390271574	7.313348769	7.570594387	7.4080174	7.27402333	7.244574484	7.084150662	7.604143831	7.552694658	7.424067079	7.605219172	7.274112079	7.174592162	7.547255464	7.22426184	7.394184503	7.491471474	7.695564434	7.346451782	7.552388842	7.794838528	7.671209324	7.618855389	7.575912769	7.732022679	7.527617434	7.710972447	7.598976726	7.950365091	7.900700267	8.024236419	7.921002808	7.665698828	8.092536019	7.729273045	7.800475751	7.527680425	7.643140454	8.080509668	7.730876616	7.158393502	7.389240601
AKIRIN1	9.237402546	9.204529056	9.111815588	9.0955559	8.917390382	9.333864122	9.11611738	9.224261693	9.010368633	9.346673468	9.344316635	9.301124809	9.176499761	9.446058875	9.240746067	9.052042443	9.156290967	9.305432508	9.198929226	9.373632781	9.692065784	9.492579001	9.223368216	9.293633437	9.254840774	9.6111428	9.260482708	9.25548794	9.22973476	9.402576885	9.291161142	9.494486353	9.278175625	9.104694563	9.047828015	8.99817652	9.087155101	8.940950053	9.225575794	9.080574075	9.081371607	8.94854948	9.198201914	9.119106563	9.24080807	9.305478572	9.160748235	9.52917566	9.350957251
AKIRIN2	8.374470939	8.670949232	8.905510681	8.541887713	8.451929463	8.540316319	8.291089037	8.552561692	8.668245632	8.620460586	8.535455866	9.331212872	9.23394056	9.382454106	9.100227772	8.952494921	8.879163571	9.475048368	9.295568012	9.792373288	9.488139366	9.449917002	9.172031893	9.873902902	9.714825412	9.577587526	9.522656475	9.505735246	9.591389259	9.250829109	9.884349227	9.655961381	9.589382899	9.198669396	9.498040479	9.43561393	9.56138771	9.483095661	9.260820208	9.42700433	9.290823075	9.358506738	9.771157461	9.299563969	9.628424625	9.675932059	9.008841482	9.417292793	9.331622514
AKNA	7.51027281	7.677964541	7.48408914	7.612915392	7.682254924	7.545166344	7.448839979	7.540428069	7.704370697	7.787542823	7.62063688	7.963560677	7.848865215	7.708236783	7.703476327	8.700178704	8.487313937	8.012796377	8.337543235	8.075032031	7.640679629	8.337278351	7.835803799	8.108960519	7.774643913	7.958434212	8.357622071	7.596975099	8.094109588	7.491212842	7.823340609	7.637957774	7.786337936	7.570139674	8.10014033	7.921719743	8.079535891	7.842277634	7.909811159	8.431500792	8.139305121	8.120337875	7.844266332	7.82287498	7.610101725	8.089410393	7.560551847	8.357048553	7.614552033
AKNAD1	5.281783615	4.915643361	5.291267255	5.106796298	5.140684383	4.856966866	5.060303918	4.985902289	4.696663651	4.731951335	4.854463996	4.897946522	5.015274498	4.974280313	4.924679418	4.819510894	4.807863999	4.977132895	4.737164392	5.101488281	4.72151958	4.600295309	4.668674242	4.641983694	4.843576167	4.956288055	4.648694402	4.923479556	4.779638711	4.770397737	4.668517248	4.972859746	4.835929057	4.957690845	4.98343648	4.718515422	4.539620435	4.712107549	4.881368392	4.594612662	4.69301736	4.949720578	4.765554413	4.806702911	4.979165063	4.676252816	5.001711244	4.912163064	5.338223872
AKR1A1	9.092874865	9.063014831	9.129071512	8.992672159	9.373447063	9.033608174	8.753986796	9.250516154	9.081781503	8.98003382	9.084168995	9.618708895	9.498843486	9.349787803	9.688563218	9.171490799	9.414141449	9.355743594	9.601825298	9.168944291	9.653500917	9.352756584	9.021538502	9.506254789	9.515081275	9.708433089	9.585368437	9.759671533	9.576911123	9.718314629	9.72599421	9.96586362	9.473427067	9.691297638	9.477083802	9.715169591	9.386764256	9.933861983	9.556521257	9.285655355	9.399245062	9.201462137	9.44319056	9.319005835	9.175145651	9.432603194	9.413199856	8.762126012	9.529395046
AKR1B1	7.333850886	8.017351305	6.814514993	7.73711074	7.66051466	7.460432648	8.603850766	8.22835207	9.114824965	8.440551754	8.709971665	8.774392567	7.703159876	7.404644347	8.683132337	10.19863643	11.29524597	9.282467169	9.296410046	9.231167995	9.364564711	9.67864516	10.23061873	8.413802221	9.263627825	9.593875487	10.01570378	8.609705507	9.516237211	8.731377457	8.822234422	8.114975523	8.638782569	9.357866338	9.35492326	10.47465423	9.872267938	9.874535846	8.585677886	9.242905434	9.711873628	8.906812169	9.453454772	8.816276959	8.721381584	9.888187875	8.775911736	9.514398032	8.067273998
AKR1B10	8.630571647	8.656636311	11.0250635	10.47582631	9.613971407	10.40796283	8.873219545	9.797909939	10.03047872	10.53522755	10.11875909	9.388646939	8.552308273	8.549897332	9.104385678	4.601868813	6.872739124	8.516912973	9.428250898	8.210043155	9.705913925	7.092840839	7.89126835	7.319407242	8.540932552	9.083813168	7.667488949	8.323328317	8.519040378	10.64730668	8.568258842	8.964362992	9.365237795	10.04508122	7.647533743	9.030007498	8.080281292	7.36668653	9.205194708	7.869403602	7.88311459	7.239485051	8.101532042	8.648938135	9.495905395	8.815428349	8.993757992	6.600587622	9.17997513
AKR1C1	7.073416582	6.502851709	6.952249619	6.490342038	7.022774164	7.018407692	6.847555474	6.777973225	6.857306381	7.098901446	6.68062962	6.296134138	6.291023394	6.621989017	6.75611934	6.908384557	6.756053354	6.375236746	6.734393641	6.511256927	6.150759398	6.589324031	7.142168928	6.796663784	6.670824246	6.953133221	6.658387037	6.55122866	5.975146067	6.725473501	6.67027686	6.660121276	6.497178174	6.883313288	6.534200276	6.512690196	6.600864681	6.640300328	6.389714436	6.700170342	6.627428014	6.537605412	6.367507803	6.313395411	6.902460407	6.291146665	6.698287537	6.671127888	7.312405634
AKR1C2	8.200794012	7.195173328	8.816489278	7.911015396	8.620159517	8.204662181	7.514771713	7.812231078	7.52340127	7.978083989	8.130557209	7.096756327	7.585764405	7.979402167	8.153197912	6.028441819	6.493434164	7.298720838	7.555726679	7.952190953	7.618708783	6.975436315	6.689603588	6.750597616	7.453801003	7.631077671	7.049941752	6.785237727	7.815904203	9.250487529	7.891887048	7.820325746	7.750699934	7.413330422	6.961887166	6.853360674	7.172821948	6.512933797	7.138203823	7.178202697	6.687492623	7.536493512	7.025988934	7.399265667	8.090841881	7.280613338	7.873269118	6.660015267	8.029975662
AKR1C3	8.049790897	8.191087537	9.670707677	8.923968848	9.401474207	9.434046208	8.075041011	8.64267698	8.870314576	9.166804692	8.547841213	7.97254514	8.303947096	8.385289995	9.264947361	5.53020092	6.597125863	8.417781322	8.6438246	7.187874872	8.735723138	7.4773157	7.70071497	8.395051353	7.83868565	8.73274544	7.779589721	8.203865785	8.170646537	9.733998079	8.877171684	9.096603855	8.4656902	8.409148635	7.601119351	8.259474477	7.825349742	7.535841334	8.419025205	7.519049019	7.513139036	8.21582624	7.969579307	7.922994089	8.501787023	8.054394991	8.327196131	6.593839023	9.139544951
AKR1C4	5.329026557	4.844557035	5.388296538	5.142943572	5.351783886	5.269549624	4.839492053	5.023959209	5.178809045	5.369331892	4.854861442	4.795631368	4.938693459	5.028378414	5.123464694	4.830746327	4.632284149	5.01063259	5.10016921	4.951590474	5.000063804	4.670908292	5.053511309	4.641886153	4.682322659	5.01358132	4.749555217	4.894182461	4.804450998	5.548890094	5.043103401	4.979051905	4.879783743	5.088476252	4.861715085	4.909243325	4.94218632	4.703363633	4.947292613	4.765910469	4.80981738	4.872095056	4.905405552	4.86910308	5.279213818	4.836880763	5.062995898	4.907788937	5.055385714
AKR1C6P	5.229236305	5.009480625	5.712374706	5.363223217	5.161280146	5.446269938	5.055256118	5.291515429	5.176427931	5.117677657	5.07346202	5.018943828	5.069369618	5.379657049	4.913043881	5.043354594	5.06798983	5.040845373	5.198218254	5.376342562	5.12565641	5.164925949	5.340669444	4.772578564	4.965634759	4.993823109	4.830748454	5.10760453	4.878501224	5.001364896	5.083479977	4.924646439	5.014616295	5.016186838	4.857057924	5.020395046	5.176824321	5.050195744	5.004939647	4.591483654	5.269289508	5.308691069	4.845007581	5.066580146	4.914661955	5.054660122	4.944360513	5.108089539	5.359561644
AKR1CL1	5.64101207	5.101708837	5.523300279	5.733846277	5.768273791	5.595455891	5.411400818	5.547606142	5.514312544	5.653219241	5.337236967	5.390605885	5.45310092	5.43577427	5.395012117	5.517936892	5.2615185	5.437345197	5.161372573	5.605764793	5.310679064	5.410636896	5.402030337	5.262203261	5.345084666	5.287413102	5.231633853	5.305154005	5.435835299	5.135481969	5.266464732	5.251856253	5.408693319	5.450865265	5.300302422	5.486751321	5.154887007	5.445668857	5.368929624	5.570239176	5.506021805	5.478202302	5.234532411	5.451765752	5.563093722	5.449547547	5.465343074	5.700468188	5.404069858
AKR1D1	4.704038606	4.433972755	4.80547368	4.4154652	4.780523047	4.635027683	4.78635788	4.584706568	4.667103094	4.680488837	4.585918522	4.572234494	4.590007323	4.594063263	4.39838647	4.283354473	4.493108192	4.352633214	4.506901475	4.541234424	4.310615416	4.475172465	4.439455793	4.386640077	4.341271773	4.263025147	4.538925399	4.613819022	4.694277004	4.466754099	4.424877091	4.445291997	4.384783355	4.725845306	4.633866613	4.32017432	4.606447799	4.395516224	4.894601864	4.499285096	4.420319038	4.368291303	4.541347876	4.426813587	4.640155002	4.364018001	4.499324638	4.805278532	4.538276452
AKR1E2	6.910065431	6.513725789	6.923632064	6.221602018	6.830585997	7.108762601	7.135256651	7.111691123	7.314113126	7.114589408	7.0167425	6.084603722	6.242570258	6.445804094	6.56377128	6.550485062	6.202592578	6.635778003	6.178101462	6.066176914	6.675240681	6.529112258	6.459420236	6.537542852	6.537628871	6.368459569	6.474019915	6.374207044	6.219163202	6.201093256	6.687108556	6.988528762	6.29624955	6.969846004	6.499152834	6.64255569	6.273029644	7.175440515	6.460414274	7.120477102	6.534464496	6.50194309	6.625142393	6.424466696	6.377436278	5.813393892	6.338334333	6.460137888	6.612285394
AKR7A2	9.479964995	9.297808801	9.59923786	9.576231981	9.715041149	9.495029976	9.225763762	9.587832328	9.31855729	9.429664179	9.563148665	9.033836163	9.123638348	9.215280736	9.235821568	8.607325572	8.773684743	9.018485969	9.032803458	8.731943673	9.258167898	8.914778817	8.637559958	9.03081428	9.131264311	9.074365912	8.840992812	9.370827863	9.060746554	9.571886745	9.01240545	9.290281863	9.201921238	9.693725793	9.270450181	9.204386664	8.920839939	9.199521984	9.375035586	9.054495187	9.037969322	9.26937912	9.127539573	9.184237937	9.165942966	8.796888017	9.183408525	8.449748908	9.087436619
AKR7A2P1	7.311819118	6.757156601	7.437774546	7.169112862	7.402014198	7.08796017	7.103147554	7.333299644	6.975475763	7.089385337	7.227211817	6.858139448	7.014273883	6.80270893	6.827767749	6.364009716	6.659219514	6.744241858	6.47914635	6.360943372	6.911795266	6.452981317	6.508783107	6.702370981	6.5961455	6.848254246	6.216629384	6.606864224	6.496347905	7.313916679	6.317698834	6.886034964	7.043819145	7.188789389	6.754010149	6.882565719	6.356827784	6.599516086	6.760897366	6.51157605	6.639987037	6.754459597	6.688661175	6.796985025	7.052329403	6.632276826	6.844782469	6.468141492	6.625212305
AKR7A3	9.316439953	9.24318648	9.599537084	9.762457672	9.630413117	9.475596642	9.279135303	9.624468628	9.335978814	9.265768115	9.502484882	9.248738175	9.337656743	9.160105926	9.343983346	8.642077261	8.620043705	9.210923523	9.037963124	8.956168125	9.499706987	8.532851113	8.730179459	9.002833897	8.90630959	9.342506603	8.442586044	9.189851247	9.056176778	9.973438126	8.827801177	9.490827624	9.223088734	9.814581586	8.92777525	8.970715037	8.724477735	8.977051381	8.933058104	8.764935455	8.825710945	8.737445621	8.95219762	9.207602128	9.41922727	8.733266117	9.263229077	8.270270799	9.109139914
AKR7L	7.051897615	6.953449424	7.609633712	7.385640337	7.382164748	7.17369894	7.37139593	7.530013697	7.637593897	7.177103935	7.546068177	6.976303562	7.226639589	7.082500244	6.960817272	5.707305097	6.305405648	6.602567371	6.801235398	6.39379408	6.697089313	5.723776229	6.255327869	6.712328942	6.57712579	6.612732866	6.264197314	6.646737666	6.347743816	7.236578627	6.818319548	7.280676908	6.718606558	7.165626529	6.306378681	6.210217844	6.667080349	6.481488188	6.620584308	6.216259327	6.305460202	6.332813874	6.134741686	6.815951584	6.759914589	6.457492102	6.407262188	5.816202337	6.354972477
AKT1	10.07669411	10.21546279	9.987635791	10.10271309	10.0024916	9.981412241	10.21104952	10.14402243	10.20616615	10.13954448	10.19402879	10.14590945	10.20620252	10.24029814	10.17842627	10.14051261	10.02610717	10.15171415	10.11777815	10.04118939	10.06495092	9.875512488	9.935999937	10.19997781	10.06138273	10.24194185	10.01214028	10.23006926	10.06772747	10.1172428	10.15367093	10.31067962	10.1787118	10.3620535	10.27845839	10.1727037	9.969198365	10.38009255	10.34262406	10.19210992	10.20925776	10.1517301	10.28793271	10.21599608	10.10889737	10.29418321	10.10601877	10.03451907	9.963769145
AKT1S1	8.579118289	8.399197854	8.703051278	8.526087023	8.422944664	8.378654573	8.21886458	8.333450748	8.285827615	8.280322214	8.295769355	8.31529401	8.556253795	8.334872154	8.30351405	8.320866916	8.575290871	8.481959769	8.369939942	8.403932342	8.339623732	8.109019522	8.445930228	8.310925725	8.092975488	8.442570732	8.065617296	8.378144936	8.354283554	8.265931896	8.384684956	8.623343908	8.264680687	8.755089791	8.761583492	8.446267792	8.593934739	8.732614103	8.516189472	8.180591508	8.378479422	8.426593772	8.488876945	8.48918807	8.520177438	8.338928119	8.616326726	8.306247525	7.918373484
AKT2	9.344138213	9.356769229	9.429482598	9.398495551	9.360705385	9.312278073	9.144641752	9.316420341	9.446504823	9.422745172	9.369373963	9.304451734	9.154288291	9.107403871	9.233925058	9.255900499	9.353618665	9.401594642	9.429296908	9.066131739	9.171481636	9.330388451	9.071342059	9.272052364	9.253672518	9.256266719	9.314646026	9.251899583	9.453282944	9.193283358	9.234752539	9.301515871	9.267081552	9.682275931	9.568319851	9.517900379	9.488460579	9.767064722	9.463231616	9.500425913	9.563305566	9.402409039	9.538254306	9.425666035	9.316363438	9.580246834	9.320460819	9.2291179	8.946050807
AKT3	5.313481495	6.717287966	5.160249216	5.02279177	5.560727454	5.704155364	6.92104568	6.251150956	6.97551932	6.913004516	6.533135428	6.880107092	5.672591407	5.336304557	6.691891406	8.805076368	8.157690942	6.469530533	7.417784283	7.182822744	7.235143308	8.349253553	8.118076575	6.925044309	7.239326399	7.450541234	8.100898898	6.606849091	7.454506142	6.867257621	7.085478943	6.180655999	7.207133063	7.271371978	7.32871108	8.481619369	7.675306915	7.910226867	6.907880234	8.117047596	7.928472743	7.262412612	7.79500407	6.747590673	6.670483694	7.709469015	7.40648608	8.30162862	6.865188321
AKTIP	7.358122103	7.901463544	6.950254725	8.097693642	7.368199368	7.752054831	7.848590469	8.063924467	8.229424089	7.577353564	8.198944359	7.205322104	7.20929703	7.017171172	7.799062307	7.059736736	7.044646255	7.063651653	7.489001085	6.828270353	7.552849066	7.15338457	6.873160863	7.466846808	7.644912024	7.443373713	7.454788001	7.521959085	7.22975016	7.544094464	7.040095033	7.653351885	7.532414548	7.422617379	7.02624988	6.713195288	7.25146753	7.106656703	7.578596008	7.536473829	7.356713358	7.316864442	7.514457751	7.148688209	6.88287231	7.454106978	7.183386413	7.232720562	7.309990438
ALAD	8.139194716	7.999881241	8.322918513	8.173743919	8.214049001	8.470789058	7.922606632	7.900031701	8.158150773	8.137917817	8.204862741	7.701676933	7.68049989	8.05928207	7.816676667	7.543059559	7.705128012	7.539163309	7.856657284	7.548200216	7.427127897	7.406616347	6.974192947	7.742219682	7.642826238	7.114647546	7.483050749	7.568955891	7.638351281	7.354091426	7.581273576	7.829244158	7.531728047	7.442174833	7.467453809	7.091479938	7.503478085	7.513963675	7.750044913	7.475543086	7.548150111	7.645188839	7.574682099	7.513097461	7.357270496	7.368836131	7.503165416	7.174938327	7.339818341
ALAS1	9.248921846	8.842999772	9.641811533	9.732877697	9.344121413	9.645060721	8.994751874	9.111965825	9.578836101	9.55715796	9.374147067	9.505343466	9.574902178	9.625202605	9.60103148	8.650928146	9.171396728	10.07026936	9.650184131	9.806629563	9.669856076	9.069485661	9.431156693	9.641814619	9.657406775	9.756925598	9.559271234	9.615221911	9.732290729	9.996225465	9.763740398	10.14509316	9.764268844	9.575045454	9.629593193	9.498513377	9.419614986	9.738925346	9.488688939	9.303291067	9.282894138	9.342328906	9.805181194	9.36384681	9.609437356	9.590553244	9.32419607	9.302329059	9.576341099
ALAS2	6.295689774	5.878056902	6.286633477	6.163051821	6.427218071	6.209689399	5.869767119	5.814911376	5.665494885	6.193838144	5.895465822	6.092734885	6.179863847	6.211875821	6.198629833	6.248575326	6.915130625	6.566561834	6.116971475	7.508849223	6.357116496	6.726674789	6.68773352	5.939573475	6.789363992	6.036124636	6.833913292	6.321170209	6.158182985	5.732956755	6.040650259	5.947043748	6.30090718	6.179523722	6.040898536	6.260439923	6.169007163	6.127411891	5.754191964	6.106466935	6.208782682	6.208568974	5.878247316	6.121484509	6.404515331	5.776159001	6.458304098	6.329249978	6.311026373
ALB	4.839607189	4.425530178	4.920933412	4.718694972	4.675558362	4.725479326	4.729320869	4.751949852	4.519707631	4.670697629	4.579103323	4.632647482	4.609378624	4.735447462	4.581679862	4.509698181	4.52682241	4.528764685	4.457791035	4.814351773	4.487530213	4.545580805	4.683741466	4.514561289	4.453336077	4.412250022	4.371071632	4.62126	4.406001368	4.52998261	4.597988645	4.460453272	4.470367313	4.693011296	4.4721608	4.363143126	4.596208869	4.436786762	4.430916107	4.463772303	4.427918424	4.398294215	4.464545875	4.683251228	4.910745374	4.520781235	4.604437627	4.822552549	5.064559079
ALCAM	8.200891722	8.995182816	7.739347272	8.157625261	7.927168047	7.195731593	8.676107838	8.141597494	8.001871505	7.988792932	8.217976625	8.819140142	8.531777059	8.395299172	9.248938634	8.295441055	8.875137944	8.74164288	8.693777255	9.427530376	9.084134601	9.03666999	9.031977939	8.81771414	9.021474624	8.892508539	8.974710061	9.405790561	8.942973053	9.260176292	8.883756647	9.339814128	8.872123245	8.662501056	8.885672079	8.744010318	9.458095164	9.039649361	9.083757831	8.785475916	9.131772042	8.63615097	9.15708398	8.740053091	8.950837076	9.424181157	8.771649552	8.882280243	8.786416911
ALDH16A1	7.815875285	7.625172387	7.870470739	7.896513215	7.785594646	7.857431305	7.576773106	7.685031161	7.588018146	7.769772784	7.614914692	8.077384093	7.986363226	7.905355602	7.99508316	8.088087994	8.03190712	7.71579299	7.992115361	8.08714053	7.756421129	7.751654175	8.034458286	7.758993441	7.722155776	7.883727194	7.718536116	7.783783794	7.928064248	7.69772651	7.90279527	7.792128687	7.885526303	8.35782554	8.243374927	7.998782021	7.686793943	8.212665138	7.937009879	7.899525186	8.129856833	7.827636547	8.122487422	7.95029816	7.84489029	7.79651992	7.925022208	7.747769099	7.736292916
ALDH18A1	9.701483936	9.78452612	9.908705682	10.06375565	10.02845716	10.17605153	9.506384586	9.67771104	10.02368296	9.565680046	9.691630012	8.859631085	8.906306929	8.72083813	8.98603792	8.125548897	8.601384178	9.04927292	8.763246514	7.864785116	9.115493622	8.827967339	8.145304976	8.990283353	8.931812995	9.047940812	8.741968381	9.213338025	9.002662413	9.343739834	8.88723261	9.382695656	8.893484018	9.005089781	8.968988044	8.777824175	8.810567909	9.056385682	8.997884869	8.936203708	8.722934971	8.58116713	8.574686834	8.863832275	8.937244583	8.744152943	8.804704546	8.247273324	8.851360079
ALDH1A1	8.073166809	7.94550751	9.402988091	9.009183647	8.711869533	8.987015615	8.350624414	8.806753644	8.743738685	9.226475109	8.761814968	8.2735233	7.615008122	7.530282614	8.747959997	7.062165077	8.414611306	9.121679109	7.700765337	7.845735914	8.85182947	7.574224399	9.763355234	7.734108405	7.981285495	9.002722151	8.820680809	7.868422531	7.649918906	9.418927056	7.715159324	8.673477088	7.692088458	7.904683311	7.615321271	7.893197639	7.765576568	7.937436414	8.456141939	8.356005379	8.005085839	7.778056169	8.028187172	7.515109796	9.64416457	8.109951456	9.267529815	8.38718236	8.788955549
ALDH1A2	5.745151848	5.902397841	5.782887961	5.432915991	5.758920268	5.806915464	5.888099132	5.434207996	5.663765795	5.711196009	5.413225944	7.21852791	8.256545606	8.400877613	7.443798743	5.841997025	5.991761513	6.448327572	7.173149929	7.720506782	5.716302863	6.894996637	6.210206992	7.591037648	8.416915917	6.814323802	6.190623619	8.2775763	7.188875242	7.638419452	7.538191538	8.233031987	7.579933803	6.765197864	7.50006917	5.834421572	7.147356024	7.250260535	5.518420604	5.66877053	7.709196481	7.426918621	6.819402329	7.929812192	7.346185687	6.487199468	6.057524773	7.018197971	7.089669976
ALDH1A3	7.073759459	6.968258712	7.0438078	6.99186477	6.934593613	6.662405762	7.190007744	6.961921423	6.866637794	7.063060762	6.792975526	7.064862962	6.872795663	6.887768369	7.465918582	7.089200074	7.432447853	7.187762687	6.970925984	7.189109084	6.806474495	7.034043791	7.728496436	6.907134011	7.005726991	7.086480628	7.121477237	7.079798233	7.140688595	7.023121165	7.288915767	6.779731376	7.275191856	7.201856046	7.161925929	7.383482556	7.386734528	7.556963214	7.06637337	7.509447146	7.390626219	7.48013688	7.406908107	7.05867403	7.330856305	7.239062233	7.197391443	6.923675402	6.780362545
ALDH1B1	9.391714932	9.82529733	9.165286864	8.93276614	9.572402554	9.823680064	9.071049361	9.253613374	9.518121246	9.907694333	9.260323047	8.855947748	9.093434007	8.590181323	8.672497748	8.909880086	8.082326603	8.572176542	8.170250738	7.673302497	8.692415329	8.436085364	8.529536717	9.214542058	8.562350043	8.804443613	8.702993595	9.276472039	8.69525612	8.438460149	8.781930658	9.316365095	9.183917161	9.752713941	9.708230783	9.071674956	9.265507316	9.543140292	9.228341793	9.630032329	9.159658419	8.9786903	9.590604181	9.014948412	8.07459637	9.490120305	8.859790398	8.188457247	8.316754673
ALDH1L1	6.500653968	6.490520158	7.281657702	7.938277528	7.281446315	7.511331978	7.214896107	6.878773701	7.566497034	8.174725336	7.31348966	6.687145942	7.29555498	7.854213622	7.272576396	6.453950671	6.630598974	8.053961832	6.972506401	6.900523573	6.897665458	7.046514888	6.756310765	7.375419848	8.323172712	7.831197727	6.890320691	7.627857904	7.330265342	6.773447618	7.030830947	7.60078496	7.475985578	6.895499197	7.398755041	6.567263766	7.019561207	6.836728336	6.799305933	6.616921095	7.333952131	7.723235655	7.229726547	7.325360085	7.73003866	6.102785647	7.589843472	6.740381731	7.531632515
ALDH1L2	5.678983254	5.879084932	5.5734164	5.765668927	5.579729565	5.213033744	5.854079951	5.559968438	5.897581266	6.114994421	5.809389761	6.074551457	5.575002276	5.457482584	7.061792576	8.190287377	8.735592588	6.79003761	6.737714109	6.520964745	7.329896363	8.700629998	7.500818908	6.077615535	7.176813823	6.953163246	7.278188531	6.407917203	7.985509478	6.172770532	6.731217609	6.187181088	6.467697209	6.783705675	6.786414717	7.040069776	7.821374127	7.411997084	6.455081097	6.568622542	7.39452288	6.510843228	6.876155875	7.292524833	6.609891684	7.362486188	7.143291341	7.556764467	6.510759098
ALDH2	10.62928591	10.53872522	11.47160216	11.35930721	11.20034997	11.21696901	10.42472476	10.86222152	11.08922222	11.01948418	10.98904137	11.16827348	11.24930663	10.92092769	10.84472942	9.478185511	9.909038916	10.80000367	10.94043207	10.68007757	10.91293546	10.30188576	10.12531445	11.04793399	11.00669041	11.0234537	10.57747919	11.29077921	10.78113445	11.12577526	11.01930974	11.31323472	11.1992684	10.97906351	10.94585574	10.33437368	10.64485285	10.69972356	11.04967874	10.65037403	10.30640956	10.77107281	10.81031392	10.85876664	10.8580403	10.82632213	10.76681377	9.859858819	11.00859532
ALDH3A1	7.34220627	7.211669996	7.936718983	7.198231595	7.674312544	7.509058427	7.040613641	7.361768723	7.244574774	7.665364437	7.138186321	7.306079217	7.357045196	7.409837488	7.580583144	6.967224939	7.442888334	7.564783417	7.387459145	7.668063588	7.231431413	6.911448496	7.459204584	7.199812208	7.111721046	7.538848928	7.117942981	7.190749746	7.559905558	7.612177386	7.542715094	6.661813972	7.32994781	7.824827186	7.292075423	7.734084934	7.071177219	7.205564333	7.433352264	6.819607562	7.183270849	7.178874223	6.971454356	7.18385872	7.808371522	7.2426191	7.640713384	7.094964892	7.496388869
ALDH3A2	8.986751293	8.860016687	9.698753939	9.266770816	9.216507128	9.200401311	8.866472159	9.148666645	9.325199758	9.263382829	9.108898324	8.886833939	8.891262137	8.803555495	8.996712679	7.604107512	8.455485259	8.813831382	9.030628917	8.697822256	9.418088854	8.52562487	9.11820778	8.824960003	9.091355481	8.804215725	8.670466297	8.982049109	9.029155433	9.324404719	8.940413703	9.033728641	9.078935515	9.405899473	8.750474539	9.046157646	8.887190675	8.799633107	9.103885019	8.598121011	8.647938807	8.879448917	8.985785143	8.747480963	9.263614788	8.870643064	8.957322163	8.225676547	9.017770284
ALDH3B1	8.394604649	8.299451896	8.518330671	8.407693323	8.340021347	8.225967292	8.008399726	8.408392071	7.819034571	8.183539676	8.250439241	8.603550625	8.282336933	8.352093011	8.540687958	8.223107741	8.035402883	9.070404495	8.228473767	8.334543087	8.705550341	7.817996195	8.742324549	8.041706102	8.278588553	8.580099243	8.117381528	8.01280865	8.253188327	9.163021715	8.201615736	7.915824867	8.131240914	8.609869033	8.206005133	8.693078103	8.360615779	8.332357719	8.778498288	8.235276998	8.62874166	8.111451074	8.343116029	8.403875278	8.884991202	8.182965007	8.889484003	8.262248288	8.316176414
ALDH3B2	6.394803623	6.00775805	6.481461827	6.147529465	6.158052746	6.251918358	5.754860596	5.940583428	5.803693634	6.297805443	6.01320049	6.212109826	6.381086761	6.487453177	6.549290558	6.036814679	6.270964675	6.536328924	6.061730456	6.104930941	6.128478189	6.063764701	6.191339999	6.239698161	5.921032056	6.269932936	6.074761963	6.495183115	6.107970018	6.007309118	6.195505129	6.23078201	6.061261913	6.308271529	6.163882117	6.152032261	6.092334543	6.032138237	6.192609778	6.098838494	6.248454734	6.551594683	6.106710051	6.227669701	6.496612078	6.113809875	6.721648594	6.132160648	5.725695556
ALDH4A1	6.31356619	6.278474556	6.535365328	6.651056291	6.648477069	6.042465291	6.028607062	6.447540838	6.115980272	6.553038975	6.479262323	7.169704388	6.83599544	6.826299332	6.936864528	6.68515535	6.635416233	6.79887657	6.620854869	6.811462795	6.852255746	6.490890406	6.779544837	7.043017101	6.706622167	7.042064616	6.736976807	7.04844297	7.019007988	7.017791858	7.051630482	6.808684767	6.946102224	7.195608454	6.933553614	6.906116604	6.477585233	6.911901575	6.985399162	6.441737548	6.820550714	6.41810726	6.749342228	6.76123083	6.785402278	6.976085881	7.023422057	6.37875603	6.490530808
ALDH5A1	7.172435292	7.353228954	6.976574437	7.347369954	6.981324348	7.146707724	7.362848932	7.115580932	7.56125566	7.504788686	6.838533318	6.191303549	6.269162215	6.218867683	6.431033343	6.164475331	5.98491767	6.272393291	6.448405465	5.937252846	6.335537696	6.534694832	6.029437039	6.858335544	6.458049342	6.527859959	6.352822574	6.816787878	6.338493208	6.128498641	6.456018325	6.534936289	6.319308279	6.531949066	6.739044879	6.432492329	6.436249083	6.520309226	6.790299074	7.060667899	6.645702734	6.917822119	6.380856829	6.536170366	5.891480762	6.767173255	6.033965682	5.767162645	6.205165319
ALDH6A1	9.17284941	9.22828072	9.609977102	9.407033537	9.30330389	9.295583986	8.993453958	9.196404768	9.443288084	9.309340205	9.084164128	8.236416006	8.586691266	8.704939908	8.367708816	7.627698408	8.172922028	8.343605933	8.360845209	7.379247997	8.46776797	8.179985453	7.31477324	9.079957697	8.300523353	8.65770257	8.294301584	9.047784757	8.183785287	8.674833947	8.698937131	9.256380325	8.600503122	8.837318215	9.018798015	8.284056917	8.647507394	8.666564045	9.143107422	8.624471417	8.44384325	9.043599737	8.594627924	8.606866031	7.970258201	8.483124576	8.080062479	7.321938689	8.08209299
ALDH7A1	8.228936533	8.563619084	8.459324923	8.917795902	8.745680786	8.75506564	8.264248293	8.679286902	8.946117578	8.942695794	8.421881199	8.089049874	8.2587831	8.211368037	8.051049918	7.35677205	7.646389951	7.847047498	8.07056926	7.480595592	8.630273792	7.763370837	7.200407448	8.813243466	8.30827014	8.532767306	8.183514689	8.766127499	8.28501735	8.263422375	8.400575901	8.679309026	8.645052693	8.691233625	8.594674504	8.078514549	8.605928541	8.539766784	8.818600412	8.181207015	8.335155476	8.174038003	8.426661332	8.120652065	7.886940895	8.754625555	8.160190117	6.957732906	8.117569231
ALDH8A1	5.407997827	5.277641422	5.515606848	5.294805961	5.4920155	5.61172085	5.21223394	5.297031696	5.226295467	5.322327727	5.261776865	5.354867721	5.408723505	5.513678207	5.513763974	5.527197064	5.647712359	5.336851384	5.292441001	5.493143871	5.305994082	5.421507575	5.779149739	5.38708807	5.236289575	5.441232112	5.147569523	5.407796517	5.344818048	5.126260506	5.319351008	5.259567574	5.219863338	5.418995877	5.25326567	5.067426975	5.265570124	5.330931372	5.341292407	5.279944344	5.325024722	5.270163131	5.524388313	5.231303226	5.277536856	5.132011245	5.338755421	5.553470751	5.313632752
ALDH9A1	8.984059674	9.25001673	8.873828199	9.183223894	8.919074263	8.826934889	9.119788275	9.122381253	9.298010111	8.898700463	9.051060045	8.534558416	8.437529219	8.570891506	8.80241391	8.289244851	8.303657995	8.435103036	8.746402787	8.024916111	8.835703295	8.505412525	8.260943646	8.836877874	8.866503194	8.857918843	8.916144705	9.180149703	8.485308498	8.866796336	8.854269465	8.918948925	8.585099048	9.166139632	9.074102581	8.836755876	8.72479631	8.900539235	9.118970688	9.139297781	8.769640538	9.06112526	8.74803639	8.700979061	8.516313688	8.907732744	8.699082375	8.250278464	8.677147439
ALDOA	9.803573921	9.715858331	9.824791552	9.728988766	9.768356083	9.740762991	9.634845607	9.584862862	9.828256889	9.615847373	9.713301342	10.04692781	10.05726843	9.940793899	10.11120764	9.284120617	9.708419091	9.921626502	9.898830801	10.0528879	9.71504974	9.639908566	9.552431528	9.952317792	9.920126657	9.729917964	9.709715209	9.847943266	9.864619175	9.73998719	9.945825834	9.972647504	9.880358711	10.10574949	9.885518484	9.87774601	9.830408434	9.975390831	9.65828624	9.645195547	9.731602023	9.820182274	9.925439081	9.865109105	9.960646995	9.868848453	9.758937444	9.305207177	9.692698819
ALDOAP2	7.539894546	7.15661455	7.281807523	7.185554962	7.050734643	7.123324809	6.972250014	7.132831987	7.027562844	7.32945653	7.046050039	7.214689824	7.434030041	7.291517116	7.376681176	6.604982865	6.935630704	7.160481898	6.923989062	7.314938187	7.10707369	6.718961957	7.089763712	7.258586448	7.219422469	7.022794479	6.825943418	7.149519522	7.185014984	7.258470572	7.316887224	7.072880204	7.326557724	7.439870442	7.295301333	7.140897312	7.138054576	7.334955057	6.933150428	6.79943697	7.205210521	7.090750961	7.117163672	7.254785425	7.096330556	7.271245296	7.073283365	6.499465765	6.842996608
ALDOB	7.680356841	6.160177496	9.545439169	8.118232974	8.256406385	5.713609179	6.530895886	7.134158213	6.747142461	9.685966755	8.022733703	10.37325906	7.143257705	7.485151973	11.07523675	5.949459575	9.722650587	11.10139338	9.017726115	8.911174805	10.41473968	9.154551138	9.21885527	7.387668966	10.37593045	11.06330818	10.26345404	7.775189484	9.360004187	11.87008867	9.997859292	8.27174868	9.520033766	8.888467818	7.794509571	10.58963172	7.83596355	8.723535235	10.70747783	9.914592891	9.473029016	7.641318743	8.138721147	8.081548452	11.90400528	8.132873553	10.80846383	7.882517304	11.1142445
ALDOC	9.113971504	8.542027217	7.022306512	7.748077452	7.192883942	7.458518008	8.297493839	7.784348588	7.079406818	7.097063634	8.006362721	7.278462787	7.51338702	7.935024191	8.441742106	7.04417213	7.239642374	7.376088418	8.01848478	7.300590241	7.275524512	7.66604799	6.587651751	7.382161317	7.797154675	7.441358519	8.299713757	7.820139512	8.161146802	8.168255269	7.56248374	8.513280867	7.697161871	7.930432721	7.479030491	7.879645036	7.79842671	8.622317972	7.930019546	7.902246661	7.838495905	7.438200849	7.960000783	7.29050785	7.894674944	7.56388658	7.053244474	7.183700191	7.712029125
ALG1	8.724768316	8.821208859	8.563307777	8.736091176	8.648894262	8.65199469	8.487085849	8.586744974	8.552464833	8.666170789	8.53160753	8.91346569	8.768454625	8.580187477	8.925708992	8.56084393	8.995431882	8.768057185	8.566994922	8.464371748	8.945751193	8.889998139	8.771190515	8.99704205	8.869709426	8.918963387	8.803761024	9.225425609	8.859279224	8.992765586	8.757344328	9.349356423	8.867019359	9.034299421	8.611477388	8.948997294	8.910326978	9.368001755	9.076166778	8.716960196	8.863998118	8.833905863	8.858585109	8.866596198	8.794166653	8.930301056	8.930366033	8.693482278	8.799282709
ALG10B	6.789478821	7.091274764	6.676107946	7.010476202	6.945774228	6.869629799	7.026113248	7.259589698	7.304588483	6.907894991	6.929943541	6.862541544	6.843180969	6.519154989	7.005127483	7.177012511	7.185647207	6.702618495	7.237937709	6.546420438	7.439429287	7.622390256	7.037143067	7.198779387	7.338144422	6.961467712	7.574078154	7.432841715	7.106783361	7.176641888	7.222201311	7.404676047	6.888941731	7.302624004	7.338584743	7.678987336	7.305604649	7.601108013	7.335919951	7.545287973	7.479942183	7.444302144	7.4650234	6.903660588	6.738624616	7.522306265	6.733963336	6.777295454	7.284147452
ALG11	8.473315331	8.683962544	8.257678165	8.425115357	8.300878142	8.460093631	8.326862428	8.62012539	8.460754715	8.252242706	8.556091914	8.037959271	8.213327345	8.410797966	8.275335528	7.651246516	7.980598786	8.029697868	8.136839706	7.753214504	8.473116861	8.113676044	7.632618086	8.3394624	8.328856641	8.410853075	8.380079464	8.549564954	8.301480565	8.894303955	8.217002749	8.858325299	8.198297251	7.884936442	7.975966798	8.053112198	8.053067607	7.878945036	8.434290601	8.18120383	8.051671135	8.32094333	8.288594211	8.215031687	8.017202952	8.195930245	8.234159023	7.765868091	8.314650451
ALG12	8.528640463	8.466668354	8.425736839	8.375520074	8.495313789	8.450636249	8.309874178	8.44347173	8.671502842	8.313468624	8.274545224	8.492637185	8.738857126	8.490808776	8.642681717	8.189653414	8.42537958	8.526176593	8.551154599	8.239988861	8.376427621	8.256579869	8.11824153	8.784331013	8.60664716	8.456996667	8.356538747	8.662972001	8.514326271	8.424012857	8.531776346	8.874244929	8.351752484	8.627755397	8.730657637	8.483531415	8.681687948	8.740841515	8.560192639	8.331374583	8.594420858	8.552126477	8.546075126	8.547431284	8.451981766	8.498223983	8.529915788	8.220798392	8.355791842
ALG13	7.97096766	8.053885457	7.691449298	7.711700998	7.816289168	7.514556714	7.841607055	8.159412669	7.791246171	7.690177802	8.282273719	7.256446842	7.147679599	7.594304555	7.405503249	6.784005244	7.102485323	7.568776993	7.113100365	7.241318257	7.961793395	7.795690813	7.381258031	8.006346455	7.798817948	7.553558051	7.285130549	7.538914035	7.454088523	7.991309304	7.53637612	7.92900262	7.819542468	7.805230405	7.642427118	8.132544129	8.155778517	8.441480609	7.987774988	7.730014708	8.561397267	7.644414681	8.014281376	7.712010962	7.61548854	7.755546746	7.320606939	7.184912108	7.522078853
ALG14	7.502459388	7.994452625	8.133307806	8.0210635	7.986627099	7.859057086	7.658880133	8.117534832	7.791293475	7.700566715	7.741213291	7.378243385	7.548061424	7.332431205	7.406794342	6.420172651	7.445432952	7.458197319	7.303662872	6.943869417	7.777841127	7.480041693	6.989018928	7.576985142	7.654347581	7.378389722	7.384552694	7.652034857	7.42955577	7.741315659	7.422471354	7.879262869	7.704418087	8.013840943	7.62841617	7.82449509	7.707246426	7.666807704	7.965148651	7.417511712	7.741866882	7.711866383	7.797642431	7.585683272	7.441502265	7.786467464	7.668752787	6.958571388	7.538928003
ALG1L	5.952883497	6.456723886	6.070323252	6.573991047	6.761576594	6.54277011	5.846282616	5.719604712	6.242467044	5.966773773	6.258825791	6.072649636	5.901962475	6.124373146	6.306182152	6.000035428	5.619836897	6.250905422	6.13367123	6.114025218	6.59755226	5.948037611	6.234720238	6.367588185	6.218554663	6.792748301	5.981996868	6.467123529	6.261660528	6.591195884	5.920879818	6.705827677	6.289346743	6.350230116	5.951956179	6.094956358	5.899377116	6.081621101	6.669985578	6.339969579	6.026180806	5.804203709	5.751962516	6.156434019	6.062145804	6.440441498	6.103443578	5.547899915	5.98089186
ALG2	7.999778555	8.306650968	8.056679551	8.183423519	8.131773926	7.999560087	7.894453102	8.017168453	8.053371765	8.087787022	8.027973808	8.007659516	8.157000842	7.943918051	8.255321529	8.08005288	8.287363921	8.44347818	8.117072334	8.039410575	8.598299601	8.529339398	8.299598483	8.371419462	8.374337472	8.435721504	8.421810462	8.512769392	8.587244052	8.913676046	8.215085323	8.839641402	8.46086218	8.402627756	8.394024184	8.521110123	8.29699866	8.436505303	8.3719049	8.178360767	8.10074558	8.03406126	8.387680665	8.401184471	8.350670676	8.558121832	8.57324395	8.470570134	8.538933922
ALG3	9.690356437	9.906662276	9.545030679	9.540488966	9.58663664	9.647925526	9.299005897	9.543756028	9.640293818	9.707366505	9.420518738	9.575943805	9.501767711	9.234030201	9.5800905	9.016918777	10.01169698	9.886996694	9.498989406	9.079294989	9.74118438	9.820625987	9.679505442	9.815612846	9.703816149	9.65724724	9.574921228	9.846155384	9.810461807	9.67399405	9.447787621	9.968052913	9.569379801	10.36559331	10.45934131	10.11118424	10.24638674	10.60021397	9.893144301	9.541188213	10.03722	9.840369471	9.889765181	9.856110225	9.785151702	10.06558344	9.950164201	9.140983099	9.207373201
ALG5	7.317930362	7.876657828	7.278706653	7.62587859	7.648296573	7.613893531	7.764385384	7.622765135	7.534139113	7.325990242	7.505013508	7.634653982	7.752047887	7.600194909	8.036624887	7.832069768	7.959703787	7.587382444	7.597531006	7.517656054	8.040170971	8.318362689	7.822215747	8.050327789	8.139673282	8.09846426	7.989467004	8.27330474	8.037998134	8.40710578	7.896175966	8.482807588	8.068714818	7.55841464	7.916994586	8.22998231	7.756962439	8.060771288	8.061588244	7.75159636	7.603719377	7.836582056	7.927106272	7.924041906	7.556328647	7.811173677	7.894988129	7.930749968	7.962249829
ALG6	6.242175826	6.703984341	6.306103838	6.486456611	6.438058169	6.734992878	6.32853469	6.407549798	6.733464116	6.343905839	6.667677453	6.040148391	5.864157989	5.915915658	5.997744663	5.830809371	5.856718826	6.333791255	6.294866385	5.52721222	6.753406621	6.617743543	5.850745684	6.515714875	6.676432646	6.483916742	6.559714216	6.527714067	6.643336131	6.853180561	6.427927245	6.931788924	6.61333119	6.522574587	6.347406452	6.414557889	6.330867517	6.401178089	6.607937315	6.561602835	6.319350043	6.283720572	6.483455149	6.138351024	5.950440028	6.805209047	6.377765767	6.132440424	6.6218206
ALG8	8.193559499	8.496167211	7.787207115	8.005613242	8.082302074	8.085698718	7.936410865	8.370466986	8.392792999	8.179616809	8.120510482	7.943417146	7.748037516	7.348881162	7.937921086	7.408420579	8.351745207	8.04483066	7.927354078	7.4213694	8.521653152	8.692156372	7.999581592	8.405927251	8.364402136	8.326512191	8.576708648	8.631489157	8.353863475	8.47682505	7.956934869	8.631366811	8.268445483	8.84347352	8.77944695	8.600782465	8.637575656	9.110460848	8.377093604	8.118747845	8.469213277	8.219294983	8.324187278	8.157971051	8.096746034	8.818949271	8.372611896	7.462326651	8.080221589
ALG9	8.298773268	8.408137549	8.068891909	8.280328445	8.193603563	8.394645597	8.129564609	8.234519548	8.280065874	8.359364184	8.108177937	8.236385056	8.117446371	7.931653776	8.562514018	8.03219088	8.733807497	8.558214808	8.367820641	7.930279757	8.741792322	8.748419523	8.174497074	8.479186571	8.766798407	8.674317825	8.60389207	8.827172496	8.660317383	8.777212366	8.435141452	8.772058189	8.445823917	8.678440675	8.711642085	8.72559925	8.572981652	8.792376366	8.524473445	8.27340634	8.729274601	8.422515369	8.475919299	8.509815226	8.449280029	8.757090662	8.453821219	8.120905613	8.442123692
ALK	5.710761039	5.730750912	5.653969671	5.539281184	5.637058194	5.559429841	5.728231729	5.54289135	5.471588521	5.80296998	5.592509276	5.488017114	5.599825352	5.582633008	5.471189465	5.552755391	5.586230144	5.858182142	5.451578003	5.814797478	5.493091329	5.434338584	5.759622064	5.356915747	5.518645232	5.40893207	5.376562617	5.546533954	5.266288143	5.437906843	5.466510664	5.166161703	5.407193194	5.583219493	5.654000275	5.363210649	5.561740446	5.392821424	5.443488424	5.626626331	5.524093539	5.550846813	5.449134284	5.540331811	5.582635994	5.572551976	5.540673652	5.638565174	5.721830362
ALKBH1	7.225250397	7.028691363	7.076321588	7.502414468	7.014339443	7.33612882	6.969621462	7.191327498	7.262873077	7.245101625	7.286833674	7.046602645	6.84352403	6.877238069	6.882919314	6.581707557	6.654661593	7.038871948	6.884566666	6.745166418	7.048378443	6.919356644	6.349601418	7.151218037	6.973085098	7.191707769	7.169556071	7.121340953	7.211960162	7.123665184	6.772070879	7.361358584	7.215385172	7.035629078	7.18099783	6.946492793	7.067374124	7.093877393	7.180926982	7.109173877	6.769316681	6.83835269	6.923937757	6.825753736	6.691105484	7.36097752	6.663255254	6.539328165	6.750747972
ALKBH2	6.240331771	6.476704926	6.207437846	6.2496359	6.479049616	6.499207346	6.242602384	6.398373944	6.450084447	6.565366045	6.328668491	6.391080583	6.499115599	6.456393648	6.283868059	6.561330952	6.544143176	6.752381974	6.548035899	6.359781458	6.627740148	6.680259714	6.441124442	6.799819735	6.410111384	6.810409439	6.555360884	6.590982045	6.64390539	6.736094893	6.706640925	6.669344983	6.550155638	6.459319919	6.602318507	6.585588496	6.783547225	6.656219714	6.344638605	6.692588047	6.36032348	6.393958612	6.57792653	6.4528416	6.603539645	6.784434961	6.55620549	6.685989097	6.437494423
ALKBH3	7.650138104	7.719011273	7.623119484	7.950985208	7.993977341	7.965974471	7.768586979	7.880698744	7.854371538	7.450760073	7.682155567	7.70813004	7.692971083	7.573126852	7.656491421	7.778605564	7.608990326	7.753334593	7.737338851	7.39104937	8.116064696	7.522985056	7.434982186	7.846400368	7.721942143	7.927203953	7.927425699	7.942325139	7.891435056	7.986534488	7.876440974	8.129227981	7.893172822	7.747304038	7.686681862	7.719607219	7.624250515	8.017655102	7.91910555	7.774021199	7.686771186	7.687391169	7.599455019	7.730473247	7.687470624	7.952799535	7.770544331	7.596960886	7.904016404
ALKBH4	7.021746044	6.469177373	7.095243763	6.754220004	6.814929462	6.754731257	6.680026904	6.69312544	6.680528326	6.594584759	6.570445573	6.672308146	6.835336778	7.028016314	6.793939417	6.612588448	6.860021898	6.930957368	6.676078776	6.887871351	6.469006041	6.683758383	6.482121567	6.808560852	6.406689	6.653332421	6.596540455	6.83989057	6.515646788	6.498125841	6.707317105	6.593397734	6.549028453	6.688517011	6.80455449	6.662081693	6.611417951	6.718694658	6.559268433	6.541198023	6.4363242	6.821709472	6.51106916	6.693596065	6.840629461	6.27699532	6.738464435	6.616052733	6.638967019
ALKBH5	9.264169962	9.134504659	9.180625954	9.226627684	9.180418809	9.081537237	9.326724071	9.20933288	9.310132905	9.09763787	9.230969007	9.314549225	9.263457765	9.149737198	9.395785924	9.35107618	9.395811414	9.276101255	9.247170591	9.38069925	9.219520698	9.419700103	9.148477668	9.263600462	9.238488273	9.323446109	9.389887179	9.449597795	9.292627195	9.226137123	9.297265305	9.42223355	9.311110103	9.796664972	9.860945632	9.668312512	9.377152267	9.752576754	9.469249304	9.627170597	9.531767067	9.57009438	9.752165112	9.291213707	9.24529374	9.412509118	9.249649064	9.042740972	9.381135754
ALKBH6	7.797678741	7.520266057	7.706678335	7.914636957	7.804287128	7.716933201	7.266552661	7.802751916	7.663611848	7.744392263	7.69935778	7.816784168	7.904280796	7.829731057	7.800528579	7.825383905	7.744161157	7.813303364	7.938835127	7.490391008	7.720235176	7.525447328	7.560270669	7.885111889	7.702574004	7.653363694	7.665997263	7.740161823	7.800847777	7.636591434	7.933157094	8.029665688	7.643483889	7.613715624	7.655925361	7.540367524	7.880502021	7.682783322	7.464442424	7.676486128	7.714338602	7.456249623	7.541561401	7.897227092	7.748084722	7.887722916	7.733462047	7.446366875	7.605075923
ALKBH7	7.847151421	7.539029918	7.956598516	8.058628123	8.028269979	8.132540521	7.425016341	7.481609762	7.706850092	7.283271943	7.582439489	7.251572558	7.565694106	7.778558444	7.317199499	7.155829616	7.035356901	7.511004474	7.300950317	6.966730127	7.357580193	7.134841937	6.751098812	7.482669868	7.25235764	7.404183708	7.22335702	7.57793736	7.320898308	7.591273739	7.410212464	7.792631647	7.496507243	7.557131543	7.543530202	7.23008906	6.835451764	7.430673949	7.451167209	7.208982372	7.324578457	7.227360495	7.189146043	7.392383332	7.079443116	7.11876606	7.330834016	7.303693805	7.448414162
ALKBH8	5.654332611	5.951795522	5.618190782	5.978526657	5.6479736	5.871641894	6.041203933	5.996420732	6.152083029	5.596051068	5.920285063	5.566034173	5.394462956	5.615588443	5.566942099	5.704494604	5.897031316	5.489816975	5.770132541	5.601148942	5.768396671	5.496986738	5.56754637	5.946296451	5.658091056	5.808301892	6.147311923	5.947923144	5.616432853	5.817019645	5.63293653	5.977833831	5.742414811	5.638861764	5.934461247	5.989739316	5.833242578	5.730835994	5.869457636	5.890973832	5.689560934	5.970988191	5.756096327	5.857841315	5.598111922	6.145431863	5.718335222	5.717511702	5.668118896
ALLC	4.799907853	4.453481649	4.837627741	4.644600174	4.68019639	4.400403131	4.611297832	4.585044821	4.488541238	4.714845321	4.415798623	4.672875583	4.774656981	4.752786817	4.677320489	4.621275318	4.850205155	4.650788049	4.525391648	4.696744401	4.572832968	4.575111718	4.633214542	4.359851953	4.609235674	4.367018749	4.390724082	4.614081416	4.479266641	4.294238752	4.660833425	4.287790711	4.378325552	4.761288058	4.751869683	4.683008295	4.648167305	4.482795527	4.550186411	4.324431502	4.62399175	4.786345614	4.401396342	4.460790454	4.747454636	4.423854537	4.733696114	4.642903669	5.008454098
ALMS1	7.122497849	7.451231616	6.928925748	7.335811349	7.052942278	7.302324317	7.623337321	7.518294888	7.713543946	6.98352407	7.418404427	7.384956425	7.293743436	7.014785512	7.181394028	7.355274197	7.333783067	6.952816061	7.361110891	6.855224554	7.787598219	7.650240458	6.930760163	7.415910262	7.272969864	7.22332019	7.164182208	7.340464355	7.161119271	7.355478535	7.227180963	7.524976127	7.324815063	7.125430025	7.351214513	7.065599876	7.295254102	7.100718315	7.368018279	7.533541714	7.265766399	7.42245942	7.29970258	7.342889999	6.851443294	7.703899245	7.232325183	7.309202934	7.256658326
ALMS1P	5.449048619	5.360623949	5.714749545	5.871097385	5.349222772	5.74294465	5.713070657	5.295090253	5.628627424	5.384441368	5.341588723	5.307626636	5.09529029	5.320413715	5.336439819	5.101344164	5.13545911	5.209065395	5.29117084	5.152312234	5.454816987	5.450152427	5.219237958	5.427075197	5.001510936	5.059342975	5.209189027	5.392299733	5.410751911	5.479044557	5.370881328	5.622694769	5.393290549	5.089526451	5.207907408	5.079091493	5.380993261	5.283151814	5.061336745	5.19633167	4.883869889	4.934920471	5.45760482	5.347297495	5.141987827	5.16898024	5.422407961	5.139461577	5.288570556
ALOX12	5.769908649	5.345133001	5.721151562	5.455113589	5.330178749	5.477197717	5.14030306	5.35005202	5.340013874	5.525803705	5.597403814	5.480140702	5.53505902	5.595060411	5.42177567	5.603914702	5.596662719	5.414700718	5.137160331	5.474085043	5.418266083	5.407100203	5.362605507	5.31499805	5.080289263	5.023837077	5.373065461	5.351255902	5.228976154	5.173268289	5.325491025	5.231998962	5.246862928	5.835107453	5.349387472	5.424263569	5.168741887	5.282399012	5.27326646	5.144051375	5.481566898	5.198838725	5.333979693	5.341806136	5.542724421	5.233136756	5.415487508	5.263021994	5.263676246
ALOX12B	6.441115067	5.899254665	6.183141946	6.192218003	6.317254161	6.184651405	6.088721933	6.222277975	5.974118971	6.205882271	6.172614137	6.013514022	6.306923899	6.267996219	6.014062539	5.989045269	6.150415439	6.139421137	6.076020436	6.259375052	5.794749604	5.946951684	6.161856137	5.997789965	6.076090101	5.784970754	5.782093086	6.19374191	6.044852	5.778010234	6.12842092	5.864988149	5.831750061	6.251785335	6.09479194	5.83575562	5.956033202	5.91210174	6.037182958	6.168994619	5.978819891	6.1910675	5.629488252	6.052234199	6.155072674	5.722319133	5.94203764	5.994236284	6.02915459
ALOX12P2	5.554420577	5.411424223	5.464891324	5.364042321	5.492778846	5.285393752	5.27987196	5.489865718	5.118421042	5.362934923	5.289087075	5.569293568	5.556919024	5.435986208	5.311322595	5.49659355	5.62019163	5.480303197	5.383227292	5.527322364	5.325207582	5.25229281	5.396446561	5.503797599	5.224455867	5.641422717	5.347973681	5.171011981	5.175015106	4.973383819	5.398389341	5.113802881	5.16992546	5.224856645	5.349535415	5.191655215	5.350576802	5.137577662	5.374101154	5.13717894	5.349820596	5.416517553	5.35799275	5.393714228	5.351076854	5.172116154	5.509268689	5.52745195	5.588673924
ALOX15	6.217061934	6.055974958	6.559793556	6.226158736	6.135914499	6.080259005	6.269133387	6.120084544	6.43555747	6.739452966	6.192107511	6.12057123	6.301866649	6.46533697	6.223599333	6.395792329	6.197197042	6.410408908	6.292953048	6.555747739	6.154179336	5.903191119	6.197521479	6.12019373	6.122009126	6.101415343	6.264096065	6.137670525	6.175622643	6.027368119	6.192041572	6.026762683	6.26643056	6.370528447	6.329982699	6.078590446	6.152295366	6.173300775	6.620627484	6.183632504	6.276472039	6.387154482	5.887330889	6.346896201	6.586943985	5.97277834	6.152093708	6.016955322	6.205714661
ALOX15B	7.116836351	6.806321772	7.185397225	6.883165222	7.177977417	6.870319186	6.770516505	6.776014785	6.698312339	6.920795335	7.025008403	6.811592536	7.011057279	7.033502484	6.942544036	7.101105594	7.269930511	7.214422886	6.88692648	7.292469929	6.943996899	7.243641646	7.005226704	6.575980378	6.774214286	6.868291301	7.10413785	6.910518853	6.798023496	6.792436939	6.998579842	6.763680432	6.626490873	7.249680309	6.990879195	7.211933881	8.136179776	7.114137088	6.603021943	6.546760134	7.110354268	6.77029963	7.539349585	6.91614753	7.142131837	6.65428453	6.882353856	6.978653645	6.510103392
ALOX5	7.081677658	7.872227444	7.141432226	7.569493146	7.214281467	7.759413908	7.535381822	7.766960729	8.54040501	8.619650096	8.200873318	8.685511492	8.062081063	7.724740634	8.803869787	9.520519533	9.076418153	9.883762892	9.810310486	9.771450378	8.955484606	9.329822885	9.372350849	9.091575654	9.207572491	9.163664569	9.649300369	9.716218699	9.739061983	8.5958392	8.849517826	8.682368421	9.23725986	8.996017495	9.171972206	9.107315905	9.190616988	9.45123627	8.779427612	9.112935457	8.755509257	8.585824335	9.258765276	8.494053773	9.954809637	9.261224501	8.613598507	10.53881791	9.203009186
ALOX5AP	6.965295408	7.76076065	6.719745593	6.866791903	6.992503266	7.237008303	7.137997842	7.434263109	8.276147555	8.289312545	7.728622025	7.389657726	6.559189531	6.362496889	6.921229959	8.672876338	8.697886826	9.692088245	8.477135201	9.121203075	8.0731861	8.921732997	7.829789791	7.463672288	8.394489124	8.789508372	9.632928544	7.497635885	8.17776685	8.013488124	7.459041071	7.883424047	7.672932325	8.033640098	8.010283938	9.045031544	9.060419867	9.190418055	8.535556959	9.062115822	8.577465133	8.281738344	7.919568234	7.289567107	8.007661056	8.264743388	7.290954516	9.864442162	7.480915654
ALOXE3	5.845154158	5.662325566	5.828739279	5.556757452	5.994437	5.762672282	5.671341188	5.710732877	5.706347935	5.752559911	5.631327286	5.659593003	5.863638625	5.748065164	5.551730554	5.822124895	5.812789546	5.987889545	5.489459192	5.743789113	5.530741729	5.671109419	5.852035478	5.475081527	5.561827014	5.446410798	5.419779171	5.628337289	5.559605584	5.482677253	5.644262177	5.480291485	5.507833345	5.796122412	5.737431386	5.671276931	5.707759643	5.626385817	5.665724956	5.576036678	5.59949452	5.685664189	5.610667916	5.790095894	5.981445341	5.427771528	5.769955952	5.626564062	5.868112665
ALPI	9.031833774	8.462948033	7.93129407	8.607863287	8.572668774	8.200976858	8.542707184	8.689060722	8.573774064	7.937935988	8.411409353	7.778610677	8.256117535	7.990292443	8.246512144	7.392972839	7.525955643	8.79366641	7.609021223	7.818266978	7.331944187	7.423679404	7.734258836	7.474052603	7.40462304	7.472907088	7.296034967	7.460785706	7.524968119	8.264219796	7.731100949	7.468131919	7.886397107	7.646723385	7.36855202	7.569899288	7.583965804	7.165521647	8.153568885	7.613503749	7.856018347	7.502308355	7.491680889	7.735963034	8.071399511	7.20529227	7.787920489	7.453569689	7.685092989
ALPK1	7.159664731	7.210124035	7.080059713	7.376396089	7.316396448	7.247861471	7.047001395	7.410081356	7.46292757	7.072261511	7.342925255	7.251073355	7.067057472	7.219418924	7.023330002	7.859257893	7.283669852	7.728757047	7.516770898	7.67101912	7.528802474	7.295725922	7.004500466	7.450772279	7.525326406	7.353466293	7.957291427	7.372544148	7.499038692	7.671754521	7.774389752	7.679260052	7.233195429	6.358672125	6.874551792	6.775695772	7.545762131	7.076521072	7.604085788	7.498649836	7.066714969	7.508869045	7.121061231	7.308764937	7.048215615	7.275354712	6.996680961	8.171646705	7.289105654
ALPK2	4.845923849	4.93330597	4.945985104	4.696962222	4.768274296	4.897715121	4.652243557	4.748134384	5.044129763	5.443532181	4.855849208	5.195522701	4.981042949	5.105504453	5.187790923	6.748055641	6.026322329	5.030945417	6.712865642	5.17443444	4.878633961	5.52266282	5.439090372	5.841535748	6.056696913	5.753982105	6.710961415	5.071757104	6.089781488	4.959257957	6.180321524	4.777489006	6.054666415	4.948025487	5.320436854	5.944071095	5.319331436	6.379880696	4.982028997	6.987462925	5.807542715	6.022543405	5.197115884	5.294495111	5.157336757	5.713729884	5.528328789	6.151987684	5.242856311
ALPK3	6.439646521	6.36464272	6.18791926	6.080008462	6.441736155	6.11359895	6.104654257	5.967195294	5.898984831	6.015638108	6.02374268	6.634312982	6.470822192	6.548018255	6.518675724	6.513176393	6.757153752	6.40001178	6.462963131	7.09865701	5.913383785	6.480091876	6.309958946	6.424668	6.490771937	6.693138523	5.993025179	6.75192473	6.686261455	6.209941305	6.689134005	5.706701834	6.871761448	6.867649014	6.645567076	6.120940407	6.241234451	6.440355442	6.183471679	6.074667737	6.688651464	6.511399666	6.666856019	6.485571752	6.517115003	6.091346925	7.239416435	6.950808338	6.194350932
ALPL	6.455280683	6.3882265	6.565841668	6.708568645	6.899729012	6.096322351	6.173076102	6.400666708	6.294503945	6.178955199	6.338057757	7.162394402	7.178510917	6.787068385	7.8822474	9.616204883	9.595183028	10.10415753	8.804017451	9.220187	7.651364012	9.290968151	9.052916249	8.691963161	8.398605798	8.401628231	9.059662976	8.130790645	8.245971161	7.8891582	8.062913578	7.822316124	7.688698947	7.706461976	8.583664709	8.658743312	8.873527378	9.834963997	7.37543947	7.631654118	8.009818027	8.976359681	9.084659027	7.617777166	8.554620584	8.118531622	8.159803908	11.48296301	7.622408689
ALPP	5.878067382	5.640513159	5.705136979	5.767305425	5.90220203	5.688190217	5.543587782	5.595454183	5.306217482	5.491534473	5.292041149	5.597317763	5.703405776	5.660354164	5.790835875	5.615076507	5.908671237	5.848159574	5.386249449	5.654421009	5.545096804	5.646262599	5.490274824	5.429126011	5.357057549	6.043306028	5.251136505	5.635748449	5.496659373	5.134816875	5.814343265	5.690620086	5.529877195	5.920573022	5.967577293	5.83385569	5.864407021	5.854441548	6.08695935	5.7024029	5.364098845	5.495720255	5.503113844	5.621780812	5.273709106	5.213892272	5.422271796	5.395397111	5.690611775
ALPPL2	7.805344174	7.570558024	7.558888591	7.638723473	7.556268064	7.387742054	7.397207846	7.335843781	7.090057162	6.991788063	7.439813007	7.18413985	7.403810802	7.212918454	7.256189537	7.095016742	7.219750365	8.086009362	7.094932365	7.416326965	6.814048071	7.087691863	7.45844942	7.331835012	7.069211274	7.146642163	6.905281868	7.269536213	7.13526636	7.147172777	7.006667642	6.716862991	7.092841807	7.167751798	7.207761329	7.184208875	6.846465028	7.000648573	7.427097582	6.975750116	7.126346064	7.167722861	6.985997892	7.368654189	7.864065394	6.827088063	7.074657612	6.836136384	7.220566088
ALS2	5.901850829	6.32177399	5.643493357	6.032024197	6.079226129	6.075543129	6.247372573	5.925079271	6.13855383	5.990842503	6.063288753	5.936916813	5.968351887	5.963366732	6.383112963	5.990361959	6.071863792	6.215302957	6.310253167	5.947621066	6.531651074	6.071155119	6.013716077	6.309813963	6.16642255	6.343677764	6.243077061	6.481520954	6.130267012	6.526905609	6.174510484	6.434185976	6.220926778	5.91253689	6.032330133	6.024805387	6.184626134	6.183902778	6.320809637	6.193652738	6.157667198	6.224071469	6.185181536	6.050543021	6.161373803	6.248629322	6.219845027	6.771513145	6.239740401
ALS2CL	7.98175357	7.699968885	7.806516091	8.012354296	7.789698702	8.135687213	7.767761962	7.766978112	7.743040114	7.48093993	7.597457807	8.137476663	7.942429848	8.053822829	7.988639012	6.953934962	7.154104068	7.917844786	7.897846656	8.196110255	7.743179444	6.997948595	7.94014635	7.769780148	7.953884267	7.753717954	7.064076812	7.64376472	7.714682477	8.219678293	7.611790291	7.716188445	7.962736562	7.397087566	7.279380472	6.943696859	7.442209517	7.285972066	7.264264188	7.159271144	7.381158864	7.177876622	7.306074348	7.777037745	7.979392049	7.207094476	7.714297721	7.298824858	7.865211452
ALS2CR11	4.537802314	4.43324031	4.596572301	4.372343276	4.452629737	4.435452809	4.497746362	4.358206766	4.831147557	4.424553321	4.435847123	4.415024515	4.271757227	4.437142351	4.365311762	4.467198175	4.594044236	4.60151884	4.385342795	4.590231017	4.445111741	4.437993172	4.423591445	4.166407225	4.345528289	4.417325504	4.53453455	4.394134904	4.406054713	4.552028299	4.350120967	4.472388037	4.226965408	4.606950159	4.416085181	4.558999846	4.480382218	4.603769399	4.428109533	4.386684146	4.51616013	4.588274293	4.380759219	4.455460175	4.442054321	4.359316591	4.593108293	4.547099633	4.698666202
ALS2CR12	5.281148423	5.53974963	5.307340217	6.34782828	5.29632952	6.182532719	6.028990927	5.598779482	5.67295843	5.346284853	5.768871839	5.130478184	5.254083145	5.206510187	5.165934535	5.536455924	5.427998577	5.20103805	5.277865425	5.309776779	5.075674016	5.37108001	5.165331339	5.431463938	5.262077062	5.25762609	5.480020484	4.841613293	5.361469028	5.158112087	5.319827277	5.270124197	5.075697516	5.21082129	5.092094317	5.205703327	5.521536943	5.137638946	5.19619192	5.479289835	5.420958776	5.311892965	5.421863355	5.071434375	5.056501781	5.292374016	5.358178858	5.642881641	5.451806493
ALX1	4.787027421	4.580653295	5.066476515	4.952929962	5.007702455	4.89301919	5.057737117	4.84690666	5.245678763	4.918378307	4.647459634	4.870116808	4.665366281	4.982397687	4.706255809	4.712799221	4.778162976	4.798482382	4.643321706	5.08467119	4.635549749	4.678847038	5.051521457	4.833802332	4.830132956	4.536759564	4.721739846	4.856988895	4.739005207	4.86420249	4.877773901	4.881177083	4.656952443	5.071311613	4.828984819	4.911763637	4.708744176	4.928349122	5.094548257	4.749061978	4.862925612	4.807781671	4.728201518	4.607225999	4.681512097	4.608547896	4.760200049	4.814480473	5.328011417
ALX3	7.570879697	7.119716889	7.541250142	7.259960153	7.503872554	7.252714656	7.158135207	7.191267398	6.885727369	7.059421703	7.211935811	7.371712579	7.698343076	7.760537837	7.372831192	7.554889519	7.418927056	7.451976988	7.145484107	7.670582562	7.096309481	7.182447549	7.469209922	6.936624461	7.044517858	7.117820627	6.997046014	6.999365761	7.03766793	6.995715317	7.286372756	6.781647165	7.140860032	7.487266826	7.289713435	7.174471929	7.148279046	6.998291373	7.161102198	7.100591284	7.355901101	7.27339766	6.956142861	7.398922009	7.528418101	6.79646031	7.334236044	7.223700223	7.261112854
ALX4	7.078060388	6.848115436	7.120885368	6.85107551	6.960988237	6.945161425	6.777902914	6.99366342	6.510168119	6.795532287	6.90019583	6.841810881	7.259979542	7.180114487	6.921782747	7.167124242	7.136319203	6.875316743	6.723717703	7.215776038	6.602158995	6.579165373	7.01989575	6.767602862	6.524923416	6.603333289	6.60383945	6.540130641	6.673183755	6.812611639	6.805078435	6.422233678	6.614428018	6.982622947	6.650475165	6.873635606	6.838565632	6.488369003	6.564064689	6.723835274	7.087601716	6.858258608	6.699939665	6.910973322	7.077471622	6.637252927	7.003919659	7.129518545	6.864910528
ALYREF	9.006454667	9.582406525	9.444387838	9.445719115	9.364422175	9.661635463	9.243155384	9.435316344	9.338569102	9.210569092	9.133986761	10.09078116	10.05543206	9.669574008	9.880972206	9.665954773	9.744241345	9.4602694	10.22107006	9.2248434	10.56565146	10.47844501	9.58510501	10.16149283	10.144355	10.16370249	10.22687503	10.44067227	10.03941944	10.22590553	10.05234566	10.47573863	9.910795321	9.997068158	10.12228456	10.1992693	9.607136241	10.6439613	9.624945125	9.715082742	9.487920974	9.385744463	9.776323888	9.504173308	9.31714166	10.04442014	9.445218483	9.5919787	10.0182085
AMACR	9.499636923	9.769243425	9.363765551	10.27832992	10.22944565	9.861852025	9.410718533	9.837729843	9.956154828	8.749456501	9.54604297	7.676656783	7.934684759	8.034460133	8.005681253	6.866367827	7.273719634	7.674228374	7.626237523	7.269490271	7.707429069	7.20301322	6.791553816	7.538194262	7.582258465	7.308009411	7.468715264	8.121751663	7.479883608	7.77073365	7.459065218	7.96779292	7.85673706	8.580522881	7.855653154	7.610734704	7.92750247	7.790716979	8.212864886	7.654133612	8.09483993	8.305606318	7.901029185	7.84973323	7.577820643	7.884738246	8.076348666	7.094169041	7.726420454
AMBN	4.195113389	4.239230239	4.064766443	4.096315594	4.44280002	4.35624871	3.919277892	4.032985853	4.012333493	4.079327383	3.94181992	4.074089838	4.194177468	4.090419045	4.183509691	4.0747569	4.365883073	4.440294858	3.824562972	4.399882089	3.796454765	4.04178914	4.392638683	4.150318744	3.9875697	3.794343378	4.14939284	3.883251099	4.004620131	3.949418964	4.022996423	3.844514032	4.101671011	4.294120094	4.125469913	4.090732388	4.161214783	4.161028213	4.079742741	3.96049402	4.010871407	4.125130752	3.930484428	3.926439337	4.212937595	3.72202514	3.991897718	4.152007961	4.488759904
AMBP	6.172143324	5.838077089	6.128535298	5.908697712	6.073038964	6.023348786	5.691684424	5.959651349	5.674545308	6.193405492	6.08330483	6.116589384	6.191360333	6.233959424	5.980917217	5.859484455	6.157068864	6.222786797	5.805099204	6.2548905	5.875505551	5.835196912	6.213941947	5.791845105	5.779184614	5.952812152	5.482141759	6.108136771	5.823121326	5.657706058	5.903455386	5.582897231	5.974012684	5.741359279	5.889468778	5.615639739	6.040989309	5.514280635	5.585463457	5.593560384	5.894498528	5.660110066	5.727035998	6.020719733	6.292190878	5.946058216	6.261584064	5.752650555	6.133911999
AMBRA1	8.327937431	8.161849373	8.536028633	8.630159455	8.459542184	8.717936696	8.139004183	8.182053611	8.421322268	8.479668279	8.396925219	8.235421487	8.491129395	8.494002119	8.236062234	7.974546054	8.139688737	8.199929599	8.248211782	8.067988353	7.947943203	7.957310471	7.828802701	8.357727567	8.130977554	8.069282088	7.948883884	8.040563644	8.214388199	8.067508381	8.108606288	8.321919152	8.194235191	8.379804697	8.362000112	8.010881308	8.048752595	8.177979697	8.234026399	8.17919992	8.104229851	8.346413095	8.333755366	8.233597297	8.292156046	8.073548807	8.026197695	8.046062699	7.748883917
AMD1	8.716273029	8.789986088	8.654031315	8.726526787	8.619206556	8.820554901	8.706272675	8.815810803	8.894103619	8.637969821	8.703144875	8.777304986	8.823219113	8.591677562	8.809306146	8.094270862	8.362666769	8.784785989	8.771667785	8.642908846	9.095793619	8.714311243	8.772006121	8.813817587	9.043391978	9.080050927	9.024162682	8.72522322	8.660207688	9.197631258	8.706590341	9.3947339	8.990052706	8.920779346	8.756298853	8.959047952	8.782111488	9.001835263	8.738379596	8.853075262	8.698481174	8.434376001	8.845992069	8.767595083	8.873267804	9.222950373	8.691139465	8.291372095	8.910957042
AMDHD1	5.761045841	5.849863869	5.882919501	5.918233069	6.304445188	5.887188815	5.846605622	5.765883465	5.790242787	5.870871606	5.771056181	5.919866607	5.882509468	6.0669015	5.98910878	5.792145869	6.095256965	5.849130171	5.618960323	6.09219564	5.770555824	5.711597242	6.084371289	5.55927135	5.633876588	5.767402927	5.693159479	5.763887264	5.858556275	5.503279111	5.518657357	5.57223033	5.550510074	5.985157307	5.8770007	5.513275324	5.908951264	5.69380373	5.695946893	5.632470542	5.981807388	5.677964003	5.557319721	5.594637376	6.122401161	5.847749861	6.087733618	5.780121007	5.991786247
AMDHD2	7.937065482	7.791097392	7.98559286	7.82167668	8.044752633	8.064835832	7.631437755	7.820599403	7.799546553	7.903950413	7.899566119	7.783511956	7.773312388	7.793144358	7.77806339	8.089560556	8.167743071	7.979872947	7.810790481	7.89876033	7.547707799	7.78427679	7.624908992	7.57285193	7.563516331	7.634009581	7.58396328	7.7769703	7.621682902	7.431392648	7.775635195	7.433810432	7.667286559	7.802350402	7.71750731	7.896295999	7.90911081	7.839888552	7.534215478	7.575159856	7.878438827	7.726212961	7.654883348	7.840172358	7.892233085	7.925443427	7.801091693	7.816167467	7.327530442
AMELX	5.013400034	4.633239158	4.909752848	5.053392648	5.185266696	4.809198675	4.838351055	4.737676877	4.657285517	4.978928879	4.7404716	4.679248668	4.736931404	4.902687552	4.731027073	4.837277884	4.774810782	4.580455945	4.667674205	5.071211433	4.912038312	4.456762983	4.91527727	4.413969135	4.596223999	4.464839736	4.429728404	4.42684813	4.660041715	4.501217508	4.598865559	4.53671321	4.531459161	4.897688259	4.662003001	4.77465869	4.536488413	4.689462719	4.415905493	4.665055458	4.628358762	4.854480261	4.724092876	4.911543127	4.998749488	4.658645372	4.806421688	4.813702722	4.745642322
AMELY	4.906413093	4.992383629	4.965318046	5.299065027	5.064707575	4.781300275	5.154154763	5.081933436	5.082992792	5.284402645	5.123099637	4.763411668	4.953030085	5.057814115	4.684072588	4.921478685	4.836023379	4.96320046	4.910573108	4.989339665	4.8146647	4.744400784	5.041806682	4.929003162	4.79871958	4.907248825	4.766669224	4.851915708	4.997373499	5.087247543	4.721205498	4.600153045	4.850090575	4.937802761	4.985251222	5.054852855	5.066425108	4.921487584	4.863732571	4.936147443	4.854472842	4.989640583	4.77322746	5.015618713	5.128125257	4.705089296	5.235102833	5.032879781	5.216345781
AMER1	6.51169994	6.454134346	6.374954159	6.368505662	6.351032628	6.61372529	6.394643242	6.237717046	6.700026371	6.51513555	6.362995635	6.06934831	6.36443313	6.286890768	6.309445961	6.308190412	6.499286677	6.799065075	6.156563325	6.384109843	6.20552809	6.148840239	6.222529166	6.290031366	6.197298896	6.475382033	6.109778697	6.272959189	6.034980434	6.501184944	6.367899806	6.455260237	6.129880253	6.132639827	6.523131187	6.270879865	6.397028664	6.316485943	6.341009337	6.335695925	6.167282917	6.551350834	6.311684576	6.265328177	6.513547138	6.520380451	6.443552542	5.909504381	6.082480916
AMER2	6.445639435	6.134411435	6.524519836	6.433309343	6.414763806	6.466610358	6.316317306	6.261819037	6.033158476	6.380451288	6.394896494	6.307886878	6.408778694	6.47242039	6.317929948	6.250521792	6.391435161	6.463863208	6.212007379	6.326898215	6.145836082	6.149031649	6.46723587	6.193926253	6.108836285	6.277679444	6.03913593	6.107330593	6.191337288	6.086306655	6.458439782	6.078552661	6.094101854	6.265108945	6.207132318	6.115645063	6.133869679	6.04317868	6.119044486	6.055386873	6.339986563	6.324341812	6.157242838	6.118296353	6.398059048	6.132949623	6.526026231	6.233069739	5.995123282
AMER3	6.538891899	6.059920047	6.581404037	6.517962955	6.818257127	6.469575868	6.611649268	6.346415936	6.192906511	6.44425487	6.359067206	6.602280783	6.64716854	6.448494319	6.347670024	6.261044973	6.609631683	6.401851753	6.383422963	6.467502815	5.979881056	6.313830068	6.403895556	5.983941335	6.139859825	6.05834869	5.836845041	6.268692618	5.954910161	6.062417585	5.968714687	5.917502381	6.089964576	6.444798292	6.304959258	6.049031399	6.414432854	5.950478118	6.054598025	6.166311136	6.290880433	6.507694607	6.000642556	6.278876342	6.654676997	6.09423848	6.318978124	6.120640517	6.314282436
AMFR	9.417527035	9.358034214	9.437167248	9.716209277	9.196961806	9.360386312	9.191905621	9.297471869	9.428681941	9.364994773	9.342398767	9.086702842	9.125858013	8.983738457	9.114697264	9.010835391	9.077710546	8.895203878	9.318045423	8.908380617	9.035508266	9.17622627	8.634988146	9.370452086	9.553561918	9.155956197	9.168665539	9.453908108	9.363411727	9.197271145	9.409995153	9.296825769	9.37333647	9.410782572	9.309252625	9.30624989	9.083685126	9.435172998	9.333363528	9.315404029	9.327796026	9.30169741	9.2669392	9.22384617	9.221999904	9.220042454	8.942276182	8.570428664	9.156055294
AMH	8.169491234	7.848721116	8.106553037	7.881384357	8.105604359	7.830553601	7.901381783	7.885757899	7.629192508	7.929655009	7.848239439	7.945520548	8.228617911	8.281462587	7.973448636	8.187569551	8.216150957	8.150421173	7.894201431	8.122461039	7.691474005	7.893689347	7.979820539	7.847313171	7.689986245	7.826886606	7.681822611	7.843475149	7.806084148	7.626470597	7.986344389	7.592116411	7.763251479	8.020130326	7.884849642	7.90554309	7.875745602	7.718828941	7.89731352	7.938314235	8.029194703	7.883880141	7.763587642	7.897781121	8.157285712	7.567991227	8.014377245	8.079734442	7.948167846
AMHR2	5.846540778	5.670408917	5.923003976	5.862970245	5.93944874	5.76978045	5.748297693	5.760301892	5.523267492	5.87091195	5.869331019	5.804606184	6.063408907	6.06764361	5.889415116	5.958499793	5.914926045	5.965141956	5.745602935	5.8237817	5.547175197	5.560444328	5.790869375	5.618232686	5.583233728	5.541983158	5.519488807	5.678233474	5.720319106	5.459078229	5.71606826	5.650072019	5.57080328	5.765821464	5.834392541	5.742978767	5.58649474	5.60183561	5.637794416	5.660775661	5.86470484	5.726848442	5.458682831	5.753857073	6.060867744	5.520379971	5.711814512	5.706710791	5.640268108
AMICA1	6.664818555	7.134726804	6.778249519	6.683021578	7.214757995	6.945157048	7.658619661	7.581034463	8.409191633	8.109825235	8.147691553	7.750262707	7.241566737	7.461670283	7.729511215	9.625191789	8.766179072	9.08933959	8.692545907	8.96324536	8.052663399	8.183246009	8.315130071	7.796840698	7.897058653	8.925520938	9.706483476	7.69552992	7.824510434	8.409882925	7.951975026	7.947863233	8.028892147	7.929892808	7.720457621	8.259698158	8.168419177	9.088522027	8.090965736	7.889363681	8.434976843	7.528038874	8.495915274	7.121168604	7.635873523	8.486463485	7.283686099	10.37105115	7.571245283
AMIGO1	7.480135154	7.545065333	7.469387441	7.379113649	7.715988166	7.388939204	7.2831039	7.417966313	7.276049699	7.590405104	7.576257358	7.243545046	7.333980648	7.308531794	7.179365171	7.506073394	7.630771479	7.607526957	7.114704888	7.390632779	7.213353156	7.233836142	7.405771608	7.538903736	6.993223299	6.888553008	7.053534509	7.364737019	7.371136923	7.228730779	7.43863172	6.783140929	7.154012102	7.325914918	7.185921488	7.18179315	7.342966747	7.262670817	7.281143328	7.333920203	7.492131788	7.47617673	7.311500409	7.241258313	7.60133566	7.094932526	7.591928724	7.111715475	7.155422936
AMIGO2	5.683004439	5.974965311	5.334233316	5.506371631	5.628919836	5.808838811	5.765479144	5.700471574	5.706886759	5.449706094	5.635633107	5.540293731	5.348340768	5.39010649	5.837605222	6.551299666	6.181149223	5.723212111	5.911768208	5.625518342	5.706961881	6.51581267	5.655086503	5.576675899	6.19031888	5.910780044	6.386388661	5.784417087	6.408507395	5.60504155	6.096251886	5.509092627	5.772182863	5.614271524	5.719213745	6.219584358	5.727581382	5.830943862	5.820157923	6.314264316	5.639469666	5.593130867	5.953368071	5.534081629	5.86414325	5.829749442	5.60666557	5.893035304	6.064729281
AMIGO3	7.363801236	7.41780102	7.346365209	7.417388091	7.282147143	7.330401718	7.159127141	7.236183575	7.100314888	7.342411518	7.192986703	7.398111383	7.658297247	7.619079805	7.374341983	7.636209839	7.818163099	7.551736303	7.268772274	7.489097644	7.322002252	7.480257582	7.612247479	7.487285106	7.222582671	7.380951527	7.326991998	7.393966858	7.358965429	7.370729971	7.201641159	7.40682833	7.229518852	7.464453642	7.454806196	7.299055941	7.551073492	7.265120823	7.490108183	7.155998492	7.54384321	7.307158414	7.599419263	7.626324652	7.500907145	7.278001031	7.62110637	7.603174907	7.081781828
AMMECR1	8.114578447	8.106210198	8.30770695	8.421581409	8.237463671	8.13907259	8.004860289	8.179367298	8.141705844	8.386250896	8.124248497	8.287295572	8.418608638	8.298476137	8.371519966	8.016464696	7.973668554	8.344796922	8.240853042	8.148931604	8.322281923	7.928296797	8.206758327	8.328120471	8.428244763	8.189968847	8.013623231	8.439157349	8.403789743	8.355726794	8.417528065	8.603477051	8.422332757	8.636579154	8.435596636	8.297607183	8.301691689	8.458814726	8.340703667	8.230266031	8.532131638	8.466263454	8.441993681	8.383147513	8.258429165	8.578364053	8.231550214	7.945520369	8.238551685
AMMECR1L	7.16178957	7.12966522	7.247011044	7.226105511	6.972550048	7.520443399	7.118525919	6.945600112	7.202348952	7.2793048	7.243156111	7.134566387	7.060408982	7.377594082	7.191375696	7.161414555	7.074687497	7.008784047	7.17455879	7.014518058	7.287190999	7.271692551	7.045852129	7.84197275	7.37566576	7.580687219	7.488846185	7.155322252	7.388964947	7.272317109	7.346230198	7.500862298	7.40262099	6.979194288	7.050244909	7.164876092	7.069291759	7.174510941	7.252769074	7.308638025	7.253618423	7.071403276	7.174448461	6.974514808	6.909936378	7.391207134	7.157526427	7.629489253	7.165020596
AMN	9.593299246	9.09902991	9.239263167	9.016529136	9.497914315	9.371452565	9.240429897	9.435779483	8.944254066	8.936406192	9.055624188	9.164345044	9.639936379	9.306309697	9.12435374	8.242621426	8.55901362	8.699630697	8.928930174	8.712726186	8.523529533	8.284185727	8.454084506	9.059820392	8.677294033	8.585961259	8.286298014	8.946941425	8.623945661	9.02214715	8.800782126	9.021015703	8.90494207	8.754656849	8.73037643	8.375651974	8.513624118	8.402083179	8.792719809	8.393091235	8.667479204	8.526941178	8.441017777	8.724083505	8.894539974	8.106996721	8.593751277	8.352808164	8.68600727
AMN1	5.548609338	5.846441211	6.005987003	6.103724336	5.530804822	5.775379099	5.920306328	5.897339927	6.323647035	6.156919396	6.050159367	5.924162906	5.538940432	5.597310942	5.923858439	6.054634125	6.176185631	6.418156299	6.360215628	6.088236515	6.489647342	6.540268541	6.210059212	6.064677154	6.301064507	6.357285667	6.880187264	6.119756144	6.429218742	6.456710853	6.213024842	6.118232974	6.390536221	6.221491688	5.842900727	6.557434252	6.152618454	6.34002189	6.27868723	6.825027474	6.326993369	6.086717741	6.171342207	5.699495992	6.188069325	6.379532389	5.976841328	6.582246518	6.135567139
AMOT	7.138565392	7.373997379	7.065094449	7.203975829	6.919758793	6.675631472	6.898607107	7.170171565	6.885675523	6.952241086	7.060038007	7.16212468	7.655381246	7.355914808	7.408212718	6.031407922	6.360769674	7.144402456	6.984823907	7.114718548	6.840588261	6.461098449	6.405044703	7.964210851	7.257187259	7.18000367	6.928201631	8.037109377	7.31448796	7.031175847	7.84413758	8.156528299	7.580943061	7.283291445	8.305183236	6.587838278	7.092011383	7.233385185	7.774155055	6.858932303	7.138015191	7.9353264	7.516463743	7.693188943	7.330901564	7.459235483	7.019791765	6.102723345	6.941049935
AMOTL1	6.278313186	6.359468346	6.071755141	5.985741547	6.562926902	6.403860329	6.495790996	6.27906146	6.336568395	6.262030022	6.190520087	6.788274156	6.359714713	6.200193543	6.674787838	7.732673615	6.822814506	6.346676579	6.47086004	6.457492854	6.455964914	6.906235812	6.727225815	6.211067055	6.411189635	6.466635249	6.686390347	6.45881385	6.607524135	6.513643634	6.62424025	6.06028297	6.591128756	6.303757062	6.651079947	6.860215465	6.653970764	6.837255744	6.13973354	6.875668745	6.739466358	6.529422094	6.808523439	6.248311834	6.85559936	6.702036209	6.779238929	7.135111796	6.339632838
AMOTL2	6.800947777	6.801282178	6.408948003	6.514914466	6.79793457	6.193910015	6.384530298	6.481717901	6.266445001	6.267074549	6.546907762	7.000124682	6.865446898	6.714955654	6.885363289	7.442531628	7.240804286	7.019354368	6.882140189	7.48269473	7.085563389	6.946328938	6.893534289	6.526987251	6.867176068	6.97837417	6.800793776	7.134129691	6.706506557	6.936766961	7.23422014	6.642300959	6.710331089	6.924927007	6.8349236	6.993193751	6.957634615	6.971950445	6.700354624	6.860365621	7.097755358	6.90006838	7.250908891	6.759149225	7.037239105	6.777955773	6.705077586	7.168646872	6.578206362
AMPD1	5.555963589	6.12447065	5.128986429	5.601004267	6.243602571	4.687064013	5.418361317	5.320202421	6.729173553	6.653675624	5.481325457	5.030599957	4.67803495	4.716856922	6.049149422	5.365545653	6.401656353	5.880409348	5.360059529	5.650394962	6.006444051	6.153489565	5.901976189	5.204726352	5.341482854	5.662922578	5.388391011	5.635126242	5.752325005	4.98204641	5.175175658	5.323683176	5.08061197	6.066998369	5.605810337	6.020898916	6.651545	6.062061294	5.934598471	5.205688415	6.099287126	6.468059311	5.196410771	6.372468293	5.52599243	5.885386099	6.054275409	6.046650934	5.231928086
AMPD2	7.228165027	7.262814165	7.104864894	6.978402801	7.129522004	6.918194664	7.242980133	7.022170353	7.202679555	7.308381529	7.19184931	7.515564742	7.34439412	7.281700004	7.25312137	8.390112133	8.191164214	7.76467816	7.819327772	7.501642722	7.424519748	7.668367703	7.700255129	7.465832414	7.386946953	7.805737575	7.851524979	7.536907389	7.597164177	7.662802652	7.504466845	7.533731807	7.487292222	7.60565234	7.739705941	7.777401213	7.609940141	7.751455388	7.532981867	7.576702998	7.399254843	7.246329761	7.496828671	7.52155755	7.438521064	7.632192941	7.701295991	8.535354885	7.306266719
AMPD3	7.078926071	7.156682899	6.955470239	7.061942675	7.10136757	6.979611412	7.278630945	6.885483573	7.129118533	7.052409178	7.095988819	7.368078778	7.04960214	7.003838872	7.273647505	8.247887685	7.896908759	7.684837636	7.761035287	7.75077424	7.273082874	7.74479607	7.891742363	7.451670561	7.777791574	7.841185109	7.904038186	7.361574109	7.636328676	7.340321184	7.336640305	7.24437124	7.613234616	7.383233885	7.365232454	7.790552038	7.752591861	7.67561123	7.272629073	7.696865145	7.502634683	7.505185464	7.236107501	7.311713952	7.203102264	7.668234701	7.407351019	8.206780083	7.037538743
AMPH	5.274735875	5.035819	5.241263405	5.247245215	5.193871674	5.01901308	5.597054917	5.159535549	5.25793535	5.240201024	5.115510291	5.359542877	5.095303652	5.373295709	5.346912428	6.214556435	5.586499894	5.262661929	5.236636577	5.427914461	5.245998135	5.590397679	5.588116423	4.844596972	5.351864205	5.363996352	5.306695603	5.095318463	5.267995363	5.191933625	5.417519695	5.16545985	5.423360494	5.288946596	5.205504376	5.472362005	5.716538683	5.634201181	4.814889184	5.152627427	5.507993355	5.055189246	5.320116049	5.12481454	5.616365767	5.312705034	5.403636728	6.261610461	5.205361036
AMT	8.087954183	7.7845391	7.684892198	7.861287904	7.944100952	7.91189344	7.846640626	7.906071726	8.196274331	7.839508296	7.901565093	7.118681318	7.33571405	7.612668532	6.968231901	6.565187515	6.862165509	6.966456253	7.256561154	6.83225582	6.901857272	6.807824604	6.495510449	7.513358223	6.900775342	7.205564631	6.872281655	7.451151736	6.936291427	6.760673559	7.205440538	7.431481919	7.163722913	7.425909419	7.550008695	6.45331397	7.333497837	7.226822274	7.521905186	7.042331689	7.123295598	7.448183496	7.117257383	7.481182175	7.022476692	7.408041508	7.13140704	6.778150641	7.038487019
AMTN	4.770719235	4.631776661	4.87436605	4.681561423	4.866552149	4.712112379	4.757249399	4.449699042	4.701089507	4.876170773	4.678765387	4.557134933	4.610047753	4.615051017	4.648491003	4.47132506	4.650958814	4.696524743	4.455668362	4.625155216	4.510128027	4.583489233	4.733534143	4.509424916	4.424612904	4.521516216	4.395113214	4.447212402	4.479812452	4.557025989	4.506777414	4.499944034	4.59765955	4.805495919	4.657132622	4.626365763	4.660313465	4.610143865	4.816628137	4.643882056	4.629031825	4.549988608	4.574407127	4.473128136	4.79189368	4.577880098	4.569724562	4.790035124	4.901004134
AMY2A	6.279084563	6.462357358	6.33596478	6.120371417	6.241000466	6.94735451	7.417611888	6.757715843	7.561405541	6.902314938	6.786348107	5.896594328	5.828060245	5.674863357	6.078135168	6.206021533	5.662734863	5.590738255	6.017138032	6.570296164	5.774836514	6.179121693	7.016943424	6.006936556	5.799289725	5.947061232	6.438577535	5.801693264	5.821078617	5.812385919	5.997830356	5.663554738	5.932250893	5.321176266	5.657070456	5.892868042	6.06897602	5.292421481	5.538618189	6.346144423	5.660147287	5.774840032	5.505627438	5.839475907	5.682785143	5.950169364	6.04893714	6.583108484	7.264821832
AMY2B	6.42430394	6.874670167	6.087892855	6.453546706	6.375344409	7.175307407	7.273903424	7.076825055	7.322628376	6.624571146	6.700261374	5.444630864	5.852770462	5.730029017	5.537649486	6.084670704	5.314927126	5.252063356	5.385799089	5.617890135	5.756243464	6.34919874	5.359973768	5.845215427	5.820013752	5.788829132	6.170020086	5.475285294	5.48622053	5.851440148	5.769068543	6.070787716	6.151989696	4.997808826	5.32573791	5.541576406	5.765823689	5.201372095	5.393979946	6.40839557	5.567660092	5.924189642	5.49361056	5.85212075	5.725887421	5.827257409	5.820634361	5.948418388	5.867032938
AMZ1	7.189370491	7.021635923	7.302865353	7.2045701	7.152308674	7.216603187	6.996336766	7.170347787	6.981802599	7.296583687	6.975731489	7.075357385	7.194525729	7.335503895	7.15730977	7.179698501	7.240901943	7.356755799	6.967971412	7.331065498	6.925774176	7.015510336	7.083313109	6.964656827	6.922208452	6.950233007	6.805657487	6.906616682	6.805786669	6.839320293	7.130431365	6.751129977	6.843361472	7.185893216	7.124166917	6.81381338	7.135113989	7.013958984	7.007065432	6.864353742	7.025668303	7.046091017	6.959470232	7.068501296	7.236405641	6.713840722	7.093364851	7.037059762	7.053318894
AMZ2	8.914879525	9.060869063	8.505332319	9.117716175	9.119807427	8.52390612	9.032540668	9.182987732	9.262805851	9.329844231	9.060576706	8.552877788	8.215303549	8.342519217	8.910726621	8.886789481	9.085127816	8.986155914	9.033053089	8.483342588	8.84176818	9.316071842	9.102077263	8.845106003	8.889341305	8.894061882	9.182835168	9.048304267	9.028817298	8.966586068	9.108460966	8.993904113	8.902555814	9.108359663	8.890491959	9.140607783	9.549967111	9.180853855	9.329701643	9.223772536	9.113421381	9.157630349	9.087370898	9.166635545	8.693634453	9.314596935	8.943891946	8.614862023	8.725285014
AMZ2P1	7.000783512	7.087203185	6.158109775	6.66025666	6.549183959	6.483101321	7.390893293	6.938027283	6.98148506	6.943214481	7.152969467	6.033253603	6.107921504	5.832058755	6.29115566	6.915405754	6.611699804	6.232921503	6.702934008	5.758274766	6.552545627	7.247737777	7.144597568	6.523660895	6.483507428	6.432856876	6.97235573	6.092315346	7.288212446	6.541052528	6.023659613	6.28269099	6.671567953	6.192250367	6.221532547	6.258260792	6.894842089	6.062418409	6.895944743	6.590371179	6.814693056	6.121967404	6.922870361	6.417028887	5.978732364	7.275830669	5.838567074	6.032467859	5.978017721
ANAPC1	8.063671729	8.660407701	8.22862936	8.462598125	8.295751001	8.304592939	8.362728428	8.436134685	8.502983147	8.350942822	8.21080212	8.254534022	8.152885937	7.990132449	8.065709321	7.968906157	8.026191446	7.933686873	8.328131567	7.495969299	8.792359286	8.464216301	8.410484348	8.431235137	8.25876427	8.396973677	8.438359886	8.524667844	8.408376262	8.358941291	8.173635662	8.720785223	8.412992294	8.458231994	8.706625328	8.315366297	8.468967895	8.61568486	8.422580682	8.527747231	8.065923092	8.245751143	8.375857555	8.327863031	7.826784607	8.834707902	8.276874809	7.886781296	8.285869795
ANAPC10	5.331881743	5.722125855	5.471922244	5.710383644	5.685915013	5.765486125	5.3742844	5.767843475	6.006402103	5.644995943	5.769358756	5.628962208	5.52618555	5.81480882	5.820582167	5.823771693	6.202196778	5.992894178	5.859371463	5.762934698	6.075157741	6.011923849	5.857416022	5.905003148	6.164863052	6.181141184	6.357921896	6.28219834	5.704083157	6.069793424	6.221369696	6.228302008	5.706237046	5.913053288	6.103563475	6.268028641	5.982924051	6.232948576	6.025344559	6.074499683	5.876650147	6.070627725	6.20750383	5.847322061	5.690478463	6.368017879	5.221544347	5.745545082	5.581414956
ANAPC11	7.162610297	7.036107696	7.434269982	7.104076887	7.362978385	7.322408741	6.72449824	7.148665869	7.219341075	7.171204749	7.146600526	7.276122417	7.25437817	7.266829996	7.249693906	7.292408	7.43543564	6.958686252	7.335611157	7.000590124	7.403089541	7.351091146	7.271467587	7.410953586	7.631808294	7.347908279	7.392776756	7.843291018	7.402375337	7.458386962	7.381361153	7.870253988	7.203048331	7.296254312	7.115086367	7.197152938	6.961029318	7.286792227	7.32196084	7.05489408	6.972637426	7.013958132	7.265902002	6.989927496	6.871241053	7.199221366	7.110689434	7.285637296	7.216267617
ANAPC13	8.091475902	7.74102119	7.793021979	7.796164703	8.02646941	7.869382044	7.826364898	7.932781906	8.363637639	8.156002505	8.067454548	7.800333255	7.979712403	7.7532444	8.239227762	8.213852976	8.006067669	8.267709538	7.810893128	8.019507421	8.317288531	8.375210094	7.941391276	8.074458361	8.291302952	8.1178593	8.424371864	8.484873895	8.091080055	8.75250887	8.045331735	8.481774801	8.256315819	8.370546671	8.130360818	8.343661636	8.483722677	8.538907524	8.303269743	8.067193892	8.329943158	8.287323335	8.377766428	8.233166751	8.124155713	8.482841431	8.350413722	8.085415889	8.381725123
ANAPC15	9.491731526	9.550428578	9.423885177	9.678732296	9.529824901	9.538741673	9.058239511	9.516894463	9.480916394	9.513526778	9.128610811	9.153644645	9.31585245	9.106522367	9.149227532	8.451561277	8.752994503	9.168930217	8.956268732	8.839543664	9.467425076	9.201206802	8.458779688	9.253740603	9.214241885	9.068610521	9.017369487	9.468832452	9.136746476	9.159890118	9.244980452	9.391766711	9.155279938	9.728195185	9.588407897	9.183866441	9.486887792	9.691863618	9.431841877	9.068337115	9.547149303	9.451975856	9.355573032	9.451222936	9.232161496	9.56607367	9.401922044	8.336287938	8.758230129
ANAPC16	8.556863493	8.660363522	8.273426972	8.610904308	8.77464532	8.645021899	8.661919523	8.780206631	9.01672703	8.705933009	8.846476505	8.350480764	8.083367814	8.384535831	8.469464951	8.152771307	8.294376053	8.166555714	8.530531835	8.106069747	8.946571323	9.026116795	8.075063215	8.600809228	8.829200406	8.534389926	8.684073338	8.844005559	8.59932811	9.020676333	8.469884973	8.839481673	8.553694558	8.36198499	8.472835339	8.249168151	8.47167075	8.386230237	8.794033351	8.868650766	8.702549275	8.687935198	8.530047166	8.362465319	7.974641012	8.474682942	8.272623378	7.926577418	8.728003004
ANAPC1P1	6.537157365	7.554327941	7.007497673	7.224693875	6.952200553	6.829264292	7.135155646	7.308426527	7.233488466	7.308717867	6.973229823	7.172859631	6.967459881	6.722407633	6.958945237	6.687483332	6.978079361	6.668931283	7.263370507	6.466706934	7.948169094	7.448032723	7.266425269	7.279486321	6.908793715	7.479835143	7.44533671	7.615042933	7.136327966	7.233326227	6.9256783	7.804519928	7.090653413	7.246490979	7.495782215	7.242420232	7.465405356	7.469452281	7.017748879	7.138253361	6.815549721	7.010376317	7.16983465	7.056762227	6.491361861	7.7278433	6.997144931	6.468464951	7.049385604
ANAPC2	7.85704767	7.642435492	7.741276976	7.92495074	7.535891394	7.876410527	7.556777562	7.570622527	7.448747114	7.555311261	7.601778155	7.73251391	7.753339593	7.767416769	7.648608394	7.941154827	7.685911271	7.627961184	7.679511563	7.637122776	7.552070761	7.564492131	7.648595448	7.637155398	7.606081536	7.533785622	7.415325413	7.587409	7.761243615	7.511727443	7.648570654	7.550583463	7.790898103	7.568481062	7.605017918	7.583609854	7.593918559	7.566321664	7.602105178	7.707236734	7.70017754	7.568580563	7.665350991	7.740204551	7.773831405	7.693177242	7.796973938	7.661362766	7.414767805
ANAPC4	7.688595871	7.938141191	7.502856321	8.051558297	7.723311389	7.961202642	7.87050799	7.961085063	8.064031242	7.742250937	8.048692903	7.191251432	7.167993069	7.111275947	7.368451976	7.508975402	7.345082229	7.421686439	7.569549816	6.923304542	7.780943093	7.637612469	7.272864674	7.52927064	7.601789941	7.526725478	7.661757008	7.434448671	7.677007284	7.523026707	7.288218643	7.660209647	7.442336598	7.50226343	7.446042337	7.480788229	7.716564325	7.539399049	7.650385648	7.499411749	7.375264591	7.471478131	7.455576563	7.604197458	7.267709109	8.164482696	7.598581302	7.238123052	7.550859844
ANAPC5	8.801894915	9.027431737	8.75077056	9.055047879	9.048163054	9.148894531	8.847544101	9.13085583	9.10931259	8.715451997	8.935771504	8.489592223	8.396099617	8.313164538	8.544239181	8.764607806	8.985536143	8.645921255	8.690518533	8.046491907	9.059901898	9.185778306	8.606241406	8.666546817	8.699486672	8.906506037	8.974297382	9.031086642	9.063416478	8.775704913	8.458104178	8.843231968	9.000870485	9.023122857	8.798583238	9.072136203	8.983535116	8.966366828	8.80680054	8.75769021	8.736578237	8.598672616	8.477056742	8.739770414	8.543155989	9.267313489	8.842530663	8.523136214	8.683151832
ANAPC7	7.805803591	8.266476742	7.704492493	8.065339377	8.106953126	7.964825398	8.103068775	8.069199635	8.232413608	8.077597771	8.008593096	8.11362947	8.008465041	7.727019997	7.950821862	7.88464184	8.092033166	8.067302723	8.218146365	7.555739315	8.410942073	8.26885678	8.157599513	8.184011933	8.11071237	8.192149812	8.266911185	8.432260504	8.245488876	8.393767245	8.276210043	8.563601862	8.215511671	8.491970621	8.406540056	8.258837434	8.447441458	8.523011626	8.201730886	8.3935841	8.208416858	7.953664065	8.085028266	8.16567498	8.140838194	8.568233208	8.183861294	7.87953193	7.975637477
ANG	9.118683694	8.937273234	7.86743099	8.618909033	8.366934334	8.093047887	8.594067934	8.727222802	8.105800313	7.957223666	8.7335931	8.326225245	8.857820343	8.900361969	8.850736624	6.619969848	7.515347094	8.043572538	8.404862075	7.946846142	8.399127822	7.942989424	6.628863561	9.319311863	8.896730122	8.589059953	8.157596737	9.240860319	8.453312714	8.767595791	8.771186383	9.023442024	8.944086828	7.974526886	8.944394831	8.012553104	8.413098339	8.781452669	9.186563893	8.529565431	8.765318578	8.69962106	8.718957568	8.754195125	8.247540048	7.99284613	8.530839106	7.724436725	8.748055743
ANGEL1	7.905827581	8.084326193	7.730205792	7.821726694	8.058005435	8.112629922	7.870382782	7.804891306	8.058390476	8.131697636	7.828839301	7.82781106	7.713079469	7.721838704	7.678553398	7.978876611	8.135641815	7.841072307	7.715631824	7.409165601	7.809444128	8.250275139	7.643947544	7.991709275	7.99722816	7.971486019	7.950595052	7.796241161	7.934660196	7.872921695	7.67160164	7.941090424	7.904226304	8.249603352	8.365221639	8.053682819	8.237443248	8.176044676	8.104170491	8.008647119	8.111660243	8.203854138	8.04384684	8.098787745	7.754914408	8.201853504	7.958132114	7.936550241	7.519783684
ANGEL2	6.906916003	7.15842802	6.617991329	7.183728506	6.886647911	7.037389435	7.014547342	6.979879661	7.427672821	6.888466332	7.194934006	6.37342768	6.431779149	6.549843644	6.703830615	6.98029833	6.772601115	6.325904901	6.771567347	6.01542356	6.984432714	7.210960225	6.469368063	6.905511783	6.942489986	6.954352973	7.243349938	6.925171021	6.870157173	6.917583414	6.586189247	7.08791826	6.791086261	6.692408198	6.790288632	6.811018313	6.803266758	6.727522075	6.987532403	7.004426571	6.816455879	6.948511161	6.989426811	6.664248591	6.32901711	7.184230974	6.665982739	6.840370047	6.405733701
ANGPT1	5.056346815	5.147302295	4.992101613	4.92768891	5.087940429	4.909539355	5.221621635	5.007208329	5.21263605	4.843221902	5.058688891	5.124621467	4.808271446	4.89233612	4.790477665	7.249603208	6.188546591	4.841842258	5.074051281	5.569498593	5.132035414	5.302246213	5.203568012	4.707679297	4.8990457	5.080145127	5.60900476	5.01963993	4.921423205	4.961501184	5.1827435	5.075033664	4.817101351	5.022924654	4.91533472	5.488195154	5.556752658	5.401928682	5.013156863	5.400802581	5.357911429	5.114514587	5.640832292	4.734242604	5.135313179	5.788878207	5.552121316	6.021557817	5.328511681
ANGPT2	5.747031283	6.502151598	5.213609169	5.363298758	5.567595805	5.492703556	5.482792081	5.055768643	5.466582479	5.198617245	5.368634475	6.699166485	5.723076152	5.31524812	6.362716926	8.372907028	7.636346379	6.643883377	5.929984703	6.66386469	7.077164514	7.483159027	7.895585544	5.495730988	6.74982995	6.296803229	6.532149596	6.136660125	6.622693764	6.464192864	6.582242038	6.098043974	6.409459177	6.734228751	5.926019676	7.044371605	7.055948819	6.853978809	5.922300748	6.419770943	6.736187507	6.148847375	6.927244199	6.433096248	7.063901597	6.979045972	7.152018795	8.073155039	6.865809432
ANGPT4	5.946387396	5.735547657	6.228638607	6.122343966	6.115201966	5.936698049	6.012479961	5.818974618	5.834766916	5.915705446	5.864885598	5.970828938	6.050454673	6.097458647	5.909308983	5.907253135	5.837493005	6.115499337	5.710350114	6.09487085	5.542700572	5.625952813	5.927133226	5.778567267	5.452408416	5.673800655	5.397473574	5.809206429	5.66391267	5.674323644	5.842866304	5.540671051	5.541663721	6.04966196	5.760902847	5.442647165	5.826040141	5.571162287	5.698415147	5.714321725	5.897499563	5.846135963	5.532062656	5.869111083	6.258526786	5.617679096	5.968401461	5.682181505	5.835299283
ANGPTL1	5.829413057	5.768490466	4.547672973	4.935667569	5.382368347	5.500370717	6.688003307	6.127041532	6.136213265	4.637953795	5.524996804	4.740428982	4.764117156	4.838660647	5.047173515	5.836298507	5.376478627	4.651492447	4.624468739	4.611786464	4.643009181	5.27880277	4.504328753	4.601142366	4.763069992	4.222041632	5.036745773	5.007333759	4.334391006	4.243216848	4.9144897	4.860533283	4.574045923	5.184990022	4.851843669	5.686134475	6.581014574	5.614896837	4.709960836	5.798194804	5.358606804	5.339416592	6.227808638	4.527888349	4.680741099	5.594562891	5.52411973	4.459384714	4.550745846
ANGPTL2	6.426952777	7.604044376	6.828995178	6.400567041	6.925693148	6.790526883	7.374921268	7.030030575	7.11224652	6.620032291	7.060873185	8.450612087	7.38809075	6.904186697	8.34657487	10.8957573	10.3720362	8.734653913	8.8675672	8.613967699	8.788823856	9.240080749	9.561455537	7.554843978	8.655836291	9.151043954	9.055549721	8.107650979	8.992323461	8.345241987	8.51927031	7.433757976	8.015902634	8.690691798	8.06120455	10.18505855	9.440168864	9.904540822	7.828288175	8.280117995	9.249330065	8.055223841	9.024758729	8.020365371	8.490539621	9.372245752	9.055360392	9.924655953	7.526438226
ANGPTL3	3.909946081	3.969325123	3.88089021	3.724240919	3.96703131	3.923842756	3.999335048	3.803048148	4.05526158	4.225751996	3.650241225	3.783687393	3.583716694	3.799226771	3.629154924	3.741286647	3.666012763	3.808948959	3.705878499	4.00705619	3.671953695	3.583121801	3.792045356	3.70682512	3.719585182	3.504375068	3.597158606	3.668501775	3.74108972	3.752294069	3.497994204	3.892368549	3.625228584	3.738447839	3.651056839	3.792325721	3.781056292	3.64959794	3.969496399	3.785999952	3.552466826	3.841624234	3.839050453	3.816211714	3.846870611	3.719987743	3.714489116	3.942302943	4.121497631
ANGPTL4	6.618496967	7.191360936	6.663627265	6.635738598	6.530703872	6.712106605	6.59832891	6.347583118	6.416065589	6.553535904	6.450432495	8.30631081	8.132678731	7.175407315	7.880051212	8.198038507	7.441719061	8.548312416	8.034910769	9.255794489	8.938017139	9.59914556	7.768044965	9.288462133	9.169704694	8.794213365	8.442529856	9.088538687	8.440359118	8.169381587	8.490652357	8.445366518	8.969840911	7.349178219	8.427192747	8.122970297	8.790827723	7.034006837	7.736340095	6.88961592	7.43589302	7.912910984	8.163012806	7.972132193	9.003296406	8.195230711	7.886092846	7.404223866	8.031232397
ANGPTL5	4.023355555	3.790052331	3.94804501	3.845258601	3.98015344	3.690015881	4.013580468	3.873485511	3.950703701	4.037622021	3.582287986	3.769673122	3.783764914	3.952980425	3.758395654	3.520576241	3.726370974	3.783436719	3.821345902	4.110220275	3.636532469	3.59938135	3.916554401	3.829465417	3.769744742	3.719119721	3.598901102	3.744595104	3.800952219	3.894170061	3.894214571	3.799680532	3.796447239	4.099455046	3.738794571	3.685861772	3.73921468	3.772894846	4.011304387	3.718364177	3.531790383	3.868923979	3.825515118	3.753638291	3.972098528	3.739584815	3.656740823	3.734348983	4.33538054
ANGPTL6	7.697227743	7.318505574	7.68258778	7.652585269	7.683561689	7.576107973	7.582473256	7.538259753	7.196780552	7.598152027	7.451846981	7.664366986	7.739064353	7.655602345	7.623432998	7.707135817	7.856610651	7.743922929	7.667099845	7.631188715	7.538529979	7.912050559	7.530363589	7.500438678	7.638175703	7.619450397	7.652903055	7.555038776	7.727998539	7.587930732	7.672960372	7.305837431	7.662165488	7.608035373	7.447729366	7.845885479	7.462984841	7.50198596	7.698190019	7.573092056	7.488898759	7.46146983	7.598691582	7.483849351	7.647988417	7.405360805	7.520940175	7.400475056	7.631312186
ANGPTL7	4.887937245	4.657631161	4.595319067	4.784620769	5.078569599	4.835121335	4.88838411	4.7682024	4.974115206	5.002829434	4.911266895	4.981490722	4.731473585	4.905275348	4.547778037	4.8378965	4.698788799	5.073153241	4.842046339	4.860184106	4.413753809	4.805948795	4.754568063	4.809744974	4.505101488	4.624560995	4.626410661	4.675541887	4.602262317	4.663316937	4.804863052	4.382848533	4.649180073	4.881071753	4.910320939	4.777718145	4.529119408	4.788030453	4.59540797	5.073612708	4.710399831	4.730476149	4.742954824	4.634160514	4.951922129	4.685857175	4.645026188	4.4536689	4.742101646
ANK1	6.250560824	5.993247058	6.131516629	5.892475187	6.115154648	5.930178765	6.037931296	5.922729748	5.794890572	5.934963201	5.984018287	6.221860405	6.176444519	6.246798576	6.154027559	6.833276459	6.586757914	6.389471827	6.411632657	6.438624614	6.000719052	6.170455833	6.302359045	6.065979939	6.337717711	6.344234539	6.138779258	6.225674635	6.361650405	6.315131868	6.348254443	5.9021343	6.157739352	6.196823467	6.211983623	6.247961258	6.336356729	6.578385591	5.807273154	6.367228497	6.433555261	6.382883881	6.107217555	6.291787867	6.246716392	6.157200735	6.364025751	6.19177297	6.038334292
ANK2	5.646941751	5.781961265	5.286609226	5.582345993	5.871938223	5.623475308	6.63185158	5.863390217	6.031321424	5.812096888	5.637261884	6.061544408	5.417885342	5.276400332	5.64384144	6.815158889	5.600039132	5.214104452	5.871027145	5.505352068	5.468412248	6.343071829	5.399382635	5.854095459	5.461448596	5.704159797	6.268725594	5.697311325	5.722575443	5.981940793	6.06185008	5.401934409	5.968194188	5.731524237	6.0787349	6.398305176	5.865547805	6.333343872	5.981572159	6.888278191	6.239105365	5.993790379	6.370489469	5.570490161	5.26284828	6.584511721	6.104790207	5.439482806	6.093730418
ANK3	7.693027147	7.697434567	7.963720118	8.310146361	8.260942929	8.317096657	7.803743192	8.005346309	8.469408061	7.843559204	7.938484836	7.278868545	7.062002645	6.970920631	6.873147248	6.20699063	6.393995783	6.87267009	6.89438399	6.15617136	6.861147028	6.85440445	6.021257722	7.32986845	6.898420838	6.96793	6.645776384	7.228330195	6.631705845	7.475192013	6.809194455	7.26996132	7.014308622	6.915461193	7.007135599	6.383620717	6.857843592	6.751629558	7.416171666	7.249713	7.054531951	7.165892071	7.029872401	6.976341587	7.042141787	7.261490523	7.068414041	6.189422978	6.824186523
ANKAR	5.549564836	5.952069348	5.552252681	5.771043785	5.915317303	5.871763328	6.070990585	5.849999267	6.008041983	5.651715675	5.903408955	4.994433375	5.446927797	5.51848664	5.175490465	5.458384458	5.025641102	5.03994348	5.489775702	5.038504769	5.453865041	5.464271027	5.185195755	5.585492454	5.156052824	5.265009907	5.604683185	5.335559776	5.303255387	5.64195559	5.436034261	5.684764455	5.32646405	5.066449087	5.266520493	5.528508839	5.24193065	5.154764657	5.474313338	5.675967798	5.378453757	5.74450231	5.405560508	5.609945662	4.956814195	5.243111791	5.503629845	5.487173089	5.525896159
ANKDD1A	6.668545921	6.495303296	6.574944666	6.458729508	6.616176384	6.321736838	6.223418007	6.480834074	6.287575712	6.414246248	6.429595227	6.638910251	6.667179992	6.706189294	6.777070061	7.169892745	7.047105435	6.904560942	6.548206097	6.729703922	6.60982497	6.827224937	6.719280498	6.332143249	6.499589726	6.806560242	6.560207686	6.338890998	6.609700322	6.466437227	6.505074585	6.155464474	6.53492525	6.254864844	6.48552397	6.502084811	6.631681314	6.405417551	6.294451359	6.687793524	6.721910132	6.594187901	6.521014125	6.80086061	6.75015044	6.78061926	6.890910025	6.831273993	6.617903359
ANKDD1B	5.669020306	6.128188202	6.8651075	5.839542511	6.537037894	6.312714727	5.857425135	5.924572416	6.316705791	6.711526457	6.042689546	5.354510766	5.414747937	5.76347205	5.112933708	4.956922022	5.068322681	5.399112302	5.185701493	5.183662487	5.372901052	4.837472986	5.117456676	5.46392144	5.233999639	5.2946945	4.888400276	5.502215226	5.143886387	5.173071983	5.043682999	6.12019468	5.319003767	5.542984369	5.288259767	5.318552601	5.235206721	5.124654751	5.627305992	5.217673173	5.064971476	5.375836746	5.255285074	5.441053248	5.290165973	5.101508318	5.558301705	5.158630797	5.467427315
ANKEF1	6.534287801	7.234911695	7.215506339	6.99393356	6.948433895	7.19231464	6.784344194	7.327982919	7.378569117	7.030123887	7.01107554	6.757031233	6.513782524	6.568891198	6.634333037	5.605308145	6.012990352	6.943058752	6.149352678	5.923226459	7.264300416	6.437789402	6.425894953	6.879898886	6.958386684	6.711987759	6.566349306	7.274413275	6.488333328	7.292698521	6.528151103	7.444196093	7.014344892	6.931251592	7.039996676	6.68708794	7.045303069	6.778929348	7.558568788	7.08275474	6.68488963	7.163648141	7.025894509	6.331175551	6.470839813	6.892953065	6.939332424	6.091928766	6.785291016
ANKFN1	4.940645166	4.705950616	5.007010152	5.12705665	4.993866721	4.860180316	5.148827364	5.275724835	5.018235333	4.670756942	4.766009179	4.745297438	4.866062614	5.074836914	4.856752635	4.404853372	4.805313765	4.822424276	4.557920558	5.189674526	4.581264955	4.635865775	4.70512759	4.651325468	4.664400408	4.729629352	4.503273408	4.728865388	4.803287455	4.934331478	4.796722889	4.576008759	4.69458117	4.729247109	4.661454214	4.433855248	4.777354154	4.566950806	4.599278956	4.745563341	4.904484686	4.648201763	4.6454855	4.668399518	4.761291	4.407372804	4.764461013	4.714827507	5.137925164
ANKFY1	8.302774312	8.496709348	8.322455091	8.333730256	8.564942233	8.413558206	8.335105715	8.34218592	8.484413961	8.21374828	8.405656585	8.612075671	8.496317791	8.465426282	8.499828617	8.424284588	8.350209475	8.632711485	8.547467646	8.474808185	8.715820425	8.440387255	8.21209097	8.494675558	8.464285612	8.442741815	8.591284127	8.74553585	8.688540061	8.793414189	8.633203343	8.985805377	8.604744483	8.432191676	8.453576722	8.251208178	8.39556499	8.606009108	8.465545481	8.553709203	8.187421398	8.411323358	8.623875129	8.509788533	8.51921235	8.692924167	8.443053687	8.369977205	8.565413928
ANKH	8.761357458	8.944687936	9.664168172	9.393660031	9.322362526	9.622263561	9.145145575	9.206180908	9.676599541	9.394847443	9.299889795	8.294475338	8.246206951	8.297877633	8.159059215	7.726016461	8.250212963	8.019409177	8.319297252	7.719324267	8.374708524	8.222199395	7.792265641	8.387210501	8.645172014	8.483619362	8.301819353	8.206804671	8.283262615	8.092325187	8.443506888	8.564934095	8.273150334	8.895433925	8.433059052	8.348714244	8.033178645	7.990413639	8.407945331	8.724025616	8.570621832	8.699035975	8.217826977	8.556817313	8.301498986	8.194356494	8.283288619	7.795956207	8.241799466
ANKHD1	9.058285595	9.129419496	9.071495587	9.009621233	9.071824031	9.233383869	9.104473184	8.964438792	9.138845802	9.076242636	9.03215741	8.912654656	9.035934083	9.062183033	8.95425303	8.83630785	8.826942451	8.938633702	8.931254028	8.633432856	8.83873979	8.868013068	8.601999691	9.017234561	8.849358901	8.836958366	8.833971567	8.907788753	8.947086299	8.819695163	8.887324009	9.020553075	8.868768873	8.649851715	8.840937221	8.698943381	8.732777315	8.513369308	8.824686492	8.941760381	8.594483618	8.946780833	8.769632871	9.047315823	8.786064882	8.966492514	8.845697348	8.976466407	8.79782704
ANKIB1	9.533177262	9.702709796	9.593359548	9.643561065	9.552971807	9.496947497	9.772791372	9.778346184	9.897780475	9.705578921	9.749905119	9.155708427	8.854558445	9.059081509	9.084388646	9.172309995	9.389149335	9.407087882	9.310251919	9.040163779	9.529477143	9.335939845	9.213883227	9.388757153	9.342733235	9.312645215	9.394854768	9.452005779	9.526527178	9.344388024	9.324471058	9.340638614	9.277185789	9.482122182	9.551620497	9.400515186	9.636622851	9.448807092	9.679100124	9.617671698	9.484577696	9.682761037	9.532370314	9.538856859	9.348369542	9.665673675	9.551570042	9.079392819	9.155260325
ANKK1	6.738505255	6.498904217	6.737955118	6.907019187	6.734555102	6.687877441	6.729396492	6.591823517	6.705341618	6.823313687	6.683677117	6.554431702	6.853273476	6.824722128	6.64023655	6.629257888	6.518736827	6.746957706	6.518500207	6.767808022	6.677614273	6.47316865	6.682251923	6.49622086	6.499994503	6.445778967	6.339787086	6.510889455	6.506530713	6.465591937	6.508059991	6.484697658	6.530807203	6.519548675	6.525533593	6.320906294	6.67584077	6.465662926	6.441153703	6.253826859	6.563482467	6.618812383	6.450289887	6.587879128	6.83089552	6.51559169	6.703444431	6.469578103	6.793466086
ANKLE1	6.813576106	6.363504101	6.947956844	6.622889329	6.802224462	6.454533628	6.338008231	6.585812991	6.371409757	6.52511142	6.68382958	6.713789865	6.748869282	6.581424036	6.476708262	6.851861012	7.056967243	6.721136017	6.952702595	6.704930307	6.564808299	6.687141883	6.658527161	6.352081558	6.621876928	6.3746487	6.598801967	6.554252283	6.593430106	6.21517807	6.778890157	6.350817275	6.553506023	6.425731974	6.597471106	6.443885606	6.656197779	6.423395889	6.265738075	6.308718839	6.648800697	6.353016757	6.363733608	6.577116567	6.890311319	6.459513918	6.576833296	6.456494168	6.655045656
ANKLE2	8.48512703	8.700171506	8.706742825	8.626751975	8.594844753	8.670014871	8.83220646	8.707536495	8.582183797	8.762185333	8.747158855	9.263067139	8.752463033	9.167308953	8.84792664	9.261662393	8.932245756	9.109997352	9.233639131	8.991791522	9.054671051	9.138932961	9.015995334	9.181322441	9.237294147	9.349489252	9.145305443	8.760013303	9.426011318	9.015481581	9.071794577	9.147525273	9.153657323	8.763158256	8.730753088	8.700898971	8.96002262	8.614958601	8.591607831	9.040156085	8.796474866	8.707370086	8.731036605	8.748949413	9.108486331	8.811762045	8.801750289	9.372497386	8.788141902
ANKMY1	7.413114613	7.234453473	7.366543002	7.355923812	7.445298439	7.424005038	7.276737962	7.280660909	7.122384571	7.209071049	7.345161569	7.30198788	7.084453367	7.132960916	7.008054639	6.993930797	7.218676451	7.150153697	7.183451082	7.007927732	7.026725541	7.003750019	7.137439451	6.930524672	6.98123584	6.893123373	6.73980028	6.976870077	7.177816112	7.051307201	7.042965352	6.924225441	6.987686268	6.812509213	6.832203465	6.660527499	6.819646637	6.687833561	7.021666927	7.099205567	6.919194588	6.979368148	6.732576945	7.1630701	7.038549144	6.937961752	7.225949793	7.134545237	6.893487259
[truncated: 22,636 more rows]
[truncated: 36 more columns]
