# Supplementary material for: Mendelian randomization integrated with multi-omics analysis identifies TNIK as a key gene in gut microbiota-induced IBD development
Source: Front Immunol. 2025 Nov 18;16:1678444. doi: 10.3389/fimmu.2025.1678444 (PMC12669205; doi:10.3389/fimmu.2025.1678444)
Supplement: Supplementary file 9 [file SupplementaryFile2.zip › Supplementary File 2/02_Condition.csv]

	Group
GSM1426079	Normal
GSM1426080	Normal
GSM1426081	Normal
GSM1426082	Normal
GSM1426083	Normal
GSM1426084	Normal
GSM1426085	Normal
GSM1426086	Normal
GSM1426087	Normal
GSM1426088	Normal
GSM1426089	Normal
GSM1426090	UC
GSM1426091	UC
GSM1426092	UC
GSM1426093	UC
GSM1426094	UC
GSM1426095	UC
GSM1426096	UC
GSM1426097	UC
GSM1426098	UC
GSM1426099	UC
GSM1426100	UC
GSM1426101	UC
GSM1426102	UC
GSM1426103	UC
GSM1426104	UC
GSM1426105	UC
GSM1426106	UC
GSM1426107	UC
GSM1426108	UC
GSM1426109	UC
GSM1426110	UC
GSM1426111	UC
GSM1426112	UC
GSM1426113	UC
GSM1426114	UC
GSM1426115	UC
GSM1426116	UC
GSM1426117	UC
GSM1426118	UC
GSM1426119	UC
GSM1426120	UC
GSM1426121	UC
GSM1426122	UC
GSM1426123	UC
GSM1426124	UC
GSM1426125	UC
GSM1426126	UC
GSM1426127	UC
GSM1426128	UC
GSM1426129	UC
GSM1426130	UC
GSM1426131	UC
GSM1426132	UC
GSM1426133	UC
GSM1426134	UC
GSM1426135	UC
GSM1426136	UC
GSM1426137	UC
GSM1426138	UC
GSM1426139	UC
GSM1426140	UC
GSM1426141	UC
GSM1426142	UC
GSM1426143	UC
GSM1426144	UC
GSM1426145	UC
GSM1426146	UC
GSM1426147	UC
GSM1426148	UC
GSM1426149	UC
GSM1426150	UC
GSM1426151	UC
GSM1426152	UC
GSM1426153	UC
GSM1426154	UC
GSM1426155	UC
GSM1426156	UC
GSM1426157	UC
GSM1426158	UC
GSM1426159	UC
GSM1426160	UC
GSM1426161	UC
GSM1426162	UC
GSM1426163	UC
