# Supplementary material for: Mendelian randomization integrated with multi-omics analysis identifies TNIK as a key gene in gut microbiota-induced IBD development
Source: Front Immunol. 2025 Nov 18;16:1678444. doi: 10.3389/fimmu.2025.1678444 (PMC12669205; doi:10.3389/fimmu.2025.1678444)
Supplement: Supplementary file 10 [file SupplementaryFile3.zip]

Archive with 2 entries (1 files):
- Supplementary File 3/
- Supplementary File 3/scRNA_Metadata.csv
