# Supplementary material for: Mendelian randomization integrated with multi-omics analysis identifies TNIK as a key gene in gut microbiota-induced IBD development
Source: Front Immunol. 2025 Nov 18;16:1678444. doi: 10.3389/fimmu.2025.1678444 (PMC12669205; doi:10.3389/fimmu.2025.1678444)
Supplement: Supplementary file 10 [file SupplementaryFile3.zip › Supplementary File 3/scRNA_Metadata.csv]

	orig.ident	nCount_RNA	nFeature_RNA	sample	group
A1_AAACCTGGTAATCACC	A1	22271	4016	A1	Normal
A1_AAACCTGGTAATCGTC	A1	13766	2620	A1	Normal
A1_AAACCTGTCGTTACAG	A1	606	388	A1	Normal
A1_AAACGGGAGCTTTGGT	A1	5690	2091	A1	Normal
A1_AAACGGGCAAGCTGAG	A1	7813	2239	A1	Normal
A1_AAACGGGGTCTCCACT	A1	693	390	A1	Normal
A1_AAACGGGGTCTGCCAG	A1	3753	1071	A1	Normal
A1_AAACGGGTCTGGTATG	A1	3840	1463	A1	Normal
A1_AAAGATGGTTGGACCC	A1	3936	994	A1	Normal
A1_AAAGATGTCGGAAATA	A1	1864	738	A1	Normal
A1_AAAGATGTCTGAGTGT	A1	8788	2735	A1	Normal
A1_AAAGCAAGTAACGACG	A1	2185	1098	A1	Normal
A1_AAAGTAGAGAACTGTA	A1	5331	2255	A1	Normal
A1_AAAGTAGAGAGGTTAT	A1	48942	6329	A1	Normal
A1_AAAGTAGCAAGTAGTA	A1	12888	2971	A1	Normal
A1_AAAGTAGCAGGGAGAG	A1	7963	2048	A1	Normal
A1_AAAGTAGGTTCGTTGA	A1	8463	2113	A1	Normal
A1_AAAGTAGTCCAGGGCT	A1	3693	1113	A1	Normal
A1_AAAGTAGTCGGGAGTA	A1	7749	2296	A1	Normal
A1_AAATGCCCAAGACGTG	A1	9328	1910	A1	Normal
A1_AAATGCCTCCTTTCTC	A1	15537	3763	A1	Normal
A1_AACACGTAGAGCAATT	A1	7951	1815	A1	Normal
A1_AACACGTAGAGGGCTT	A1	3519	1138	A1	Normal
A1_AACACGTCAACAACCT	A1	990	235	A1	Normal
A1_AACACGTCATATGCTG	A1	1247	599	A1	Normal
A1_AACACGTGTGCAGTAG	A1	1545	601	A1	Normal
A1_AACACGTGTGGTCCGT	A1	841	531	A1	Normal
A1_AACACGTTCTATCCCG	A1	1401	226	A1	Normal
A1_AACCATGAGAGCCTAG	A1	8376	1967	A1	Normal
A1_AACCATGAGATGCGAC	A1	4904	1456	A1	Normal
A1_AACCATGAGGATGGAA	A1	8796	2304	A1	Normal
A1_AACCATGGTAATAGCA	A1	5851	1832	A1	Normal
A1_AACCATGGTCAGTGGA	A1	561	344	A1	Normal
A1_AACCATGTCAGATAAG	A1	106379	9692	A1	Normal
A1_AACCATGTCATGTCCC	A1	1562	942	A1	Normal
A1_AACCGCGGTATAGGTA	A1	3811	1573	A1	Normal
A1_AACCGCGTCGCCTGTT	A1	2265	674	A1	Normal
A1_AACGTTGAGGTGATAT	A1	7903	2174	A1	Normal
A1_AACGTTGCAGTCAGCC	A1	20306	4237	A1	Normal
A1_AACGTTGCATAGAAAC	A1	6914	2446	A1	Normal
A1_AACGTTGGTAAGGATT	A1	3602	1600	A1	Normal
A1_AACGTTGTCGGAAACG	A1	1222	583	A1	Normal
A1_AACTCAGAGAAGATTC	A1	19253	3311	A1	Normal
A1_AACTCAGCACATTAGC	A1	6294	2415	A1	Normal
A1_AACTCAGTCGGGAGTA	A1	561	351	A1	Normal
A1_AACTCCCAGACAGACC	A1	9316	3434	A1	Normal
A1_AACTCCCAGATAGGAG	A1	12327	3989	A1	Normal
A1_AACTCCCCATTGCGGC	A1	19293	4455	A1	Normal
A1_AACTCCCGTAGTGAAT	A1	32227	5095	A1	Normal
A1_AACTCCCGTTAGATGA	A1	4881	1859	A1	Normal
A1_AACTCCCGTTCCAACA	A1	21690	3897	A1	Normal
A1_AACTCTTAGCAGGTCA	A1	1659	495	A1	Normal
A1_AACTCTTCAGCTATTG	A1	61832	8113	A1	Normal
A1_AACTCTTGTAGGCATG	A1	3978	1341	A1	Normal
A1_AACTCTTGTATTACCG	A1	31848	5667	A1	Normal
A1_AACTCTTGTCTTCAAG	A1	1795	278	A1	Normal
A1_AACTCTTTCGCGATCG	A1	43173	6879	A1	Normal
A1_AACTGGTCAACACCTA	A1	5262	2275	A1	Normal
A1_AACTGGTCATGTTCCC	A1	25003	3981	A1	Normal
A1_AACTTTCCAATGGATA	A1	33863	5545	A1	Normal
A1_AACTTTCCAGCTCGCA	A1	1752	683	A1	Normal
A1_AAGACCTCAGGTCGTC	A1	8577	1921	A1	Normal
A1_AAGACCTCATGCCTTC	A1	10590	3264	A1	Normal
A1_AAGACCTGTTGTACAC	A1	5739	1213	A1	Normal
A1_AAGCCGCGTCTCTTAT	A1	1925	380	A1	Normal
A1_AAGCCGCTCCATGAGT	A1	6765	3009	A1	Normal
A1_AAGCCGCTCTGTCCGT	A1	2692	925	A1	Normal
A1_AAGGAGCAGAGGGCTT	A1	804	277	A1	Normal
A1_AAGGAGCCACTTCGAA	A1	5349	1561	A1	Normal
A1_AAGGAGCCATTTCAGG	A1	3178	960	A1	Normal
A1_AAGGCAGAGATGTAAC	A1	16698	3161	A1	Normal
A1_AAGGCAGCACTTAACG	A1	6896	2391	A1	Normal
A1_AAGGCAGGTGATGATA	A1	3858	1479	A1	Normal
A1_AAGGCAGTCTGTCTCG	A1	2403	495	A1	Normal
A1_AAGGTTCAGGACTGGT	A1	2808	1565	A1	Normal
A1_AAGGTTCGTGACAAAT	A1	3911	517	A1	Normal
A1_AAGGTTCTCCTAAGTG	A1	933	204	A1	Normal
A1_AAGTCTGGTGATGTCT	A1	2315	754	A1	Normal
A1_AAGTCTGGTGCATCTA	A1	7211	2251	A1	Normal
A1_AAGTCTGGTTCGGCAC	A1	2122	1208	A1	Normal
A1_AAGTCTGGTTCTGAAC	A1	738	306	A1	Normal
A1_AATCCAGTCATGCAAC	A1	3345	255	A1	Normal
A1_AATCGGTAGGCATGTG	A1	6052	2088	A1	Normal
A1_AATCGGTCACATGACT	A1	15170	3482	A1	Normal
A1_AATCGGTCAGTCCTTC	A1	30110	4238	A1	Normal
A1_AATCGGTGTAGGAGTC	A1	3689	1472	A1	Normal
A1_AATCGGTGTTAAGGGC	A1	1215	790	A1	Normal
A1_AATCGGTTCAGTCAGT	A1	108212	9880	A1	Normal
A1_AATCGGTTCTGCAGTA	A1	28887	3994	A1	Normal
A1_ACACCAAAGAGGGATA	A1	1849	427	A1	Normal
A1_ACACCAACAAGACACG	A1	75939	8732	A1	Normal
A1_ACACCCTAGCACCGTC	A1	1739	396	A1	Normal
A1_ACACCCTCACCAGCAC	A1	8687	2336	A1	Normal
A1_ACACCCTCACCATCCT	A1	4636	1710	A1	Normal
A1_ACACCCTGTACCCAAT	A1	6673	2991	A1	Normal
A1_ACACCCTGTCGGATCC	A1	4362	2242	A1	Normal
A1_ACACCCTTCATCTGCC	A1	7368	2510	A1	Normal
A1_ACACCCTTCCTATTCA	A1	9171	2406	A1	Normal
A1_ACACCGGAGAAGGTTT	A1	1109	236	A1	Normal
A1_ACACCGGAGATATGCA	A1	1298	444	A1	Normal
A1_ACACCGGCATCGATTG	A1	33132	4265	A1	Normal
A1_ACACCGGGTCATGCAT	A1	28336	5539	A1	Normal
A1_ACACCGGTCCTCAACC	A1	1724	307	A1	Normal
A1_ACACCGGTCCTTGCCA	A1	1334	616	A1	Normal
A1_ACACTGAAGACCGGAT	A1	6844	2317	A1	Normal
A1_ACACTGAAGCGTCTAT	A1	5105	1889	A1	Normal
A1_ACACTGAGTAGGGACT	A1	9503	2403	A1	Normal
A1_ACACTGATCGTCTGCT	A1	5818	1836	A1	Normal
A1_ACAGCCGAGAAGGGTA	A1	3428	1419	A1	Normal
A1_ACAGCCGAGAATGTGT	A1	6181	1974	A1	Normal
A1_ACAGCCGCAAACTGTC	A1	1538	732	A1	Normal
A1_ACAGCCGGTGAACCTT	A1	2244	1040	A1	Normal
A1_ACAGCCGGTTATCCGA	A1	21303	3887	A1	Normal
A1_ACAGCCGTCGCTTAGA	A1	5682	1566	A1	Normal
A1_ACAGCTAAGTATCTCG	A1	1416	519	A1	Normal
A1_ACAGCTACAAAGCAAT	A1	3218	291	A1	Normal
A1_ACAGCTATCAACACGT	A1	2420	672	A1	Normal
A1_ACAGCTATCTGCAGTA	A1	6530	2038	A1	Normal
A1_ACAGCTATCTGTACGA	A1	1173	290	A1	Normal
A1_ACATACGCACCTCGTT	A1	865	542	A1	Normal
A1_ACATACGCATCCGCGA	A1	3344	1283	A1	Normal
A1_ACATACGGTCTTGATG	A1	19441	4042	A1	Normal
A1_ACATACGGTTAAGAAC	A1	3608	1261	A1	Normal
A1_ACATACGTCACCACCT	A1	7772	2114	A1	Normal
A1_ACATACGTCATGCTCC	A1	4692	1136	A1	Normal
A1_ACATACGTCCTCCTAG	A1	2602	218	A1	Normal
A1_ACATCAGAGCCACGCT	A1	13534	2697	A1	Normal
A1_ACATCAGAGGCCGAAT	A1	9129	1941	A1	Normal
A1_ACATCAGAGTGTTGAA	A1	4593	1850	A1	Normal
A1_ACATCAGCATTGTGCA	A1	4800	1498	A1	Normal
A1_ACATCAGTCAATCTCT	A1	3243	1475	A1	Normal
A1_ACATCAGTCATCTGCC	A1	8895	1614	A1	Normal
A1_ACATCAGTCATGCATG	A1	12455	3197	A1	Normal
A1_ACATCAGTCCTATGTT	A1	13123	3407	A1	Normal
A1_ACATCAGTCTACTTAC	A1	14894	3510	A1	Normal
A1_ACATGGTAGCCACGTC	A1	7853	2701	A1	Normal
A1_ACATGGTAGTCCTCCT	A1	13459	2849	A1	Normal
A1_ACATGGTGTCGAACAG	A1	23643	4136	A1	Normal
A1_ACCAGTAAGTGCTGCC	A1	4932	1627	A1	Normal
A1_ACCAGTAAGTTGCAGG	A1	12273	2241	A1	Normal
A1_ACCAGTAGTAGGACAC	A1	12023	2839	A1	Normal
A1_ACCAGTATCACATACG	A1	629	241	A1	Normal
A1_ACCCACTAGGCTAGGT	A1	28681	5164	A1	Normal
A1_ACCCACTAGTGGTCCC	A1	3447	854	A1	Normal
A1_ACCCACTCACTTAACG	A1	1911	234	A1	Normal
A1_ACCCACTCACTTGGAT	A1	2459	1093	A1	Normal
A1_ACCCACTCAGAAGCAC	A1	3035	1464	A1	Normal
A1_ACCCACTGTTCACCTC	A1	77130	8636	A1	Normal
A1_ACCCACTTCTAAGCCA	A1	4061	1545	A1	Normal
A1_ACCGTAACACACGCTG	A1	15754	3292	A1	Normal
A1_ACCGTAACACGAAATA	A1	12934	2837	A1	Normal
A1_ACCGTAAGTACCATCA	A1	1459	216	A1	Normal
A1_ACCGTAATCACGGTTA	A1	1985	206	A1	Normal
A1_ACCTTTAAGGATGGTC	A1	16518	4409	A1	Normal
A1_ACCTTTAAGTTTCCTT	A1	1739	520	A1	Normal
A1_ACGAGCCCAATCTGCA	A1	27514	3669	A1	Normal
A1_ACGAGGAAGAGTAATC	A1	8293	3075	A1	Normal
A1_ACGAGGAAGATCTGAA	A1	2545	1227	A1	Normal
A1_ACGAGGAAGTGGTAGC	A1	8310	2017	A1	Normal
A1_ACGAGGACAAGGGTCA	A1	2220	255	A1	Normal
A1_ACGAGGACAATCGAAA	A1	1086	545	A1	Normal
A1_ACGAGGAGTAGGCATG	A1	5817	1644	A1	Normal
A1_ACGAGGAGTGCCTGGT	A1	1434	274	A1	Normal
A1_ACGAGGATCTTTAGTC	A1	5366	1395	A1	Normal
A1_ACGATACAGACAAAGG	A1	14623	3077	A1	Normal
A1_ACGATACGTGATGATA	A1	5328	2233	A1	Normal
A1_ACGATACTCGGTCTAA	A1	748	368	A1	Normal
A1_ACGATGTAGGCATTGG	A1	26118	4424	A1	Normal
A1_ACGATGTAGGTGATTA	A1	10503	3034	A1	Normal
A1_ACGCAGCCATGTAGTC	A1	7446	1575	A1	Normal
A1_ACGCAGCGTGTGCGTC	A1	507	382	A1	Normal
A1_ACGCAGCGTTGTGGCC	A1	1123	475	A1	Normal
A1_ACGCCAGAGTGTCCAT	A1	3099	1262	A1	Normal
A1_ACGCCAGGTATATGGA	A1	56102	7788	A1	Normal
A1_ACGCCAGGTGCGGTAA	A1	3977	1201	A1	Normal
A1_ACGCCGAAGACTTTCG	A1	3622	1092	A1	Normal
A1_ACGCCGACACATTCGA	A1	11116	3834	A1	Normal
A1_ACGCCGAGTCAGAGGT	A1	784	535	A1	Normal
A1_ACGCCGATCTCCGGTT	A1	624	381	A1	Normal
A1_ACGGAGATCCCTAATT	A1	3266	1262	A1	Normal
A1_ACGGCCACAGTATGCT	A1	8720	2221	A1	Normal
A1_ACGGCCATCCAGAAGG	A1	85290	8658	A1	Normal
A1_ACGGGCTAGCAATATG	A1	12247	2492	A1	Normal
A1_ACGGGCTAGGCCGAAT	A1	862	505	A1	Normal
A1_ACGGGCTCACGGTTTA	A1	4106	2059	A1	Normal
A1_ACGGGCTCAGTCAGAG	A1	8741	3402	A1	Normal
A1_ACGGGTCAGTAATCCC	A1	1772	332	A1	Normal
A1_ACGGGTCCATGCGCAC	A1	2743	258	A1	Normal
A1_ACGGGTCGTGATGATA	A1	2689	1302	A1	Normal
A1_ACGGGTCTCAAAGTAG	A1	5222	1697	A1	Normal
A1_ACGGGTCTCGTTTATC	A1	1552	753	A1	Normal
A1_ACGTCAAAGCAACGGT	A1	6340	2468	A1	Normal
A1_ACGTCAAAGGTGTGGT	A1	3332	1149	A1	Normal
A1_ACGTCAACATCGACGC	A1	2534	752	A1	Normal
A1_ACGTCAAGTTAAGGGC	A1	7510	3054	A1	Normal
A1_ACGTCAAGTTTACTCT	A1	25874	4127	A1	Normal
A1_ACTATCTAGTCCTCCT	A1	7783	3198	A1	Normal
A1_ACTATCTAGTCGTTTG	A1	118258	9462	A1	Normal
A1_ACTATCTGTACATGTC	A1	1058	627	A1	Normal
A1_ACTATCTTCTTGCCGT	A1	15596	2972	A1	Normal
A1_ACTGAACCATGGGACA	A1	2979	1336	A1	Normal
A1_ACTGAACTCATAGCAC	A1	4242	1911	A1	Normal
A1_ACTGAACTCGGTTCGG	A1	1771	815	A1	Normal
A1_ACTGAGTAGGCTACGA	A1	12547	2771	A1	Normal
A1_ACTGAGTAGGGCTCTC	A1	108472	9083	A1	Normal
A1_ACTGAGTTCAACCATG	A1	1135	566	A1	Normal
A1_ACTGATGAGGCAGTCA	A1	24257	5339	A1	Normal
A1_ACTGATGCAGCTGTGC	A1	2017	1220	A1	Normal
A1_ACTGATGGTCTAGTCA	A1	14851	2989	A1	Normal
A1_ACTGATGTCAAACAAG	A1	8116	2223	A1	Normal
A1_ACTGATGTCAAAGACA	A1	5382	1588	A1	Normal
A1_ACTGCTCAGCGAGAAA	A1	1505	246	A1	Normal
A1_ACTGCTCCATCGGAAG	A1	14412	2991	A1	Normal
A1_ACTGTCCAGGAATCGC	A1	1308	852	A1	Normal
A1_ACTGTCCCACCGAAAG	A1	28311	5958	A1	Normal
A1_ACTGTCCTCGCGTAGC	A1	24519	4213	A1	Normal
A1_ACTGTCCTCGGTGTTA	A1	6936	1940	A1	Normal
A1_ACTTACTGTGGTACAG	A1	731	417	A1	Normal
A1_ACTTACTGTTGAGTTC	A1	20899	4382	A1	Normal
A1_ACTTACTTCAATAAGG	A1	11358	3154	A1	Normal
A1_ACTTGTTAGCATGGCA	A1	2115	390	A1	Normal
A1_ACTTGTTAGTGTTGAA	A1	1979	215	A1	Normal
A1_ACTTTCAGTCTCACCT	A1	2694	1376	A1	Normal
A1_ACTTTCATCCGCATCT	A1	2832	1409	A1	Normal
A1_AGAATAGCAAGCGCTC	A1	21919	3891	A1	Normal
A1_AGAATAGCATATGCTG	A1	930	483	A1	Normal
A1_AGAATAGGTATAGGTA	A1	9655	2471	A1	Normal
A1_AGAATAGTCAGCGATT	A1	20834	4775	A1	Normal
A1_AGAATAGTCGCGATCG	A1	3435	291	A1	Normal
A1_AGAATAGTCTATCGCC	A1	13076	3858	A1	Normal
A1_AGAATAGTCTTGTCAT	A1	3960	1447	A1	Normal
A1_AGACGTTAGAGTTGGC	A1	3919	1494	A1	Normal
A1_AGACGTTAGTGCCATT	A1	1035	560	A1	Normal
A1_AGACGTTCAAACGCGA	A1	4867	1357	A1	Normal
A1_AGACGTTCAATGACCT	A1	692	521	A1	Normal
A1_AGACGTTCATAAGACA	A1	633	469	A1	Normal
A1_AGACGTTGTCCGTGAC	A1	1402	678	A1	Normal
A1_AGACGTTTCCAACCAA	A1	6060	1829	A1	Normal
A1_AGAGCGAAGGGCTCTC	A1	6266	1943	A1	Normal
A1_AGAGCGACAGGGTATG	A1	7489	725	A1	Normal
A1_AGAGCGAGTAGCTAAA	A1	1458	517	A1	Normal
A1_AGAGCGAGTCGAGATG	A1	1130	590	A1	Normal
A1_AGAGCGAGTTCAACCA	A1	6962	2658	A1	Normal
A1_AGAGCGATCGTCTGCT	A1	10456	2488	A1	Normal
A1_AGAGCTTAGACCTAGG	A1	7766	1193	A1	Normal
A1_AGAGCTTAGGTAAACT	A1	5807	1886	A1	Normal
A1_AGAGCTTCAGACAAGC	A1	1664	811	A1	Normal
A1_AGAGCTTGTAAGAGGA	A1	3054	279	A1	Normal
A1_AGAGCTTGTTATCACG	A1	9534	2031	A1	Normal
A1_AGAGTGGAGAGTTGGC	A1	2134	559	A1	Normal
A1_AGAGTGGAGGCTAGGT	A1	49806	7060	A1	Normal
A1_AGAGTGGCAGTCAGAG	A1	19127	4656	A1	Normal
A1_AGAGTGGGTTGAACTC	A1	953	521	A1	Normal
A1_AGAGTGGTCCGAACGC	A1	19102	3533	A1	Normal
A1_AGATCTGCACGAAGCA	A1	1532	556	A1	Normal
A1_AGATCTGCATGGATGG	A1	4803	1407	A1	Normal
A1_AGATCTGGTGTCCTCT	A1	6117	3000	A1	Normal
A1_AGATCTGGTTAGATGA	A1	5398	1743	A1	Normal
A1_AGATCTGGTTCAGCGC	A1	908	533	A1	Normal
A1_AGATCTGTCCACGCAG	A1	1020	313	A1	Normal
A1_AGATTGCCAGCGATCC	A1	3017	1235	A1	Normal
A1_AGATTGCGTTAGTGGG	A1	2298	1256	A1	Normal
A1_AGCAGCCAGCACAGGT	A1	9276	2915	A1	Normal
A1_AGCAGCCCAAGTTCTG	A1	4720	1486	A1	Normal
A1_AGCAGCCGTCTCAACA	A1	21359	3889	A1	Normal
A1_AGCAGCCGTGAGGCTA	A1	679	430	A1	Normal
A1_AGCATACAGACAAAGG	A1	34974	6208	A1	Normal
A1_AGCATACAGTGGACGT	A1	2509	827	A1	Normal
A1_AGCATACCATCGGAAG	A1	3702	1258	A1	Normal
A1_AGCATACGTCTTGTCC	A1	7631	2601	A1	Normal
A1_AGCATACTCTGGTATG	A1	1855	1119	A1	Normal
A1_AGCCTAAAGCACCGTC	A1	9404	2006	A1	Normal
A1_AGCCTAAGTGAGCGAT	A1	2203	213	A1	Normal
A1_AGCCTAATCTTCCTTC	A1	2536	1322	A1	Normal
A1_AGCGGTCAGAGGGATA	A1	65688	7549	A1	Normal
A1_AGCGGTCAGCTCCCAG	A1	1008	649	A1	Normal
A1_AGCGGTCAGTCGAGTG	A1	9041	2157	A1	Normal
A1_AGCGGTCCACACGCTG	A1	27730	5590	A1	Normal
A1_AGCGGTCGTAAGGGAA	A1	5278	1809	A1	Normal
A1_AGCGGTCGTATAGTAG	A1	1424	464	A1	Normal
A1_AGCGGTCGTATGCTTG	A1	11876	2822	A1	Normal
A1_AGCGGTCGTCACTTCC	A1	3207	1100	A1	Normal
A1_AGCGGTCGTCAGATAA	A1	13845	2405	A1	Normal
A1_AGCGGTCTCTCGTTTA	A1	531	398	A1	Normal
A1_AGCGTATCAAACTGTC	A1	1893	201	A1	Normal
A1_AGCGTATGTTCCACGG	A1	15999	3451	A1	Normal
A1_AGCGTATGTTTAGCTG	A1	6771	2108	A1	Normal
A1_AGCGTATTCGAACGGA	A1	1192	765	A1	Normal
A1_AGCGTCGGTCACCCAG	A1	31994	4575	A1	Normal
A1_AGCGTCGTCAGCGATT	A1	12487	2923	A1	Normal
A1_AGCGTCGTCGAGGTAG	A1	2602	1248	A1	Normal
A1_AGCTCCTAGTGGAGAA	A1	3726	1446	A1	Normal
A1_AGCTCCTAGTTCGCGC	A1	2508	1091	A1	Normal
A1_AGCTCCTAGTTGTAGA	A1	4001	862	A1	Normal
A1_AGCTCCTCACGGTAAG	A1	14289	2650	A1	Normal
A1_AGCTCCTCATGCAATC	A1	11979	2924	A1	Normal
A1_AGCTCCTTCAACACGT	A1	2182	404	A1	Normal
A1_AGCTCCTTCCGTTGCT	A1	5795	1646	A1	Normal
A1_AGCTCCTTCCTTTCGG	A1	4714	1524	A1	Normal
A1_AGCTCCTTCTTCCTTC	A1	7558	2532	A1	Normal
A1_AGCTCTCGTCTGCGGT	A1	1559	205	A1	Normal
A1_AGCTCTCGTTCACCTC	A1	3526	965	A1	Normal
A1_AGCTCTCTCCAACCAA	A1	10087	1573	A1	Normal
A1_AGCTTGAAGCACAGGT	A1	688	467	A1	Normal
A1_AGCTTGACAGACGTAG	A1	1708	253	A1	Normal
A1_AGGCCACAGATAGGAG	A1	3799	1654	A1	Normal
A1_AGGCCACGTCGTGGCT	A1	1307	236	A1	Normal
A1_AGGCCACTCAAACAAG	A1	1643	597	A1	Normal
A1_AGGCCACTCTTGCAAG	A1	1008	641	A1	Normal
A1_AGGCCGTAGCTCCCAG	A1	4502	1891	A1	Normal
A1_AGGCCGTAGGCGACAT	A1	6224	1942	A1	Normal
A1_AGGCCGTGTGAAAGAG	A1	3813	528	A1	Normal
A1_AGGCCGTTCACGAAGG	A1	2594	371	A1	Normal
A1_AGGCCGTTCCACGAAT	A1	1108	205	A1	Normal
A1_AGGGAGTAGCTCCTTC	A1	3220	1239	A1	Normal
A1_AGGGAGTAGCTGTTCA	A1	1594	216	A1	Normal
A1_AGGGAGTAGGAGTTGC	A1	2435	202	A1	Normal
A1_AGGGAGTCACCAGTTA	A1	6894	2410	A1	Normal
A1_AGGGAGTTCGCGTAGC	A1	92117	8807	A1	Normal
A1_AGGGATGAGCGGATCA	A1	10183	1711	A1	Normal
A1_AGGGATGCAACTTGAC	A1	3733	255	A1	Normal
A1_AGGGATGGTCAGAATA	A1	13485	2954	A1	Normal
A1_AGGGATGGTCCGCTGA	A1	3263	1351	A1	Normal
A1_AGGGATGGTCTGATTG	A1	1902	217	A1	Normal
A1_AGGGATGGTGTCCTCT	A1	964	554	A1	Normal
A1_AGGGATGTCATGTCTT	A1	2191	629	A1	Normal
A1_AGGGATGTCATTCACT	A1	893	604	A1	Normal
A1_AGGGATGTCGGTCTAA	A1	8248	1723	A1	Normal
A1_AGGGTGAAGATATACG	A1	4456	1269	A1	Normal
A1_AGGGTGAAGATCGATA	A1	5778	1809	A1	Normal
A1_AGGGTGAAGGTGGGTT	A1	19120	3922	A1	Normal
A1_AGGGTGACAAACCCAT	A1	8048	2206	A1	Normal
A1_AGGGTGAGTGCCTGCA	A1	8159	2251	A1	Normal
A1_AGGGTGAGTGGTTTCA	A1	1483	657	A1	Normal
A1_AGGGTGATCCGTACAA	A1	17259	3223	A1	Normal
A1_AGGGTGATCGACCAGC	A1	9490	1267	A1	Normal
A1_AGGTCATGTGGTCTCG	A1	2508	1394	A1	Normal
A1_AGGTCCGAGAGTTGGC	A1	1995	223	A1	Normal
A1_AGGTCCGGTAGCGCTC	A1	1576	958	A1	Normal
A1_AGGTCCGTCATGGTCA	A1	10174	2509	A1	Normal
A1_AGGTCCGTCTACGAGT	A1	535	312	A1	Normal
A1_AGGTCCGTCTCGCATC	A1	2030	1166	A1	Normal
A1_AGTAGTCCACATTAGC	A1	870	372	A1	Normal
A1_AGTAGTCGTTTGGCGC	A1	11881	3154	A1	Normal
A1_AGTCTTTAGATGGCGT	A1	957	625	A1	Normal
A1_AGTCTTTCAACGCACC	A1	5428	1543	A1	Normal
A1_AGTCTTTCAACTTGAC	A1	3129	1183	A1	Normal
A1_AGTCTTTCATCTACGA	A1	1652	441	A1	Normal
A1_AGTGAGGAGTACGACG	A1	3522	1819	A1	Normal
A1_AGTGGGAAGCACCGTC	A1	5522	1990	A1	Normal
A1_AGTGGGACAATAGCGG	A1	4669	1848	A1	Normal
A1_AGTGGGAGTACATGTC	A1	1299	211	A1	Normal
A1_AGTGGGAGTCGCGTGT	A1	20962	4199	A1	Normal
A1_AGTGGGAGTCTGGTCG	A1	72875	8042	A1	Normal
A1_AGTGGGAGTTACCAGT	A1	17826	3417	A1	Normal
A1_AGTGGGATCAGGATCT	A1	14299	3303	A1	Normal
A1_AGTGTCACAACGATCT	A1	2075	893	A1	Normal
A1_AGTGTCACACCATGTA	A1	21555	3972	A1	Normal
A1_AGTGTCAGTGCACCAC	A1	550	338	A1	Normal
A1_AGTGTCATCAGCTGGC	A1	5591	1392	A1	Normal
A1_AGTTGGTCACGAGAGT	A1	9814	2263	A1	Normal
A1_AGTTGGTGTGTTTGGT	A1	11283	3336	A1	Normal
A1_ATAACGCCAATGGAAT	A1	695	391	A1	Normal
A1_ATAACGCCATCGGACC	A1	1143	277	A1	Normal
A1_ATAACGCGTAGAAAGG	A1	6405	2170	A1	Normal
A1_ATAACGCGTCTTGCGG	A1	2285	629	A1	Normal
A1_ATAAGAGAGCTTTGGT	A1	1349	508	A1	Normal
A1_ATAAGAGTCAACACGT	A1	750	444	A1	Normal
A1_ATAAGAGTCATGTAGC	A1	6321	2163	A1	Normal
A1_ATAAGAGTCCTTGGTC	A1	4149	2090	A1	Normal
A1_ATAGACCCAACTTGAC	A1	797	580	A1	Normal
A1_ATAGACCCAATGGAGC	A1	16132	4730	A1	Normal
A1_ATAGACCCATGCAATC	A1	557	353	A1	Normal
A1_ATAGACCGTACCGCTG	A1	6624	1564	A1	Normal
A1_ATAGACCGTTGGTTTG	A1	5483	2071	A1	Normal
A1_ATAGACCTCATGTCTT	A1	13355	3307	A1	Normal
A1_ATAGACCTCTCAAACG	A1	5057	1320	A1	Normal
A1_ATAGACCTCTCCCTGA	A1	2422	879	A1	Normal
A1_ATCACGAAGGCAGTCA	A1	549	304	A1	Normal
A1_ATCACGAAGGCTATCT	A1	13476	2820	A1	Normal
A1_ATCACGAGTAGCACGA	A1	7291	1951	A1	Normal
A1_ATCATCTCAAGAAAGG	A1	1793	759	A1	Normal
A1_ATCATCTCATGGGAAC	A1	1425	396	A1	Normal
A1_ATCATCTTCGGAAATA	A1	1673	616	A1	Normal
A1_ATCATGGAGCCCTAAT	A1	25870	4108	A1	Normal
A1_ATCATGGGTCAAAGCG	A1	16566	3691	A1	Normal
A1_ATCCACCAGAAGGACA	A1	10906	3158	A1	Normal
A1_ATCCACCTCAGATAAG	A1	3629	1933	A1	Normal
A1_ATCCACCTCTGGGCCA	A1	6760	1920	A1	Normal
A1_ATCCGAAAGCTAAGAT	A1	5860	1578	A1	Normal
A1_ATCCGAAAGTCCATAC	A1	582	408	A1	Normal
A1_ATCCGAAAGTTATCGC	A1	10648	2354	A1	Normal
A1_ATCGAGTCAGGGAGAG	A1	48795	7269	A1	Normal
A1_ATCGAGTGTAAGTGGC	A1	2262	1201	A1	Normal
A1_ATCTACTCACACTGCG	A1	1921	1229	A1	Normal
A1_ATCTACTCATGCCTAA	A1	1777	223	A1	Normal
A1_ATCTACTTCGTACGGC	A1	17085	4151	A1	Normal
A1_ATCTGCCAGCCACCTG	A1	1598	507	A1	Normal
A1_ATCTGCCTCTAACGGT	A1	43192	5483	A1	Normal
A1_ATCTGCCTCTCAACTT	A1	7437	1887	A1	Normal
A1_ATCTGCCTCTCCTATA	A1	4755	1152	A1	Normal
A1_ATGAGGGAGAATTGTG	A1	12405	3686	A1	Normal
A1_ATGAGGGAGTCGAGTG	A1	5654	1479	A1	Normal
A1_ATGAGGGTCGTGGGAA	A1	3122	1078	A1	Normal
A1_ATGCGATGTCGCTTTC	A1	2324	978	A1	Normal
A1_ATGCGATTCCGCAAGC	A1	13799	4294	A1	Normal
A1_ATGCGATTCGCTTGTC	A1	1447	901	A1	Normal
A1_ATGGGAGGTTTACTCT	A1	3787	1365	A1	Normal
A1_ATGTGTGCATACTCTT	A1	511	330	A1	Normal
A1_ATGTGTGTCATAACCG	A1	2566	405	A1	Normal
A1_ATTACTCAGCGACGTA	A1	12770	2591	A1	Normal
A1_ATTACTCCACCAGATT	A1	13008	4196	A1	Normal
A1_ATTACTCTCGTTGACA	A1	13912	3402	A1	Normal
A1_ATTATCCCAGCCACCA	A1	19476	4578	A1	Normal
A1_ATTATCCGTTCATGGT	A1	1180	447	A1	Normal
A1_ATTATCCGTTGTACAC	A1	4644	2050	A1	Normal
A1_ATTCTACAGACTAAGT	A1	10651	2615	A1	Normal
A1_ATTCTACAGGCTCATT	A1	1583	577	A1	Normal
A1_ATTCTACCACGGACAA	A1	794	469	A1	Normal
A1_ATTGGACAGCTAAGAT	A1	4287	1558	A1	Normal
A1_ATTGGACAGGATGGTC	A1	4153	1322	A1	Normal
A1_ATTGGACCAGACAAAT	A1	25010	3650	A1	Normal
A1_ATTGGTGAGTTTAGGA	A1	24474	4336	A1	Normal
A1_ATTGGTGTCGAATGCT	A1	18513	2946	A1	Normal
A1_ATTGGTGTCGTTACAG	A1	1450	763	A1	Normal
A1_ATTTCTGCACATCTTT	A1	6158	1930	A1	Normal
A1_ATTTCTGCAGGAACGT	A1	3039	1019	A1	Normal
A1_ATTTCTGCATTCTTAC	A1	16618	3313	A1	Normal
A1_ATTTCTGGTTGGTAAA	A1	61256	7562	A1	Normal
A1_ATTTCTGTCGACGGAA	A1	46490	6457	A1	Normal
A1_CAACCAAAGAACAATC	A1	7020	2205	A1	Normal
A1_CAACCAAAGCCACGCT	A1	9668	1921	A1	Normal
A1_CAACCAACAGCTGTGC	A1	3627	1567	A1	Normal
A1_CAACCAAGTAGAAAGG	A1	1550	263	A1	Normal
A1_CAACCAAGTTGTCGCG	A1	5937	2107	A1	Normal
A1_CAACCAATCACCTTAT	A1	592	459	A1	Normal
A1_CAACCAATCTTCGAGA	A1	4035	1566	A1	Normal
A1_CAACCTCAGGAGTTGC	A1	93960	9096	A1	Normal
A1_CAACCTCAGGATTCGG	A1	10535	2746	A1	Normal
A1_CAACCTCCATGCCTTC	A1	4417	1397	A1	Normal
A1_CAACCTCTCATCTGCC	A1	15461	3666	A1	Normal
A1_CAACCTCTCTCTAAGG	A1	5243	1749	A1	Normal
A1_CAACTAGGTCACCCAG	A1	4410	1714	A1	Normal
A1_CAACTAGTCAAAGACA	A1	14716	3397	A1	Normal
A1_CAAGAAAAGGTACTCT	A1	10491	2331	A1	Normal
A1_CAAGAAACATTCCTCG	A1	2280	632	A1	Normal
A1_CAAGAAAGTGGACGAT	A1	17169	4053	A1	Normal
A1_CAAGATCAGTTCGCAT	A1	1846	389	A1	Normal
A1_CAAGATCCAATGGTCT	A1	1876	372	A1	Normal
A1_CAAGATCGTCTCCATC	A1	13099	3777	A1	Normal
A1_CAAGGCCAGATGGGTC	A1	5938	2080	A1	Normal
A1_CAAGGCCCAATGGTCT	A1	1391	945	A1	Normal
A1_CAAGGCCCACAGCCCA	A1	2474	741	A1	Normal
A1_CAAGGCCCATATACGC	A1	968	602	A1	Normal
A1_CAAGGCCCATTATCTC	A1	16924	3858	A1	Normal
A1_CAAGGCCGTGCAGTAG	A1	11753	2618	A1	Normal
A1_CAAGGCCTCATGCAAC	A1	1109	755	A1	Normal
A1_CAAGGCCTCCTATTCA	A1	2865	1492	A1	Normal
A1_CAAGTTGAGAATTCCC	A1	5535	1162	A1	Normal
A1_CAAGTTGAGTGAAGAG	A1	3138	1570	A1	Normal
A1_CAAGTTGGTCTCGTTC	A1	9927	2308	A1	Normal
A1_CACAAACAGGGTATCG	A1	1109	469	A1	Normal
A1_CACAAACCACAACTGT	A1	2437	524	A1	Normal
A1_CACAAACCACATCCGG	A1	504	354	A1	Normal
A1_CACAAACCACGAAAGC	A1	17494	3888	A1	Normal
A1_CACAAACCAGTAAGAT	A1	4212	1674	A1	Normal
A1_CACAAACCAGTTTACG	A1	3953	661	A1	Normal
A1_CACAAACGTATTAGCC	A1	1651	813	A1	Normal
A1_CACAAACGTTACAGAA	A1	12636	3408	A1	Normal
A1_CACAAACTCCGCATAA	A1	8635	2323	A1	Normal
A1_CACACAACAGCGTCCA	A1	1511	247	A1	Normal
A1_CACACCTAGATAGTCA	A1	19345	4506	A1	Normal
A1_CACACCTAGATGGGTC	A1	969	656	A1	Normal
A1_CACACCTGTAAACACA	A1	4198	224	A1	Normal
A1_CACACCTTCTTAACCT	A1	2952	1223	A1	Normal
A1_CACACTCGTCGGATCC	A1	1926	1030	A1	Normal
A1_CACACTCTCGGAGGTA	A1	868	576	A1	Normal
A1_CACAGGCCATGCATGT	A1	6312	2130	A1	Normal
A1_CACAGGCGTCATGCCG	A1	71724	8215	A1	Normal
A1_CACAGGCTCAACACAC	A1	3405	608	A1	Normal
A1_CACAGGCTCCGCATAA	A1	2242	921	A1	Normal
A1_CACAGGCTCTCCGGTT	A1	27795	5268	A1	Normal
A1_CACAGTACACTAGTAC	A1	2396	624	A1	Normal
A1_CACAGTATCCGATATG	A1	8878	1892	A1	Normal
A1_CACATAGCACACATGT	A1	3031	335	A1	Normal
A1_CACATAGGTATGAATG	A1	703	412	A1	Normal
A1_CACATAGGTCTTCAAG	A1	1559	210	A1	Normal
A1_CACATAGGTGCACCAC	A1	10345	2388	A1	Normal
A1_CACATAGGTTGTTTGG	A1	11995	3307	A1	Normal
A1_CACATTTAGATAGGAG	A1	71727	8210	A1	Normal
A1_CACATTTAGATATGGT	A1	5518	1358	A1	Normal
A1_CACATTTAGCAGCCTC	A1	4514	1563	A1	Normal
A1_CACATTTAGGCACATG	A1	2359	888	A1	Normal
A1_CACATTTTCGGAATCT	A1	1492	483	A1	Normal
A1_CACCACTAGGTAGCCA	A1	4003	1801	A1	Normal
A1_CACCACTTCCTTTCTC	A1	34478	6248	A1	Normal
A1_CACCACTTCTTAACCT	A1	78219	8843	A1	Normal
A1_CACCAGGAGACGACGT	A1	3843	1726	A1	Normal
A1_CACCAGGGTGACAAAT	A1	1681	250	A1	Normal
A1_CACCTTGGTACGAAAT	A1	12938	2824	A1	Normal
A1_CACCTTGTCATCTGCC	A1	44263	6950	A1	Normal
A1_CACTCCATCACCTTAT	A1	16797	3523	A1	Normal
A1_CAGAATCAGCGAGAAA	A1	6758	2347	A1	Normal
A1_CAGAATCCAGGATTGG	A1	15173	2973	A1	Normal
A1_CAGAATCCAGGCTGAA	A1	3613	389	A1	Normal
A1_CAGAATCGTGCAACGA	A1	6466	2433	A1	Normal
A1_CAGAATCGTTACCGAT	A1	1898	990	A1	Normal
A1_CAGAATCTCAACACTG	A1	7646	2344	A1	Normal
A1_CAGAATCTCGACAGCC	A1	6409	2206	A1	Normal
A1_CAGAGAGAGGACACCA	A1	9178	2696	A1	Normal
A1_CAGAGAGAGTCCTCCT	A1	528	286	A1	Normal
A1_CAGAGAGGTAAGTGGC	A1	1701	385	A1	Normal
A1_CAGAGAGGTACCATCA	A1	8585	2857	A1	Normal
A1_CAGATCACAATGGTCT	A1	1116	540	A1	Normal
A1_CAGATCAGTGCGAAAC	A1	4102	1880	A1	Normal
A1_CAGATCATCTGCCAGG	A1	6293	1728	A1	Normal
A1_CAGCAGCAGAGTGAGA	A1	1349	432	A1	Normal
A1_CAGCAGCAGCGCTCCA	A1	9580	2383	A1	Normal
A1_CAGCAGCAGGATATAC	A1	10861	2578	A1	Normal
A1_CAGCAGCTCAGCTCTC	A1	14579	2860	A1	Normal
A1_CAGCAGCTCCTATTCA	A1	35286	6032	A1	Normal
A1_CAGCATACAAGGACAC	A1	9748	2206	A1	Normal
A1_CAGCATACATGATCCA	A1	14782	2932	A1	Normal
A1_CAGCATAGTCGAGATG	A1	1489	220	A1	Normal
A1_CAGCATAGTCGGCATC	A1	1221	233	A1	Normal
A1_CAGCATAGTTCTGAAC	A1	21852	5604	A1	Normal
A1_CAGCCGACAGACGCAA	A1	8624	2171	A1	Normal
A1_CAGCCGAGTCTAGTGT	A1	7838	2403	A1	Normal
A1_CAGCCGATCCTAGTGA	A1	53531	6897	A1	Normal
A1_CAGCGACCACCTTGTC	A1	16437	3576	A1	Normal
A1_CAGCGACGTATGCTTG	A1	6707	1691	A1	Normal
A1_CAGCGACGTTCCCTTG	A1	4304	1384	A1	Normal
A1_CAGCGACTCATTGCGA	A1	29426	6060	A1	Normal
A1_CAGCGACTCCTAGGGC	A1	22463	4047	A1	Normal
A1_CAGCGACTCGTGGACC	A1	6115	1183	A1	Normal
A1_CAGCTAAAGTGTCCCG	A1	2502	1198	A1	Normal
A1_CAGCTAACAGCGAACA	A1	2106	634	A1	Normal
A1_CAGCTAATCCACGACG	A1	2785	698	A1	Normal
A1_CAGCTAATCCATGCTC	A1	22318	4713	A1	Normal
A1_CAGCTAATCTAACTCT	A1	1295	234	A1	Normal
A1_CAGCTGGAGAGCCCAA	A1	6407	2108	A1	Normal
A1_CAGCTGGAGGAATTAC	A1	75462	8446	A1	Normal
A1_CAGCTGGAGTACGACG	A1	21749	4281	A1	Normal
A1_CAGCTGGCACAGATTC	A1	662	350	A1	Normal
A1_CAGCTGGTCCGAGCCA	A1	1968	982	A1	Normal
A1_CAGGTGCAGGTCATCT	A1	63606	8379	A1	Normal
A1_CAGGTGCAGTTTAGGA	A1	10881	2665	A1	Normal
A1_CAGGTGCCATTATCTC	A1	1589	227	A1	Normal
A1_CAGTAACAGTCTCCTC	A1	9866	2905	A1	Normal
A1_CAGTAACGTCACTTCC	A1	13617	3444	A1	Normal
A1_CAGTAACGTCTCAACA	A1	3740	1260	A1	Normal
A1_CAGTAACGTGTAACGG	A1	10896	2454	A1	Normal
A1_CAGTCCTCAGCTATTG	A1	19809	5308	A1	Normal
A1_CAGTCCTGTTGGTAAA	A1	16060	4397	A1	Normal
A1_CATATGGCAGTAAGCG	A1	2220	488	A1	Normal
A1_CATATGGTCTAACTCT	A1	2696	1485	A1	Normal
A1_CATATTCAGCTAACAA	A1	3388	216	A1	Normal
A1_CATATTCAGGTGTGGT	A1	1300	305	A1	Normal
A1_CATATTCCAATAGCGG	A1	4113	442	A1	Normal
A1_CATATTCCAGCCAATT	A1	24662	4237	A1	Normal
A1_CATATTCGTGCTCTTC	A1	4389	441	A1	Normal
A1_CATATTCTCTTTACGT	A1	4166	1459	A1	Normal
A1_CATCAAGAGTCTCGGC	A1	2484	464	A1	Normal
A1_CATCAAGGTCATATGC	A1	9129	2958	A1	Normal
A1_CATCAAGGTTGAACTC	A1	17747	3682	A1	Normal
A1_CATCAAGTCGTGACAT	A1	14625	3352	A1	Normal
A1_CATCAAGTCTGTTGAG	A1	3125	1495	A1	Normal
A1_CATCAGAAGGACAGCT	A1	9497	2944	A1	Normal
A1_CATCAGAGTATGCTTG	A1	3076	874	A1	Normal
A1_CATCAGATCACTTCAT	A1	6435	2384	A1	Normal
A1_CATCCACGTAGCCTAT	A1	1135	495	A1	Normal
A1_CATCCACGTTCCACAA	A1	5863	2114	A1	Normal
A1_CATCGAAGTAGCGTGA	A1	5281	1537	A1	Normal
A1_CATCGAAGTGGTTTCA	A1	4059	1999	A1	Normal
A1_CATCGAAGTTATCACG	A1	2141	1245	A1	Normal
A1_CATCGAATCCGGCACA	A1	3581	609	A1	Normal
A1_CATCGGGAGGAACTGC	A1	3036	607	A1	Normal
A1_CATCGGGAGGAGCGTT	A1	2837	1001	A1	Normal
A1_CATCGGGAGTGGGCTA	A1	5837	2092	A1	Normal
A1_CATCGGGCAAACTGTC	A1	18811	4008	A1	Normal
A1_CATCGGGGTCCGTGAC	A1	1617	874	A1	Normal
A1_CATCGGGTCGCTAGCG	A1	1987	333	A1	Normal
A1_CATGACAAGAACTCGG	A1	3991	1922	A1	Normal
A1_CATGACACACTTAAGC	A1	3854	1112	A1	Normal
A1_CATGACACAGTCACTA	A1	8219	2357	A1	Normal
A1_CATGCCTAGCAGGTCA	A1	1806	387	A1	Normal
A1_CATGCCTAGTGAACAT	A1	8757	1898	A1	Normal
A1_CATGCCTGTGCTAGCC	A1	4283	1589	A1	Normal
A1_CATGGCGAGGTAAACT	A1	8997	2742	A1	Normal
A1_CATGGCGCAGGCTCAC	A1	8120	1714	A1	Normal
A1_CATGGCGGTAAACCTC	A1	3580	1423	A1	Normal
A1_CATGGCGGTCTGCAAT	A1	2659	990	A1	Normal
A1_CATGGCGGTTGGTGGA	A1	15025	3420	A1	Normal
A1_CATTATCCAAACGTGG	A1	1596	940	A1	Normal
A1_CATTATCGTACCGTAT	A1	12890	2801	A1	Normal
A1_CATTCGCAGATCCCGC	A1	3040	278	A1	Normal
A1_CATTCGCCAATTGCTG	A1	8857	3108	A1	Normal
A1_CATTCGCGTCCCTACT	A1	1238	798	A1	Normal
A1_CATTCGCGTGCGATAG	A1	12019	2982	A1	Normal
A1_CATTCGCTCTACCTGC	A1	3426	801	A1	Normal
A1_CCAATCCAGAGGTAGA	A1	6801	2181	A1	Normal
A1_CCAATCCAGCACCGTC	A1	13786	3701	A1	Normal
A1_CCAATCCCAATCTGCA	A1	68519	8473	A1	Normal
A1_CCAATCCCATCGTCGG	A1	6045	2636	A1	Normal
A1_CCAATCCCATGTTGAC	A1	2141	718	A1	Normal
A1_CCAATCCGTTAGTGGG	A1	879	491	A1	Normal
A1_CCAATCCGTTCGTTGA	A1	1828	432	A1	Normal
A1_CCAATCCTCTAACTGG	A1	9697	1809	A1	Normal
A1_CCACCTAAGGTGTGGT	A1	2138	1163	A1	Normal
A1_CCACCTAAGTTGTCGT	A1	6790	2451	A1	Normal
A1_CCACCTACAAGCCGCT	A1	19476	3950	A1	Normal
A1_CCACCTAGTAAACGCG	A1	3474	1722	A1	Normal
A1_CCACCTAGTAGAAAGG	A1	37926	6707	A1	Normal
A1_CCACCTAGTCCTCCAT	A1	4899	2375	A1	Normal
A1_CCACCTAGTGAGGCTA	A1	9812	2322	A1	Normal
A1_CCACCTAGTGTGGCTC	A1	5397	2610	A1	Normal
A1_CCACCTATCACGGTTA	A1	9551	2562	A1	Normal
A1_CCACCTATCTGGTTCC	A1	3319	628	A1	Normal
A1_CCACGGAGTGCCTGGT	A1	2487	467	A1	Normal
A1_CCACGGAGTTCCTCCA	A1	5971	1583	A1	Normal
A1_CCACGGATCAGCGATT	A1	2223	1046	A1	Normal
A1_CCACTACAGTATTGGA	A1	877	244	A1	Normal
A1_CCACTACTCAGTGTTG	A1	649	436	A1	Normal
A1_CCACTACTCTTGTATC	A1	6514	1834	A1	Normal
A1_CCAGCGAAGGAGTAGA	A1	1688	772	A1	Normal
A1_CCAGCGAAGTACATGA	A1	2772	1575	A1	Normal
A1_CCAGCGACACTTAACG	A1	20530	3842	A1	Normal
A1_CCAGCGACATAAAGGT	A1	980	482	A1	Normal
A1_CCAGCGAGTAGAAAGG	A1	31448	5524	A1	Normal
A1_CCAGCGATCCAACCAA	A1	28571	5516	A1	Normal
A1_CCATGTCAGAGGTAGA	A1	1935	986	A1	Normal
A1_CCATGTCAGCTAGGCA	A1	1940	1016	A1	Normal
A1_CCATGTCGTACCCAAT	A1	664	320	A1	Normal
A1_CCATGTCGTCGAGTTT	A1	5366	1318	A1	Normal
A1_CCATTCGCAGGGTACA	A1	11061	2169	A1	Normal
A1_CCATTCGCAGTACACT	A1	4788	760	A1	Normal
A1_CCATTCGTCAACGCTA	A1	15940	3963	A1	Normal
A1_CCATTCGTCAGCATGT	A1	3720	244	A1	Normal
A1_CCATTCGTCATGGTCA	A1	5177	1555	A1	Normal
A1_CCATTCGTCCACGACG	A1	638	427	A1	Normal
A1_CCCAATCAGACTTGAA	A1	1263	258	A1	Normal
A1_CCCAATCAGTAGGTGC	A1	24679	4319	A1	Normal
A1_CCCAATCCAATGACCT	A1	16976	4467	A1	Normal
A1_CCCAATCCAGGGTTAG	A1	930	237	A1	Normal
A1_CCCAATCCATGGTCTA	A1	6345	2078	A1	Normal
A1_CCCAGTTAGGCGCTCT	A1	13169	3448	A1	Normal
A1_CCCAGTTCAGTGAGTG	A1	3682	1805	A1	Normal
A1_CCCAGTTGTCCAAGTT	A1	1852	443	A1	Normal
A1_CCCAGTTGTTAAAGAC	A1	1340	429	A1	Normal
A1_CCCATACAGTGCCATT	A1	2984	1511	A1	Normal
A1_CCCATACCAGCTCGAC	A1	6859	1674	A1	Normal
A1_CCCATACCATGTTCCC	A1	1447	271	A1	Normal
A1_CCCTCCTAGAGGGATA	A1	12691	2959	A1	Normal
A1_CCCTCCTAGGGATCTG	A1	952	642	A1	Normal
A1_CCCTCCTAGTAGGTGC	A1	7600	2835	A1	Normal
A1_CCCTCCTTCTTCCTTC	A1	1825	674	A1	Normal
A1_CCCTCCTTCTTTACGT	A1	3555	415	A1	Normal
A1_CCGGGATCATTTGCTT	A1	6144	1818	A1	Normal
A1_CCGGTAGAGCCAGTTT	A1	854	483	A1	Normal
A1_CCGGTAGAGTACTTGC	A1	2226	903	A1	Normal
A1_CCGGTAGGTCAGATAA	A1	2246	1290	A1	Normal
A1_CCGGTAGGTCATGCAT	A1	16558	3699	A1	Normal
A1_CCGGTAGTCTTGCCGT	A1	36865	6614	A1	Normal
A1_CCGTACTAGCTGCAAG	A1	6681	1591	A1	Normal
A1_CCGTACTCAGTTTACG	A1	1109	750	A1	Normal
A1_CCGTACTGTATAATGG	A1	659	412	A1	Normal
A1_CCGTACTGTATGGTTC	A1	67478	8592	A1	Normal
A1_CCGTACTGTCTTCTCG	A1	1321	673	A1	Normal
A1_CCGTACTGTGAGGCTA	A1	10168	2972	A1	Normal
A1_CCGTACTGTTCAGGCC	A1	8236	2122	A1	Normal
A1_CCGTACTTCAGGCGAA	A1	38821	5317	A1	Normal
A1_CCGTGGAAGCCGGTAA	A1	6984	2024	A1	Normal
A1_CCGTGGAAGGCTACGA	A1	6933	1744	A1	Normal
A1_CCGTGGATCTGTCTCG	A1	3327	1166	A1	Normal
A1_CCGTTCACAAGCCTAT	A1	3719	1623	A1	Normal
A1_CCGTTCAGTCTCCCTA	A1	18860	4856	A1	Normal
A1_CCTAAAGAGTTACCCA	A1	1550	399	A1	Normal
A1_CCTAAAGCAGCGTAAG	A1	31597	6234	A1	Normal
A1_CCTAAAGCAGTGAGTG	A1	2292	407	A1	Normal
A1_CCTAAAGCATGAGCGA	A1	949	638	A1	Normal
A1_CCTAAAGTCAACACAC	A1	1910	1092	A1	Normal
A1_CCTAAAGTCACTCCTG	A1	1914	887	A1	Normal
A1_CCTACACAGTCGCCGT	A1	6899	2563	A1	Normal
A1_CCTACACCACGTAAGG	A1	2078	356	A1	Normal
A1_CCTACACCATCCTTGC	A1	1547	906	A1	Normal
A1_CCTACACCATTGGTAC	A1	6893	2075	A1	Normal
A1_CCTACACTCGAGGTAG	A1	4243	308	A1	Normal
A1_CCTACACTCGCCGTGA	A1	6807	2010	A1	Normal
A1_CCTACACTCGTCGTTC	A1	8184	2174	A1	Normal
A1_CCTACCAAGCTAACTC	A1	2266	234	A1	Normal
A1_CCTACCAAGGGATACC	A1	5294	1909	A1	Normal
A1_CCTACCACAGGACGTA	A1	11547	2782	A1	Normal
A1_CCTACCACAGGGTACA	A1	15951	3154	A1	Normal
A1_CCTACCACATCCTTGC	A1	53779	6492	A1	Normal
A1_CCTACCACATGGTCAT	A1	2533	1491	A1	Normal
A1_CCTACCAGTATCAGTC	A1	1748	214	A1	Normal
A1_CCTACCAGTTTGGGCC	A1	1052	351	A1	Normal
A1_CCTACCATCGAATGCT	A1	1156	389	A1	Normal
A1_CCTAGCTCACACTGCG	A1	629	345	A1	Normal
A1_CCTAGCTGTCTCTCTG	A1	12654	3017	A1	Normal
A1_CCTAGCTTCGGAGGTA	A1	12087	2513	A1	Normal
A1_CCTATTAAGCAAATCA	A1	5767	2181	A1	Normal
A1_CCTATTAAGCATGGCA	A1	11163	2696	A1	Normal
A1_CCTATTAAGGTGTGGT	A1	1490	389	A1	Normal
A1_CCTATTAGTCTCCATC	A1	7139	2483	A1	Normal
A1_CCTATTAGTGTTCTTT	A1	8632	3196	A1	Normal
A1_CCTATTATCACAAACC	A1	1624	329	A1	Normal
A1_CCTATTATCTACCAGA	A1	503	368	A1	Normal
A1_CCTCAGTAGATTACCC	A1	8123	2155	A1	Normal
A1_CCTCAGTCATGTTGAC	A1	12985	3987	A1	Normal
A1_CCTCAGTTCCACGCAG	A1	9080	2013	A1	Normal
A1_CCTCTGAAGCGATTCT	A1	994	253	A1	Normal
A1_CCTCTGACAAAGCAAT	A1	12202	3362	A1	Normal
A1_CCTCTGACACATGACT	A1	2278	1128	A1	Normal
A1_CCTCTGATCATGTGGT	A1	13855	2531	A1	Normal
A1_CCTCTGATCCAGTATG	A1	64307	6508	A1	Normal
A1_CCTTACGAGAGTACAT	A1	2309	372	A1	Normal
A1_CCTTACGCATGTTCCC	A1	11429	3738	A1	Normal
A1_CCTTACGGTTCGCGAC	A1	2304	271	A1	Normal
A1_CCTTCCCGTTTAGCTG	A1	12071	3938	A1	Normal
A1_CCTTCCCTCGTTGCCT	A1	1205	754	A1	Normal
A1_CCTTCGAAGCCTTGAT	A1	8063	3198	A1	Normal
A1_CCTTCGACATGCCACG	A1	3210	1714	A1	Normal
A1_CCTTCGAGTCGGCATC	A1	21537	3973	A1	Normal
A1_CCTTCGAGTGATAAAC	A1	940	542	A1	Normal
A1_CCTTTCTGTACCCAAT	A1	30946	5112	A1	Normal
A1_CCTTTCTTCGCGTTTC	A1	1283	308	A1	Normal
A1_CGAACATAGAGGTACC	A1	2331	1216	A1	Normal
A1_CGAACATCACAAGTAA	A1	8623	2250	A1	Normal
A1_CGAACATCAGTCAGCC	A1	14223	3337	A1	Normal
A1_CGAACATGTCATACTG	A1	34572	5485	A1	Normal
A1_CGAACATGTCTTGATG	A1	775	387	A1	Normal
A1_CGAATGTAGCCAGAAC	A1	18967	3465	A1	Normal
A1_CGAATGTCACTTCTGC	A1	700	465	A1	Normal
A1_CGAATGTCATCCCATC	A1	12820	3296	A1	Normal
A1_CGAATGTGTGACCAAG	A1	9953	2766	A1	Normal
A1_CGACCTTCAGACACTT	A1	15392	3659	A1	Normal
A1_CGACCTTCAGATAATG	A1	4827	1562	A1	Normal
A1_CGACCTTCAGGTGCCT	A1	3166	457	A1	Normal
A1_CGACCTTGTTCCACGG	A1	2237	668	A1	Normal
A1_CGACCTTGTTGCCTCT	A1	17975	3339	A1	Normal
A1_CGACTTCAGAGACTAT	A1	12665	3076	A1	Normal
A1_CGACTTCAGCCTTGAT	A1	1171	620	A1	Normal
A1_CGACTTCAGTGGTCCC	A1	8106	2549	A1	Normal
A1_CGACTTCCACGAAGCA	A1	4274	1750	A1	Normal
A1_CGACTTCGTCCGAAGA	A1	1837	474	A1	Normal
A1_CGACTTCGTCTCATCC	A1	2034	201	A1	Normal
A1_CGACTTCTCCCATTTA	A1	23339	5000	A1	Normal
A1_CGACTTCTCTACTATC	A1	1297	626	A1	Normal
A1_CGAGAAGAGACCGGAT	A1	7400	2313	A1	Normal
A1_CGAGAAGCAATAAGCA	A1	691	418	A1	Normal
A1_CGAGAAGCACCGCTAG	A1	12613	3658	A1	Normal
A1_CGAGAAGGTTCGTCTC	A1	8472	2274	A1	Normal
A1_CGAGAAGTCAACCAAC	A1	1022	220	A1	Normal
A1_CGAGCACAGACAGACC	A1	1931	312	A1	Normal
A1_CGAGCACAGCAGACTG	A1	3238	1300	A1	Normal
A1_CGAGCACAGGTGTGGT	A1	1147	253	A1	Normal
A1_CGAGCACCAGGTCTCG	A1	4923	2250	A1	Normal
A1_CGAGCACCATCGACGC	A1	5576	1518	A1	Normal
A1_CGAGCACGTTATCGGT	A1	7667	2737	A1	Normal
A1_CGAGCACTCTACTCAT	A1	2816	347	A1	Normal
A1_CGAGCCAAGTATTGGA	A1	7008	2621	A1	Normal
A1_CGAGCCACAGACAGGT	A1	28633	4725	A1	Normal
A1_CGAGCCACAGCTTAAC	A1	2388	919	A1	Normal
A1_CGAGCCAGTACAGCAG	A1	1835	202	A1	Normal
A1_CGAGCCATCCAAACTG	A1	2363	1222	A1	Normal
A1_CGAGCCATCCCTTGCA	A1	13704	2638	A1	Normal
A1_CGATCGGAGCTCCTCT	A1	6959	1755	A1	Normal
A1_CGATCGGCATACTACG	A1	1707	818	A1	Normal
A1_CGATGGCGTAAGGGCT	A1	6746	2362	A1	Normal
A1_CGATGGCGTACGCACC	A1	8576	2124	A1	Normal
A1_CGATGTACATCACGAT	A1	634	429	A1	Normal
A1_CGATGTAGTAGGACAC	A1	15369	3361	A1	Normal
A1_CGATGTAGTCATCCCT	A1	561	342	A1	Normal
A1_CGATGTATCACTTCAT	A1	95132	9609	A1	Normal
A1_CGATGTATCCGCAGTG	A1	10137	2225	A1	Normal
A1_CGATGTATCTGCCCTA	A1	1821	532	A1	Normal
A1_CGATTGAAGCGCTTAT	A1	888	474	A1	Normal
A1_CGATTGAAGTAGATGT	A1	5996	2041	A1	Normal
A1_CGATTGACAACACCCG	A1	11252	2448	A1	Normal
A1_CGATTGAGTCCGAATT	A1	102020	9878	A1	Normal
A1_CGATTGAGTGGTACAG	A1	1030	347	A1	Normal
A1_CGCCAAGAGGACAGCT	A1	4729	1813	A1	Normal
A1_CGCCAAGAGGCAAAGA	A1	84568	9104	A1	Normal
A1_CGCCAAGCAATAGCGG	A1	8323	2474	A1	Normal
A1_CGCCAAGTCGAGCCCA	A1	17126	2953	A1	Normal
A1_CGCGGTAAGACCCACC	A1	1190	634	A1	Normal
A1_CGCGGTACAGCCTTTC	A1	1286	776	A1	Normal
A1_CGCGGTACATGCGCAC	A1	17207	4091	A1	Normal
A1_CGCGTTTAGCATGGCA	A1	801	495	A1	Normal
A1_CGCGTTTCAAAGGAAG	A1	3338	1375	A1	Normal
A1_CGCGTTTTCAGTTCGA	A1	2647	279	A1	Normal
A1_CGCGTTTTCCAACCAA	A1	1899	564	A1	Normal
A1_CGCTATCAGTCGATAA	A1	4707	1338	A1	Normal
A1_CGCTATCAGTGAAGAG	A1	834	513	A1	Normal
A1_CGCTATCCAGGAATCG	A1	1317	205	A1	Normal
A1_CGCTATCGTACCCAAT	A1	5732	1324	A1	Normal
A1_CGCTATCGTCTTCTCG	A1	5413	942	A1	Normal
A1_CGCTTCAAGAGGACGG	A1	563	395	A1	Normal
A1_CGCTTCAAGATGAGAG	A1	26105	4622	A1	Normal
A1_CGCTTCACATACTCTT	A1	6447	2383	A1	Normal
A1_CGCTTCAGTCTCTCGT	A1	1989	977	A1	Normal
A1_CGCTTCATCACCGGGT	A1	2175	886	A1	Normal
A1_CGGACACAGCACGCCT	A1	4009	1915	A1	Normal
A1_CGGACGTAGCGTGTCC	A1	67505	8336	A1	Normal
A1_CGGACGTCACTTAACG	A1	2363	1316	A1	Normal
A1_CGGACGTGTGCCTGCA	A1	65419	7973	A1	Normal
A1_CGGACTGGTCCGTTAA	A1	4221	1817	A1	Normal
A1_CGGACTGGTTGTCGCG	A1	1796	440	A1	Normal
A1_CGGACTGTCGGAAACG	A1	10779	2826	A1	Normal
A1_CGGAGCTAGCCGCCTA	A1	2067	1239	A1	Normal
A1_CGGAGCTCACGTCAGC	A1	1775	901	A1	Normal
A1_CGGAGCTCAGCCACCA	A1	2036	267	A1	Normal
A1_CGGAGCTGTACTTGAC	A1	1814	785	A1	Normal
A1_CGGAGCTTCAAAGACA	A1	717	256	A1	Normal
A1_CGGAGCTTCAACACCA	A1	2816	829	A1	Normal
A1_CGGAGCTTCATCGCTC	A1	17696	4296	A1	Normal
A1_CGGAGTCCAATACGCT	A1	2339	205	A1	Normal
A1_CGGAGTCCACAGTCGC	A1	236011	11509	A1	Normal
A1_CGGAGTCCAGCCTGTG	A1	9212	2526	A1	Normal
A1_CGGAGTCGTAAACACA	A1	47272	6334	A1	Normal
A1_CGGAGTCGTGTCTGAT	A1	1185	252	A1	Normal
A1_CGGCTAGCAGACGCAA	A1	1674	569	A1	Normal
A1_CGGCTAGCAGGGTATG	A1	1541	589	A1	Normal
A1_CGGCTAGGTATATGGA	A1	7196	2454	A1	Normal
A1_CGGCTAGGTCTGCCAG	A1	2014	408	A1	Normal
A1_CGGCTAGTCAGCCTAA	A1	5281	1534	A1	Normal
A1_CGGCTAGTCGGCTTGG	A1	697	362	A1	Normal
A1_CGGCTAGTCTTCGAGA	A1	20793	3342	A1	Normal
A1_CGGGTCAAGGTGCTAG	A1	6664	1399	A1	Normal
A1_CGGGTCAAGTGTCTCA	A1	4201	1261	A1	Normal
A1_CGGGTCACATCGGACC	A1	7933	2108	A1	Normal
A1_CGGGTCAGTACTTAGC	A1	19651	3378	A1	Normal
A1_CGGGTCAGTCACCTAA	A1	6271	1416	A1	Normal
A1_CGGGTCATCGAGAGCA	A1	25312	4685	A1	Normal
A1_CGGGTCATCTGGCGAC	A1	10646	2242	A1	Normal
A1_CGGTTAAAGCGATAGC	A1	6061	2238	A1	Normal
A1_CGGTTAAGTTACGACT	A1	12861	3300	A1	Normal
A1_CGGTTAATCAATACCG	A1	24722	5310	A1	Normal
A1_CGTAGCGAGCTATGCT	A1	2485	701	A1	Normal
A1_CGTAGCGAGGATGGAA	A1	5486	1529	A1	Normal
A1_CGTAGCGGTCAGCTAT	A1	12913	2843	A1	Normal
A1_CGTAGCGGTTAGGGTG	A1	2208	621	A1	Normal
A1_CGTAGCGGTTGTCGCG	A1	17890	3023	A1	Normal
A1_CGTAGCGGTTTGACTG	A1	4078	1881	A1	Normal
A1_CGTAGGCAGAAGGTGA	A1	2609	1418	A1	Normal
A1_CGTAGGCAGCGATGAC	A1	15547	4219	A1	Normal
A1_CGTAGGCGTTCTGAAC	A1	22170	4787	A1	Normal
A1_CGTCACTAGAATGTTG	A1	4852	2563	A1	Normal
A1_CGTCACTAGGACAGAA	A1	11086	2628	A1	Normal
A1_CGTCACTCACAGATTC	A1	3770	1880	A1	Normal
A1_CGTCACTTCACCCTCA	A1	7385	2256	A1	Normal
A1_CGTCACTTCATATCGG	A1	1085	294	A1	Normal
A1_CGTCACTTCCTATGTT	A1	10303	2739	A1	Normal
A1_CGTCAGGAGATCCCAT	A1	68792	8315	A1	Normal
A1_CGTCAGGCACCACGTG	A1	3516	1336	A1	Normal
A1_CGTCAGGCATAGTAAG	A1	10476	2216	A1	Normal
A1_CGTCCATAGTTAAGTG	A1	6296	2309	A1	Normal
A1_CGTCCATGTTAGTGGG	A1	3291	1036	A1	Normal
A1_CGTCCATTCGAACTGT	A1	4088	1818	A1	Normal
A1_CGTCTACAGAGTCGGT	A1	10478	2959	A1	Normal
A1_CGTCTACAGGTCATCT	A1	35311	5160	A1	Normal
A1_CGTCTACCAGCGTAAG	A1	14325	4385	A1	Normal
A1_CGTCTACTCCATGAAC	A1	21540	3414	A1	Normal
A1_CGTCTACTCCCTTGCA	A1	1065	202	A1	Normal
A1_CGTCTACTCGCCGTGA	A1	100585	9302	A1	Normal
A1_CGTGAGCAGCGAAGGG	A1	6326	1374	A1	Normal
A1_CGTGAGCCACGTCTCT	A1	2429	667	A1	Normal
A1_CGTGTAAAGCAACGGT	A1	12238	2562	A1	Normal
A1_CGTGTAACAGCCTGTG	A1	2756	529	A1	Normal
A1_CGTGTAACAGCGTCCA	A1	575	349	A1	Normal
A1_CGTGTAACATATGCTG	A1	10254	3180	A1	Normal
A1_CGTGTAAGTTCGTGAT	A1	2207	562	A1	Normal
A1_CGTGTCTAGAATTCCC	A1	1811	547	A1	Normal
A1_CGTGTCTTCTTATCTG	A1	11976	2928	A1	Normal
A1_CGTTAGAAGCTCCTTC	A1	6165	2215	A1	Normal
A1_CGTTAGAAGTCTCGGC	A1	1986	413	A1	Normal
A1_CGTTAGACAAGGTTCT	A1	27085	5197	A1	Normal
A1_CGTTAGACAGTGGGAT	A1	2363	217	A1	Normal
A1_CGTTAGAGTGGTAACG	A1	25383	4057	A1	Normal
A1_CGTTAGAGTTCCACTC	A1	3883	1321	A1	Normal
A1_CGTTCTGGTAGGGTAC	A1	6390	1598	A1	Normal
A1_CGTTCTGTCAGAAATG	A1	5995	919	A1	Normal
A1_CGTTCTGTCTATCCTA	A1	4162	2019	A1	Normal
A1_CGTTGGGAGGATGCGT	A1	3872	1684	A1	Normal
A1_CGTTGGGAGGCGACAT	A1	8423	2003	A1	Normal
A1_CGTTGGGCACGGTGTC	A1	1310	200	A1	Normal
A1_CGTTGGGGTGGGTCAA	A1	2067	596	A1	Normal
A1_CGTTGGGGTTGGACCC	A1	1211	279	A1	Normal
A1_CGTTGGGTCATAAAGG	A1	11469	2561	A1	Normal
A1_CGTTGGGTCCTTGACC	A1	1648	443	A1	Normal
A1_CTAACTTAGCCACCTG	A1	732	453	A1	Normal
A1_CTAACTTCACATCCAA	A1	1809	231	A1	Normal
A1_CTAAGACAGTCGAGTG	A1	11926	3086	A1	Normal
A1_CTAAGACCACTTCTGC	A1	681	486	A1	Normal
A1_CTAAGACGTCCGCTGA	A1	2809	1381	A1	Normal
A1_CTAAGACGTTCCTCCA	A1	919	485	A1	Normal
A1_CTAATGGGTTTACTCT	A1	15240	3032	A1	Normal
A1_CTAATGGTCCTTGGTC	A1	6993	1835	A1	Normal
A1_CTACACCAGAAACGAG	A1	537	363	A1	Normal
A1_CTACACCAGAATTGTG	A1	65829	7598	A1	Normal
A1_CTACACCAGTTACGGG	A1	2680	1332	A1	Normal
A1_CTACACCCAACACCCG	A1	3328	334	A1	Normal
A1_CTACACCGTCTGATCA	A1	8733	2381	A1	Normal
A1_CTACATTCACCAGTTA	A1	1215	697	A1	Normal
A1_CTACATTGTCCGAACC	A1	7441	1996	A1	Normal
A1_CTACATTTCTTGTACT	A1	5054	1874	A1	Normal
A1_CTACCCAGTCGACTAT	A1	13132	3140	A1	Normal
A1_CTACCCATCCCATTAT	A1	36069	7232	A1	Normal
A1_CTACGTCAGGACAGCT	A1	1528	923	A1	Normal
A1_CTACGTCCAAATACAG	A1	1197	868	A1	Normal
A1_CTACGTCCAGCTTCGG	A1	11116	3463	A1	Normal
A1_CTACGTCCAGGGAGAG	A1	6629	1475	A1	Normal
A1_CTACGTCGTTGATTCG	A1	1235	671	A1	Normal
A1_CTACGTCTCCTGCTTG	A1	2660	1029	A1	Normal
A1_CTACGTCTCTTACCTA	A1	3671	1204	A1	Normal
A1_CTAGAGTAGCAACGGT	A1	5348	2228	A1	Normal
A1_CTAGCCTAGAAACCGC	A1	2310	670	A1	Normal
A1_CTAGCCTCACGCTTTC	A1	20600	4708	A1	Normal
A1_CTAGCCTGTACAGACG	A1	4458	1110	A1	Normal
A1_CTAGCCTGTGTGCGTC	A1	3369	1644	A1	Normal
A1_CTAGCCTTCGTGGGAA	A1	3288	717	A1	Normal
A1_CTAGTGACAAGAGTCG	A1	2793	459	A1	Normal
A1_CTAGTGAGTCGGCTCA	A1	1638	348	A1	Normal
A1_CTCACACAGAGTAATC	A1	2384	419	A1	Normal
A1_CTCACACAGTACACCT	A1	28288	5640	A1	Normal
A1_CTCACACGTCTAGTCA	A1	2840	552	A1	Normal
A1_CTCACACGTGTTTGGT	A1	14719	2764	A1	Normal
A1_CTCAGAAAGAGCTGGT	A1	1267	645	A1	Normal
A1_CTCAGAAAGTACACCT	A1	19008	4286	A1	Normal
A1_CTCAGAAAGTGTCTCA	A1	1362	882	A1	Normal
A1_CTCATTAAGCGTGTCC	A1	2218	532	A1	Normal
A1_CTCATTACAAAGGTGC	A1	3191	1578	A1	Normal
A1_CTCATTACATCGACGC	A1	2492	1236	A1	Normal
A1_CTCATTACATTAGCCA	A1	1945	745	A1	Normal
A1_CTCATTAGTTGGAGGT	A1	11937	2826	A1	Normal
A1_CTCCTAGAGAAACCGC	A1	6603	2114	A1	Normal
A1_CTCCTAGCATCGGTTA	A1	6644	1655	A1	Normal
A1_CTCCTAGGTAAAGTCA	A1	2501	1028	A1	Normal
A1_CTCCTAGGTTGTACAC	A1	65958	8155	A1	Normal
A1_CTCCTAGTCTGCAAGT	A1	6648	2450	A1	Normal
A1_CTCGAAATCACATACG	A1	3603	230	A1	Normal
A1_CTCGAGGCACTAAGTC	A1	2778	1438	A1	Normal
A1_CTCGGAGAGGCGACAT	A1	82052	8691	A1	Normal
A1_CTCGGAGGTCGCATAT	A1	741	265	A1	Normal
A1_CTCGGAGGTTCAACCA	A1	2482	1186	A1	Normal
A1_CTCGGGAGTTCAACCA	A1	7729	2022	A1	Normal
A1_CTCGGGATCATTCACT	A1	734	399	A1	Normal
A1_CTCGGGATCTTGTTTG	A1	915	353	A1	Normal
A1_CTCGTACCAGTTCCCT	A1	26005	5531	A1	Normal
A1_CTCGTACGTGACGGTA	A1	30980	5716	A1	Normal
A1_CTCGTACTCACCGGGT	A1	5832	994	A1	Normal
A1_CTCGTCAAGCTGAAAT	A1	3465	1728	A1	Normal
A1_CTCGTCAGTCAGAAGC	A1	1379	625	A1	Normal
A1_CTCTAATAGGTAGCCA	A1	4657	562	A1	Normal
A1_CTCTAATAGTGAACGC	A1	3226	1371	A1	Normal
A1_CTCTACGCAGGTCCAC	A1	37119	6058	A1	Normal
A1_CTCTACGCAGTTCATG	A1	3364	1050	A1	Normal
A1_CTCTACGGTCCATCCT	A1	5281	1839	A1	Normal
A1_CTCTACGTCCCATTAT	A1	1668	330	A1	Normal
A1_CTCTGGTAGCAGGCTA	A1	1071	542	A1	Normal
A1_CTCTGGTAGTTTAGGA	A1	2172	1158	A1	Normal
A1_CTCTGGTCACAAGTAA	A1	3784	296	A1	Normal
A1_CTCTGGTCACCGTTGG	A1	1433	467	A1	Normal
A1_CTCTGGTGTACCGCTG	A1	10887	2765	A1	Normal
A1_CTGAAACAGAGTGACC	A1	2023	484	A1	Normal
A1_CTGAAACGTCATGCAT	A1	4265	281	A1	Normal
A1_CTGAAACGTCTCACCT	A1	2984	1114	A1	Normal
A1_CTGAAACGTGGTAACG	A1	5985	1858	A1	Normal
A1_CTGAAGTAGATGAGAG	A1	5204	1504	A1	Normal
A1_CTGAAGTCAAGACGTG	A1	876	508	A1	Normal
A1_CTGAAGTCATGTAAGA	A1	1624	888	A1	Normal
A1_CTGAAGTGTCCAACTA	A1	7348	1921	A1	Normal
A1_CTGATAGAGATGTCGG	A1	925	518	A1	Normal
A1_CTGATAGAGTACGATA	A1	40338	6812	A1	Normal
A1_CTGATAGTCGTGGGAA	A1	766	434	A1	Normal
A1_CTGATCCAGTGCAAGC	A1	11735	3531	A1	Normal
A1_CTGATCCCAAGAGTCG	A1	30096	5663	A1	Normal
A1_CTGATCCCATCACGTA	A1	35566	5870	A1	Normal
A1_CTGATCCTCGTATCAG	A1	2644	214	A1	Normal
A1_CTGCCTAAGGGTTTCT	A1	6319	1955	A1	Normal
A1_CTGCCTACAAGCGATG	A1	9562	2552	A1	Normal
A1_CTGCCTACAGGCTCAC	A1	574	250	A1	Normal
A1_CTGCCTAGTTGCGTTA	A1	5918	2365	A1	Normal
A1_CTGCCTATCGACCAGC	A1	8594	2760	A1	Normal
A1_CTGCGGAAGTCAATAG	A1	2004	761	A1	Normal
A1_CTGCGGATCCTGCAGG	A1	5879	2081	A1	Normal
A1_CTGCGGATCCTGTACC	A1	4185	1305	A1	Normal
A1_CTGCTGTAGAGCTGGT	A1	13150	3724	A1	Normal
A1_CTGCTGTAGGGCTTCC	A1	4038	227	A1	Normal
A1_CTGCTGTCACAGATTC	A1	27570	4805	A1	Normal
A1_CTGCTGTGTCATTAGC	A1	6735	1875	A1	Normal
A1_CTGCTGTGTCCTGCTT	A1	28449	4892	A1	Normal
A1_CTGCTGTGTTACCAGT	A1	2160	993	A1	Normal
A1_CTGCTGTTCAGAGGTG	A1	6463	2014	A1	Normal
A1_CTGGTCTAGGCACATG	A1	6531	2697	A1	Normal
A1_CTGGTCTCAATAGCGG	A1	4929	1643	A1	Normal
A1_CTGGTCTGTCAAACTC	A1	5489	1971	A1	Normal
A1_CTGGTCTGTGGCGAAT	A1	1219	562	A1	Normal
A1_CTGTGCTCATTACGAC	A1	9698	2728	A1	Normal
A1_CTGTGCTGTGCAACTT	A1	4715	781	A1	Normal
A1_CTGTGCTTCGGTCTAA	A1	7550	2863	A1	Normal
A1_CTGTTTAAGATGCCTT	A1	4623	1868	A1	Normal
A1_CTGTTTAGTACTCTCC	A1	961	213	A1	Normal
A1_CTGTTTATCCAGATCA	A1	1928	215	A1	Normal
A1_CTTAACTCAATGGTCT	A1	6070	2545	A1	Normal
A1_CTTAACTGTGTAAGTA	A1	542	349	A1	Normal
A1_CTTACCGAGCGCCTCA	A1	65409	7976	A1	Normal
A1_CTTACCGCAATGTTGC	A1	2256	1093	A1	Normal
A1_CTTACCGCAGAAGCAC	A1	5845	2581	A1	Normal
A1_CTTACCGTCACTCTTA	A1	1499	308	A1	Normal
A1_CTTACCGTCGTAGGTT	A1	4886	1520	A1	Normal
A1_CTTAGGAAGCAGACTG	A1	1658	977	A1	Normal
A1_CTTAGGAAGCGATTCT	A1	1270	486	A1	Normal
A1_CTTAGGAAGTATGACA	A1	778	431	A1	Normal
A1_CTTAGGAGTAGCACGA	A1	3156	609	A1	Normal
A1_CTTAGGAGTCAGAAGC	A1	1662	207	A1	Normal
A1_CTTAGGAGTCGGCATC	A1	22756	3601	A1	Normal
A1_CTTCTCTAGAGTGAGA	A1	132466	9908	A1	Normal
A1_CTTCTCTGTCGACTGC	A1	2267	289	A1	Normal
A1_CTTCTCTGTCTCTTAT	A1	1208	758	A1	Normal
A1_CTTCTCTGTGTGGCTC	A1	76012	8430	A1	Normal
A1_CTTCTCTTCTTAGCCC	A1	1247	557	A1	Normal
A1_CTTGGCTAGATGGGTC	A1	64083	7892	A1	Normal
A1_CTTGGCTAGTCCATAC	A1	6368	2567	A1	Normal
A1_CTTGGCTCAATTCCTT	A1	1377	858	A1	Normal
A1_CTTGGCTCACCAGCAC	A1	52868	8077	A1	Normal
A1_CTTGGCTCAGCCTTGG	A1	24354	4095	A1	Normal
A1_CTTGGCTGTGCAGGTA	A1	33243	5788	A1	Normal
A1_CTTGGCTTCTGCGGCA	A1	8022	1832	A1	Normal
A1_CTTTGCGGTCCGTGAC	A1	8037	2146	A1	Normal
A1_CTTTGCGGTCTCATCC	A1	1947	329	A1	Normal
A1_CTTTGCGGTGTTTGGT	A1	87443	8657	A1	Normal
A1_CTTTGCGTCGGTTAAC	A1	40674	5502	A1	Normal
A1_GAAACTCAGCCCGAAA	A1	8320	2555	A1	Normal
A1_GAAACTCAGGACGAAA	A1	71731	8105	A1	Normal
A1_GAAACTCCATGGAATA	A1	1822	515	A1	Normal
A1_GAAACTCTCAAGGTAA	A1	1548	982	A1	Normal
A1_GAAATGACACGTCAGC	A1	22894	5073	A1	Normal
A1_GAAATGACAGTTCCCT	A1	5280	1279	A1	Normal
A1_GAACATCAGAGGTAGA	A1	22174	3749	A1	Normal
A1_GAACATCAGCCCTAAT	A1	9507	3465	A1	Normal
A1_GAACATCAGCGATAGC	A1	8344	2595	A1	Normal
A1_GAACATCCAACACCCG	A1	13142	3795	A1	Normal
A1_GAACATCGTACTTAGC	A1	1675	293	A1	Normal
A1_GAACATCGTCTGGTCG	A1	9817	2677	A1	Normal
A1_GAACATCTCAGGCCCA	A1	1203	382	A1	Normal
A1_GAACCTAAGGTAGCTG	A1	5720	1988	A1	Normal
A1_GAACCTAAGTAGCGGT	A1	1521	729	A1	Normal
A1_GAACCTACATTCGACA	A1	77317	8915	A1	Normal
A1_GAACCTATCATTTGGG	A1	5498	2012	A1	Normal
A1_GAACGGAAGAGCCTAG	A1	6416	2526	A1	Normal
A1_GAACGGAAGGCATGTG	A1	4117	1318	A1	Normal
A1_GAACGGAGTTAAAGAC	A1	1437	251	A1	Normal
A1_GAAGCAGCACCGTTGG	A1	6527	2439	A1	Normal
A1_GAAGCAGGTATAGTAG	A1	8584	2906	A1	Normal
A1_GAAGCAGTCATGCATG	A1	10204	2572	A1	Normal
A1_GAATAAGAGCGTCAAG	A1	14818	3843	A1	Normal
A1_GAATAAGAGGGTGTGT	A1	1536	595	A1	Normal
A1_GAATAAGCAAATTGCC	A1	9307	1452	A1	Normal
A1_GAATAAGCAGGGATTG	A1	1199	283	A1	Normal
A1_GAATGAAAGGCACATG	A1	2020	1175	A1	Normal
A1_GAATGAACAATAAGCA	A1	2065	445	A1	Normal
A1_GAATGAAGTATGAATG	A1	80231	8451	A1	Normal
A1_GAATGAAGTCAACATC	A1	2059	992	A1	Normal
A1_GACACGCAGATGCCAG	A1	1301	533	A1	Normal
A1_GACACGCAGTACATGA	A1	7179	1857	A1	Normal
A1_GACACGCGTTTACTCT	A1	7387	2650	A1	Normal
A1_GACAGAGCATGCCTAA	A1	4390	2087	A1	Normal
A1_GACAGAGGTAATCGTC	A1	18873	4168	A1	Normal
A1_GACAGAGGTGCTAGCC	A1	3285	525	A1	Normal
A1_GACAGAGTCTCGATGA	A1	26987	3591	A1	Normal
A1_GACCAATCATCGACGC	A1	13563	3851	A1	Normal
A1_GACCAATGTAGCGCTC	A1	22381	5634	A1	Normal
A1_GACCAATGTATATGGA	A1	3369	621	A1	Normal
A1_GACCAATTCACTCTTA	A1	2557	1096	A1	Normal
A1_GACCTGGCAAGGTGTG	A1	512	303	A1	Normal
A1_GACCTGGCATGGATGG	A1	1325	986	A1	Normal
A1_GACCTGGGTAGCTGCC	A1	14111	4084	A1	Normal
A1_GACCTGGGTATTCGTG	A1	752	395	A1	Normal
A1_GACCTGGGTCGGGTCT	A1	21116	4533	A1	Normal
A1_GACGCGTCAGGTCGTC	A1	3027	1351	A1	Normal
A1_GACGCGTGTTGATTGC	A1	27495	5432	A1	Normal
A1_GACGCGTTCAGTTAGC	A1	1568	991	A1	Normal
A1_GACGCGTTCGTACGGC	A1	31776	5441	A1	Normal
A1_GACGGCTGTACACCGC	A1	2730	1199	A1	Normal
A1_GACGGCTGTTACTGAC	A1	4260	1701	A1	Normal
A1_GACGGCTTCAGCTGGC	A1	3839	816	A1	Normal
A1_GACGTGCAGAAGGTGA	A1	2433	1226	A1	Normal
A1_GACGTGCAGTACGCCC	A1	8947	1559	A1	Normal
A1_GACGTGCCATGCTAGT	A1	8562	2485	A1	Normal
A1_GACGTGCGTAGAGTGC	A1	3365	234	A1	Normal
A1_GACGTGCGTTTGGGCC	A1	20222	4283	A1	Normal
A1_GACGTTAAGAAGGTTT	A1	10459	2872	A1	Normal
A1_GACGTTAAGACTACAA	A1	7220	1172	A1	Normal
A1_GACGTTAAGCAGACTG	A1	1409	201	A1	Normal
A1_GACGTTAGTCGCCATG	A1	2442	927	A1	Normal
A1_GACGTTAGTTTGCATG	A1	2942	795	A1	Normal
A1_GACGTTATCCGTTGCT	A1	3108	587	A1	Normal
A1_GACTAACAGAATGTTG	A1	6247	1931	A1	Normal
A1_GACTAACAGTCGAGTG	A1	18952	4148	A1	Normal
A1_GACTAACCATGGATGG	A1	5495	2175	A1	Normal
A1_GACTAACTCTAGCACA	A1	2524	1060	A1	Normal
A1_GACTACAGTCATATCG	A1	49228	7345	A1	Normal
A1_GACTACAGTCGCTTTC	A1	4021	1542	A1	Normal
A1_GACTGCGAGTAAGTAC	A1	28563	5710	A1	Normal
A1_GACTGCGCACGGTAGA	A1	19447	5144	A1	Normal
A1_GACTGCGCACTCTGTC	A1	1869	962	A1	Normal
A1_GACTGCGCAGCTGGCT	A1	1583	700	A1	Normal
A1_GACTGCGCATAGGATA	A1	821	508	A1	Normal
A1_GACTGCGTCGCATGAT	A1	994	215	A1	Normal
A1_GAGCAGAAGGGTTTCT	A1	2090	1209	A1	Normal
A1_GAGCAGACAAGTTGTC	A1	3116	646	A1	Normal
A1_GAGCAGACACGAAACG	A1	3882	1191	A1	Normal
A1_GAGCAGACAGTTCCCT	A1	27212	3896	A1	Normal
A1_GAGCAGAGTCTTGTCC	A1	12934	2883	A1	Normal
A1_GAGCAGAGTGCGCTTG	A1	11895	3126	A1	Normal
A1_GAGCAGATCTAAGCCA	A1	1109	319	A1	Normal
A1_GAGCAGATCTACCAGA	A1	11799	2544	A1	Normal
A1_GAGGTGAAGAAACCGC	A1	5006	983	A1	Normal
A1_GAGGTGAAGCGATAGC	A1	1596	201	A1	Normal
A1_GAGGTGAAGTACACCT	A1	647	397	A1	Normal
A1_GAGGTGACATCTCGCT	A1	13372	3207	A1	Normal
A1_GAGTCCGCAAGCGATG	A1	5655	1685	A1	Normal
A1_GAGTCCGCATCACAAC	A1	3493	1706	A1	Normal
A1_GAGTCCGGTGACCAAG	A1	1409	624	A1	Normal
A1_GAGTCCGTCCCTGACT	A1	1310	360	A1	Normal
A1_GAGTCCGTCCTAGGGC	A1	1887	635	A1	Normal
A1_GAGTCCGTCTGCAAGT	A1	1953	995	A1	Normal
A1_GAGTCCGTCTGTCTCG	A1	2079	1052	A1	Normal
A1_GATCAGTCACACTGCG	A1	11529	2855	A1	Normal
A1_GATCAGTCACATGGGA	A1	1875	475	A1	Normal
A1_GATCAGTCATGTTGAC	A1	17682	3446	A1	Normal
A1_GATCAGTGTCGCGTGT	A1	2004	812	A1	Normal
A1_GATCAGTGTCGTCTTC	A1	12408	2450	A1	Normal
A1_GATCAGTTCTCCTATA	A1	5568	2267	A1	Normal
A1_GATCGATAGCTGTTCA	A1	5515	1546	A1	Normal
A1_GATCGATTCCTTGACC	A1	1115	502	A1	Normal
A1_GATCGATTCCTTGGTC	A1	3920	634	A1	Normal
A1_GATCGCGCACTACAGT	A1	14251	2675	A1	Normal
A1_GATCGCGGTAAGGGCT	A1	8073	2593	A1	Normal
A1_GATCGCGGTAATAGCA	A1	9602	2803	A1	Normal
A1_GATCGCGGTAATCACC	A1	737	457	A1	Normal
A1_GATCGCGTCGTCGTTC	A1	678	381	A1	Normal
A1_GATCGTAAGATGCCAG	A1	71037	7951	A1	Normal
A1_GATCGTAAGCGACGTA	A1	2309	874	A1	Normal
A1_GATCGTACAATGACCT	A1	3945	1366	A1	Normal
A1_GATCGTACAGTAAGAT	A1	5530	1847	A1	Normal
A1_GATCGTAGTAATTGGA	A1	5642	1566	A1	Normal
A1_GATCGTATCGGATGTT	A1	10764	2180	A1	Normal
A1_GATCTAGCACCAACCG	A1	4186	1495	A1	Normal
A1_GATCTAGTCATTGCGA	A1	34525	5476	A1	Normal
A1_GATGAAAAGCGTAATA	A1	3328	1213	A1	Normal
A1_GATGAAAAGTTCGCAT	A1	3995	239	A1	Normal
A1_GATGAAACAACTGCTA	A1	53131	7104	A1	Normal
A1_GATGAAACAGGAACGT	A1	2817	321	A1	Normal
A1_GATGAAAGTAGCACGA	A1	9470	2305	A1	Normal
A1_GATGAAAGTTGGTAAA	A1	57468	7227	A1	Normal
A1_GATGAGGAGAAGGTTT	A1	17362	3398	A1	Normal
A1_GATGAGGAGCGCCTCA	A1	14691	2639	A1	Normal
A1_GATGAGGAGGCTAGCA	A1	4240	1073	A1	Normal
A1_GATGAGGCATGATCCA	A1	11064	3448	A1	Normal
A1_GATGAGGGTCCGTTAA	A1	2357	246	A1	Normal
A1_GATGAGGGTCTTGTCC	A1	4331	894	A1	Normal
A1_GATGAGGTCCTTGCCA	A1	15753	3559	A1	Normal
A1_GATGCTACAGCCTTTC	A1	929	582	A1	Normal
A1_GATGCTACATCAGTAC	A1	3362	1126	A1	Normal
A1_GATGCTACATGCCTAA	A1	1142	230	A1	Normal
A1_GATGCTAGTTCGCGAC	A1	49670	5578	A1	Normal
A1_GATGCTATCAGGATCT	A1	1352	295	A1	Normal
A1_GATGCTATCATGCAAC	A1	6720	2308	A1	Normal
A1_GATGCTATCCCTTGTG	A1	17167	2985	A1	Normal
A1_GATGCTATCTGATTCT	A1	13068	4319	A1	Normal
A1_GATTCAGCACTTCGAA	A1	2027	223	A1	Normal
A1_GATTCAGGTCTCACCT	A1	5391	1708	A1	Normal
A1_GATTCAGGTGCATCTA	A1	31511	4785	A1	Normal
A1_GATTCAGTCCACGCAG	A1	10452	2995	A1	Normal
A1_GCAAACTAGTACTTGC	A1	3039	1173	A1	Normal
A1_GCAAACTAGTGGTAGC	A1	1027	533	A1	Normal
A1_GCAAACTGTAATTGGA	A1	717	496	A1	Normal
A1_GCAAACTTCAGAGCTT	A1	3781	1609	A1	Normal
A1_GCAATCACAAGGTTTC	A1	12602	3254	A1	Normal
A1_GCAATCAGTTAAAGAC	A1	1284	488	A1	Normal
A1_GCAATCATCGGATGTT	A1	11189	2182	A1	Normal
A1_GCACATACACCACCAG	A1	5634	2179	A1	Normal
A1_GCACATAGTACAGCAG	A1	7988	2081	A1	Normal
A1_GCACATAGTCTCACCT	A1	37932	6031	A1	Normal
A1_GCACATAGTTGATTGC	A1	635	416	A1	Normal
A1_GCACATATCATGGTCA	A1	758	429	A1	Normal
A1_GCACATATCTAACCGA	A1	16417	3891	A1	Normal
A1_GCACTCTCAGGCTCAC	A1	28326	4217	A1	Normal
A1_GCACTCTCATATGCTG	A1	3142	202	A1	Normal
A1_GCACTCTGTGTCAATC	A1	5370	2026	A1	Normal
A1_GCAGCCAAGGATATAC	A1	7379	2309	A1	Normal
A1_GCAGCCACAGTTCCCT	A1	5352	2009	A1	Normal
A1_GCAGCCAGTAAGAGAG	A1	1282	739	A1	Normal
A1_GCAGCCATCGGAGCAA	A1	3614	1354	A1	Normal
A1_GCAGCCATCTGCGTAA	A1	4054	2201	A1	Normal
A1_GCAGCCATCTGTCTAT	A1	6851	2142	A1	Normal
A1_GCAGTTAAGAAACCGC	A1	1386	477	A1	Normal
A1_GCAGTTAAGATCTGCT	A1	2030	296	A1	Normal
A1_GCATACAAGACAGGCT	A1	22651	4026	A1	Normal
A1_GCATACACAGACACTT	A1	2289	1040	A1	Normal
A1_GCATACACATCGGAAG	A1	2856	1173	A1	Normal
A1_GCATACATCAGTTGAC	A1	15124	4230	A1	Normal
A1_GCATACATCCCTAATT	A1	1730	301	A1	Normal
A1_GCATACATCGGTGTTA	A1	37238	4933	A1	Normal
A1_GCATGATCATAGAAAC	A1	1040	204	A1	Normal
A1_GCATGATTCGTTTATC	A1	1084	308	A1	Normal
A1_GCATGCGAGATAGCAT	A1	77573	8267	A1	Normal
A1_GCATGCGAGCTGATAA	A1	1681	1007	A1	Normal
A1_GCATGCGTCGTTACAG	A1	10429	2447	A1	Normal
A1_GCATGCGTCTTGCCGT	A1	591	481	A1	Normal
A1_GCATGTAAGGGATGGG	A1	4571	1850	A1	Normal
A1_GCATGTAGTGTAACGG	A1	779	388	A1	Normal
A1_GCCAAATCAGCTCGAC	A1	12581	2456	A1	Normal
A1_GCCAAATGTCGCTTCT	A1	8871	2230	A1	Normal
A1_GCCTCTAAGAGACGAA	A1	644	414	A1	Normal
A1_GCCTCTACAAACGCGA	A1	3696	972	A1	Normal
A1_GCCTCTACAAGCCCAC	A1	14620	3325	A1	Normal
A1_GCCTCTACAGTGACAG	A1	6658	2407	A1	Normal
A1_GCCTCTAGTAACGCGA	A1	2120	594	A1	Normal
A1_GCCTCTAGTATAGGTA	A1	4870	1697	A1	Normal
A1_GCCTCTAGTATGAAAC	A1	1295	219	A1	Normal
A1_GCCTCTAGTCCTCCAT	A1	3683	1623	A1	Normal
A1_GCCTCTATCCAGAGGA	A1	3534	289	A1	Normal
A1_GCGACCACACATCCAA	A1	32640	4640	A1	Normal
A1_GCGACCACAGATGAGC	A1	2417	539	A1	Normal
A1_GCGACCAGTACAGTGG	A1	914	382	A1	Normal
A1_GCGACCATCTCTGAGA	A1	4239	1434	A1	Normal
A1_GCGAGAAAGCCGGTAA	A1	21009	4467	A1	Normal
A1_GCGAGAAAGGGCTTCC	A1	3694	1132	A1	Normal
A1_GCGAGAAAGTGGGTTG	A1	11649	2991	A1	Normal
A1_GCGAGAAGTTTCCACC	A1	6460	1095	A1	Normal
A1_GCGAGAATCATATCGG	A1	512	291	A1	Normal
A1_GCGAGAATCCCAAGTA	A1	8555	2617	A1	Normal
A1_GCGCAACAGTCTCCTC	A1	4635	1590	A1	Normal
A1_GCGCAACCAAGGTTCT	A1	10191	2287	A1	Normal
A1_GCGCAACCACAACGTT	A1	12355	2734	A1	Normal
A1_GCGCAACGTCCGAATT	A1	4502	1026	A1	Normal
A1_GCGCAACGTGGCCCTA	A1	3047	1212	A1	Normal
A1_GCGCAGTAGAGTACAT	A1	1312	217	A1	Normal
A1_GCGCAGTAGCCAGTTT	A1	1245	762	A1	Normal
A1_GCGCAGTCACCGGAAA	A1	5739	1605	A1	Normal
A1_GCGCAGTCATATACCG	A1	1213	677	A1	Normal
A1_GCGCAGTGTGACCAAG	A1	13614	2789	A1	Normal
A1_GCGCAGTGTGTCGCTG	A1	10173	2765	A1	Normal
A1_GCGCAGTGTTTCCACC	A1	13111	2959	A1	Normal
A1_GCGCAGTTCAGTTCGA	A1	1274	265	A1	Normal
A1_GCGCAGTTCGTCCAGG	A1	3779	1021	A1	Normal
A1_GCGCCAACAAGGTTCT	A1	11002	2783	A1	Normal
A1_GCGCCAACATATGCTG	A1	27711	5481	A1	Normal
A1_GCGCCAATCGACGGAA	A1	6185	1831	A1	Normal
A1_GCGCGATAGACCCACC	A1	1851	920	A1	Normal
A1_GCGCGATAGCAAATCA	A1	4891	1729	A1	Normal
A1_GCGCGATAGGAGCGAG	A1	5679	1483	A1	Normal
A1_GCGCGATCACGGTAAG	A1	5296	444	A1	Normal
A1_GCGCGATGTCACTGGC	A1	1057	221	A1	Normal
A1_GCGGGTTAGAGACTTA	A1	80654	8575	A1	Normal
A1_GCGGGTTAGTGTACCT	A1	8698	2403	A1	Normal
A1_GCGGGTTCAGCCTTTC	A1	1301	262	A1	Normal
A1_GCGGGTTTCTCTGCTG	A1	548	361	A1	Normal
A1_GCGGGTTTCTTTACAC	A1	1518	770	A1	Normal
A1_GCTCCTAGTTGGTAAA	A1	8273	2422	A1	Normal
A1_GCTCTGTAGTCATGCT	A1	12659	3074	A1	Normal
A1_GCTCTGTCAATGGATA	A1	7109	412	A1	Normal
A1_GCTCTGTGTTGATTGC	A1	909	507	A1	Normal
A1_GCTGCAGAGGGCATGT	A1	12546	2494	A1	Normal
A1_GCTGCAGTCTTGCAAG	A1	5779	1887	A1	Normal
A1_GCTGCGAAGCTGTCTA	A1	10238	2486	A1	Normal
A1_GCTGCGAAGTGTACTC	A1	18489	4110	A1	Normal
A1_GCTGCGACATGCATGT	A1	973	356	A1	Normal
A1_GCTGCGAGTGATGTCT	A1	4121	1353	A1	Normal
A1_GCTGCGATCTGCTGCT	A1	2103	1145	A1	Normal
A1_GCTGCTTAGGAATGGA	A1	4467	903	A1	Normal
A1_GCTGCTTGTGACCAAG	A1	2009	331	A1	Normal
A1_GCTGCTTTCCTCAATT	A1	19472	4128	A1	Normal
A1_GCTGGGTGTTTAAGCC	A1	24464	5124	A1	Normal
A1_GCTTCCAAGGCCGAAT	A1	4804	1637	A1	Normal
A1_GCTTCCAAGGTGATAT	A1	3729	1176	A1	Normal
A1_GCTTCCACACTGTCGG	A1	2951	1392	A1	Normal
A1_GCTTCCAGTCAAAGAT	A1	1117	265	A1	Normal
A1_GCTTCCATCATGTCCC	A1	2567	1285	A1	Normal
A1_GCTTGAAAGCGCTTAT	A1	5163	1667	A1	Normal
A1_GCTTGAAGTGCCTTGG	A1	1727	995	A1	Normal
A1_GCTTGAATCAGCCTAA	A1	4708	334	A1	Normal
A1_GCTTGAATCCGCATCT	A1	4172	1172	A1	Normal
A1_GCTTGAATCTGCTGTC	A1	6062	2027	A1	Normal
A1_GGAAAGCAGCGTGTCC	A1	1128	293	A1	Normal
A1_GGAAAGCCACATTCGA	A1	113425	9525	A1	Normal
A1_GGAAAGCCACTAGTAC	A1	21971	3443	A1	Normal
A1_GGAAAGCCATGCCCGA	A1	1411	941	A1	Normal
A1_GGAAAGCGTTAAGAAC	A1	2473	665	A1	Normal
A1_GGAAAGCTCGTACGGC	A1	9879	2816	A1	Normal
A1_GGAACTTAGATAGCAT	A1	3079	1520	A1	Normal
A1_GGAACTTCAAGTCTGT	A1	1413	344	A1	Normal
A1_GGAACTTCAGTATCTG	A1	1064	266	A1	Normal
A1_GGAACTTTCCCAGGTG	A1	7131	2043	A1	Normal
A1_GGAATAAAGCCACCTG	A1	9263	3456	A1	Normal
A1_GGAATAAAGTGGAGAA	A1	3816	246	A1	Normal
A1_GGAATAAAGTTACCCA	A1	964	297	A1	Normal
A1_GGAATAAGTAAGTAGT	A1	3776	1503	A1	Normal
A1_GGAATAATCCACGTTC	A1	3004	1165	A1	Normal
A1_GGAATAATCCAGTATG	A1	11570	2443	A1	Normal
A1_GGAATAATCTTTACGT	A1	4654	620	A1	Normal
A1_GGACAAGAGCGCCTCA	A1	5644	1474	A1	Normal
A1_GGACAAGCAGTGACAG	A1	3906	1715	A1	Normal
A1_GGACAAGGTTTAAGCC	A1	2156	903	A1	Normal
A1_GGACAGAAGATGTGGC	A1	7365	1948	A1	Normal
A1_GGACAGAGTAAGTGGC	A1	3575	1600	A1	Normal
A1_GGACAGAGTATTAGCC	A1	6532	1605	A1	Normal
A1_GGACATTCAGACAGGT	A1	8666	1973	A1	Normal
A1_GGACATTTCGGCGCAT	A1	12663	3195	A1	Normal
A1_GGACGTCAGAATCTCC	A1	7900	2401	A1	Normal
A1_GGACGTCCACCAGCAC	A1	8011	778	A1	Normal
A1_GGACGTCCATCGGTTA	A1	2012	1115	A1	Normal
A1_GGACGTCTCACGCGGT	A1	30906	5554	A1	Normal
A1_GGACGTCTCGCATGGC	A1	3828	857	A1	Normal
A1_GGAGCAAGTACCTACA	A1	1700	927	A1	Normal
A1_GGAGCAATCTCGTATT	A1	2862	1376	A1	Normal
A1_GGATGTTAGCTAGTGG	A1	1315	396	A1	Normal
A1_GGATGTTGTGGCCCTA	A1	3391	1281	A1	Normal
A1_GGATGTTGTTGGACCC	A1	13814	2681	A1	Normal
A1_GGATGTTTCAGCATGT	A1	18036	4116	A1	Normal
A1_GGATTACGTTCAGCGC	A1	909	602	A1	Normal
A1_GGATTACTCTGCTTGC	A1	40289	5670	A1	Normal
A1_GGCAATTAGACTAGAT	A1	11361	2514	A1	Normal
A1_GGCAATTAGGGATCTG	A1	3537	1171	A1	Normal
A1_GGCAATTAGTTACCCA	A1	3566	510	A1	Normal
A1_GGCAATTCAGCTTAAC	A1	2270	1180	A1	Normal
A1_GGCAATTCATCACGAT	A1	24765	4114	A1	Normal
A1_GGCAATTCATGTCTCC	A1	27030	5295	A1	Normal
A1_GGCAATTGTAACGTTC	A1	5957	2153	A1	Normal
A1_GGCAATTGTAGTACCT	A1	50017	7003	A1	Normal
A1_GGCAATTGTTTGCATG	A1	6964	2442	A1	Normal
A1_GGCAATTTCAGTTTGG	A1	7149	1727	A1	Normal
A1_GGCCGATAGTTCCACA	A1	1096	662	A1	Normal
A1_GGCCGATCACGACTCG	A1	10608	3362	A1	Normal
A1_GGCCGATGTGCACGAA	A1	7747	1998	A1	Normal
A1_GGCGACTCAATCCGAT	A1	4308	1900	A1	Normal
A1_GGCGACTCAATGTTGC	A1	3049	1089	A1	Normal
A1_GGCGACTCACATAACC	A1	3901	894	A1	Normal
A1_GGCGACTCACGTAAGG	A1	10412	2388	A1	Normal
A1_GGCGACTGTCAATACC	A1	2579	634	A1	Normal
A1_GGCGACTGTCATCCCT	A1	92692	9567	A1	Normal
A1_GGCGACTGTGTGCCTG	A1	7384	2209	A1	Normal
A1_GGCGACTGTTGCTCCT	A1	60337	8274	A1	Normal
A1_GGCGTGTAGAGTCGGT	A1	1952	1174	A1	Normal
A1_GGCGTGTCACAGATTC	A1	950	449	A1	Normal
A1_GGCTCGAAGCCTTGAT	A1	2050	286	A1	Normal
A1_GGCTCGACAAAGCAAT	A1	2418	1315	A1	Normal
A1_GGCTCGACATAGAAAC	A1	7006	1867	A1	Normal
A1_GGCTCGAGTACCTACA	A1	1647	411	A1	Normal
A1_GGCTCGAGTAGCGTCC	A1	5101	1636	A1	Normal
A1_GGCTCGATCATAAAGG	A1	2357	1139	A1	Normal
A1_GGCTCGATCCCTAATT	A1	3802	1101	A1	Normal
A1_GGCTCGATCGGTGTTA	A1	5203	1718	A1	Normal
A1_GGCTGGTAGGGTCTCC	A1	3482	1376	A1	Normal
A1_GGCTGGTCAAAGCGGT	A1	5953	2193	A1	Normal
A1_GGCTGGTCAAGGACAC	A1	10098	2551	A1	Normal
A1_GGCTGGTCATGTTGAC	A1	12339	3318	A1	Normal
A1_GGCTGGTGTGCCTTGG	A1	2613	224	A1	Normal
A1_GGCTGGTGTGTGGTTT	A1	30928	6313	A1	Normal
A1_GGCTGGTGTTGACGTT	A1	9135	1947	A1	Normal
A1_GGCTGGTGTTGATTCG	A1	101162	9138	A1	Normal
A1_GGCTGGTTCGAGAACG	A1	6983	2038	A1	Normal
A1_GGCTGGTTCTAACTTC	A1	6121	2112	A1	Normal
A1_GGGAATGAGACACGAC	A1	14243	2772	A1	Normal
A1_GGGAATGAGCTCCCAG	A1	75229	8738	A1	Normal
A1_GGGAATGGTCATGCCG	A1	2578	1302	A1	Normal
A1_GGGAATGGTGCGGTAA	A1	2120	668	A1	Normal
A1_GGGACCTAGTGGTAGC	A1	20313	4421	A1	Normal
A1_GGGACCTCAGTACACT	A1	14577	3044	A1	Normal
A1_GGGACCTGTGTGACCC	A1	11745	2676	A1	Normal
A1_GGGAGATAGGACTGGT	A1	1422	885	A1	Normal
A1_GGGAGATAGGGTGTTG	A1	1791	858	A1	Normal
A1_GGGAGATAGTTACGGG	A1	3062	636	A1	Normal
A1_GGGAGATCAATGAAAC	A1	1866	287	A1	Normal
A1_GGGAGATCATCCTTGC	A1	4197	354	A1	Normal
A1_GGGAGATGTAGCCTAT	A1	30602	6010	A1	Normal
A1_GGGAGATTCGTCACGG	A1	8029	2718	A1	Normal
A1_GGGATGAAGGTCATCT	A1	12615	2827	A1	Normal
A1_GGGATGAAGTGTCCAT	A1	3619	1592	A1	Normal
A1_GGGATGACAGGAATCG	A1	29565	5392	A1	Normal
A1_GGGATGACAGTTAACC	A1	4242	1730	A1	Normal
A1_GGGATGACATCCTTGC	A1	6081	2172	A1	Normal
A1_GGGATGAGTTACGTCA	A1	980	654	A1	Normal
A1_GGGATGATCGATAGAA	A1	3486	243	A1	Normal
A1_GGGCACTAGTACGACG	A1	5751	2035	A1	Normal
A1_GGGCACTTCTGTCTCG	A1	5290	2073	A1	Normal
A1_GGGCATCCAAACGCGA	A1	4594	685	A1	Normal
A1_GGGCATCCATTATCTC	A1	10453	2675	A1	Normal
A1_GGGCATCGTATAAACG	A1	28116	4421	A1	Normal
A1_GGGCATCGTGCAGACA	A1	6181	1813	A1	Normal
A1_GGGCATCTCAGTTGAC	A1	1063	446	A1	Normal
A1_GGGCATCTCCTCCTAG	A1	54481	7928	A1	Normal
A1_GGGCATCTCGGTGTCG	A1	43263	5204	A1	Normal
A1_GGGTCTGCAGCAGTTT	A1	3438	1449	A1	Normal
A1_GGGTCTGCAGCTGTAT	A1	3058	476	A1	Normal
A1_GGGTCTGTCGGCGCAT	A1	2137	880	A1	Normal
A1_GGGTCTGTCTTGACGA	A1	5788	1632	A1	Normal
A1_GGGTTGCGTCTGGTCG	A1	1178	493	A1	Normal
A1_GGGTTGCTCGAACTGT	A1	24581	4253	A1	Normal
A1_GGTATTGAGAATGTTG	A1	1619	203	A1	Normal
A1_GGTATTGAGGTGTTAA	A1	2962	1363	A1	Normal
A1_GGTATTGCACAGACAG	A1	10493	3029	A1	Normal
A1_GGTGAAGAGACCTTTG	A1	5397	1334	A1	Normal
A1_GGTGAAGAGATCGATA	A1	1970	257	A1	Normal
A1_GGTGAAGAGGCTAGCA	A1	2284	227	A1	Normal
A1_GGTGAAGCATTATCTC	A1	881	552	A1	Normal
A1_GGTGAAGTCCGATATG	A1	2725	218	A1	Normal
A1_GGTGAAGTCTAAGCCA	A1	26566	4636	A1	Normal
A1_GGTGAAGTCTCGAGTA	A1	2763	366	A1	Normal
A1_GGTGCGTGTCCGCTGA	A1	7390	2032	A1	Normal
A1_GGTGCGTTCTGGAGCC	A1	8661	2624	A1	Normal
A1_GGTGTTAAGGCTAGGT	A1	8299	2867	A1	Normal
A1_GGTGTTACAAACAACA	A1	1315	268	A1	Normal
A1_GTAACGTAGACAATAC	A1	4901	1738	A1	Normal
A1_GTAACGTAGAGGACGG	A1	979	484	A1	Normal
A1_GTAACGTCAATGGACG	A1	36506	5984	A1	Normal
A1_GTAACGTTCAGCGACC	A1	111618	9407	A1	Normal
A1_GTAACTGAGCGATATA	A1	2617	782	A1	Normal
A1_GTAACTGCACAGCCCA	A1	3224	1300	A1	Normal
A1_GTAACTGTCGAGGTAG	A1	920	562	A1	Normal
A1_GTACGTAAGCAGCGTA	A1	1560	615	A1	Normal
A1_GTACGTACACATCCAA	A1	3711	1827	A1	Normal
A1_GTACGTACAGACAAAT	A1	5594	1692	A1	Normal
A1_GTACGTAGTCAGAAGC	A1	6697	2455	A1	Normal
A1_GTACGTAGTTCCACAA	A1	12723	2675	A1	Normal
A1_GTACTCCAGATGTAAC	A1	12884	3778	A1	Normal
A1_GTACTCCAGCTAAACA	A1	40444	6339	A1	Normal
A1_GTACTCCGTTCTGGTA	A1	6985	2215	A1	Normal
A1_GTACTCCTCCGTAGGC	A1	2868	969	A1	Normal
A1_GTACTCCTCGTTGACA	A1	4261	1871	A1	Normal
A1_GTACTTTAGTCATCCA	A1	1876	262	A1	Normal
A1_GTACTTTGTAAGTTCC	A1	5773	1951	A1	Normal
A1_GTACTTTGTCCGTTAA	A1	30085	5630	A1	Normal
A1_GTAGGCCAGAGTCGGT	A1	14616	2901	A1	Normal
A1_GTAGGCCAGTTGAGAT	A1	6601	1804	A1	Normal
A1_GTAGGCCCACCACCAG	A1	5495	1340	A1	Normal
A1_GTAGGCCGTCCGACGT	A1	754	393	A1	Normal
A1_GTAGGCCGTCTCCCTA	A1	1995	221	A1	Normal
A1_GTAGGCCGTTGCGCAC	A1	602	409	A1	Normal
A1_GTAGGCCGTTTGGGCC	A1	648	403	A1	Normal
A1_GTAGTCAAGCCACCTG	A1	2692	1610	A1	Normal
A1_GTAGTCAAGCTATGCT	A1	86265	9155	A1	Normal
A1_GTAGTCACAGCAGTTT	A1	10452	2257	A1	Normal
A1_GTAGTCACAGGGAGAG	A1	4902	1502	A1	Normal
A1_GTAGTCAGTCCGTGAC	A1	26282	5374	A1	Normal
A1_GTAGTCAGTCGGCACT	A1	7857	2646	A1	Normal
A1_GTATCTTAGAATAGGG	A1	45161	6986	A1	Normal
A1_GTATCTTAGGCATTGG	A1	5331	1647	A1	Normal
A1_GTATCTTAGGCCCGTT	A1	8320	2573	A1	Normal
A1_GTATCTTGTAAGAGAG	A1	2099	206	A1	Normal
A1_GTATCTTTCCAAACAC	A1	5126	2133	A1	Normal
A1_GTATCTTTCCGCAGTG	A1	18134	3724	A1	Normal
A1_GTATCTTTCCGTTGTC	A1	2423	1209	A1	Normal
A1_GTATTCTAGCCGATTT	A1	37754	6702	A1	Normal
A1_GTATTCTCAGACAAGC	A1	27089	6052	A1	Normal
A1_GTATTCTGTTAGTGGG	A1	2381	672	A1	Normal
A1_GTATTCTTCACTTCAT	A1	2124	664	A1	Normal
A1_GTATTCTTCCAAAGTC	A1	1353	316	A1	Normal
A1_GTATTCTTCCGTAGGC	A1	2652	842	A1	Normal
A1_GTCAAGTGTTAAGATG	A1	4680	2485	A1	Normal
A1_GTCAAGTGTTCAGACT	A1	1160	682	A1	Normal
A1_GTCAAGTTCATTGCGA	A1	14530	2950	A1	Normal
A1_GTCAAGTTCTCTGAGA	A1	7386	1962	A1	Normal
A1_GTCACAACAGCCTTGG	A1	4445	358	A1	Normal
A1_GTCACGGAGCTACCGC	A1	63235	8259	A1	Normal
A1_GTCACGGCACCTATCC	A1	89689	9025	A1	Normal
A1_GTCACGGCACGGTTTA	A1	7298	1983	A1	Normal
A1_GTCACGGTCGGATGTT	A1	13779	3247	A1	Normal
A1_GTCATTTAGACTGTAA	A1	6145	2260	A1	Normal
A1_GTCATTTAGATGAGAG	A1	8474	3005	A1	Normal
A1_GTCATTTAGCCCTAAT	A1	5697	962	A1	Normal
A1_GTCATTTAGGCCATAG	A1	24385	4593	A1	Normal
A1_GTCATTTAGTTCGCAT	A1	9367	2238	A1	Normal
A1_GTCATTTGTCCAAGTT	A1	3962	959	A1	Normal
A1_GTCATTTGTGATAAAC	A1	5684	1759	A1	Normal
A1_GTCATTTTCCGAGCCA	A1	2187	408	A1	Normal
A1_GTCATTTTCGCCATAA	A1	28982	5554	A1	Normal
A1_GTCCTCAAGACGCTTT	A1	1924	333	A1	Normal
A1_GTCCTCAAGATGAGAG	A1	844	520	A1	Normal
A1_GTCCTCAAGCCAACAG	A1	745	453	A1	Normal
A1_GTCCTCACACACCGCA	A1	6857	2226	A1	Normal
A1_GTCCTCACAGTCGTGC	A1	2510	784	A1	Normal
A1_GTCCTCAGTAGGCTGA	A1	9478	2021	A1	Normal
A1_GTCCTCAGTGGAAAGA	A1	727	527	A1	Normal
A1_GTCCTCAGTGGTCCGT	A1	1366	552	A1	Normal
A1_GTCCTCATCATCTGCC	A1	24576	4895	A1	Normal
A1_GTCCTCATCTGGTGTA	A1	6129	1684	A1	Normal
A1_GTCGGGTAGACTGGGT	A1	1436	332	A1	Normal
A1_GTCGGGTCAGCTGTTA	A1	5064	1856	A1	Normal
A1_GTCGGGTGTAGCGTAG	A1	2243	226	A1	Normal
A1_GTCGGGTGTTATCACG	A1	6186	2129	A1	Normal
A1_GTCGGGTTCACCTCGT	A1	3084	835	A1	Normal
A1_GTCGGGTTCATCGGAT	A1	7576	2733	A1	Normal
A1_GTCGGGTTCCCAGGTG	A1	38825	6621	A1	Normal
A1_GTCGGGTTCGGTGTCG	A1	998	336	A1	Normal
A1_GTCGTAAAGATAGTCA	A1	1011	583	A1	Normal
A1_GTCGTAACAATGCCAT	A1	13066	3693	A1	Normal
A1_GTCTCGTAGAGCCCAA	A1	1581	396	A1	Normal
A1_GTCTCGTAGCTAACAA	A1	2711	1385	A1	Normal
A1_GTCTCGTCACATTTCT	A1	4713	1291	A1	Normal
A1_GTCTCGTGTGTCCTCT	A1	10674	3050	A1	Normal
A1_GTCTTCGAGTGAAGTT	A1	16058	3603	A1	Normal
A1_GTCTTCGCACCTCGGA	A1	4710	1756	A1	Normal
A1_GTCTTCGGTACGCACC	A1	6159	1330	A1	Normal
A1_GTCTTCGTCTGGCGAC	A1	54716	7759	A1	Normal
A1_GTGAAGGAGATGAGAG	A1	18157	2823	A1	Normal
A1_GTGAAGGAGTCCTCCT	A1	29256	5169	A1	Normal
A1_GTGAAGGCACAGCGTC	A1	4394	1899	A1	Normal
A1_GTGCAGCAGGAATCGC	A1	1358	709	A1	Normal
A1_GTGCAGCAGGCTCAGA	A1	7297	1879	A1	Normal
A1_GTGCAGCCAAGTCTGT	A1	1719	792	A1	Normal
A1_GTGCAGCGTACAGCAG	A1	781	459	A1	Normal
A1_GTGCAGCGTTATGCGT	A1	1596	209	A1	Normal
A1_GTGCAGCGTTATTCTC	A1	2884	1253	A1	Normal
A1_GTGCAGCTCTCCCTGA	A1	618	437	A1	Normal
A1_GTGCATACAAAGTCAA	A1	729	455	A1	Normal
A1_GTGCATACAATGGAGC	A1	12927	3687	A1	Normal
A1_GTGCGGTAGCAATATG	A1	59994	7949	A1	Normal
A1_GTGCGGTTCGGACAAG	A1	2044	889	A1	Normal
A1_GTGCTTCAGAGTGACC	A1	31601	5824	A1	Normal
A1_GTGCTTCAGCCGATTT	A1	6601	1041	A1	Normal
A1_GTGCTTCAGGGAAACA	A1	2528	757	A1	Normal
A1_GTGCTTCTCCAATGGT	A1	2628	1372	A1	Normal
A1_GTGGGTCCATTGGGCC	A1	2620	230	A1	Normal
A1_GTGGGTCGTGTAAGTA	A1	7118	2273	A1	Normal
A1_GTGTGCGCAGATGAGC	A1	1214	200	A1	Normal
A1_GTGTGCGCAGTATCTG	A1	18285	3384	A1	Normal
A1_GTGTGCGGTAAAGTCA	A1	2984	379	A1	Normal
A1_GTGTGCGGTAATAGCA	A1	2508	570	A1	Normal
A1_GTGTGCGGTAGAGTGC	A1	1417	300	A1	Normal
A1_GTGTGCGGTGTGACGA	A1	76745	8422	A1	Normal
A1_GTGTGCGGTTCAACCA	A1	1670	305	A1	Normal
A1_GTGTTAGAGATCCGAG	A1	1926	345	A1	Normal
A1_GTGTTAGAGCACCGTC	A1	6469	2016	A1	Normal
A1_GTGTTAGAGGCAAAGA	A1	22990	5299	A1	Normal
A1_GTGTTAGCAAGCGCTC	A1	4297	1671	A1	Normal
A1_GTGTTAGCACAGCCCA	A1	6032	2108	A1	Normal
A1_GTGTTAGGTAAATACG	A1	5524	2133	A1	Normal
A1_GTGTTAGGTGGCAAAC	A1	865	560	A1	Normal
A1_GTTAAGCAGCTACCTA	A1	16628	4075	A1	Normal
A1_GTTAAGCAGCTAGCCC	A1	1559	217	A1	Normal
A1_GTTAAGCCACAGACAG	A1	3413	753	A1	Normal
A1_GTTAAGCCAGCTTAAC	A1	768	464	A1	Normal
A1_GTTAAGCCATAAGACA	A1	11157	2187	A1	Normal
A1_GTTAAGCGTTGGGACA	A1	7869	1851	A1	Normal
A1_GTTACAGAGAAACCGC	A1	1890	1164	A1	Normal
A1_GTTACAGAGATCCGAG	A1	5307	1889	A1	Normal
A1_GTTACAGCACACCGCA	A1	2686	1366	A1	Normal
A1_GTTACAGCAGATAATG	A1	4620	1417	A1	Normal
A1_GTTACAGCATCGGGTC	A1	5316	2073	A1	Normal
A1_GTTACAGTCGGTGTCG	A1	1753	416	A1	Normal
A1_GTTCATTAGGGTGTGT	A1	1067	601	A1	Normal
A1_GTTCATTGTCTGGAGA	A1	10179	2474	A1	Normal
A1_GTTCATTTCTCAACTT	A1	20961	4137	A1	Normal
A1_GTTCGGGGTAGTGAAT	A1	1840	505	A1	Normal
A1_GTTCTCGGTACAGCAG	A1	12635	4011	A1	Normal
A1_GTTCTCGGTCAATGTC	A1	12162	3180	A1	Normal
A1_GTTCTCGGTTCAGCGC	A1	3032	272	A1	Normal
A1_GTTTCTAAGCTAACAA	A1	6547	2049	A1	Normal
A1_GTTTCTATCTATCCTA	A1	85053	8621	A1	Normal
A1_TAAACCGAGACAGGCT	A1	1327	787	A1	Normal
A1_TAAACCGGTAATCGTC	A1	1916	664	A1	Normal
A1_TAAACCGGTTCGCGAC	A1	8574	1999	A1	Normal
A1_TAAACCGTCCTTGGTC	A1	8383	2678	A1	Normal
A1_TAAGAGAAGACTAAGT	A1	12211	3011	A1	Normal
A1_TAAGAGAAGCTCCTTC	A1	692	490	A1	Normal
A1_TAAGAGAAGTGACATA	A1	2142	308	A1	Normal
A1_TAAGAGACAAAGCGGT	A1	2527	1005	A1	Normal
A1_TAAGAGACAAGCGCTC	A1	5573	1678	A1	Normal
A1_TAAGAGAGTCATATCG	A1	565	431	A1	Normal
A1_TAAGCGTCACCGAAAG	A1	5770	929	A1	Normal
A1_TAAGCGTGTCTCACCT	A1	10967	2260	A1	Normal
A1_TAAGCGTGTGCACCAC	A1	14993	3993	A1	Normal
A1_TAAGCGTGTGGTGTAG	A1	5387	1943	A1	Normal
A1_TAAGCGTTCACGCGGT	A1	8883	2467	A1	Normal
A1_TAAGCGTTCGTACCGG	A1	2477	1314	A1	Normal
A1_TAAGTGCAGGATATAC	A1	4097	920	A1	Normal
A1_TAAGTGCCACGTGAGA	A1	5506	1796	A1	Normal
A1_TAAGTGCGTACTCGCG	A1	9265	2560	A1	Normal
A1_TAAGTGCGTAGAAGGA	A1	74869	8505	A1	Normal
A1_TAAGTGCGTCACAAGG	A1	4889	1196	A1	Normal
A1_TAAGTGCTCGGATGTT	A1	6936	1923	A1	Normal
A1_TAAGTGCTCGTGGTCG	A1	1134	217	A1	Normal
A1_TACACGACACTGAAGG	A1	843	219	A1	Normal
A1_TACACGATCACGCGGT	A1	11000	3229	A1	Normal
A1_TACACGATCCTTTCTC	A1	2108	586	A1	Normal
A1_TACAGTGAGGAATTAC	A1	6056	1134	A1	Normal
A1_TACAGTGCATGTTCCC	A1	11329	2860	A1	Normal
A1_TACAGTGGTAAGGATT	A1	715	415	A1	Normal
A1_TACAGTGGTAGATTAG	A1	2467	940	A1	Normal
A1_TACAGTGTCAGCTGGC	A1	2582	1172	A1	Normal
A1_TACAGTGTCCAGAGGA	A1	2107	745	A1	Normal
A1_TACAGTGTCGCTTAGA	A1	3512	1476	A1	Normal
A1_TACAGTGTCTGCCCTA	A1	2534	1116	A1	Normal
A1_TACCTATAGCGAGAAA	A1	6501	1746	A1	Normal
A1_TACCTATAGGGTGTGT	A1	5492	1837	A1	Normal
A1_TACCTATGTCCGTTAA	A1	1035	542	A1	Normal
A1_TACCTTACACTTCTGC	A1	6483	1686	A1	Normal
A1_TACCTTACAGCTGTAT	A1	1186	286	A1	Normal
A1_TACCTTATCACGCGGT	A1	3851	298	A1	Normal
A1_TACCTTATCATAGCAC	A1	11379	2873	A1	Normal
A1_TACCTTATCTAACGGT	A1	4280	1612	A1	Normal
A1_TACGGATAGTTAGCGG	A1	2039	996	A1	Normal
A1_TACGGGCAGACATAAC	A1	37299	6087	A1	Normal
A1_TACGGGCAGCGCCTCA	A1	556	415	A1	Normal
A1_TACGGGCAGGCAGTCA	A1	3446	882	A1	Normal
A1_TACGGGCCACATCCGG	A1	5430	2113	A1	Normal
A1_TACGGGCGTCGCGTGT	A1	3010	1366	A1	Normal
A1_TACGGGCGTTCAGTAC	A1	4360	1971	A1	Normal
A1_TACGGGCGTTTAGGAA	A1	684	444	A1	Normal
A1_TACGGGCTCCCTAACC	A1	21443	4012	A1	Normal
A1_TACGGTAGTGCAGACA	A1	1696	711	A1	Normal
A1_TACTCATAGAACTGTA	A1	856	382	A1	Normal
A1_TACTCATAGGAGTACC	A1	7157	2405	A1	Normal
A1_TACTCATAGTGGCACA	A1	8585	2451	A1	Normal
A1_TACTCATCATCACGTA	A1	2487	1099	A1	Normal
A1_TACTCATGTAAACGCG	A1	1263	460	A1	Normal
A1_TACTCATGTCAAAGAT	A1	11547	4167	A1	Normal
A1_TACTCATTCCCAAGTA	A1	2216	1548	A1	Normal
A1_TACTCGCAGGAGTTTA	A1	9349	1743	A1	Normal
A1_TACTCGCAGTTCGATC	A1	5977	2023	A1	Normal
A1_TACTCGCCAAATTGCC	A1	4344	1344	A1	Normal
A1_TACTCGCCACCAGATT	A1	3958	1221	A1	Normal
A1_TACTCGCGTAGCGTGA	A1	2812	261	A1	Normal
A1_TACTCGCTCAACGAAA	A1	17598	3318	A1	Normal
A1_TACTTACAGGCGCTCT	A1	807	530	A1	Normal
A1_TACTTACTCGTTGACA	A1	566	292	A1	Normal
A1_TACTTGTGTTACCAGT	A1	7007	2291	A1	Normal
A1_TACTTGTTCCAGGGCT	A1	2573	1333	A1	Normal
A1_TACTTGTTCCATGCTC	A1	16248	3658	A1	Normal
A1_TACTTGTTCTTAACCT	A1	656	226	A1	Normal
A1_TAGACCACAATGGTCT	A1	3811	1473	A1	Normal
A1_TAGACCACACGGCTAC	A1	2883	1269	A1	Normal
A1_TAGACCACAGTAAGCG	A1	1553	655	A1	Normal
A1_TAGACCAGTACCGTAT	A1	1296	563	A1	Normal
A1_TAGACCAGTCTCCATC	A1	8547	2223	A1	Normal
A1_TAGACCAGTTTGGCGC	A1	127769	10271	A1	Normal
A1_TAGAGCTAGTGACATA	A1	57126	7815	A1	Normal
A1_TAGAGCTCACTTCGAA	A1	1764	893	A1	Normal
A1_TAGAGCTCAGACAGGT	A1	5423	2097	A1	Normal
A1_TAGAGCTGTCTTTCAT	A1	1908	742	A1	Normal
A1_TAGAGCTTCCGCATAA	A1	3437	453	A1	Normal
A1_TAGCCGGAGAAGGTGA	A1	1610	510	A1	Normal
A1_TAGCCGGAGACGCAAC	A1	1959	883	A1	Normal
A1_TAGCCGGAGGAGTTTA	A1	2440	1087	A1	Normal
A1_TAGCCGGAGTGGGTTG	A1	2312	1298	A1	Normal
A1_TAGCCGGCACTTAACG	A1	9433	1947	A1	Normal
A1_TAGCCGGTCTGAAAGA	A1	30248	4137	A1	Normal
A1_TAGGCATAGATATGGT	A1	1172	226	A1	Normal
A1_TAGGCATAGGTAAACT	A1	12645	2918	A1	Normal
A1_TAGTGGTAGACACGAC	A1	4719	329	A1	Normal
A1_TAGTGGTGTCAGAATA	A1	2328	1011	A1	Normal
A1_TAGTGGTGTCTTGCGG	A1	3372	1059	A1	Normal
A1_TAGTGGTGTGCGCTTG	A1	6203	1946	A1	Normal
A1_TAGTGGTGTTCAGGCC	A1	5552	2298	A1	Normal
A1_TAGTGGTGTTGGTGGA	A1	5131	2038	A1	Normal
A1_TAGTGGTTCAACGAAA	A1	1319	378	A1	Normal
A1_TAGTTGGAGGCAATTA	A1	4176	1526	A1	Normal
A1_TAGTTGGAGTAAGTAC	A1	1264	237	A1	Normal
A1_TAGTTGGAGTACACCT	A1	7091	1825	A1	Normal
A1_TAGTTGGGTGAGCGAT	A1	13078	2960	A1	Normal
A1_TAGTTGGGTTTCGCTC	A1	6411	2152	A1	Normal
A1_TATCAGGCATCTACGA	A1	5051	2329	A1	Normal
A1_TATCAGGGTAAGGATT	A1	804	469	A1	Normal
A1_TATCAGGGTACCTACA	A1	13287	3953	A1	Normal
A1_TATCTCACAACTTGAC	A1	815	298	A1	Normal
A1_TATCTCACAGCATGAG	A1	5177	1823	A1	Normal
A1_TATGCCCGTAAGGATT	A1	794	264	A1	Normal
A1_TATGCCCGTACACCGC	A1	1151	236	A1	Normal
A1_TATGCCCGTACATGTC	A1	21996	3580	A1	Normal
A1_TATTACCAGAATTGTG	A1	2405	841	A1	Normal
A1_TATTACCAGATGTAAC	A1	2155	397	A1	Normal
A1_TATTACCAGTACGACG	A1	84838	8892	A1	Normal
A1_TATTACCTCAGCGATT	A1	4280	1758	A1	Normal
A1_TCAACGAAGACAGAGA	A1	2834	975	A1	Normal
A1_TCAACGAGTCCGTCAG	A1	6791	2052	A1	Normal
A1_TCAACGAGTCGCGAAA	A1	26935	5243	A1	Normal
A1_TCAACGAGTGAAAGAG	A1	1816	815	A1	Normal
A1_TCAACGATCCTTAATC	A1	4313	1668	A1	Normal
A1_TCAATCTAGGCAGGTT	A1	2111	389	A1	Normal
A1_TCAATCTAGGTTACCT	A1	942	753	A1	Normal
A1_TCAATCTAGTCGATAA	A1	5310	2286	A1	Normal
A1_TCACAAGCATATGCTG	A1	690	400	A1	Normal
A1_TCACAAGCATGGGAAC	A1	2760	1506	A1	Normal
A1_TCACAAGGTATCTGCA	A1	1733	340	A1	Normal
A1_TCACAAGTCAGTGCAT	A1	16442	3531	A1	Normal
A1_TCACGAAAGAGAACAG	A1	55979	7746	A1	Normal
A1_TCACGAAAGGGTGTTG	A1	7928	2324	A1	Normal
A1_TCACGAAAGTCACGCC	A1	31914	5631	A1	Normal
A1_TCACGAACAAGTAATG	A1	946	471	A1	Normal
A1_TCACGAACAATAAGCA	A1	1892	1008	A1	Normal
A1_TCACGAACAATTGCTG	A1	109315	9613	A1	Normal
A1_TCACGAACACCAGCAC	A1	19513	3223	A1	Normal
A1_TCACGAATCAGGCAAG	A1	4677	246	A1	Normal
A1_TCACGAATCTTGTCAT	A1	5449	1505	A1	Normal
A1_TCAGATGTCATGTAGC	A1	2305	249	A1	Normal
A1_TCAGCAAAGCTAGCCC	A1	1474	357	A1	Normal
A1_TCAGCAAAGTGTGAAT	A1	3329	1401	A1	Normal
A1_TCAGCAACACATCCAA	A1	3898	1597	A1	Normal
A1_TCAGCAAGTCGCGGTT	A1	1417	647	A1	Normal
A1_TCAGCAATCTTAGCCC	A1	37733	6892	A1	Normal
A1_TCAGCTCAGATGTGGC	A1	7798	2478	A1	Normal
A1_TCAGCTCAGTATGACA	A1	5986	1549	A1	Normal
A1_TCAGCTCCACCGAAAG	A1	5075	2003	A1	Normal
A1_TCAGCTCGTTTAAGCC	A1	594	304	A1	Normal
A1_TCAGGATAGAGCTGCA	A1	11006	2729	A1	Normal
A1_TCAGGATGTATATGAG	A1	86367	8745	A1	Normal
A1_TCAGGATGTCGCGAAA	A1	3267	1520	A1	Normal
A1_TCAGGTACAACGATGG	A1	1307	314	A1	Normal
A1_TCAGGTACAAGCGCTC	A1	4198	1549	A1	Normal
A1_TCAGGTAGTTCCAACA	A1	2335	513	A1	Normal
A1_TCATTACAGATCTGCT	A1	10869	1917	A1	Normal
A1_TCATTACAGTGCGATG	A1	1502	903	A1	Normal
A1_TCATTACCAGTCGATT	A1	1124	218	A1	Normal
A1_TCATTACTCCTTAATC	A1	2112	1191	A1	Normal
A1_TCATTTGCACGGCTAC	A1	1449	233	A1	Normal
A1_TCATTTGCAGCTGGCT	A1	2038	404	A1	Normal
A1_TCATTTGGTCGGCATC	A1	3572	1634	A1	Normal
A1_TCATTTGGTGCGATAG	A1	1558	767	A1	Normal
A1_TCATTTGGTTGTACAC	A1	3394	1185	A1	Normal
A1_TCCACACAGTATGACA	A1	2658	1432	A1	Normal
A1_TCCACACCAGTTCATG	A1	3147	1393	A1	Normal
A1_TCCACACGTCTAACGT	A1	17470	4724	A1	Normal
A1_TCCACACGTTGGTGGA	A1	2908	1398	A1	Normal
A1_TCCACACTCCATGCTC	A1	7105	2914	A1	Normal
A1_TCCCGATCAAGCCGCT	A1	588	363	A1	Normal
A1_TCCCGATCAGGTCCAC	A1	9526	2398	A1	Normal
A1_TCCCGATGTACTTGAC	A1	1590	765	A1	Normal
A1_TCCCGATGTTGGACCC	A1	8205	2418	A1	Normal
A1_TCCCGATGTTTGCATG	A1	1890	474	A1	Normal
A1_TCCCGATTCATAGCAC	A1	1615	591	A1	Normal
A1_TCCCGATTCCCACTTG	A1	8998	2490	A1	Normal
A1_TCGAGGCAGATCCTGT	A1	7676	1607	A1	Normal
A1_TCGAGGCAGCGTGAAC	A1	1298	259	A1	Normal
A1_TCGAGGCAGGCACATG	A1	7642	1847	A1	Normal
A1_TCGAGGCAGTGACTCT	A1	3253	1542	A1	Normal
A1_TCGAGGCCAATACGCT	A1	30203	4350	A1	Normal
A1_TCGAGGCCAATTCCTT	A1	19515	4822	A1	Normal
A1_TCGAGGCCACCCTATC	A1	11200	3263	A1	Normal
A1_TCGAGGCCATAACCTG	A1	5775	2065	A1	Normal
A1_TCGAGGCCATCTACGA	A1	1395	705	A1	Normal
A1_TCGAGGCGTGCAACGA	A1	3023	1570	A1	Normal
A1_TCGAGGCTCCCTCTTT	A1	4367	1493	A1	Normal
A1_TCGCGAGAGAGCTGCA	A1	1281	691	A1	Normal
A1_TCGCGAGAGTACGATA	A1	4116	777	A1	Normal
A1_TCGCGAGAGTGGACGT	A1	20035	3119	A1	Normal
A1_TCGCGAGGTAGCGTCC	A1	3937	1663	A1	Normal
A1_TCGCGAGGTCAAACTC	A1	2174	958	A1	Normal
A1_TCGCGAGGTTGATTGC	A1	18164	3661	A1	Normal
A1_TCGCGAGTCGTTACAG	A1	2081	203	A1	Normal
A1_TCGCGTTAGCCACGCT	A1	1713	784	A1	Normal
A1_TCGCGTTCATGTCTCC	A1	19101	3581	A1	Normal
A1_TCGCGTTGTTTGGCGC	A1	2506	778	A1	Normal
A1_TCGCGTTTCGACAGCC	A1	20651	3823	A1	Normal
A1_TCGGGACCAGTATGCT	A1	1886	353	A1	Normal
A1_TCGGGACGTCTACCTC	A1	4824	2306	A1	Normal
A1_TCGGGACGTGTGGTTT	A1	31477	5937	A1	Normal
A1_TCGGTAAAGGTGATAT	A1	1939	395	A1	Normal
A1_TCGGTAACAAGTTGTC	A1	3704	1560	A1	Normal
A1_TCGGTAAGTACATCCA	A1	25603	4173	A1	Normal
A1_TCGGTAATCGAGCCCA	A1	18047	4332	A1	Normal
A1_TCGTACCAGCCACCTG	A1	8672	1746	A1	Normal
A1_TCGTACCCAAGTTAAG	A1	15843	3541	A1	Normal
A1_TCGTACCCACATCCGG	A1	2765	905	A1	Normal
A1_TCGTACCCAGCCACCA	A1	2486	1324	A1	Normal
A1_TCGTACCCAGGGCATA	A1	45284	4923	A1	Normal
A1_TCGTACCGTCTTGATG	A1	5239	1399	A1	Normal
A1_TCGTACCGTTCAACCA	A1	4567	2075	A1	Normal
A1_TCGTACCTCAGCAACT	A1	1271	820	A1	Normal
A1_TCGTACCTCAGCTCTC	A1	31903	5640	A1	Normal
A1_TCGTAGAAGTAATCCC	A1	2319	545	A1	Normal
A1_TCGTAGACACCAGGCT	A1	4634	1572	A1	Normal
A1_TCGTAGAGTAGGAGTC	A1	2783	823	A1	Normal
A1_TCGTAGAGTCCGAAGA	A1	2731	1071	A1	Normal
A1_TCTATTGAGAGGTACC	A1	8241	2035	A1	Normal
A1_TCTATTGAGGAGCGAG	A1	12226	2364	A1	Normal
A1_TCTATTGCATCGATTG	A1	5307	1425	A1	Normal
A1_TCTATTGTCCAGTATG	A1	15694	3938	A1	Normal
A1_TCTCATAAGGAGTACC	A1	11507	2402	A1	Normal
A1_TCTCATAGTCCAGTGC	A1	8258	2125	A1	Normal
A1_TCTCATAGTCGCGTGT	A1	1776	485	A1	Normal
A1_TCTCATAGTCGTCTTC	A1	1894	345	A1	Normal
A1_TCTCATATCGAGAACG	A1	992	744	A1	Normal
A1_TCTCTAAAGTACTTGC	A1	4942	1525	A1	Normal
A1_TCTCTAACAGGCAGTA	A1	1243	245	A1	Normal
A1_TCTCTAAGTCCTCCAT	A1	805	501	A1	Normal
A1_TCTCTAAGTTACCAGT	A1	797	550	A1	Normal
A1_TCTCTAAGTTCCAACA	A1	3449	727	A1	Normal
A1_TCTCTAATCAGTCAGT	A1	1867	433	A1	Normal
A1_TCTCTAATCCGAGCCA	A1	9616	2587	A1	Normal
A1_TCTGAGAAGGCAATTA	A1	19427	3188	A1	Normal
A1_TCTGAGACACTTCGAA	A1	3587	833	A1	Normal
A1_TCTGAGAGTAAGAGGA	A1	1039	328	A1	Normal
A1_TCTGAGAGTTCAGTAC	A1	715	481	A1	Normal
A1_TCTGAGATCTTGGGTA	A1	1776	1154	A1	Normal
A1_TCTGGAATCGACCAGC	A1	8672	1970	A1	Normal
A1_TCTTCGGAGTCGAGTG	A1	1039	513	A1	Normal
A1_TCTTCGGCACCAGGTC	A1	3062	1264	A1	Normal
A1_TCTTCGGCATGCCACG	A1	1151	708	A1	Normal
A1_TCTTCGGGTAACGACG	A1	1549	281	A1	Normal
A1_TCTTCGGGTCTCGTTC	A1	3772	829	A1	Normal
A1_TCTTCGGTCGGCGCTA	A1	2611	1310	A1	Normal
A1_TCTTCGGTCTCTGTCG	A1	858	231	A1	Normal
A1_TCTTTCCAGACACTAA	A1	6743	2248	A1	Normal
A1_TCTTTCCCAAGAAAGG	A1	10475	3130	A1	Normal
A1_TCTTTCCTCCGAGCCA	A1	8789	2422	A1	Normal
A1_TCTTTCCTCGCCTGTT	A1	24364	4206	A1	Normal
A1_TGAAAGAAGCTGCCCA	A1	2127	789	A1	Normal
A1_TGAAAGAAGGGTCGAT	A1	1616	288	A1	Normal
A1_TGAAAGATCTCTAAGG	A1	6756	1840	A1	Normal
A1_TGACAACCATTTCACT	A1	21520	4496	A1	Normal
A1_TGACAACGTGACCAAG	A1	21579	4520	A1	Normal
A1_TGACGGCAGAGGTACC	A1	4709	1868	A1	Normal
A1_TGACGGCAGGCAGTCA	A1	1440	848	A1	Normal
A1_TGACGGCCATGACATC	A1	3131	1473	A1	Normal
A1_TGACGGCGTCAGTGGA	A1	542	379	A1	Normal
A1_TGACGGCGTCGCATCG	A1	2588	335	A1	Normal
A1_TGACGGCGTGTGACGA	A1	3935	533	A1	Normal
A1_TGACGGCTCAACACCA	A1	19087	4596	A1	Normal
A1_TGACGGCTCTGATACG	A1	10528	3110	A1	Normal
A1_TGACGGCTCTGGTGTA	A1	3858	376	A1	Normal
A1_TGACTAGCACAAGCCC	A1	8907	2093	A1	Normal
A1_TGACTAGCATTCTCAT	A1	2159	723	A1	Normal
A1_TGACTAGGTTTGGGCC	A1	3262	1136	A1	Normal
A1_TGACTTTAGCTCTCGG	A1	25467	4491	A1	Normal
A1_TGACTTTAGGACACCA	A1	4061	1690	A1	Normal
A1_TGACTTTAGGCTAGCA	A1	3965	1288	A1	Normal
A1_TGACTTTCAATGCCAT	A1	5532	1316	A1	Normal
A1_TGACTTTGTAGGGACT	A1	748	492	A1	Normal
A1_TGACTTTGTATTCTCT	A1	5661	2197	A1	Normal
A1_TGACTTTGTGTTCTTT	A1	5905	2242	A1	Normal
A1_TGACTTTTCAGCTTAG	A1	7494	2603	A1	Normal
A1_TGACTTTTCATTGCGA	A1	19169	3172	A1	Normal
A1_TGAGAGGAGCACCGCT	A1	103932	8664	A1	Normal
A1_TGAGAGGAGGTGATTA	A1	9467	2880	A1	Normal
A1_TGAGAGGAGTGCGTGA	A1	31313	5200	A1	Normal
A1_TGAGAGGAGTGTTTGC	A1	104850	9340	A1	Normal
A1_TGAGAGGCAAATCCGT	A1	136010	10738	A1	Normal
A1_TGAGAGGTCTGCTTGC	A1	3940	1688	A1	Normal
A1_TGAGCATAGGCGACAT	A1	4805	1250	A1	Normal
A1_TGAGCATAGTACGCGA	A1	6959	1921	A1	Normal
A1_TGAGCATCAGATGGGT	A1	1308	200	A1	Normal
A1_TGAGCATTCCAAATGC	A1	9892	2937	A1	Normal
A1_TGAGCCGAGTACGACG	A1	1771	267	A1	Normal
A1_TGAGCCGCAAATTGCC	A1	638	430	A1	Normal
A1_TGAGCCGCAGAAGCAC	A1	3048	235	A1	Normal
A1_TGAGCCGGTAGCAAAT	A1	4143	828	A1	Normal
A1_TGAGCCGGTAGCGTCC	A1	16042	3034	A1	Normal
A1_TGAGGGACAACACCCG	A1	5355	2012	A1	Normal
A1_TGAGGGAGTACAGTTC	A1	2084	882	A1	Normal
A1_TGAGGGAGTATGAATG	A1	20551	5068	A1	Normal
A1_TGAGGGATCAAGGCTT	A1	87270	9226	A1	Normal
A1_TGAGGGATCGGCGCTA	A1	608	412	A1	Normal
A1_TGAGGGATCGTTTGCC	A1	6838	2066	A1	Normal
A1_TGATTTCCACTGAAGG	A1	25119	5189	A1	Normal
A1_TGATTTCCAGTTCCCT	A1	13531	2757	A1	Normal
A1_TGATTTCCATCGACGC	A1	1512	387	A1	Normal
A1_TGATTTCGTAAGGGCT	A1	1319	700	A1	Normal
A1_TGATTTCGTACTCTCC	A1	1079	537	A1	Normal
A1_TGATTTCGTAGCGTAG	A1	24263	3877	A1	Normal
A1_TGATTTCTCGGATGTT	A1	2709	204	A1	Normal
A1_TGCACCTAGACAAGCC	A1	1649	366	A1	Normal
A1_TGCACCTCAGGCGATA	A1	2559	1326	A1	Normal
A1_TGCCAAAAGACACTAA	A1	9051	1815	A1	Normal
A1_TGCCAAAAGGAGTTGC	A1	21870	3724	A1	Normal
A1_TGCCAAACACACCGAC	A1	3037	412	A1	Normal
A1_TGCCAAACACATTAGC	A1	10093	2530	A1	Normal
A1_TGCCAAACACGACTCG	A1	4994	1729	A1	Normal
A1_TGCCAAAGTCTAGTCA	A1	4405	832	A1	Normal
A1_TGCCAAAGTTATGTGC	A1	1009	287	A1	Normal
A1_TGCCAAAGTTGAACTC	A1	1736	315	A1	Normal
A1_TGCCAAATCCGTCAAA	A1	7706	2445	A1	Normal
A1_TGCCCATCACATCCAA	A1	2836	573	A1	Normal
A1_TGCCCATGTCAACATC	A1	5032	1282	A1	Normal
A1_TGCCCATGTCATGCCG	A1	39063	4853	A1	Normal
A1_TGCCCATGTCTCCATC	A1	7074	1616	A1	Normal
A1_TGCCCATGTGACCAAG	A1	1066	235	A1	Normal
A1_TGCCCATGTGCTAGCC	A1	1083	658	A1	Normal
A1_TGCCCATTCACGCGGT	A1	1393	741	A1	Normal
A1_TGCCCTAGTCCTCTTG	A1	1232	822	A1	Normal
A1_TGCCCTATCGGCGCAT	A1	25079	5015	A1	Normal
A1_TGCGCAGAGAAGGCCT	A1	3598	1254	A1	Normal
A1_TGCGCAGAGAGTACCG	A1	6146	1732	A1	Normal
A1_TGCGCAGAGTATCGAA	A1	1521	638	A1	Normal
A1_TGCGCAGCACGAAACG	A1	2523	1236	A1	Normal
A1_TGCGCAGGTAAGAGGA	A1	2874	1081	A1	Normal
A1_TGCGCAGTCACCCTCA	A1	5896	1373	A1	Normal
A1_TGCGGGTCAACACCCG	A1	18623	2970	A1	Normal
A1_TGCGGGTGTGGCTCCA	A1	5335	1591	A1	Normal
A1_TGCGTGGAGAAGATTC	A1	68372	8577	A1	Normal
A1_TGCGTGGGTGCACGAA	A1	27406	3944	A1	Normal
A1_TGCGTGGGTGCGAAAC	A1	19016	3253	A1	Normal
A1_TGCTACCAGTAGCCGA	A1	5562	1502	A1	Normal
A1_TGCTACCCACCAGCAC	A1	2408	843	A1	Normal
A1_TGCTACCCACGGCGTT	A1	3488	1071	A1	Normal
A1_TGCTACCGTAGTGAAT	A1	1405	203	A1	Normal
A1_TGCTACCGTCCGAGTC	A1	2022	456	A1	Normal
A1_TGCTACCGTGACCAAG	A1	3457	392	A1	Normal
A1_TGCTACCGTTCCGTCT	A1	2859	454	A1	Normal
A1_TGCTACCTCTGCTGTC	A1	597	385	A1	Normal
A1_TGCTACCTCTTCGAGA	A1	7370	2248	A1	Normal
A1_TGCTGCTCAAACCCAT	A1	6162	1576	A1	Normal
A1_TGCTGCTCAAGACACG	A1	86158	9915	A1	Normal
A1_TGCTGCTGTTCGCGAC	A1	2476	702	A1	Normal
A1_TGGACGCAGATGTGTA	A1	2970	1493	A1	Normal
A1_TGGACGCAGGCAAAGA	A1	7201	1157	A1	Normal
A1_TGGACGCCAGCCAATT	A1	56800	7844	A1	Normal
A1_TGGACGCCAGGGTTAG	A1	1181	239	A1	Normal
A1_TGGACGCGTCGCGAAA	A1	1603	321	A1	Normal
A1_TGGACGCTCTTGAGGT	A1	8609	1947	A1	Normal
A1_TGGCCAGAGCCCAGCT	A1	5027	1238	A1	Normal
A1_TGGCTGGAGGCCCTTG	A1	11616	2603	A1	Normal
A1_TGGCTGGAGTCGAGTG	A1	57419	7607	A1	Normal
A1_TGGCTGGCACTGAAGG	A1	1791	412	A1	Normal
A1_TGGCTGGCATTTGCCC	A1	1167	338	A1	Normal
A1_TGGCTGGGTCGCATAT	A1	16186	3759	A1	Normal
A1_TGGGAAGGTCCGTCAG	A1	104753	9267	A1	Normal
A1_TGGGAAGGTGACCAAG	A1	2373	783	A1	Normal
A1_TGGGAAGGTGTGGTTT	A1	1526	943	A1	Normal
A1_TGGGCGTAGAATTCCC	A1	3029	335	A1	Normal
A1_TGGGCGTGTAGGGTAC	A1	714	415	A1	Normal
A1_TGGGCGTTCAACACTG	A1	3513	1644	A1	Normal
A1_TGGTTAGAGTCTCGGC	A1	11832	2338	A1	Normal
A1_TGGTTAGCACCAGATT	A1	3012	1434	A1	Normal
A1_TGGTTAGCACGCGAAA	A1	22000	3782	A1	Normal
A1_TGGTTAGGTCGGATCC	A1	7728	2458	A1	Normal
A1_TGGTTAGTCTGGCGTG	A1	24305	4030	A1	Normal
A1_TGGTTCCAGATCCTGT	A1	9486	3069	A1	Normal
A1_TGGTTCCCAGCGTTCG	A1	1214	641	A1	Normal
A1_TGGTTCCGTACAGTGG	A1	6784	1882	A1	Normal
A1_TGTATTCAGTGCTGCC	A1	1708	752	A1	Normal
A1_TGTATTCCACATCCGG	A1	1696	286	A1	Normal
A1_TGTATTCTCATGGTCA	A1	17903	4003	A1	Normal
A1_TGTATTCTCCACGTGG	A1	4156	1506	A1	Normal
A1_TGTCCCAAGACAAAGG	A1	536	318	A1	Normal
A1_TGTCCCATCAATCACG	A1	1099	353	A1	Normal
A1_TGTCCCATCCTCAATT	A1	22878	4043	A1	Normal
A1_TGTGGTAAGCTAAGAT	A1	20146	4063	A1	Normal
A1_TGTGGTAAGTAAGTAC	A1	2016	830	A1	Normal
A1_TGTGGTAGTCTTGCGG	A1	19319	4473	A1	Normal
A1_TGTGGTATCATGTCTT	A1	6124	2115	A1	Normal
A1_TGTGTTTCAGTCGTGC	A1	1576	241	A1	Normal
A1_TGTGTTTGTAAATGTG	A1	6228	2218	A1	Normal
A1_TGTGTTTGTGCACTTA	A1	1790	516	A1	Normal
A1_TGTTCCGCAACACCTA	A1	14871	2844	A1	Normal
A1_TGTTCCGCAAGGACAC	A1	3457	1518	A1	Normal
A1_TGTTCCGGTTTAGCTG	A1	1292	203	A1	Normal
A1_TTAACTCAGGGTCGAT	A1	8885	1818	A1	Normal
A1_TTAACTCCAGGACGTA	A1	2429	1022	A1	Normal
A1_TTAACTCCAGTGGAGT	A1	8528	2592	A1	Normal
A1_TTAACTCCATAACCTG	A1	7960	2119	A1	Normal
A1_TTAACTCCATGGTCTA	A1	10738	2365	A1	Normal
A1_TTAGGACGTAGCCTCG	A1	3717	1612	A1	Normal
A1_TTAGGACGTTCAGTAC	A1	7727	2004	A1	Normal
A1_TTAGGCAAGGCCATAG	A1	2419	710	A1	Normal
A1_TTAGGCACATACCATG	A1	2436	1262	A1	Normal
A1_TTAGGCATCAAACAAG	A1	12714	3622	A1	Normal
A1_TTAGGCATCAAGATCC	A1	10254	2813	A1	Normal
A1_TTAGTTCGTCCAGTTA	A1	49344	7440	A1	Normal
A1_TTATGCTCACCAACCG	A1	72738	8909	A1	Normal
A1_TTATGCTTCAATCACG	A1	4578	1613	A1	Normal
A1_TTATGCTTCGTCTGCT	A1	1456	776	A1	Normal
A1_TTCCCAGTCAAACGGG	A1	4280	1217	A1	Normal
A1_TTCCCAGTCGGATGGA	A1	15548	2940	A1	Normal
A1_TTCCCAGTCGGCTTGG	A1	1639	776	A1	Normal
A1_TTCGAAGCAGCTGCAC	A1	26139	4154	A1	Normal
A1_TTCGAAGCATTAACCG	A1	964	596	A1	Normal
A1_TTCGAAGGTCGGCATC	A1	3352	1352	A1	Normal
A1_TTCGAAGTCAATCACG	A1	701	434	A1	Normal
A1_TTCGAAGTCACAATGC	A1	14468	3163	A1	Normal
A1_TTCGGTCAGATGCCAG	A1	5664	2147	A1	Normal
A1_TTCTACAAGAGGTTAT	A1	35907	6118	A1	Normal
A1_TTCTACATCGAGCCCA	A1	2445	1239	A1	Normal
A1_TTCTACATCGTTGCCT	A1	2018	961	A1	Normal
A1_TTCTCAAAGAAGGACA	A1	2408	441	A1	Normal
A1_TTCTCAAAGACAAGCC	A1	3422	1411	A1	Normal
A1_TTCTCAAAGTGGTCCC	A1	1740	465	A1	Normal
A1_TTCTCAACAATCAGAA	A1	8473	2666	A1	Normal
A1_TTCTCAACAGACGCTC	A1	15847	3051	A1	Normal
A1_TTCTCAACATAGAAAC	A1	91447	9062	A1	Normal
A1_TTCTCAAGTATGAAAC	A1	2171	409	A1	Normal
A1_TTCTCCTAGAAACGAG	A1	16462	2924	A1	Normal
A1_TTCTCCTTCCACGACG	A1	56287	8171	A1	Normal
A1_TTCTCCTTCCCAGGTG	A1	5386	1546	A1	Normal
A1_TTCTTAGAGCACACAG	A1	1348	507	A1	Normal
A1_TTCTTAGAGTCCTCCT	A1	6211	1716	A1	Normal
A1_TTCTTAGGTACAGCAG	A1	1341	384	A1	Normal
A1_TTGAACGTCATCTGCC	A1	1493	317	A1	Normal
A1_TTGAACGTCGAATCCA	A1	841	475	A1	Normal
A1_TTGAACGTCGCCTGTT	A1	9221	2437	A1	Normal
A1_TTGAACGTCTACCTGC	A1	3664	1704	A1	Normal
A1_TTGAACGTCTTCATGT	A1	565	404	A1	Normal
A1_TTGACTTAGACGCAAC	A1	5170	1709	A1	Normal
A1_TTGACTTAGAGACTAT	A1	3467	1151	A1	Normal
A1_TTGACTTAGGGTTTCT	A1	7443	2438	A1	Normal
[truncated: 14,802 more rows]
