# Supplementary material for: Mendelian randomization integrated with multi-omics analysis identifies TNIK as a key gene in gut microbiota-induced IBD development
Source: Front Immunol. 2025 Nov 18;16:1678444. doi: 10.3389/fimmu.2025.1678444 (PMC12669205; doi:10.3389/fimmu.2025.1678444)
Supplement: Supplementary file 11 [file SupplementaryFile4.zip]

Archive with 25 entries (22 files):
- Supplementary File 4/
- Supplementary File 4/CD/
- Supplementary File 4/CD/01.results_all_TrMGs.csv
- Supplementary File 4/CD/02.results.csv
- Supplementary File 4/CD/04.results_finall(F)_clean.csv
- Supplementary File 4/CD/06.gene.csv
- Supplementary File 4/CD/07_het_res(all.exposure).csv
- Supplementary File 4/CD/08_pleiotropy_res(p0.05).csv
- Supplementary File 4/CD/09_steiger_res(all.exposure).csv
- Supplementary File 4/CD/clumping_all.csv
- Supplementary File 4/CD/dat.all.csv
- Supplementary File 4/CD/expo.all.csv
- Supplementary File 4/CD/flora.csv
- Supplementary File 4/UC/
- Supplementary File 4/UC/01.results_all_TrMGs.csv
- Supplementary File 4/UC/02.results.csv
- Supplementary File 4/UC/04.results_finall(F)_clean.csv
- Supplementary File 4/UC/06.gene.csv
- Supplementary File 4/UC/07_het_res(all.exposure).csv
- Supplementary File 4/UC/08_pleiotropy_res(p0.05).csv
- Supplementary File 4/UC/09_steiger_res(all.exposure).csv
- Supplementary File 4/UC/clumping_all.csv
- Supplementary File 4/UC/dat.all.csv
- Supplementary File 4/UC/expo.all.csv
- Supplementary File 4/UC/flora.csv
