# Supplementary material for: Mendelian randomization integrated with multi-omics analysis identifies TNIK as a key gene in gut microbiota-induced IBD development
Source: Front Immunol. 2025 Nov 18;16:1678444. doi: 10.3389/fimmu.2025.1678444 (PMC12669205; doi:10.3389/fimmu.2025.1678444)
Supplement: Supplementary file 11 [file SupplementaryFile4.zip › Supplementary File 4/CD/01.results_all_TrMGs.csv]

	id.exposure	id.outcome	outcome	exposure	method	nsnp	b	se	pval	lo_ci	up_ci	or	or_lci95	or_uci95	FDR
1	04WSwZ	Crohn's disease	Crohn's disease || id:ieu-a-30	genus.Hungatella.id.11306	MR Egger	7	-1.16916894512301	0.604152661245535	0.110746840701281	-2.35330816116426	0.014970270918236	0.310624980433182	0.095054186938585	1.015082886685	0.854168857498763
2	04WSwZ	Crohn's disease	Crohn's disease || id:ieu-a-30	genus.Hungatella.id.11306	Weighted median	7	-0.0647999587583866	0.131789665152014	0.622936908264478	-0.323107702456333	0.19350778493956	0.937254934266583	0.723895884804311	1.2134988335298	0.934885630091261
3	04WSwZ	Crohn's disease	Crohn's disease || id:ieu-a-30	genus.Hungatella.id.11306	Inverse variance weighted	7	-0.198583997092916	0.109781386172305	0.0704659068281896	-0.413755513990634	0.0165875198048014	0.819890899395891	0.661162576507424	1.01672585654075	0.750924562664041
4	04WSwZ	Crohn's disease	Crohn's disease || id:ieu-a-30	genus.Hungatella.id.11306	Simple mode	7	-0.0385461967822712	0.202836628248444	0.85554747125086	-0.436105988149221	0.359013594584678	0.962187253758013	0.646549195751172	1.4319162677463	0.970964813147413
5	04WSwZ	Crohn's disease	Crohn's disease || id:ieu-a-30	genus.Hungatella.id.11306	Weighted mode	7	-0.0261565843245818	0.206984533217693	0.903567598628386	-0.431846269431261	0.379533100782097	0.974182535950894	0.64930918768366	1.46160200926354	0.978710283935264
6	0GOBG5	Crohn's disease	Crohn's disease || id:ieu-a-30	class.Deltaproteobacteria.id.3087	MR Egger	13	0.128717059528296	0.377955678933707	0.739849140365651	-0.612076071181768	0.869510190238361	1.13736827112012	0.542224004124289	2.38574200756751	0.946405522394072
7	0GOBG5	Crohn's disease	Crohn's disease || id:ieu-a-30	class.Deltaproteobacteria.id.3087	Weighted median	13	0.200957811184271	0.156507450058063	0.199136935738505	-0.105796790929532	0.507712413298075	1.22257319182018	0.899607437894261	1.66148605091132	0.916542977120127
8	0GOBG5	Crohn's disease	Crohn's disease || id:ieu-a-30	class.Deltaproteobacteria.id.3087	Inverse variance weighted	13	0.110535024540146	0.128572012825629	0.389947294013378	-0.141466120598087	0.362536169678378	1.11687546641669	0.868084585273256	1.4369691947598	0.934885630091261
9	0GOBG5	Crohn's disease	Crohn's disease || id:ieu-a-30	class.Deltaproteobacteria.id.3087	Simple mode	13	0.175837717806337	0.253042392034112	0.500355821097916	-0.320125370580522	0.671800806193196	1.19224456288759	0.726058005053855	1.95775969390983	0.934885630091261
10	0GOBG5	Crohn's disease	Crohn's disease || id:ieu-a-30	class.Deltaproteobacteria.id.3087	Weighted mode	13	0.189622982412299	0.226075212702458	0.417998981554795	-0.253484434484518	0.632730399309116	1.20879377522295	0.776091825100438	1.88274421113591	0.934885630091261
11	0ifc8g	Crohn's disease	Crohn's disease || id:ieu-a-30	genus.Olsenella.id.822	MR Egger	13	-0.54881376374754	0.220919439578462	0.03034510035274	-0.981815865321324	-0.115811662173755	0.57763461525129	0.374630202837114	0.890642949259429	0.516356143099044
12	0ifc8g	Crohn's disease	Crohn's disease || id:ieu-a-30	genus.Olsenella.id.822	Weighted median	13	-0.147677398809932	0.0863956725818886	0.087392659701464	-0.317012917070434	0.0216581194505693	0.862709381128165	0.7283213472868	1.02189435893805	0.788027828932004
13	0ifc8g	Crohn's disease	Crohn's disease || id:ieu-a-30	genus.Olsenella.id.822	Inverse variance weighted	13	-0.0733181418261748	0.0652448061612528	0.261123710330628	-0.20119796190223	0.0545616782498807	0.929305132159538	0.817750532078544	1.05607761142381	0.916542977120127
14	0ifc8g	Crohn's disease	Crohn's disease || id:ieu-a-30	genus.Olsenella.id.822	Simple mode	13	-0.187772664664365	0.168920077095128	0.288082681115275	-0.518856015770816	0.143310686442085	0.828803102048849	0.595201059273882	1.15408830556148	0.916542977120127
15	0ifc8g	Crohn's disease	Crohn's disease || id:ieu-a-30	genus.Olsenella.id.822	Weighted mode	13	-0.187772664664365	0.151873824427551	0.239973167347274	-0.485445360542365	0.109900031213635	0.828803102048849	0.61542305057828	1.11616648307264	0.916542977120127
16	0kujzG	Crohn's disease	Crohn's disease || id:ieu-a-30	phylum.Tenericutes.id.3919	MR Egger	19	0.196536825068596	0.297385620249547	0.517544695162535	-0.386338990620516	0.779412640757709	1.21718014279516	0.679540128901392	2.18019133382162	0.934885630091261
17	0kujzG	Crohn's disease	Crohn's disease || id:ieu-a-30	phylum.Tenericutes.id.3919	Weighted median	19	-0.162052253289191	0.122434442726429	0.185641285701645	-0.402023761032993	0.0779192544546103	0.850396767351037	0.668964850205624	1.08103536635566	0.916542977120127
18	0kujzG	Crohn's disease	Crohn's disease || id:ieu-a-30	phylum.Tenericutes.id.3919	Inverse variance weighted	19	-0.0271916471615304	0.0850028008798223	0.749050816302417	-0.193797136885982	0.139413842562921	0.973174717479228	0.823825011025248	1.14959975488259	0.946405522394072
19	0kujzG	Crohn's disease	Crohn's disease || id:ieu-a-30	phylum.Tenericutes.id.3919	Simple mode	19	-0.242342713848639	0.225327099306827	0.29634962895206	-0.68398382849002	0.199298400792742	0.784787174026072	0.504602732055687	1.22054612349554	0.916542977120127
20	0kujzG	Crohn's disease	Crohn's disease || id:ieu-a-30	phylum.Tenericutes.id.3919	Weighted mode	19	-0.212260434084584	0.198337488164783	0.298671491133299	-0.601001910887557	0.17648104271839	0.808754043018032	0.548262051104172	1.19301181028437	0.916542977120127
21	0qJ3eB	Crohn's disease	Crohn's disease || id:ieu-a-30	genus..Eubacteriumxylanophilumgroup.id.14375	MR Egger	13	0.640265561229205	0.41646547816625	0.152452506312403	-0.176006775976646	1.45653789843506	1.89698457797688	0.838612300900456	4.29107763530085	0.916542977120127
22	0qJ3eB	Crohn's disease	Crohn's disease || id:ieu-a-30	genus..Eubacteriumxylanophilumgroup.id.14375	Weighted median	13	-0.0101730611166947	0.162390896508644	0.950048785951845	-0.328459218273637	0.308113096040248	0.989878509444571	0.720032291786964	1.36085488753346	0.988922795586587
23	0qJ3eB	Crohn's disease	Crohn's disease || id:ieu-a-30	genus..Eubacteriumxylanophilumgroup.id.14375	Inverse variance weighted	13	0.0926858994897572	0.123186119468675	0.451807309957006	-0.148758894668845	0.33413069364836	1.0971170761087	0.861776868850005	1.39672567482061	0.934885630091261
24	0qJ3eB	Crohn's disease	Crohn's disease || id:ieu-a-30	genus..Eubacteriumxylanophilumgroup.id.14375	Simple mode	13	0.00325067083193331	0.275185300845773	0.990769197334011	-0.536112518825782	0.542613860489648	1.00325595999192	0.58501808434035	1.72049813194104	0.996354613984386
25	0qJ3eB	Crohn's disease	Crohn's disease || id:ieu-a-30	genus..Eubacteriumxylanophilumgroup.id.14375	Weighted mode	13	0.00325067083193331	0.280492536896326	0.990943846008611	-0.546514701484865	0.553016043148731	1.00325595999192	0.578964160965387	1.73848847497051	0.996354613984386
26	0VJl7w	Crohn's disease	Crohn's disease || id:ieu-a-30	genus.Sellimonas.id.14369	MR Egger	23	-0.294237296233753	0.250227549576147	0.252802359595144	-0.784683293403001	0.196208700935495	0.745099661120179	0.456264180781734	1.21678082213293	0.916542977120127
27	0VJl7w	Crohn's disease	Crohn's disease || id:ieu-a-30	genus.Sellimonas.id.14369	Weighted median	23	-0.114464769413395	0.0594333919774979	0.054112659380003	-0.23095421768929	0.0020246788625012	0.89184335802932	0.793775806093959	1.00202672990875	0.686904466760444
28	0VJl7w	Crohn's disease	Crohn's disease || id:ieu-a-30	genus.Sellimonas.id.14369	Inverse variance weighted	23	-0.0682850755468695	0.0436671605622763	0.117873314225762	-0.153872710248931	0.0173025591551921	0.933994176720954	0.857381149898957	1.01745311551515	0.857629975918475
29	0VJl7w	Crohn's disease	Crohn's disease || id:ieu-a-30	genus.Sellimonas.id.14369	Simple mode	23	-0.129058743588785	0.104759501018539	0.230972413533469	-0.334387365585122	0.0762698784075516	0.878922332976954	0.715776461350627	1.07925380215491	0.916542977120127
30	0VJl7w	Crohn's disease	Crohn's disease || id:ieu-a-30	genus.Sellimonas.id.14369	Weighted mode	23	-0.129058743588785	0.105449740527228	0.23394052961078	-0.335740235022151	0.0776227478445813	0.878922332976954	0.714808763984011	1.0807148797394	0.916542977120127
31	1MOIzt	Crohn's disease	Crohn's disease || id:ieu-a-30	family.Oxalobacteraceae.id.2966	MR Egger	20	-0.461312011551056	0.291650810286941	0.131123682746348	-1.03294759971346	0.110323576611349	0.630455937172209	0.355956196331437	1.11663933037871	0.901336958705567
32	1MOIzt	Crohn's disease	Crohn's disease || id:ieu-a-30	family.Oxalobacteraceae.id.2966	Weighted median	20	0.266625292740496	0.0826424400431543	0.00125423111034514	0.104646110255914	0.428604475225079	1.30555115517041	1.11031761080541	1.53511373878902	0.0717926788721898
33	1MOIzt	Crohn's disease	Crohn's disease || id:ieu-a-30	family.Oxalobacteraceae.id.2966	Inverse variance weighted	20	0.269203872118834	0.0734754776818521	0.000248442503599413	0.125191935862404	0.413215808375265	1.30892196654111	1.13336596576597	1.51167122204517	0.0201620647151831
34	1MOIzt	Crohn's disease	Crohn's disease || id:ieu-a-30	family.Oxalobacteraceae.id.2966	Simple mode	20	0.268972251468843	0.130135620647546	0.0526488121379231	0.0139064349996533	0.524038067938032	1.30861882829233	1.01400357925461	1.6888335236647	0.677371912262303
35	1MOIzt	Crohn's disease	Crohn's disease || id:ieu-a-30	family.Oxalobacteraceae.id.2966	Weighted mode	20	0.251989581508586	0.128164873152151	0.0640667178277845	0.000786430130370386	0.503192732886802	1.2865826329649	1.00078673944763	1.65399360942824	0.729216108300479
36	1zkgJk	Crohn's disease	Crohn's disease || id:ieu-a-30	genus.FamilyXIIIUCG001.id.11294	MR Egger	12	0.50190608366075	0.338975287088392	0.169502302370287	-0.162485479032499	1.166297646354	1.65186686830907	0.850028433371037	3.21008573771575	0.916542977120127
37	1zkgJk	Crohn's disease	Crohn's disease || id:ieu-a-30	genus.FamilyXIIIUCG001.id.11294	Weighted median	12	0.209479882663091	0.146267209890338	0.152094446131313	-0.0772038487219709	0.496163614048154	1.23303656944922	0.925701131379198	1.64240825690027	0.916542977120127
38	1zkgJk	Crohn's disease	Crohn's disease || id:ieu-a-30	genus.FamilyXIIIUCG001.id.11294	Inverse variance weighted	12	0.237968740526874	0.113483610749479	0.0359985610950171	0.0155408634578961	0.460396617595852	1.26866953426385	1.01566225068195	1.58470238121832	0.546339429961902
39	1zkgJk	Crohn's disease	Crohn's disease || id:ieu-a-30	genus.FamilyXIIIUCG001.id.11294	Simple mode	12	0.0590473621289471	0.248274635153997	0.816384190415324	-0.427570922772887	0.545665647030781	1.06082548250366	0.652091152243386	1.7257567449851	0.960425215879643
40	1zkgJk	Crohn's disease	Crohn's disease || id:ieu-a-30	genus.FamilyXIIIUCG001.id.11294	Weighted mode	12	0.0649589261573521	0.269082119766239	0.813678897224749	-0.462442028584476	0.592359880899181	1.06711519296251	0.629743913599534	1.80825064039534	0.960425215879643
41	2920qK	Crohn's disease	Crohn's disease || id:ieu-a-30	genus.Paraprevotella.id.962	MR Egger	25	-0.0119047660994047	0.239874939957492	0.960846467890229	-0.482059648416089	0.458250116217279	0.988165815266013	0.617510227159159	1.5813044634946	0.990149997386517
42	2920qK	Crohn's disease	Crohn's disease || id:ieu-a-30	genus.Paraprevotella.id.962	Weighted median	25	-0.0854251553946358	0.0822707030182149	0.299110697168086	-0.246675733310337	0.0758254225210655	0.918121856950754	0.781394032510705	1.0787742280322	0.916542977120127
43	2920qK	Crohn's disease	Crohn's disease || id:ieu-a-30	genus.Paraprevotella.id.962	Inverse variance weighted	25	-0.0140164188925735	0.0591268305345271	0.812612704115586	-0.129905006740247	0.1018721689551	0.986081353766131	0.878178848029888	1.107241922789	0.960425215879643
44	2920qK	Crohn's disease	Crohn's disease || id:ieu-a-30	genus.Paraprevotella.id.962	Simple mode	25	-0.19137509480536	0.156104844353113	0.232115179248264	-0.497340589737462	0.114590400126742	0.825822768218396	0.60814582030902	1.12141401245076	0.916542977120127
45	2920qK	Crohn's disease	Crohn's disease || id:ieu-a-30	genus.Paraprevotella.id.962	Weighted mode	25	-0.171409499469144	0.148968160759947	0.261214086399506	-0.463387094558641	0.120568095620352	0.842476509141352	0.629149045193574	1.12813755957719	0.916542977120127
46	2fZ97I	Crohn's disease	Crohn's disease || id:ieu-a-30	order.Selenomonadales.id.2165	MR Egger	13	-0.11100778188989	0.495987330046147	0.827006260251038	-1.08314294878034	0.861127385000558	0.894931784641327	0.338529869829851	2.36582638797531	0.964137849116214
47	2fZ97I	Crohn's disease	Crohn's disease || id:ieu-a-30	order.Selenomonadales.id.2165	Weighted median	13	0.0626744771923787	0.181813257263089	0.73030566188023	-0.293679507043276	0.419028461428033	1.06468020512612	0.745515385589509	1.52048362930976	0.943963121239368
48	2fZ97I	Crohn's disease	Crohn's disease || id:ieu-a-30	order.Selenomonadales.id.2165	Inverse variance weighted	13	-0.0557899107839244	0.137827797123405	0.685639364233207	-0.325932393145798	0.21435257157795	0.945737804334542	0.721853988059394	1.23905943493094	0.935258274479957
49	2fZ97I	Crohn's disease	Crohn's disease || id:ieu-a-30	order.Selenomonadales.id.2165	Simple mode	13	0.257316113361421	0.358559586849814	0.486716340077203	-0.445460676864215	0.960092903587056	1.29345394021314	0.640529131102763	2.61193912066503	0.934885630091261
50	2fZ97I	Crohn's disease	Crohn's disease || id:ieu-a-30	order.Selenomonadales.id.2165	Weighted mode	13	0.257316113361421	0.345864814108068	0.471206798646309	-0.420578922290392	0.935211149013233	1.29345394021314	0.656666550848946	2.54775135613346	0.934885630091261
51	2pTcJO	Crohn's disease	Crohn's disease || id:ieu-a-30	genus.Catenibacterium.id.2153	MR Egger	7	1.7778568588525	1.61722558627956	0.321718320377796	-1.39190529025544	4.94761900796043	5.91716150765372	0.248601195681888	140.839227307907	0.916542977120127
52	2pTcJO	Crohn's disease	Crohn's disease || id:ieu-a-30	genus.Catenibacterium.id.2153	Weighted median	7	-0.0410172367515494	0.116946959446407	0.725788160202305	-0.270233277266507	0.188198803763408	0.959812585754141	0.763201436024392	1.20707346224465	0.941828424370765
53	2pTcJO	Crohn's disease	Crohn's disease || id:ieu-a-30	genus.Catenibacterium.id.2153	Inverse variance weighted	7	-0.214764043751511	0.172915468238528	0.214230092176376	-0.553678361499026	0.124150273996004	0.806731771123807	0.574831478794266	1.13218599633004	0.916542977120127
54	2pTcJO	Crohn's disease	Crohn's disease || id:ieu-a-30	genus.Catenibacterium.id.2153	Simple mode	7	0.043245355971145	0.145994435235869	0.7770531063185	-0.242903737091158	0.329394449033448	1.04419406267149	0.784347013662655	1.3901260813461	0.953029591103321
55	2pTcJO	Crohn's disease	Crohn's disease || id:ieu-a-30	genus.Catenibacterium.id.2153	Weighted mode	7	0.0328689750057169	0.124208079174337	0.800151563685201	-0.210578860175983	0.276316810187417	1.03341512715919	0.810115166809636	1.31826543779841	0.960425215879643
56	37LLWX	Crohn's disease	Crohn's disease || id:ieu-a-30	genus.Intestinibacter.id.11345	MR Egger	25	-1.17458546629767	0.223669006554244	2.50543936454784e-05	-1.61297671914398	-0.736194213451348	0.308947022100135	0.199293489497389	0.478933168892063	0.00330404816199746
57	37LLWX	Crohn's disease	Crohn's disease || id:ieu-a-30	genus.Intestinibacter.id.11345	Weighted median	25	-0.129698992817948	0.116548463042761	0.265780096798239	-0.358133980381759	0.0987359947458635	0.878359783735848	0.698979419203219	1.10377485872753	0.916542977120127
58	37LLWX	Crohn's disease	Crohn's disease || id:ieu-a-30	genus.Intestinibacter.id.11345	Inverse variance weighted	25	-0.233939453736903	0.0931831960540571	0.0120549182524595	-0.416578518002855	-0.0513003894709509	0.79140973134683	0.659298743942413	0.949993259694681	0.32610099375243
59	37LLWX	Crohn's disease	Crohn's disease || id:ieu-a-30	genus.Intestinibacter.id.11345	Simple mode	25	-0.00809376102014303	0.237483178689437	0.973094106384949	-0.47356079125144	0.457373269211154	0.991938905273115	0.622780723250018	1.57991850913378	0.994823698715081
60	37LLWX	Crohn's disease	Crohn's disease || id:ieu-a-30	genus.Intestinibacter.id.11345	Weighted mode	25	-0.013698316388409	0.233290973146541	0.953663114232081	-0.47094862375563	0.443551990978812	0.986395078609758	0.624409657410501	1.55823222712568	0.988922795586587
61	3m54Hn	Crohn's disease	Crohn's disease || id:ieu-a-30	order.Rhodospirillales.id.2667	MR Egger	19	-0.396399476218152	0.416189686029649	0.35421626738723	-1.21213126083626	0.41933230839996	0.672737899460177	0.297562420012573	1.52094569385129	0.934885630091261
62	3m54Hn	Crohn's disease	Crohn's disease || id:ieu-a-30	order.Rhodospirillales.id.2667	Weighted median	19	-0.0141356535023462	0.107663801137248	0.895542426517874	-0.225156703731352	0.196885396726659	0.985963785749938	0.798391098092046	1.21760449124932	0.975758546815997
63	3m54Hn	Crohn's disease	Crohn's disease || id:ieu-a-30	order.Rhodospirillales.id.2667	Inverse variance weighted	19	0.0158243064432434	0.0769812299346663	0.837134170750732	-0.135058904228703	0.166707517115189	1.01595017382536	0.873664447641891	1.18140867295409	0.969773244198096
64	3m54Hn	Crohn's disease	Crohn's disease || id:ieu-a-30	order.Rhodospirillales.id.2667	Simple mode	19	-0.144675732959705	0.215263508667497	0.51006398596295	-0.566592209947999	0.277240744028589	0.865302836812597	0.567455918129763	1.31948399069249	0.934885630091261
65	3m54Hn	Crohn's disease	Crohn's disease || id:ieu-a-30	order.Rhodospirillales.id.2667	Weighted mode	19	-0.122955150911482	0.20084744260149	0.548073475036681	-0.516616138410403	0.270705836587439	0.884303321869432	0.596535730843751	1.31088939796322	0.934885630091261
66	3ojnFL	Crohn's disease	Crohn's disease || id:ieu-a-30	genus.Parasutterella.id.2892	MR Egger	27	-0.0282186962636073	0.211257827684722	0.894808357773138	-0.442284038525662	0.385846645998447	0.97217573235068	0.642567095722092	1.47085909139105	0.975758546815997
67	3ojnFL	Crohn's disease	Crohn's disease || id:ieu-a-30	genus.Parasutterella.id.2892	Weighted median	27	0.0969004295112934	0.0969630388231246	0.317623091127748	-0.0931471265820308	0.286947985604618	1.10175066630702	0.911059449372342	1.33235491003822	0.916542977120127
68	3ojnFL	Crohn's disease	Crohn's disease || id:ieu-a-30	genus.Parasutterella.id.2892	Inverse variance weighted	27	0.19264384765453	0.0689019163956985	0.00517531350862493	0.0575960915189605	0.327691603790099	1.21245089938205	1.05928705426644	1.38776092607904	0.194998419699975
69	3ojnFL	Crohn's disease	Crohn's disease || id:ieu-a-30	genus.Parasutterella.id.2892	Simple mode	27	0.10745418246539	0.170543533262944	0.53414822549181	-0.226811142729981	0.44171950766076	1.11343984450921	0.797071300786313	1.55537940723457	0.934885630091261
70	3ojnFL	Crohn's disease	Crohn's disease || id:ieu-a-30	genus.Parasutterella.id.2892	Weighted mode	27	0.0783128370171415	0.151118876114822	0.608686989413778	-0.217880160167911	0.374505834202194	1.08146092676642	0.804221813698957	1.45427258525007	0.934885630091261
71	4ac6lP	Crohn's disease	Crohn's disease || id:ieu-a-30	family.BacteroidalesS24.7group.id.11173	MR Egger	12	0.0900780744123708	0.353781287399798	0.804179813800748	-0.603333248891233	0.783489397715975	1.09425971405436	0.546985355730932	2.18909758598975	0.960425215879643
72	4ac6lP	Crohn's disease	Crohn's disease || id:ieu-a-30	family.BacteroidalesS24.7group.id.11173	Weighted median	12	0.0489145291896649	0.127255035970633	0.700695433105432	-0.200505341312776	0.298334399692106	1.05013059139158	0.818317119126376	1.34761235369697	0.935880608520228
73	4ac6lP	Crohn's disease	Crohn's disease || id:ieu-a-30	family.BacteroidalesS24.7group.id.11173	Inverse variance weighted	12	0.00727901180991503	0.0942773487829122	0.938457687182925	-0.177504591804593	0.192062615424423	1.00730556821206	0.837357154346499	1.21174638860392	0.986128346591619
74	4ac6lP	Crohn's disease	Crohn's disease || id:ieu-a-30	family.BacteroidalesS24.7group.id.11173	Simple mode	12	0.0316533188972803	0.212766729543468	0.884427382735685	-0.385369471007917	0.448676108802478	1.03215961303863	0.680199275860231	1.56623728456742	0.974464992912917
75	4ac6lP	Crohn's disease	Crohn's disease || id:ieu-a-30	family.BacteroidalesS24.7group.id.11173	Weighted mode	12	0.0355750677337008	0.201229775055099	0.8628876814099	-0.358835291374293	0.429985426841695	1.03621543155259	0.698489389104809	1.53723512101427	0.972592418683167
76	4IwqF1	Crohn's disease	Crohn's disease || id:ieu-a-30	genus.Methanobrevibacter.id.123	MR Egger	9	-0.376041243153468	0.409430020378714	0.388933366959465	-1.17852408309575	0.426441596788812	0.686574015980854	0.307732591327819	1.531797062463	0.934885630091261
77	4IwqF1	Crohn's disease	Crohn's disease || id:ieu-a-30	genus.Methanobrevibacter.id.123	Weighted median	9	-0.0428025568543343	0.106546700281017	0.687885845564095	-0.251634089405128	0.166028975696459	0.958100541777894	0.777529192192629	1.18060731014672	0.935258274479957
78	4IwqF1	Crohn's disease	Crohn's disease || id:ieu-a-30	genus.Methanobrevibacter.id.123	Inverse variance weighted	9	0.0344562165975365	0.10969493034911	0.753437896128782	-0.180545846886719	0.249458280081792	1.03505670907954	0.834814406178055	1.28333002291537	0.950809785186441
79	4IwqF1	Crohn's disease	Crohn's disease || id:ieu-a-30	genus.Methanobrevibacter.id.123	Simple mode	9	-0.0316627440644379	0.16290901104483	0.85073998407378	-0.350964405712305	0.287638917583429	0.968833271758555	0.704008812101851	1.33327579475041	0.970964813147413
80	4IwqF1	Crohn's disease	Crohn's disease || id:ieu-a-30	genus.Methanobrevibacter.id.123	Weighted mode	9	-0.0316627440644379	0.149630498257707	0.8377055929467	-0.324938520649543	0.261613032520667	0.968833271758555	0.722571775519962	1.29902376520442	0.969773244198096
81	4RoXzN	Crohn's disease	Crohn's disease || id:ieu-a-30	genus.Prevotella9.id.11183	MR Egger	15	-0.481631233747081	0.284239154486117	0.113984408712047	-1.03873997653987	0.0754775090457096	0.617774834275475	0.353900323850799	1.07839897322329	0.854168857498763
82	4RoXzN	Crohn's disease	Crohn's disease || id:ieu-a-30	genus.Prevotella9.id.11183	Weighted median	15	0.150776821436445	0.136296698532599	0.268622775617377	-0.116364707687449	0.417918350560339	1.16273713111975	0.890150519352665	1.51879666044319	0.916542977120127
83	4RoXzN	Crohn's disease	Crohn's disease || id:ieu-a-30	genus.Prevotella9.id.11183	Inverse variance weighted	15	0.133369820588407	0.0963916067849704	0.166473361207668	-0.0555577287101355	0.322297369886949	1.14267250401822	0.945957413192847	1.38029517315393	0.916542977120127
84	4RoXzN	Crohn's disease	Crohn's disease || id:ieu-a-30	genus.Prevotella9.id.11183	Simple mode	15	0.462339404265433	0.299069077054098	0.144422873243264	-0.1238359867606	1.04851479529147	1.58778411248371	0.883524738754334	2.85341007135812	0.916542977120127
85	4RoXzN	Crohn's disease	Crohn's disease || id:ieu-a-30	genus.Prevotella9.id.11183	Weighted mode	15	0.466053803437479	0.295654343254778	0.13726783056164	-0.113428709341887	1.04553631621684	1.59369274318968	0.892767840149423	2.84492389339466	0.90869569312342
86	5Nne58	Crohn's disease	Crohn's disease || id:ieu-a-30	family.Coriobacteriaceae.id.811	MR Egger	18	-0.424424930379317	0.480250731748989	0.389914013754721	-1.36571636460734	0.516866503848701	0.654145856395412	0.255197795822662	1.6767652716587	0.934885630091261
87	5Nne58	Crohn's disease	Crohn's disease || id:ieu-a-30	family.Coriobacteriaceae.id.811	Weighted median	18	0.064450766631983	0.157149609512925	0.681715267225696	-0.24356246801335	0.372464001277316	1.06657306596771	0.783830510168115	1.45130623303215	0.935258274479957
88	5Nne58	Crohn's disease	Crohn's disease || id:ieu-a-30	family.Coriobacteriaceae.id.811	Inverse variance weighted	18	0.0327863927090501	0.116176245645699	0.777780547810388	-0.194919048756519	0.26049183417462	1.03332978888834	0.8229012702409	1.29756811809446	0.953029591103321
89	5Nne58	Crohn's disease	Crohn's disease || id:ieu-a-30	family.Coriobacteriaceae.id.811	Simple mode	18	0.206314156636162	0.295732240336811	0.494835233118284	-0.373321034423986	0.785949347696311	1.22913928561043	0.6884441830818	2.19448928548998	0.934885630091261
90	5Nne58	Crohn's disease	Crohn's disease || id:ieu-a-30	family.Coriobacteriaceae.id.811	Weighted mode	18	0.196275978035108	0.290703396002999	0.50864392392654	-0.373502678130769	0.766054634200986	1.21686268637127	0.688319142885198	2.15126197315375	0.934885630091261
91	5XQeUV	Crohn's disease	Crohn's disease || id:ieu-a-30	family.Porphyromonadaceae.id.943	MR Egger	18	-0.152534092810033	0.514249072428131	0.77057606231621	-1.16046227476917	0.855394089149103	0.858529623770075	0.313341297621218	2.35230121431933	0.953029591103321
92	5XQeUV	Crohn's disease	Crohn's disease || id:ieu-a-30	family.Porphyromonadaceae.id.943	Weighted median	18	-0.21736680249077	0.14795245125736	0.14178760212345	-0.507353606955195	0.0726200019736552	0.804634773130021	0.602086830745815	1.0753218390909	0.912109269757559
93	5XQeUV	Crohn's disease	Crohn's disease || id:ieu-a-30	family.Porphyromonadaceae.id.943	Inverse variance weighted	18	-0.133291146337517	0.11001059946813	0.22565751373435	-0.348911921295053	0.0823296286200186	0.875210240754899	0.705455263119597	1.08581366610683	0.916542977120127
94	5XQeUV	Crohn's disease	Crohn's disease || id:ieu-a-30	family.Porphyromonadaceae.id.943	Simple mode	18	-0.242477859361026	0.27292457870947	0.386701135886014	-0.777410033631588	0.292454314909536	0.784681120727799	0.459594806262532	1.33971153032334	0.934885630091261
95	5XQeUV	Crohn's disease	Crohn's disease || id:ieu-a-30	family.Porphyromonadaceae.id.943	Weighted mode	18	-0.237129920081767	0.246024596839947	0.348634336429264	-0.719338129888062	0.245078289724528	0.78888878886345	0.487074529369914	1.2777213417411	0.934885630091261
96	6vCZiJ	Crohn's disease	Crohn's disease || id:ieu-a-30	phylum.Bacteroidetes.id.905	MR Egger	18	0.463122926236329	0.256158018306088	0.0894475820638464	-0.0389467896436039	0.965192642116261	1.58902866372383	0.961801885605911	2.62529334983081	0.799722026079305
97	6vCZiJ	Crohn's disease	Crohn's disease || id:ieu-a-30	phylum.Bacteroidetes.id.905	Weighted median	18	-0.0921706586930411	0.137138018542164	0.501519124717368	-0.360961175035683	0.176619857649601	0.91194950415385	0.69700605917693	1.19317742963171	0.934885630091261
98	6vCZiJ	Crohn's disease	Crohn's disease || id:ieu-a-30	phylum.Bacteroidetes.id.905	Inverse variance weighted	18	-0.0391579050977591	0.101413917914431	0.699408067764241	-0.237929184210044	0.159613374014526	0.961598855796144	0.788258510266402	1.17305724889154	0.935880608520228
99	6vCZiJ	Crohn's disease	Crohn's disease || id:ieu-a-30	phylum.Bacteroidetes.id.905	Simple mode	18	-0.139457558733731	0.223022950776646	0.540074336160022	-0.576582542255957	0.297667424788495	0.869829939105068	0.561815068833169	1.34671382975703	0.934885630091261
100	6vCZiJ	Crohn's disease	Crohn's disease || id:ieu-a-30	phylum.Bacteroidetes.id.905	Weighted mode	18	-0.114203491336052	0.207507864010502	0.589233530041811	-0.520918904796636	0.292511922124532	0.892076407591241	0.593974491112522	1.33978870959652	0.934885630091261
101	7hKmIL	Crohn's disease	Crohn's disease || id:ieu-a-30	order.Desulfovibrionales.id.3156	MR Egger	12	0.210779289040834	0.382597231595735	0.593784310773074	-0.539111284886806	0.960669862968474	1.23463982644715	0.583266379752776	2.61344653826193	0.934885630091261
102	7hKmIL	Crohn's disease	Crohn's disease || id:ieu-a-30	order.Desulfovibrionales.id.3156	Weighted median	12	0.0654554360571018	0.162956951838462	0.687924569664878	-0.253940189546284	0.384851061660487	1.06764515777549	0.775738197912566	1.46939545582353	0.935258274479957
103	7hKmIL	Crohn's disease	Crohn's disease || id:ieu-a-30	order.Desulfovibrionales.id.3156	Inverse variance weighted	12	0.0466967338245595	0.138486536988013	0.735971179997016	-0.224736878671946	0.318130346321065	1.04780419731978	0.798726353051524	1.37455541779292	0.946405522394072
104	7hKmIL	Crohn's disease	Crohn's disease || id:ieu-a-30	order.Desulfovibrionales.id.3156	Simple mode	12	-0.0725900832164632	0.270046259048763	0.793053686998123	-0.601880750952039	0.456700584519113	0.929981967119919	0.547780428113616	1.57885607951814	0.960425215879643
105	7hKmIL	Crohn's disease	Crohn's disease || id:ieu-a-30	order.Desulfovibrionales.id.3156	Weighted mode	12	0.12011393158022	0.22578451651502	0.605314271021163	-0.322423720789218	0.562651583949659	1.12762531639533	0.724391185687469	1.75532071524164	0.934885630091261
106	888kiH	Crohn's disease	Crohn's disease || id:ieu-a-30	genus.Anaerotruncus.id.2054	MR Egger	18	-0.480349679147594	0.386836990304057	0.232229058513741	-1.23855018014355	0.277850821848357	0.618567053983766	0.289804077210974	1.32028922421133	0.916542977120127
107	888kiH	Crohn's disease	Crohn's disease || id:ieu-a-30	genus.Anaerotruncus.id.2054	Weighted median	18	-0.0766034989283951	0.14797696093087	0.604687280594287	-0.366638342352901	0.213431344496111	0.926257042716266	0.693060250264422	1.23791850543174	0.934885630091261
108	888kiH	Crohn's disease	Crohn's disease || id:ieu-a-30	genus.Anaerotruncus.id.2054	Inverse variance weighted	18	-0.177522859290629	0.108322648370281	0.101247797322017	-0.38983525009638	0.0347895315151227	0.837341858076088	0.677168428742007	1.03540176642441	0.841074221848251
109	888kiH	Crohn's disease	Crohn's disease || id:ieu-a-30	genus.Anaerotruncus.id.2054	Simple mode	18	0.0229717033349226	0.257670934432626	0.93000353518296	-0.482063328153024	0.528006734822869	1.02323758492632	0.617507954888149	1.69554925878729	0.984599992697001
110	888kiH	Crohn's disease	Crohn's disease || id:ieu-a-30	genus.Anaerotruncus.id.2054	Weighted mode	18	0.0362698466049052	0.263880658082741	0.892291560142478	-0.480936243237266	0.553475936447077	1.03693562229813	0.618204331153338	1.73928817804435	0.974500616925791
111	8bPmZR	Crohn's disease	Crohn's disease || id:ieu-a-30	genus.Holdemania.id.2157	MR Egger	15	0.302114638040841	0.305132297617417	0.340191788669655	-0.295944665289295	0.900173941370978	1.35271629056657	0.743828586421069	2.46003097510471	0.930857937783762
112	8bPmZR	Crohn's disease	Crohn's disease || id:ieu-a-30	genus.Holdemania.id.2157	Weighted median	15	0.0692721132049797	0.126715844232281	0.584603501803997	-0.179090941490291	0.31763516790025	1.07172780076031	0.836029866137845	1.37387493610564	0.934885630091261
113	8bPmZR	Crohn's disease	Crohn's disease || id:ieu-a-30	genus.Holdemania.id.2157	Inverse variance weighted	15	-0.063189527751207	0.103767563956289	0.542555858385445	-0.266573953105534	0.14019489760312	0.938765534706775	0.765999353600457	1.15049800631159	0.934885630091261
114	8bPmZR	Crohn's disease	Crohn's disease || id:ieu-a-30	genus.Holdemania.id.2157	Simple mode	15	0.139582199650022	0.240433648462385	0.570775377269456	-0.331667751336252	0.610832150636297	1.14979331444176	0.71772574666452	1.84196355234406	0.934885630091261
115	8bPmZR	Crohn's disease	Crohn's disease || id:ieu-a-30	genus.Holdemania.id.2157	Weighted mode	15	0.162924240184813	0.204793494590278	0.43957235055278	-0.238471009212133	0.564319489581758	1.17694752098413	0.787831527782769	1.75825086747816	0.934885630091261
116	8HQrrb	Crohn's disease	Crohn's disease || id:ieu-a-30	genus.unknowngenus.id.2755	MR Egger	22	-0.343441527168243	0.336684919218175	0.319877622947216	-1.00334396883587	0.31646091449938	0.709324956170653	0.366651318331479	1.37226260561709	0.916542977120127
117	8HQrrb	Crohn's disease	Crohn's disease || id:ieu-a-30	genus.unknowngenus.id.2755	Weighted median	22	-0.0436256819655152	0.0949542730335709	0.645919055342117	-0.229736057111314	0.142484693180284	0.957312229647185	0.794743341675901	1.15313542998614	0.934885630091261
118	8HQrrb	Crohn's disease	Crohn's disease || id:ieu-a-30	genus.unknowngenus.id.2755	Inverse variance weighted	22	-0.0408849803757316	0.0715551281633899	0.567743871046133	-0.181133031575976	0.0993630708245127	0.959939535482967	0.834324359828313	1.10446722659863	0.934885630091261
119	8HQrrb	Crohn's disease	Crohn's disease || id:ieu-a-30	genus.unknowngenus.id.2755	Simple mode	22	-0.199663028971511	0.172288557803678	0.259511011595117	-0.53734860226672	0.138022544323698	0.819006688110347	0.58429539991479	1.14800143089831	0.916542977120127
120	8HQrrb	Crohn's disease	Crohn's disease || id:ieu-a-30	genus.unknowngenus.id.2755	Weighted mode	22	-0.199663028971511	0.185149974935116	0.293093396294969	-0.562556979844338	0.163230921901316	0.819006688110347	0.569750359519204	1.17730852462388	0.916542977120127
121	8zMIuP	Crohn's disease	Crohn's disease || id:ieu-a-30	order.Victivallales.id.2254	MR Egger	8	0.190104787766519	0.307477847916249	0.559119530601285	-0.412551794149328	0.792761369682367	1.20937631886105	0.661958910204278	2.20948922671132	0.934885630091261
122	8zMIuP	Crohn's disease	Crohn's disease || id:ieu-a-30	order.Victivallales.id.2254	Weighted median	8	-0.00949275055129748	0.110915365900478	0.931795900378263	-0.226886867716235	0.20790136661364	0.990552163373967	0.797010944858273	1.23109173681338	0.984599992697001
123	8zMIuP	Crohn's disease	Crohn's disease || id:ieu-a-30	order.Victivallales.id.2254	Inverse variance weighted	8	-0.0392396793756223	0.0858195962107713	0.647502509905625	-0.207446087948734	0.128966729197489	0.961520224959151	0.812657052600803	1.13765227293197	0.934885630091261
124	8zMIuP	Crohn's disease	Crohn's disease || id:ieu-a-30	order.Victivallales.id.2254	Simple mode	8	-0.0489238786264306	0.18338443627643	0.797324486821198	-0.408357373728234	0.310509616475373	0.952253613792744	0.664741275300437	1.36412011511021	0.960425215879643
125	8zMIuP	Crohn's disease	Crohn's disease || id:ieu-a-30	order.Victivallales.id.2254	Weighted mode	8	-0.0423585195849211	0.179079033102556	0.819789757182389	-0.393353424465931	0.308636385296089	0.95852606859418	0.674790218065096	1.36156719462993	0.962044709485451
126	9RimWX	Crohn's disease	Crohn's disease || id:ieu-a-30	genus.Sutterella.id.2896	MR Egger	14	-0.186818723917555	0.569093995535278	0.748361830331614	-1.3022429551667	0.928605507331589	0.829594108325551	0.271921201461481	2.53097728632225	0.946405522394072
127	9RimWX	Crohn's disease	Crohn's disease || id:ieu-a-30	genus.Sutterella.id.2896	Weighted median	14	-0.00792616752207845	0.143058519089018	0.95581575533212	-0.288320864936553	0.272468529892396	0.992105161715476	0.749521058624782	1.31320213164982	0.988922795586587
128	9RimWX	Crohn's disease	Crohn's disease || id:ieu-a-30	genus.Sutterella.id.2896	Inverse variance weighted	14	-0.020723274913114	0.107802673220238	0.847559380636175	-0.232016514424781	0.190569964598553	0.979489976518684	0.792933028365703	1.20993902357425	0.970964813147413
129	9RimWX	Crohn's disease	Crohn's disease || id:ieu-a-30	genus.Sutterella.id.2896	Simple mode	14	-0.000609300009716707	0.219866787430155	0.997830960908332	-0.43154820337282	0.430329603353386	0.99939088557584	0.649502753560219	1.53776429229481	0.999517947394087
130	9RimWX	Crohn's disease	Crohn's disease || id:ieu-a-30	genus.Sutterella.id.2896	Weighted mode	14	-0.000609300009716707	0.230802799379385	0.997933735123679	-0.452982786793311	0.451764186773878	0.99939088557584	0.635729076468225	1.57108142311308	0.999517947394087
131	9V3Jhc	Crohn's disease	Crohn's disease || id:ieu-a-30	phylum.Cyanobacteria.id.1500	MR Egger	11	0.0316733750615664	0.741337183125977	0.96685388940846	-1.42134750386535	1.48469425398848	1.03218031440899	0.24138852567455	4.41361576104846	0.992252954297047
132	9V3Jhc	Crohn's disease	Crohn's disease || id:ieu-a-30	phylum.Cyanobacteria.id.1500	Weighted median	11	-0.140397353950024	0.111464412032685	0.207824120364241	-0.358867601534087	0.0780728936340394	0.869012861092451	0.698466821165621	1.08120146850185	0.916542977120127
133	9V3Jhc	Crohn's disease	Crohn's disease || id:ieu-a-30	phylum.Cyanobacteria.id.1500	Inverse variance weighted	11	-0.116929423786209	0.0888972649214956	0.18839832337797	-0.291168063032341	0.0573092154599219	0.889647978933754	0.747390058822788	1.05898321375529	0.916542977120127
134	9V3Jhc	Crohn's disease	Crohn's disease || id:ieu-a-30	phylum.Cyanobacteria.id.1500	Simple mode	11	-0.150416851931088	0.17563782548396	0.411826252721047	-0.494666989879649	0.193833286017473	0.860349263413282	0.609773934380671	1.21389389300082	0.934885630091261
135	9V3Jhc	Crohn's disease	Crohn's disease || id:ieu-a-30	phylum.Cyanobacteria.id.1500	Weighted mode	11	-0.151626806756577	0.160256048239882	0.366371332391495	-0.465728661306746	0.162475047793592	0.85930890918814	0.627677574155904	1.17641896383365	0.934885630091261
136	9Yoznq	Crohn's disease	Crohn's disease || id:ieu-a-30	genus.Lachnoclostridium.id.11308	MR Egger	25	-0.471097109191517	0.426910642028132	0.281221101153619	-1.30784196756666	0.365647749183622	0.624316948553476	0.270402965559762	1.44144740219197	0.916542977120127
137	9Yoznq	Crohn's disease	Crohn's disease || id:ieu-a-30	genus.Lachnoclostridium.id.11308	Weighted median	25	0.0108535634611859	0.127831755078328	0.932336865122563	-0.239696676492338	0.26140380341471	1.01091267705189	0.786866499979163	1.29875200005499	0.984599992697001
138	9Yoznq	Crohn's disease	Crohn's disease || id:ieu-a-30	genus.Lachnoclostridium.id.11308	Inverse variance weighted	25	-0.160829205674509	0.0932355550830489	0.0845315835764429	-0.343570893637284	0.0219124822882674	0.851437479379333	0.709233199240933	1.02215432394834	0.780623810301897
139	9Yoznq	Crohn's disease	Crohn's disease || id:ieu-a-30	genus.Lachnoclostridium.id.11308	Simple mode	25	0.0961627186840253	0.253007453479268	0.707229942872325	-0.39973189013534	0.59205732750339	1.10093819263369	0.670499789546888	1.80770363077763	0.938387895516803
140	9Yoznq	Crohn's disease	Crohn's disease || id:ieu-a-30	genus.Lachnoclostridium.id.11308	Weighted mode	25	0.0961627186840253	0.23479407279516	0.685759800726668	-0.364033663994489	0.556359101362539	1.10093819263369	0.694867802323304	1.74431006868786	0.935258274479957
141	A9lTyS	Crohn's disease	Crohn's disease || id:ieu-a-30	genus.Veillonella.id.2198	MR Egger	9	-0.18846679334055	0.696790106911491	0.794593450602521	-1.55417540288707	1.17724181620597	0.828228005667342	0.211363600616126	3.2454104082828	0.960425215879643
142	A9lTyS	Crohn's disease	Crohn's disease || id:ieu-a-30	genus.Veillonella.id.2198	Weighted median	9	-0.0964383898226562	0.159118088248089	0.544461218410011	-0.40830984278891	0.215433063143598	0.908065841973925	0.66477287182856	1.24039895173771	0.934885630091261
143	A9lTyS	Crohn's disease	Crohn's disease || id:ieu-a-30	genus.Veillonella.id.2198	Inverse variance weighted	9	-0.0156150771174015	0.121469081962138	0.897712255734396	-0.253694477763193	0.22246432352839	0.98450620609644	0.775928829347622	1.24915125354644	0.975758546815997
144	A9lTyS	Crohn's disease	Crohn's disease || id:ieu-a-30	genus.Veillonella.id.2198	Simple mode	9	-0.118682310525965	0.237266029130318	0.630396175979385	-0.583723727621388	0.346359106569458	0.888089892761676	0.557817334555498	1.41391026912767	0.934885630091261
145	A9lTyS	Crohn's disease	Crohn's disease || id:ieu-a-30	genus.Veillonella.id.2198	Weighted mode	9	-0.118682310525965	0.222752650753955	0.608650249325337	-0.555277506003716	0.317912884951786	0.888089892761676	0.573912974799875	1.37425653758824	0.934885630091261
146	aDLPBb	Crohn's disease	Crohn's disease || id:ieu-a-30	genus.LachnospiraceaeNK4A136group.id.11319	MR Egger	19	0.00570620399791822	0.21426610938981	0.979063865306888	-0.414255370406109	0.425667778401945	1.00572251539057	0.660832172735987	1.53061218822897	0.996354613984386
147	aDLPBb	Crohn's disease	Crohn's disease || id:ieu-a-30	genus.LachnospiraceaeNK4A136group.id.11319	Weighted median	19	-0.182923388557488	0.133288627296348	0.16994344027668	-0.444169098058331	0.0783223209433545	0.832831957750731	0.641356959440735	1.08147118331069	0.916542977120127
148	aDLPBb	Crohn's disease	Crohn's disease || id:ieu-a-30	genus.LachnospiraceaeNK4A136group.id.11319	Inverse variance weighted	19	-0.2171424823657	0.0960415958745508	0.02376413568671	-0.405384010279819	-0.0289009544515801	0.804815289148896	0.666720734077909	0.971512683708037	0.436459656377121
149	aDLPBb	Crohn's disease	Crohn's disease || id:ieu-a-30	genus.LachnospiraceaeNK4A136group.id.11319	Simple mode	19	-0.0406358736092161	0.246288068008334	0.870788099958946	-0.52336048690555	0.442088739687118	0.960178692703306	0.592526022618816	1.55595380916212	0.974464992912917
150	aDLPBb	Crohn's disease	Crohn's disease || id:ieu-a-30	genus.LachnospiraceaeNK4A136group.id.11319	Weighted mode	19	-0.0298776199705546	0.198292238384844	0.881908018651521	-0.418530407204849	0.358775167263739	0.970564303968894	0.658013120948215	1.43157490048403	0.974464992912917
151	aJ5Zom	Crohn's disease	Crohn's disease || id:ieu-a-30	genus.Escherichia.Shigella.id.3504	MR Egger	10	0.583075835341246	0.397733300739005	0.180819596159093	-0.196481434107204	1.3626331047897	1.79154044818827	0.821616585199093	3.90646590552559	0.916542977120127
152	aJ5Zom	Crohn's disease	Crohn's disease || id:ieu-a-30	genus.Escherichia.Shigella.id.3504	Weighted median	10	0.13199436486131	0.17309372792535	0.445725807160019	-0.207269341872375	0.471258071594995	1.14110188898171	0.812800699240391	1.60200836718587	0.934885630091261
153	aJ5Zom	Crohn's disease	Crohn's disease || id:ieu-a-30	genus.Escherichia.Shigella.id.3504	Inverse variance weighted	10	0.116661073442455	0.127567242676985	0.360450760577892	-0.133370722204436	0.366692869089346	1.12373850031915	0.875140597912237	1.4429546750683	0.934885630091261
154	aJ5Zom	Crohn's disease	Crohn's disease || id:ieu-a-30	genus.Escherichia.Shigella.id.3504	Simple mode	10	0.196915324377748	0.289697966659431	0.513779177940348	-0.370892690274736	0.764723339030233	1.21764093183698	0.690117993957778	2.14839991402332	0.934885630091261
155	aJ5Zom	Crohn's disease	Crohn's disease || id:ieu-a-30	genus.Escherichia.Shigella.id.3504	Weighted mode	10	0.178186050073516	0.270670076039679	0.526815547723975	-0.352327298964255	0.708699399111287	1.19504763925416	0.703049976786033	2.03134756737439	0.934885630091261
156	akgd0l	Crohn's disease	Crohn's disease || id:ieu-a-30	genus..Eubacteriumruminantiumgroup.id.11340	MR Egger	17	0.33021868473171	0.286009259514891	0.266328295220177	-0.230359463917477	0.890796833380896	1.39127234521834	0.794248047668416	2.43707081717301	0.916542977120127
157	akgd0l	Crohn's disease	Crohn's disease || id:ieu-a-30	genus..Eubacteriumruminantiumgroup.id.11340	Weighted median	17	0.0573526329670072	0.108201078786581	0.596073092088122	-0.154721481454692	0.269426747388706	1.05902919316463	0.856653738213278	1.30921372538935	0.934885630091261
158	akgd0l	Crohn's disease	Crohn's disease || id:ieu-a-30	genus..Eubacteriumruminantiumgroup.id.11340	Inverse variance weighted	17	0.0492798038143983	0.0756240316045372	0.514632073191426	-0.0989432981304946	0.197502905759291	1.05051424751493	0.905794066784439	1.21835660521552	0.934885630091261
159	akgd0l	Crohn's disease	Crohn's disease || id:ieu-a-30	genus..Eubacteriumruminantiumgroup.id.11340	Simple mode	17	-0.0232559992136881	0.228236475777026	0.920106614479497	-0.47059949173666	0.424087493309284	0.977012337365872	0.624627696874922	1.52819529479857	0.984599992697001
160	akgd0l	Crohn's disease	Crohn's disease || id:ieu-a-30	genus..Eubacteriumruminantiumgroup.id.11340	Weighted mode	17	-0.0306980841507742	0.214341674446397	0.887904378818742	-0.450807766065712	0.389411597764164	0.969768317306813	0.637113305204077	1.47611199070917	0.974464992912917
161	AlGX2b	Crohn's disease	Crohn's disease || id:ieu-a-30	genus.RuminococcaceaeUCG010.id.11367	MR Egger	5	0.786587198756398	0.529255052085935	0.2339187438923	-0.250752703332035	1.82392710084483	2.19588948932036	0.778214797691236	6.19614361435049	0.916542977120127
162	AlGX2b	Crohn's disease	Crohn's disease || id:ieu-a-30	genus.RuminococcaceaeUCG010.id.11367	Weighted median	5	0.120617812125122	0.220799751084023	0.584875585811912	-0.312149699999564	0.553385324249808	1.1281936480278	0.731871958795333	1.73913058446091	0.934885630091261
163	AlGX2b	Crohn's disease	Crohn's disease || id:ieu-a-30	genus.RuminococcaceaeUCG010.id.11367	Inverse variance weighted	5	0.212787338847492	0.172417562444327	0.217150895413206	-0.125151083543389	0.550725761238373	1.2371215355758	0.882363581897058	1.73451140231215	0.916542977120127
164	AlGX2b	Crohn's disease	Crohn's disease || id:ieu-a-30	genus.RuminococcaceaeUCG010.id.11367	Simple mode	5	0.11605786696697	0.335147410837668	0.74657373225729	-0.54083105827486	0.772946792208799	1.12306085837855	0.582264155800787	2.16614002262832	0.946405522394072
165	AlGX2b	Crohn's disease	Crohn's disease || id:ieu-a-30	genus.RuminococcaceaeUCG010.id.11367	Weighted mode	5	0.108623576775147	0.333339161549167	0.760861398012298	-0.544721179861221	0.761968333411515	1.11474265632954	0.580003477447086	2.14248920594447	0.953029591103321
166	AM6HUA	Crohn's disease	Crohn's disease || id:ieu-a-30	family.Verrucomicrobiaceae.id.4036	MR Egger	17	-0.438781626140992	0.532313964602785	0.422688430205746	-1.48211699676245	0.604553744480467	0.644821576432088	0.227156289873825	1.83043518479421	0.934885630091261
167	AM6HUA	Crohn's disease	Crohn's disease || id:ieu-a-30	family.Verrucomicrobiaceae.id.4036	Weighted median	17	-0.0260660302946563	0.132516988765535	0.844062672673619	-0.285799328275105	0.233667267685793	0.974270756099692	0.751413388239239	1.26322410679333	0.970964813147413
168	AM6HUA	Crohn's disease	Crohn's disease || id:ieu-a-30	family.Verrucomicrobiaceae.id.4036	Inverse variance weighted	17	0.119286067162784	0.121156246735654	0.324838327812521	-0.118180176439097	0.356752310764665	1.12669218182743	0.888535944948665	1.42868195688403	0.916542977120127
169	AM6HUA	Crohn's disease	Crohn's disease || id:ieu-a-30	family.Verrucomicrobiaceae.id.4036	Simple mode	17	-0.10515009252659	0.293311822884289	0.72466105994477	-0.680041265379796	0.469741080326616	0.900189400744562	0.506596087054324	1.59957997687013	0.941523914090803
170	AM6HUA	Crohn's disease	Crohn's disease || id:ieu-a-30	family.Verrucomicrobiaceae.id.4036	Weighted mode	17	-0.124749636699838	0.281218031844657	0.66326861535694	-0.675936979115366	0.42643770571569	0.882717875082057	0.508679575107009	1.53179110214021	0.934885630091261
171	aOkzmC	Crohn's disease	Crohn's disease || id:ieu-a-30	genus.RuminococcaceaeUCG004.id.11362	MR Egger	29	0.154674705739974	0.280712648557772	0.586159792166966	-0.395522085433259	0.704871496913207	1.16727819044466	0.673328412511284	2.02358663108536	0.934885630091261
172	aOkzmC	Crohn's disease	Crohn's disease || id:ieu-a-30	genus.RuminococcaceaeUCG004.id.11362	Weighted median	29	-0.107172994221397	0.0836060006790263	0.199884182239011	-0.271040755552288	0.0566947671094949	0.898370246685416	0.76258541618192	1.05833272313338	0.916542977120127
173	aOkzmC	Crohn's disease	Crohn's disease || id:ieu-a-30	genus.RuminococcaceaeUCG004.id.11362	Inverse variance weighted	29	-0.130513363194676	0.0623011818038207	0.036181856049077	-0.252623679530164	-0.00840304685918701	0.877644764732528	0.776760137569299	0.991632160054939	0.546339429961902
174	aOkzmC	Crohn's disease	Crohn's disease || id:ieu-a-30	genus.RuminococcaceaeUCG004.id.11362	Simple mode	29	-0.00721740896291956	0.172164913011199	0.966858802860061	-0.34466063846487	0.330225820539031	0.992808573985716	0.708460737000318	1.39128227310515	0.992252954297047
175	aOkzmC	Crohn's disease	Crohn's disease || id:ieu-a-30	genus.RuminococcaceaeUCG004.id.11362	Weighted mode	29	0.0272106596603594	0.161657878595673	0.867539549344421	-0.28963878238716	0.344060101707879	1.02758425051349	0.748533902380127	1.41066341624048	0.974464992912917
176	BeAt6q	Crohn's disease	Crohn's disease || id:ieu-a-30	genus.unknowngenus.id.1000005479	MR Egger	12	0.0900780744123708	0.353781287399798	0.804179813800748	-0.603333248891233	0.783489397715975	1.09425971405436	0.546985355730932	2.18909758598975	0.960425215879643
177	BeAt6q	Crohn's disease	Crohn's disease || id:ieu-a-30	genus.unknowngenus.id.1000005479	Weighted median	12	0.0489145291896649	0.117581319599742	0.677405645417625	-0.18154485722583	0.27937391560516	1.05013059139158	0.833980834397785	1.32230168067679	0.935258274479957
178	BeAt6q	Crohn's disease	Crohn's disease || id:ieu-a-30	genus.unknowngenus.id.1000005479	Inverse variance weighted	12	0.00727901180991503	0.0942773487829122	0.938457687182925	-0.177504591804593	0.192062615424423	1.00730556821206	0.837357154346499	1.21174638860392	0.986128346591619
179	BeAt6q	Crohn's disease	Crohn's disease || id:ieu-a-30	genus.unknowngenus.id.1000005479	Simple mode	12	0.0316533188972803	0.21663480362184	0.886474866650229	-0.392950896201526	0.456257533996086	1.03215961303863	0.675061894875541	1.57815672144325	0.974464992912917
180	BeAt6q	Crohn's disease	Crohn's disease || id:ieu-a-30	genus.unknowngenus.id.1000005479	Weighted mode	12	0.0355750677337008	0.218160731044359	0.873422006153891	-0.392019965113242	0.463170100580644	1.03621543155259	0.675690623586142	1.58910362687729	0.974464992912917
181	bJiQpL	Crohn's disease	Crohn's disease || id:ieu-a-30	genus.RuminococcaceaeUCG005.id.11363	MR Egger	15	-0.0467875404644936	0.320419193054426	0.886145700865574	-0.674809158851168	0.581234077922181	0.954290124090522	0.509253597876209	1.78824390192737	0.974464992912917
182	bJiQpL	Crohn's disease	Crohn's disease || id:ieu-a-30	genus.RuminococcaceaeUCG005.id.11363	Weighted median	15	-0.0079058481365016	0.146804280360759	0.957052297908915	-0.295642237643589	0.279830541370586	0.9921253208876	0.744053574768902	1.32290561556948	0.988922795586587
183	bJiQpL	Crohn's disease	Crohn's disease || id:ieu-a-30	genus.RuminococcaceaeUCG005.id.11363	Inverse variance weighted	15	-0.00987031395067329	0.108726856240334	0.927666744797862	-0.222974952181728	0.203234324280382	0.990178237726666	0.800134890676891	1.22535956610772	0.984599992697001
184	bJiQpL	Crohn's disease	Crohn's disease || id:ieu-a-30	genus.RuminococcaceaeUCG005.id.11363	Simple mode	15	-0.0438254675430148	0.24758287145543	0.862033272990448	-0.529087895595657	0.441436960509628	0.957120991574478	0.589142083778448	1.5549400012935	0.972592418683167
185	bJiQpL	Crohn's disease	Crohn's disease || id:ieu-a-30	genus.RuminococcaceaeUCG005.id.11363	Weighted mode	15	0.0233072743955294	0.200090711556439	0.908923784330941	-0.368870520255092	0.415485069046151	1.02358101146673	0.691514941832202	1.51510549325121	0.980485268373357
186	bWNL8G	Crohn's disease	Crohn's disease || id:ieu-a-30	genus.Alistipes.id.968	MR Egger	22	0.377200645119041	0.517713021273949	0.474697954111201	-0.637516876577899	1.39191816681598	1.45819686010339	0.528603383174545	4.02255859590906	0.934885630091261
187	bWNL8G	Crohn's disease	Crohn's disease || id:ieu-a-30	genus.Alistipes.id.968	Weighted median	22	-0.107965802628032	0.135698656758482	0.426247636828872	-0.373935169874657	0.158003564618594	0.897658293460115	0.688021514904202	1.1711703694759	0.934885630091261
188	bWNL8G	Crohn's disease	Crohn's disease || id:ieu-a-30	genus.Alistipes.id.968	Inverse variance weighted	22	-0.00457986678661999	0.100886820043806	0.963791600474351	-0.20231803407248	0.19315830049924	0.995430604810998	0.816835105233128	1.2130748086685	0.992000135122381
189	bWNL8G	Crohn's disease	Crohn's disease || id:ieu-a-30	genus.Alistipes.id.968	Simple mode	22	-0.274324836971331	0.279213729637071	0.337042938578945	-0.82158374705999	0.272934073117328	0.760085131402768	0.439734674233961	1.31381362633273	0.930532902370333
190	bWNL8G	Crohn's disease	Crohn's disease || id:ieu-a-30	genus.Alistipes.id.968	Weighted mode	22	-0.265258740971992	0.287254577558558	0.366273798785554	-0.828277712986765	0.297760231042781	0.767007468041453	0.436800935436452	1.34683881902297	0.934885630091261
191	C0QYnV	Crohn's disease	Crohn's disease || id:ieu-a-30	genus.Butyricicoccus.id.2055	MR Egger	10	-0.0736233385996976	0.422729580130155	0.866064911606222	-0.902173315654802	0.754926638455407	0.929021554507278	0.405687015014534	2.12745544421282	0.974464992912917
192	C0QYnV	Crohn's disease	Crohn's disease || id:ieu-a-30	genus.Butyricicoccus.id.2055	Weighted median	10	-0.129426071646699	0.17847728428075	0.468348777973221	-0.47924154883697	0.220389405543571	0.878599539432517	0.61925288681133	1.24656205426172	0.934885630091261
193	C0QYnV	Crohn's disease	Crohn's disease || id:ieu-a-30	genus.Butyricicoccus.id.2055	Inverse variance weighted	10	-0.0506518442820934	0.209379667472285	0.808846907677639	-0.461035992527771	0.359732303963585	0.950609573084643	0.630629979022537	1.43294576930963	0.960425215879643
194	C0QYnV	Crohn's disease	Crohn's disease || id:ieu-a-30	genus.Butyricicoccus.id.2055	Simple mode	10	-0.269834869692386	0.310272475001588	0.407075968114625	-0.877968920695498	0.338299181310726	0.763505561836075	0.415626224797358	1.40256006039763	0.934885630091261
195	C0QYnV	Crohn's disease	Crohn's disease || id:ieu-a-30	genus.Butyricicoccus.id.2055	Weighted mode	10	-0.191142911385393	0.190033651340525	0.340769246885468	-0.563608868012822	0.181323045242036	0.826014532834428	0.56915136095202	1.19880238415383	0.930857937783762
196	CC79Iv	Crohn's disease	Crohn's disease || id:ieu-a-30	order.Coriobacteriales.id.810	MR Egger	18	-0.424424930379317	0.480250731748989	0.389914013754721	-1.36571636460734	0.516866503848701	0.654145856395412	0.255197795822662	1.6767652716587	0.934885630091261
197	CC79Iv	Crohn's disease	Crohn's disease || id:ieu-a-30	order.Coriobacteriales.id.810	Weighted median	18	0.064450766631983	0.159095488344955	0.685398534948229	-0.247376390524128	0.376277923788094	1.06657306596771	0.780846734901412	1.45685197133005	0.935258274479957
198	CC79Iv	Crohn's disease	Crohn's disease || id:ieu-a-30	order.Coriobacteriales.id.810	Inverse variance weighted	18	0.0327863927090501	0.116176245645699	0.777780547810388	-0.194919048756519	0.26049183417462	1.03332978888834	0.8229012702409	1.29756811809446	0.953029591103321
199	CC79Iv	Crohn's disease	Crohn's disease || id:ieu-a-30	order.Coriobacteriales.id.810	Simple mode	18	0.206314156636162	0.301477336599829	0.502981563937601	-0.384581423099502	0.797209736371827	1.22913928561043	0.680735516740879	2.21933973808802	0.934885630091261
200	CC79Iv	Crohn's disease	Crohn's disease || id:ieu-a-30	order.Coriobacteriales.id.810	Weighted mode	18	0.196275978035108	0.298017462996703	0.518970297174744	-0.387838249438429	0.780390205508646	1.21686268637127	0.678522085716816	2.18232365409061	0.934885630091261
201	cHyDAc	Crohn's disease	Crohn's disease || id:ieu-a-30	genus..Eubacteriumcoprostanoligenesgroup.id.11375	MR Egger	23	0.69658023538829	0.41766776719484	0.110202726764829	-0.122048588313597	1.51520905909018	2.0068779090209	0.885105361680942	4.55037232411201	0.854168857498763
202	cHyDAc	Crohn's disease	Crohn's disease || id:ieu-a-30	genus..Eubacteriumcoprostanoligenesgroup.id.11375	Weighted median	23	0.238351146022639	0.13101136880147	0.0688631562561594	-0.0184311368282429	0.495133428873521	1.26915477323917	0.981737677834407	1.64071714349286	0.747170948640998
203	cHyDAc	Crohn's disease	Crohn's disease || id:ieu-a-30	genus..Eubacteriumcoprostanoligenesgroup.id.11375	Inverse variance weighted	23	0.135398786635513	0.0968770675059781	0.162222682633353	-0.0544802656762037	0.32527783894723	1.14499330134516	0.946977196628055	1.38441523702308	0.916542977120127
204	cHyDAc	Crohn's disease	Crohn's disease || id:ieu-a-30	genus..Eubacteriumcoprostanoligenesgroup.id.11375	Simple mode	23	0.257995239352721	0.257864141552659	0.327942775022837	-0.24741847809049	0.763408956795931	1.29433265674833	0.78081387165421	2.1455779503199	0.92015858417312
205	cHyDAc	Crohn's disease	Crohn's disease || id:ieu-a-30	genus..Eubacteriumcoprostanoligenesgroup.id.11375	Weighted mode	23	0.257995239352721	0.2386011373423	0.291282232026373	-0.209662989838187	0.725653468543628	1.29433265674833	0.810857467134653	2.06608077772932	0.916542977120127
206	cK9xOd	Crohn's disease	Crohn's disease || id:ieu-a-30	genus.DefluviitaleaceaeUCG011.id.11287	MR Egger	12	0.27862524139005	0.348612969549377	0.442721320649157	-0.404656178926728	0.961906661706828	1.3213120779951	0.667206170968591	2.61668084532437	0.934885630091261
207	cK9xOd	Crohn's disease	Crohn's disease || id:ieu-a-30	genus.DefluviitaleaceaeUCG011.id.11287	Weighted median	12	0.152739757466734	0.112744568850673	0.175499899285378	-0.068239597480584	0.373719112414053	1.16502175127622	0.934036653935917	1.45312892725068	0.916542977120127
208	cK9xOd	Crohn's disease	Crohn's disease || id:ieu-a-30	genus.DefluviitaleaceaeUCG011.id.11287	Inverse variance weighted	12	0.205435719734025	0.0912789902807872	0.0244086442902845	0.026528898783682	0.384342540684368	1.22806003839877	1.02688392252923	1.46864842736795	0.436459656377121
209	cK9xOd	Crohn's disease	Crohn's disease || id:ieu-a-30	genus.DefluviitaleaceaeUCG011.id.11287	Simple mode	12	0.109756097785692	0.19729963052786	0.589148769633902	-0.276951178048913	0.496463373620296	1.11600584096574	0.758091507713545	1.64290065829397	0.934885630091261
210	cK9xOd	Crohn's disease	Crohn's disease || id:ieu-a-30	genus.DefluviitaleaceaeUCG011.id.11287	Weighted mode	12	0.102251053101725	0.183488177172969	0.588507798856095	-0.257385774157293	0.461887880360744	1.10766151868413	0.773069925834094	1.5870673518309	0.934885630091261
211	D2JV7U	Crohn's disease	Crohn's disease || id:ieu-a-30	genus.LachnospiraceaeUCG008.id.11328	MR Egger	19	0.223483035569267	0.390553484518784	0.574661943300215	-0.54200179408755	0.988967865226084	1.25042442735795	0.581582877177602	2.68845818866152	0.934885630091261
212	D2JV7U	Crohn's disease	Crohn's disease || id:ieu-a-30	genus.LachnospiraceaeUCG008.id.11328	Weighted median	19	-0.0262283389440288	0.0860856479814152	0.760611974170337	-0.194956208987603	0.142499531099545	0.974112636361594	0.822870691607697	1.15315254024349	0.953029591103321
213	D2JV7U	Crohn's disease	Crohn's disease || id:ieu-a-30	genus.LachnospiraceaeUCG008.id.11328	Inverse variance weighted	19	0.0103533300889031	0.0677861890698315	0.878607182930248	-0.122507600487967	0.143214260665773	1.01040711125534	0.884699180772453	1.15397702706583	0.974464992912917
214	D2JV7U	Crohn's disease	Crohn's disease || id:ieu-a-30	genus.LachnospiraceaeUCG008.id.11328	Simple mode	19	-0.125219263670258	0.146887422055593	0.405145806907709	-0.41311861089922	0.162680083558703	0.882303424286899	0.661583807123631	1.17666019652581	0.934885630091261
215	D2JV7U	Crohn's disease	Crohn's disease || id:ieu-a-30	genus.LachnospiraceaeUCG008.id.11328	Weighted mode	19	-0.128139903235331	0.15802836998489	0.428034211662342	-0.437875508405716	0.181595701935055	0.879730293420531	0.645406125493723	1.19912929021201	0.934885630091261
216	d44Jf1	Crohn's disease	Crohn's disease || id:ieu-a-30	family.Rikenellaceae.id.967	MR Egger	28	-0.0126276419511371	0.29245441262509	0.965889416702972	-0.585838290696314	0.56058300679404	0.987451752181224	0.556639040844529	1.75169345183984	0.992252954297047
217	d44Jf1	Crohn's disease	Crohn's disease || id:ieu-a-30	family.Rikenellaceae.id.967	Weighted median	28	0.059735612898772	0.119905210586842	0.618349918301273	-0.175278599851438	0.294749825648982	1.06155584776704	0.839223180743343	1.34279038494892	0.934885630091261
218	d44Jf1	Crohn's disease	Crohn's disease || id:ieu-a-30	family.Rikenellaceae.id.967	Inverse variance weighted	28	0.0219269809496479	0.0876542697894431	0.802469009289096	-0.149875387837661	0.193729349736957	1.02216914392519	0.860815237790039	1.21376773194111	0.960425215879643
219	d44Jf1	Crohn's disease	Crohn's disease || id:ieu-a-30	family.Rikenellaceae.id.967	Simple mode	28	0.133261223265968	0.248418305582432	0.596048005222854	-0.353638655675597	0.620161102207534	1.1425484195816	0.702128631718617	1.85922754338206	0.934885630091261
220	d44Jf1	Crohn's disease	Crohn's disease || id:ieu-a-30	family.Rikenellaceae.id.967	Weighted mode	28	0.123333193524978	0.218631097379104	0.577331904862953	-0.305183757338066	0.551850144388022	1.13126128709524	0.736987935006895	1.73646275453398	0.934885630091261
221	DdQELB	Crohn's disease	Crohn's disease || id:ieu-a-30	genus..Eubacteriumeligensgroup.id.14372	MR Egger	9	0.0359563596416361	0.564031380090352	0.950952427903138	-1.06954514533545	1.14145786461873	1.03661060744541	0.343164571931204	3.13133009454068	0.988922795586587
222	DdQELB	Crohn's disease	Crohn's disease || id:ieu-a-30	genus..Eubacteriumeligensgroup.id.14372	Weighted median	9	0.177362132148796	0.208745945226402	0.395516668027358	-0.231779920494952	0.586504184792544	1.19406342359542	0.793120653701608	1.79769301544987	0.934885630091261
223	DdQELB	Crohn's disease	Crohn's disease || id:ieu-a-30	genus..Eubacteriumeligensgroup.id.14372	Inverse variance weighted	9	0.22233289432573	0.15052039616906	0.139650227524336	-0.0726870821656284	0.517352870817087	1.24898708938141	0.92989176422123	1.67758099325451	0.909450555791201
224	DdQELB	Crohn's disease	Crohn's disease || id:ieu-a-30	genus..Eubacteriumeligensgroup.id.14372	Simple mode	9	0.0337010283322041	0.30175974138992	0.913827105060353	-0.557748064792039	0.625150121456447	1.03427534147585	0.572496839099801	1.86852644228922	0.983762852896604
225	DdQELB	Crohn's disease	Crohn's disease || id:ieu-a-30	genus..Eubacteriumeligensgroup.id.14372	Weighted mode	9	0.0672122846136745	0.291750763643371	0.823581701520827	-0.504619212127333	0.639043781354682	1.06952249724756	0.603735426790779	1.89466829567891	0.964137849116214
226	DFJQCv	Crohn's disease	Crohn's disease || id:ieu-a-30	genus.Butyrivibrio.id.1993	MR Egger	31	0.657115341674951	0.18933796973082	0.00164678676454143	0.286012921002544	1.02821776234736	1.92921916180138	1.33110965441241	2.79607811567151	0.0868680018295604
227	DFJQCv	Crohn's disease	Crohn's disease || id:ieu-a-30	genus.Butyrivibrio.id.1993	Weighted median	31	-0.123820664616252	0.0546151676143998	0.0233811899880722	-0.230866393140475	-0.0167749360920281	0.883538276351629	0.793845522157336	0.983364979696503	0.436459656377121
228	DFJQCv	Crohn's disease	Crohn's disease || id:ieu-a-30	genus.Butyrivibrio.id.1993	Inverse variance weighted	31	-0.0817314640704552	0.0465914181345707	0.0793933081064448	-0.173050643614214	0.00958771547330339	0.921519386538287	0.841095017674403	1.00963382486072	0.780128351081995
229	DFJQCv	Crohn's disease	Crohn's disease || id:ieu-a-30	genus.Butyrivibrio.id.1993	Simple mode	31	-0.152418301925154	0.0889009710865541	0.0967568809267386	-0.3266642052548	0.0218276014044922	0.858629039430509	0.721325919816936	1.02206756626805	0.815913981470929
230	DFJQCv	Crohn's disease	Crohn's disease || id:ieu-a-30	genus.Butyrivibrio.id.1993	Weighted mode	31	-0.167728883611435	0.0939018891399294	0.0841762644454072	-0.351776586325697	0.0163188191028266	0.845583055034671	0.703437261925409	1.01645269828994	0.780623810301897
231	DHhJCB	Crohn's disease	Crohn's disease || id:ieu-a-30	family.Clostridiaceae1.id.1869	MR Egger	13	-0.276575361963138	0.563322485467114	0.633094629391496	-1.38068743347868	0.827536709552406	0.758376464238902	0.251405668969829	2.2876765821081	0.934885630091261
232	DHhJCB	Crohn's disease	Crohn's disease || id:ieu-a-30	family.Clostridiaceae1.id.1869	Weighted median	13	-0.356437315361483	0.17981357983693	0.0474501182024294	-0.708871931841865	-0.00400269888110105	0.700166359769209	0.492199118560818	0.99600530124048	0.643117919555719
233	DHhJCB	Crohn's disease	Crohn's disease || id:ieu-a-30	family.Clostridiaceae1.id.1869	Inverse variance weighted	13	-0.210780526221088	0.160629845456635	0.189448371623767	-0.525615023316092	0.104053970873916	0.809951810560125	0.591191655881034	1.10966034263791	0.916542977120127
234	DHhJCB	Crohn's disease	Crohn's disease || id:ieu-a-30	family.Clostridiaceae1.id.1869	Simple mode	13	-0.362862864458777	0.304348899166364	0.256203464058435	-0.95938670682485	0.233660977907296	0.695681829662073	0.383127783592084	1.2632161614185	0.916542977120127
235	DHhJCB	Crohn's disease	Crohn's disease || id:ieu-a-30	family.Clostridiaceae1.id.1869	Weighted mode	13	-0.309261554445042	0.289974029586549	0.307178818805918	-0.877610652434679	0.259087543544594	0.73398876689313	0.415775157159344	1.29574723416875	0.916542977120127
236	DnLvX7	Crohn's disease	Crohn's disease || id:ieu-a-30	genus.Butyricimonas.id.945	MR Egger	16	-0.216576896291671	0.36534051987898	0.562763399950299	-0.932644315254471	0.49949052267113	0.805270610218095	0.393511764200776	1.64788149853169	0.934885630091261
237	DnLvX7	Crohn's disease	Crohn's disease || id:ieu-a-30	genus.Butyricimonas.id.945	Weighted median	16	-0.213682237457365	0.126677307576596	0.0916373285608568	-0.461969760307492	0.0346052853927619	0.807604970862824	0.630041391911806	1.03521101523698	0.802824766693345
238	DnLvX7	Crohn's disease	Crohn's disease || id:ieu-a-30	genus.Butyricimonas.id.945	Inverse variance weighted	16	-0.124298573592675	0.108118954448833	0.250289512953038	-0.336211724312387	0.0876145771270367	0.883116126361017	0.714471818746503	1.09156732592639	0.916542977120127
239	DnLvX7	Crohn's disease	Crohn's disease || id:ieu-a-30	genus.Butyricimonas.id.945	Simple mode	16	-0.273851613809203	0.224750196824041	0.241862958172224	-0.714361999584324	0.166658771965918	0.760444906412356	0.489504316149666	1.18135108641552	0.916542977120127
240	DnLvX7	Crohn's disease	Crohn's disease || id:ieu-a-30	genus.Butyricimonas.id.945	Weighted mode	16	-0.296564984755494	0.215563607124525	0.189090461829379	-0.719069654719563	0.125939685208575	0.743367318151031	0.487205314341731	1.13421375635377	0.916542977120127
241	dr8cWw	Crohn's disease	Crohn's disease || id:ieu-a-30	family.Prevotellaceae.id.960	MR Egger	22	0.17312934574851	0.357268665519495	0.633230907199769	-0.527117238669701	0.873375930166721	1.18901988980576	0.59030422542136	2.39498251489653	0.934885630091261
242	dr8cWw	Crohn's disease	Crohn's disease || id:ieu-a-30	family.Prevotellaceae.id.960	Weighted median	22	-0.17562984101726	0.129007244607275	0.173388838452842	-0.428484040447519	0.077224358412999	0.838928462776525	0.651495988055624	1.08028442010374	0.916542977120127
243	dr8cWw	Crohn's disease	Crohn's disease || id:ieu-a-30	family.Prevotellaceae.id.960	Inverse variance weighted	22	-0.286808564049008	0.0953632956449783	0.00263374752329393	-0.473720623513166	-0.0998965045848509	0.750655417516759	0.622681190752926	0.904931069406342	0.126300165321595
244	dr8cWw	Crohn's disease	Crohn's disease || id:ieu-a-30	family.Prevotellaceae.id.960	Simple mode	22	-0.0478143947167462	0.233338082148469	0.839611943941561	-0.505157035727745	0.409528246294252	0.953310710162456	0.603410810930706	1.5061071058848	0.969773244198096
245	dr8cWw	Crohn's disease	Crohn's disease || id:ieu-a-30	family.Prevotellaceae.id.960	Weighted mode	22	-0.0643523397595935	0.209858121916477	0.76213197662066	-0.475674258715888	0.346969579196701	0.937674561291381	0.621465886375842	1.41477368616377	0.953029591103321
246	Duz7Tq	Crohn's disease	Crohn's disease || id:ieu-a-30	family.Rhodospirillaceae.id.2717	MR Egger	26	-0.158708610731299	0.345931731652316	0.650515766268577	-0.83673480476984	0.519317583307241	0.853244949170875	0.433122446418661	1.68088019751784	0.934885630091261
247	Duz7Tq	Crohn's disease	Crohn's disease || id:ieu-a-30	family.Rhodospirillaceae.id.2717	Weighted median	26	-0.0490293347187447	0.0839622010989229	0.559257098236474	-0.213595248872633	0.115536579435144	0.952153198142555	0.807675226331929	1.12247557331976	0.934885630091261
248	Duz7Tq	Crohn's disease	Crohn's disease || id:ieu-a-30	family.Rhodospirillaceae.id.2717	Inverse variance weighted	26	-0.0655679982527477	0.0657020099182825	0.318298604580685	-0.194343937692581	0.0632079411870861	0.93653536182618	0.82337466598046	1.06524832520376	0.916542977120127
249	Duz7Tq	Crohn's disease	Crohn's disease || id:ieu-a-30	family.Rhodospirillaceae.id.2717	Simple mode	26	-0.102592858160755	0.163848181211902	0.536894829797069	-0.423735293336083	0.218549577014573	0.902494341897184	0.654597135201065	1.2442707023248	0.934885630091261
250	Duz7Tq	Crohn's disease	Crohn's disease || id:ieu-a-30	family.Rhodospirillaceae.id.2717	Weighted mode	26	-0.0849426431643386	0.170183842009737	0.622056754555594	-0.418502973503423	0.248617687174745	0.918564968870499	0.658031172931325	1.2822517180719	0.934885630091261
251	DzPosD	Crohn's disease	Crohn's disease || id:ieu-a-30	genus..Eubacteriumoxidoreducensgroup.id.11339	MR Egger	5	-0.686704699802767	0.388255859876977	0.17509694124108	-1.44768618516164	0.0742767855561077	0.503231639087332	0.235113668705662	1.07710489131772	0.916542977120127
252	DzPosD	Crohn's disease	Crohn's disease || id:ieu-a-30	genus..Eubacteriumoxidoreducensgroup.id.11339	Weighted median	5	-0.234920995030662	0.158649919580352	0.138672992031157	-0.545874837408152	0.0760328473468284	0.790633311121822	0.579334737880478	1.07899801579725	0.90869569312342
253	DzPosD	Crohn's disease	Crohn's disease || id:ieu-a-30	genus..Eubacteriumoxidoreducensgroup.id.11339	Inverse variance weighted	5	-0.184473028685048	0.127181583035765	0.146927591302525	-0.433748931435147	0.0648028740650513	0.83154236738804	0.648074946307907	1.06694868039658	0.916542977120127
254	DzPosD	Crohn's disease	Crohn's disease || id:ieu-a-30	genus..Eubacteriumoxidoreducensgroup.id.11339	Simple mode	5	-0.208874693400677	0.225289213215616	0.406331219449763	-0.650441551303284	0.23269216450193	0.811496915191523	0.521815317651418	1.26199293330302	0.934885630091261
255	DzPosD	Crohn's disease	Crohn's disease || id:ieu-a-30	genus..Eubacteriumoxidoreducensgroup.id.11339	Weighted mode	5	-0.216600576800173	0.230784434014658	0.401104029932092	-0.668938067468903	0.235736913868557	0.805251541226345	0.512252266400955	1.26584124108074	0.934885630091261
256	eC6i3e	Crohn's disease	Crohn's disease || id:ieu-a-30	genus.Akkermansia.id.4037	MR Egger	17	-0.433902867592522	0.531799974440026	0.427316745726034	-1.47623081749497	0.608425082309929	0.64797519181909	0.228497315404209	1.83753515208806	0.934885630091261
257	eC6i3e	Crohn's disease	Crohn's disease || id:ieu-a-30	genus.Akkermansia.id.4037	Weighted median	17	-0.02595580283411	0.141608311746673	0.85456817891199	-0.30350809385759	0.25159648818937	0.974378153409979	0.738223914028388	1.28607698531713	0.970964813147413
258	eC6i3e	Crohn's disease	Crohn's disease || id:ieu-a-30	genus.Akkermansia.id.4037	Inverse variance weighted	17	0.119397421505195	0.121055301520522	0.323983579020782	-0.117870969475028	0.356665812485417	1.12681765088007	0.888810728931041	1.42855838369768	0.916542977120127
259	eC6i3e	Crohn's disease	Crohn's disease || id:ieu-a-30	genus.Akkermansia.id.4037	Simple mode	17	-0.105244486231695	0.320849460194659	0.747151167212191	-0.734109428213227	0.523620455749837	0.900104432542025	0.479932683216953	1.68812839344712	0.946405522394072
260	eC6i3e	Crohn's disease	Crohn's disease || id:ieu-a-30	genus.Akkermansia.id.4037	Weighted mode	17	-0.124802109318669	0.285459376998114	0.667811688049958	-0.684302488234972	0.434698269597634	0.882671557778668	0.504441961094766	1.54449696694652	0.934885630091261
261	EHzFz9	Crohn's disease	Crohn's disease || id:ieu-a-30	genus.Bilophila.id.3170	MR Egger	14	0.988719017133363	0.748114259858215	0.210939211983815	-0.477584932188738	2.45502296645546	2.6877892542039	0.620279601654731	11.6467010292484	0.916542977120127
262	EHzFz9	Crohn's disease	Crohn's disease || id:ieu-a-30	genus.Bilophila.id.3170	Weighted median	14	0.108204105177466	0.174605167746524	0.535450478137606	-0.234022023605721	0.450430233960653	1.11427515150584	0.791344387446888	1.56898707182237	0.934885630091261
263	EHzFz9	Crohn's disease	Crohn's disease || id:ieu-a-30	genus.Bilophila.id.3170	Inverse variance weighted	14	0.145555971011543	0.162522810249308	0.370464653443372	-0.172988737077101	0.464100679100188	1.1566824734585	0.841147088566077	1.59058310085438	0.934885630091261
264	EHzFz9	Crohn's disease	Crohn's disease || id:ieu-a-30	genus.Bilophila.id.3170	Simple mode	14	0.631361642591598	0.325964423715389	0.0747963411978325	-0.00752862789056463	1.27025191307376	1.88016895520104	0.992499641241315	3.5617497006654	0.751595320760011
265	EHzFz9	Crohn's disease	Crohn's disease || id:ieu-a-30	genus.Bilophila.id.3170	Weighted mode	14	0.587511258686611	0.343374361003451	0.110822216302467	-0.085502488880153	1.26052500625338	1.79950433706955	0.918050858132755	3.52727284163579	0.854168857498763
266	eqvpcE	Crohn's disease	Crohn's disease || id:ieu-a-30	genus.Coprococcus3.id.11303	MR Egger	11	0.825579171319934	0.569560892251551	0.181131747877983	-0.290760177493106	1.94191852013297	2.28320274801436	0.747694970600275	6.97211428927383	0.916542977120127
267	eqvpcE	Crohn's disease	Crohn's disease || id:ieu-a-30	genus.Coprococcus3.id.11303	Weighted median	11	0.0915676119730241	0.193382503829967	0.635852825832891	-0.287462095533711	0.470597319479759	1.09589086953164	0.750165000836075	1.60095018640472	0.934885630091261
268	eqvpcE	Crohn's disease	Crohn's disease || id:ieu-a-30	genus.Coprococcus3.id.11303	Inverse variance weighted	11	0.131735032420193	0.138081448354854	0.340064101193025	-0.138904606355321	0.402374671195707	1.14080600261141	0.870311046641229	1.49537150035821	0.930857937783762
269	eqvpcE	Crohn's disease	Crohn's disease || id:ieu-a-30	genus.Coprococcus3.id.11303	Simple mode	11	0.0446605588416613	0.311937021210688	0.888998412171015	-0.566736002731287	0.65605712041461	1.0456728552553	0.567374327930084	1.92717870088847	0.974464992912917
270	eqvpcE	Crohn's disease	Crohn's disease || id:ieu-a-30	genus.Coprococcus3.id.11303	Weighted mode	11	0.0612246259705169	0.299654892274071	0.842204058940663	-0.526098962886662	0.648548214827696	1.06313769570462	0.590905624061603	1.91276189293858	0.970005766574672
271	f3zjjr	Crohn's disease	Crohn's disease || id:ieu-a-30	order.Verrucomicrobiales.id.4030	MR Egger	17	-0.437914162568212	0.532170043547804	0.423463569068158	-1.48096744792191	0.605139122785485	0.645381178342631	0.227417567270263	1.8315069955169	0.934885630091261
272	f3zjjr	Crohn's disease	Crohn's disease || id:ieu-a-30	order.Verrucomicrobiales.id.4030	Weighted median	17	-0.0260658931872515	0.140423654257523	0.85274023013796	-0.301296255531996	0.249164469157493	0.974270889679436	0.739858553086546	1.28295302192137	0.970964813147413
273	f3zjjr	Crohn's disease	Crohn's disease || id:ieu-a-30	order.Verrucomicrobiales.id.4030	Inverse variance weighted	17	0.119312593011867	0.121154822193589	0.324725061441996	-0.118150858487567	0.356776044511301	1.1267220686906	0.888561995384303	1.42871586526201	0.916542977120127
274	f3zjjr	Crohn's disease	Crohn's disease || id:ieu-a-30	order.Verrucomicrobiales.id.4030	Simple mode	17	-0.104529945775762	0.276485213270046	0.710349624801926	-0.646440963785052	0.437381072233527	0.900747823410668	0.523907066821028	1.54864611065882	0.938387895516803
275	f3zjjr	Crohn's disease	Crohn's disease || id:ieu-a-30	order.Verrucomicrobiales.id.4030	Weighted mode	17	-0.124149100643415	0.28797761259604	0.672142697037596	-0.688585221331654	0.440287020044823	0.883248138198817	0.502286190402935	1.55315294056931	0.934885630091261
276	fg0UHk	Crohn's disease	Crohn's disease || id:ieu-a-30	order.Erysipelotrichales.id.2148	MR Egger	15	0.69078186125718	0.572257834591601	0.248892943506184	-0.430843494542357	1.81240721705672	1.99527495172137	0.649960625200207	6.12517432381448	0.916542977120127
277	fg0UHk	Crohn's disease	Crohn's disease || id:ieu-a-30	order.Erysipelotrichales.id.2148	Weighted median	15	0.149052679749303	0.165326312889179	0.367287146783598	-0.174986893513489	0.473092253012094	1.16073413478173	0.839468023173428	1.60494943756679	0.934885630091261
278	fg0UHk	Crohn's disease	Crohn's disease || id:ieu-a-30	order.Erysipelotrichales.id.2148	Inverse variance weighted	15	0.0549226325496788	0.125198865776678	0.660891139585727	-0.19046714437261	0.300312409471967	1.05645887598397	0.826572914854623	1.35028058213306	0.934885630091261
279	fg0UHk	Crohn's disease	Crohn's disease || id:ieu-a-30	order.Erysipelotrichales.id.2148	Simple mode	15	0.163831246105824	0.288448836934771	0.579049031202094	-0.401528474286328	0.729190966497976	1.17801550361445	0.669296261695	2.07340247686667	0.934885630091261
280	fg0UHk	Crohn's disease	Crohn's disease || id:ieu-a-30	order.Erysipelotrichales.id.2148	Weighted mode	15	0.159178250324495	0.268852320424327	0.563246761605192	-0.367772297707187	0.686128798356176	1.17254693492569	0.692274796301819	1.9860123782467	0.934885630091261
281	FHFAag	Crohn's disease	Crohn's disease || id:ieu-a-30	genus.Coprococcus1.id.11301	MR Egger	13	0.0704307765086372	0.279700901327735	0.805832480725049	-0.477782990093723	0.618644543110997	1.07297029211013	0.620156762541352	1.85641005192477	0.960425215879643
282	FHFAag	Crohn's disease	Crohn's disease || id:ieu-a-30	genus.Coprococcus1.id.11301	Weighted median	13	-0.0623855042875741	0.148092899703139	0.673565781008353	-0.352647587705726	0.227876579130578	0.939520627739109	0.702824833851075	1.25593030785581	0.934885630091261
283	FHFAag	Crohn's disease	Crohn's disease || id:ieu-a-30	genus.Coprococcus1.id.11301	Inverse variance weighted	13	-0.0604364435130837	0.115139119283161	0.599653193649639	-0.286109117308079	0.165236230281912	0.941353596244705	0.751180644664897	1.17967175999077	0.934885630091261
284	FHFAag	Crohn's disease	Crohn's disease || id:ieu-a-30	genus.Coprococcus1.id.11301	Simple mode	13	-0.0710662540281475	0.227553246275189	0.760168185647805	-0.517070616727517	0.374938108671222	0.931400181069498	0.596264679886755	1.45490136605283	0.953029591103321
285	FHFAag	Crohn's disease	Crohn's disease || id:ieu-a-30	genus.Coprococcus1.id.11301	Weighted mode	13	-0.033523143479502	0.205301064727041	0.873009615929097	-0.435913230344502	0.368866943385498	0.967032530474873	0.646673835167012	1.44609517834461	0.974464992912917
286	FODj2T	Crohn's disease	Crohn's disease || id:ieu-a-30	family.Acidaminococcaceae.id.2166	MR Egger	6	0.571644943727553	0.553892311650565	0.360360339155971	-0.513983987107555	1.65727387456266	1.77117814486466	0.598107971424697	5.24499282859194	0.934885630091261
287	FODj2T	Crohn's disease	Crohn's disease || id:ieu-a-30	family.Acidaminococcaceae.id.2166	Weighted median	6	0.257326960665687	0.209625882857903	0.219614672384888	-0.153539769735803	0.668193691067178	1.29346797077768	0.857666654344312	1.95071055048395	0.916542977120127
288	FODj2T	Crohn's disease	Crohn's disease || id:ieu-a-30	family.Acidaminococcaceae.id.2166	Inverse variance weighted	6	0.221295392285214	0.177339840064264	0.212082125899957	-0.126290694240745	0.568881478811172	1.24769193470658	0.881358603670904	1.76629031298721	0.916542977120127
289	FODj2T	Crohn's disease	Crohn's disease || id:ieu-a-30	family.Acidaminococcaceae.id.2166	Simple mode	6	0.452883908644367	0.334437231187999	0.233666547733595	-0.202613064484111	1.10838088177285	1.57284158260349	0.816594149582166	3.02944938465756	0.916542977120127
290	FODj2T	Crohn's disease	Crohn's disease || id:ieu-a-30	family.Acidaminococcaceae.id.2166	Weighted mode	6	0.369441524365646	0.302006576666994	0.275723018428048	-0.222491365901662	0.961374414632954	1.44692631588462	0.800521918505356	2.6152884951712	0.916542977120127
291	FuYM7m	Crohn's disease	Crohn's disease || id:ieu-a-30	genus.Tyzzerella3.id.11335	MR Egger	18	0.629427159839747	0.367073695507731	0.105697520651135	-0.0900372833554062	1.3488916030349	1.87653531652547	0.913897111485227	3.85315234057862	0.854168857498763
292	FuYM7m	Crohn's disease	Crohn's disease || id:ieu-a-30	genus.Tyzzerella3.id.11335	Weighted median	18	0.0321153885659666	0.0867066715174078	0.711091025789195	-0.137829687608153	0.202060464740086	1.03263665289339	0.871247063281921	1.2239220100003	0.938387895516803
293	FuYM7m	Crohn's disease	Crohn's disease || id:ieu-a-30	genus.Tyzzerella3.id.11335	Inverse variance weighted	18	0.0264839068345606	0.061489838127224	0.666683756710071	-0.0940361758947985	0.14700398956392	1.02683772205937	0.910249832542958	1.15835858436625	0.934885630091261
294	FuYM7m	Crohn's disease	Crohn's disease || id:ieu-a-30	genus.Tyzzerella3.id.11335	Simple mode	18	0.199992733708029	0.173739967110722	0.265623251469462	-0.140537601828987	0.540523069245044	1.22139388312336	0.868890992428002	1.71690468739066	0.916542977120127
295	FuYM7m	Crohn's disease	Crohn's disease || id:ieu-a-30	genus.Tyzzerella3.id.11335	Weighted mode	18	0.170455161843517	0.163367217819032	0.311380432428663	-0.149744585081786	0.490654908768819	1.18584447966142	0.860927842159761	1.63338558829244	0.916542977120127
296	FYvlGi	Crohn's disease	Crohn's disease || id:ieu-a-30	genus..Ruminococcusgauvreauiigroup.id.11342	MR Egger	16	-0.611745679622608	0.679619280892104	0.383273550478013	-1.94379947017113	0.720308110925915	0.542403179955887	0.143158986847836	2.05506630148875	0.934885630091261
297	FYvlGi	Crohn's disease	Crohn's disease || id:ieu-a-30	genus..Ruminococcusgauvreauiigroup.id.11342	Weighted median	16	-0.0809166668680734	0.154296935174653	0.599985240527255	-0.383338659810392	0.221505326074246	0.922270543935294	0.681582035753102	1.24795389489816	0.934885630091261
298	FYvlGi	Crohn's disease	Crohn's disease || id:ieu-a-30	genus..Ruminococcusgauvreauiigroup.id.11342	Inverse variance weighted	16	-0.084331691738697	0.129600656766185	0.51523745117702	-0.33834897900042	0.169685595523025	0.919126338915228	0.712946441143279	1.18493224474619	0.934885630091261
299	FYvlGi	Crohn's disease	Crohn's disease || id:ieu-a-30	genus..Ruminococcusgauvreauiigroup.id.11342	Simple mode	16	0.275104451733694	0.337425419245326	0.427654581541812	-0.386249369987144	0.936458273454533	1.31666819596111	0.679601032447212	2.55093070122746	0.934885630091261
300	FYvlGi	Crohn's disease	Crohn's disease || id:ieu-a-30	genus..Ruminococcusgauvreauiigroup.id.11342	Weighted mode	16	0.261068215129011	0.301590855758562	0.400322910483167	-0.330049862157771	0.852186292415793	1.29831622722197	0.718887887236996	2.34476759978038	0.934885630091261
301	g4gxPL	Crohn's disease	Crohn's disease || id:ieu-a-30	genus.Prevotella7.id.11182	MR Egger	13	0.345938786944893	0.383855984012202	0.386777943987116	-0.406418941719022	1.09829651560881	1.41331609977345	0.666031080762548	2.99905283037529	0.934885630091261
302	g4gxPL	Crohn's disease	Crohn's disease || id:ieu-a-30	genus.Prevotella7.id.11182	Weighted median	13	0.0585814653092186	0.0827742151003897	0.479115419474167	-0.103655996287545	0.220818926905983	1.06033136239851	0.90153537560024	1.2470975942983	0.934885630091261
303	g4gxPL	Crohn's disease	Crohn's disease || id:ieu-a-30	genus.Prevotella7.id.11182	Inverse variance weighted	13	0.023730007684654	0.0606220576215419	0.695470696221597	-0.0950892252535682	0.142549240622876	1.02401380470601	0.909291799057283	1.15320986433136	0.935880608520228
304	g4gxPL	Crohn's disease	Crohn's disease || id:ieu-a-30	genus.Prevotella7.id.11182	Simple mode	13	0.140497686883041	0.154197215073523	0.380152683575204	-0.161728854661065	0.442724228427147	1.1508464175194	0.85067182897384	1.55694291453723	0.934885630091261
305	g4gxPL	Crohn's disease	Crohn's disease || id:ieu-a-30	genus.Prevotella7.id.11182	Weighted mode	13	0.133286828694456	0.159632436540037	0.420052705274168	-0.179592746924018	0.446166404312929	1.142577675398	0.835610447050449	1.5623114202629	0.934885630091261
306	GcCDJY	Crohn's disease	Crohn's disease || id:ieu-a-30	family.Actinomycetaceae.id.421	MR Egger	9	-0.290652930128877	0.35564337996548	0.440705042671099	-0.987713954861216	0.406408094603463	0.747775163215266	0.372427103780864	1.50141514687028	0.934885630091261
307	GcCDJY	Crohn's disease	Crohn's disease || id:ieu-a-30	family.Actinomycetaceae.id.421	Weighted median	9	0.0632202566148547	0.134477300202589	0.638270410860657	-0.20035525178222	0.326795765011929	1.06526144427335	0.818439949176153	1.38651827271827	0.934885630091261
308	GcCDJY	Crohn's disease	Crohn's disease || id:ieu-a-30	family.Actinomycetaceae.id.421	Inverse variance weighted	9	0.0301465695529039	0.104648941064803	0.773290602707473	-0.174965354934111	0.235258494039919	1.03060557828283	0.839486104316801	1.26523578237437	0.953029591103321
309	GcCDJY	Crohn's disease	Crohn's disease || id:ieu-a-30	family.Actinomycetaceae.id.421	Simple mode	9	0.203140442070441	0.220420651298877	0.383686381820894	-0.228884034475358	0.63516491861624	1.22524453204359	0.795420769543742	1.88733337220229	0.934885630091261
310	GcCDJY	Crohn's disease	Crohn's disease || id:ieu-a-30	family.Actinomycetaceae.id.421	Weighted mode	9	0.137082741261255	0.212871823336764	0.537616399901836	-0.280146032478803	0.554311515001312	1.14692304245362	0.755673380540856	1.74074209729284	0.934885630091261
311	gmFlTx	Crohn's disease	Crohn's disease || id:ieu-a-30	class.Bacteroidia.id.912	MR Egger	19	0.297322710709363	0.254250928338318	0.258375483017952	-0.20100910883374	0.795654530252467	1.34624967854368	0.817904981359438	2.21589088987646	0.916542977120127
312	gmFlTx	Crohn's disease	Crohn's disease || id:ieu-a-30	class.Bacteroidia.id.912	Weighted median	19	-0.0971557893591935	0.131141867293507	0.458787460600494	-0.354193849254467	0.15988227053608	0.907414629577412	0.701738922602756	1.17337272231831	0.934885630091261
313	gmFlTx	Crohn's disease	Crohn's disease || id:ieu-a-30	class.Bacteroidia.id.912	Inverse variance weighted	19	-0.0293287270929262	0.100774789956269	0.771026554204036	-0.226847315407213	0.168189861221361	0.97109718603683	0.797042469104881	1.18316122575968	0.953029591103321
314	gmFlTx	Crohn's disease	Crohn's disease || id:ieu-a-30	class.Bacteroidia.id.912	Simple mode	19	-0.198196380029347	0.241700286014904	0.422937279506071	-0.671928940618559	0.275536180559864	0.82020876469979	0.510722473699857	1.31723676230021	0.934885630091261
315	gmFlTx	Crohn's disease	Crohn's disease || id:ieu-a-30	class.Bacteroidia.id.912	Weighted mode	19	-0.145415222607312	0.211493625228486	0.500492352941094	-0.559942728055144	0.269112282840521	0.86466319085766	0.571241779039643	1.30880208881267	0.934885630091261
316	GqD4Sp	Crohn's disease	Crohn's disease || id:ieu-a-30	class.Lentisphaeria.id.2250	MR Egger	8	0.190104787766519	0.307477847916249	0.559119530601285	-0.412551794149328	0.792761369682367	1.20937631886105	0.661958910204278	2.20948922671132	0.934885630091261
317	GqD4Sp	Crohn's disease	Crohn's disease || id:ieu-a-30	class.Lentisphaeria.id.2250	Weighted median	8	-0.00949275055129748	0.114829020188836	0.934115079178292	-0.234557630121416	0.215572129018821	0.990552163373967	0.790920651724749	1.24057146089835	0.985491408533098
318	GqD4Sp	Crohn's disease	Crohn's disease || id:ieu-a-30	class.Lentisphaeria.id.2250	Inverse variance weighted	8	-0.0392396793756223	0.0858195962107713	0.647502509905625	-0.207446087948734	0.128966729197489	0.961520224959151	0.812657052600803	1.13765227293197	0.934885630091261
319	GqD4Sp	Crohn's disease	Crohn's disease || id:ieu-a-30	class.Lentisphaeria.id.2250	Simple mode	8	-0.0489238786264306	0.185057607184272	0.799108741025515	-0.411636788707604	0.313789031454743	0.952253613792744	0.662564883401421	1.36860097433198	0.960425215879643
320	GqD4Sp	Crohn's disease	Crohn's disease || id:ieu-a-30	class.Lentisphaeria.id.2250	Weighted mode	8	-0.0423585195849211	0.175786905892105	0.816487749292932	-0.386900855133446	0.302183815963604	0.95852606859418	0.679158426660364	1.35280987190648	0.960425215879643
321	gscK0h	Crohn's disease	Crohn's disease || id:ieu-a-30	genus.Bifidobacterium.id.436	MR Egger	88	0.185328633966251	0.130633008995779	0.159601379815202	-0.0707120636654758	0.441369331597978	1.20361392355703	0.931730132466777	1.55483484594934	0.916542977120127
322	gscK0h	Crohn's disease	Crohn's disease || id:ieu-a-30	genus.Bifidobacterium.id.436	Weighted median	88	-0.112900275237891	0.0469890576089091	0.0162748483157648	-0.204998828151352	-0.0208017223244288	0.893239733794475	0.81464827105533	0.979413141079427	0.373260108111562
323	gscK0h	Crohn's disease	Crohn's disease || id:ieu-a-30	genus.Bifidobacterium.id.436	Inverse variance weighted	88	-0.156580218516292	0.0336873001367985	3.35089478100256e-06	-0.222607326784417	-0.0905531102481664	0.855062923072642	0.800429094659094	0.913425820340681	0.000724670366651803
324	gscK0h	Crohn's disease	Crohn's disease || id:ieu-a-30	genus.Bifidobacterium.id.436	Simple mode	88	-0.0800976098638022	0.10428774602026	0.444540551879948	-0.284501592063513	0.124306372335908	0.923026245523229	0.752389157611714	1.13236274247906	0.934885630091261
325	gscK0h	Crohn's disease	Crohn's disease || id:ieu-a-30	genus.Bifidobacterium.id.436	Weighted mode	88	-0.0905939164558047	0.0852475674664076	0.290851935281354	-0.257679148689964	0.0764913157783542	0.913388547657477	0.772843160071156	1.07949281574158	0.916542977120127
326	GShgFr	Crohn's disease	Crohn's disease || id:ieu-a-30	genus.unknowngenus.id.826	MR Egger	15	0.194621513818679	0.313437094508273	0.545381146693917	-0.419715191417537	0.808958219054894	1.21485109511209	0.657233979039432	2.24556737838185	0.934885630091261
327	GShgFr	Crohn's disease	Crohn's disease || id:ieu-a-30	genus.unknowngenus.id.826	Weighted median	15	0.0260279646629621	0.142960950065114	0.855532927147796	-0.254175497464661	0.306231426790585	1.02636965015346	0.775555682046566	1.35829661640323	0.970964813147413
328	GShgFr	Crohn's disease	Crohn's disease || id:ieu-a-30	genus.unknowngenus.id.826	Inverse variance weighted	15	0.0881979245978909	0.112860048119027	0.434519952915334	-0.133007769715401	0.309403618911183	1.09220427472841	0.875458290020587	1.36261223559488	0.934885630091261
329	GShgFr	Crohn's disease	Crohn's disease || id:ieu-a-30	genus.unknowngenus.id.826	Simple mode	15	-0.0961965347018794	0.26118933533905	0.718157371159739	-0.608127631966418	0.415734562562659	0.908285488908106	0.544369174896914	1.51548354940792	0.93885505151614
330	GShgFr	Crohn's disease	Crohn's disease || id:ieu-a-30	genus.unknowngenus.id.826	Weighted mode	15	-0.0961965347018794	0.206860686484059	0.649060092538979	-0.501643480210635	0.309250410806876	0.908285488908106	0.605534657255602	1.36240348834865	0.934885630091261
331	gXkSQA	Crohn's disease	Crohn's disease || id:ieu-a-30	order.NB1n.id.3953	MR Egger	18	0.0914641498908629	0.245240285751359	0.714074978971091	-0.3892068101818	0.572135109963526	1.09577749224568	0.677594122158879	1.77204652939817	0.938387895516803
332	gXkSQA	Crohn's disease	Crohn's disease || id:ieu-a-30	order.NB1n.id.3953	Weighted median	18	0.0847785310533716	0.0820664837450602	0.301581925821082	-0.0760717770869463	0.24562883919369	1.08847597637446	0.926749684779339	1.27842498422476	0.916542977120127
333	gXkSQA	Crohn's disease	Crohn's disease || id:ieu-a-30	order.NB1n.id.3953	Inverse variance weighted	18	0.108605807082702	0.0598124905777874	0.0694054530491164	-0.00862667444976123	0.225838288615166	1.11472284787138	0.991410428537816	1.25337296421134	0.747170948640998
334	gXkSQA	Crohn's disease	Crohn's disease || id:ieu-a-30	order.NB1n.id.3953	Simple mode	18	-0.094323612126367	0.16136426650922	0.566535580748011	-0.410597574484438	0.221950350231704	0.909988231359936	0.663253788149828	1.24850938812357	0.934885630091261
335	gXkSQA	Crohn's disease	Crohn's disease || id:ieu-a-30	order.NB1n.id.3953	Weighted mode	18	-0.0998512046229801	0.184438338943386	0.595270191959834	-0.461350348952016	0.261647939706056	0.904972063677794	0.63043176759346	1.29906911125927	0.934885630091261
336	gYf3sg	Crohn's disease	Crohn's disease || id:ieu-a-30	genus.Slackia.id.825	MR Egger	8	-0.604296489766282	0.585029996310999	0.341461632153854	-1.75095528253584	0.542362303003276	0.54645873075231	0.173608019501826	1.72006538218866	0.930857937783762
337	gYf3sg	Crohn's disease	Crohn's disease || id:ieu-a-30	genus.Slackia.id.825	Weighted median	8	-0.0850669598517146	0.124325027697097	0.493829706860836	-0.328744014138025	0.158610094434596	0.918450783014181	0.719827258765702	1.17188093469232	0.934885630091261
338	gYf3sg	Crohn's disease	Crohn's disease || id:ieu-a-30	genus.Slackia.id.825	Inverse variance weighted	8	-0.0284015224370608	0.0961674982488746	0.767738821355428	-0.216889819004855	0.160086774130733	0.971998009428306	0.805018662176086	1.1736127057958	0.953029591103321
339	gYf3sg	Crohn's disease	Crohn's disease || id:ieu-a-30	genus.Slackia.id.825	Simple mode	8	-0.0882084556367122	0.190418143338865	0.657253323851736	-0.461428016580887	0.285011105307463	0.915570001101933	0.630382805354322	1.32977679561965	0.934885630091261
340	gYf3sg	Crohn's disease	Crohn's disease || id:ieu-a-30	genus.Slackia.id.825	Weighted mode	8	-0.0857802291992394	0.183054255682369	0.653594051220562	-0.444566570336682	0.273006111938203	0.917795913800279	0.641102088484255	1.31390827532638	0.934885630091261
341	H8YRVC	Crohn's disease	Crohn's disease || id:ieu-a-30	genus.Streptococcus.id.1853	MR Egger	48	0.651282447549466	0.181431743710925	0.00080059592028614	0.295676229876054	1.00688866522288	1.91799898554747	1.34403492802358	2.73707180658671	0.0527892934938674
342	H8YRVC	Crohn's disease	Crohn's disease || id:ieu-a-30	genus.Streptococcus.id.1853	Weighted median	48	0.235249139321078	0.0803531744872769	0.00341490970209771	0.0777569173260159	0.392741361316141	1.26522394650472	1.08085988842205	1.48103528677151	0.138566528296657
343	H8YRVC	Crohn's disease	Crohn's disease || id:ieu-a-30	genus.Streptococcus.id.1853	Inverse variance weighted	48	0.167667915501163	0.0583372380134769	0.00405161744231541	0.0533269289947487	0.282008902007578	1.18254384095628	1.05477442509948	1.32579052213154	0.158313200060843
344	H8YRVC	Crohn's disease	Crohn's disease || id:ieu-a-30	genus.Streptococcus.id.1853	Simple mode	48	0.38125787772352	0.176362954639219	0.0357597590643007	0.0355864866306502	0.72692926881639	1.46412512198448	1.03622726405738	2.06871836630945	0.546339429961902
345	H8YRVC	Crohn's disease	Crohn's disease || id:ieu-a-30	genus.Streptococcus.id.1853	Weighted mode	48	0.405905339453579	0.149893990027436	0.00941151420510626	0.112113118999804	0.699697559907353	1.50066049239218	1.11863939285757	2.01314376000477	0.283689928182489
346	hAoo1H	Crohn's disease	Crohn's disease || id:ieu-a-30	family.Christensenellaceae.id.1866	MR Egger	11	-0.0352002202352247	0.267141334293192	0.898067818917851	-0.558797235449882	0.488396794979433	0.965412101867361	0.571896507194888	1.62970137901952	0.975758546815997
347	hAoo1H	Crohn's disease	Crohn's disease || id:ieu-a-30	family.Christensenellaceae.id.1866	Weighted median	11	-0.0953434482717703	0.157328158253316	0.544503845296124	-0.40370663844827	0.213019741904729	0.909060665532676	0.667840011116218	1.23740907981463	0.934885630091261
348	hAoo1H	Crohn's disease	Crohn's disease || id:ieu-a-30	family.Christensenellaceae.id.1866	Inverse variance weighted	11	-0.124316055147272	0.124163823559812	0.316717533109921	-0.367677149324504	0.11904503902996	0.88310068825318	0.692340668262815	1.1264206500393	0.916542977120127
349	hAoo1H	Crohn's disease	Crohn's disease || id:ieu-a-30	family.Christensenellaceae.id.1866	Simple mode	11	-0.0652967319308546	0.245342381389115	0.795534213502337	-0.54616779945352	0.415574335591811	0.936789446789894	0.579165039649499	1.51524074752165	0.960425215879643
350	hAoo1H	Crohn's disease	Crohn's disease || id:ieu-a-30	family.Christensenellaceae.id.1866	Weighted mode	11	-0.0774886183367003	0.221880743278699	0.734154786922265	-0.51237487516295	0.35739763848955	0.925437557355378	0.599071168844087	1.42960422251064	0.945706105253956
351	HloVwq	Crohn's disease	Crohn's disease || id:ieu-a-30	genus.Oscillospira.id.2064	MR Egger	11	-1.0118762295528	0.495622644755944	0.0715766392592211	-1.98329661327445	-0.040455845831152	0.363536261826242	0.137614825851337	0.960351567100528	0.751595320760011
352	HloVwq	Crohn's disease	Crohn's disease || id:ieu-a-30	genus.Oscillospira.id.2064	Weighted median	11	-0.0910110151221618	0.158867746744742	0.566730804588572	-0.402391798741856	0.220369768497533	0.913007653953034	0.668718691215518	1.24653757570561	0.934885630091261
353	HloVwq	Crohn's disease	Crohn's disease || id:ieu-a-30	genus.Oscillospira.id.2064	Inverse variance weighted	11	-0.139222386652242	0.123211913702885	0.258500423827309	-0.380717737509895	0.102272964205412	0.870034522877643	0.683370752329882	1.1076857890364	0.916542977120127
354	HloVwq	Crohn's disease	Crohn's disease || id:ieu-a-30	genus.Oscillospira.id.2064	Simple mode	11	0.0350452386320443	0.290166671836249	0.906260548751598	-0.533681438167004	0.603771915431093	1.0356665598783	0.586442040665249	1.82900465668083	0.979615654644401
355	HloVwq	Crohn's disease	Crohn's disease || id:ieu-a-30	genus.Oscillospira.id.2064	Weighted mode	11	0.0507494310016572	0.261671712233465	0.850103415996094	-0.462127124975935	0.563625986979249	1.0520592468221	0.629942253457713	1.75703193863971	0.970964813147413
356	HQVR07	Crohn's disease	Crohn's disease || id:ieu-a-30	genus.ErysipelotrichaceaeUCG003.id.11384	MR Egger	25	-0.0973553692091324	0.257782806838507	0.709142731356341	-0.602609670612606	0.407898932194341	0.907233545972729	0.547381285678947	1.50365518236041	0.938387895516803
357	HQVR07	Crohn's disease	Crohn's disease || id:ieu-a-30	genus.ErysipelotrichaceaeUCG003.id.11384	Weighted median	25	0.101689238021306	0.121876979587546	0.404078329259271	-0.137189641970284	0.340568118012896	1.10703939251522	0.871804879659207	1.405745993369	0.934885630091261
358	HQVR07	Crohn's disease	Crohn's disease || id:ieu-a-30	genus.ErysipelotrichaceaeUCG003.id.11384	Inverse variance weighted	25	0.196242511138738	0.0854114857794457	0.0215838443950072	0.0288359990110244	0.363649023266451	1.2168219624353	1.02925578166667	1.4385692212166	0.4216843673469
359	HQVR07	Crohn's disease	Crohn's disease || id:ieu-a-30	genus.ErysipelotrichaceaeUCG003.id.11384	Simple mode	25	-0.126904867838307	0.243662649545758	0.607263132644066	-0.604483660947993	0.350673925271379	0.88081746268081	0.54635645899738	1.42002421640115	0.934885630091261
360	HQVR07	Crohn's disease	Crohn's disease || id:ieu-a-30	genus.ErysipelotrichaceaeUCG003.id.11384	Weighted mode	25	-0.0892713591127987	0.239457738465301	0.71256485675918	-0.55860852650479	0.380065808279192	0.914597355570891	0.572004439365026	1.46238082303319	0.938387895516803
361	hRvtKW	Crohn's disease	Crohn's disease || id:ieu-a-30	genus.LachnospiraceaeND3007group.id.11317	MR Egger	3	9.05873319671561	4.83184260247669	0.31194487524693	-0.411678304138704	18.5291446975699	8593.25778873141	0.662537377305622	111456473.178764	0.916542977120127
362	hRvtKW	Crohn's disease	Crohn's disease || id:ieu-a-30	genus.LachnospiraceaeND3007group.id.11317	Weighted median	3	0.219370379962035	0.386431137259659	0.570250249827017	-0.538034649066898	0.976775408990967	1.24529242264287	0.583894683396179	2.6558782979011	0.934885630091261
363	hRvtKW	Crohn's disease	Crohn's disease || id:ieu-a-30	genus.LachnospiraceaeND3007group.id.11317	Inverse variance weighted	3	0.436769232707939	0.360953768814839	0.226262763880366	-0.270700154169145	1.14423861958502	1.54769887756404	0.76284519806796	3.14004967414058	0.916542977120127
364	hRvtKW	Crohn's disease	Crohn's disease || id:ieu-a-30	genus.LachnospiraceaeND3007group.id.11317	Simple mode	3	0.114787515845436	0.450579138336047	0.822714169424939	-0.768347595293217	0.997922626984088	1.12163508256726	0.463778785747927	2.71264080442316	0.964137849116214
365	hRvtKW	Crohn's disease	Crohn's disease || id:ieu-a-30	genus.LachnospiraceaeND3007group.id.11317	Weighted mode	3	0.121124953561643	0.458070203617948	0.8162087756572	-0.776692645529535	1.01894255265282	1.1287659468811	0.459924632400839	2.77026380645767	0.960425215879643
366	I5AGxd	Crohn's disease	Crohn's disease || id:ieu-a-30	genus.Oxalobacter.id.2978	MR Egger	19	-0.182835267551517	0.248686358753326	0.472236856495353	-0.670260530708036	0.304589995605002	0.832905350974348	0.511575279353385	1.35606889480382	0.934885630091261
367	I5AGxd	Crohn's disease	Crohn's disease || id:ieu-a-30	genus.Oxalobacter.id.2978	Weighted median	19	0.267101858199379	0.0817635893335648	0.00108786637300547	0.106845223105591	0.427358493293166	1.30617348403421	1.11276201130171	1.53320220592207	0.0675117072659277
368	I5AGxd	Crohn's disease	Crohn's disease || id:ieu-a-30	genus.Oxalobacter.id.2978	Inverse variance weighted	19	0.30741037814054	0.0590354808500368	1.91697045609716e-07	0.191700835674468	0.423119920606612	1.35989892636993	1.21130808258835	1.52671736986219	6.74134610394168e-05
369	I5AGxd	Crohn's disease	Crohn's disease || id:ieu-a-30	genus.Oxalobacter.id.2978	Simple mode	19	0.207793735829503	0.148286076429617	0.178129834668295	-0.0828469739725465	0.498434445631552	1.23095924057487	0.920491995676511	1.64614212733379	0.916542977120127
370	I5AGxd	Crohn's disease	Crohn's disease || id:ieu-a-30	genus.Oxalobacter.id.2978	Weighted mode	19	0.204408934897119	0.145883076885653	0.178165075797967	-0.0815218957987604	0.490339765592998	1.22679973211495	0.921712528000911	1.63287091907231	0.916542977120127
371	IEC3zK	Crohn's disease	Crohn's disease || id:ieu-a-30	family.Ruminococcaceae.id.2050	MR Egger	12	-0.558724046585542	0.280973292484934	0.0748033257628447	-1.10943169985601	-0.00801639331507109	0.57193836518252	0.329746302708317	0.992015652278619	0.751595320760011
372	IEC3zK	Crohn's disease	Crohn's disease || id:ieu-a-30	family.Ruminococcaceae.id.2050	Weighted median	12	-0.316715707778242	0.188452719651754	0.0928385038261499	-0.68608303829568	0.0526516227391957	0.728537843329639	0.503544576086866	1.05406236978678	0.802824766693345
373	IEC3zK	Crohn's disease	Crohn's disease || id:ieu-a-30	family.Ruminococcaceae.id.2050	Inverse variance weighted	12	-0.281615915505607	0.12478707117999	0.0240223515982708	-0.526198575018387	-0.037033255992827	0.754563445002536	0.590846765624297	0.963644087875297	0.436459656377121
374	IEC3zK	Crohn's disease	Crohn's disease || id:ieu-a-30	family.Ruminococcaceae.id.2050	Simple mode	12	-0.540124492065584	0.313178291834932	0.112537674126021	-1.15395394406205	0.0737049599308832	0.582675709355945	0.315387277143987	1.07648915120458	0.854168857498763
375	IEC3zK	Crohn's disease	Crohn's disease || id:ieu-a-30	family.Ruminococcaceae.id.2050	Weighted mode	12	-0.435614565242978	0.247773630371848	0.106481383898747	-0.9212508807718	0.0500217502858437	0.646867002918442	0.398020852930776	1.05129396207154	0.854168857498763
376	IFmAz3	Crohn's disease	Crohn's disease || id:ieu-a-30	genus.Barnesiella.id.944	MR Egger	14	0.40904422091879	0.482975973011142	0.413609121901356	-0.537588686183049	1.35567712802063	1.50537828822474	0.584155136825015	3.87938690905884	0.934885630091261
377	IFmAz3	Crohn's disease	Crohn's disease || id:ieu-a-30	genus.Barnesiella.id.944	Weighted median	14	0.0256371168223677	0.172198831055968	0.881647613392877	-0.31187259204733	0.363146825692066	1.025968574177	0.732074794437518	1.43784695661806	0.974464992912917
378	IFmAz3	Crohn's disease	Crohn's disease || id:ieu-a-30	genus.Barnesiella.id.944	Inverse variance weighted	14	0.131675239237004	0.142338175657507	0.354920496326155	-0.147307585051709	0.410658063525718	1.14073779222839	0.863028481926951	1.50780969327063	0.934885630091261
379	IFmAz3	Crohn's disease	Crohn's disease || id:ieu-a-30	genus.Barnesiella.id.944	Simple mode	14	0.417496349766841	0.324819409596584	0.221107805268876	-0.219149693042464	1.05414239257615	1.5181558622655	0.803201475481529	2.86951318254159	0.916542977120127
380	IFmAz3	Crohn's disease	Crohn's disease || id:ieu-a-30	genus.Barnesiella.id.944	Weighted mode	14	-0.0623587931428404	0.29200941039644	0.834210216854674	-0.634697237519863	0.509979651234182	0.939545723745747	0.530095957191075	1.66525730867012	0.968197776437493
381	iLjMDz	Crohn's disease	Crohn's disease || id:ieu-a-30	family.unknownfamily.id.1000001214	MR Egger	11	-0.255870001510781	0.223612966128914	0.282037619384551	-0.694151415123453	0.182411412101891	0.774242612620263	0.499498134755635	1.20010783121405	0.916542977120127
382	iLjMDz	Crohn's disease	Crohn's disease || id:ieu-a-30	family.unknownfamily.id.1000001214	Weighted median	11	-0.114277538961612	0.0970091590943923	0.238793525927554	-0.30441549078662	0.0758604128633972	0.892010353897031	0.737554355739371	1.07881197537213	0.916542977120127
383	iLjMDz	Crohn's disease	Crohn's disease || id:ieu-a-30	family.unknownfamily.id.1000001214	Inverse variance weighted	11	-0.089575315741597	0.0759226836706989	0.238070686218212	-0.238383775736167	0.0592331442529729	0.91431939988736	0.787900256063072	1.06102258322335	0.916542977120127
384	iLjMDz	Crohn's disease	Crohn's disease || id:ieu-a-30	family.unknownfamily.id.1000001214	Simple mode	11	-0.109011602029538	0.152137504568547	0.490057741031234	-0.407201110983889	0.189177906924814	0.896720013665797	0.665510335403786	1.20825589045272	0.934885630091261
385	iLjMDz	Crohn's disease	Crohn's disease || id:ieu-a-30	family.unknownfamily.id.1000001214	Weighted mode	11	-0.109011602029538	0.146274077379656	0.473269479213734	-0.395708793693663	0.177685589634588	0.896720013665797	0.673202708270079	1.19444971481932	0.934885630091261
386	IogF03	Crohn's disease	Crohn's disease || id:ieu-a-30	family.FamilyXIII.id.1957	MR Egger	15	-1.33193527361681	0.89480562137028	0.160467194997304	-3.08575429150256	0.42188374426894	0.263965920385668	0.0456955531301465	1.52483124400752	0.916542977120127
387	IogF03	Crohn's disease	Crohn's disease || id:ieu-a-30	family.FamilyXIII.id.1957	Weighted median	15	0.374208559927123	0.184803322325479	0.0428774599186183	0.0119940481691844	0.736423071685062	1.45384033167365	1.01206626520097	2.08845189556954	0.611293516407328
388	IogF03	Crohn's disease	Crohn's disease || id:ieu-a-30	family.FamilyXIII.id.1957	Inverse variance weighted	15	0.17317443749351	0.175996673251551	0.325133082820195	-0.17177904207953	0.51812791706655	1.18907350599624	0.842165235690919	1.67888170010037	0.916542977120127
389	IogF03	Crohn's disease	Crohn's disease || id:ieu-a-30	family.FamilyXIII.id.1957	Simple mode	15	0.655229570810908	0.300669426318699	0.0468878944198122	0.065917495226257	1.24454164639556	1.92558452463923	1.06813858699802	3.47134333190884	0.643117919555719
390	IogF03	Crohn's disease	Crohn's disease || id:ieu-a-30	family.FamilyXIII.id.1957	Weighted mode	15	0.655229570810908	0.315447428392512	0.0566760895211045	0.0369526111615851	1.27350653046023	1.92558452463923	1.03764384693642	3.57336071762711	0.686904466760444
391	IpZyFT	Crohn's disease	Crohn's disease || id:ieu-a-30	genus.unknowngenus.id.959	MR Egger	17	0.127180469624872	0.501460183930703	0.803232295673998	-0.855681490879306	1.11004243012905	1.13562194455573	0.424993463201097	3.03448714538538	0.960425215879643
392	IpZyFT	Crohn's disease	Crohn's disease || id:ieu-a-30	genus.unknowngenus.id.959	Weighted median	17	0.0433440458622455	0.0917609496198298	0.636671065962283	-0.136507415392621	0.223195507117112	1.04429711915505	0.872399851048218	1.25006494644079	0.934885630091261
393	IpZyFT	Crohn's disease	Crohn's disease || id:ieu-a-30	genus.unknowngenus.id.959	Inverse variance weighted	17	0.0311880843306859	0.0762096732493375	0.682363179969042	-0.118182875238016	0.180559043899388	1.03167952839305	0.888533546972054	1.19788684730299	0.935258274479957
394	IpZyFT	Crohn's disease	Crohn's disease || id:ieu-a-30	genus.unknowngenus.id.959	Simple mode	17	-0.241327076647031	0.193131611861776	0.229435449800798	-0.619865035896112	0.137210882602051	0.785584637973835	0.538017045683268	1.14707002012682	0.916542977120127
395	IpZyFT	Crohn's disease	Crohn's disease || id:ieu-a-30	genus.unknowngenus.id.959	Weighted mode	17	-0.233849807950695	0.177409436947936	0.206018391003166	-0.58157230436865	0.113872688467259	0.791480681074534	0.559018727628938	1.12060944929563	0.916542977120127
396	iWsCpc	Crohn's disease	Crohn's disease || id:ieu-a-30	family.FamilyXI.id.1936	MR Egger	9	-0.46012089274146	0.401340720824241	0.289278764503399	-1.24674870555697	0.326506920074052	0.631207332509318	0.287437824265619	1.38611784176793	0.916542977120127
397	iWsCpc	Crohn's disease	Crohn's disease || id:ieu-a-30	family.FamilyXI.id.1936	Weighted median	9	-0.0183566470677796	0.0828013172067926	0.824551237604644	-0.180647228793093	0.143933934657534	0.98181080996263	0.834729775392176	1.15480781323104	0.964137849116214
398	iWsCpc	Crohn's disease	Crohn's disease || id:ieu-a-30	family.FamilyXI.id.1936	Inverse variance weighted	9	-0.0589934163644055	0.0651574234830725	0.365254449282502	-0.186701966391228	0.0687151336624166	0.942712975615371	0.829690975336361	1.07113103650826	0.934885630091261
399	iWsCpc	Crohn's disease	Crohn's disease || id:ieu-a-30	family.FamilyXI.id.1936	Simple mode	9	-8.75956444770232e-05	0.140537140871638	0.999517947394087	-0.275540391752887	0.275365200463933	0.999912408191909	0.759161767600239	1.31701156028531	0.999517947394087
400	iWsCpc	Crohn's disease	Crohn's disease || id:ieu-a-30	family.FamilyXI.id.1936	Weighted mode	9	-0.00140129369964742	0.119036518911968	0.990895822103529	-0.234712870767104	0.23191028336781	0.998599687653927	0.790797878222052	1.26100659048874	0.996354613984386
401	iXoSBl	Crohn's disease	Crohn's disease || id:ieu-a-30	genus.LachnospiraceaeUCG004.id.11324	MR Egger	14	-0.317067652404733	0.432371652465998	0.477444342312613	-1.16451609123809	0.530380786428623	0.728281483465368	0.312073640668839	1.69957936217161	0.934885630091261
402	iXoSBl	Crohn's disease	Crohn's disease || id:ieu-a-30	genus.LachnospiraceaeUCG004.id.11324	Weighted median	14	0.0149091915847646	0.158333294410121	0.924979407036918	-0.295424065459073	0.325242448628602	1.01502088799231	0.744215924272135	1.38436624299369	0.984599992697001
403	iXoSBl	Crohn's disease	Crohn's disease || id:ieu-a-30	genus.LachnospiraceaeUCG004.id.11324	Inverse variance weighted	14	0.00014165157596203	0.113759118633876	0.999006483369209	-0.222826220946436	0.22310952409836	1.00014166160902	0.800253904577905	1.24995746670384	0.999517947394087
404	iXoSBl	Crohn's disease	Crohn's disease || id:ieu-a-30	genus.LachnospiraceaeUCG004.id.11324	Simple mode	14	0.0508146732220478	0.247997312989811	0.840823516699657	-0.435260060237983	0.536889406682078	1.05212788774246	0.647096361160464	1.71067735596632	0.969773244198096
405	iXoSBl	Crohn's disease	Crohn's disease || id:ieu-a-30	genus.LachnospiraceaeUCG004.id.11324	Weighted mode	14	0.0461261328304001	0.24091493150056	0.851121436305554	-0.426067132910698	0.518319398571498	1.04720648974559	0.653072497991313	1.67920320567514	0.970964813147413
406	J40bzu	Crohn's disease	Crohn's disease || id:ieu-a-30	genus.Bacteroides.id.918	MR Egger	9	0.565410256675153	0.943630100705439	0.567926270386191	-1.28410474070751	2.41492525405781	1.76016975600631	0.276898368537063	11.1889339988821	0.934885630091261
407	J40bzu	Crohn's disease	Crohn's disease || id:ieu-a-30	genus.Bacteroides.id.918	Weighted median	9	0.238901621628017	0.2191647188918	0.27568886901839	-0.190661227399911	0.668464470655945	1.26985360430837	0.826412506647782	1.95123883460566	0.916542977120127
408	J40bzu	Crohn's disease	Crohn's disease || id:ieu-a-30	genus.Bacteroides.id.918	Inverse variance weighted	9	0.155567901132191	0.161317044045254	0.334864858518901	-0.160613505196508	0.47174930746089	1.16832126371057	0.851621154659333	1.60279552447742	0.929690594045896
409	J40bzu	Crohn's disease	Crohn's disease || id:ieu-a-30	genus.Bacteroides.id.918	Simple mode	9	0.420552626730886	0.368933077931048	0.287298296589052	-0.302556206013968	1.14366145947574	1.52280286470118	0.738926954952993	3.13823788562382	0.916542977120127
410	J40bzu	Crohn's disease	Crohn's disease || id:ieu-a-30	genus.Bacteroides.id.918	Weighted mode	9	0.420552626730886	0.363004628103155	0.280059082878135	-0.290936444351298	1.13204169781307	1.52280286470118	0.747563188371682	3.10198335179283	0.916542977120127
411	j5sptr	Crohn's disease	Crohn's disease || id:ieu-a-30	genus.Dialister.id.2183	MR Egger	13	0.128250795715594	0.689962454177029	0.855921588840847	-1.22407561447138	1.48057720590257	1.1368380810674	0.294029371235617	4.39548204702778	0.970964813147413
412	j5sptr	Crohn's disease	Crohn's disease || id:ieu-a-30	genus.Dialister.id.2183	Weighted median	13	-0.130314335298917	0.1660090068166	0.432463228331338	-0.455691988659452	0.195063318061618	0.877819457907107	0.63400908901653	1.21538794006191	0.934885630091261
413	j5sptr	Crohn's disease	Crohn's disease || id:ieu-a-30	genus.Dialister.id.2183	Inverse variance weighted	13	-0.0800354144190122	0.139825269298318	0.567053775642113	-0.354092942243716	0.194022113405692	0.923083655336419	0.701809736552515	1.21412313105674	0.934885630091261
414	j5sptr	Crohn's disease	Crohn's disease || id:ieu-a-30	genus.Dialister.id.2183	Simple mode	13	-0.507814173265854	0.349190850446874	0.171525887837509	-1.19222824014173	0.176599893610018	0.601809593683408	0.303544140711028	1.19315360922805	0.916542977120127
415	j5sptr	Crohn's disease	Crohn's disease || id:ieu-a-30	genus.Dialister.id.2183	Weighted mode	13	-0.483112683509304	0.341106660377668	0.182116173404982	-1.15168173784953	0.185456370830925	0.616860309472664	0.316104716851269	1.20376767924582	0.916542977120127
416	jGZCZQ	Crohn's disease	Crohn's disease || id:ieu-a-30	family.Desulfovibrionaceae.id.3169	MR Egger	10	0.209032842533029	0.40146716920072	0.616694781054256	-0.577842809100381	0.995908494166439	1.23248547581051	0.561107477899571	2.7071826840913	0.934885630091261
417	jGZCZQ	Crohn's disease	Crohn's disease || id:ieu-a-30	family.Desulfovibrionaceae.id.3169	Weighted median	10	0.134163797581094	0.173929707651704	0.440488881734176	-0.206738429416246	0.475066024578434	1.143580119962	0.813232339827512	1.60812036945023	0.934885630091261
418	jGZCZQ	Crohn's disease	Crohn's disease || id:ieu-a-30	family.Desulfovibrionaceae.id.3169	Inverse variance weighted	10	0.117325800100667	0.150949611080461	0.4370104483382	-0.178535437617037	0.413187037818371	1.1244857275806	0.836494412983481	1.5116277310479	0.934885630091261
419	jGZCZQ	Crohn's disease	Crohn's disease || id:ieu-a-30	family.Desulfovibrionaceae.id.3169	Simple mode	10	0.0810970038053698	0.25917114152196	0.761479149977578	-0.426878433577672	0.589072441188412	1.08447608977215	0.652542874709021	1.80231588585183	0.953029591103321
420	jGZCZQ	Crohn's disease	Crohn's disease || id:ieu-a-30	family.Desulfovibrionaceae.id.3169	Weighted mode	10	0.148335888743106	0.211735234068069	0.501278247334017	-0.266665170030308	0.563336947516521	1.15990242910852	0.765929484681706	1.75652416045967	0.934885630091261
421	JHamaO	Crohn's disease	Crohn's disease || id:ieu-a-30	order.Enterobacteriales.id.3468	MR Egger	6	-1.37575621218592	1.82291646273009	0.492427101669355	-4.94867247913689	2.19716005476505	0.252648467697126	0.00709281854653722	8.99941931559331	0.934885630091261
422	JHamaO	Crohn's disease	Crohn's disease || id:ieu-a-30	order.Enterobacteriales.id.3468	Weighted median	6	0.108908776121475	0.240985807568381	0.651319231816267	-0.363423406712552	0.581240958955502	1.1150606255466	0.695291979875211	1.78825620693558	0.934885630091261
423	JHamaO	Crohn's disease	Crohn's disease || id:ieu-a-30	order.Enterobacteriales.id.3468	Inverse variance weighted	6	0.130319829717789	0.24853733819116	0.600037150775201	-0.356813353136884	0.617453012572463	1.13919267273726	0.699903120265972	1.85419939994708	0.934885630091261
424	JHamaO	Crohn's disease	Crohn's disease || id:ieu-a-30	order.Enterobacteriales.id.3468	Simple mode	6	0.54936136407946	0.448938697279028	0.275584811108287	-0.330558482587434	1.42928121074635	1.73214645361425	0.718522339141406	4.17569666707045	0.916542977120127
425	JHamaO	Crohn's disease	Crohn's disease || id:ieu-a-30	order.Enterobacteriales.id.3468	Weighted mode	6	0.541977167242411	0.495820798176809	0.324198832049438	-0.429831597184134	1.51378593166896	1.71940305105085	0.650618651511191	4.54390117021125	0.916542977120127
426	JjUfnB	Crohn's disease	Crohn's disease || id:ieu-a-30	genus.unknowngenus.id.1000006162	MR Egger	18	0.0914641498908629	0.245240285751359	0.714074978971091	-0.3892068101818	0.572135109963526	1.09577749224568	0.677594122158879	1.77204652939817	0.938387895516803
427	JjUfnB	Crohn's disease	Crohn's disease || id:ieu-a-30	genus.unknowngenus.id.1000006162	Weighted median	18	0.0847785310533716	0.0811558021751612	0.296189761875177	-0.0742868412099443	0.243843903316688	1.08847597637446	0.928405350729901	1.27614511292171	0.916542977120127
428	JjUfnB	Crohn's disease	Crohn's disease || id:ieu-a-30	genus.unknowngenus.id.1000006162	Inverse variance weighted	18	0.108605807082702	0.0598124905777874	0.0694054530491164	-0.00862667444976123	0.225838288615166	1.11472284787138	0.991410428537816	1.25337296421134	0.747170948640998
429	JjUfnB	Crohn's disease	Crohn's disease || id:ieu-a-30	genus.unknowngenus.id.1000006162	Simple mode	18	-0.094323612126367	0.166234891555316	0.577851462120523	-0.420143999574787	0.231496775322053	0.909988231359936	0.656952212164282	1.26048526191203	0.934885630091261
430	JjUfnB	Crohn's disease	Crohn's disease || id:ieu-a-30	genus.unknowngenus.id.1000006162	Weighted mode	18	-0.0998512046229801	0.168041753303727	0.560200428038672	-0.429213041098285	0.229510631852325	0.904972063677794	0.651021220130449	1.25798424185488	0.934885630091261
431	JmYw77	Crohn's disease	Crohn's disease || id:ieu-a-30	order.Bacteroidales.id.913	MR Egger	19	0.297322710709363	0.254250928338318	0.258375483017952	-0.20100910883374	0.795654530252467	1.34624967854368	0.817904981359438	2.21589088987646	0.916542977120127
432	JmYw77	Crohn's disease	Crohn's disease || id:ieu-a-30	order.Bacteroidales.id.913	Weighted median	19	-0.0971557893591935	0.135685874743769	0.473969946778349	-0.36310010385698	0.168788525138593	0.907414629577412	0.695516806099283	1.18386975375772	0.934885630091261
433	JmYw77	Crohn's disease	Crohn's disease || id:ieu-a-30	order.Bacteroidales.id.913	Inverse variance weighted	19	-0.0293287270929262	0.100774789956269	0.771026554204036	-0.226847315407213	0.168189861221361	0.97109718603683	0.797042469104881	1.18316122575968	0.953029591103321
434	JmYw77	Crohn's disease	Crohn's disease || id:ieu-a-30	order.Bacteroidales.id.913	Simple mode	19	-0.198196380029347	0.23864121342259	0.417124983401253	-0.665933158337624	0.269540398278929	0.82020876469979	0.513793852917506	1.3093625271503	0.934885630091261
435	JmYw77	Crohn's disease	Crohn's disease || id:ieu-a-30	order.Bacteroidales.id.913	Weighted mode	19	-0.145415222607312	0.2097329655728	0.49694924181104	-0.556491835129999	0.265661389915376	0.86466319085766	0.573216478532063	1.30429333702822	0.934885630091261
436	JnOn9p	Crohn's disease	Crohn's disease || id:ieu-a-30	class.Mollicutes.id.3920	MR Egger	19	0.196536825068596	0.297385620249547	0.517544695162535	-0.386338990620516	0.779412640757709	1.21718014279516	0.679540128901392	2.18019133382162	0.934885630091261
437	JnOn9p	Crohn's disease	Crohn's disease || id:ieu-a-30	class.Mollicutes.id.3920	Weighted median	19	-0.162052253289191	0.126055422813046	0.198595434424969	-0.409120882002763	0.0850163754243797	0.850396767351037	0.664233933540787	1.08873489504837	0.916542977120127
438	JnOn9p	Crohn's disease	Crohn's disease || id:ieu-a-30	class.Mollicutes.id.3920	Inverse variance weighted	19	-0.0271916471615304	0.0850028008798223	0.749050816302417	-0.193797136885982	0.139413842562921	0.973174717479228	0.823825011025248	1.14959975488259	0.946405522394072
439	JnOn9p	Crohn's disease	Crohn's disease || id:ieu-a-30	class.Mollicutes.id.3920	Simple mode	19	-0.242342713848639	0.213782782314319	0.271838319994762	-0.661356967184705	0.176671539487426	0.784787174026072	0.516150459830928	1.19323909682764	0.916542977120127
440	JnOn9p	Crohn's disease	Crohn's disease || id:ieu-a-30	class.Mollicutes.id.3920	Weighted mode	19	-0.212260434084584	0.197721375638044	0.297213666590378	-0.59979433033515	0.175273462165983	0.808754043018032	0.548924521607453	1.19157202192866	0.916542977120127
441	JPh0DZ	Crohn's disease	Crohn's disease || id:ieu-a-30	genus.unknowngenus.id.2071	MR Egger	24	0.37420363061721	0.41100231166943	0.372444928117467	-0.431360900254873	1.17976816148929	1.45383316526175	0.649624418844863	3.25361980107426	0.934885630091261
442	JPh0DZ	Crohn's disease	Crohn's disease || id:ieu-a-30	genus.unknowngenus.id.2071	Weighted median	24	-0.0621977548066841	0.109529910093629	0.570129414277075	-0.276876378590197	0.152480868976829	0.939697038809277	0.758148214668777	1.16472017959273	0.934885630091261
443	JPh0DZ	Crohn's disease	Crohn's disease || id:ieu-a-30	genus.unknowngenus.id.2071	Inverse variance weighted	24	0.0677107621853179	0.0846648451227662	0.423855299464546	-0.0982323342553039	0.23365385862594	1.07005576312431	0.906438282624244	1.26320716825924	0.934885630091261
444	JPh0DZ	Crohn's disease	Crohn's disease || id:ieu-a-30	genus.unknowngenus.id.2071	Simple mode	24	-0.10790443797777	0.18803069697143	0.571628222897628	-0.476444604041772	0.260635728086232	0.897713379637502	0.620987327386582	1.29775484368057	0.934885630091261
445	JPh0DZ	Crohn's disease	Crohn's disease || id:ieu-a-30	genus.unknowngenus.id.2071	Weighted mode	24	-0.0964588911294459	0.197738477555757	0.630301920119461	-0.484026307138729	0.291108524879837	0.908047225628343	0.616296988688649	1.33790977256891	0.934885630091261
446	jT3MOh	Crohn's disease	Crohn's disease || id:ieu-a-30	genus.unknowngenus.id.1000000073	MR Egger	21	0.361831742343265	0.286055922901545	0.221202524887285	-0.198837866543763	0.922501351230293	1.43595731082049	0.819682780562132	2.51557486310097	0.916542977120127
447	jT3MOh	Crohn's disease	Crohn's disease || id:ieu-a-30	genus.unknowngenus.id.1000000073	Weighted median	21	0.173797914160827	0.118140363808447	0.141260355888131	-0.0577571989037292	0.405353027225383	1.1898150967412	0.943879094495985	1.49983188809707	0.912109269757559
448	jT3MOh	Crohn's disease	Crohn's disease || id:ieu-a-30	genus.unknowngenus.id.1000000073	Inverse variance weighted	21	0.0572639532519721	0.098795592839742	0.56217054961159	-0.136375408713922	0.250903315217866	1.05893528292159	0.872515021256503	1.28518582041303	0.934885630091261
449	jT3MOh	Crohn's disease	Crohn's disease || id:ieu-a-30	genus.unknowngenus.id.1000000073	Simple mode	21	0.428593855080069	0.261298291589526	0.116587976758125	-0.083550796435403	0.94073850659554	1.53509743574508	0.919844360669842	2.56187267975973	0.854168857498763
450	jT3MOh	Crohn's disease	Crohn's disease || id:ieu-a-30	genus.unknowngenus.id.1000000073	Weighted mode	21	0.423210279644367	0.239386671177474	0.0923322230678742	-0.0459875958634821	0.892408155152216	1.52685532880748	0.955053808735067	2.4410008878929	0.802824766693345
451	jTPXD3	Crohn's disease	Crohn's disease || id:ieu-a-30	genus.Oscillibacter.id.2063	MR Egger	19	0.189563828572327	0.310471305570878	0.549562189526607	-0.418959930346595	0.798087587491249	1.20872227254426	0.657730549774969	2.22128884334843	0.934885630091261
452	jTPXD3	Crohn's disease	Crohn's disease || id:ieu-a-30	genus.Oscillibacter.id.2063	Weighted median	19	0.0320244339999206	0.0994246470984853	0.747378803728518	-0.162847874313111	0.226896742312952	1.03254273414598	0.849720442888917	1.25470030379984	0.946405522394072
453	jTPXD3	Crohn's disease	Crohn's disease || id:ieu-a-30	genus.Oscillibacter.id.2063	Inverse variance weighted	19	0.0345628586530764	0.0757388014233267	0.648143472672074	-0.113885192136644	0.183010909442797	1.03516709554041	0.892360399992468	1.20082750836838	0.934885630091261
454	jTPXD3	Crohn's disease	Crohn's disease || id:ieu-a-30	genus.Oscillibacter.id.2063	Simple mode	19	0.00492082480224298	0.186278421460267	0.979215799398488	-0.360184881259881	0.370026530864367	1.0049329519443	0.697547350715808	1.44777302482355	0.996354613984386
455	jTPXD3	Crohn's disease	Crohn's disease || id:ieu-a-30	genus.Oscillibacter.id.2063	Weighted mode	19	0.0117284208732942	0.184602772768041	0.950042083938859	-0.350093013752067	0.373549855498655	1.01179746847713	0.704622547083682	1.45288299594415	0.988922795586587
456	kBPw1M	Crohn's disease	Crohn's disease || id:ieu-a-30	family.Methanobacteriaceae.id.121	MR Egger	16	-0.151829082654149	0.281608659646375	0.598253985023185	-0.703782055561044	0.400123890252746	0.8591351092856	0.494710737672753	1.49200953162944	0.934885630091261
457	kBPw1M	Crohn's disease	Crohn's disease || id:ieu-a-30	family.Methanobacteriaceae.id.121	Weighted median	16	-0.199304390592645	0.0763250512232313	0.00902098434411946	-0.348901490990178	-0.0497072901951114	0.819300468018477	0.705462621271441	0.951507899434147	0.283689928182489
458	kBPw1M	Crohn's disease	Crohn's disease || id:ieu-a-30	family.Methanobacteriaceae.id.121	Inverse variance weighted	16	-0.10626790485983	0.0676107780063339	0.116006261106734	-0.238785029752244	0.0262492200325847	0.899183720115981	0.787584171340432	1.02659676507405	0.854168857498763
459	kBPw1M	Crohn's disease	Crohn's disease || id:ieu-a-30	family.Methanobacteriaceae.id.121	Simple mode	16	-0.210281779801513	0.151682370855488	0.185908592947366	-0.507579226678269	0.0870156670752437	0.810355871879362	0.601951003405035	1.09091377101253	0.916542977120127
460	kBPw1M	Crohn's disease	Crohn's disease || id:ieu-a-30	family.Methanobacteriaceae.id.121	Weighted mode	16	-0.203535223582217	0.142777972229156	0.174479481263982	-0.483380049151362	0.0763096019869287	0.815841466957573	0.616695404265937	1.07929667483051	0.916542977120127
461	kCwNII	Crohn's disease	Crohn's disease || id:ieu-a-30	genus.Senegalimassilia.id.11160	MR Egger	10	-0.179135763046372	0.471933093467497	0.714135955189785	-1.10412462624267	0.745853100149923	0.835992394818082	0.331500942493483	2.10823920721556	0.938387895516803
462	kCwNII	Crohn's disease	Crohn's disease || id:ieu-a-30	genus.Senegalimassilia.id.11160	Weighted median	10	-0.184264141082115	0.126501795096029	0.145223276829327	-0.432207659470332	0.0636793773061025	0.831716084422937	0.649074576206633	1.06575064013538	0.916542977120127
463	kCwNII	Crohn's disease	Crohn's disease || id:ieu-a-30	genus.Senegalimassilia.id.11160	Inverse variance weighted	10	-0.178681126061077	0.100793979992671	0.0762724477662117	-0.376237326846713	0.0188750747245584	0.836372554290921	0.686439403210231	1.01905433502174	0.759126720692013
464	kCwNII	Crohn's disease	Crohn's disease || id:ieu-a-30	genus.Senegalimassilia.id.11160	Simple mode	10	-0.434796037970121	0.235102527534574	0.0974456508676181	-0.895596991937887	0.0260049159976444	0.647396697957586	0.408363735997959	1.02634599397553	0.815913981470929
465	kCwNII	Crohn's disease	Crohn's disease || id:ieu-a-30	genus.Senegalimassilia.id.11160	Weighted mode	10	-0.415437625273318	0.245403523051948	0.124728578350594	-0.896428530455136	0.065553279908501	0.660051362332759	0.408024306966144	1.06774962540033	0.889112501080248
466	KG8xLh	Crohn's disease	Crohn's disease || id:ieu-a-30	genus.Peptococcus.id.2037	MR Egger	32	-0.0914395367210186	0.183624627935486	0.622136198774966	-0.451343807474571	0.268464734032534	0.912616494269565	0.636771877608193	1.30795484992404	0.934885630091261
467	KG8xLh	Crohn's disease	Crohn's disease || id:ieu-a-30	genus.Peptococcus.id.2037	Weighted median	32	0.0257402544639207	0.058692969167333	0.660982041663548	-0.0892979651040521	0.140778474031893	1.02607439561304	0.914573022125357	1.15116960577518	0.934885630091261
468	KG8xLh	Crohn's disease	Crohn's disease || id:ieu-a-30	genus.Peptococcus.id.2037	Inverse variance weighted	32	0.044875716396455	0.0456652970759202	0.325750486173581	-0.0446282658723486	0.134379698665259	1.04589786387523	0.956352924784091	1.14382704680465	0.916542977120127
469	KG8xLh	Crohn's disease	Crohn's disease || id:ieu-a-30	genus.Peptococcus.id.2037	Simple mode	32	0.0196533401453148	0.117420533525036	0.868161566760376	-0.210490905563756	0.249797585854386	1.01984773847175	0.810186423308615	1.28376553808252	0.974464992912917
470	KG8xLh	Crohn's disease	Crohn's disease || id:ieu-a-30	genus.Peptococcus.id.2037	Weighted mode	32	0.0147303204333571	0.112198910953621	0.896396189831448	-0.205179545035741	0.234640185902455	1.01483934627414	0.814501063659744	1.26445371859743	0.975758546815997
471	kgjqOg	Crohn's disease	Crohn's disease || id:ieu-a-30	genus.Lactobacillus.id.1837	MR Egger	11	-0.106164065061202	0.356604910184501	0.772683908025484	-0.805109689022824	0.59278155890042	0.89927709602039	0.447038888611087	1.80901330069835	0.953029591103321
472	kgjqOg	Crohn's disease	Crohn's disease || id:ieu-a-30	genus.Lactobacillus.id.1837	Weighted median	11	-0.167186820079019	0.124042024657625	0.177714990971635	-0.410309188407964	0.0759355482499263	0.846041539024933	0.663445088890409	1.07889303537209	0.916542977120127
473	kgjqOg	Crohn's disease	Crohn's disease || id:ieu-a-30	genus.Lactobacillus.id.1837	Inverse variance weighted	11	-0.230270323270846	0.108144754437751	0.0332312081175031	-0.442234041968837	-0.0183066045728539	0.794318850608634	0.642599222667519	0.981859943454477	0.544786729833824
474	kgjqOg	Crohn's disease	Crohn's disease || id:ieu-a-30	genus.Lactobacillus.id.1837	Simple mode	11	-0.18301035399052	0.191718833764615	0.362297127845204	-0.558779268169167	0.192758560188126	0.832759533308139	0.571906782712284	1.21258999067418	0.934885630091261
475	kgjqOg	Crohn's disease	Crohn's disease || id:ieu-a-30	genus.Lactobacillus.id.1837	Weighted mode	11	-0.170587771049499	0.181118570195594	0.368462140589624	-0.525580168632864	0.184404626533866	0.843169080545629	0.591212262038036	1.20250228900432	0.934885630091261
476	KNnQDt	Crohn's disease	Crohn's disease || id:ieu-a-30	genus.Roseburia.id.2012	MR Egger	18	0.385970426554687	0.530126370859125	0.477090193529041	-0.653077260329199	1.42501811343857	1.47104116641597	0.52044177523306	4.15793315654073	0.934885630091261
477	KNnQDt	Crohn's disease	Crohn's disease || id:ieu-a-30	genus.Roseburia.id.2012	Weighted median	18	-0.0386567093067116	0.165144062849901	0.814923873268069	-0.362339072492518	0.285025653879095	0.962080925891005	0.696046317665133	1.32979614211334	0.960425215879643
478	KNnQDt	Crohn's disease	Crohn's disease || id:ieu-a-30	genus.Roseburia.id.2012	Inverse variance weighted	18	-0.181082603636708	0.140962844332186	0.198927798405113	-0.457369778527792	0.095204571254376	0.834366434147312	0.632946246852773	1.09988383672908	0.916542977120127
479	KNnQDt	Crohn's disease	Crohn's disease || id:ieu-a-30	genus.Roseburia.id.2012	Simple mode	18	0.104569518820592	0.262545062878434	0.695372847885422	-0.41001880442114	0.619157842062323	1.11023257324255	0.663637770694861	1.85736318985908	0.935880608520228
480	KNnQDt	Crohn's disease	Crohn's disease || id:ieu-a-30	genus.Roseburia.id.2012	Weighted mode	18	0.0791678564318126	0.24085402448916	0.74639954216115	-0.392906031566941	0.551241744430567	1.08238599227314	0.675092181960181	1.73540661197912	0.946405522394072
481	KtBrdP	Crohn's disease	Crohn's disease || id:ieu-a-30	genus..Clostridiuminnocuumgroup.id.14397	MR Egger	9	0.470917687298866	0.392549234729825	0.26930319622905	-0.298478812771591	1.24031418736932	1.60146316149041	0.741946001462977	3.45669934544263	0.916542977120127
482	KtBrdP	Crohn's disease	Crohn's disease || id:ieu-a-30	genus..Clostridiuminnocuumgroup.id.14397	Weighted median	9	-0.11920305881105	0.101155646331802	0.238632272710167	-0.317468125621381	0.0790620079992806	0.887627541867684	0.727989884629719	1.08227142947572	0.916542977120127
483	KtBrdP	Crohn's disease	Crohn's disease || id:ieu-a-30	genus..Clostridiuminnocuumgroup.id.14397	Inverse variance weighted	9	-0.124523251778148	0.0772599522701803	0.107017694562237	-0.275952758227701	0.0269062546714055	0.882917731720493	0.758848779275701	1.02727149634544	0.854168857498763
484	KtBrdP	Crohn's disease	Crohn's disease || id:ieu-a-30	genus..Clostridiuminnocuumgroup.id.14397	Simple mode	9	-0.103470799168665	0.152566857904328	0.516777857637536	-0.402501840661147	0.195560242323817	0.901702352815743	0.668645108175955	1.2159920459023	0.934885630091261
485	KtBrdP	Crohn's disease	Crohn's disease || id:ieu-a-30	genus..Clostridiuminnocuumgroup.id.14397	Weighted mode	9	-0.113217943670629	0.146298107423549	0.46125350916197	-0.399962234220785	0.173526346879526	0.892956024793264	0.670345361672531	1.18949202575986	0.934885630091261
486	l1hS0Y	Crohn's disease	Crohn's disease || id:ieu-a-30	family.Bifidobacteriaceae.id.433	MR Egger	93	0.10687010133155	0.135946222523475	0.433839212876399	-0.159584494814462	0.373324697477562	1.11278969519083	0.852497932698535	1.45255590450891	0.934885630091261
487	l1hS0Y	Crohn's disease	Crohn's disease || id:ieu-a-30	family.Bifidobacteriaceae.id.433	Weighted median	93	-0.115604095298869	0.0472568626998732	0.0144333966314027	-0.208227546190621	-0.0229806444071178	0.890827836420607	0.812022243120076	0.977281399451113	0.363670050563196
488	l1hS0Y	Crohn's disease	Crohn's disease || id:ieu-a-30	family.Bifidobacteriaceae.id.433	Inverse variance weighted	93	-0.177498037902262	0.0337612103899034	1.46062771544953e-07	-0.243670010266472	-0.111326065538051	0.837362642321489	0.783746219801455	0.894646987813546	6.74134610394168e-05
489	l1hS0Y	Crohn's disease	Crohn's disease || id:ieu-a-30	family.Bifidobacteriaceae.id.433	Simple mode	93	-0.0698949131043369	0.0981458328626074	0.478171760119885	-0.262260745515047	0.122470919306374	0.93249180742653	0.769310403315935	1.13028625008792	0.934885630091261
490	l1hS0Y	Crohn's disease	Crohn's disease || id:ieu-a-30	family.Bifidobacteriaceae.id.433	Weighted mode	93	-0.085573497918435	0.0848765697407459	0.315997506541604	-0.251931574610297	0.080784578773427	0.917985670538707	0.777297923162628	1.08413732521718	0.916542977120127
491	l4n6MD	Crohn's disease	Crohn's disease || id:ieu-a-30	class.Negativicutes.id.2164	MR Egger	13	-0.11100778188989	0.495987330046147	0.827006260251038	-1.08314294878034	0.861127385000558	0.894931784641327	0.338529869829851	2.36582638797531	0.964137849116214
492	l4n6MD	Crohn's disease	Crohn's disease || id:ieu-a-30	class.Negativicutes.id.2164	Weighted median	13	0.0626744771923787	0.182943119195987	0.731906950875643	-0.295894036431756	0.421242990816514	1.06468020512612	0.743866246565941	1.52385451607787	0.943963121239368
493	l4n6MD	Crohn's disease	Crohn's disease || id:ieu-a-30	class.Negativicutes.id.2164	Inverse variance weighted	13	-0.0557899107839244	0.137827797123405	0.685639364233207	-0.325932393145798	0.21435257157795	0.945737804334542	0.721853988059394	1.23905943493094	0.935258274479957
494	l4n6MD	Crohn's disease	Crohn's disease || id:ieu-a-30	class.Negativicutes.id.2164	Simple mode	13	0.257316113361421	0.350068405237535	0.476432282062085	-0.428817960904147	0.943450187626988	1.29345394021314	0.651278476535595	2.56882908882902	0.934885630091261
495	l4n6MD	Crohn's disease	Crohn's disease || id:ieu-a-30	class.Negativicutes.id.2164	Weighted mode	13	0.257316113361421	0.344662672376253	0.46969568942384	-0.418222724496036	0.932854951218877	1.29345394021314	0.658215611357504	2.54175541659129	0.934885630091261
496	L5At9S	Crohn's disease	Crohn's disease || id:ieu-a-30	genus.RikenellaceaeRC9gutgroup.id.11191	MR Egger	17	0.725942521956881	0.275362897372176	0.0186955291917129	0.186231243107417	1.26565380080635	2.06667807175096	1.20470080692851	3.54540997041909	0.41091215202619
497	L5At9S	Crohn's disease	Crohn's disease || id:ieu-a-30	genus.RikenellaceaeRC9gutgroup.id.11191	Weighted median	17	0.211635081056506	0.0714930811118425	0.00307421764513535	0.0715086420772945	0.351761520035717	1.2356968735946	1.07412743335351	1.4215694674553	0.134562863021439
498	L5At9S	Crohn's disease	Crohn's disease || id:ieu-a-30	genus.RikenellaceaeRC9gutgroup.id.11191	Inverse variance weighted	17	0.190325933627056	0.0512421182235876	0.000203808873165537	0.0898913819088246	0.290760485345288	1.20964379700255	1.09405544303734	1.33744420809651	0.0195471237445129
499	L5At9S	Crohn's disease	Crohn's disease || id:ieu-a-30	genus.RikenellaceaeRC9gutgroup.id.11191	Simple mode	17	0.314860437746639	0.141273675796881	0.0405201100024822	0.0379640331847529	0.591756842308526	1.37006808782395	1.038693873696	1.8071605242017	0.593732167397482
500	L5At9S	Crohn's disease	Crohn's disease || id:ieu-a-30	genus.RikenellaceaeRC9gutgroup.id.11191	Weighted mode	17	0.314860437746639	0.13818996973733	0.0367678668505166	0.0440080970614735	0.585712778431805	1.37006808782395	1.04499081620907	1.79627087258347	0.546339429961902
501	leItIJ	Crohn's disease	Crohn's disease || id:ieu-a-30	order.Burkholderiales.id.2874	MR Egger	21	-0.642121947056742	0.408439680894259	0.132423913364325	-1.44266372160949	0.158419827496006	0.526174723705664	0.236297488895726	1.17165798570507	0.901336958705567
502	leItIJ	Crohn's disease	Crohn's disease || id:ieu-a-30	order.Burkholderiales.id.2874	Weighted median	21	0.0770266819052763	0.139208890787974	0.580046184778859	-0.195822744039153	0.349876107849705	1.08007089435743	0.822157954161115	1.41889174815362	0.934885630091261
503	leItIJ	Crohn's disease	Crohn's disease || id:ieu-a-30	order.Burkholderiales.id.2874	Inverse variance weighted	21	0.0556759415134339	0.100131196797287	0.578190400008671	-0.140581204209249	0.251933087236117	1.05725501575706	0.868853107538485	1.28650995046817	0.934885630091261
504	leItIJ	Crohn's disease	Crohn's disease || id:ieu-a-30	order.Burkholderiales.id.2874	Simple mode	21	0.0596694093950902	0.257476452043442	0.819089141612655	-0.444984436610056	0.564323255400236	1.06148557137686	0.640834249508023	1.75825748874423	0.962044709485451
505	leItIJ	Crohn's disease	Crohn's disease || id:ieu-a-30	order.Burkholderiales.id.2874	Weighted mode	21	0.0596694093950902	0.241754972626135	0.807565072882564	-0.414170336952135	0.533509155742316	1.06148557137686	0.660888367967336	1.70490459940575	0.960425215879643
506	lg7lQM	Crohn's disease	Crohn's disease || id:ieu-a-30	genus.Haemophilus.id.3698	MR Egger	10	0.0206609258863532	0.232656101164713	0.931420108751193	-0.435345032396485	0.476666884169192	1.02087584037449	0.647041378321935	1.61069680607316	0.984599992697001
507	lg7lQM	Crohn's disease	Crohn's disease || id:ieu-a-30	genus.Haemophilus.id.3698	Weighted median	10	0.0853039691593844	0.121197967544558	0.481532463035122	-0.152244047227948	0.322851985546717	1.0890480534123	0.85877867261055	1.3810609187997	0.934885630091261
508	lg7lQM	Crohn's disease	Crohn's disease || id:ieu-a-30	genus.Haemophilus.id.3698	Inverse variance weighted	10	0.0262400232858059	0.0970890545774333	0.786954409245834	-0.164054523685963	0.216534570257575	1.02658732376697	0.848695746598303	1.24176601278273	0.958703119808724
509	lg7lQM	Crohn's disease	Crohn's disease || id:ieu-a-30	genus.Haemophilus.id.3698	Simple mode	10	0.162533591294765	0.203085126460649	0.444135510951151	-0.235513256568107	0.560580439157638	1.17648783753468	0.790165188060747	1.75168895413374	0.934885630091261
510	lg7lQM	Crohn's disease	Crohn's disease || id:ieu-a-30	genus.Haemophilus.id.3698	Weighted mode	10	0.155065233420389	0.196799818281133	0.450988201830868	-0.230662410410631	0.540792877251409	1.16773413391225	0.794007469450684	1.71736798451931	0.934885630091261
511	lVhph8	Crohn's disease	Crohn's disease || id:ieu-a-30	genus.FamilyXIIIAD3011group.id.11293	MR Egger	19	0.64061442138715	0.407365082388702	0.134241315337678	-0.157821140094706	1.43904998286901	1.89764647576455	0.854002515118131	4.21668798772036	0.907849921033656
512	lVhph8	Crohn's disease	Crohn's disease || id:ieu-a-30	genus.FamilyXIIIAD3011group.id.11293	Weighted median	19	0.0530828902194101	0.134994447941216	0.694154956402366	-0.211506227745373	0.317672008184194	1.05451705064647	0.809364240522626	1.37392555098072	0.935880608520228
513	lVhph8	Crohn's disease	Crohn's disease || id:ieu-a-30	genus.FamilyXIIIAD3011group.id.11293	Inverse variance weighted	19	-0.0273561388110454	0.0995418212174927	0.783454103329416	-0.222458108397331	0.16774583077524	0.9730146515298	0.800548542309246	1.18263598277334	0.956054456591011
514	lVhph8	Crohn's disease	Crohn's disease || id:ieu-a-30	genus.FamilyXIIIAD3011group.id.11293	Simple mode	19	0.190924946800926	0.25920222547008	0.470865635453201	-0.31711141512043	0.698961308722283	1.21036860663624	0.728249612587243	2.01166212602006	0.934885630091261
515	lVhph8	Crohn's disease	Crohn's disease || id:ieu-a-30	genus.FamilyXIIIAD3011group.id.11293	Weighted mode	19	0.186321849431584	0.25551681819965	0.475263964697617	-0.31449111423973	0.687134813102898	1.20480996538549	0.730160347945991	1.98801134131096	0.934885630091261
516	lW40TK	Crohn's disease	Crohn's disease || id:ieu-a-30	genus.Holdemanella.id.11393	MR Egger	13	0.447343540956688	0.329651520007459	0.201967395731708	-0.198773438257932	1.09346052017131	1.56415155711844	0.819735593019898	2.9845844373097	0.916542977120127
517	lW40TK	Crohn's disease	Crohn's disease || id:ieu-a-30	genus.Holdemanella.id.11393	Weighted median	13	-0.0638152959116993	0.136552973764722	0.640263823804733	-0.331459124490555	0.203828532667156	0.938178268890276	0.717875499143773	1.22608790140876	0.934885630091261
518	lW40TK	Crohn's disease	Crohn's disease || id:ieu-a-30	genus.Holdemanella.id.11393	Inverse variance weighted	13	-0.0149435346164936	0.120586029070536	0.901375243006127	-0.251292151594744	0.221405082361757	0.985167565896994	0.777795104282225	1.24782880163674	0.978342184637409
519	lW40TK	Crohn's disease	Crohn's disease || id:ieu-a-30	genus.Holdemanella.id.11393	Simple mode	13	-0.366549517403082	0.301063930645947	0.246809214017222	-0.956634821469139	0.223535786662974	0.693121814040532	0.384183559349769	1.25049039035388	0.916542977120127
520	lW40TK	Crohn's disease	Crohn's disease || id:ieu-a-30	genus.Holdemanella.id.11393	Weighted mode	13	-0.292001846216188	0.301940926881865	0.352589863278285	-0.883806062904644	0.299802370472268	0.74676715727847	0.413207222316505	1.34959206197663	0.934885630091261
521	lY21bD	Crohn's disease	Crohn's disease || id:ieu-a-30	class.Methanobacteria.id.119	MR Egger	16	-0.151829082654149	0.281608659646375	0.598253985023185	-0.703782055561044	0.400123890252746	0.8591351092856	0.494710737672753	1.49200953162944	0.934885630091261
522	lY21bD	Crohn's disease	Crohn's disease || id:ieu-a-30	class.Methanobacteria.id.119	Weighted median	16	-0.199304390592645	0.076434131235181	0.00911977288315214	-0.3491152878136	-0.04949349337169	0.819300468018477	0.705311811725846	0.951711350548333	0.283689928182489
523	lY21bD	Crohn's disease	Crohn's disease || id:ieu-a-30	class.Methanobacteria.id.119	Inverse variance weighted	16	-0.10626790485983	0.0676107780063339	0.116006261106734	-0.238785029752244	0.0262492200325847	0.899183720115981	0.787584171340432	1.02659676507405	0.854168857498763
524	lY21bD	Crohn's disease	Crohn's disease || id:ieu-a-30	class.Methanobacteria.id.119	Simple mode	16	-0.210281779801513	0.147994526933525	0.175807285600374	-0.500351052591222	0.0797874929881967	0.810355871879362	0.606317772922301	1.08305688603575	0.916542977120127
525	lY21bD	Crohn's disease	Crohn's disease || id:ieu-a-30	class.Methanobacteria.id.119	Weighted mode	16	-0.203535223582217	0.141508456394404	0.1708787345381	-0.480891798115248	0.0738213509508152	0.815841466957573	0.618231807930868	1.07661445216664	0.916542977120127
526	LY2f0u	Crohn's disease	Crohn's disease || id:ieu-a-30	class.Alphaproteobacteria.id.2379	MR Egger	9	-0.0267541408186916	0.455389954594206	0.954793254934743	-0.919318451823335	0.865810170185951	0.973600580742962	0.398790743588988	2.37693102475814	0.988922795586587
527	LY2f0u	Crohn's disease	Crohn's disease || id:ieu-a-30	class.Alphaproteobacteria.id.2379	Weighted median	9	-0.0101119563411938	0.147631640581798	0.945391993116484	-0.299469971881517	0.27924605919913	0.989938997596703	0.74121097924671	1.32213262674376	0.988492123625263
528	LY2f0u	Crohn's disease	Crohn's disease || id:ieu-a-30	class.Alphaproteobacteria.id.2379	Inverse variance weighted	9	-0.00230240580995262	0.118505003290739	0.984499063923414	-0.234572212259802	0.229967400639896	0.997700242693271	0.790909118494443	1.25855898104329	0.996354613984386
529	LY2f0u	Crohn's disease	Crohn's disease || id:ieu-a-30	class.Alphaproteobacteria.id.2379	Simple mode	9	-0.0192883090476464	0.212171365544015	0.929799840238241	-0.435144185513915	0.396567567418622	0.980896520130237	0.647171347617192	1.48671288793325	0.984599992697001
530	LY2f0u	Crohn's disease	Crohn's disease || id:ieu-a-30	class.Alphaproteobacteria.id.2379	Weighted mode	9	-0.00249886220858597	0.226675746035659	0.991474292522647	-0.446783324438478	0.441785600021306	0.997504257348594	0.639682496824078	1.55548220932832	0.996354613984386
531	lYrekx	Crohn's disease	Crohn's disease || id:ieu-a-30	genus.Terrisporobacter.id.11348	MR Egger	6	-0.0599257464489267	0.27743961601889	0.839558772226432	-0.603707393845951	0.483855900948098	0.941834465541458	0.546780742199728	1.62231785434342	0.969773244198096
532	lYrekx	Crohn's disease	Crohn's disease || id:ieu-a-30	genus.Terrisporobacter.id.11348	Weighted median	6	-0.0490027172860505	0.130898510564767	0.708139050638949	-0.305563797992995	0.207558363420894	0.952178542353519	0.736707902844574	1.23066954082852	0.938387895516803
533	lYrekx	Crohn's disease	Crohn's disease || id:ieu-a-30	genus.Terrisporobacter.id.11348	Inverse variance weighted	6	-0.0533937762792409	0.10985245952067	0.626931791327357	-0.268704596939753	0.161917044381272	0.948006636447814	0.764369019248372	1.17576270115295	0.934885630091261
534	lYrekx	Crohn's disease	Crohn's disease || id:ieu-a-30	genus.Terrisporobacter.id.11348	Simple mode	6	-0.0688097450381895	0.179701894698394	0.717524189888968	-0.421025458647043	0.283405968570664	0.933504267002938	0.656373390817973	1.32764403417804	0.93885505151614
535	lYrekx	Crohn's disease	Crohn's disease || id:ieu-a-30	genus.Terrisporobacter.id.11348	Weighted mode	6	-0.0561477722268228	0.173981539346473	0.759963874773271	-0.397151589345909	0.284856044892263	0.945399421789924	0.672232114681982	1.32957061586317	0.953029591103321
536	maC2s8	Crohn's disease	Crohn's disease || id:ieu-a-30	order.Methanobacteriales.id.120	MR Egger	16	-0.151829082654149	0.281608659646375	0.598253985023185	-0.703782055561044	0.400123890252746	0.8591351092856	0.494710737672753	1.49200953162944	0.934885630091261
537	maC2s8	Crohn's disease	Crohn's disease || id:ieu-a-30	order.Methanobacteriales.id.120	Weighted median	16	-0.199304390592645	0.0726902390562027	0.00610976661032128	-0.341777259142802	-0.0568315220424876	0.819300468018477	0.710506445899938	0.944753226052829	0.222269095651343
538	maC2s8	Crohn's disease	Crohn's disease || id:ieu-a-30	order.Methanobacteriales.id.120	Inverse variance weighted	16	-0.10626790485983	0.0676107780063339	0.116006261106734	-0.238785029752244	0.0262492200325847	0.899183720115981	0.787584171340432	1.02659676507405	0.854168857498763
539	maC2s8	Crohn's disease	Crohn's disease || id:ieu-a-30	order.Methanobacteriales.id.120	Simple mode	16	-0.210281779801513	0.145806534677003	0.169800815135693	-0.496062587768439	0.0754990281654138	0.810355871879362	0.608923528715413	1.07842217966957	0.916542977120127
540	maC2s8	Crohn's disease	Crohn's disease || id:ieu-a-30	order.Methanobacteriales.id.120	Weighted mode	16	-0.203535223582217	0.138442743331634	0.162177259940613	-0.47488300051222	0.0678125533477865	0.815841466957573	0.621957820954706	1.07016469088819	0.916542977120127
541	ME2jUx	Crohn's disease	Crohn's disease || id:ieu-a-30	genus.Fusicatenibacter.id.11305	MR Egger	22	0.0598319454249915	0.48126127355833	0.902300422419146	-0.883440150749336	1.00310404159932	1.06165811504934	0.413358447527696	2.72673259731698	0.978342184637409
542	ME2jUx	Crohn's disease	Crohn's disease || id:ieu-a-30	genus.Fusicatenibacter.id.11305	Weighted median	22	-0.059797322181103	0.148801893568713	0.687788084848088	-0.351449033575781	0.231854389213575	0.941955427710179	0.703667712475241	1.26093610956164	0.935258274479957
543	ME2jUx	Crohn's disease	Crohn's disease || id:ieu-a-30	genus.Fusicatenibacter.id.11305	Inverse variance weighted	22	-0.148305141820813	0.115808179773364	0.200330598634747	-0.375289174176608	0.078678890534981	0.862167991288363	0.687090561213067	1.08185687180718	0.916542977120127
544	ME2jUx	Crohn's disease	Crohn's disease || id:ieu-a-30	genus.Fusicatenibacter.id.11305	Simple mode	22	0.112206512522893	0.302319349138015	0.714242161232221	-0.480339411787617	0.704752436833403	1.11874387141027	0.618573405066983	2.02334571704148	0.938387895516803
545	ME2jUx	Crohn's disease	Crohn's disease || id:ieu-a-30	genus.Fusicatenibacter.id.11305	Weighted mode	22	0.105746755143176	0.293308758809963	0.722051537798546	-0.469138412124352	0.680631922410704	1.1115403489838	0.625540994706057	1.97512546399875	0.940110276941909
546	meSe8f	Crohn's disease	Crohn's disease || id:ieu-a-30	order.MollicutesRF9.id.11579	MR Egger	17	-0.0264387171860092	0.268141800421424	0.922761635788063	-0.551996646011999	0.499119211639981	0.973907725812782	0.575798995110146	1.64726973553746	0.984599992697001
547	meSe8f	Crohn's disease	Crohn's disease || id:ieu-a-30	order.MollicutesRF9.id.11579	Weighted median	17	-0.103153109047441	0.118688685510012	0.384788877192181	-0.335782932647065	0.129476714552183	0.901988860253398	0.714778243999091	1.13823260689823	0.934885630091261
548	meSe8f	Crohn's disease	Crohn's disease || id:ieu-a-30	order.MollicutesRF9.id.11579	Inverse variance weighted	17	0.0149679398010386	0.085748022566661	0.861427535070288	-0.153098184429617	0.183034064031694	1.01508052041059	0.858045470970248	1.20085531335758	0.972592418683167
549	meSe8f	Crohn's disease	Crohn's disease || id:ieu-a-30	order.MollicutesRF9.id.11579	Simple mode	17	-0.20213921405974	0.183157164210591	0.286072783469006	-0.561127255912499	0.156848827793018	0.816981184757633	0.570565527837351	1.1698187564501	0.916542977120127
550	meSe8f	Crohn's disease	Crohn's disease || id:ieu-a-30	order.MollicutesRF9.id.11579	Weighted mode	17	-0.20213921405974	0.183181911453275	0.286135564439137	-0.56117576050816	0.156897332388679	0.816981184757633	0.570537853458298	1.16987549941202	0.916542977120127
551	MIuzuM	Crohn's disease	Crohn's disease || id:ieu-a-30	family.unknownfamily.id.1000006161	MR Egger	18	0.0914641498908629	0.245240285751359	0.714074978971091	-0.3892068101818	0.572135109963526	1.09577749224568	0.677594122158879	1.77204652939817	0.938387895516803
552	MIuzuM	Crohn's disease	Crohn's disease || id:ieu-a-30	family.unknownfamily.id.1000006161	Weighted median	18	0.0847785310533716	0.0808803911130218	0.294548150156798	-0.0737470355281512	0.243304097634894	1.08847597637446	0.928906644501673	1.27545642843358	0.916542977120127
553	MIuzuM	Crohn's disease	Crohn's disease || id:ieu-a-30	family.unknownfamily.id.1000006161	Inverse variance weighted	18	0.108605807082702	0.0598124905777874	0.0694054530491164	-0.00862667444976123	0.225838288615166	1.11472284787138	0.991410428537816	1.25337296421134	0.747170948640998
554	MIuzuM	Crohn's disease	Crohn's disease || id:ieu-a-30	family.unknownfamily.id.1000006161	Simple mode	18	-0.094323612126367	0.167037520130519	0.579663521306593	-0.421717151582185	0.233069927329451	0.909988231359936	0.655919538961885	1.26246975737935	0.934885630091261
555	MIuzuM	Crohn's disease	Crohn's disease || id:ieu-a-30	family.unknownfamily.id.1000006161	Weighted mode	18	-0.0998512046229801	0.16963000660356	0.563842128199488	-0.432326017565958	0.232623608319998	0.904972063677794	0.64899775752202	1.26190641885147	0.934885630091261
556	mL5iUX	Crohn's disease	Crohn's disease || id:ieu-a-30	genus.Ruminiclostridium5.id.11355	MR Egger	13	0.0843707843149773	1.05832260314272	0.937890835855094	-1.98994151784475	2.15868308647471	1.08803224431657	0.136703419922381	8.65972603571074	0.986128346591619
557	mL5iUX	Crohn's disease	Crohn's disease || id:ieu-a-30	genus.Ruminiclostridium5.id.11355	Weighted median	13	0.0192682107140444	0.204523201143795	0.924942030797524	-0.381597263527794	0.420133684955882	1.01945504071683	0.682769974212058	1.52216503258265	0.984599992697001
558	mL5iUX	Crohn's disease	Crohn's disease || id:ieu-a-30	genus.Ruminiclostridium5.id.11355	Inverse variance weighted	13	-0.112185830318255	0.241039408156626	0.641626945114099	-0.584623070305242	0.360251409668732	0.893878132407469	0.557315891135272	1.43368981273553	0.934885630091261
559	mL5iUX	Crohn's disease	Crohn's disease || id:ieu-a-30	genus.Ruminiclostridium5.id.11355	Simple mode	13	0.222391179217775	0.389027165600689	0.578103453130306	-0.540102065359576	0.984884423795127	1.2490598885806	0.582688776999308	2.67750241097031	0.934885630091261
560	mL5iUX	Crohn's disease	Crohn's disease || id:ieu-a-30	genus.Ruminiclostridium5.id.11355	Weighted mode	13	0.160919744946532	0.344887538713376	0.649152873810495	-0.515059830931685	0.836899320824748	1.17459069819179	0.597464846670407	2.30919578945499	0.934885630091261
561	MPVigG	Crohn's disease	Crohn's disease || id:ieu-a-30	genus.Turicibacter.id.2162	MR Egger	14	-0.920031957657134	0.43844078881927	0.0577068237420939	-1.7793759037429	-0.0606880115713651	0.398506305553138	0.168743426553896	0.941116811533325	0.686904466760444
562	MPVigG	Crohn's disease	Crohn's disease || id:ieu-a-30	genus.Turicibacter.id.2162	Weighted median	14	-0.00869314946095209	0.114558225703729	0.939511295591729	-0.233227271840261	0.215840972918357	0.991344526708921	0.791973559780692	1.24090502580399	0.986253151093805
563	MPVigG	Crohn's disease	Crohn's disease || id:ieu-a-30	genus.Turicibacter.id.2162	Inverse variance weighted	14	0.0853566386751028	0.090341263611434	0.344748484737595	-0.0917122380033079	0.262425515353513	1.08910541455644	0.91236765651207	1.30007962859046	0.934885630091261
564	MPVigG	Crohn's disease	Crohn's disease || id:ieu-a-30	genus.Turicibacter.id.2162	Simple mode	14	-0.0911133867715876	0.195219930338296	0.648424069822409	-0.473744450234647	0.291517676691472	0.912914192637536	0.622666354478373	1.33845729277796	0.934885630091261
565	MPVigG	Crohn's disease	Crohn's disease || id:ieu-a-30	genus.Turicibacter.id.2162	Weighted mode	14	-0.0946161139622004	0.195823698044687	0.637010767407588	-0.478430562129786	0.289198334205385	0.90972209705596	0.619755296367118	1.33535654914623	0.934885630091261
566	mQrQVS	Crohn's disease	Crohn's disease || id:ieu-a-30	family.Peptococcaceae.id.2024	MR Egger	11	0.227985176414269	0.300383811694436	0.467276089918545	-0.360767094506826	0.816737447335365	1.25606670588184	0.697141347609512	2.26310428299051	0.934885630091261
567	mQrQVS	Crohn's disease	Crohn's disease || id:ieu-a-30	family.Peptococcaceae.id.2024	Weighted median	11	-0.0614939979714569	0.13812665221038	0.656175161830966	-0.332222236303802	0.209234240360888	0.940358589781587	0.717327888840457	1.23273372070536	0.934885630091261
568	mQrQVS	Crohn's disease	Crohn's disease || id:ieu-a-30	family.Peptococcaceae.id.2024	Inverse variance weighted	11	0.0899943137064494	0.11918375746089	0.450195736544628	-0.143605850916895	0.323594478329794	1.09416806192673	0.866229104189358	1.3820867273455	0.934885630091261
569	mQrQVS	Crohn's disease	Crohn's disease || id:ieu-a-30	family.Peptococcaceae.id.2024	Simple mode	11	-0.100532901701911	0.217959626003983	0.654491837491005	-0.527733768669718	0.326667965265896	0.904355357092892	0.589940397324244	1.38634108735751	0.934885630091261
570	mQrQVS	Crohn's disease	Crohn's disease || id:ieu-a-30	family.Peptococcaceae.id.2024	Weighted mode	11	-0.104551282373858	0.169063214858381	0.550126963098936	-0.435915183496285	0.22681261874857	0.900728604721406	0.646672572116091	1.25459475837754	0.934885630091261
571	mqX7lN	Crohn's disease	Crohn's disease || id:ieu-a-30	order.Actinomycetales.id.420	MR Egger	9	-0.288108188896124	0.355944905924294	0.444912466559447	-0.985760204507741	0.409543826715493	0.749680480747781	0.373155444632936	1.50613057185075	0.934885630091261
572	mqX7lN	Crohn's disease	Crohn's disease || id:ieu-a-30	order.Actinomycetales.id.420	Weighted median	9	0.0650871340314065	0.1385057046775	0.638409423737019	-0.206384047136493	0.336558315199306	1.06725201430337	0.813520586029725	1.40012051519614	0.934885630091261
573	mqX7lN	Crohn's disease	Crohn's disease || id:ieu-a-30	order.Actinomycetales.id.420	Inverse variance weighted	9	0.0304135306754843	0.1046269866709	0.771291988458299	-0.174655363199479	0.235482424550448	1.03088074663293	0.839746378409802	1.26551913899397	0.953029591103321
574	mqX7lN	Crohn's disease	Crohn's disease || id:ieu-a-30	order.Actinomycetales.id.420	Simple mode	9	0.202297137957861	0.229982828754504	0.40471290502591	-0.248469206400968	0.65306348231669	1.22421171384193	0.77999387928409	1.92141805225878	0.934885630091261
575	mqX7lN	Crohn's disease	Crohn's disease || id:ieu-a-30	order.Actinomycetales.id.420	Weighted mode	9	0.136162657290577	0.221753022689903	0.556250577219241	-0.298473267181633	0.570798581762788	1.14586826226424	0.741950116002681	1.76967972124385	0.934885630091261
576	Mv3tGS	Crohn's disease	Crohn's disease || id:ieu-a-30	class.Gammaproteobacteria.id.3303	MR Egger	14	-0.0939402430660518	0.476833996535935	0.847118433684388	-1.02853487627648	0.84065439014438	0.910337159572957	0.357530403297082	2.31788328057448	0.970964813147413
577	Mv3tGS	Crohn's disease	Crohn's disease || id:ieu-a-30	class.Gammaproteobacteria.id.3303	Weighted median	14	-0.0598792099298232	0.150198086401537	0.690137657116292	-0.354267459276835	0.234509039417189	0.941878296258913	0.701687269486084	1.2642879008099	0.935880608520228
578	Mv3tGS	Crohn's disease	Crohn's disease || id:ieu-a-30	class.Gammaproteobacteria.id.3303	Inverse variance weighted	14	0.011310294887007	0.115642216199799	0.922087769200391	-0.215348448864599	0.237969038638613	1.01137449809632	0.806260450686322	1.26866991246919	0.984599992697001
579	Mv3tGS	Crohn's disease	Crohn's disease || id:ieu-a-30	class.Gammaproteobacteria.id.3303	Simple mode	14	-0.168808116746736	0.281828677322955	0.559483703142349	-0.721192324299728	0.383576090806256	0.844670966049885	0.486172235272338	1.46752321322501	0.934885630091261
580	Mv3tGS	Crohn's disease	Crohn's disease || id:ieu-a-30	class.Gammaproteobacteria.id.3303	Weighted mode	14	-0.165292990484778	0.241535332931808	0.505776110338195	-0.638702243031122	0.308116262061566	0.84764531569001	0.527977165679	1.36085919603586	0.934885630091261
581	MxUejS	Crohn's disease	Crohn's disease || id:ieu-a-30	family.Victivallaceae.id.2255	MR Egger	19	-0.0932935918045776	0.235263263829137	0.696633054680991	-0.554409588909687	0.367822405300531	0.910926020618911	0.574411299902345	1.44458546546991	0.935880608520228
582	MxUejS	Crohn's disease	Crohn's disease || id:ieu-a-30	family.Victivallaceae.id.2255	Weighted median	19	-0.0831713521812859	0.0652625029543534	0.20251725032368	-0.211085857971819	0.0447431536092468	0.920193456554205	0.809704544306839	1.04575922592858	0.916542977120127
583	MxUejS	Crohn's disease	Crohn's disease || id:ieu-a-30	family.Victivallaceae.id.2255	Inverse variance weighted	19	-0.0920246038617792	0.0504341505493899	0.0680540694129174	-0.190875538938583	0.00682633121502509	0.912082708512132	0.826235415888878	1.00684968372103	0.747170948640998
584	MxUejS	Crohn's disease	Crohn's disease || id:ieu-a-30	family.Victivallaceae.id.2255	Simple mode	19	-0.0780325401679803	0.114051276369227	0.502570773449983	-0.301573041851666	0.145507961515705	0.924934328535424	0.739653798698475	1.1566269430491	0.934885630091261
585	MxUejS	Crohn's disease	Crohn's disease || id:ieu-a-30	family.Victivallaceae.id.2255	Weighted mode	19	-0.0659079190020493	0.112433322072786	0.565023241812095	-0.286277230264711	0.154461392260612	0.936217068124622	0.751054372080085	1.16702922082771	0.934885630091261
586	N41aEL	Crohn's disease	Crohn's disease || id:ieu-a-30	genus.unknowngenus.id.1000005472	MR Egger	17	-0.0264387171860092	0.268141800421424	0.922761635788063	-0.551996646011999	0.499119211639981	0.973907725812782	0.575798995110146	1.64726973553746	0.984599992697001
587	N41aEL	Crohn's disease	Crohn's disease || id:ieu-a-30	genus.unknowngenus.id.1000005472	Weighted median	17	-0.103153109047441	0.115738988583241	0.372791657641562	-0.330001526670593	0.12369530857571	0.901988860253398	0.718922635873042	1.13167100801219	0.934885630091261
588	N41aEL	Crohn's disease	Crohn's disease || id:ieu-a-30	genus.unknowngenus.id.1000005472	Inverse variance weighted	17	0.0149679398010386	0.085748022566661	0.861427535070288	-0.153098184429617	0.183034064031694	1.01508052041059	0.858045470970248	1.20085531335758	0.972592418683167
589	N41aEL	Crohn's disease	Crohn's disease || id:ieu-a-30	genus.unknowngenus.id.1000005472	Simple mode	17	-0.20213921405974	0.185944876756827	0.293102152060214	-0.566591172503122	0.162312744383641	0.816981184757633	0.567456506834304	1.1762280425183	0.916542977120127
590	N41aEL	Crohn's disease	Crohn's disease || id:ieu-a-30	genus.unknowngenus.id.1000005472	Weighted mode	17	-0.20213921405974	0.177081401176188	0.270457113906265	-0.549218760365068	0.144940332245587	0.816981184757633	0.577400722552018	1.1559705940407	0.916542977120127
591	n4yhhp	Crohn's disease	Crohn's disease || id:ieu-a-30	genus.Alloprevotella.id.961	MR Egger	6	-0.0740142202010999	0.749215172673522	0.926058504498585	-1.5424759586412	1.394447518239	0.92865848803694	0.213850959262257	4.03274593847129	0.984599992697001
592	n4yhhp	Crohn's disease	Crohn's disease || id:ieu-a-30	genus.Alloprevotella.id.961	Weighted median	6	-0.0512499411144955	0.0948589852652186	0.589007375894649	-0.237173552234324	0.134673670005333	0.950041186502181	0.788854368698383	1.14416334860354	0.934885630091261
593	n4yhhp	Crohn's disease	Crohn's disease || id:ieu-a-30	genus.Alloprevotella.id.961	Inverse variance weighted	6	-0.0448915664309171	0.0794927699323221	0.57226072497751	-0.200697395498268	0.110914262636434	0.956101149672525	0.818159972989357	1.11729910846789	0.934885630091261
594	n4yhhp	Crohn's disease	Crohn's disease || id:ieu-a-30	genus.Alloprevotella.id.961	Simple mode	6	-0.0576037862306572	0.126416409765009	0.66773540996307	-0.305379949370074	0.19017237690876	0.944023908618805	0.736843358029249	1.20945806233155	0.934885630091261
595	n4yhhp	Crohn's disease	Crohn's disease || id:ieu-a-30	genus.Alloprevotella.id.961	Weighted mode	6	-0.0506368758264039	0.137966546467118	0.728623300732824	-0.321051306901955	0.219777555249147	0.95062380234841	0.725386032725312	1.24579957818619	0.943187217513042
596	N7nvkO	Crohn's disease	Crohn's disease || id:ieu-a-30	phylum.Verrucomicrobia.id.3982	MR Egger	17	-0.237803083881034	0.373673617542862	0.53411199180287	-0.970203374265043	0.494597206502975	0.78835791619132	0.379005950208247	1.63983759009596	0.934885630091261
597	N7nvkO	Crohn's disease	Crohn's disease || id:ieu-a-30	phylum.Verrucomicrobia.id.3982	Weighted median	17	-0.113251169664142	0.134840203515041	0.400969103828012	-0.377537968553621	0.151035629225338	0.892926355935068	0.685547171855586	1.16303809549001	0.934885630091261
598	N7nvkO	Crohn's disease	Crohn's disease || id:ieu-a-30	phylum.Verrucomicrobia.id.3982	Inverse variance weighted	17	0.021814476883336	0.117164438356561	0.852298241366813	-0.207827822295524	0.251456776062196	1.02205415220868	0.812346892694775	1.28589731731699	0.970964813147413
599	N7nvkO	Crohn's disease	Crohn's disease || id:ieu-a-30	phylum.Verrucomicrobia.id.3982	Simple mode	17	-0.185899507732698	0.265594334460022	0.494018312973563	-0.70646440327434	0.334665387808944	0.830357035250454	0.493385529585825	1.39747269557889	0.934885630091261
600	N7nvkO	Crohn's disease	Crohn's disease || id:ieu-a-30	phylum.Verrucomicrobia.id.3982	Weighted mode	17	-0.185899507732698	0.230478485972338	0.431734535647706	-0.637637340238481	0.265838324773084	0.830357035250454	0.52853970951127	1.30452413240149	0.934885630091261
601	n9LkmC	Crohn's disease	Crohn's disease || id:ieu-a-30	phylum.Actinobacteria.id.400	MR Egger	72	-0.110778027653686	0.269503107879513	0.682294881276966	-0.639004119097531	0.417448063790159	0.895137422632156	0.527817806063708	1.51808255839672	0.935258274479957
602	n9LkmC	Crohn's disease	Crohn's disease || id:ieu-a-30	phylum.Actinobacteria.id.400	Weighted median	72	-0.15032754594071	0.0628671055366559	0.0167936034483411	-0.273547072792555	-0.027108019088864	0.860426101187308	0.760676528344659	0.973256105608337	0.376962800808508
603	n9LkmC	Crohn's disease	Crohn's disease || id:ieu-a-30	phylum.Actinobacteria.id.400	Inverse variance weighted	72	-0.187035357235639	0.0476438084613611	8.64774416666341e-05	-0.280417221819906	-0.0936534926513708	0.829414410066219	0.755468477759679	0.910598236561143	0.0091233700958299
604	n9LkmC	Crohn's disease	Crohn's disease || id:ieu-a-30	phylum.Actinobacteria.id.400	Simple mode	72	-0.157193036862864	0.139607924357036	0.263973716778503	-0.430824568602653	0.116438494876926	0.854539085350987	0.649972926432216	1.12348840804934	0.916542977120127
605	n9LkmC	Crohn's disease	Crohn's disease || id:ieu-a-30	phylum.Actinobacteria.id.400	Weighted mode	72	-0.135368024423083	0.118518234272312	0.257220426498482	-0.367663763596815	0.0969277147506495	0.873394422055344	0.692349935808495	1.10178072824778	0.916542977120127
606	NKkGFs	Crohn's disease	Crohn's disease || id:ieu-a-30	genus.Collinsella.id.815	MR Egger	10	-0.91382737307361	0.627705419585601	0.183534667094442	-2.14412999546139	0.316475249314168	0.400986558144681	0.117169931085393	1.37228227688838	0.916542977120127
607	NKkGFs	Crohn's disease	Crohn's disease || id:ieu-a-30	genus.Collinsella.id.815	Weighted median	10	0.0710023932104058	0.184787235460812	0.700801593109934	-0.291180588292785	0.433185374713597	1.07358379517719	0.747380697626273	1.54216207205744	0.935880608520228
608	NKkGFs	Crohn's disease	Crohn's disease || id:ieu-a-30	genus.Collinsella.id.815	Inverse variance weighted	10	0.00373930604361473	0.161072553497798	0.981478740312412	-0.311962898812069	0.319441510899299	1.0037463059707	0.732008686116345	1.37635886821934	0.996354613984386
609	NKkGFs	Crohn's disease	Crohn's disease || id:ieu-a-30	genus.Collinsella.id.815	Simple mode	10	0.07799581744738	0.303896026232364	0.803217416608813	-0.517640393968053	0.673632028862813	1.08111813682713	0.595925038611943	1.96134807240023	0.960425215879643
610	NKkGFs	Crohn's disease	Crohn's disease || id:ieu-a-30	genus.Collinsella.id.815	Weighted mode	10	0.0433337196194779	0.304972148229125	0.890138294656439	-0.554411690909608	0.641079130148564	1.04428633554515	0.574410092491107	1.89852853364204	0.974464992912917
611	NmhNdK	Crohn's disease	Crohn's disease || id:ieu-a-30	class.Bacilli.id.1673	MR Egger	23	-0.341937742627365	0.278451384952373	0.233034270997337	-0.887702457134015	0.203826971879285	0.710392430498735	0.411600336642932	1.22608598774713	0.916542977120127
612	NmhNdK	Crohn's disease	Crohn's disease || id:ieu-a-30	class.Bacilli.id.1673	Weighted median	23	0.0606206534549655	0.137235620638777	0.658686903874524	-0.208361162997037	0.329602469906968	1.0624957836243	0.811913750549589	1.39041528666717	0.934885630091261
613	NmhNdK	Crohn's disease	Crohn's disease || id:ieu-a-30	class.Bacilli.id.1673	Inverse variance weighted	23	0.00210775870496844	0.0951125366740417	0.982319780886756	-0.184312813176153	0.18852833058609	1.00210998158984	0.831675604044603	1.20747129087141	0.996354613984386
614	NmhNdK	Crohn's disease	Crohn's disease || id:ieu-a-30	class.Bacilli.id.1673	Simple mode	23	0.344319955336508	0.293712017067106	0.253613419521977	-0.23135559811502	0.919995508788036	1.41103002987884	0.793457263955541	2.50927912020659	0.916542977120127
615	NmhNdK	Crohn's disease	Crohn's disease || id:ieu-a-30	class.Bacilli.id.1673	Weighted mode	23	0.196929400797096	0.229393209465705	0.39988463746407	-0.252681289755686	0.646540091349878	1.21765807198199	0.776715389531582	1.90892468495709	0.934885630091261
616	NQJqxG	Crohn's disease	Crohn's disease || id:ieu-a-30	phylum.Euryarchaeota.id.55	MR Egger	19	-0.290841345352017	0.248521364804158	0.258030612195682	-0.777943220368167	0.196260529664132	0.747634284263316	0.459349821724689	1.21684388797027	0.916542977120127
617	NQJqxG	Crohn's disease	Crohn's disease || id:ieu-a-30	phylum.Euryarchaeota.id.55	Weighted median	19	-0.0199006556527384	0.0722096716296755	0.782858818522618	-0.161431612046902	0.121630300741425	0.980296055341239	0.850924722475579	1.12933650972301	0.956054456591011
618	NQJqxG	Crohn's disease	Crohn's disease || id:ieu-a-30	phylum.Euryarchaeota.id.55	Inverse variance weighted	19	-0.0559893281784381	0.0559252114822365	0.316756000525989	-0.165602742683622	0.0536240863267455	0.945549226569177	0.847382796349706	1.05508790562772	0.916542977120127
619	NQJqxG	Crohn's disease	Crohn's disease || id:ieu-a-30	phylum.Euryarchaeota.id.55	Simple mode	19	0.0862458066285139	0.143732764018849	0.555957280431503	-0.19547041084843	0.367962024105458	1.09007424285066	0.822447678733176	1.44478717084682	0.934885630091261
620	NQJqxG	Crohn's disease	Crohn's disease || id:ieu-a-30	phylum.Euryarchaeota.id.55	Weighted mode	19	0.0765218910635728	0.138181485413428	0.586544827806741	-0.194313820346747	0.347357602473892	1.0795258220469	0.823399464213453	1.41532275780536	0.934885630091261
621	NX1I3G	Crohn's disease	Crohn's disease || id:ieu-a-30	family.Erysipelotrichaceae.id.2149	MR Egger	15	0.69078186125718	0.572257834591601	0.248892943506184	-0.430843494542357	1.81240721705672	1.99527495172137	0.649960625200207	6.12517432381448	0.916542977120127
622	NX1I3G	Crohn's disease	Crohn's disease || id:ieu-a-30	family.Erysipelotrichaceae.id.2149	Weighted median	15	0.149052679749303	0.174396226386024	0.392729236944636	-0.192763923967304	0.49086928346591	1.16073413478173	0.824676637549371	1.6337357823682	0.934885630091261
623	NX1I3G	Crohn's disease	Crohn's disease || id:ieu-a-30	family.Erysipelotrichaceae.id.2149	Inverse variance weighted	15	0.0549226325496788	0.125198865776678	0.660891139585727	-0.19046714437261	0.300312409471967	1.05645887598397	0.826572914854623	1.35028058213306	0.934885630091261
624	NX1I3G	Crohn's disease	Crohn's disease || id:ieu-a-30	family.Erysipelotrichaceae.id.2149	Simple mode	15	0.163831246105824	0.285220091014509	0.574809307351817	-0.395200132282613	0.72286262449426	1.17801550361445	0.673545227615392	2.06032270716115	0.934885630091261
625	NX1I3G	Crohn's disease	Crohn's disease || id:ieu-a-30	family.Erysipelotrichaceae.id.2149	Weighted mode	15	0.159178250324495	0.254871355869237	0.54231562170702	-0.340369607179211	0.6587261078282	1.17254693492569	0.71150729595266	1.93232918681849	0.934885630091261
626	odn6wc	Crohn's disease	Crohn's disease || id:ieu-a-30	genus.RuminococcaceaeUCG009.id.11366	MR Egger	11	-0.0245906250072923	0.431831938628834	0.955833305628361	-0.870981224719807	0.821799974705223	0.975709261252673	0.418540665248851	2.27459036012236	0.988922795586587
627	odn6wc	Crohn's disease	Crohn's disease || id:ieu-a-30	genus.RuminococcaceaeUCG009.id.11366	Weighted median	11	-0.104543602635308	0.135582338779188	0.440664878933351	-0.370284986642516	0.161197781371901	0.900735522108157	0.69053750862675	1.17491732259542	0.934885630091261
628	odn6wc	Crohn's disease	Crohn's disease || id:ieu-a-30	genus.RuminococcaceaeUCG009.id.11366	Inverse variance weighted	11	-0.185074918155693	0.100028511715171	0.0642816095468669	-0.381130801117427	0.0109809648060419	0.831042021384315	0.683088535032503	1.01104147689094	0.729216108300479
629	odn6wc	Crohn's disease	Crohn's disease || id:ieu-a-30	genus.RuminococcaceaeUCG009.id.11366	Simple mode	11	-0.107663429454101	0.211916345771457	0.622438507727935	-0.523019467166158	0.307692608257956	0.897929762287791	0.592728120146297	1.36028278496928	0.934885630091261
630	odn6wc	Crohn's disease	Crohn's disease || id:ieu-a-30	genus.RuminococcaceaeUCG009.id.11366	Weighted mode	11	-0.111932913167083	0.217170666316583	0.617464746744806	-0.537587419147585	0.313721592813419	0.894104238110013	0.584155876970758	1.36850868085387	0.934885630091261
631	OEQrLI	Crohn's disease	Crohn's disease || id:ieu-a-30	genus..Eubacteriumventriosumgroup.id.11341	MR Egger	20	-0.536779995069953	0.428589435737099	0.226440456246654	-1.37681528911467	0.303255298974761	0.584627728957608	0.252381035174709	1.35426016154315	0.916542977120127
632	OEQrLI	Crohn's disease	Crohn's disease || id:ieu-a-30	genus..Eubacteriumventriosumgroup.id.11341	Weighted median	20	0.157842970546946	0.136573512208177	0.247789020850494	-0.10984111338108	0.425527054474972	1.17098230155938	0.895976482661645	1.53039680962599	0.916542977120127
633	OEQrLI	Crohn's disease	Crohn's disease || id:ieu-a-30	genus..Eubacteriumventriosumgroup.id.11341	Inverse variance weighted	20	0.136247345160518	0.10065206263034	0.175849079941408	-0.0610306975949486	0.333525387915985	1.14596530751582	0.940794359208561	1.39588048458814	0.916542977120127
634	OEQrLI	Crohn's disease	Crohn's disease || id:ieu-a-30	genus..Eubacteriumventriosumgroup.id.11341	Simple mode	20	-0.026370717999771	0.268825919612892	0.922883638651592	-0.55326952044104	0.500528084441498	0.97397395299728	0.575066541552599	1.64959216468409	0.984599992697001
635	OEQrLI	Crohn's disease	Crohn's disease || id:ieu-a-30	genus..Eubacteriumventriosumgroup.id.11341	Weighted mode	20	-0.0857358728722698	0.263916853381732	0.748837186097971	-0.603012905500464	0.431541159755924	0.91783662475881	0.547160606943273	1.53962850954287	0.946405522394072
636	oFAK58	Crohn's disease	Crohn's disease || id:ieu-a-30	genus..Eubacteriumbrachygroup.id.11296	MR Egger	19	-0.93722091488349	0.229972218420637	0.000787593763581134	-1.38796646298794	-0.486475366779042	0.391714933230953	0.249582323828857	0.614789487341045	0.0527892934938674
637	oFAK58	Crohn's disease	Crohn's disease || id:ieu-a-30	genus..Eubacteriumbrachygroup.id.11296	Weighted median	19	-0.182402905437737	0.0788300739283889	0.0206746020040438	-0.33690985033738	-0.027895960538095	0.833265545554107	0.713973201444821	0.972489538826542	0.4216843673469
638	oFAK58	Crohn's disease	Crohn's disease || id:ieu-a-30	genus..Eubacteriumbrachygroup.id.11296	Inverse variance weighted	19	-0.177150445898393	0.0567285371655933	0.00179154776092714	-0.288338378742956	-0.06596251305383	0.837653753471321	0.749507931773018	0.936165957636704	0.0900039470370539
639	oFAK58	Crohn's disease	Crohn's disease || id:ieu-a-30	genus..Eubacteriumbrachygroup.id.11296	Simple mode	19	-0.369811193676221	0.161251534125236	0.0340814447099833	-0.685864200561683	-0.0537581867907593	0.690864757959394	0.503654782699106	0.947661235802138	0.544786729833824
640	oFAK58	Crohn's disease	Crohn's disease || id:ieu-a-30	genus..Eubacteriumbrachygroup.id.11296	Weighted mode	19	-0.357855341994559	0.168312922893979	0.0475850368483353	-0.687748670866759	-0.02796201312236	0.699174208837946	0.502706553952173	0.972425305500744	0.643117919555719
641	oQjHiM	Crohn's disease	Crohn's disease || id:ieu-a-30	genus.Eisenbergiella.id.11304	MR Egger	16	0.877870777002273	0.57892065416057	0.151671408124764	-0.256813705152445	2.01255525915699	2.4057718244565	0.77351230169994	7.48241244338212	0.916542977120127
642	oQjHiM	Crohn's disease	Crohn's disease || id:ieu-a-30	genus.Eisenbergiella.id.11304	Weighted median	16	0.12337658983863	0.0904927179346614	0.172760594736718	-0.0539891373133069	0.300742316990566	1.13131038073011	0.947442398215832	1.35086120270517	0.916542977120127
643	oQjHiM	Crohn's disease	Crohn's disease || id:ieu-a-30	genus.Eisenbergiella.id.11304	Inverse variance weighted	16	0.0732765553931481	0.0669316151959667	0.273605424757045	-0.0579094103909465	0.204462521177243	1.07602807713754	0.943735436188758	1.22686547351045	0.916542977120127
644	oQjHiM	Crohn's disease	Crohn's disease || id:ieu-a-30	genus.Eisenbergiella.id.11304	Simple mode	16	0.260718427042905	0.188323173757297	0.186480447841264	-0.108394993521397	0.629831847607208	1.29786217109003	0.897273109359874	1.87729488109615	0.916542977120127
645	oQjHiM	Crohn's disease	Crohn's disease || id:ieu-a-30	genus.Eisenbergiella.id.11304	Weighted mode	16	0.260718427042905	0.189643891161933	0.189389870882657	-0.110983599634484	0.632420453720294	1.29786217109003	0.894953426371986	1.88216075329755	0.916542977120127
646	otyAVJ	Crohn's disease	Crohn's disease || id:ieu-a-30	genus.Intestinimonas.id.2062	MR Egger	17	0.0845465680840659	0.221599040646562	0.708160624390466	-0.349787551583196	0.518880687751328	1.08822351953641	0.704837815491653	1.68014598882746	0.938387895516803
647	otyAVJ	Crohn's disease	Crohn's disease || id:ieu-a-30	genus.Intestinimonas.id.2062	Weighted median	17	0.0552243067385456	0.119366501848158	0.643618898679352	-0.178734036883845	0.289182650360936	1.05677763043604	0.836328302301649	1.33533560578606	0.934885630091261
648	otyAVJ	Crohn's disease	Crohn's disease || id:ieu-a-30	genus.Intestinimonas.id.2062	Inverse variance weighted	17	-0.0128778156897035	0.0892429880208692	0.885263113626729	-0.187794072210607	0.1620384408312	0.987204748582922	0.828785359598029	1.17590544323485	0.974464992912917
649	otyAVJ	Crohn's disease	Crohn's disease || id:ieu-a-30	genus.Intestinimonas.id.2062	Simple mode	17	0.106373829059541	0.207535501370374	0.615264024403901	-0.300395753626392	0.513143411745474	1.11223758553022	0.740525097190554	1.67053412687749	0.934885630091261
650	otyAVJ	Crohn's disease	Crohn's disease || id:ieu-a-30	genus.Intestinimonas.id.2062	Weighted mode	17	0.0977417511660603	0.195681830458555	0.624230523785947	-0.285794636532708	0.481278138864829	1.10267798303186	0.751416913685561	1.61814129029842	0.934885630091261
651	oXiI8s	Crohn's disease	Crohn's disease || id:ieu-a-30	genus.Coprobacter.id.949	MR Egger	13	0.388650609376037	0.460698151696135	0.41685438043904	-0.514317767948387	1.29161898670046	1.47498911392695	0.59790836775688	3.63867275242355	0.934885630091261
652	oXiI8s	Crohn's disease	Crohn's disease || id:ieu-a-30	genus.Coprobacter.id.949	Weighted median	13	-0.176680511736858	0.130891809078296	0.177073409213048	-0.433228457530317	0.0798674340566016	0.838047488093044	0.648412340200576	1.08314347022114	0.916542977120127
653	oXiI8s	Crohn's disease	Crohn's disease || id:ieu-a-30	genus.Coprobacter.id.949	Inverse variance weighted	13	-0.18650245570758	0.131029957569165	0.154632584016093	-0.443321172543143	0.0703162611279831	0.829856524063887	0.641901012996837	1.07284742754377	0.916542977120127
654	oXiI8s	Crohn's disease	Crohn's disease || id:ieu-a-30	genus.Coprobacter.id.949	Simple mode	13	-0.142039611877283	0.276263679153168	0.616486769984621	-0.683516423017492	0.399437199262926	0.867586889059857	0.504838641262435	1.4909853338213	0.934885630091261
655	oXiI8s	Crohn's disease	Crohn's disease || id:ieu-a-30	genus.Coprobacter.id.949	Weighted mode	13	-0.0824536644306531	0.189528941147645	0.671250879531737	-0.453930389080037	0.289023060218731	0.920854105167538	0.635126943477982	1.33512251639078	0.934885630091261
656	oY6Ba2	Crohn's disease	Crohn's disease || id:ieu-a-30	genus.Victivallis.id.2256	MR Egger	15	-0.0880174707089794	0.358048182687747	0.809655583203066	-0.789791908776963	0.613756967359005	0.91574487787131	0.45393924622774	1.84735884441862	0.960425215879643
657	oY6Ba2	Crohn's disease	Crohn's disease || id:ieu-a-30	genus.Victivallis.id.2256	Weighted median	15	-0.0294805335228871	0.0670768107566829	0.660296309921591	-0.160951082605986	0.101990015560211	0.970949778428867	0.851333715115365	1.10737241517953	0.934885630091261
658	oY6Ba2	Crohn's disease	Crohn's disease || id:ieu-a-30	genus.Victivallis.id.2256	Inverse variance weighted	15	0.00180161814125729	0.0529273426053551	0.972845684696767	-0.101935973365239	0.105539209647753	1.00180324203028	0.903087371463144	1.11130967772961	0.994823698715081
659	oY6Ba2	Crohn's disease	Crohn's disease || id:ieu-a-30	genus.Victivallis.id.2256	Simple mode	15	-0.0535885573281761	0.112771908766405	0.641976989723918	-0.274621498510329	0.167444383853977	0.947822000703125	0.759859676821421	1.18227953452517	0.934885630091261
660	oY6Ba2	Crohn's disease	Crohn's disease || id:ieu-a-30	genus.Victivallis.id.2256	Weighted mode	15	-0.0589593596622509	0.113088095687072	0.610266384656376	-0.280612027208912	0.16269330788441	0.942745081857112	0.755321322762746	1.17667575716639	0.934885630091261
661	PBpNxH	Crohn's disease	Crohn's disease || id:ieu-a-30	genus.RuminococcaceaeUCG011.id.11368	MR Egger	20	-0.235803912391463	0.300199191989001	0.442382829930194	-0.824194328689905	0.35258650390698	0.789935555321088	0.438588208094201	1.42274272322983	0.934885630091261
662	PBpNxH	Crohn's disease	Crohn's disease || id:ieu-a-30	genus.RuminococcaceaeUCG011.id.11368	Weighted median	20	-0.0288928700034697	0.0633288094717032	0.648220424871686	-0.153017336568008	0.0952315965610686	0.971520537883666	0.858114844916069	1.09991356182876	0.934885630091261
663	PBpNxH	Crohn's disease	Crohn's disease || id:ieu-a-30	genus.RuminococcaceaeUCG011.id.11368	Inverse variance weighted	20	0.0221875686956788	0.0470583719807657	0.63729060289332	-0.0700468403866219	0.114421977777979	1.02243554338718	0.93235014724177	1.12122515717302	0.934885630091261
664	PBpNxH	Crohn's disease	Crohn's disease || id:ieu-a-30	genus.RuminococcaceaeUCG011.id.11368	Simple mode	20	-0.0416222639936031	0.10463248609899	0.695215412670657	-0.246701936747623	0.163457408760417	0.95923204863059	0.781373557569437	1.17757519973188	0.935880608520228
665	PBpNxH	Crohn's disease	Crohn's disease || id:ieu-a-30	genus.RuminococcaceaeUCG011.id.11368	Weighted mode	20	-0.04689985552625	0.109538561114401	0.673350020835505	-0.261595435310477	0.167795724257977	0.954182948955105	0.76982240367839	1.18269499007336	0.934885630091261
666	Phb6i2	Crohn's disease	Crohn's disease || id:ieu-a-30	genus.unknowngenus.id.1868	MR Egger	21	-0.104019468699561	0.308178020664519	0.739417469867605	-0.708048389202018	0.500009451802896	0.901207751907447	0.49260463247833	1.64873685416226	0.946405522394072
667	Phb6i2	Crohn's disease	Crohn's disease || id:ieu-a-30	genus.unknowngenus.id.1868	Weighted median	21	0.236166086523828	0.108403912187512	0.0293632320502567	0.0236944186363034	0.448637754411352	1.26638462212112	1.02397736167769	1.56617721364201	0.507839505131489
668	Phb6i2	Crohn's disease	Crohn's disease || id:ieu-a-30	genus.unknowngenus.id.1868	Inverse variance weighted	21	0.096431505201874	0.0816031801984411	0.237319762128254	-0.0635107279870706	0.256373738390818	1.10123414974972	0.93846405141645	1.29223559575308	0.916542977120127
669	Phb6i2	Crohn's disease	Crohn's disease || id:ieu-a-30	genus.unknowngenus.id.1868	Simple mode	21	0.376261526237825	0.20565127678001	0.0822568413352575	-0.0268149762509945	0.779338028726645	1.45682808272247	0.973541353132329	2.18002867138645	0.780623810301897
670	Phb6i2	Crohn's disease	Crohn's disease || id:ieu-a-30	genus.unknowngenus.id.1868	Weighted mode	21	0.352172204919837	0.187197691165317	0.0745719261439733	-0.0147352697641847	0.719079679603858	1.42215340444615	0.98537276304154	2.05254334363259	0.751595320760011
671	PJoltJ	Crohn's disease	Crohn's disease || id:ieu-a-30	genus.Phascolarctobacterium.id.2168	MR Egger	13	0.899016752226597	0.488329564280054	0.0927284528312021	-0.0581091937623089	1.8561426982155	2.45718590042772	0.943546912374231	6.3990062074053	0.802824766693345
672	PJoltJ	Crohn's disease	Crohn's disease || id:ieu-a-30	genus.Phascolarctobacterium.id.2168	Weighted median	13	0.207552734381911	0.148088507957711	0.161051107323113	-0.0827007412152028	0.497806209979024	1.23066261336119	0.920626611601541	1.64510828694197	0.916542977120127
673	PJoltJ	Crohn's disease	Crohn's disease || id:ieu-a-30	genus.Phascolarctobacterium.id.2168	Inverse variance weighted	13	0.141238832564188	0.106322945034543	0.184047762190767	-0.0671541397035165	0.349631804831893	1.15169967852771	0.935051061734816	1.41854515095669	0.916542977120127
674	PJoltJ	Crohn's disease	Crohn's disease || id:ieu-a-30	genus.Phascolarctobacterium.id.2168	Simple mode	13	0.325994656513353	0.238308589709184	0.196397973575118	-0.141090179316648	0.793079492343354	1.38540796594404	0.868410995456329	2.21019222711779	0.916542977120127
675	PJoltJ	Crohn's disease	Crohn's disease || id:ieu-a-30	genus.Phascolarctobacterium.id.2168	Weighted mode	13	0.306560084422254	0.238311837479601	0.222574538621158	-0.160531117037764	0.773651285882271	1.35874310431909	0.851691321048613	2.16766659223629	0.916542977120127
676	pkcLoi	Crohn's disease	Crohn's disease || id:ieu-a-30	class.Betaproteobacteria.id.2867	MR Egger	19	-0.933701705903284	0.453393887743361	0.0551151501103477	-1.82235372588027	-0.0450496859262961	0.393095888451425	0.161644835192114	0.95594998339269	0.686904466760444
677	pkcLoi	Crohn's disease	Crohn's disease || id:ieu-a-30	class.Betaproteobacteria.id.2867	Weighted median	19	0.0937283988464843	0.154684142705533	0.544558505670308	-0.209452520856361	0.39690931854933	1.09826141633814	0.811028145440781	1.48722106057308	0.934885630091261
678	pkcLoi	Crohn's disease	Crohn's disease || id:ieu-a-30	class.Betaproteobacteria.id.2867	Inverse variance weighted	19	0.00725281693195214	0.117790746058317	0.950902288614646	-0.22361704534235	0.238122679206254	1.00727918231122	0.799621294441973	1.2688648466092	0.988922795586587
679	pkcLoi	Crohn's disease	Crohn's disease || id:ieu-a-30	class.Betaproteobacteria.id.2867	Simple mode	19	0.139945722171205	0.270690256789301	0.611453521443387	-0.390607181135826	0.670498625478235	1.15021136618728	0.67664590311575	1.95521199613335	0.934885630091261
680	pkcLoi	Crohn's disease	Crohn's disease || id:ieu-a-30	class.Betaproteobacteria.id.2867	Weighted mode	19	0.145774849391718	0.268307684274744	0.593580216647101	-0.380108211786779	0.671657910570216	1.15693567395371	0.683787411351148	1.95747995860567	0.934885630091261
681	pLoBA7	Crohn's disease	Crohn's disease || id:ieu-a-30	phylum.Lentisphaerae.id.2238	MR Egger	9	0.122498832967175	0.303972307851631	0.698977431779443	-0.473286890422021	0.718284556356372	1.13031780095527	0.622951326769819	2.05091196736214	0.935880608520228
682	pLoBA7	Crohn's disease	Crohn's disease || id:ieu-a-30	phylum.Lentisphaerae.id.2238	Weighted median	9	-0.0248586263146972	0.115618546264733	0.82976301046082	-0.251470976993574	0.201753724364179	0.975447804931893	0.777656027198122	1.22354664127619	0.966225139112765
683	pLoBA7	Crohn's disease	Crohn's disease || id:ieu-a-30	phylum.Lentisphaerae.id.2238	Inverse variance weighted	9	-0.0654378359436808	0.081190834206396	0.420256885358694	-0.224571870988217	0.0936961991008553	0.936657271365239	0.798858159911248	1.09822605316924	0.934885630091261
684	pLoBA7	Crohn's disease	Crohn's disease || id:ieu-a-30	phylum.Lentisphaerae.id.2238	Simple mode	9	-0.147865516790359	0.172549979235053	0.416406590432061	-0.486063476091064	0.190332442510346	0.862547105245676	0.615042765563838	1.20965167045847	0.934885630091261
685	pLoBA7	Crohn's disease	Crohn's disease || id:ieu-a-30	phylum.Lentisphaerae.id.2238	Weighted mode	9	-0.099004622865841	0.166414272445411	0.568332690121942	-0.425176596858846	0.227167351127164	0.905738520906201	0.653654341633165	1.25503988270569	0.934885630091261
686	pxHQRS	Crohn's disease	Crohn's disease || id:ieu-a-30	order.Gastranaerophilales.id.1591	MR Egger	11	-0.255870001510781	0.223612966128914	0.282037619384551	-0.694151415123453	0.182411412101891	0.774242612620263	0.499498134755635	1.20010783121405	0.916542977120127
687	pxHQRS	Crohn's disease	Crohn's disease || id:ieu-a-30	order.Gastranaerophilales.id.1591	Weighted median	11	-0.114277538961612	0.10088689241784	0.257327949641914	-0.312015848100578	0.0834607701773548	0.892010353897031	0.731969927803355	1.08704256996917	0.916542977120127
688	pxHQRS	Crohn's disease	Crohn's disease || id:ieu-a-30	order.Gastranaerophilales.id.1591	Inverse variance weighted	11	-0.089575315741597	0.0759226836706989	0.238070686218212	-0.238383775736167	0.0592331442529729	0.91431939988736	0.787900256063072	1.06102258322335	0.916542977120127
689	pxHQRS	Crohn's disease	Crohn's disease || id:ieu-a-30	order.Gastranaerophilales.id.1591	Simple mode	11	-0.109011602029538	0.14393067485236	0.466288238388547	-0.391115724740164	0.173092520681088	0.896720013665797	0.676301886650419	1.18897610487435	0.934885630091261
690	pxHQRS	Crohn's disease	Crohn's disease || id:ieu-a-30	order.Gastranaerophilales.id.1591	Weighted mode	11	-0.109011602029538	0.146121829978791	0.472820736396066	-0.395410388787968	0.177387184728892	0.896720013665797	0.673403625236567	1.1940933383397	0.934885630091261
691	q3addJ	Crohn's disease	Crohn's disease || id:ieu-a-30	genus.Coprococcus2.id.11302	MR Egger	13	-0.158605225338308	0.737011271560175	0.833548942063922	-1.60314731759625	1.28593686691963	0.853333166795392	0.201262084436604	3.61805600688004	0.968197776437493
692	q3addJ	Crohn's disease	Crohn's disease || id:ieu-a-30	genus.Coprococcus2.id.11302	Weighted median	13	0.0791372560722295	0.13395191507515	0.554662115812858	-0.183408497475065	0.341683009619524	1.08235287137933	0.832428041520787	1.40731412176222	0.934885630091261
693	q3addJ	Crohn's disease	Crohn's disease || id:ieu-a-30	genus.Coprococcus2.id.11302	Inverse variance weighted	13	0.107399897663452	0.107627882054386	0.318336709898753	-0.103550751163145	0.318350546490049	1.11337940328832	0.901630262796117	1.37485812845544	0.916542977120127
694	q3addJ	Crohn's disease	Crohn's disease || id:ieu-a-30	genus.Coprococcus2.id.11302	Simple mode	13	0.0797154585870699	0.214678032119469	0.716868106018128	-0.341053484367089	0.500484401541229	1.08297887149148	0.711020878687743	1.64952010728793	0.93885505151614
695	q3addJ	Crohn's disease	Crohn's disease || id:ieu-a-30	genus.Coprococcus2.id.11302	Weighted mode	13	0.0843777952127109	0.209099680608206	0.693656929927907	-0.325457578779373	0.494213169204795	1.0880398724261	0.722196816086782	1.63920795220836	0.935880608520228
696	Q7diQK	Crohn's disease	Crohn's disease || id:ieu-a-30	family.Pasteurellaceae.id.3689	MR Egger	17	0.156430600039008	0.167366213374586	0.364766837312963	-0.17160717817518	0.484468378253196	1.16932960807384	0.842309985934748	1.62331179156178	0.934885630091261
697	Q7diQK	Crohn's disease	Crohn's disease || id:ieu-a-30	family.Pasteurellaceae.id.3689	Weighted median	17	0.0743801450808378	0.104052631755805	0.474712893631133	-0.129563013160541	0.278323303322216	1.07721622612103	0.87847923091933	1.32091318380297	0.934885630091261
698	Q7diQK	Crohn's disease	Crohn's disease || id:ieu-a-30	family.Pasteurellaceae.id.3689	Inverse variance weighted	17	-0.0368637185106773	0.0762847268996865	0.628926387694592	-0.186381783234063	0.112654346212708	0.963807475517417	0.829956670945675	1.11924499480776	0.934885630091261
699	Q7diQK	Crohn's disease	Crohn's disease || id:ieu-a-30	family.Pasteurellaceae.id.3689	Simple mode	17	0.145882640853473	0.203595761724696	0.48399220964761	-0.253165052126932	0.544930333833877	1.15706038846262	0.776339734724115	1.72448823970736	0.934885630091261
700	Q7diQK	Crohn's disease	Crohn's disease || id:ieu-a-30	family.Pasteurellaceae.id.3689	Weighted mode	17	0.149721968996286	0.176332913043146	0.408357898379128	-0.19589054056828	0.495334478560852	1.16151126168908	0.822102216594856	1.64104704232347	0.934885630091261
701	qNQE5B	Crohn's disease	Crohn's disease || id:ieu-a-30	genus.Flavonifractor.id.2059	MR Egger	8	0.958020233483889	0.837956683555778	0.296478550515527	-0.684374866285436	2.60041533325321	2.60653103905894	0.504405451890298	13.4693311345399	0.916542977120127
702	qNQE5B	Crohn's disease	Crohn's disease || id:ieu-a-30	genus.Flavonifractor.id.2059	Weighted median	8	0.27243254451839	0.191938616576814	0.155790217018784	-0.103767143972166	0.648632233008947	1.31315487643022	0.90143517759913	1.91292260646532	0.916542977120127
703	qNQE5B	Crohn's disease	Crohn's disease || id:ieu-a-30	genus.Flavonifractor.id.2059	Inverse variance weighted	8	0.104625693955654	0.164360565428838	0.524410169218437	-0.217521014284869	0.426772402196177	1.11029494245909	0.804510698525191	1.53230387303746	0.934885630091261
704	qNQE5B	Crohn's disease	Crohn's disease || id:ieu-a-30	genus.Flavonifractor.id.2059	Simple mode	8	0.452921273106886	0.35123559362945	0.238190448391621	-0.235500490406836	1.14134303662061	1.57290035208179	0.790175275501357	3.13097055081771	0.916542977120127
705	qNQE5B	Crohn's disease	Crohn's disease || id:ieu-a-30	genus.Flavonifractor.id.2059	Weighted mode	8	0.437579498408855	0.376260527044938	0.282949701367738	-0.299891134599223	1.17505013141693	1.54895343307289	0.740898874544343	3.23830528060102	0.916542977120127
706	qTwhAy	Crohn's disease	Crohn's disease || id:ieu-a-30	genus.Allisonella.id.2174	MR Egger	19	-0.223560899336481	0.380912780600143	0.564978884954431	-0.970149949312762	0.523028150639799	0.79966619124424	0.379026199123945	1.68712880243394	0.934885630091261
707	qTwhAy	Crohn's disease	Crohn's disease || id:ieu-a-30	genus.Allisonella.id.2174	Weighted median	19	0.0289363092595026	0.0624715889095579	0.643227105112017	-0.0935080050032308	0.151380623522236	1.02935903174831	0.910730726994607	1.163439406221	0.934885630091261
708	qTwhAy	Crohn's disease	Crohn's disease || id:ieu-a-30	genus.Allisonella.id.2174	Inverse variance weighted	19	0.0512209593155763	0.0464119867153213	0.269760232084479	-0.0397465346464535	0.142188453277606	1.05255543952015	0.961032996852617	1.15279387585207	0.916542977120127
709	qTwhAy	Crohn's disease	Crohn's disease || id:ieu-a-30	genus.Allisonella.id.2174	Simple mode	19	0.0179279327907992	0.120057198510334	0.882954997002122	-0.217384176289455	0.253240041871053	1.01808960286952	0.804620793688896	1.28819245985305	0.974464992912917
710	qTwhAy	Crohn's disease	Crohn's disease || id:ieu-a-30	genus.Allisonella.id.2174	Weighted mode	19	0.0179279327907992	0.123384303360417	0.886087476952752	-0.223905301795619	0.259761167377217	1.01808960286952	0.799390831661467	1.29662037443777	0.974464992912917
711	R5jIgG	Crohn's disease	Crohn's disease || id:ieu-a-30	genus.unknowngenus.id.2001	MR Egger	10	-0.0234036091062498	0.396455370223698	0.954374467867111	-0.800456134744698	0.753648916532199	0.976868131323103	0.449124056301228	2.1247388836252	0.988922795586587
712	R5jIgG	Crohn's disease	Crohn's disease || id:ieu-a-30	genus.unknowngenus.id.2001	Weighted median	10	0.109880663868229	0.143048072807969	0.44240518931162	-0.170493558835391	0.390254886571849	1.11614486610017	0.843248521113652	1.47735730443559	0.934885630091261
713	R5jIgG	Crohn's disease	Crohn's disease || id:ieu-a-30	genus.unknowngenus.id.2001	Inverse variance weighted	10	0.119321459420682	0.112016024976134	0.286777397652554	-0.100229949532541	0.338872868373904	1.12673205871337	0.904629375015271	1.40336492180682	0.916542977120127
714	R5jIgG	Crohn's disease	Crohn's disease || id:ieu-a-30	genus.unknowngenus.id.2001	Simple mode	10	0.18795541995804	0.221532072978073	0.418189429531709	-0.246247443078983	0.622158282995063	1.20677971586005	0.781728767618439	1.86294446736044	0.934885630091261
715	R5jIgG	Crohn's disease	Crohn's disease || id:ieu-a-30	genus.unknowngenus.id.2001	Weighted mode	10	0.172716988614687	0.232803603305729	0.477061569229124	-0.283578073864542	0.629012051093915	1.18852969004757	0.753084323641309	1.87575651195919	0.934885630091261
716	RbI1fz	Crohn's disease	Crohn's disease || id:ieu-a-30	genus.Howardella.id.2000	MR Egger	13	-0.142020998721898	0.3029748752143	0.648397368099368	-0.735851754141926	0.45180975669813	0.867603037739722	0.4790972121018	1.57115301880582	0.934885630091261
717	RbI1fz	Crohn's disease	Crohn's disease || id:ieu-a-30	genus.Howardella.id.2000	Weighted median	13	-0.0358057884485513	0.0818620664028214	0.661827301918244	-0.196255438598081	0.124643861700979	0.9648276559645	0.821802287840759	1.13274496735683	0.934885630091261
718	RbI1fz	Crohn's disease	Crohn's disease || id:ieu-a-30	genus.Howardella.id.2000	Inverse variance weighted	13	-0.0330996094326201	0.0617146858537085	0.591728574985273	-0.154060393705889	0.0878611748406485	0.967442188421892	0.857220248740529	1.09183653712529	0.934885630091261
719	RbI1fz	Crohn's disease	Crohn's disease || id:ieu-a-30	genus.Howardella.id.2000	Simple mode	13	-0.0450304861010528	0.134215159873207	0.743033499232038	-0.308092199452539	0.218031227250434	0.955968337641511	0.734847562342651	1.2436259020302	0.946405522394072
720	RbI1fz	Crohn's disease	Crohn's disease || id:ieu-a-30	genus.Howardella.id.2000	Weighted mode	13	-0.0469778552148035	0.12929980758652	0.7226819285307	-0.300405478084382	0.206449767654775	0.954108525884789	0.740517896020369	1.22930598174363	0.940110276941909
721	rcQBxB	Crohn's disease	Crohn's disease || id:ieu-a-30	genus.unknowngenus.id.2041	MR Egger	16	-0.350710405637838	0.260364437268638	0.199380888891657	-0.861024702684368	0.159603891408692	0.704187653104403	0.422728689083603	1.17304612530477	0.916542977120127
722	rcQBxB	Crohn's disease	Crohn's disease || id:ieu-a-30	genus.unknowngenus.id.2041	Weighted median	16	-0.180973535115839	0.108545674923142	0.0954633152032085	-0.393723057965198	0.0317759877335202	0.834457442223115	0.674540839087774	1.03228623462328	0.812208044672459
723	rcQBxB	Crohn's disease	Crohn's disease || id:ieu-a-30	genus.unknowngenus.id.2041	Inverse variance weighted	16	-0.0903755556314466	0.0770886848081737	0.241053254015012	-0.241469377855467	0.0607182665925739	0.913588017711133	0.785472856284046	1.06259950223351	0.916542977120127
724	rcQBxB	Crohn's disease	Crohn's disease || id:ieu-a-30	genus.unknowngenus.id.2041	Simple mode	16	-0.242586801532847	0.19712522628476	0.237413491008678	-0.628952245050977	0.143778641985284	0.784595640518605	0.533150119141429	1.15462849396363	0.916542977120127
725	rcQBxB	Crohn's disease	Crohn's disease || id:ieu-a-30	genus.unknowngenus.id.2041	Weighted mode	16	-0.246099166218937	0.186823746448879	0.207513224280997	-0.61227370925874	0.120075376820867	0.781844688499489	0.542116850603982	1.1275818419107	0.916542977120127
726	ReN9Rt	Crohn's disease	Crohn's disease || id:ieu-a-30	order.Bacillales.id.1674	MR Egger	15	-0.254503762775691	0.321293942294722	0.442505216611953	-0.884239889673345	0.375232364121963	0.775301135801014	0.413028000840791	1.4553295417035	0.934885630091261
727	ReN9Rt	Crohn's disease	Crohn's disease || id:ieu-a-30	order.Bacillales.id.1674	Weighted median	15	-0.089616832131724	0.0795294070407941	0.259810586518973	-0.24549446993168	0.0662608056682324	0.914281441434408	0.782317610052379	1.06850535308212	0.916542977120127
728	ReN9Rt	Crohn's disease	Crohn's disease || id:ieu-a-30	order.Bacillales.id.1674	Inverse variance weighted	15	-0.110570674710854	0.0557176074082839	0.0472019614007903	-0.219777185231091	-0.00136416419061779	0.895323051255634	0.802697630925565	0.99863676585839	0.643117919555719
729	ReN9Rt	Crohn's disease	Crohn's disease || id:ieu-a-30	order.Bacillales.id.1674	Simple mode	15	-0.296185404928608	0.170048105473832	0.103464554376302	-0.629479691657319	0.0371088818001037	0.74364953894824	0.532868985068541	1.0378060128735	0.846163603620144
730	ReN9Rt	Crohn's disease	Crohn's disease || id:ieu-a-30	order.Bacillales.id.1674	Weighted mode	15	-0.296185404928608	0.158819847471829	0.0832915251467831	-0.607472305973392	0.0151014961161767	0.74364953894824	0.544726031082822	1.01521609987801	0.780623810301897
731	rHEqOa	Crohn's disease	Crohn's disease || id:ieu-a-30	genus.Parabacteroides.id.954	MR Egger	7	0.696902125145624	0.534562765213289	0.249134773722011	-0.350840894672423	1.74464514496367	2.00752400644453	0.70409577033236	5.72386997091134	0.916542977120127
732	rHEqOa	Crohn's disease	Crohn's disease || id:ieu-a-30	genus.Parabacteroides.id.954	Weighted median	7	0.152494744287172	0.197992762637906	0.441179111605332	-0.235571070483124	0.540560559057468	1.1647363405588	0.790119506838233	1.7169690550319	0.934885630091261
733	rHEqOa	Crohn's disease	Crohn's disease || id:ieu-a-30	genus.Parabacteroides.id.954	Inverse variance weighted	7	0.040281163454736	0.159205143442947	0.800257233083618	-0.27176091769344	0.352323244602912	1.04110345328879	0.762036428739505	1.42236822226824	0.960425215879643
734	rHEqOa	Crohn's disease	Crohn's disease || id:ieu-a-30	genus.Parabacteroides.id.954	Simple mode	7	0.197840861493586	0.298732982190115	0.532398527279737	-0.387675783599038	0.783357506586211	1.21876842540125	0.678632331332348	2.18880888247511	0.934885630091261
735	rHEqOa	Crohn's disease	Crohn's disease || id:ieu-a-30	genus.Parabacteroides.id.954	Weighted mode	7	0.228854068869595	0.272768897836924	0.433615682521549	-0.305772970890776	0.763481108629966	1.25715856705224	0.736553819633295	2.14573276328904	0.934885630091261
736	RokLYZ	Crohn's disease	Crohn's disease || id:ieu-a-30	phylum.Firmicutes.id.1672	MR Egger	25	-1.14290344354802	0.506452041428119	0.0338340487605624	-2.13554944474714	-0.150257442348909	0.318891792071863	0.118179639352709	0.860486422261818	0.544786729833824
737	RokLYZ	Crohn's disease	Crohn's disease || id:ieu-a-30	phylum.Firmicutes.id.1672	Weighted median	25	-0.0812494291122117	0.153096348295974	0.595621266820954	-0.381318271772321	0.218819413547898	0.921963698175565	0.682960487980397	1.24460649732047	0.934885630091261
738	RokLYZ	Crohn's disease	Crohn's disease || id:ieu-a-30	phylum.Firmicutes.id.1672	Inverse variance weighted	25	-0.413379475635589	0.161067167630022	0.0102729540378807	-0.729071124190432	-0.0976878270807473	0.661411245746767	0.482356831655909	0.906931979170884	0.299852756938592
739	RokLYZ	Crohn's disease	Crohn's disease || id:ieu-a-30	phylum.Firmicutes.id.1672	Simple mode	25	0.00439153538533787	0.2311953495232	0.985002200066259	-0.448751349680133	0.457534420450809	1.00440119230792	0.638424823496038	1.5801731354762	0.996354613984386
740	RokLYZ	Crohn's disease	Crohn's disease || id:ieu-a-30	phylum.Firmicutes.id.1672	Weighted mode	25	-0.0561104853769883	0.213294397278085	0.794745037334581	-0.474167504042036	0.361946533288059	0.945434673413405	0.622402988819229	1.43612215517802	0.960425215879643
741	rrUecb	Crohn's disease	Crohn's disease || id:ieu-a-30	genus.unknowngenus.id.1000001215	MR Egger	11	-0.255870001510781	0.223612966128914	0.282037619384551	-0.694151415123453	0.182411412101891	0.774242612620263	0.499498134755635	1.20010783121405	0.916542977120127
742	rrUecb	Crohn's disease	Crohn's disease || id:ieu-a-30	genus.unknowngenus.id.1000001215	Weighted median	11	-0.114277538961612	0.0978763353261631	0.242979984493062	-0.306115156200891	0.077560078277668	0.892010353897031	0.736301824853022	1.08064715392813	0.916542977120127
743	rrUecb	Crohn's disease	Crohn's disease || id:ieu-a-30	genus.unknowngenus.id.1000001215	Inverse variance weighted	11	-0.089575315741597	0.0759226836706989	0.238070686218212	-0.238383775736167	0.0592331442529729	0.91431939988736	0.787900256063072	1.06102258322335	0.916542977120127
744	rrUecb	Crohn's disease	Crohn's disease || id:ieu-a-30	genus.unknowngenus.id.1000001215	Simple mode	11	-0.109011602029538	0.155581603740801	0.499485963606466	-0.413951545361507	0.195928341302432	0.896720013665797	0.661032980604028	1.21643973372406	0.934885630091261
745	rrUecb	Crohn's disease	Crohn's disease || id:ieu-a-30	genus.unknowngenus.id.1000001215	Weighted mode	11	-0.109011602029538	0.131834746241925	0.427594380134523	-0.36740770466371	0.149384500604635	0.896720013665797	0.6925272408937	1.16111935448358	0.934885630091261
746	s1NqDS	Crohn's disease	Crohn's disease || id:ieu-a-30	family.Veillonellaceae.id.2172	MR Egger	23	-0.0330398189671788	0.230236500490315	0.887260411327419	-0.484303359928196	0.418223721993838	0.967500033969914	0.616126265539547	1.51926052837899	0.974464992912917
747	s1NqDS	Crohn's disease	Crohn's disease || id:ieu-a-30	family.Veillonellaceae.id.2172	Weighted median	23	0.0999826705048044	0.120644232850053	0.407251691760022	-0.136480025881299	0.336445366890908	1.10515176618748	0.872423745981049	1.39996238288296	0.934885630091261
748	s1NqDS	Crohn's disease	Crohn's disease || id:ieu-a-30	family.Veillonellaceae.id.2172	Inverse variance weighted	23	0.000964574492353349	0.0960786745768494	0.991989833639389	-0.187349627678271	0.189278776662978	1.00096503984394	0.829153790587086	1.20837777305505	0.996354613984386
749	s1NqDS	Crohn's disease	Crohn's disease || id:ieu-a-30	family.Veillonellaceae.id.2172	Simple mode	23	0.173591746381566	0.202428388417453	0.400388817366174	-0.223167894916643	0.570351387679774	1.18956982048987	0.799980525355096	1.76888850786983	0.934885630091261
750	s1NqDS	Crohn's disease	Crohn's disease || id:ieu-a-30	family.Veillonellaceae.id.2172	Weighted mode	23	0.128454272218657	0.175104735867099	0.470947393349217	-0.214751010080857	0.47165955451817	1.13706942444036	0.80674228586854	1.60265167531806	0.934885630091261
751	s5oFpx	Crohn's disease	Crohn's disease || id:ieu-a-30	genus.Desulfovibrio.id.3173	MR Egger	12	-0.0480454107552879	0.342044614944529	0.891081418191863	-0.718452856046565	0.622362034535989	0.953090505535074	0.487505914628494	1.86332408383874	0.974464992912917
752	s5oFpx	Crohn's disease	Crohn's disease || id:ieu-a-30	genus.Desulfovibrio.id.3173	Weighted median	12	0.0551766793371825	0.135019648676814	0.682791639958956	-0.209461832069373	0.319815190743738	1.05672730006224	0.811020593820118	1.37687328189413	0.935258274479957
753	s5oFpx	Crohn's disease	Crohn's disease || id:ieu-a-30	genus.Desulfovibrio.id.3173	Inverse variance weighted	12	0.148123777625432	0.114497795123322	0.195775161461841	-0.076291900816279	0.372539456067144	1.1596564269987	0.926545707633496	1.45141574517049	0.916542977120127
754	s5oFpx	Crohn's disease	Crohn's disease || id:ieu-a-30	genus.Desulfovibrio.id.3173	Simple mode	12	-0.0347342733569935	0.232962327339307	0.884174482315357	-0.491340434942035	0.421871888228048	0.96586203743733	0.611805758486495	1.5248131656531	0.974464992912917
755	s5oFpx	Crohn's disease	Crohn's disease || id:ieu-a-30	genus.Desulfovibrio.id.3173	Weighted mode	12	0.0033362595143942	0.183517545704592	0.985821204681118	-0.356358130066607	0.363030649095395	1.00334183102244	0.700221804844058	1.43767992215504	0.996354613984386
756	shNeWB	Crohn's disease	Crohn's disease || id:ieu-a-30	genus..Eubacteriumhalliigroup.id.11338	MR Egger	18	-0.112677307010675	0.258776400189719	0.669071929490035	-0.619879051382525	0.394524437361174	0.893438920079679	0.538009505165517	1.48367844108548	0.934885630091261
757	shNeWB	Crohn's disease	Crohn's disease || id:ieu-a-30	genus..Eubacteriumhalliigroup.id.11338	Weighted median	18	-0.330420452108944	0.144922723651012	0.0226090626887993	-0.614468990464928	-0.0463719137529598	0.71862152396879	0.54092805701583	0.95468683499276	0.433682929757878
758	shNeWB	Crohn's disease	Crohn's disease || id:ieu-a-30	genus..Eubacteriumhalliigroup.id.11338	Inverse variance weighted	18	-0.307611628353086	0.103624281870948	0.00299229405279093	-0.510715220820143	-0.104508035886029	0.735200793713213	0.600066245424286	0.900767558912357	0.134562863021439
759	shNeWB	Crohn's disease	Crohn's disease || id:ieu-a-30	genus..Eubacteriumhalliigroup.id.11338	Simple mode	18	-0.425199663348247	0.253553824130077	0.111840260505741	-0.922165158643198	0.0717658319467047	0.653639264296113	0.397657117575517	1.07440372357582	0.854168857498763
760	shNeWB	Crohn's disease	Crohn's disease || id:ieu-a-30	genus..Eubacteriumhalliigroup.id.11338	Weighted mode	18	-0.298751328553288	0.241702557986734	0.233254944450547	-0.772488342207287	0.17498568510071	0.741743837016164	0.461862365615615	1.19122916416479	0.916542977120127
761	SKHLuG	Crohn's disease	Crohn's disease || id:ieu-a-30	family.Lachnospiraceae.id.1987	MR Egger	19	0.213208860913833	0.310938773834759	0.50215070876092	-0.396231135802294	0.822648857629959	1.23764311952364	0.67285115797066	2.27652204080922	0.934885630091261
762	SKHLuG	Crohn's disease	Crohn's disease || id:ieu-a-30	family.Lachnospiraceae.id.1987	Weighted median	19	0.312951126021577	0.153364825460079	0.0412939342364794	0.0123560681198218	0.613546183923332	1.36745469644305	1.01243271970826	1.84696949281035	0.596782200266928
763	SKHLuG	Crohn's disease	Crohn's disease || id:ieu-a-30	family.Lachnospiraceae.id.1987	Inverse variance weighted	19	0.253997401666134	0.105188123600573	0.0157483226467054	0.0478286794090106	0.460166123923256	1.2891684545734	1.04899092618384	1.58433715943878	0.369210675383871
764	SKHLuG	Crohn's disease	Crohn's disease || id:ieu-a-30	family.Lachnospiraceae.id.1987	Simple mode	19	0.498267631365416	0.29983349605398	0.113866418040417	-0.0894060209003843	1.08594128363122	1.64586755024519	0.914474202548258	2.96222680246374	0.854168857498763
765	SKHLuG	Crohn's disease	Crohn's disease || id:ieu-a-30	family.Lachnospiraceae.id.1987	Weighted mode	19	0.417118319666674	0.258152726328454	0.123533016106076	-0.0888610239370962	0.923097663270445	1.51758206211652	0.914972724045664	2.51707537802283	0.886580489740886
766	Slj49I	Crohn's disease	Crohn's disease || id:ieu-a-30	genus.Odoribacter.id.952	MR Egger	13	1.00118239299915	0.345386046124297	0.0144778598328476	0.324225742595529	1.67813904340277	2.72149780676317	1.3829594647436	5.35558018946704	0.363670050563196
767	Slj49I	Crohn's disease	Crohn's disease || id:ieu-a-30	genus.Odoribacter.id.952	Weighted median	13	0.717594249147407	0.163372188015207	1.12111722307062e-05	0.397384760637601	1.03780373765721	2.04949669658813	1.48792831617606	2.82301013003146	0.00197129778389917
768	Slj49I	Crohn's disease	Crohn's disease || id:ieu-a-30	genus.Odoribacter.id.952	Inverse variance weighted	13	0.514928008610866	0.118321632186119	1.34941499620896e-05	0.283017609526072	0.74683840769566	1.67351801857381	1.32712853171587	2.11031749492279	0.00203376117285779
769	Slj49I	Crohn's disease	Crohn's disease || id:ieu-a-30	genus.Odoribacter.id.952	Simple mode	13	0.796587356386061	0.263120920131103	0.0105161630395525	0.280870352929099	1.31230435984302	2.21795889520248	1.32428190353543	3.71472391767543	0.299852756938592
770	Slj49I	Crohn's disease	Crohn's disease || id:ieu-a-30	genus.Odoribacter.id.952	Weighted mode	13	0.792539213419348	0.246344480381096	0.00739279931811481	0.309704031872401	1.2753743949663	2.2089984293604	1.3630216434642	3.58004150874283	0.251593654213262
771	SNaZYE	Crohn's disease	Crohn's disease || id:ieu-a-30	family.Peptostreptococcaceae.id.2042	MR Egger	23	-0.112401458119063	0.202465630279053	0.584648910495501	-0.509234093466008	0.284431177227881	0.893685408210682	0.600955678473889	1.32900584428606	0.934885630091261
772	SNaZYE	Crohn's disease	Crohn's disease || id:ieu-a-30	family.Peptostreptococcaceae.id.2042	Weighted median	23	-0.0771843958941957	0.1183490661406	0.514287774995851	-0.309148565529772	0.15477977374138	0.925719139059027	0.73407170417313	1.1674008404744	0.934885630091261
773	SNaZYE	Crohn's disease	Crohn's disease || id:ieu-a-30	family.Peptostreptococcaceae.id.2042	Inverse variance weighted	23	0.00604187197548696	0.0820673722058501	0.941312058185098	-0.154810177547979	0.166893921498953	1.00606016089853	0.856577759742945	1.18162891323599	0.987161253862106
774	SNaZYE	Crohn's disease	Crohn's disease || id:ieu-a-30	family.Peptostreptococcaceae.id.2042	Simple mode	23	-0.0705226227337592	0.212436738332376	0.74305388750521	-0.486898629865215	0.345853384397697	0.931906657011139	0.61452932470779	1.41319540413247	0.946405522394072
775	SNaZYE	Crohn's disease	Crohn's disease || id:ieu-a-30	family.Peptostreptococcaceae.id.2042	Weighted mode	23	-0.0928827261316406	0.186016037835965	0.622506240695051	-0.457474160290133	0.271708708026851	0.911300365748884	0.632880182256089	1.31220471093533	0.934885630091261
776	sQx1ko	Crohn's disease	Crohn's disease || id:ieu-a-30	genus.Anaerofilum.id.2053	MR Egger	13	-0.474487814508878	0.347697487308366	0.199625367435666	-1.15597488963327	0.206999260615519	0.622203658552805	0.314750540245045	1.22998166235106	0.916542977120127
777	sQx1ko	Crohn's disease	Crohn's disease || id:ieu-a-30	genus.Anaerofilum.id.2053	Weighted median	13	-0.0737240182406016	0.0979197622884984	0.451508601386075	-0.265646752326059	0.118198715844855	0.928928025659083	0.766709918165297	1.12546773741989	0.934885630091261
778	sQx1ko	Crohn's disease	Crohn's disease || id:ieu-a-30	genus.Anaerofilum.id.2053	Inverse variance weighted	13	-0.0514501688113834	0.0709304704396415	0.468230835765769	-0.190473890873081	0.0875735532503139	0.9498509809863	0.826567338398874	1.0915225465215	0.934885630091261
779	sQx1ko	Crohn's disease	Crohn's disease || id:ieu-a-30	genus.Anaerofilum.id.2053	Simple mode	13	-0.203372266987964	0.174889967093845	0.267490666237978	-0.546156602491899	0.139412068515972	0.815974424537342	0.579171524574526	1.14959771544046	0.916542977120127
780	sQx1ko	Crohn's disease	Crohn's disease || id:ieu-a-30	genus.Anaerofilum.id.2053	Weighted mode	13	-0.193695925691117	0.176659651411673	0.294404389685086	-0.539948842457995	0.152556991075761	0.823908395558626	0.582778065104755	1.16480884391208	0.916542977120127
781	sSl83E	Crohn's disease	Crohn's disease || id:ieu-a-30	class.Erysipelotrichia.id.2147	MR Egger	15	0.69078186125718	0.572257834591601	0.248892943506184	-0.430843494542357	1.81240721705672	1.99527495172137	0.649960625200207	6.12517432381448	0.916542977120127
782	sSl83E	Crohn's disease	Crohn's disease || id:ieu-a-30	class.Erysipelotrichia.id.2147	Weighted median	15	0.149052679749303	0.169652368792804	0.379630637347082	-0.183465963084593	0.481571322583199	1.16073413478173	0.832380206910428	1.61861577253059	0.934885630091261
783	sSl83E	Crohn's disease	Crohn's disease || id:ieu-a-30	class.Erysipelotrichia.id.2147	Inverse variance weighted	15	0.0549226325496788	0.125198865776678	0.660891139585727	-0.19046714437261	0.300312409471967	1.05645887598397	0.826572914854623	1.35028058213306	0.934885630091261
784	sSl83E	Crohn's disease	Crohn's disease || id:ieu-a-30	class.Erysipelotrichia.id.2147	Simple mode	15	0.163831246105824	0.278145564421984	0.565236495191598	-0.381334060161265	0.708996552372912	1.17801550361445	0.682949705219702	2.03195127862247	0.934885630091261
785	sSl83E	Crohn's disease	Crohn's disease || id:ieu-a-30	class.Erysipelotrichia.id.2147	Weighted mode	15	0.159178250324495	0.261258131164723	0.552101532894011	-0.352887686758362	0.671244187407351	1.17254693492569	0.702656106530744	1.95667027131069	0.934885630091261
786	t961to	Crohn's disease	Crohn's disease || id:ieu-a-30	family.Alcaligenaceae.id.2875	MR Egger	35	-0.407603762812476	0.444485545530585	0.365783825324087	-1.27879543205242	0.463587906427471	0.665242420392147	0.278372417068397	1.58976770238147	0.934885630091261
787	t961to	Crohn's disease	Crohn's disease || id:ieu-a-30	family.Alcaligenaceae.id.2875	Weighted median	35	0.0319530682842611	0.098879177981366	0.746579639295272	-0.161850120559216	0.225756257127738	1.03246904862415	0.850568677744957	1.25327015237974	0.946405522394072
788	t961to	Crohn's disease	Crohn's disease || id:ieu-a-30	family.Alcaligenaceae.id.2875	Inverse variance weighted	35	0.0294272101011051	0.0752604791218315	0.695793672990097	-0.118083328977685	0.176937749179895	1.02986446901295	0.888622001566423	1.1935567909254	0.935880608520228
789	t961to	Crohn's disease	Crohn's disease || id:ieu-a-30	family.Alcaligenaceae.id.2875	Simple mode	35	0.0300979897779194	0.19693413693801	0.879433574259098	-0.35589291862058	0.416088898176419	1.03055551291183	0.700547631825774	1.51602063435008	0.974464992912917
790	t961to	Crohn's disease	Crohn's disease || id:ieu-a-30	family.Alcaligenaceae.id.2875	Weighted mode	35	0.0300979897779194	0.198776691649315	0.880542359244848	-0.359504325854738	0.419700305410577	1.03055551291183	0.698022231908834	1.52150550031717	0.974464992912917
791	tEMaUx	Crohn's disease	Crohn's disease || id:ieu-a-30	family.unknownfamily.id.1000005471	MR Egger	17	-0.0264387171860092	0.268141800421424	0.922761635788063	-0.551996646011999	0.499119211639981	0.973907725812782	0.575798995110146	1.64726973553746	0.984599992697001
792	tEMaUx	Crohn's disease	Crohn's disease || id:ieu-a-30	family.unknownfamily.id.1000005471	Weighted median	17	-0.103153109047441	0.118705424236028	0.384855906803533	-0.335815740550057	0.129509522455174	0.901988860253398	0.714754794008476	1.13826995053576	0.934885630091261
793	tEMaUx	Crohn's disease	Crohn's disease || id:ieu-a-30	family.unknownfamily.id.1000005471	Inverse variance weighted	17	0.0149679398010386	0.085748022566661	0.861427535070288	-0.153098184429617	0.183034064031694	1.01508052041059	0.858045470970248	1.20085531335758	0.972592418683167
794	tEMaUx	Crohn's disease	Crohn's disease || id:ieu-a-30	family.unknownfamily.id.1000005471	Simple mode	17	-0.20213921405974	0.196815355554943	0.319674438885012	-0.587897310947429	0.183618882827948	0.816981184757633	0.555494088930966	1.20155780151053	0.916542977120127
795	tEMaUx	Crohn's disease	Crohn's disease || id:ieu-a-30	family.unknownfamily.id.1000005471	Weighted mode	17	-0.20213921405974	0.177864474191656	0.272492061297592	-0.550753583475387	0.146475155355906	0.816981184757633	0.576515194317566	1.15774616666968	0.916542977120127
796	tggPQq	Crohn's disease	Crohn's disease || id:ieu-a-30	genus..Eubacteriumrectalegroup.id.14374	MR Egger	10	-0.219634570143572	0.503741395285317	0.674358260189052	-1.20696770490279	0.76769856461565	0.802812115881897	0.29910287389924	2.15480140663539	0.934885630091261
797	tggPQq	Crohn's disease	Crohn's disease || id:ieu-a-30	genus..Eubacteriumrectalegroup.id.14374	Weighted median	10	0.129431414554672	0.197142102727268	0.511477592976639	-0.256967106790773	0.515829935900118	1.13818104613183	0.773393652746297	1.67502809102922	0.934885630091261
798	tggPQq	Crohn's disease	Crohn's disease || id:ieu-a-30	genus..Eubacteriumrectalegroup.id.14374	Inverse variance weighted	10	0.0943545364792253	0.144616297909017	0.514112555121365	-0.189093407422447	0.377802480380898	1.09894929447222	0.827709188901891	1.45907471852911	0.934885630091261
799	tggPQq	Crohn's disease	Crohn's disease || id:ieu-a-30	genus..Eubacteriumrectalegroup.id.14374	Simple mode	10	0.0987565005071576	0.326778179751727	0.769357470506919	-0.541728731806228	0.739241732820543	1.10379749270337	0.58174170720908	2.09434683778029	0.953029591103321
800	tggPQq	Crohn's disease	Crohn's disease || id:ieu-a-30	genus..Eubacteriumrectalegroup.id.14374	Weighted mode	10	0.109043059309686	0.371412788931872	0.775728889787899	-0.618926006996783	0.837012125616155	1.11521036949627	0.538522496516826	2.30945629249705	0.953029591103321
801	tJUGfP	Crohn's disease	Crohn's disease || id:ieu-a-30	class.Verrucomicrobiae.id.4029	MR Egger	17	-0.437914162568212	0.532170043547804	0.423463569068158	-1.48096744792191	0.605139122785485	0.645381178342631	0.227417567270263	1.8315069955169	0.934885630091261
802	tJUGfP	Crohn's disease	Crohn's disease || id:ieu-a-30	class.Verrucomicrobiae.id.4029	Weighted median	17	-0.0260658931872515	0.141650446812412	0.854001210075695	-0.303700768939579	0.251568982565076	0.974270889679436	0.738081690377144	1.28604161145325	0.970964813147413
803	tJUGfP	Crohn's disease	Crohn's disease || id:ieu-a-30	class.Verrucomicrobiae.id.4029	Inverse variance weighted	17	0.119312593011867	0.121154822193589	0.324725061441996	-0.118150858487567	0.356776044511301	1.1267220686906	0.888561995384303	1.42871586526201	0.916542977120127
804	tJUGfP	Crohn's disease	Crohn's disease || id:ieu-a-30	class.Verrucomicrobiae.id.4029	Simple mode	17	-0.104529945775762	0.282661496090537	0.716376135253673	-0.658546478113215	0.44948658656169	0.900747823410668	0.51760313546582	1.56750719960164	0.93885505151614
805	tJUGfP	Crohn's disease	Crohn's disease || id:ieu-a-30	class.Verrucomicrobiae.id.4029	Weighted mode	17	-0.124149100643415	0.278042353304277	0.661212004262411	-0.669112113119798	0.420813911832967	0.883248138198817	0.512163118879921	1.52320080238847	0.934885630091261
806	Tn0a5W	Crohn's disease	Crohn's disease || id:ieu-a-30	genus.ChristensenellaceaeR.7group.id.11283	MR Egger	12	0.592193461112953	0.414932714359093	0.183992351766574	-0.221074659030869	1.40546158125678	1.80794973674917	0.801656827134131	4.07740836224986	0.916542977120127
807	Tn0a5W	Crohn's disease	Crohn's disease || id:ieu-a-30	genus.ChristensenellaceaeR.7group.id.11283	Weighted median	12	-0.0101793898554761	0.186947277315116	0.956576172307702	-0.376596053393103	0.35623727368215	0.989872244781884	0.686193203335667	1.42794632215296	0.988922795586587
808	Tn0a5W	Crohn's disease	Crohn's disease || id:ieu-a-30	genus.ChristensenellaceaeR.7group.id.11283	Inverse variance weighted	12	-0.0634667081084396	0.156677432215917	0.685419580365639	-0.370554475251637	0.243621059034758	0.938505363399361	0.690351441706588	1.27586076296444	0.935258274479957
809	Tn0a5W	Crohn's disease	Crohn's disease || id:ieu-a-30	genus.ChristensenellaceaeR.7group.id.11283	Simple mode	12	-0.0817714227234132	0.300174038986666	0.790349904884541	-0.670112539137279	0.506569693690452	0.921482564600608	0.511650993784948	1.65958852260104	0.960425215879643
810	Tn0a5W	Crohn's disease	Crohn's disease || id:ieu-a-30	genus.ChristensenellaceaeR.7group.id.11283	Weighted mode	12	-0.0556516149130264	0.302739496354069	0.857494198455646	-0.649021027767002	0.537717797940949	0.945868605012222	0.52255709532332	1.7120950532577	0.971703952063057
811	TsfQRN	Crohn's disease	Crohn's disease || id:ieu-a-30	genus..Eubacteriumnodatumgroup.id.11297	MR Egger	18	-0.298882043258604	0.316151875049306	0.358526542065403	-0.918539718355244	0.320775631838035	0.741646886525654	0.39910141623768	1.37819632282544	0.934885630091261
812	TsfQRN	Crohn's disease	Crohn's disease || id:ieu-a-30	genus..Eubacteriumnodatumgroup.id.11297	Weighted median	18	-0.0692919744123935	0.0687488199152645	0.313502200547398	-0.204039661446312	0.0654557126215249	0.933054212347953	0.815430029411603	1.0676454530482	0.916542977120127
813	TsfQRN	Crohn's disease	Crohn's disease || id:ieu-a-30	genus..Eubacteriumnodatumgroup.id.11297	Inverse variance weighted	18	-0.110107170595527	0.0582976942932633	0.0589313133299648	-0.224370651410323	0.00415631021926852	0.895738133363139	0.799018921986678	1.00416495965568	0.690805950701254
814	TsfQRN	Crohn's disease	Crohn's disease || id:ieu-a-30	genus..Eubacteriumnodatumgroup.id.11297	Simple mode	18	-0.0562532365528577	0.108233473515752	0.609946606900365	-0.268390844643731	0.155884371538016	0.945299721134594	0.764608879409539	1.16869106132695	0.934885630091261
815	TsfQRN	Crohn's disease	Crohn's disease || id:ieu-a-30	genus..Eubacteriumnodatumgroup.id.11297	Weighted mode	18	-0.0820872565018312	0.118209309474248	0.496798437894892	-0.313777503071358	0.149602990067695	0.921191575235038	0.730681584482976	1.16137307454446	0.934885630091261
816	U9B4i7	Crohn's disease	Crohn's disease || id:ieu-a-30	family.Streptococcaceae.id.1850	MR Egger	59	0.628446476073934	0.164548081871882	0.000332737030113628	0.305932235605045	0.950960716542823	1.87469593087982	1.3578902868164	2.58819498701705	0.0250741119121341
817	U9B4i7	Crohn's disease	Crohn's disease || id:ieu-a-30	family.Streptococcaceae.id.1850	Weighted median	59	0.225147681638682	0.0763487688042604	0.003188693436527	0.0755040947823314	0.374791268495032	1.25250767491992	1.07842764363547	1.45468774376445	0.134562863021439
818	U9B4i7	Crohn's disease	Crohn's disease || id:ieu-a-30	family.Streptococcaceae.id.1850	Inverse variance weighted	59	0.177380586096091	0.0551292511678757	0.00129294871902522	0.0693272538070545	0.285433918385127	1.19408545898222	1.07178689810582	1.33033916151866	0.0717926788721898
819	U9B4i7	Crohn's disease	Crohn's disease || id:ieu-a-30	family.Streptococcaceae.id.1850	Simple mode	59	0.0449658221669871	0.176002265736725	0.799252897940875	-0.299998618676994	0.389930263010968	1.04599210955413	0.740819243991676	1.4768777972806	0.960425215879643
820	U9B4i7	Crohn's disease	Crohn's disease || id:ieu-a-30	family.Streptococcaceae.id.1850	Weighted mode	59	0.461342684903243	0.171714636933787	0.00939908887698552	0.12478199651302	0.797903373293466	1.5862023257455	1.13290144967757	2.22087968809337	0.283689928182489
821	Um8R8C	Crohn's disease	Crohn's disease || id:ieu-a-30	genus.LachnospiraceaeUCG001.id.11321	MR Egger	19	-0.0991514930120402	0.420919544287844	0.816589022411412	-0.924153799816215	0.725850813792135	0.905605504725509	0.396867106043847	2.06648854918839	0.960425215879643
822	Um8R8C	Crohn's disease	Crohn's disease || id:ieu-a-30	genus.LachnospiraceaeUCG001.id.11321	Weighted median	19	-0.0860591854970605	0.114969889572134	0.454136477327317	-0.311400169058444	0.139281798064323	0.917539924556576	0.732420725106361	1.149447966581	0.934885630091261
823	Um8R8C	Crohn's disease	Crohn's disease || id:ieu-a-30	genus.LachnospiraceaeUCG001.id.11321	Inverse variance weighted	19	-0.145408793273013	0.0813539941856759	0.0738794846053461	-0.304862621876938	0.0140450353309118	0.86466875008424	0.737224645973358	1.01414413022657	0.751595320760011
824	Um8R8C	Crohn's disease	Crohn's disease || id:ieu-a-30	genus.LachnospiraceaeUCG001.id.11321	Simple mode	19	0.124541363399268	0.217609805677615	0.574187886924899	-0.301973855728858	0.551056582527393	1.13262886887146	0.739357394597045	1.73508531053537	0.934885630091261
825	Um8R8C	Crohn's disease	Crohn's disease || id:ieu-a-30	genus.LachnospiraceaeUCG001.id.11321	Weighted mode	19	0.120184060737049	0.205096070884399	0.565159028406727	-0.281804238196373	0.522172359670471	1.12770439858094	0.75442135696384	1.68568559047269	0.934885630091261
826	unnTdt	Crohn's disease	Crohn's disease || id:ieu-a-30	genus.RuminococcaceaeUCG003.id.11361	MR Egger	18	-0.974020526823018	0.609372050240682	0.129512272719991	-2.16838974529475	0.220348691648717	0.377561984348203	0.114361620061912	1.24651130289846	0.901336958705567
827	unnTdt	Crohn's disease	Crohn's disease || id:ieu-a-30	genus.RuminococcaceaeUCG003.id.11361	Weighted median	18	-0.154550029815597	0.142460407428525	0.277982322504479	-0.433772428375507	0.124672368744313	0.856800625492504	0.648059718708447	1.13277725902697	0.916542977120127
828	unnTdt	Crohn's disease	Crohn's disease || id:ieu-a-30	genus.RuminococcaceaeUCG003.id.11361	Inverse variance weighted	18	0.17199929079167	0.208808434281474	0.410099741537595	-0.237265240400019	0.581263821983359	1.18767699090319	0.788782043404054	1.78829709235444	0.934885630091261
829	unnTdt	Crohn's disease	Crohn's disease || id:ieu-a-30	genus.RuminococcaceaeUCG003.id.11361	Simple mode	18	-0.313097520432835	0.201356029986729	0.13837803820914	-0.707755339206824	0.0815602983411545	0.731178604237964	0.492749011417601	1.08497863802367	0.90869569312342
830	unnTdt	Crohn's disease	Crohn's disease || id:ieu-a-30	genus.RuminococcaceaeUCG003.id.11361	Weighted mode	18	-0.214148545772845	0.208720466394608	0.319267192654243	-0.623240659906277	0.194943568360587	0.807228465739845	0.536203964288174	1.21524240643343	0.916542977120127
831	UrllTV	Crohn's disease	Crohn's disease || id:ieu-a-30	class.Melainabacteria.id.1589	MR Egger	12	-0.205361434103661	0.214373643504059	0.36066988964532	-0.625533775371618	0.214810907164295	0.814352928292965	0.534975795389817	1.239627470129	0.934885630091261
832	UrllTV	Crohn's disease	Crohn's disease || id:ieu-a-30	class.Melainabacteria.id.1589	Weighted median	12	-0.114712613438067	0.0950825701287205	0.227643027090816	-0.301074450890359	0.0716492240142254	0.891622347371306	0.740022675348642	1.07427844688324	0.916542977120127
833	UrllTV	Crohn's disease	Crohn's disease || id:ieu-a-30	class.Melainabacteria.id.1589	Inverse variance weighted	12	-0.101197998522328	0.073477802033095	0.168432041860966	-0.245214490507194	0.0428184934625386	0.903754073198531	0.782536673551813	1.04374843049302	0.916542977120127
834	UrllTV	Crohn's disease	Crohn's disease || id:ieu-a-30	class.Melainabacteria.id.1589	Simple mode	12	-0.115898130582196	0.149120773275055	0.453425432696476	-0.408174846201303	0.176378585036911	0.890565940110595	0.6648626199555	1.19288958332197	0.934885630091261
835	UrllTV	Crohn's disease	Crohn's disease || id:ieu-a-30	class.Melainabacteria.id.1589	Weighted mode	12	-0.115898130582196	0.14282717506966	0.434310804942577	-0.395839393718729	0.164043132554337	0.890565940110595	0.673114793720451	1.17826513558169	0.934885630091261
836	UT2d6l	Crohn's disease	Crohn's disease || id:ieu-a-30	order.Pasteurellales.id.3688	MR Egger	17	0.156430600039008	0.167366213374586	0.364766837312963	-0.17160717817518	0.484468378253196	1.16932960807384	0.842309985934748	1.62331179156178	0.934885630091261
837	UT2d6l	Crohn's disease	Crohn's disease || id:ieu-a-30	order.Pasteurellales.id.3688	Weighted median	17	0.0743801450808378	0.109586159986914	0.497304728332742	-0.140408728493513	0.289169018655189	1.07721622612103	0.869002976524086	1.33531740300808	0.934885630091261
838	UT2d6l	Crohn's disease	Crohn's disease || id:ieu-a-30	order.Pasteurellales.id.3688	Inverse variance weighted	17	-0.0368637185106773	0.0762847268996865	0.628926387694592	-0.186381783234063	0.112654346212708	0.963807475517417	0.829956670945675	1.11924499480776	0.934885630091261
839	UT2d6l	Crohn's disease	Crohn's disease || id:ieu-a-30	order.Pasteurellales.id.3688	Simple mode	17	0.145882640853473	0.211191454754466	0.499615704435207	-0.268052610465282	0.559817892172227	1.15706038846262	0.764867540007163	1.75035371815717	0.934885630091261
840	UT2d6l	Crohn's disease	Crohn's disease || id:ieu-a-30	order.Pasteurellales.id.3688	Weighted mode	17	0.149721968996286	0.191451914318508	0.445614043196864	-0.22552378306799	0.524967721060562	1.16151126168908	0.798098079001298	1.69040428304096	0.934885630091261
841	uYn0CJ	Crohn's disease	Crohn's disease || id:ieu-a-30	genus.RuminococcaceaeUCG002.id.11360	MR Egger	25	-0.40275323882691	0.256944569572076	0.130660940128888	-0.90636459518818	0.100858117534359	0.668477033149975	0.403990225674695	1.10611969164031	0.901336958705567
842	uYn0CJ	Crohn's disease	Crohn's disease || id:ieu-a-30	genus.RuminococcaceaeUCG002.id.11360	Weighted median	25	-0.0969059085244711	0.130875681540942	0.459031577268916	-0.353422244344718	0.159610427295776	0.907641403434531	0.70228059675314	1.17305379222685	0.934885630091261
843	uYn0CJ	Crohn's disease	Crohn's disease || id:ieu-a-30	genus.RuminococcaceaeUCG002.id.11360	Inverse variance weighted	25	-0.0692435534373808	0.0885504588341367	0.434233856193263	-0.242802452752289	0.104315345877527	0.933099392836488	0.784426459754633	1.10995041802155	0.934885630091261
844	uYn0CJ	Crohn's disease	Crohn's disease || id:ieu-a-30	genus.RuminococcaceaeUCG002.id.11360	Simple mode	25	0.265206952542435	0.268073495649128	0.332382875082912	-0.260217098929855	0.790631004014725	1.30370075204717	0.770884209498691	2.20478721699806	0.927682362995958
845	uYn0CJ	Crohn's disease	Crohn's disease || id:ieu-a-30	genus.RuminococcaceaeUCG002.id.11360	Weighted mode	25	-0.304675438906132	0.27851644473455	0.284847149111267	-0.85056767058585	0.241216792773587	0.737362654788789	0.427172369918085	1.27279693857876	0.916542977120127
846	vck2z4	Crohn's disease	Crohn's disease || id:ieu-a-30	genus.Dorea.id.1997	MR Egger	14	-0.321912982317968	0.364691904365082	0.394738203857606	-1.03670911487353	0.392883150237592	0.724761254630413	0.354619776759605	1.4812452960556	0.934885630091261
847	vck2z4	Crohn's disease	Crohn's disease || id:ieu-a-30	genus.Dorea.id.1997	Weighted median	14	-0.157759569312434	0.168794199454884	0.349980702853861	-0.488596200244007	0.173077061619139	0.854055098339828	0.6134870028869	1.18895772456116	0.934885630091261
848	vck2z4	Crohn's disease	Crohn's disease || id:ieu-a-30	genus.Dorea.id.1997	Inverse variance weighted	14	-0.238460265067185	0.127908974314095	0.0622800649686159	-0.489161854722811	0.0122413245884412	0.78783999240437	0.613140079344707	1.01231655626734	0.722038115844943
849	vck2z4	Crohn's disease	Crohn's disease || id:ieu-a-30	genus.Dorea.id.1997	Simple mode	14	-0.124500418994296	0.288464816260887	0.673106143706554	-0.689891458865634	0.440890620877042	0.88293789142037	0.501630513656248	1.55409070796692	0.934885630091261
850	vck2z4	Crohn's disease	Crohn's disease || id:ieu-a-30	genus.Dorea.id.1997	Weighted mode	14	-0.114307914151969	0.275901254063981	0.685403707803481	-0.655074372117371	0.426458543813434	0.891983259324235	0.519403432017538	1.5318230220855	0.935258274479957
851	vfUbPI	Crohn's disease	Crohn's disease || id:ieu-a-30	family.Bacteroidaceae.id.917	MR Egger	9	0.565410256675153	0.943630100705439	0.567926270386191	-1.28410474070751	2.41492525405781	1.76016975600631	0.276898368537063	11.1889339988821	0.934885630091261
852	vfUbPI	Crohn's disease	Crohn's disease || id:ieu-a-30	family.Bacteroidaceae.id.917	Weighted median	9	0.238901621628017	0.23269800038634	0.30458080812086	-0.217186459129209	0.694989702385242	1.26985360430837	0.804779896755484	2.00368844062328	0.916542977120127
853	vfUbPI	Crohn's disease	Crohn's disease || id:ieu-a-30	family.Bacteroidaceae.id.917	Inverse variance weighted	9	0.155567901132191	0.161317044045254	0.334864858518901	-0.160613505196508	0.47174930746089	1.16832126371057	0.851621154659333	1.60279552447742	0.929690594045896
854	vfUbPI	Crohn's disease	Crohn's disease || id:ieu-a-30	family.Bacteroidaceae.id.917	Simple mode	9	0.420552626730886	0.353612342758003	0.268418984901393	-0.2725275650748	1.11363281853657	1.52280286470118	0.761452439392465	3.045401714902	0.916542977120127
855	vfUbPI	Crohn's disease	Crohn's disease || id:ieu-a-30	family.Bacteroidaceae.id.917	Weighted mode	9	0.420552626730886	0.374346226315255	0.293833352972915	-0.313165976847014	1.15427123030879	1.52280286470118	0.731128552085808	3.17171112812726	0.916542977120127
856	vHBuyd	Crohn's disease	Crohn's disease || id:ieu-a-30	genus.Ruminococcus2.id.11374	MR Egger	16	-0.114749961005726	0.289562576023347	0.697867322927535	-0.682292610011486	0.452792688000035	0.891589048067189	0.505456847564845	1.57269811352467	0.935880608520228
857	vHBuyd	Crohn's disease	Crohn's disease || id:ieu-a-30	genus.Ruminococcus2.id.11374	Weighted median	16	0.119028675849699	0.145351919268929	0.412843512483422	-0.165861085917401	0.4039184376168	1.12640221836595	0.847163909013097	1.49768178748053	0.934885630091261
858	vHBuyd	Crohn's disease	Crohn's disease || id:ieu-a-30	genus.Ruminococcus2.id.11374	Inverse variance weighted	16	0.0955758171801538	0.106574060360044	0.369824647171463	-0.113309341125533	0.304460975485841	1.10029223992662	0.892874414614795	1.35589394591963	0.934885630091261
859	vHBuyd	Crohn's disease	Crohn's disease || id:ieu-a-30	genus.Ruminococcus2.id.11374	Simple mode	16	0.112871236164548	0.253928584429487	0.663027455026156	-0.384828789317246	0.610571261646343	1.11948777412803	0.68056714659622	1.84148306701275	0.934885630091261
860	vHBuyd	Crohn's disease	Crohn's disease || id:ieu-a-30	genus.Ruminococcus2.id.11374	Weighted mode	16	0.0870446374190152	0.238175605829986	0.719867246374994	-0.379779550007756	0.553868824845787	1.09094537561729	0.68401218307315	1.73997165844849	0.939925674412894
861	Vnaitu	Crohn's disease	Crohn's disease || id:ieu-a-30	phylum.Proteobacteria.id.2375	MR Egger	14	-0.151838476520974	0.541321045978114	0.783874033129123	-1.21282772663808	0.90915077359613	0.859127038722706	0.297355250114878	2.48221367666888	0.956054456591011
862	Vnaitu	Crohn's disease	Crohn's disease || id:ieu-a-30	phylum.Proteobacteria.id.2375	Weighted median	14	0.118371788365819	0.177223823967582	0.504183032470796	-0.228986906610641	0.465730483342279	1.12566254181562	0.795338947119426	1.59317755359029	0.934885630091261
863	Vnaitu	Crohn's disease	Crohn's disease || id:ieu-a-30	phylum.Proteobacteria.id.2375	Inverse variance weighted	14	0.00165014650150141	0.16485979086389	0.992013792902297	-0.321475043591723	0.324775336594726	1.00165150874244	0.725078725162344	1.38371973986874	0.996354613984386
864	Vnaitu	Crohn's disease	Crohn's disease || id:ieu-a-30	phylum.Proteobacteria.id.2375	Simple mode	14	0.146929214511411	0.284665094616699	0.614417791072944	-0.411014370937319	0.704872799960141	1.15827197128057	0.662977403925551	2.02358926791543	0.934885630091261
865	Vnaitu	Crohn's disease	Crohn's disease || id:ieu-a-30	phylum.Proteobacteria.id.2375	Weighted mode	14	0.154390360614606	0.308426945922061	0.625038544107136	-0.450126453392634	0.758907174621846	1.16694632776526	0.637547526476531	2.13594073434926	0.934885630091261
866	VQ4ikJ	Crohn's disease	Crohn's disease || id:ieu-a-30	genus.LachnospiraceaeNC2004group.id.11316	MR Egger	11	0.136063146468526	0.401669111139916	0.742571480964365	-0.65120831136571	0.923334604302761	1.14575424164473	0.521415363859773	2.51767184712253	0.946405522394072
867	VQ4ikJ	Crohn's disease	Crohn's disease || id:ieu-a-30	genus.LachnospiraceaeNC2004group.id.11316	Weighted median	11	0.0672605472306838	0.108300100215421	0.53456204790804	-0.145007649191541	0.279528743652909	1.06957411644786	0.86501567641484	1.32250642591429	0.934885630091261
868	VQ4ikJ	Crohn's disease	Crohn's disease || id:ieu-a-30	genus.LachnospiraceaeNC2004group.id.11316	Inverse variance weighted	11	0.0136651057580314	0.0850334041252297	0.872327487524599	-0.153000366327419	0.180330577843482	1.01375890006513	0.858129407455005	1.19761320208008	0.974464992912917
869	VQ4ikJ	Crohn's disease	Crohn's disease || id:ieu-a-30	genus.LachnospiraceaeNC2004group.id.11316	Simple mode	11	0.0811229862487383	0.170283240952023	0.64402742679638	-0.252632166017227	0.414878138514704	1.0845042674768	0.776753545632412	1.51418620846821	0.934885630091261
870	VQ4ikJ	Crohn's disease	Crohn's disease || id:ieu-a-30	genus.LachnospiraceaeNC2004group.id.11316	Weighted mode	11	0.0771310203313572	0.164302488202098	0.648819975152939	-0.244901856544756	0.39916389720747	1.08018359313391	0.782781359339369	1.49057790014367	0.934885630091261
871	VReXMT	Crohn's disease	Crohn's disease || id:ieu-a-30	genus.Anaerostipes.id.1991	MR Egger	20	0.244951510654262	0.418349026662691	0.565467869247729	-0.575012581604612	1.06491560291314	1.27755936368527	0.56269778912132	2.90059417203077	0.934885630091261
872	VReXMT	Crohn's disease	Crohn's disease || id:ieu-a-30	genus.Anaerostipes.id.1991	Weighted median	20	0.225940914528882	0.131681970125847	0.0861972774413707	-0.0321557469177778	0.484037575975542	1.25350159935755	0.968355751910163	1.62261261575871	0.783949376729708
873	VReXMT	Crohn's disease	Crohn's disease || id:ieu-a-30	genus.Anaerostipes.id.1991	Inverse variance weighted	20	0.199797727997371	0.101661504797525	0.0493768260511974	0.000541178594222452	0.39905427740052	1.22115572756279	1.00054132505778	1.49041451223746	0.643117919555719
874	VReXMT	Crohn's disease	Crohn's disease || id:ieu-a-30	genus.Anaerostipes.id.1991	Simple mode	20	0.237287808307387	0.234347290615435	0.323997900003982	-0.222032881298867	0.69660849791364	1.26780595035651	0.800889029630159	2.0069346292602	0.916542977120127
875	VReXMT	Crohn's disease	Crohn's disease || id:ieu-a-30	genus.Anaerostipes.id.1991	Weighted mode	20	0.241105182476455	0.2194040887705	0.285537997264136	-0.188926831513726	0.671137196466635	1.27265488926149	0.827847076796271	1.95646093651636	0.916542977120127
876	VsivK9	Crohn's disease	Crohn's disease || id:ieu-a-30	genus.Enterorhabdus.id.820	MR Egger	7	0.111808522038094	0.287460090240023	0.713323226505416	-0.451613254832352	0.675230298908539	1.11829871058529	0.636600324221604	1.96448534270833	0.938387895516803
877	VsivK9	Crohn's disease	Crohn's disease || id:ieu-a-30	genus.Enterorhabdus.id.820	Weighted median	7	-0.147551255846411	0.141514167215961	0.297105481270478	-0.424919023589694	0.129816511896872	0.862818212710184	0.653822727203714	1.13861944103458	0.916542977120127
878	VsivK9	Crohn's disease	Crohn's disease || id:ieu-a-30	genus.Enterorhabdus.id.820	Inverse variance weighted	7	-0.203857411636994	0.103634890089212	0.0491747760264324	-0.406981796211851	-0.000733027062138042	0.81557865492205	0.665656307657635	0.999267241536565	0.643117919555719
879	VsivK9	Crohn's disease	Crohn's disease || id:ieu-a-30	genus.Enterorhabdus.id.820	Simple mode	7	-0.106030989924993	0.237832102637869	0.671361587146919	-0.572181911095215	0.36011993124523	0.899396775405432	0.564292857650345	1.43350132585041	0.934885630091261
880	VsivK9	Crohn's disease	Crohn's disease || id:ieu-a-30	genus.Enterorhabdus.id.820	Weighted mode	7	-0.0312272989344287	0.21910923537432	0.891335277877692	-0.460681400268096	0.398226802399239	0.969255237353297	0.630853635182846	1.48918174160082	0.974464992912917
881	vw6VdD	Crohn's disease	Crohn's disease || id:ieu-a-30	genus.Subdoligranulum.id.2070	MR Egger	13	-0.431551254013371	0.478880909958271	0.386805478994708	-1.37015783753158	0.50705532950484	0.649500772163802	0.254066855102624	1.6603946739569	0.934885630091261
882	vw6VdD	Crohn's disease	Crohn's disease || id:ieu-a-30	genus.Subdoligranulum.id.2070	Weighted median	13	-0.0525434683971563	0.175510179445843	0.764653463746175	-0.396543420111009	0.291456483316696	0.948813076775748	0.672641069917234	1.33837539056518	0.953029591103321
883	vw6VdD	Crohn's disease	Crohn's disease || id:ieu-a-30	genus.Subdoligranulum.id.2070	Inverse variance weighted	13	0.0709688961479156	0.12973852891235	0.584368560587542	-0.183318620520291	0.325256412816122	1.07354783387602	0.832502860980449	1.38438557467848	0.934885630091261
884	vw6VdD	Crohn's disease	Crohn's disease || id:ieu-a-30	genus.Subdoligranulum.id.2070	Simple mode	13	-0.185264458898185	0.320247041492737	0.573620826481023	-0.812948660223949	0.44241974242758	0.830884519989477	0.443548262969162	1.55646891938373	0.934885630091261
885	vw6VdD	Crohn's disease	Crohn's disease || id:ieu-a-30	genus.Subdoligranulum.id.2070	Weighted mode	13	-0.169160051291658	0.309502597532408	0.594701755835616	-0.775785142455177	0.437465039871862	0.8443737494613	0.460342204864204	1.54877615227492	0.934885630091261
886	w4yNoD	Crohn's disease	Crohn's disease || id:ieu-a-30	genus..Eubacteriumfissicatenagroup.id.14373	MR Egger	10	0.875360458804067	0.339290580606109	0.0326176999895776	0.210350920816094	1.54036999679204	2.39974014554899	1.23411105923813	4.66631647374962	0.544786729833824
887	w4yNoD	Crohn's disease	Crohn's disease || id:ieu-a-30	genus..Eubacteriumfissicatenagroup.id.14373	Weighted median	10	-0.0330282818778924	0.0951669869078679	0.728549184597519	-0.219555576217313	0.153499012461529	0.96751119616858	0.802875535667835	1.16590663574389	0.943187217513042
888	w4yNoD	Crohn's disease	Crohn's disease || id:ieu-a-30	genus..Eubacteriumfissicatenagroup.id.14373	Inverse variance weighted	10	0.0739380613530016	0.0875341876921724	0.398291547109274	-0.0976289465236563	0.245505069229659	1.07674011160509	0.906985381403222	1.27826676340214	0.934885630091261
889	w4yNoD	Crohn's disease	Crohn's disease || id:ieu-a-30	genus..Eubacteriumfissicatenagroup.id.14373	Simple mode	10	-0.0674709175063807	0.134788447135472	0.628686312670958	-0.331656273891905	0.196714438879143	0.934754905224294	0.717733984369108	1.21739634999856	0.934885630091261
890	w4yNoD	Crohn's disease	Crohn's disease || id:ieu-a-30	genus..Eubacteriumfissicatenagroup.id.14373	Weighted mode	10	-0.0571064572516845	0.117862306162597	0.639591424074769	-0.288116577330375	0.173903662827006	0.944493515830363	0.749674192128735	1.18994092475363	0.934885630091261
891	W5iriV	Crohn's disease	Crohn's disease || id:ieu-a-30	genus.Gordonibacter.id.821	MR Egger	13	0.21661653325128	0.245668411464435	0.396773903476909	-0.264893553219012	0.698126619721573	1.24186779581378	0.767287620926313	2.00998371434366	0.934885630091261
892	W5iriV	Crohn's disease	Crohn's disease || id:ieu-a-30	genus.Gordonibacter.id.821	Weighted median	13	-0.082662869865436	0.0761216937152729	0.277509736276264	-0.231861389547371	0.0665356498164989	0.920661477634161	0.793056041545478	1.06879906588658	0.916542977120127
893	W5iriV	Crohn's disease	Crohn's disease || id:ieu-a-30	genus.Gordonibacter.id.821	Inverse variance weighted	13	-0.0119251408861505	0.0594745075797508	0.841082955868491	-0.128495175742462	0.104644893970161	0.988145681803365	0.879417804946157	1.11031626034274	0.969773244198096
894	W5iriV	Crohn's disease	Crohn's disease || id:ieu-a-30	genus.Gordonibacter.id.821	Simple mode	13	-0.0948523920541531	0.123171661516542	0.456143847536994	-0.336268848626575	0.146564064518269	0.909507175046341	0.714431006199556	1.15784910548762	0.934885630091261
895	W5iriV	Crohn's disease	Crohn's disease || id:ieu-a-30	genus.Gordonibacter.id.821	Weighted mode	13	-0.096167940890328	0.11394357900016	0.415180221276539	-0.319497355730641	0.127161473949985	0.908311460623524	0.726514123472483	1.13560037285536	0.934885630091261
896	wIl76J	Crohn's disease	Crohn's disease || id:ieu-a-30	family.Lactobacillaceae.id.1836	MR Egger	11	-0.0585915372684017	0.260486220101738	0.827056638341397	-0.569144528667808	0.451961454131004	0.943091908391283	0.566009436493572	1.57139137676411	0.964137849116214
897	wIl76J	Crohn's disease	Crohn's disease || id:ieu-a-30	family.Lactobacillaceae.id.1836	Weighted median	11	-0.14814297259808	0.116672063056645	0.204177909184766	-0.376820216189105	0.0805342709929443	0.862307819739005	0.686039401587568	1.08386599116949	0.916542977120127
898	wIl76J	Crohn's disease	Crohn's disease || id:ieu-a-30	family.Lactobacillaceae.id.1836	Inverse variance weighted	11	-0.0782732170363095	0.0895707019460224	0.382188642111947	-0.253831792850513	0.0972853587778944	0.924711745024247	0.775822289927568	1.10217484401695	0.934885630091261
899	wIl76J	Crohn's disease	Crohn's disease || id:ieu-a-30	family.Lactobacillaceae.id.1836	Simple mode	11	-0.191306228040237	0.182447322893484	0.319063555958096	-0.548902980911466	0.166290524830992	0.82587964191934	0.577583082627963	1.1809161373519	0.916542977120127
900	wIl76J	Crohn's disease	Crohn's disease || id:ieu-a-30	family.Lactobacillaceae.id.1836	Weighted mode	11	-0.180867046504454	0.179042645979441	0.336222371847581	-0.531790632624159	0.170056539615251	0.834546307168865	0.587551937495165	1.1853718698952	0.930532902370333
901	wurWmY	Crohn's disease	Crohn's disease || id:ieu-a-30	order.Bifidobacteriales.id.432	MR Egger	93	0.10687010133155	0.135946222523475	0.433839212876399	-0.159584494814462	0.373324697477562	1.11278969519083	0.852497932698535	1.45255590450891	0.934885630091261
902	wurWmY	Crohn's disease	Crohn's disease || id:ieu-a-30	order.Bifidobacteriales.id.432	Weighted median	93	-0.115604095298869	0.0465843230404249	0.0130790544684637	-0.206909368458102	-0.0242988221396366	0.890827836420607	0.813093338551246	0.975994017557437	0.34496006160573
903	wurWmY	Crohn's disease	Crohn's disease || id:ieu-a-30	order.Bifidobacteriales.id.432	Inverse variance weighted	93	-0.177498037902262	0.0337612103899034	1.46062771544953e-07	-0.243670010266472	-0.111326065538051	0.837362642321489	0.783746219801455	0.894646987813546	6.74134610394168e-05
904	wurWmY	Crohn's disease	Crohn's disease || id:ieu-a-30	order.Bifidobacteriales.id.432	Simple mode	93	-0.0698949131043369	0.090818119368644	0.443500328890418	-0.247898427066879	0.108108600858205	0.93249180742653	0.78043921075201	1.11416873849756	0.934885630091261
905	wurWmY	Crohn's disease	Crohn's disease || id:ieu-a-30	order.Bifidobacteriales.id.432	Weighted mode	93	-0.085573497918435	0.0859216923731645	0.321887961170151	-0.253980014969838	0.0828330191329675	0.917985670538707	0.775707304425444	1.08636039200195	0.916542977120127
906	wViPRt	Crohn's disease	Crohn's disease || id:ieu-a-30	genus.Faecalibacterium.id.2057	MR Egger	10	0.268025010854879	0.288569566471826	0.380161100166609	-0.297571339429899	0.833621361139658	1.30737983829344	0.742619603271896	2.30163873138475	0.934885630091261
907	wViPRt	Crohn's disease	Crohn's disease || id:ieu-a-30	genus.Faecalibacterium.id.2057	Weighted median	10	-0.00274170499907238	0.182367397208534	0.988005083585443	-0.360181803527799	0.354698393529655	0.997262050041557	0.697549497582972	1.42575057382905	0.996354613984386
908	wViPRt	Crohn's disease	Crohn's disease || id:ieu-a-30	genus.Faecalibacterium.id.2057	Inverse variance weighted	10	0.0049452414557543	0.147427867377339	0.97324120555051	-0.284013378603831	0.293903861515339	1.00495748934355	0.752756573806847	1.34165491279632	0.994823698715081
909	wViPRt	Crohn's disease	Crohn's disease || id:ieu-a-30	genus.Faecalibacterium.id.2057	Simple mode	10	0.0362462736392182	0.307046867749977	0.908622259711192	-0.565565587150736	0.638058134429173	1.03691117893839	0.568038780450438	1.89280174173111	0.980485268373357
910	wViPRt	Crohn's disease	Crohn's disease || id:ieu-a-30	genus.Faecalibacterium.id.2057	Weighted mode	10	0.0122479375903424	0.235938994205883	0.959733176759559	-0.450192491053188	0.474688366233873	1.01232325074079	0.637505425719523	1.60751316403896	0.990149997386517
911	WvtMd2	Crohn's disease	Crohn's disease || id:ieu-a-30	order.Clostridiales.id.1863	MR Egger	15	0.0624632982781799	0.859993037001373	0.943204309513905	-1.62312305424451	1.74804965080087	1.06445539085529	0.197281614806852	5.74339012903053	0.988163402718143
912	WvtMd2	Crohn's disease	Crohn's disease || id:ieu-a-30	order.Clostridiales.id.1863	Weighted median	15	-0.0280353855112999	0.187265000473639	0.880993661389272	-0.395074786439633	0.339004015417033	0.972353958950479	0.673629659001184	1.4035489810359	0.974464992912917
913	WvtMd2	Crohn's disease	Crohn's disease || id:ieu-a-30	order.Clostridiales.id.1863	Inverse variance weighted	15	-0.00621153345180336	0.178530916759065	0.972245216641955	-0.356132130299572	0.343709063395965	0.99380771824064	0.700380072692401	1.41016830624253	0.994823698715081
914	WvtMd2	Crohn's disease	Crohn's disease || id:ieu-a-30	order.Clostridiales.id.1863	Simple mode	15	-0.0297983693690047	0.30506839439567	0.923572901527406	-0.627732422384518	0.568135683646509	0.970641224821799	0.533800864557697	1.76497351330484	0.984599992697001
915	WvtMd2	Crohn's disease	Crohn's disease || id:ieu-a-30	order.Clostridiales.id.1863	Weighted mode	15	-0.038806278660656	0.27100892219059	0.888179183933677	-0.569983766154212	0.4923712088329	0.961937038829293	0.565534619426817	1.63619137517966	0.974464992912917
916	x1PNg9	Crohn's disease	Crohn's disease || id:ieu-a-30	genus.Eggerthella.id.819	MR Egger	13	0.325800630132282	0.389418643399853	0.420602538211173	-0.437459910931431	1.08906117119599	1.38513918632611	0.645674410394768	2.97148304874451	0.934885630091261
917	x1PNg9	Crohn's disease	Crohn's disease || id:ieu-a-30	genus.Eggerthella.id.819	Weighted median	13	0.00654947699752799	0.098254635864918	0.946853813212993	-0.186029609297711	0.199128563292767	1.00657097172278	0.830249011527828	1.22033884659552	0.988922795586587
918	x1PNg9	Crohn's disease	Crohn's disease || id:ieu-a-30	genus.Eggerthella.id.819	Inverse variance weighted	13	-0.12496539967836	0.0725750774958599	0.0850916949618181	-0.267212551570246	0.0172817522135251	0.882527437789532	0.765510343746368	1.01743194564776	0.780623810301897
919	x1PNg9	Crohn's disease	Crohn's disease || id:ieu-a-30	genus.Eggerthella.id.819	Simple mode	13	0.0444401747291048	0.178515418897582	0.807614538700435	-0.305450046310157	0.394330395768366	1.04544243096293	0.736791709374759	1.48339057368758	0.960425215879643
920	x1PNg9	Crohn's disease	Crohn's disease || id:ieu-a-30	genus.Eggerthella.id.819	Weighted mode	13	0.0484225235386324	0.180626741152156	0.793189907560922	-0.305605889119594	0.402450936196859	1.04961404828777	0.736676894631559	1.49548554921632	0.960425215879643
921	X99vhA	Crohn's disease	Crohn's disease || id:ieu-a-30	genus.Ruminiclostridium9.id.11357	MR Egger	42	0.209842168942367	0.512515620647123	0.684404288335202	-0.794688447525994	1.21437278541073	1.23348336260881	0.451721948092177	3.36818082950946	0.935258274479957
922	X99vhA	Crohn's disease	Crohn's disease || id:ieu-a-30	genus.Ruminiclostridium9.id.11357	Weighted median	42	-0.327984911945216	0.0890702640276005	0.000231124128989971	-0.502562629439314	-0.153407194451119	0.720373888664002	0.604978336252625	0.857780367282771	0.0201620647151831
923	X99vhA	Crohn's disease	Crohn's disease || id:ieu-a-30	genus.Ruminiclostridium9.id.11357	Inverse variance weighted	42	-0.264521020166533	0.0660631833651798	6.22642818617874e-05	-0.394004859562286	-0.135037180770781	0.767573514174902	0.674350779182868	0.873683426860904	0.00729875748490952
924	X99vhA	Crohn's disease	Crohn's disease || id:ieu-a-30	genus.Ruminiclostridium9.id.11357	Simple mode	42	-0.317073796799184	0.162541522088708	0.0579473910347673	-0.635655180093051	0.00150758649468347	0.72827700863041	0.529588398850492	1.0015087234745	0.686904466760444
925	X99vhA	Crohn's disease	Crohn's disease || id:ieu-a-30	genus.Ruminiclostridium9.id.11357	Weighted mode	42	-0.317073796799184	0.162465020370147	0.0578345224753438	-0.635505236724671	0.00135764312630338	0.72827700863041	0.52966781307254	1.00135856514094	0.686904466760444
926	X9hr5m	Crohn's disease	Crohn's disease || id:ieu-a-30	genus.RuminococcaceaeNK4A214group.id.11358	MR Egger	15	-0.726180651153255	0.486267900773837	0.159208148500517	-1.67926573666998	0.226904434363466	0.483753088020672	0.186510873869064	1.25470995505507	0.916542977120127
927	X9hr5m	Crohn's disease	Crohn's disease || id:ieu-a-30	genus.RuminococcaceaeNK4A214group.id.11358	Weighted median	15	-0.143185383270853	0.166844772980095	0.390784686222881	-0.470201138311839	0.183830371770134	0.866593402084102	0.624876569023455	1.20181194457222	0.934885630091261
928	X9hr5m	Crohn's disease	Crohn's disease || id:ieu-a-30	genus.RuminococcaceaeNK4A214group.id.11358	Inverse variance weighted	15	-0.176254129478494	0.134847593349433	0.191191745246918	-0.440555412443382	0.088047153486394	0.838404892863745	0.64367881455963	1.09203961428926	0.916542977120127
929	X9hr5m	Crohn's disease	Crohn's disease || id:ieu-a-30	genus.RuminococcaceaeNK4A214group.id.11358	Simple mode	15	-0.115721857542828	0.317528595928307	0.720971206901206	-0.73807790556231	0.506634190476654	0.890722936712343	0.478031855425187	1.65969556417904	0.940110276941909
930	X9hr5m	Crohn's disease	Crohn's disease || id:ieu-a-30	genus.RuminococcaceaeNK4A214group.id.11358	Weighted mode	15	-0.0895029144470192	0.282968044523153	0.75644120524157	-0.6441202817124	0.465114452818362	0.914385600192034	0.525124300418539	1.59219640982554	0.953029591103321
931	x9zwdZ	Crohn's disease	Crohn's disease || id:ieu-a-30	genus.Ruminococcus1.id.11373	MR Egger	14	-0.00447826291634369	0.471437057454702	0.992576966158853	-0.92849489552756	0.919538369694873	0.9955317495513	0.395148002049041	2.50813229277488	0.996354613984386
932	x9zwdZ	Crohn's disease	Crohn's disease || id:ieu-a-30	genus.Ruminococcus1.id.11373	Weighted median	14	0.087694572748008	0.171477253072861	0.60906648144395	-0.248400843274799	0.423789988770815	1.09165465002519	0.780047203926769	1.52774071738548	0.934885630091261
933	x9zwdZ	Crohn's disease	Crohn's disease || id:ieu-a-30	genus.Ruminococcus1.id.11373	Inverse variance weighted	14	0.0323929246647195	0.134687518371636	0.809939345469226	-0.231594611343687	0.296380460673126	1.03292328661523	0.793267639835313	1.34498177217151	0.960425215879643
934	x9zwdZ	Crohn's disease	Crohn's disease || id:ieu-a-30	genus.Ruminococcus1.id.11373	Simple mode	14	-0.0897606946030101	0.31487073716985	0.780080297290289	-0.706907339455917	0.527385950249897	0.914149920107511	0.493167039675421	1.69449701460699	0.954738646915609
935	x9zwdZ	Crohn's disease	Crohn's disease || id:ieu-a-30	genus.Ruminococcus1.id.11373	Weighted mode	14	0.141797723408658	0.275853818079269	0.615855236631755	-0.39887576002671	0.682471206844026	1.152343532839	0.671074070399037	1.97876162446012	0.934885630091261
936	XB7rbo	Crohn's disease	Crohn's disease || id:ieu-a-30	genus.RuminococcaceaeUCG013.id.11370	MR Egger	13	-0.391556227282937	0.369325024744581	0.311780585432902	-1.11543327578232	0.332320821216442	0.676004039555685	0.327773231925569	1.39420006573135	0.916542977120127
937	XB7rbo	Crohn's disease	Crohn's disease || id:ieu-a-30	genus.RuminococcaceaeUCG013.id.11370	Weighted median	13	-0.291339622381938	0.173790330442743	0.0936626707673336	-0.631968670049714	0.049289425285839	0.747261848068593	0.531544334875434	1.05052435505638	0.803366810240138
938	XB7rbo	Crohn's disease	Crohn's disease || id:ieu-a-30	genus.RuminococcaceaeUCG013.id.11370	Inverse variance weighted	13	-0.21839255590064	0.125525280267408	0.0818890024234552	-0.464422105224759	0.0276369934234785	0.803809839429392	0.628498206092027	1.02802243777431	0.780623810301897
939	XB7rbo	Crohn's disease	Crohn's disease || id:ieu-a-30	genus.RuminococcaceaeUCG013.id.11370	Simple mode	13	0.220727566182012	0.334768373444753	0.522127224376808	-0.435418445769704	0.876873578133729	1.2469836637637	0.64699387857532	2.40337398727414	0.934885630091261
940	XB7rbo	Crohn's disease	Crohn's disease || id:ieu-a-30	genus.RuminococcaceaeUCG013.id.11370	Weighted mode	13	-0.43343410234756	0.33155525146311	0.215613485189916	-1.08328239521526	0.216414190520136	0.648279011273049	0.338482666337646	1.24161653831318	0.916542977120127
941	xeKrRy	Crohn's disease	Crohn's disease || id:ieu-a-30	genus.Blautia.id.1992	MR Egger	18	0.0253504094105205	0.269709408260313	0.926282838518879	-0.503280030779693	0.553980849600733	1.02567446354632	0.604544479626567	1.74016658926547	0.984599992697001
942	xeKrRy	Crohn's disease	Crohn's disease || id:ieu-a-30	genus.Blautia.id.1992	Weighted median	18	0.157376171014575	0.139172335314883	0.258138994881783	-0.115401606202595	0.430153948231745	1.17043581512832	0.891008237608161	1.53749419984325	0.916542977120127
943	xeKrRy	Crohn's disease	Crohn's disease || id:ieu-a-30	genus.Blautia.id.1992	Inverse variance weighted	18	0.105135225274655	0.103631522110741	0.31033941519601	-0.0979825580623986	0.308253008611708	1.11086081665867	0.906664717605438	1.3610453015605	0.916542977120127
944	xeKrRy	Crohn's disease	Crohn's disease || id:ieu-a-30	genus.Blautia.id.1992	Simple mode	18	0.164753177046679	0.237733060970129	0.497657948836474	-0.301203622454773	0.630709976548132	1.17910205334099	0.739927091635447	1.87894411207464	0.934885630091261
945	xeKrRy	Crohn's disease	Crohn's disease || id:ieu-a-30	genus.Blautia.id.1992	Weighted mode	18	0.168464151740146	0.250176938497775	0.509757491704522	-0.321882647715492	0.658810951195784	1.1834858001779	0.724783240308424	1.93249313908901	0.934885630091261
946	XgIda7	Crohn's disease	Crohn's disease || id:ieu-a-30	genus.Actinomyces.id.423	MR Egger	11	0.112520525681789	0.253957310081909	0.668174544625184	-0.385235802078753	0.610276853442332	1.11909522686956	0.680290203446014	1.84094099908881	0.934885630091261
947	XgIda7	Crohn's disease	Crohn's disease || id:ieu-a-30	genus.Actinomyces.id.423	Weighted median	11	0.0671524410722461	0.115543269379325	0.561113291126903	-0.159312366911231	0.293617249055723	1.06945849514877	0.8527299527416	1.34127043288281	0.934885630091261
948	XgIda7	Crohn's disease	Crohn's disease || id:ieu-a-30	genus.Actinomyces.id.423	Inverse variance weighted	11	-0.0070596247628278	0.0872658419835601	0.935523137249811	-0.178100675050606	0.16398142552495	0.992965235851465	0.836858168509188	1.17819243058357	0.985990918879671
949	XgIda7	Crohn's disease	Crohn's disease || id:ieu-a-30	genus.Actinomyces.id.423	Simple mode	11	0.120733648159313	0.179188713010155	0.515722563434049	-0.23047622934059	0.471943525659217	1.12832434107513	0.794155312373316	1.60310684676771	0.934885630091261
950	XgIda7	Crohn's disease	Crohn's disease || id:ieu-a-30	genus.Actinomyces.id.423	Weighted mode	11	0.130354820269444	0.165592237844792	0.449417400479132	-0.194205965906349	0.454915606445236	1.1392325344147	0.823488276291193	1.57604036977208	0.934885630091261
951	xHf5Gs	Crohn's disease	Crohn's disease || id:ieu-a-30	genus.Clostridiumsensustricto1.id.1873	MR Egger	10	0.313556527531272	0.385546898325239	0.439590740463606	-0.442115393186195	1.06922844824874	1.36828280622488	0.6426754708063	2.91313100134627	0.934885630091261
952	xHf5Gs	Crohn's disease	Crohn's disease || id:ieu-a-30	genus.Clostridiumsensustricto1.id.1873	Weighted median	10	0.0954447256068607	0.173458295595256	0.582150687103322	-0.244533533759841	0.435422984973562	1.10014801033965	0.783069728652854	1.545616693339	0.934885630091261
953	xHf5Gs	Crohn's disease	Crohn's disease || id:ieu-a-30	genus.Clostridiumsensustricto1.id.1873	Inverse variance weighted	10	-0.0105047850961045	0.152413951247613	0.945051128299717	-0.309236129541426	0.288226559349217	0.989550197463775	0.73400742872402	1.33405951354311	0.988492123625263
954	xHf5Gs	Crohn's disease	Crohn's disease || id:ieu-a-30	genus.Clostridiumsensustricto1.id.1873	Simple mode	10	0.394420061756232	0.313855246868786	0.240500169450275	-0.220736222106587	1.00957634561905	1.48352358933216	0.801928183320922	2.74443807547818	0.916542977120127
955	xHf5Gs	Crohn's disease	Crohn's disease || id:ieu-a-30	genus.Clostridiumsensustricto1.id.1873	Weighted mode	10	0.210552182146548	0.236339237393899	0.396179704890867	-0.252672723145494	0.67377708743859	1.23435946306804	0.776722043378054	1.96163260339455	0.934885630091261
956	XrRnSG	Crohn's disease	Crohn's disease || id:ieu-a-30	class.Coriobacteriia.id.809	MR Egger	18	-0.424424930379317	0.480250731748989	0.389914013754721	-1.36571636460734	0.516866503848701	0.654145856395412	0.255197795822662	1.6767652716587	0.934885630091261
957	XrRnSG	Crohn's disease	Crohn's disease || id:ieu-a-30	class.Coriobacteriia.id.809	Weighted median	18	0.064450766631983	0.152400766543138	0.672365912993744	-0.234254735792567	0.363156269056533	1.06657306596771	0.791160253389887	1.43786053479503	0.934885630091261
958	XrRnSG	Crohn's disease	Crohn's disease || id:ieu-a-30	class.Coriobacteriia.id.809	Inverse variance weighted	18	0.0327863927090501	0.116176245645699	0.777780547810388	-0.194919048756519	0.26049183417462	1.03332978888834	0.8229012702409	1.29756811809446	0.953029591103321
959	XrRnSG	Crohn's disease	Crohn's disease || id:ieu-a-30	class.Coriobacteriia.id.809	Simple mode	18	0.206314156636162	0.308607395176047	0.51276975396159	-0.398556337908889	0.811184651181214	1.22913928561043	0.671288460538472	2.25057255150646	0.934885630091261
960	XrRnSG	Crohn's disease	Crohn's disease || id:ieu-a-30	class.Coriobacteriia.id.809	Weighted mode	18	0.196275978035108	0.292701917929145	0.511504947940176	-0.377419781106016	0.769971737176233	1.21686268637127	0.685628199714185	2.15970521355449	0.934885630091261
961	xRuMgS	Crohn's disease	Crohn's disease || id:ieu-a-30	order.Lactobacillales.id.1800	MR Egger	25	-0.503924804590569	0.278932697638469	0.0839242378662239	-1.05063289196197	0.0427832827808292	0.604154810816215	0.349716346391945	1.04371168004626	0.780623810301897
962	xRuMgS	Crohn's disease	Crohn's disease || id:ieu-a-30	order.Lactobacillales.id.1800	Weighted median	25	0.0968664340260058	0.139804369628385	0.488390327945469	-0.177150130445628	0.37088299849764	1.10171321239509	0.837654017711555	1.44901352670866	0.934885630091261
963	xRuMgS	Crohn's disease	Crohn's disease || id:ieu-a-30	order.Lactobacillales.id.1800	Inverse variance weighted	25	0.0615055874936504	0.101296095423607	0.543727374046648	-0.137034759536619	0.26004593452392	1.06343643845655	0.871939917377866	1.29698966190013	0.934885630091261
964	xRuMgS	Crohn's disease	Crohn's disease || id:ieu-a-30	order.Lactobacillales.id.1800	Simple mode	25	0.495541885549018	0.314786838421084	0.128529500822372	-0.121440317756307	1.11252408885434	1.6413874422474	0.885643908987182	3.04202705876279	0.901336958705567
965	xRuMgS	Crohn's disease	Crohn's disease || id:ieu-a-30	order.Lactobacillales.id.1800	Weighted mode	25	0.338163747109173	0.23155884364397	0.157153994934742	-0.115691586433008	0.792019080651353	1.40237011865831	0.890749900292286	2.20784975565016	0.916542977120127
966	xVZ7Mg	Crohn's disease	Crohn's disease || id:ieu-a-30	genus..Ruminococcustorquesgroup.id.14377	MR Egger	20	-0.463220315637656	0.759979175892565	0.549798938646034	-1.95277950038708	1.02633886911177	0.629253982742913	0.141879169818514	2.79082951573733	0.934885630091261
967	xVZ7Mg	Crohn's disease	Crohn's disease || id:ieu-a-30	genus..Ruminococcustorquesgroup.id.14377	Weighted median	20	-0.170598858353663	0.189392011103268	0.367710013448916	-0.541807200116067	0.200609483408742	0.843159732125396	0.581696060711478	1.22214740978001	0.934885630091261
968	xVZ7Mg	Crohn's disease	Crohn's disease || id:ieu-a-30	genus..Ruminococcustorquesgroup.id.14377	Inverse variance weighted	20	-0.49795446854079	0.227738428712638	0.0287776346305149	-0.944321788817561	-0.0515871482640187	0.607772607046176	0.388943267143886	0.949720879829636	0.50600674225322
969	xVZ7Mg	Crohn's disease	Crohn's disease || id:ieu-a-30	genus..Ruminococcustorquesgroup.id.14377	Simple mode	20	-0.00534322489012151	0.434735895336962	0.990321796863486	-0.857425579750568	0.846739129970325	0.994671024745027	0.424252882838281	2.33202999316909	0.996354613984386
970	xVZ7Mg	Crohn's disease	Crohn's disease || id:ieu-a-30	genus..Ruminococcustorquesgroup.id.14377	Weighted mode	20	-0.0332285896179441	0.3767858916274	0.930648894978449	-0.771728937207649	0.705271757971761	0.967317415595923	0.462213239416004	2.02439675613233	0.984599992697001
971	YHbXt3	Crohn's disease	Crohn's disease || id:ieu-a-30	genus.Ruminiclostridium6.id.11356	MR Egger	22	-0.191230760039929	0.226210397095575	0.407906225633399	-0.634603138347255	0.252141618267398	0.825941971756335	0.530145841129032	1.2867782556889	0.934885630091261
972	YHbXt3	Crohn's disease	Crohn's disease || id:ieu-a-30	genus.Ruminiclostridium6.id.11356	Weighted median	22	-0.122197026228055	0.115664354993259	0.290749176947909	-0.348899162014843	0.104505109558732	0.884973988237619	0.705464264278399	1.11016106628489	0.916542977120127
973	YHbXt3	Crohn's disease	Crohn's disease || id:ieu-a-30	genus.Ruminiclostridium6.id.11356	Inverse variance weighted	22	-0.10574683546748	0.0842188264424388	0.2092538084149	-0.27081573529466	0.0593220643597002	0.899652379322012	0.762757032656601	1.06111693365946	0.916542977120127
974	YHbXt3	Crohn's disease	Crohn's disease || id:ieu-a-30	genus.Ruminiclostridium6.id.11356	Simple mode	22	-0.0781053771229756	0.19526333835358	0.693196019888709	-0.460821520295993	0.304610766050042	0.924866961588794	0.630765246146567	1.35609706125078	0.935880608520228
975	YHbXt3	Crohn's disease	Crohn's disease || id:ieu-a-30	genus.Ruminiclostridium6.id.11356	Weighted mode	22	-0.0445697315029341	0.208306652001791	0.832640410425826	-0.452850769426444	0.363711306420576	0.956408905937875	0.635813009287114	1.43865882263542	0.968197776437493
976	YjcdK5	Crohn's disease	Crohn's disease || id:ieu-a-30	genus.Lachnospira.id.2004	MR Egger	8	-2.64547488845896	0.85635823216056	0.0214093042001677	-4.32393702349366	-0.967012753424264	0.0709716421218842	0.013247624528459	0.380217145697042	0.4216843673469
977	YjcdK5	Crohn's disease	Crohn's disease || id:ieu-a-30	genus.Lachnospira.id.2004	Weighted median	8	-0.445363720331608	0.233427574951417	0.0564001273091258	-0.902881767236386	0.0121543265731693	0.640591237597115	0.405399707190977	1.01222849056694	0.686904466760444
978	YjcdK5	Crohn's disease	Crohn's disease || id:ieu-a-30	genus.Lachnospira.id.2004	Inverse variance weighted	8	-0.25586694099801	0.210564717249973	0.224310290267296	-0.668573786807956	0.156839904811937	0.774244982203294	0.512438903987299	1.16980831822604	0.916542977120127
979	YjcdK5	Crohn's disease	Crohn's disease || id:ieu-a-30	genus.Lachnospira.id.2004	Simple mode	8	-0.715230998152675	0.406474389377007	0.121874036514055	-1.51192080133161	0.0814588050262592	0.48907912237288	0.220486061039976	1.08486852553304	0.88066512686526
980	YjcdK5	Crohn's disease	Crohn's disease || id:ieu-a-30	genus.Lachnospira.id.2004	Weighted mode	8	-0.703079844402002	0.446904459033288	0.159665787536372	-1.57901258410725	0.172852895303242	0.495058251072858	0.206178581735266	1.18869123015894	0.916542977120127
981	yPurBq	Crohn's disease	Crohn's disease || id:ieu-a-30	genus.LachnospiraceaeFCS020group.id.11314	MR Egger	21	0.373008749860197	0.259154425573256	0.166329383930721	-0.134933924263385	0.880951423983778	1.45209704542333	0.873773645017857	2.41319458574888	0.916542977120127
982	yPurBq	Crohn's disease	Crohn's disease || id:ieu-a-30	genus.LachnospiraceaeFCS020group.id.11314	Weighted median	21	0.125008597350597	0.121565555550919	0.303798145345259	-0.113259891529204	0.363277086230398	1.13315819518323	0.892918567985844	1.43803426353575	0.916542977120127
983	yPurBq	Crohn's disease	Crohn's disease || id:ieu-a-30	genus.LachnospiraceaeFCS020group.id.11314	Inverse variance weighted	21	0.0679772127945725	0.0877671552651906	0.438624721647153	-0.104046411525201	0.240000837114346	1.0703409181225	0.90118347115122	1.27125021450275	0.934885630091261
984	yPurBq	Crohn's disease	Crohn's disease || id:ieu-a-30	genus.LachnospiraceaeFCS020group.id.11314	Simple mode	21	0.132312746457093	0.230186768540103	0.571832472821415	-0.318853319881508	0.583478812795695	1.14146525266316	0.726982175317806	1.79226254408203	0.934885630091261
985	yPurBq	Crohn's disease	Crohn's disease || id:ieu-a-30	genus.LachnospiraceaeFCS020group.id.11314	Weighted mode	21	0.17606199713119	0.223534739124836	0.440150183051159	-0.262066091553489	0.614190085815869	1.19251198868113	0.769460167209203	1.84815914293011	0.934885630091261
986	YRLzxD	Crohn's disease	Crohn's disease || id:ieu-a-30	genus.Adlercreutzia.id.812	MR Egger	14	0.195579016120036	0.440590273593613	0.665011860549001	-0.667977920123445	1.05913595236352	1.21601487490347	0.512744340248641	2.88387810437741	0.934885630091261
987	YRLzxD	Crohn's disease	Crohn's disease || id:ieu-a-30	genus.Adlercreutzia.id.812	Weighted median	14	-0.0681477601430459	0.120122061209553	0.570496155815651	-0.303587000113771	0.167291479827679	0.934122437314376	0.738165665841213	1.18209877304406	0.934885630091261
988	YRLzxD	Crohn's disease	Crohn's disease || id:ieu-a-30	genus.Adlercreutzia.id.812	Inverse variance weighted	14	-0.0529262672452297	0.0882046926792533	0.548480156228019	-0.225807464896566	0.119954930406107	0.948449941731194	0.79787170518945	1.12744603689927	0.934885630091261
989	YRLzxD	Crohn's disease	Crohn's disease || id:ieu-a-30	genus.Adlercreutzia.id.812	Simple mode	14	-0.0688983820423593	0.225480117930857	0.76477523902017	-0.51083941318684	0.373042649102121	0.93342152764827	0.599991726404535	1.45214627124672	0.953029591103321
990	YRLzxD	Crohn's disease	Crohn's disease || id:ieu-a-30	genus.Adlercreutzia.id.812	Weighted mode	14	-0.0583688489929648	0.238410147568824	0.810413698916453	-0.52565273822786	0.40891504024193	0.943301947287673	0.591169359560349	1.5051838349986	0.960425215879643
991	YSHtXk	Crohn's disease	Crohn's disease || id:ieu-a-30	genus..Ruminococcusgnavusgroup.id.14376	MR Egger	22	-0.68197764560776	0.325097554863778	0.0488355571144063	-1.31916885314076	-0.0447864380747557	0.50561607355339	0.267357422927853	0.9562016682983	0.643117919555719
992	YSHtXk	Crohn's disease	Crohn's disease || id:ieu-a-30	genus..Ruminococcusgnavusgroup.id.14376	Weighted median	22	0.0352089067504861	0.0824966914538055	0.669531020995267	-0.126484608498973	0.196902421999945	1.03583607934758	0.881187712240718	1.217625221475	0.934885630091261
993	YSHtXk	Crohn's disease	Crohn's disease || id:ieu-a-30	genus..Ruminococcusgnavusgroup.id.14376	Inverse variance weighted	22	0.045231967068883	0.0669868045675241	0.499525220636002	-0.0860621698834642	0.17652610402123	1.04627053207024	0.917537186266986	1.19306557016208	0.934885630091261
994	YSHtXk	Crohn's disease	Crohn's disease || id:ieu-a-30	genus..Ruminococcusgnavusgroup.id.14376	Simple mode	22	0.163352114053249	0.156438132286938	0.308266405932784	-0.143266625229151	0.469970853335648	1.1774512138237	0.86652300119886	1.59994755940326	0.916542977120127
995	YSHtXk	Crohn's disease	Crohn's disease || id:ieu-a-30	genus..Ruminococcusgnavusgroup.id.14376	Weighted mode	22	0.163352114053249	0.155302969449107	0.304831690227643	-0.141041706067001	0.467745934173498	1.1774512138237	0.868453091179558	1.59639176256701	0.916542977120127
996	Yya3Av	Crohn's disease	Crohn's disease || id:ieu-a-30	class.Actinobacteria.id.419	MR Egger	95	0.0157723502418583	0.139827356375512	0.910433240329839	-0.258289268254145	0.289833968737862	1.01589739028476	0.772371777153746	1.33620561770209	0.981110386668008
997	Yya3Av	Crohn's disease	Crohn's disease || id:ieu-a-30	class.Actinobacteria.id.419	Weighted median	95	-0.112827637638792	0.0465341949085598	0.0153245103484727	-0.204034659659569	-0.0216206156180144	0.89330461894068	0.815434108028915	0.978611434527408	0.369210675383871
998	Yya3Av	Crohn's disease	Crohn's disease || id:ieu-a-30	class.Actinobacteria.id.419	Inverse variance weighted	95	-0.163064145800872	0.0351206975553968	3.43445671398959e-06	-0.23190071300945	-0.0942275785922946	0.849536692455258	0.793024856449459	0.910075624942048	0.000724670366651803
999	Yya3Av	Crohn's disease	Crohn's disease || id:ieu-a-30	class.Actinobacteria.id.419	Simple mode	95	-0.102920333453525	0.10534646993334	0.331091657269943	-0.309399414522872	0.103558747615823	0.902198845684843	0.733887586119155	1.10911094907512	0.926529704031273
1000	Yya3Av	Crohn's disease	Crohn's disease || id:ieu-a-30	class.Actinobacteria.id.419	Weighted mode	95	-0.0970790610024252	0.088582029191352	0.275912454158986	-0.270699838217475	0.0765417162126247	0.907484256682	0.762845439090212	1.07954722401938	0.916542977120127
1001	YZ0GEU	Crohn's disease	Crohn's disease || id:ieu-a-30	family.Enterobacteriaceae.id.3469	MR Egger	6	-1.37575621218592	1.82291646273009	0.492427101669355	-4.94867247913689	2.19716005476505	0.252648467697126	0.00709281854653722	8.99941931559331	0.934885630091261
1002	YZ0GEU	Crohn's disease	Crohn's disease || id:ieu-a-30	family.Enterobacteriaceae.id.3469	Weighted median	6	0.108908776121475	0.244249730616663	0.655675926051905	-0.369820695887185	0.587638248130135	1.1150606255466	0.690858193247906	1.79973286963423	0.934885630091261
1003	YZ0GEU	Crohn's disease	Crohn's disease || id:ieu-a-30	family.Enterobacteriaceae.id.3469	Inverse variance weighted	6	0.130319829717789	0.24853733819116	0.600037150775201	-0.356813353136884	0.617453012572463	1.13919267273726	0.699903120265972	1.85419939994708	0.934885630091261
1004	YZ0GEU	Crohn's disease	Crohn's disease || id:ieu-a-30	family.Enterobacteriaceae.id.3469	Simple mode	6	0.54936136407946	0.496695003547187	0.319067500270939	-0.424160842873026	1.52288357103195	1.73214645361425	0.654318630956175	4.5854285585357	0.916542977120127
1005	YZ0GEU	Crohn's disease	Crohn's disease || id:ieu-a-30	family.Enterobacteriaceae.id.3469	Weighted mode	6	0.541977167242411	0.492830236987236	0.321560267687683	-0.423970097252571	1.50792443173739	1.71940305105085	0.654443451273498	4.51734499934278	0.916542977120127
1006	YZc5r0	Crohn's disease	Crohn's disease || id:ieu-a-30	class.Clostridia.id.1859	MR Egger	14	-0.265267241888294	0.917379762043818	0.777395655351744	-2.06333157549418	1.53279709171759	0.767000947802878	0.127030053918224	4.63111236896134	0.953029591103321
1007	YZc5r0	Crohn's disease	Crohn's disease || id:ieu-a-30	class.Clostridia.id.1859	Weighted median	14	-0.0174160514331827	0.181776563217414	0.923671305034625	-0.373698115339314	0.338866012472949	0.982734731374587	0.688184632857885	1.4033553005089	0.984599992697001
1008	YZc5r0	Crohn's disease	Crohn's disease || id:ieu-a-30	class.Clostridia.id.1859	Inverse variance weighted	14	-0.00575815436513677	0.18390198402175	0.975021520825966	-0.366206043047767	0.354689734317494	0.994258392031574	0.693359924498841	1.4257382280058	0.994823698715081
1009	YZc5r0	Crohn's disease	Crohn's disease || id:ieu-a-30	class.Clostridia.id.1859	Simple mode	14	0.038642074313517	0.273049045117301	0.889628242322448	-0.496534054116394	0.573818202743428	1.03939838968098	0.60863650942843	1.77503155945405	0.974464992912917
1010	YZc5r0	Crohn's disease	Crohn's disease || id:ieu-a-30	class.Clostridia.id.1859	Weighted mode	14	0.0300387518662806	0.247865625121609	0.905393985341737	-0.455777873372072	0.515855377104633	1.03049446676356	0.633954639666338	1.67507070630355	0.979615654644401
1011	YZLhx2	Crohn's disease	Crohn's disease || id:ieu-a-30	genus.RuminococcaceaeUCG014.id.11371	MR Egger	12	0.420539145197809	0.339455194467878	0.243685976180654	-0.244793035959233	1.08587132635485	1.52278233512238	0.782866546700214	2.9620195803931	0.916542977120127
1012	YZLhx2	Crohn's disease	Crohn's disease || id:ieu-a-30	genus.RuminococcaceaeUCG014.id.11371	Weighted median	12	0.354317336593665	0.153291167308175	0.0208107232657686	0.0538666486696415	0.654768024517688	1.42520738518338	1.05534386126341	1.92469598330686	0.4216843673469
1013	YZLhx2	Crohn's disease	Crohn's disease || id:ieu-a-30	genus.RuminococcaceaeUCG014.id.11371	Inverse variance weighted	12	0.282067150970534	0.11646899292466	0.015442919488406	0.0537879248381999	0.510346377102867	1.32586775030375	1.05526078382129	1.66586811359536	0.369210675383871
1014	YZLhx2	Crohn's disease	Crohn's disease || id:ieu-a-30	genus.RuminococcaceaeUCG014.id.11371	Simple mode	12	0.431423536702588	0.265372658414936	0.132288457390709	-0.0887068737906861	0.951553947195861	1.53944742438668	0.915113778096509	2.58973083913162	0.901336958705567
1015	YZLhx2	Crohn's disease	Crohn's disease || id:ieu-a-30	genus.RuminococcaceaeUCG014.id.11371	Weighted mode	12	0.445855817107211	0.269267133132069	0.125979019496751	-0.0819077638316437	0.973619398046065	1.56182626167035	0.921356937210819	2.64750952983277	0.891999097779009
1016	Z0ttSG	Crohn's disease	Crohn's disease || id:ieu-a-30	family.ClostridialesvadinBB60group.id.11286	MR Egger	21	0.361831742343265	0.286055922901545	0.221202524887285	-0.198837866543763	0.922501351230293	1.43595731082049	0.819682780562132	2.51557486310097	0.916542977120127
1017	Z0ttSG	Crohn's disease	Crohn's disease || id:ieu-a-30	family.ClostridialesvadinBB60group.id.11286	Weighted median	21	0.173797914160827	0.116985999245759	0.13737700604248	-0.0554946443608611	0.403090472682515	1.1898150967412	0.946017090183022	1.49644227268599	0.90869569312342
1018	Z0ttSG	Crohn's disease	Crohn's disease || id:ieu-a-30	family.ClostridialesvadinBB60group.id.11286	Inverse variance weighted	21	0.0572639532519721	0.098795592839742	0.56217054961159	-0.136375408713922	0.250903315217866	1.05893528292159	0.872515021256503	1.28518582041303	0.934885630091261
1019	Z0ttSG	Crohn's disease	Crohn's disease || id:ieu-a-30	family.ClostridialesvadinBB60group.id.11286	Simple mode	21	0.428593855080069	0.276320946640491	0.136564898083874	-0.112995200335294	0.970182910495431	1.53509743574508	0.893154946950004	2.63842701121269	0.90869569312342
1020	Z0ttSG	Crohn's disease	Crohn's disease || id:ieu-a-30	family.ClostridialesvadinBB60group.id.11286	Weighted mode	21	0.423210279644367	0.247426077367723	0.102651096407634	-0.0617448319963694	0.908165391285103	1.52685532880748	0.940122745431782	2.47976895191178	0.846069583672296
1021	ZFVELh	Crohn's disease	Crohn's disease || id:ieu-a-30	family.Defluviitaleaceae.id.1924	MR Egger	16	0.172630939217143	0.312210018441656	0.589030637392908	-0.439300696928503	0.784562575362789	1.18842742218388	0.644486955242161	2.19144813763988	0.934885630091261
1022	ZFVELh	Crohn's disease	Crohn's disease || id:ieu-a-30	family.Defluviitaleaceae.id.1924	Weighted median	16	0.0983308537829351	0.100068193730548	0.325785418407628	-0.0978028059289391	0.294464513494809	1.10332776489254	0.906827707171183	1.34240732517999	0.916542977120127
1023	ZFVELh	Crohn's disease	Crohn's disease || id:ieu-a-30	family.Defluviitaleaceae.id.1924	Inverse variance weighted	16	0.16912710519532	0.0809390078453375	0.03665712963781	0.0104866498184588	0.327767560572182	1.18427065631108	1.01054182743812	1.38786633993668	0.546339429961902
1024	ZFVELh	Crohn's disease	Crohn's disease || id:ieu-a-30	family.Defluviitaleaceae.id.1924	Simple mode	16	0.087015303861039	0.177986414017204	0.631992323531877	-0.261838067612681	0.435868675334759	1.09091337477722	0.769635642554354	1.54630571333471	0.934885630091261
1025	ZFVELh	Crohn's disease	Crohn's disease || id:ieu-a-30	family.Defluviitaleaceae.id.1924	Weighted mode	16	0.087015303861039	0.17056844919108	0.617371325636027	-0.247298856553478	0.421329464275557	1.09091337477722	0.780907279396335	1.52398629474655	0.934885630091261
1026	ZGKcIU	Crohn's disease	Crohn's disease || id:ieu-a-30	genus.CandidatusSoleaferrea.id.11350	MR Egger	14	-0.65761802031835	0.639578502145023	0.32413325211689	-1.91119188452259	0.595955843885895	0.518083931296369	0.147903997013467	1.81476474799434	0.916542977120127
1027	ZGKcIU	Crohn's disease	Crohn's disease || id:ieu-a-30	genus.CandidatusSoleaferrea.id.11350	Weighted median	14	-0.0674526344053898	0.107616244875942	0.530797823640097	-0.278380474362236	0.143475205551457	0.93477199559886	0.75700874429562	1.15427819076109	0.934885630091261
1028	ZGKcIU	Crohn's disease	Crohn's disease || id:ieu-a-30	genus.CandidatusSoleaferrea.id.11350	Inverse variance weighted	14	-0.11269887349271	0.0781746907601473	0.149407163113366	-0.265921267382599	0.0405235203971784	0.893419651953033	0.766499473635179	1.04135580251656	0.916542977120127
1029	ZGKcIU	Crohn's disease	Crohn's disease || id:ieu-a-30	genus.CandidatusSoleaferrea.id.11350	Simple mode	14	0.00246281388445602	0.19096998030426	0.989906310302223	-0.371838347511893	0.376763975280805	1.00246584910178	0.689465687360139	1.45756024852102	0.996354613984386
1030	ZGKcIU	Crohn's disease	Crohn's disease || id:ieu-a-30	genus.CandidatusSoleaferrea.id.11350	Weighted mode	14	0.00943447785890017	0.18952893687833	0.961055542487008	-0.362042238422627	0.380911194140427	1.00947912283536	0.696252958593955	1.46361762181717	0.990149997386517
1031	ZkIgOU	Crohn's disease	Crohn's disease || id:ieu-a-30	genus.Erysipelatoclostridium.id.11381	MR Egger	19	-0.101256246821318	0.341316888127853	0.770317400129061	-0.77023734755191	0.567724853909273	0.903701432594189	0.462903186333587	1.76424855862681	0.953029591103321
1032	ZkIgOU	Crohn's disease	Crohn's disease || id:ieu-a-30	genus.Erysipelatoclostridium.id.11381	Weighted median	19	-0.194750132196188	0.111191095722759	0.0798614804899104	-0.412684679812795	0.0231844154204194	0.823040283633463	0.661870951199682	1.02345526307754	0.780128351081995
1033	ZkIgOU	Crohn's disease	Crohn's disease || id:ieu-a-30	genus.Erysipelatoclostridium.id.11381	Inverse variance weighted	19	-0.20214640334796	0.0800721305174691	0.011584526341853	-0.359087779162199	-0.0452050275337201	0.81697531126554	0.698313051326582	0.955801496119077	0.321623033964603
1034	ZkIgOU	Crohn's disease	Crohn's disease || id:ieu-a-30	genus.Erysipelatoclostridium.id.11381	Simple mode	19	-0.169328807468039	0.220980871289517	0.453454103778887	-0.602451315195492	0.263793700259413	0.844231268198538	0.54746797333431	1.3018595952989	0.934885630091261
1035	ZkIgOU	Crohn's disease	Crohn's disease || id:ieu-a-30	genus.Erysipelatoclostridium.id.11381	Weighted mode	19	-0.157385049599498	0.205239937409572	0.453120986907543	-0.559655326922259	0.244885227723262	0.854375018714593	0.571405978168468	1.27747468611249	0.934885630091261
1036	ZsitfL	Crohn's disease	Crohn's disease || id:ieu-a-30	genus.LachnospiraceaeUCG010.id.11330	MR Egger	13	0.50598784254367	0.289425874795941	0.108236269567319	-0.0612868720563741	1.07326255714371	1.65862316998897	0.940553382587625	2.92490662513563	0.854168857498763
1037	ZsitfL	Crohn's disease	Crohn's disease || id:ieu-a-30	genus.LachnospiraceaeUCG010.id.11330	Weighted median	13	0.370822108009893	0.136448717160822	0.0065744067157743	0.103382622374683	0.638261593645103	1.44892529825444	1.10891562384312	1.89318688886893	0.23119996950473
1038	ZsitfL	Crohn's disease	Crohn's disease || id:ieu-a-30	genus.LachnospiraceaeUCG010.id.11330	Inverse variance weighted	13	0.284731991190278	0.122234904091115	0.0198387486540652	0.0451515791716933	0.524312403208862	1.32940568793639	1.04618642796279	1.68929689382329	0.4216843673469
1039	ZsitfL	Crohn's disease	Crohn's disease || id:ieu-a-30	genus.LachnospiraceaeUCG010.id.11330	Simple mode	13	0.390665887740692	0.199903781226039	0.0743721536089291	-0.00114552346234426	0.782477298943729	1.47796462481065	0.998855132399198	2.1868831238269	0.751595320760011
1040	ZsitfL	Crohn's disease	Crohn's disease || id:ieu-a-30	genus.LachnospiraceaeUCG010.id.11330	Weighted mode	13	0.470769607444999	0.177577903642838	0.0211376366138547	0.122716916305036	0.818822298584961	1.60122603461677	1.13056433131525	2.2678274406126	0.4216843673469
1041	zSS2UK	Crohn's disease	Crohn's disease || id:ieu-a-30	genus.Romboutsia.id.11347	MR Egger	18	0.387924321098868	0.392598352874729	0.337814314320225	-0.381568450535602	1.15741709273334	1.47391823555483	0.682789647141411	3.18170460579805	0.930532902370333
1042	zSS2UK	Crohn's disease	Crohn's disease || id:ieu-a-30	genus.Romboutsia.id.11347	Weighted median	18	0.0503405089270097	0.146591482257661	0.731292459467069	-0.236978796298007	0.337659814152026	1.05162912452148	0.789008017731122	1.40166359617234	0.943963121239368
1043	zSS2UK	Crohn's disease	Crohn's disease || id:ieu-a-30	genus.Romboutsia.id.11347	Inverse variance weighted	18	0.0266226204373055	0.136887162969142	0.84579545027981	-0.241676218982213	0.294921459856824	1.02698016829862	0.785310404994806	1.34302087349223	0.970964813147413
1044	zSS2UK	Crohn's disease	Crohn's disease || id:ieu-a-30	genus.Romboutsia.id.11347	Simple mode	18	-0.1051505801477	0.22967020705501	0.652870073886671	-0.55530418597552	0.345003025680121	0.900188961793315	0.573897663022149	1.41199419190395	0.934885630091261
1045	zSS2UK	Crohn's disease	Crohn's disease || id:ieu-a-30	genus.Romboutsia.id.11347	Weighted mode	18	-0.0779104852388037	0.235872270494101	0.745203049750908	-0.540220135407241	0.384399164929634	0.925047228219227	0.582619982968971	1.46873159083122	0.946405522394072
1046	zW2F2G	Crohn's disease	Crohn's disease || id:ieu-a-30	genus.Marvinbryantia.id.2005	MR Egger	17	-0.254070087498551	0.408372537595356	0.543183476120608	-1.05448026118545	0.546340086188346	0.775637437653578	0.348373443462088	1.72692105549452	0.934885630091261
1047	zW2F2G	Crohn's disease	Crohn's disease || id:ieu-a-30	genus.Marvinbryantia.id.2005	Weighted median	17	-0.0375381526984349	0.128044008745597	0.769395254053391	-0.288504409839805	0.213428104442935	0.963157669955686	0.749383500479027	1.23791449451645	0.953029591103321
1048	zW2F2G	Crohn's disease	Crohn's disease || id:ieu-a-30	genus.Marvinbryantia.id.2005	Inverse variance weighted	17	-0.0573119540220783	0.0919019460680883	0.532876726664492	-0.237439768315531	0.122815860271375	0.944299445404307	0.788644390930674	1.13067619936863	0.934885630091261
1049	zW2F2G	Crohn's disease	Crohn's disease || id:ieu-a-30	genus.Marvinbryantia.id.2005	Simple mode	17	-0.00752748587560426	0.233293196040756	0.97465884392329	-0.464782150115485	0.449727178364277	0.992500774691401	0.628271959256046	1.56788437435512	0.994823698715081
1050	zW2F2G	Crohn's disease	Crohn's disease || id:ieu-a-30	genus.Marvinbryantia.id.2005	Weighted mode	17	-0.264450756038325	0.231230412598114	0.269584718367447	-0.717662364730629	0.18876085265398	0.767627448953529	0.487891436176118	1.20775208723729	0.916542977120127
1051	zy9tgQ	Crohn's disease	Crohn's disease || id:ieu-a-30	genus.Lactococcus.id.1851	MR Egger	13	0.045269998667722	0.320741245670743	0.890309509420661	-0.583382842846934	0.673922840182378	1.04631032416806	0.558007518405322	1.96191853756613	0.974464992912917
1052	zy9tgQ	Crohn's disease	Crohn's disease || id:ieu-a-30	genus.Lactococcus.id.1851	Weighted median	13	-0.0559009998188214	0.0849499569450307	0.510508418510175	-0.222402915431081	0.110600915793439	0.945632749069945	0.800592728177286	1.11694906116554	0.934885630091261
1053	zy9tgQ	Crohn's disease	Crohn's disease || id:ieu-a-30	genus.Lactococcus.id.1851	Inverse variance weighted	13	-0.016234115732714	0.0651050184355392	0.803087926852981	-0.143839951866371	0.111371720400943	0.983896947334658	0.866026342867839	1.11781034254542	0.960425215879643
1054	zy9tgQ	Crohn's disease	Crohn's disease || id:ieu-a-30	genus.Lactococcus.id.1851	Simple mode	13	-0.174762992171543	0.15792513765227	0.290149405402704	-0.484296261969993	0.134770277626907	0.839656002233934	0.616130638793548	1.14427388884277	0.916542977120127
1055	zy9tgQ	Crohn's disease	Crohn's disease || id:ieu-a-30	genus.Lactococcus.id.1851	Weighted mode	13	-0.171707616216661	0.156650028854001	0.294535956446362	-0.478741672770502	0.135326440337181	0.842225390217826	0.619562513889674	1.14491046831456	0.916542977120127
