# Supplementary material for: Mendelian randomization integrated with multi-omics analysis identifies TNIK as a key gene in gut microbiota-induced IBD development
Source: Front Immunol. 2025 Nov 18;16:1678444. doi: 10.3389/fimmu.2025.1678444 (PMC12669205; doi:10.3389/fimmu.2025.1678444)
Supplement: Supplementary file 11 [file SupplementaryFile4.zip › Supplementary File 4/CD/02.results.csv]

	id.exposure	id.outcome	outcome	exposure	method	nsnp	b	se	pval	lo_ci	up_ci	or	or_lci95	or_uci95	FDR
33	1MOIzt	Crohn's disease	Crohn's disease || id:ieu-a-30	family.Oxalobacteraceae.id.2966	Inverse variance weighted	20	0.269203872118834	0.0734754776818521	0.000248442503599413	0.125191935862404	0.413215808375265	1.30892196654111	1.13336596576597	1.51167122204517	0.0201620647151831
323	gscK0h	Crohn's disease	Crohn's disease || id:ieu-a-30	genus.Bifidobacterium.id.436	Inverse variance weighted	88	-0.156580218516292	0.0336873001367985	3.35089478100256e-06	-0.222607326784417	-0.0905531102481664	0.855062923072642	0.800429094659094	0.913425820340681	0.000724670366651803
368	I5AGxd	Crohn's disease	Crohn's disease || id:ieu-a-30	genus.Oxalobacter.id.2978	Inverse variance weighted	19	0.30741037814054	0.0590354808500368	1.91697045609716e-07	0.191700835674468	0.423119920606612	1.35989892636993	1.21130808258835	1.52671736986219	6.74134610394168e-05
488	l1hS0Y	Crohn's disease	Crohn's disease || id:ieu-a-30	family.Bifidobacteriaceae.id.433	Inverse variance weighted	93	-0.177498037902262	0.0337612103899034	1.46062771544953e-07	-0.243670010266472	-0.111326065538051	0.837362642321489	0.783746219801455	0.894646987813546	6.74134610394168e-05
498	L5At9S	Crohn's disease	Crohn's disease || id:ieu-a-30	genus.RikenellaceaeRC9gutgroup.id.11191	Inverse variance weighted	17	0.190325933627056	0.0512421182235876	0.000203808873165537	0.0898913819088246	0.290760485345288	1.20964379700255	1.09405544303734	1.33744420809651	0.0195471237445129
603	n9LkmC	Crohn's disease	Crohn's disease || id:ieu-a-30	phylum.Actinobacteria.id.400	Inverse variance weighted	72	-0.187035357235639	0.0476438084613611	8.64774416666341e-05	-0.280417221819906	-0.0936534926513708	0.829414410066219	0.755468477759679	0.910598236561143	0.0091233700958299
768	Slj49I	Crohn's disease	Crohn's disease || id:ieu-a-30	genus.Odoribacter.id.952	Inverse variance weighted	13	0.514928008610866	0.118321632186119	1.34941499620896e-05	0.283017609526072	0.74683840769566	1.67351801857381	1.32712853171587	2.11031749492279	0.00203376117285779
903	wurWmY	Crohn's disease	Crohn's disease || id:ieu-a-30	order.Bifidobacteriales.id.432	Inverse variance weighted	93	-0.177498037902262	0.0337612103899034	1.46062771544953e-07	-0.243670010266472	-0.111326065538051	0.837362642321489	0.783746219801455	0.894646987813546	6.74134610394168e-05
923	X99vhA	Crohn's disease	Crohn's disease || id:ieu-a-30	genus.Ruminiclostridium9.id.11357	Inverse variance weighted	42	-0.264521020166533	0.0660631833651798	6.22642818617874e-05	-0.394004859562286	-0.135037180770781	0.767573514174902	0.674350779182868	0.873683426860904	0.00729875748490952
998	Yya3Av	Crohn's disease	Crohn's disease || id:ieu-a-30	class.Actinobacteria.id.419	Inverse variance weighted	95	-0.163064145800872	0.0351206975553968	3.43445671398959e-06	-0.23190071300945	-0.0942275785922946	0.849536692455258	0.793024856449459	0.910075624942048	0.000724670366651803
