# Supplementary material for: Mendelian randomization integrated with multi-omics analysis identifies TNIK as a key gene in gut microbiota-induced IBD development
Source: Front Immunol. 2025 Nov 18;16:1678444. doi: 10.3389/fimmu.2025.1678444 (PMC12669205; doi:10.3389/fimmu.2025.1678444)
Supplement: Supplementary file 11 [file SupplementaryFile4.zip › Supplementary File 4/CD/04.results_finall(F)_clean.csv]

	SNP	chr.exposure	pos.exposure	se.exposure	exposure	pval.exposure	R	F
47	rs10026953	4	147463705	0.022475186973611	family.Defluviitaleaceae.id.1924	2.72258745743006e-06	-0.0346180184253553	22.0027594934565
48	rs112893842	9	8786663	0.0232544792374362	family.Defluviitaleaceae.id.1924	1.90728294412485e-06	0.0351509328195877	22.686245029858
49	rs12122999	1	118782748	0.0180938411322767	family.Defluviitaleaceae.id.1924	6.36004207705946e-06	-0.033315741274103	20.3766712062492
50	rs1582238	1	118723685	0.0167061035796776	family.Defluviitaleaceae.id.1924	1.58521424188969e-06	0.0354249343374836	23.0417481777292
51	rs17051335	4	122202910	0.0292201442828585	family.Defluviitaleaceae.id.1924	4.29425788237386e-06	-0.0339243372583075	21.1287990576164
52	rs1908593	18	59026148	0.0156600575023583	family.Defluviitaleaceae.id.1924	7.31848632452153e-06	0.0330957247468263	20.1081314413586
53	rs2189340	7	79752329	0.0242146700618366	family.Defluviitaleaceae.id.1924	9.67167634139069e-06	-0.032654677146937	19.5751953335541
54	rs2357086	4	147446563	0.021816177213258	family.Defluviitaleaceae.id.1924	3.15555488732012e-07	-0.0377370332957005	26.152089323452
55	rs28696126	7	79734541	0.0238172669111157	family.Defluviitaleaceae.id.1924	6.89176070742051e-06	-0.0331900554631598	20.2230473359226
56	rs4344384	10	66407366	0.0156121046994375	family.Defluviitaleaceae.id.1924	5.62304089789685e-06	0.0335076884044928	20.6124108085916
57	rs4677103	3	72207794	0.019703263652202	family.Defluviitaleaceae.id.1924	7.06382423282539e-07	0.0365998789577296	24.5976385950081
58	rs540220	9	93331308	0.0289814130684371	family.Defluviitaleaceae.id.1924	1.89426196664985e-05	-0.0315680004181397	18.2927552086168
59	rs55658617	21	41811003	0.0361844504340163	family.Defluviitaleaceae.id.1924	9.56959759730331e-07	0.0361627555323058	24.012828404031
60	rs72731813	4	147414743	0.0293415196278627	family.Defluviitaleaceae.id.1924	3.33024690773053e-07	-0.0376620030940503	26.0480519828658
61	rs76603889	1	118822559	0.0240144182044585	family.Defluviitaleaceae.id.1924	9.21051675381549e-06	-0.0327323608300755	19.6685427589215
62	rs9608282	22	24804081	0.0299428566737789	family.Defluviitaleaceae.id.1924	3.44000389130248e-06	0.0342636088420037	21.5540226213531
63	rs9725395	1	85205632	0.029518507143491	family.Defluviitaleaceae.id.1924	2.77082608005635e-06	-0.0345915229677436	21.9690517162498
64	rs10028567	4	53657577	0.0191881143819218	genus.Streptococcus.id.1853	1.58100823814648e-06	-0.0354288557452033	23.046856142277
65	rs10448310	9	93556174	0.01113235584972	genus.Streptococcus.id.1853	3.27907896461688e-06	-0.0343364827589791	21.6459132598516
66	rs11006959	10	28544786	0.0160595100848669	genus.Streptococcus.id.1853	1.50715133221928e-05	0.0319413703825434	18.7284731865889
67	rs11110057	12	100204338	0.0186967609495032	genus.Streptococcus.id.1853	7.01716300018888e-06	-0.0331617676249418	20.188551941155
68	rs11110091	12	100285805	0.0203537809034278	genus.Streptococcus.id.1853	6.58849789432644e-08	-0.0398599754821528	29.1821030222515
69	rs11110118	12	100302337	0.0203034180376199	genus.Streptococcus.id.1853	2.10525346763446e-08	-0.0413411569337934	31.3949723367033
70	rs11110145	12	100336946	0.0203004478095832	genus.Streptococcus.id.1853	7.76576813390366e-09	-0.0425957445618301	33.3328996539873
71	rs11110184	12	100403186	0.0202178908652844	genus.Streptococcus.id.1853	3.32187906700222e-08	-0.0407551565539949	30.5097785418665
72	rs11110198	12	100417973	0.0203360203177257	genus.Streptococcus.id.1853	1.58659608002375e-08	-0.0417006257433144	31.9442710728612
73	rs11110204	12	100429535	0.0225821181561301	genus.Streptococcus.id.1853	2.08146226243611e-08	-0.0413556583635625	31.4170390608759
74	rs11110268	12	100560416	0.0227035952598401	genus.Streptococcus.id.1853	2.62498775904036e-09	-0.0439213487457361	35.4439328042763
75	rs11110281	12	100584014	0.0227398140424571	genus.Streptococcus.id.1853	1.47116334130646e-09	-0.0446135531591344	36.5721811633447
76	rs111923753	12	100257073	0.0184027705045364	genus.Streptococcus.id.1853	1.76395886726945e-06	-0.0352669010923432	22.8363694184559
77	rs115024257	12	100369625	0.0203548712533019	genus.Streptococcus.id.1853	1.46609973583707e-08	-0.0418004826176248	32.0977107036011
78	rs11522881	12	100460986	0.0225503559520473	genus.Streptococcus.id.1853	7.60279511831808e-09	-0.0426220432001957	33.3741467957606
79	rs116172730	12	100514027	0.0224005046281563	genus.Streptococcus.id.1853	1.31957094768205e-08	-0.0419332542177136	32.3022993190699
80	rs116878826	12	100392565	0.022470803201794	genus.Streptococcus.id.1853	5.195031493257e-09	-0.0430916238469705	34.1149606459134
81	rs11720390	3	94103591	0.0228121452261035	genus.Streptococcus.id.1853	2.71167171411442e-06	0.034624076454759	22.0104702195125
82	rs12367656	12	100442373	0.0225699562162642	genus.Streptococcus.id.1853	1.13089032194218e-08	-0.0421270925932501	32.6021594081606
83	rs12370204	12	100315857	0.0203568060292597	genus.Streptococcus.id.1853	1.60210694301929e-08	-0.0416883104931985	31.925373112545
84	rs12372388	12	100529938	0.0224144083052331	genus.Streptococcus.id.1853	6.22624251735336e-09	-0.0428689588469314	33.7626633416107
85	rs1518775	17	61312298	0.0111548191110884	genus.Streptococcus.id.1853	6.87658370674801e-06	-0.0331935123771914	20.2272648698533
86	rs17030023	12	100572493	0.0225331283749054	genus.Streptococcus.id.1853	5.15324027393427e-09	-0.0431015306333349	34.1306777411465
87	rs17708276	8	10199548	0.0170627526444982	genus.Streptococcus.id.1853	3.26904900689103e-06	-0.0343411375760963	21.6517894336722
88	rs1918540	11	131649446	0.012814810805892	genus.Streptococcus.id.1853	3.25691349366011e-06	0.0343467879074261	21.6589234055937
89	rs2370083	14	97526750	0.0185850951061993	genus.Streptococcus.id.1853	1.10715396484068e-05	-0.0324388457597391	19.317013944038
90	rs2952251	8	10143164	0.012742870906653	genus.Streptococcus.id.1853	6.17743820471504e-06	-0.0333612343051626	20.4324204100023
91	rs395407	5	169689604	0.0173697295649089	genus.Streptococcus.id.1853	5.01520720776216e-06	-0.0336850694640741	20.8314705805942
92	rs4260895	8	10126348	0.012618386039449	genus.Streptococcus.id.1853	1.00467714890557e-05	-0.0325940575573367	19.5025074489909
93	rs4374023	12	100549841	0.0224486451781045	genus.Streptococcus.id.1853	7.01171186003037e-09	-0.0427222554754845	33.5315561268355
94	rs4968759	17	61298020	0.011206835633031	genus.Streptococcus.id.1853	4.29881673259244e-06	-0.0339227067283023	21.12676570899
95	rs57062458	12	100500818	0.0215345452337992	genus.Streptococcus.id.1853	2.08122178482059e-08	-0.041355805761432	31.4172633951857
96	rs57646748	4	37452858	0.0200344382786998	genus.Streptococcus.id.1853	5.87949124339082e-06	-0.033438301192711	20.5270360044928
97	rs60486012	4	37466353	0.0199729132317009	genus.Streptococcus.id.1853	5.52240455956602e-06	-0.0335357480720931	20.6469862190636
98	rs6538957	12	100614151	0.0180911548706064	genus.Streptococcus.id.1853	3.60336675448659e-06	-0.034192900449287	21.4650501001847
99	rs6563952	16	73391982	0.0180035325758105	genus.Streptococcus.id.1853	4.31807123285442e-06	0.0339158383380817	21.1182015769142
100	rs6806351	3	132058723	0.0136647411789864	genus.Streptococcus.id.1853	3.51076062258825e-06	-0.0342325963383154	21.5149767873908
101	rs6949835	7	46768018	0.0143664248077218	genus.Streptococcus.id.1853	6.05188930335988e-06	-0.0333932655299642	20.4717187533961
102	rs71481756	10	8102404	0.0207949181921481	genus.Streptococcus.id.1853	7.55982210996718e-06	0.0330446786985978	20.0460829284994
103	rs72739637	15	41663393	0.0193212609337552	genus.Streptococcus.id.1853	6.75359004466082e-07	0.0366641283235743	24.6841907388521
104	rs7294396	12	100487095	0.0217645029819636	genus.Streptococcus.id.1853	5.03955773200584e-09	-0.0431288803093983	34.1740868381743
105	rs7313123	12	100350616	0.0201709071138035	genus.Streptococcus.id.1853	6.38973672447283e-09	-0.0428369940974714	33.7122400973308
106	rs74348118	12	100477080	0.0223862426436676	genus.Streptococcus.id.1853	3.99372215241385e-09	-0.0434130685286157	34.6267890101713
107	rs74659220	12	100242274	0.0182584070101521	genus.Streptococcus.id.1853	6.3502755892492e-07	-0.0367520447703632	24.8028727887169
108	rs76717940	3	94153993	0.0336869113581858	genus.Streptococcus.id.1853	9.04790671543417e-06	0.0327606416551614	19.7025812940619
109	rs77558518	5	174173171	0.0229713639653368	genus.Streptococcus.id.1853	5.97301308427688e-06	-0.0334137159934969	20.4968287515823
110	rs77628647	12	100274654	0.018604084022206	genus.Streptococcus.id.1853	1.71109912340989e-06	-0.0353119707440547	22.8948475178783
111	rs78843973	12	100598625	0.0227025815378219	genus.Streptococcus.id.1853	3.8043799503927e-09	-0.043472188693563	34.7213418334617
112	rs7916711	10	28588269	0.0217362272612446	genus.Streptococcus.id.1853	2.20555431216785e-06	0.0349342817877497	22.4071150932216
113	rs7971435	12	100215567	0.0183578772263667	genus.Streptococcus.id.1853	2.91472652768687e-06	-0.0345150353895913	21.8718889663709
114	rs8191642	8	11640784	0.0136709555746545	genus.Streptococcus.id.1853	9.89241378708658e-06	-0.0326187373706036	19.5320842096516
115	rs957755	7	46778653	0.0143725006311485	genus.Streptococcus.id.1853	1.22112369917665e-06	-0.0358081771690508	23.5436404330503
116	rs9858426	3	94069706	0.022863532224582	genus.Streptococcus.id.1853	4.85104099226973e-06	0.0337365122548313	20.8952180673977
117	rs9895557	17	61363540	0.0112021366462559	genus.Streptococcus.id.1853	4.29183498004839e-06	-0.0339252045147475	21.1298806077292
118	rs9903102	17	80576624	0.0155274976692006	genus.Streptococcus.id.1853	4.89573979499391e-06	-0.0337223423092201	20.8776490348148
119	rs10028567	4	53657577	0.0190343462459585	family.Streptococcaceae.id.1850	9.24520676637525e-07	-0.036212656194637	24.0792313783171
120	rs11110057	12	100204338	0.0185729046109966	family.Streptococcaceae.id.1850	6.74940291725694e-06	-0.0332227709195359	20.2629787975133
121	rs11110091	12	100285805	0.0202194055351454	family.Streptococcaceae.id.1850	4.02116191103617e-07	-0.0373983714109466	25.6841498544114
122	rs11110118	12	100302337	0.0201694431621788	family.Streptococcaceae.id.1850	1.44420091002942e-07	-0.0388100366247778	27.6627090697813
123	rs11110145	12	100336946	0.0201662344420598	family.Streptococcaceae.id.1850	3.77275831872077e-08	-0.0405901959240132	30.2628887726703
124	rs11110184	12	100403186	0.020084841870722	family.Streptococcaceae.id.1850	3.16493198817372e-07	-0.037732905139904	26.146359783755
125	rs11110198	12	100417973	0.020202523505455	family.Streptococcaceae.id.1850	1.87490757094949e-07	-0.0384548667341601	27.1579690838415
126	rs11110204	12	100429535	0.0224376575839958	family.Streptococcaceae.id.1850	8.94870032254117e-08	-0.0394535034397882	28.5890455918044
127	rs11110268	12	100560416	0.0225587246387989	family.Streptococcaceae.id.1850	1.40938561098251e-08	-0.0418502743931041	32.1743586043009
128	rs11110281	12	100584014	0.0225942975369799	family.Streptococcaceae.id.1850	7.55101994271257e-09	-0.0426305128746415	33.3874362074702
129	rs111923753	12	100257073	0.0182750056130057	family.Streptococcaceae.id.1850	3.68996212028631e-06	-0.0341566561575172	21.4195154169774
130	rs11248956	16	1009552	0.0129445365131559	family.Streptococcaceae.id.1850	3.67584918339656e-06	0.0341625071144725	21.4268628483538
131	rs115024257	12	100369625	0.0202209020059274	family.Streptococcaceae.id.1850	9.57276609470412e-08	-0.0393634749660264	28.4585182085339
132	rs11522881	12	100460986	0.0224069242290551	family.Streptococcaceae.id.1850	3.4070120361036e-08	-0.0407224094981413	30.4606871861237
133	rs116172730	12	100514027	0.0222562894300084	family.Streptococcaceae.id.1850	7.22402561874766e-08	-0.0397381396606743	29.0036981722341
134	rs116878826	12	100392565	0.0223289751467611	family.Streptococcaceae.id.1850	3.16297660423229e-08	-0.0408185181052518	30.6048771050792
135	rs11720390	3	94103591	0.0226649018169183	family.Streptococcaceae.id.1850	5.45758466104303e-06	0.0335540816349632	20.6695927264114
136	rs12367656	12	100442373	0.0224255028364244	family.Streptococcaceae.id.1850	5.18501702245393e-08	-0.0401752752863406	29.6463499981572
137	rs12370204	12	100315857	0.0202228634119316	family.Streptococcaceae.id.1850	8.66105025985115e-08	-0.0394970661216006	28.6523124721937
138	rs12372388	12	100529938	0.0222711364791075	family.Streptococcaceae.id.1850	4.23630165023977e-08	-0.0404394442371548	30.0381463897033
139	rs1518775	17	61312298	0.0110752198958057	family.Streptococcaceae.id.1850	1.4294535526279e-06	-0.0355772943538855	23.2406278353316
140	rs16950051	12	120729505	0.0236972852522702	family.Streptococcaceae.id.1850	6.3137215674144e-06	0.0333271618834676	20.3906593504303
141	rs17030023	12	100572493	0.0223892367977693	family.Streptococcaceae.id.1850	2.85511607686439e-08	-0.0409505855351682	30.8035735227892
142	rs17708276	8	10199548	0.0169466885145122	family.Streptococcaceae.id.1850	1.04170375630785e-06	-0.0360397014852874	23.8494733336968
143	rs2052119	17	61180293	0.0110706558878459	family.Streptococcaceae.id.1850	3.91728086715071e-06	-0.0340652573160968	21.3049040219809
144	rs2120255	17	61335497	0.0110713634568745	family.Streptococcaceae.id.1850	2.8613143807223e-06	-0.0345429939200207	21.9073798395974
145	rs2370083	14	97526750	0.0184509344654959	family.Streptococcaceae.id.1850	4.93520495502414e-06	-0.0337099340786104	20.862270406518
146	rs241077	17	61067817	0.0110777681168615	family.Streptococcaceae.id.1850	1.08183006264468e-06	-0.0359847613027698	23.7767206058023
147	rs2460109	17	61323412	0.0110716954914535	family.Streptococcaceae.id.1850	3.94472251172297e-06	-0.0340545695917724	21.2915220855341
148	rs2907466	17	61386455	0.0110804772429761	family.Streptococcaceae.id.1850	8.21721427156486e-06	-0.0329131518355005	19.8866500099878
149	rs2952251	8	10143164	0.0126524641105055	family.Streptococcaceae.id.1850	4.35490793648772e-07	-0.0372863468234742	25.5302957374391
150	rs35344081	16	991253	0.0129703348507272	family.Streptococcaceae.id.1850	2.62693003442682e-06	0.034671918496041	22.0714117221462
151	rs395407	5	169689604	0.0172536024289578	family.Streptococcaceae.id.1850	1.64831133156395e-06	-0.0353672771015616	22.9667103607983
152	rs4260895	8	10126348	0.0125301454054734	family.Streptococcaceae.id.1850	5.95346413058904e-07	-0.0368439606019179	24.927259355378
153	rs4261605	17	61191329	0.0110762519279547	family.Streptococcaceae.id.1850	9.75496981038483e-06	-0.0326410244083157	19.5588127404823
154	rs4374023	12	100549841	0.022305218831314	family.Streptococcaceae.id.1850	3.48719470868258e-08	-0.0406922843640631	30.4155614526948
155	rs4865417	4	53644580	0.0186667954438051	family.Streptococcaceae.id.1850	1.70415992727578e-06	-0.0353179863711015	22.9026585018934
156	rs4968638	17	61051271	0.0110759772740389	family.Streptococcaceae.id.1850	5.27202601789082e-06	-0.0336077409283585	20.7358295400812
157	rs4968647	17	61527677	0.0110705586608096	family.Streptococcaceae.id.1850	9.03702004069471e-06	-0.0327625523466201	19.7048820490198
158	rs4968759	17	61298020	0.011127118420903	family.Streptococcaceae.id.1850	1.01211600489724e-06	-0.0360815329372848	23.9049420710612
159	rs57062458	12	100500818	0.0213943783704381	family.Streptococcaceae.id.1850	7.86231833974931e-08	-0.0396258050594458	28.8396929887525
160	rs57226474	17	61280683	0.0111312450109295	family.Streptococcaceae.id.1850	9.76057111547699e-06	-0.0326401102910492	19.5577160919315
161	rs57646748	4	37452858	0.0198759568639738	family.Streptococcaceae.id.1850	9.48840377382121e-06	-0.0326851173306112	19.6117467793895
162	rs62077966	17	61228262	0.0111298526975258	family.Streptococcaceae.id.1850	9.15435040432059e-06	-0.0327420748675706	19.6802311543578
163	rs6563952	16	73391982	0.0178575917850009	family.Streptococcaceae.id.1850	7.09898274499257e-06	0.033143570449099	20.1663771445673
164	rs6806351	3	132058723	0.0135743935812939	family.Streptococcaceae.id.1850	5.07659777498065e-06	-0.033666245542824	20.8081685521785
165	rs7219218	17	61124882	0.0110711209325505	family.Streptococcaceae.id.1850	6.2633009905898e-06	-0.0333396848645371	20.406003232333
166	rs7224098	17	61164851	0.0110689644176527	family.Streptococcaceae.id.1850	2.35532904054075e-06	-0.0348359045381306	22.2809398298016
167	rs72739637	15	41663393	0.0192020950136089	family.Streptococcaceae.id.1850	1.34682342574263e-06	0.0356647329694066	23.3551512600785
168	rs7294396	12	100487095	0.0216243055316832	family.Streptococcaceae.id.1850	2.55461881619094e-08	-0.0410935563143701	31.0194024914655
169	rs7313123	12	100350616	0.0200380042156458	family.Streptococcaceae.id.1850	3.8173388109577e-08	-0.0405749384875995	30.2401045221784
170	rs74348118	12	100477080	0.0222436097174955	family.Streptococcaceae.id.1850	2.45120479884491e-08	-0.0411465612338614	31.0996112464756
171	rs74659220	12	100242274	0.0181325192538782	family.Streptococcaceae.id.1850	1.05573991572175e-06	-0.0360202553703386	23.8237097000928
172	rs76717940	3	94153993	0.0334079453457537	family.Streptococcaceae.id.1850	6.54164363869662e-06	0.033271720724539	20.3227991897726
173	rs77558518	5	174173171	0.0228060424510461	family.Streptococcaceae.id.1850	4.86174672183001e-06	-0.0337331070846008	20.8909953880342
174	rs77628647	12	100274654	0.0184786796299751	family.Streptococcaceae.id.1850	4.44033128132447e-06	-0.0338728989452627	21.0647003372272
175	rs77968078	1	240441766	0.0224787652129444	family.Streptococcaceae.id.1850	9.98206474709668e-06	-0.032604358947526	19.5148500986362
176	rs7818437	8	10209623	0.0131557898014543	family.Streptococcaceae.id.1850	3.63307425792454e-06	-0.034180373245788	21.4493063492205
177	rs7835507	8	10175137	0.016464367963597	family.Streptococcaceae.id.1850	8.09396134403856e-06	-0.0329370265745495	19.9155428127265
178	rs78843973	12	100598625	0.0225567346728276	family.Streptococcaceae.id.1850	2.09272982755913e-08	-0.0413487705109756	31.406556892234
179	rs7916711	10	28588269	0.0215450350496905	family.Streptococcaceae.id.1850	8.42422191802749e-06	0.0328738130332033	19.8390887602137
180	rs7971435	12	100215567	0.0182368036897092	family.Streptococcaceae.id.1850	4.27062054334812e-06	-0.0339328181305036	21.1393766928769
181	rs8072812	17	61145080	0.0110712425342368	family.Streptococcaceae.id.1850	6.74159477518655e-06	-0.0332245843568774	20.2651933782183
182	rs8079516	17	61030663	0.0110857253907436	family.Streptococcaceae.id.1850	4.80140137938481e-06	-0.033752395759084	20.9149205207903
183	rs957755	7	46778653	0.0142702458908614	family.Streptococcaceae.id.1850	6.73104305631204e-06	-0.0332270381828978	20.2681901987656
184	rs9895557	17	61363540	0.0111228900569926	family.Streptococcaceae.id.1850	1.58947469768428e-06	-0.0354209723442451	23.0365879242125
185	rs9903102	17	80576624	0.0154096264884622	family.Streptococcaceae.id.1850	6.88260616904803e-06	-0.0331921397492654	20.2255901717367
567	rs10093275	8	69732887	0.0116769609740817	family.Ruminococcaceae.id.2050	4.6898990845316e-06	0.0337886550057132	20.9599326652565
568	rs10166469	2	29829167	0.0120209132786695	family.Ruminococcaceae.id.2050	9.12480072484677e-06	-0.0327472084008227	19.6864094743245
569	rs1158100	8	4555684	0.0109864761639963	family.Ruminococcaceae.id.2050	8.00932043691504e-06	-0.0329536240534682	19.9356411978441
570	rs117677831	12	47215359	0.018889733204845	family.Ruminococcaceae.id.2050	1.86153107579557e-07	0.0384646513112148	27.1718116404335
571	rs138850552	12	47282931	0.0230653876138544	family.Ruminococcaceae.id.2050	8.90364255471979e-06	0.0327861412793868	19.7332977127592
572	rs1612733	1	107661606	0.0238005986085142	family.Ruminococcaceae.id.2050	4.93661460100122e-06	0.0337094926317904	20.8617233867839
573	rs17376049	1	61425267	0.0172113786775621	family.Ruminococcaceae.id.2050	8.21987073471867e-07	0.0363822692456912	24.3056241884075
574	rs2113833	2	218216801	0.0355009354657934	family.Ruminococcaceae.id.2050	1.89268958520853e-06	0.0351623508295029	22.7010039300264
575	rs2426816	20	58278102	0.0106011214274488	family.Ruminococcaceae.id.2050	5.9191928965439e-06	-0.033427818961367	20.5141540055708
576	rs3009418	1	147744468	0.0210123148891037	family.Ruminococcaceae.id.2050	1.01203243112053e-05	0.0325824245229772	19.4885739939435
577	rs499272	11	116485496	0.0160459972824223	family.Ruminococcaceae.id.2050	1.06991450346131e-05	0.0324935988758106	19.3823478446203
578	rs55793120	12	47384118	0.0266152098510359	family.Ruminococcaceae.id.2050	2.0662656439289e-07	0.0383218275300526	26.9701057726493
579	rs56199908	9	2801371	0.0410444343615596	family.Ruminococcaceae.id.2050	1.19558876916698e-06	-0.0358390463691426	23.5843027492238
580	rs76724913	1	24473669	0.0203104370590461	family.Ruminococcaceae.id.2050	9.14743647033948e-06	0.0327432745741806	19.6816749404971
581	rs10093869	8	1266824	0.0125389287342676	genus.Odoribacter.id.952	4.06544754122988e-06	-0.0340083813523286	21.2337390060119
582	rs10423795	19	49523088	0.0121164109805992	genus.Odoribacter.id.952	5.49267530320943e-06	0.0335441309365249	20.6573213106946
583	rs11041014	11	6799493	0.0150337542895789	genus.Odoribacter.id.952	9.38681293091092e-06	0.0327022336164726	19.6323144047666
584	rs11836317	12	67686932	0.0268668953950622	genus.Odoribacter.id.952	2.90730241422749e-06	-0.0345188919800505	21.8767828489407
585	rs16918425	11	6848360	0.0223784513081325	genus.Odoribacter.id.952	7.91001884099649e-06	0.0329733114565035	19.9594944502021
586	rs17103691	12	67713322	0.0268968452452083	genus.Odoribacter.id.952	2.45036820601988e-06	-0.0347765483084007	22.204984522832
587	rs17781675	12	67699536	0.0275592229141266	genus.Odoribacter.id.952	8.08267594196505e-06	-0.0329392299505198	19.9182103613878
588	rs28417404	14	70944224	0.0161371954249087	genus.Odoribacter.id.952	6.65362311600041e-06	-0.0332451557153004	20.2903237466653
589	rs4793970	17	46763962	0.0129154118983048	genus.Odoribacter.id.952	8.10700831792727e-06	-0.0329344829236837	19.9124635282641
590	rs503751	15	58063881	0.0118886586413102	genus.Odoribacter.id.952	1.98531577114453e-07	0.038376590094979	27.0473561296355
591	rs6856150	4	11907559	0.0194146230053083	genus.Odoribacter.id.952	5.55738938478865e-06	0.0335259384236895	20.6348953644143
592	rs74553962	8	69677480	0.0264105630161814	genus.Odoribacter.id.952	4.25555683835652e-06	0.0339382463503781	21.1461483493939
593	rs77155862	12	67674661	0.0273483836599207	genus.Odoribacter.id.952	2.27725363978071e-06	-0.0348864123381993	22.3456747281497
594	rs77779484	12	67655943	0.0268526072863682	genus.Odoribacter.id.952	6.65432994715942e-07	-0.0366852865895656	24.7127270455003
595	rs80245222	12	67724222	0.0268987485116624	genus.Odoribacter.id.952	7.91883804817299e-06	-0.0329715534410812	19.9573638573816
596	rs10098492	8	113109756	0.0293688423409055	genus.Enterorhabdus.id.820	6.61974178472767e-06	0.0332531480141754	20.3000915074113
597	rs10857113	4	127347544	0.0162712062633221	genus.Enterorhabdus.id.820	6.35969302373893e-09	-0.0428428078381985	33.7214082456541
598	rs11098863	4	127336602	0.0162677009585777	genus.Enterorhabdus.id.820	2.88171692308224e-09	-0.0438088190589809	35.2621968135998
599	rs114731706	2	19611953	0.0382297829422645	genus.Enterorhabdus.id.820	1.8537809476422e-06	0.0351932117995633	22.7409188723539
600	rs2051957	7	89709883	0.0189864047168004	genus.Enterorhabdus.id.820	8.93132675765265e-06	0.0327812174583416	19.727364690838
601	rs3017103	11	62174193	0.0208994560005481	genus.Enterorhabdus.id.820	2.68689151980441e-06	0.0346379163051472	22.0280908188193
602	rs73331712	12	69515102	0.0551230192058587	genus.Enterorhabdus.id.820	2.00603897021263e-06	0.035075801329968	22.5892503245775
603	rs77655283	2	236439879	0.029830550883876	genus.Enterorhabdus.id.820	8.26885275760324e-06	0.0329032507732237	19.8746740854874
604	rs7923280	10	20280612	0.0169148343566981	genus.Enterorhabdus.id.820	3.68775862311961e-07	0.0375196215667967	25.851197381477
605	rs9470637	6	37567189	0.0166262956142256	genus.Enterorhabdus.id.820	5.51744782984932e-06	-0.0335371427337229	20.6487054938395
742	rs10120177	9	112717266	0.0341061819376751	genus.RikenellaceaeRC9gutgroup.id.11191	6.08504927063801e-07	-0.036812842890261	24.8851138386898
743	rs10895318	11	102446423	0.0246804808285986	genus.RikenellaceaeRC9gutgroup.id.11191	4.40577225188294e-06	0.0338849205746567	21.0796720762275
744	rs11597218	10	135038088	0.0251645081646165	genus.RikenellaceaeRC9gutgroup.id.11191	6.3896660029834e-06	0.0333084789552655	20.367778707254
745	rs12501673	4	163830516	0.0262253437141016	genus.RikenellaceaeRC9gutgroup.id.11191	9.06813691123835e-06	0.0327570969325308	19.6983132809364
746	rs13223944	7	73278482	0.0265523229401388	genus.RikenellaceaeRC9gutgroup.id.11191	9.77608113273329e-06	-0.0326375817116704	19.5546827655161
747	rs17032291	4	155865671	0.036825125641401	genus.RikenellaceaeRC9gutgroup.id.11191	4.12525529365547e-06	-0.0339859841945657	21.205747755152
748	rs17582787	4	149562638	0.033992443905149	genus.RikenellaceaeRC9gutgroup.id.11191	3.47692937102622e-06	-0.0342473489923326	21.533546468284
749	rs2074881	19	1970021	0.032390968357033	genus.RikenellaceaeRC9gutgroup.id.11191	1.12715016280613e-05	-0.0324101666378069	19.2828368718558
750	rs2479314	9	112632977	0.0382020244294919	genus.RikenellaceaeRC9gutgroup.id.11191	2.34016160002853e-06	-0.0348455894524578	22.2933454992865
751	rs2900503	9	112657543	0.0326671268400702	genus.RikenellaceaeRC9gutgroup.id.11191	1.32533363862771e-07	-0.0389262482263441	27.8288736430879
752	rs2998141	10	135010198	0.0293072622835654	genus.RikenellaceaeRC9gutgroup.id.11191	3.28239447095887e-06	-0.0343349470631306	21.6439747951901
753	rs4270579	4	84698188	0.0271041257385816	genus.RikenellaceaeRC9gutgroup.id.11191	1.33453085839428e-05	-0.0321384154909674	18.9604960589657
754	rs4717843	7	73334987	0.0260548339341708	genus.RikenellaceaeRC9gutgroup.id.11191	4.61154579370657e-06	-0.0338146319066213	20.992210180359
755	rs7020474	9	112731195	0.0342163040750464	genus.RikenellaceaeRC9gutgroup.id.11191	1.32943701276687e-07	-0.0389220713567628	27.8228927076491
756	rs7113155	11	102429543	0.0247798246990322	genus.RikenellaceaeRC9gutgroup.id.11191	3.88255311650926e-06	0.0340788860966515	21.3219745297616
757	rs7193937	16	76605358	0.0277410307061807	genus.RikenellaceaeRC9gutgroup.id.11191	7.62540942373406e-06	0.0330310752493069	20.0295636254083
758	rs7712231	5	31406285	0.0350461990915144	genus.RikenellaceaeRC9gutgroup.id.11191	8.22023789909322e-06	0.032912570454277	19.8859466947646
759	rs80309088	6	165668732	0.0383423175438855	genus.RikenellaceaeRC9gutgroup.id.11191	5.64226168093595e-06	0.0335023839352216	20.6058778544773
760	rs9887954	1	164800873	0.0249012927112632	genus.RikenellaceaeRC9gutgroup.id.11191	3.98456799824663e-06	-0.0340391770889581	21.2722567807467
791	rs10131942	14	78643095	0.0158326212722784	family.Prevotellaceae.id.960	9.47113950837708e-06	0.0326880136744347	19.6152263838283
792	rs12057990	1	99470269	0.0132268337057278	family.Prevotellaceae.id.960	8.20705335286706e-06	0.032915107069718	19.8890154101001
793	rs12118202	1	210681370	0.0147265151490898	family.Prevotellaceae.id.960	3.28458986404012e-07	-0.0376812393074065	26.074705185091
794	rs12143482	1	210667097	0.0160051317019932	family.Prevotellaceae.id.960	2.26377928512418e-06	-0.0348952969157036	22.3570716715495
795	rs12612711	2	118922722	0.0118075677292687	family.Prevotellaceae.id.960	8.42628105599406e-07	-0.0363465456837374	24.2578533799381
796	rs13069367	3	71801830	0.0119687331180552	family.Prevotellaceae.id.960	6.48835589931728e-06	-0.0332845153394246	20.3384497676292
797	rs148376875	3	170126707	0.017916322438479	family.Prevotellaceae.id.960	2.39103151879478e-06	0.0348133415915777	22.2520517797727
798	rs2206482	20	9771109	0.0117486486167919	family.Prevotellaceae.id.960	1.27247809505121e-06	-0.0357479312496766	23.4643832039359
799	rs2278540	3	32408916	0.0123264693656438	family.Prevotellaceae.id.960	6.91089547036463e-06	0.033185707438157	20.21774324758
800	rs2322142	3	71824151	0.0132962843406662	family.Prevotellaceae.id.960	6.79709656600584e-06	-0.0332117374601361	20.249507286415
801	rs34071565	11	119712522	0.034788228864033	family.Prevotellaceae.id.960	6.65622383849307e-06	-0.033244543838173	20.2895760403121
802	rs34660375	5	180283881	0.0178291297902308	family.Prevotellaceae.id.960	6.18113732696017e-06	-0.0333603000262652	20.4312747341509
803	rs3758087	8	23714609	0.0124655081554637	family.Prevotellaceae.id.960	6.00870069988914e-06	0.0334044313513075	20.4854267367669
804	rs3860225	1	111161677	0.0167936054525328	family.Prevotellaceae.id.960	5.78996346348245e-07	0.0368835627071387	24.9809478278278
805	rs4493272	2	118910912	0.0118027291675366	family.Prevotellaceae.id.960	2.96172677681559e-07	-0.0378251265072935	26.2745056926846
806	rs4685827	3	4864877	0.0145407160596826	family.Prevotellaceae.id.960	2.96420958715864e-06	-0.0344895686975084	21.8395863896834
807	rs7252711	19	17460999	0.0161925752328587	family.Prevotellaceae.id.960	4.75302214810268e-06	-0.0337680280183669	20.9343204175236
808	rs75982374	3	170063227	0.0180381343765371	family.Prevotellaceae.id.960	8.64954481986084e-06	0.0328320301337166	19.7886351180636
809	rs7975087	12	21404832	0.0135454059860945	family.Prevotellaceae.id.960	8.98609133298089e-06	-0.032771520016276	19.7156822493923
810	rs912860	14	33706908	0.0483124182490081	family.Prevotellaceae.id.960	2.12731739356509e-06	-0.0349882515358099	22.4764867124172
811	rs926496	20	9784204	0.0117244877090065	family.Prevotellaceae.id.960	6.04208409125034e-06	-0.0333957938276961	20.4748222744555
812	rs9586501	13	105075823	0.0127329329221034	family.Prevotellaceae.id.960	3.24436660456196e-06	0.0343526510435669	21.6663273064272
813	rs9952932	18	63006580	0.0172630915395785	family.Prevotellaceae.id.960	3.02708298438243e-07	-0.0377948162251972	26.2323534283495
814	rs9958960	18	63018983	0.0173611300103453	family.Prevotellaceae.id.960	1.3695980283084e-07	-0.0388818368459754	27.7653132470876
979	rs10164067	18	46614602	0.0212405018270505	genus.ErysipelotrichaceaeUCG003.id.11384	1.16515342689165e-06	-0.0358766790807836	23.6339219101293
980	rs11082735	18	46663620	0.0213406150642648	genus.ErysipelotrichaceaeUCG003.id.11384	1.01944696151363e-05	-0.0325707792104539	19.4746308356183
981	rs11666127	19	57828980	0.0161370584808307	genus.ErysipelotrichaceaeUCG003.id.11384	8.32145609577275e-06	-0.0328932252850914	19.8625513478101
982	rs11877693	18	43077293	0.0189221888619077	genus.ErysipelotrichaceaeUCG003.id.11384	5.38841760254047e-07	-0.0369855924936373	25.1195365168833
983	rs11994308	8	91660344	0.024250252172865	genus.ErysipelotrichaceaeUCG003.id.11384	1.94139030987968e-06	0.0351245707548531	22.6521878695931
984	rs12251396	10	873148	0.0158765978020767	genus.ErysipelotrichaceaeUCG003.id.11384	8.87073189281854e-06	-0.0327920137265856	19.7403749642044
985	rs16905331	8	91784546	0.0269271309992702	genus.ErysipelotrichaceaeUCG003.id.11384	1.07368792874975e-05	0.0324879686630411	19.3756245155127
986	rs17798136	7	33684926	0.0347674310812806	genus.ErysipelotrichaceaeUCG003.id.11384	4.92405096495094e-06	0.0337134313420712	20.8666043020496
987	rs2044550	18	46582100	0.0136042899968987	genus.ErysipelotrichaceaeUCG003.id.11384	7.49643412545049e-06	-0.0330579336309033	20.0621855824842
988	rs214586	6	18213637	0.0240380358930758	genus.ErysipelotrichaceaeUCG003.id.11384	9.48512371834956e-06	-0.0326856672224045	19.6124073836097
989	rs28568391	10	125628540	0.0118740516114377	genus.ErysipelotrichaceaeUCG003.id.11384	8.76401693835666e-07	-0.0362898720117271	24.1821641346762
990	rs35470500	18	46632533	0.0217412704606932	genus.ErysipelotrichaceaeUCG003.id.11384	3.92645939395466e-06	-0.034061674582281	21.3004176656134
991	rs4758231	11	7765096	0.0122046751547634	genus.ErysipelotrichaceaeUCG003.id.11384	6.15933876396138e-06	-0.0333658133705029	20.4380360350883
992	rs59068084	4	113256737	0.0120223866969195	genus.ErysipelotrichaceaeUCG003.id.11384	2.63142077689172e-06	0.034669346272577	22.0681330564215
993	rs59104037	18	43034126	0.0204742088015205	genus.ErysipelotrichaceaeUCG003.id.11384	3.38185875102732e-06	-0.0342895549705485	21.586717003008
994	rs62403464	6	24220160	0.0156515721505751	genus.ErysipelotrichaceaeUCG003.id.11384	2.93658556477256e-06	-0.0345037347913161	21.8575520537494
995	rs6875357	5	32345671	0.0353831163409958	genus.ErysipelotrichaceaeUCG003.id.11384	2.83710086473773e-06	0.0345558337779838	21.9236885750591
996	rs7009613	8	91745807	0.0269273375732152	genus.ErysipelotrichaceaeUCG003.id.11384	1.07418553103802e-05	0.0324872276160789	19.3747396800278
997	rs7235864	18	46674536	0.0213406765380021	genus.ErysipelotrichaceaeUCG003.id.11384	3.10133378249356e-06	-0.0344210715297994	21.752821774892
998	rs73074432	7	20554814	0.0164377852740533	genus.ErysipelotrichaceaeUCG003.id.11384	1.13600754312296e-05	0.0323976180176551	19.2678921572435
999	rs73311093	8	91798552	0.0270962665346317	genus.ErysipelotrichaceaeUCG003.id.11384	9.20369382478492e-06	0.0327335378396039	19.6699588077402
1000	rs74988980	16	80167277	0.0348574385242747	genus.ErysipelotrichaceaeUCG003.id.11384	0.000133669283316494	-0.0281947986104781	14.5893297494358
1001	rs75949021	2	175403951	0.0374237933824411	genus.ErysipelotrichaceaeUCG003.id.11384	5.79680762685786e-06	-0.0334603509219051	20.5541469689353
1002	rs76502207	15	86522244	0.0289929134050557	genus.ErysipelotrichaceaeUCG003.id.11384	5.85822678080456e-07	0.0368668989560722	24.9583497564073
1003	rs79396538	14	47935928	0.019114637849583	genus.ErysipelotrichaceaeUCG003.id.11384	9.11525332330903e-06	0.0327488704230258	19.6884099629849
1004	rs8053479	16	4076830	0.0186509120207605	genus.ErysipelotrichaceaeUCG003.id.11384	6.98274753499521e-06	-0.0331694825140156	20.1979568756441
1005	rs8083334	18	46651596	0.0217250185177145	genus.ErysipelotrichaceaeUCG003.id.11384	7.02218800666885e-06	-0.0331606442014853	20.1871826006654
1006	rs9304371	18	46603102	0.0211930031815873	genus.ErysipelotrichaceaeUCG003.id.11384	2.96478925032726e-06	-0.0344892727944267	21.839211199755
1007	rs10165053	2	136981210	0.0116306534170991	class.Actinobacteria.id.419	4.92545077781523e-06	0.0337129920235262	20.8660598628198
1008	rs10171677	2	135446390	0.0114905341572587	class.Actinobacteria.id.419	1.63820370158576e-06	0.0353763690853969	22.9785349345007
1009	rs10187402	2	135771974	0.0125257175405755	class.Actinobacteria.id.419	1.38980046304744e-11	0.0498498654111215	45.6836207491117
1010	rs10209482	2	136191314	0.0160329233677096	class.Actinobacteria.id.419	4.9599354915545e-09	0.0431483955465548	34.2050781618294
1011	rs10841473	12	20378911	0.012335330880131	class.Actinobacteria.id.419	2.21814229096426e-06	-0.0349257703974522	22.3961845486795
1012	rs10928513	2	135456759	0.0115368061826268	class.Actinobacteria.id.419	1.30030642889233e-07	0.0389519977505397	27.8657591146959
1013	rs10928546	2	136544197	0.0126286922510295	class.Actinobacteria.id.419	6.25912197210754e-13	0.0530549045258691	51.7639285258505
1014	rs1123848	2	136945029	0.0121019636158762	class.Actinobacteria.id.419	1.27770801667096e-08	0.0419738241106473	32.3649440544949
1015	rs11655079	17	75348675	0.0124285596666734	class.Actinobacteria.id.419	6.44686345392045e-06	-0.0332945476508628	20.350725679184
1016	rs11678502	2	136994454	0.0116217424389379	class.Actinobacteria.id.419	1.83765455562265e-06	0.0352061854715553	22.7577092586595
1017	rs11681248	2	136820076	0.0118422712270274	class.Actinobacteria.id.419	6.38119162362654e-14	0.0552994641031698	56.2501823146245
1018	rs11693502	2	136808949	0.0119336506742432	class.Actinobacteria.id.419	1.13686095295089e-11	0.0500635839030949	46.0771603641955
1019	rs11738544	5	502594	0.0115017285101394	class.Actinobacteria.id.419	1.71333961869256e-06	0.0353100334520934	22.8923323280174
1020	rs11742144	5	422178	0.0115818732444567	class.Actinobacteria.id.419	4.72762414199613e-06	0.0337762957037488	20.9445844025563
1021	rs11745923	5	475408	0.0115529083776643	class.Actinobacteria.id.419	1.06194378542852e-06	0.0360117395054113	23.8124316609248
1022	rs12049045	1	114665485	0.0114324903201681	class.Actinobacteria.id.419	8.00968564101839e-06	0.0329535520801028	19.9355540211833
1023	rs12465802	2	136381348	0.0119960942343425	class.Actinobacteria.id.419	7.8109899777432e-19	0.0653072232765582	78.5471890969082
1024	rs12899991	15	49208992	0.0154661078152604	class.Actinobacteria.id.419	3.24225596736671e-06	0.0343536394760692	21.6675756126867
1025	rs12988076	2	136569848	0.01240055127289	class.Actinobacteria.id.419	1.21820680401903e-13	0.0546729648435454	54.9790622426807
1026	rs13008147	2	136857158	0.0128716711245031	class.Actinobacteria.id.419	8.79345350873885e-08	-0.0394768432546063	28.6229336954514
1027	rs13023281	2	136043944	0.0127965971697001	class.Actinobacteria.id.419	4.42992773513293e-16	-0.0599005033936659	66.0349714064807
1028	rs13389481	2	135796410	0.0161635391756714	class.Actinobacteria.id.419	1.22575560524724e-09	0.0448295963997188	36.9279588274012
1029	rs13402101	2	135785066	0.0158772956974383	class.Actinobacteria.id.419	6.03608537839561e-09	0.042907179711134	33.8230051198792
1030	rs13404551	2	136721995	0.0122981587157382	class.Actinobacteria.id.419	2.77711230600649e-17	0.0623192584762501	71.4967781193422
1031	rs13412397	2	136470714	0.0125961366951239	class.Actinobacteria.id.419	1.95602769297418e-12	0.0518993444917019	49.5275770449419
1032	rs134268	22	35548081	0.0233045515251238	class.Actinobacteria.id.419	1.04074283112715e-05	0.032537776030669	19.4351426831841
1033	rs13427494	2	136166536	0.0160374883267014	class.Actinobacteria.id.419	8.2284297464189e-09	0.0425239098420434	33.2203637876092
1034	rs134296	22	35558300	0.0234166802834224	class.Actinobacteria.id.419	1.74092302251997e-06	0.0352863803101985	22.8616345917733
1035	rs134383	22	35572598	0.0245462539000935	class.Actinobacteria.id.419	3.1624482854116e-06	0.0343914743542254	21.715384976495
1036	rs134419	22	35584819	0.0245871474360492	class.Actinobacteria.id.419	5.07357963023757e-06	0.033667165876409	20.8093075238317
1037	rs1375131	2	135954797	0.0119113724914578	class.Actinobacteria.id.419	7.20545718612565e-19	0.0653731754913748	78.7065963384885
1038	rs1376754	2	161611969	0.0112502920957398	class.Actinobacteria.id.419	5.99759699484949e-06	0.0334073144711909	20.4889670145115
1039	rs1438305	2	136502792	0.0126320828397605	class.Actinobacteria.id.419	1.10117789291834e-12	0.0524850974490463	50.6549603422172
1040	rs1446585	2	136407479	0.0121458088271498	class.Actinobacteria.id.419	3.55686479055585e-19	0.0659473776830147	80.1013657326274
1041	rs1515761	10	126110032	0.0169884018217099	class.Actinobacteria.id.419	7.21379464698616e-06	0.0331183709430946	20.1356896034163
1042	rs1519525	2	136965117	0.0120760107774945	class.Actinobacteria.id.419	2.6557340232461e-08	0.0410437056350753	30.9440618179547
1043	rs1530559	2	135755629	0.0114296591999579	class.Actinobacteria.id.419	1.01928458201328e-08	0.0422571427233576	32.8041223557223
1044	rs1561277	2	136092061	0.01207594390555	class.Actinobacteria.id.419	8.80127990131949e-16	0.0592858896770079	64.6820544821399
1045	rs182549	2	136616754	0.0120659892001465	class.Actinobacteria.id.419	2.46551193540192e-20	0.0680747803799538	85.3771672183465
1046	rs1869829	2	135877562	0.0124838407090762	class.Actinobacteria.id.419	3.39587215981379e-12	0.0513308051733255	48.4455547480375
1047	rs1900741	2	136002500	0.0136167326442742	class.Actinobacteria.id.419	3.05308511519634e-10	0.0464433891380415	39.6403569706246
1048	rs1942055	2	135498924	0.0115777398922632	class.Actinobacteria.id.419	1.10179687480805e-06	0.035958149721236	23.7415212029844
1049	rs1961273	2	137602926	0.0126047003106014	class.Actinobacteria.id.419	1.72108747123354e-06	0.0353033528197774	22.8836599139952
1050	rs1979033	2	135705558	0.0114228118193391	class.Actinobacteria.id.419	1.09502961312565e-08	0.0421674659448698	32.6647905949253
1051	rs2016636	2	136058820	0.0125225349001299	class.Actinobacteria.id.419	2.0829873566874e-10	0.0468779167622503	40.3872241518669
1052	rs218174	2	136658345	0.012314340905499	class.Actinobacteria.id.419	1.67670167183485e-16	0.0607598256895039	67.9502850910405
1053	rs2236783	2	136594158	0.0124158589379401	class.Actinobacteria.id.419	1.38276103045569e-14	0.0567542030397305	59.2582968188034
1054	rs2243193	1	207016225	0.012874019847653	class.Actinobacteria.id.419	7.9236735058235e-06	0.0329705903380617	19.9561966916604
1055	rs2322445	2	135921839	0.0158257768270331	class.Actinobacteria.id.419	4.59711990905021e-08	0.0403327894836264	29.8796526403901
1056	rs2322660	2	136557319	0.0123965581817889	class.Actinobacteria.id.419	1.16043348893217e-13	0.054720283953989	55.0745574402131
1057	rs2459217	10	126086730	0.0178826570135889	class.Actinobacteria.id.419	7.21711008503101e-06	0.0331176489650475	20.1348107359621
1058	rs2680880	2	136873549	0.0115126233076036	class.Actinobacteria.id.419	1.67691726070089e-11	0.0496492682143111	45.3157895393554
1059	rs28453840	2	136522941	0.0126227956337859	class.Actinobacteria.id.419	9.81838893853833e-13	0.0526012841402312	50.8801021240348
1060	rs2874739	2	135818907	0.0157893641458451	class.Actinobacteria.id.419	8.8360775141945e-10	0.0452145782764067	37.5662374722637
1061	rs309134	2	136755684	0.0124916833625678	class.Actinobacteria.id.419	1.06306768758064e-16	0.0611587514248058	68.8488462913537
1062	rs309137	2	136765951	0.0122801051876754	class.Actinobacteria.id.419	4.31037740554955e-15	0.0578389127787995	61.5527567176109
1063	rs309160	2	136685228	0.012308598745167	class.Actinobacteria.id.419	1.11738104029312e-16	0.061115252970383	68.7505781897283
1064	rs309168	2	136670298	0.0123110709406457	class.Actinobacteria.id.419	1.6242816551879e-16	0.0607877170178534	68.0129149423101
1065	rs313519	2	136439517	0.0125815004357574	class.Actinobacteria.id.419	5.14471433111387e-13	0.0532512780757954	52.1489198530388
1066	rs35564151	2	135372951	0.0114885800703437	class.Actinobacteria.id.419	2.72209531608027e-06	0.0346182910523352	22.0031064669247
1067	rs3806502	2	136288273	0.0160345713946225	class.Actinobacteria.id.419	4.48671037742426e-08	0.0403645377607253	29.9267879657769
1068	rs4072434	2	137014023	0.0116187872740225	class.Actinobacteria.id.419	2.76461480928833e-06	0.0345949096221916	21.9733588052644
1069	rs4440852	1	206991253	0.0135225500891763	class.Actinobacteria.id.419	1.52185599962418e-06	0.035485093861844	23.1201735474502
1070	rs4945008	11	71221248	0.0121393450865732	class.Actinobacteria.id.419	8.41098137888083e-06	0.0328763014033649	19.8420955475916
1071	rs4954280	2	136420690	0.0125763229386279	class.Actinobacteria.id.419	1.05245652887398e-12	0.0525309639825682	50.7437784878902
1072	rs4954567	2	136901587	0.0120035053666768	class.Actinobacteria.id.419	1.03997195078313e-09	0.0450233223246787	37.2484579381418
1073	rs4954569	2	136913375	0.0119999029376048	class.Actinobacteria.id.419	3.68914182060431e-09	0.0435095889771373	34.7812242885919
1074	rs4954572	2	136926719	0.0120746577861341	class.Actinobacteria.id.419	1.03758618450584e-08	0.0422348956755161	32.7695290772103
1075	rs4957061	5	521096	0.0111773418389549	class.Actinobacteria.id.419	9.09818638551887e-06	0.0327518456022512	19.6919912842798
1076	rs4988163	2	136628121	0.0151720713323199	class.Actinobacteria.id.419	2.88266821430773e-06	0.0345317566911736	21.8931117043591
1077	rs55842567	5	437586	0.0115701920068351	class.Actinobacteria.id.419	2.95281382385631e-06	0.0344953972403511	21.8469773423072
1078	rs57829242	2	135984172	0.0160094094539707	class.Actinobacteria.id.419	4.94949132352935e-09	0.0431509779697009	34.2091802571349
1079	rs632632	2	136638216	0.0123136813898031	class.Actinobacteria.id.419	6.55599426265144e-16	0.0595503273488511	65.262412670499
1080	rs638382	2	135288740	0.0116806866963936	class.Actinobacteria.id.419	1.34571917988559e-05	-0.0321249269591738	18.9445674741791
1081	rs6432655	2	161705703	0.0111903754901522	class.Actinobacteria.id.419	6.61781416344403e-06	0.0332536038980949	20.3006487354815
1082	rs6660520	1	207003553	0.0134495387497714	class.Actinobacteria.id.419	1.22305875052729e-07	0.0390346109552797	27.9842658816406
1083	rs6708336	2	135719132	0.0113622785116489	class.Actinobacteria.id.419	4.51153538982651e-06	0.0338484100556824	21.0342183797873
1084	rs6716536	2	136787402	0.0121224054203991	class.Actinobacteria.id.419	2.61462674193284e-14	0.0561527031229328	58.0049226689487
1085	rs6721838	2	135935049	0.0158723572226305	class.Actinobacteria.id.419	7.6565287470094e-09	0.0426133122449038	33.3604502033274
1086	rs6723108	2	135479980	0.0115693665022487	class.Actinobacteria.id.419	8.54385066508865e-09	0.042477153587474	33.147218493708
1087	rs6727889	2	136110129	0.0160456189265008	class.Actinobacteria.id.419	2.04922384488761e-08	0.0413755674636414	31.4473472916356
1088	rs6730157	2	135907088	0.0119089110246824	class.Actinobacteria.id.419	1.72066602845223e-19	0.0665328784406484	81.5363601291372
1089	rs6738563	2	135689188	0.0114297275186645	class.Actinobacteria.id.419	4.82407682416466e-08	0.0402697857085774	29.786224143335
1090	rs6739713	2	136488978	0.012758031506786	class.Actinobacteria.id.419	1.60034339754481e-09	0.0445135778980217	36.408129325331
1091	rs6754311	2	136707982	0.0120470100587281	class.Actinobacteria.id.419	2.93908228100922e-19	0.0661017023706942	80.47834496426
1092	rs6759321	2	136322676	0.012096574164202	class.Actinobacteria.id.419	3.16661614714362e-16	0.060198809745965	66.6967196115653
1093	rs687670	2	136740900	0.0123096652116433	class.Actinobacteria.id.419	9.75198419975708e-18	0.0632094058009055	73.5620887678975
1094	rs6889494	5	450102	0.0115430744908791	class.Actinobacteria.id.419	3.99402800866731e-06	0.0340355443126864	21.2677112628361
1095	rs6893855	5	18018467	0.0173568149442806	class.Actinobacteria.id.419	8.80558451029962e-06	-0.032803700007197	19.7544626152089
1096	rs71348714	2	136455600	0.0125801447305906	class.Actinobacteria.id.419	9.10858401266601e-13	0.0526771557455068	51.0273946757305
1097	rs72767435	15	94852795	0.0273625975662218	class.Actinobacteria.id.419	3.88024248431932e-06	-0.0340797970362684	21.3231157569672
1098	rs72847647	2	137041634	0.0126361023179142	class.Actinobacteria.id.419	9.67044051474888e-06	-0.0326548805570993	19.5754394674366
1099	rs72847650	2	137051974	0.0118276287481189	class.Actinobacteria.id.419	2.20406444032843e-06	-0.0349352922531762	22.4084129364339
1100	rs7322849	13	112859829	0.0192975980696832	class.Actinobacteria.id.419	9.86966335064834e-07	0.0361180257232192	23.9533845332864
1101	rs745500	2	136583192	0.0123999152888753	class.Actinobacteria.id.419	7.55563040209419e-14	0.0551364528437368	55.9180338021236
1102	rs7568525	2	135849613	0.0158384156662482	class.Actinobacteria.id.419	1.9648463537082e-09	0.0442689282663816	36.0082423458966
1103	rs7570971	2	135837906	0.0119242821378036	class.Actinobacteria.id.419	3.23688057314119e-19	0.0660236775292966	80.2876364099152
1104	rs7573600	2	135861497	0.0157998638370655	class.Actinobacteria.id.419	2.0689079466601e-09	0.0442071944819628	35.9076876279755
1105	rs7603805	2	135893853	0.0157921618691748	class.Actinobacteria.id.419	3.11158681385078e-09	0.0437160566651876	35.112738356585
1106	rs7605229	2	136228887	0.0160439370801109	class.Actinobacteria.id.419	1.92598892502878e-08	0.0414545825601641	31.5677792040749
1107	rs80083040	8	65654844	0.0348016605944649	class.Actinobacteria.id.419	7.59362650613126e-06	0.0330376533086853	20.0375508167587
1108	rs8047955	16	81776768	0.011676216345728	class.Actinobacteria.id.419	8.15902344318323e-07	0.0363929650690796	24.3199361983346
1109	rs857444	6	14617591	0.0115390480442606	class.Actinobacteria.id.419	1.00591370157171e-05	0.0325920961638726	19.5001578418758
1110	rs935613	2	136022798	0.0125188409864094	class.Actinobacteria.id.419	4.3503813833254e-11	0.0486186189522341	43.449520934415
1111	rs961091	7	95654718	0.0112549803291506	class.Actinobacteria.id.419	8.44300186005202e-06	0.0328702900138095	19.8348321597586
1112	rs998451	2	135429288	0.0115892357154191	class.Actinobacteria.id.419	1.38819392338798e-07	0.0388635919646743	27.7392228084292
1131	rs10171677	2	135446390	0.0120413691146276	family.Bifidobacteriaceae.id.433	2.89692075377481e-07	0.0378558260958363	26.3172340049239
1132	rs10187402	2	135771974	0.0131389677494303	family.Bifidobacteriaceae.id.433	6.4075396629961e-11	0.0481939002065745	42.6919512366243
1133	rs10209482	2	136191314	0.0167782372735327	family.Bifidobacteriaceae.id.433	2.20277869997359e-09	0.0441320809093481	35.7855300380641
1134	rs10831953	11	13098051	0.012374595708311	family.Bifidobacteriaceae.id.433	1.3998848634974e-05	0.0320611012576275	18.8692868617856
1135	rs10841473	12	20378911	0.012884445476485	family.Bifidobacteriaceae.id.433	1.95600858139967e-06	-0.0351134080307193	22.6377744809977
1136	rs10857328	4	161211924	0.0126395166898001	family.Bifidobacteriaceae.id.433	8.73313690176274e-06	0.0328167932282617	19.7702523017975
1137	rs10928513	2	135456759	0.0120900680494492	family.Bifidobacteriaceae.id.433	4.39854968784381e-08	0.0403904369457124	29.9652670390384
1138	rs10928519	2	135603959	0.0119456567441396	family.Bifidobacteriaceae.id.433	9.32512782829369e-06	0.0327127130276518	19.6449122287587
1139	rs10928546	2	136544197	0.0132457843962963	family.Bifidobacteriaceae.id.433	3.93671357905127e-12	0.0511774498261675	48.1557573307834
1140	rs1123848	2	136945029	0.0126834010979051	family.Bifidobacteriaceae.id.433	9.8616258724013e-08	0.0393237113817001	28.4009626786357
1141	rs11655079	17	75348675	0.0129951630912146	family.Bifidobacteriaceae.id.433	6.46758726244048e-06	-0.0332895292186153	20.3445844732675
1142	rs11678502	2	136994454	0.0121838361729137	family.Bifidobacteriaceae.id.433	5.60549709854416e-06	0.0335125452375945	20.6183933676777
1143	rs11681248	2	136820076	0.0124222701881273	family.Bifidobacteriaceae.id.433	4.10577139816755e-14	0.0557227537730039	57.1173044067707
1144	rs11693502	2	136808949	0.0125160969645918	family.Bifidobacteriaceae.id.433	2.3378309456148e-12	0.0517162413953785	49.1777871818805
1145	rs11742144	5	422178	0.0121319489493869	family.Bifidobacteriaceae.id.433	2.90581142585253e-06	0.0345196676400756	21.8777672015826
1146	rs11745923	5	475408	0.0121021446485656	family.Bifidobacteriaceae.id.433	1.66324973621778e-06	0.0353539373914975	22.9493669381241
1147	rs12446429	16	898055	0.0190730289859381	family.Bifidobacteriaceae.id.433	2.16309513372083e-05	0.0313493843581667	18.0400205933144
1148	rs12465599	2	137074850	0.0117671733003371	family.Bifidobacteriaceae.id.433	6.6089026151814e-06	0.0332557131384161	20.3032269651492
1149	rs12465802	2	136381348	0.0125965678310204	family.Bifidobacteriaceae.id.433	3.33099258321241e-18	0.0641103608045094	75.6827840051576
1150	rs12988076	2	136569848	0.0130076266493257	family.Bifidobacteriaceae.id.433	2.69451736028997e-13	0.0538940759682914	53.4191906366823
1151	rs13008147	2	136857158	0.0134900063803116	family.Bifidobacteriaceae.id.433	1.30629480754425e-07	-0.0389457931860365	27.8568690058471
1152	rs13020688	2	192878532	0.0122081355228055	family.Bifidobacteriaceae.id.433	1.71788212154941e-06	0.0353061131400151	22.8872430036105
1153	rs13023281	2	136043944	0.0134153524791928	family.Bifidobacteriaceae.id.433	2.58320595498444e-15	-0.0583090885632416	62.560983803774
1154	rs13389481	2	135796410	0.0169080664640378	family.Bifidobacteriaceae.id.433	9.05757450399176e-10	0.0451855667847697	37.5179463233861
1155	rs13402101	2	135785066	0.016618246425958	family.Bifidobacteriaceae.id.433	1.3174271903153e-09	0.0447443347600618	36.7873439368493
1156	rs13404551	2	136721995	0.0128981675303102	family.Bifidobacteriaceae.id.433	1.59157139700253e-17	0.0627943191125465	72.5953064695244
1157	rs13410301	2	135353183	0.0118424292866784	family.Bifidobacteriaceae.id.433	4.77736810493479e-06	0.0337601424222428	20.9245331321865
1158	rs13412397	2	136470714	0.0132123720632837	family.Bifidobacteriaceae.id.433	4.58522498659237e-12	0.0510187398369427	47.8567637910894
1159	rs13424016	2	135406395	0.0119611136282691	family.Bifidobacteriaceae.id.433	9.85741625820922e-06	0.0326243841493889	19.5388545778742
1160	rs13427494	2	136166536	0.0167831697746012	family.Bifidobacteriaceae.id.433	2.81257226085744e-09	0.043838135005414	35.309496955376
1161	rs1375131	2	135954797	0.0125036012494871	family.Bifidobacteriaceae.id.433	1.8886024079591e-18	0.064581249419355	76.8033158373764
1162	rs1438305	2	136502792	0.0132487693707524	family.Bifidobacteriaceae.id.433	3.02448952570888e-12	0.0514506775714279	48.6726892081567
1163	rs1446524	2	135631331	0.0119457481011376	family.Bifidobacteriaceae.id.433	2.23158357861825e-06	0.0349167330879951	22.3845815349657
1164	rs1446585	2	136407479	0.0127513858834835	family.Bifidobacteriaceae.id.433	1.75025298488461e-18	0.0646441235782172	76.9535628088544
1165	rs1519525	2	136965117	0.0126557512409389	family.Bifidobacteriaceae.id.433	1.75993362902251e-07	0.0385412653662296	27.2803224823761
1166	rs1530559	2	135755629	0.0119721102082487	family.Bifidobacteriaceae.id.433	6.9690089601488e-10	0.0454918230787891	38.0293022914443
1167	rs1561277	2	136092061	0.0126767311171244	family.Bifidobacteriaceae.id.433	4.04567492416174e-15	0.0578973170021038	61.6775465190818
1168	rs182549	2	136616754	0.0126703401741303	family.Bifidobacteriaceae.id.433	2.47237241848798e-20	0.0680725999986895	85.3716727190842
1169	rs1869829	2	135877562	0.0130941973636213	family.Bifidobacteriaceae.id.433	4.03711170503186e-11	0.0487001792857442	43.5957678546106
1170	rs1900741	2	136002500	0.0142631815876795	family.Bifidobacteriaceae.id.433	6.68771448008025e-09	0.0427807303358244	33.6235780715747
1171	rs1942055	2	135498924	0.0121331497885588	family.Bifidobacteriaceae.id.433	1.28464957437907e-07	0.0389683513660731	27.8891979523122
1172	rs1961273	2	137602926	0.0131699046910986	family.Bifidobacteriaceae.id.433	1.74176284217115e-07	0.038555417194198	27.3003899171959
1173	rs1979033	2	135705558	0.0119649791902417	family.Bifidobacteriaceae.id.433	3.41128221619268e-10	0.0463165792689122	39.4237182635723
1174	rs2016636	2	136058820	0.0131322870433453	family.Bifidobacteriaceae.id.433	1.73808787579243e-10	0.0470822881976462	40.7409243765621
1175	rs218174	2	136658345	0.0129156764090734	family.Bifidobacteriaceae.id.433	1.56235949678166e-16	0.0608218306363038	68.0895565745902
1176	rs2236783	2	136594158	0.013023512101074	family.Bifidobacteriaceae.id.433	2.89954935300704e-14	0.0560544420991951	57.8014565692319
1177	rs2322445	2	135921839	0.0165580124748665	family.Bifidobacteriaceae.id.433	1.73846712882499e-08	0.0415847722691769	31.766714220026
1178	rs2322660	2	136557319	0.0130033594470206	family.Bifidobacteriaceae.id.433	3.23729228303185e-13	0.0537124430238196	53.0586923449545
1179	rs2680880	2	136873549	0.0120695921686991	family.Bifidobacteriaceae.id.433	2.83599993014269e-11	0.0490837948780826	44.2869535145428
1180	rs28453840	2	136522941	0.0132379852209376	family.Bifidobacteriaceae.id.433	4.1034006528711e-12	0.0511343367459853	48.0744438221713
1181	rs2874739	2	135818907	0.0165212751998016	family.Bifidobacteriaceae.id.433	5.2137591583875e-10	0.0458285485902397	38.5955526044081
1182	rs309134	2	136755684	0.0130931365670599	family.Bifidobacteriaceae.id.433	3.25336558583026e-16	0.0601748491533358	66.6434434260841
1183	rs309137	2	136765951	0.0128805280968084	family.Bifidobacteriaceae.id.433	1.78832765628406e-14	0.0565121091320766	58.752207796229
1184	rs309160	2	136685228	0.0129098327825176	family.Bifidobacteriaceae.id.433	7.98324968954051e-17	0.0614081747993626	69.4136931216451
1185	rs309168	2	136670298	0.0129126642248613	family.Bifidobacteriaceae.id.433	1.32709321019026e-16	0.0609648657303185	68.4113825855775
1186	rs313519	2	136439517	0.013198364579027	family.Bifidobacteriaceae.id.433	3.439856463276e-12	0.0513174687643139	48.4203179906342
1187	rs35564151	2	135372951	0.0120378285789605	family.Bifidobacteriaceae.id.433	6.21091375362242e-07	0.0367836789921044	24.8456470495178
1188	rs3806502	2	136288273	0.0167782960639374	family.Bifidobacteriaceae.id.433	9.30645179990275e-09	0.0423707015245224	32.9809876508116
1189	rs4072434	2	137014023	0.0121800289603632	family.Bifidobacteriaceae.id.433	6.30339982132803e-06	0.0333297176926859	20.3937904056823
1190	rs4567981	2	49906864	0.0117388408530626	family.Bifidobacteriaceae.id.433	8.57486245771596e-07	0.0363213484452211	24.2241871162576
1191	rs4954193	2	135642180	0.0119355324748321	family.Bifidobacteriaceae.id.433	2.36035300443832e-06	0.0348327097666174	22.276848320383
1192	rs4954274	2	136397433	0.019965752537571	family.Bifidobacteriaceae.id.433	7.89380352815002e-06	0.0329765487019868	19.9634180657931
1193	rs4954280	2	136420690	0.013192725062413	family.Bifidobacteriaceae.id.433	6.80355154461398e-12	0.0506058005261864	47.0832245909564
1194	rs4954567	2	136901587	0.0125803420013671	family.Bifidobacteriaceae.id.433	9.06394655179446e-09	0.0424036037245641	33.0323214158398
1195	rs4954569	2	136913375	0.012575316338854	family.Bifidobacteriaceae.id.433	2.78124688702016e-08	0.0409843278304214	30.8544426861097
1196	rs4954572	2	136926719	0.0126533208198446	family.Bifidobacteriaceae.id.433	5.87937871775371e-08	0.0400101509701162	29.4027620684511
1197	rs4957061	5	521096	0.0116907308876385	family.Bifidobacteriaceae.id.433	1.09047340110709e-06	0.0359731840159323	23.7614039969766
1198	rs4988163	2	136628121	0.0159372332192018	family.Bifidobacteriaceae.id.433	7.89303552347468e-06	0.0329767021850183	19.9636041003447
1199	rs540489	17	72897722	0.0138169513948767	family.Bifidobacteriaceae.id.433	4.69794080590516e-06	-0.0337860124507954	20.9566505635059
1200	rs55842567	5	437586	0.0121195413979625	family.Bifidobacteriaceae.id.433	2.68206363121006e-06	0.0346406269520706	22.0315427847042
1201	rs55888705	4	1517826	0.0120586152867048	family.Bifidobacteriaceae.id.433	8.54695110788248e-06	0.0328509240873264	19.811441942747
1202	rs56108664	5	537890	0.0157213353958519	family.Bifidobacteriaceae.id.433	2.10469690642353e-06	0.0350042111396625	22.4970214801188
1203	rs57829242	2	135984172	0.0167536347737696	family.Bifidobacteriaceae.id.433	1.91356668544085e-09	0.0443005308789327	36.0597728086677
1204	rs62181700	2	189805784	0.0130606310141563	family.Bifidobacteriaceae.id.433	3.72193206659152e-06	-0.0341434809590239	21.4029750830148
1205	rs632632	2	136638216	0.0129145159838556	family.Bifidobacteriaceae.id.433	5.73314266828424e-16	0.0596703630142071	65.5267179527935
1206	rs638382	2	135288740	0.0122473883403659	family.Bifidobacteriaceae.id.433	8.54874912493508e-07	-0.0363257462829378	24.2300614172007
1207	rs6706537	2	135618982	0.011947871004631	family.Bifidobacteriaceae.id.433	2.6021692952221e-06	0.0346861772625932	22.0895909868539
1208	rs6708336	2	135719132	0.0118992347171542	family.Bifidobacteriaceae.id.433	4.63382427783502e-07	0.0371989061760617	25.4105276229677
1209	rs6716536	2	136787402	0.0127132776523861	family.Bifidobacteriaceae.id.433	1.47288402725027e-14	0.0566948649457202	59.1340498406303
1210	rs6721838	2	135935049	0.0166060390738432	family.Bifidobacteriaceae.id.433	2.51837706061332e-09	0.0439712618874081	35.5246931832349
1211	rs6723108	2	135479980	0.0121263641109655	family.Bifidobacteriaceae.id.433	2.00228360015755e-09	0.0442463598224385	35.9714654661709
1212	rs6727889	2	136110129	0.0167910383115632	family.Bifidobacteriaceae.id.433	1.11544021044538e-08	0.0421443321604101	32.6288957596381
1213	rs6730157	2	135907088	0.0125014153219806	family.Bifidobacteriaceae.id.433	2.06300078983539e-18	0.0645081767270397	76.6288847588158
1214	rs6733130	2	135666553	0.0119212855007152	family.Bifidobacteriaceae.id.433	1.41164540721956e-06	0.0355957203176062	23.2647378913555
1215	rs6738563	2	135689188	0.0119730561172504	family.Bifidobacteriaceae.id.433	1.38709113939361e-09	0.044683324373487	36.686890236302
1216	rs6739713	2	136488978	0.0133800959899423	family.Bifidobacteriaceae.id.433	3.37838590026229e-09	0.043616414227552	34.9525504166567
1217	rs6754311	2	136707982	0.0126498584141729	family.Bifidobacteriaceae.id.433	3.90834713798834e-19	0.065871017830686	79.9151679693344
1218	rs6759321	2	136322676	0.0126993392422491	family.Bifidobacteriaceae.id.433	1.32752808236007e-15	0.0589149057356164	63.8722751718778
1219	rs677208	18	4304187	0.0164820715601647	family.Bifidobacteriaceae.id.433	9.84747117548541e-06	0.032625992261402	19.5407828854478
1220	rs687670	2	136740900	0.0129108840103722	family.Bifidobacteriaceae.id.433	7.78461990896177e-18	0.0633994386448949	74.0068557193083
1221	rs6889494	5	450102	0.0120906400609918	family.Bifidobacteriaceae.id.433	5.20955833664092e-06	0.0336262126177335	20.7586555175059
1222	rs6899771	6	97406220	0.0202603533106968	family.Bifidobacteriaceae.id.433	6.39735136312178e-06	-0.033306600147907	20.3654784791277
1223	rs71348714	2	136455600	0.0131960933952729	family.Bifidobacteriaceae.id.433	3.68050415505436e-12	0.0512473379554579	48.2877170877286
1224	rs72847650	2	137051974	0.0124040801530088	family.Bifidobacteriaceae.id.433	8.71597771850295e-07	-0.0362978036012392	24.1927498444935
1225	rs7322849	13	112859829	0.0200995509143769	family.Bifidobacteriaceae.id.433	3.66295302544405e-08	0.040628534786487	30.3201790573305
1226	rs73797465	5	142793467	0.0208421222407667	family.Bifidobacteriaceae.id.433	6.10764325219884e-06	-0.0333789633208169	20.4541670341326
1227	rs745500	2	136583192	0.0130067051843393	family.Bifidobacteriaceae.id.433	1.85916008922801e-13	0.0542595422926213	54.1482856925697
1228	rs7568525	2	135849613	0.0165712982585253	family.Bifidobacteriaceae.id.433	8.67054054759677e-10	0.0452367269962802	37.6031262132927
1229	rs7570971	2	135837906	0.0125178226842071	family.Bifidobacteriaceae.id.433	2.52198856391326e-19	0.0662252466868136	80.7807811328489
1230	rs7572152	2	136068890	0.018934281396688	family.Bifidobacteriaceae.id.433	1.98792312896783e-05	0.0314886601369901	18.2008287542259
1231	rs7573600	2	135861497	0.0165332333684082	family.Bifidobacteriaceae.id.433	1.22217834565374e-09	0.0448330482083995	36.9336572901979
1232	rs7589297	2	135652399	0.0119138440799769	family.Bifidobacteriaceae.id.433	2.42544539469862e-06	0.0347918970462563	22.2246130861918
1233	rs7603805	2	135893853	0.0165245069492638	family.Bifidobacteriaceae.id.433	1.39659584367752e-09	0.0446752328256203	36.6735778666882
1234	rs7605229	2	136228887	0.0167903975959744	family.Bifidobacteriaceae.id.433	7.91259524692879e-09	0.0425725068242287	33.2964746105406
1235	rs76671854	5	169748189	0.0183176839751201	family.Bifidobacteriaceae.id.433	1.08826518068975e-06	-0.0359761333882174	23.7653055101393
1236	rs857444	6	14617591	0.0120669365001091	family.Bifidobacteriaceae.id.433	4.4161734034275e-06	0.033881292977893	21.0751537044371
1237	rs935613	2	136022798	0.0131299872087549	family.Bifidobacteriaceae.id.433	1.52951559075482e-10	0.0472261011204737	40.9907481058481
1238	rs998451	2	135429288	0.0121453648124669	family.Bifidobacteriaceae.id.433	2.14295041519455e-08	0.0413185020890347	31.3605142133354
1239	rs10171677	2	135446390	0.0120936634605472	genus.Bifidobacterium.id.436	7.77289966900924e-08	0.0396409983148929	28.861847369268
1240	rs10187402	2	135771974	0.013204372870475	genus.Bifidobacterium.id.436	1.26573434566005e-10	0.0474382877072242	41.3607506029265
1241	rs10209482	2	136191314	0.0168613474394449	genus.Bifidobacterium.id.436	1.09302305193343e-08	0.0421697627972982	32.6683555189647
1242	rs10841473	12	20378911	0.0129438494819259	genus.Bifidobacterium.id.436	1.41828277110049e-06	-0.0355888266944808	23.2557162353056
1243	rs10928513	2	135456759	0.0121430737804264	genus.Bifidobacterium.id.436	1.01378966368893e-08	0.0422638980401854	32.8146302373498
1244	rs10928519	2	135603959	0.0120000807235423	genus.Bifidobacterium.id.436	3.60749882583138e-06	0.0341911521028083	21.4628524915007
1245	rs10928546	2	136544197	0.013310859617758	genus.Bifidobacterium.id.436	2.79501241296633e-12	0.0515321899556218	48.8274448723952
1246	rs1123848	2	136945029	0.012742353282313	genus.Bifidobacterium.id.436	1.34415211172097e-07	0.0389071945485312	27.8015955811309
1247	rs11681248	2	136820076	0.0124785181222444	genus.Bifidobacterium.id.436	1.32439819870588e-14	0.0567946953755269	59.3431585723642
1248	rs11693502	2	136808949	0.0125730402602877	genus.Bifidobacterium.id.436	7.82821751547062e-13	0.0528299935720157	51.3247565709038
1249	rs117761464	21	31847241	0.0503201677085352	genus.Bifidobacterium.id.436	4.55251003723735e-06	0.0338344851299028	21.0168955395061
1250	rs12465599	2	137074850	0.0118217443489597	genus.Bifidobacterium.id.436	5.83680395666095e-06	0.0334496475425283	20.5409845227451
1251	rs12465802	2	136381348	0.01265538540766	genus.Bifidobacterium.id.436	8.9622094285873e-19	0.0651947010562232	78.2755994213805
1252	rs12988076	2	136569848	0.0130713800086104	genus.Bifidobacterium.id.436	4.7359653294137e-13	0.0533339785682436	52.3114850571681
1253	rs13008147	2	136857158	0.0135488957741383	genus.Bifidobacterium.id.436	2.40072946973854e-07	-0.0381155856841519	26.6801682692656
1254	rs13020688	2	192878532	0.0122617477438803	genus.Bifidobacterium.id.436	4.45292478153938e-06	0.0338685404674191	21.0592736065179
1255	rs13023281	2	136043944	0.0134758873502845	genus.Bifidobacterium.id.436	1.56827003705125e-14	-0.0566358323777237	59.0105732301148
1256	rs13389481	2	135796410	0.0169926951219958	genus.Bifidobacterium.id.436	5.92399843657661e-09	0.0429302611598779	33.8594715478804
1257	rs13402101	2	135785066	0.0167022160473312	genus.Bifidobacterium.id.436	8.57943278369574e-09	0.0424719847988126	33.1391374370988
1258	rs13404551	2	136721995	0.0129597151867145	genus.Bifidobacterium.id.436	1.55937548783865e-17	0.0628116912016565	72.6356382241028
1259	rs13410301	2	135353183	0.0118965023305431	genus.Bifidobacterium.id.436	2.90684278795757e-06	0.0345191310516997	21.8770862408445
1260	rs13412397	2	136470714	0.0132777622361299	genus.Bifidobacterium.id.436	3.55974645804783e-12	0.0512819487473293	48.3531350711374
1261	rs13424016	2	135406395	0.0120150412573532	genus.Bifidobacterium.id.436	2.39249876006033e-06	0.0348124212707424	22.2508738632805
1262	rs13427494	2	136166536	0.0168657213413441	genus.Bifidobacterium.id.436	1.10627017374465e-08	0.0421546743416125	32.6449404395739
1263	rs1375131	2	135954797	0.0125611471230035	genus.Bifidobacterium.id.436	4.46436374714005e-19	0.0657630864875432	79.652359851779
1264	rs1438305	2	136502792	0.0133141861679735	genus.Bifidobacterium.id.436	2.23242027420361e-12	0.0517636798844791	49.2682910743268
1265	rs1446524	2	135631331	0.0120000420208285	genus.Bifidobacterium.id.436	7.59673816825048e-07	0.0364956069510665	24.4574956492283
1266	rs1446585	2	136407479	0.012810188377001	genus.Bifidobacterium.id.436	6.82378956628995e-19	0.0654176199149169	78.8141113149185
1267	rs1519525	2	136965117	0.0127151433425974	genus.Bifidobacterium.id.436	2.30551838717401e-07	0.0381713181162264	26.7583624805659
1268	rs1530559	2	135755629	0.0120245290853382	genus.Bifidobacterium.id.436	2.92421374576696e-10	0.0464925973396493	39.7245838916682
1269	rs1561277	2	136092061	0.0127357448155568	genus.Bifidobacterium.id.436	4.90306453012892e-15	0.0577200076926869	61.2990917545951
1270	rs17789633	2	135386474	0.0120135495679672	genus.Bifidobacterium.id.436	4.97453596760062e-06	0.0336976621954251	20.847066357794
1271	rs182549	2	136616754	0.0127293739894414	genus.Bifidobacterium.id.436	5.26662790456344e-21	0.0692754227792383	88.4299890457251
1272	rs1869829	2	135877562	0.0131594930421826	genus.Bifidobacterium.id.436	5.86906649791566e-11	0.0482904994206785	42.8636655485726
1273	rs1900741	2	136002500	0.0143316352169155	genus.Bifidobacterium.id.436	2.0171281831004e-09	0.044237524620976	35.957073026975
1274	rs1942055	2	135498924	0.0121874828397308	genus.Bifidobacterium.id.436	4.19035877650678e-08	0.040453652134612	30.0592917626953
1275	rs1961273	2	137602926	0.0132318962594856	genus.Bifidobacterium.id.436	3.50540647773143e-07	0.0375904933629511	25.9490899542883
1276	rs1979033	2	135705558	0.0120178772465268	genus.Bifidobacterium.id.436	7.8700699860611e-11	0.0479669162017807	42.2898312683636
1277	rs2016636	2	136058820	0.0131982820293589	genus.Bifidobacterium.id.436	3.01765528679163e-10	0.0464567124636191	39.6631528786795
1278	rs218174	2	136658345	0.0129769810048236	genus.Bifidobacterium.id.436	2.32885685015363e-16	0.0604705786086715	67.3025017515037
1279	rs2236783	2	136594158	0.0130873522354355	genus.Bifidobacterium.id.436	5.86478239990951e-14	0.0553807169051365	56.4161120935212
1280	rs2322445	2	135921839	0.0166403947623271	genus.Bifidobacterium.id.436	6.64862629944805e-08	0.0398479714086074	29.1645009844453
1281	rs2322660	2	136557319	0.0130671170232308	genus.Bifidobacterium.id.436	5.41595126387393e-13	0.0531998882645487	52.0480309063403
1282	rs2680880	2	136873549	0.01212498253443	genus.Bifidobacterium.id.436	5.22406349236712e-11	0.0484183288579937	43.0914280581138
1283	rs2686790	7	48090746	0.0157925946124653	genus.Bifidobacterium.id.436	7.4860644047013e-06	0.0330601122148559	20.0648328393119
1284	rs28453840	2	136522941	0.0133031352400852	genus.Bifidobacterium.id.436	3.52491109512462e-12	0.0512921471091132	48.372419544941
1285	rs2874739	2	135818907	0.0166029474907767	genus.Bifidobacterium.id.436	4.54492525111816e-09	0.0432553230598084	34.375135948087
1286	rs309134	2	136755684	0.0131553071156328	genus.Bifidobacterium.id.436	3.07626594254187e-16	0.0602244626199405	66.7537824224429
1287	rs309137	2	136765951	0.0129413395906119	genus.Bifidobacterium.id.436	1.41222578811444e-14	0.0567343946746077	59.2168057973815
1288	rs309160	2	136685228	0.0129713948293317	genus.Bifidobacterium.id.436	1.00958425390955e-16	0.0612037814397078	68.9506491268198
1289	rs309168	2	136670298	0.0129742001420768	genus.Bifidobacterium.id.436	1.90378229496435e-16	0.0606481668680482	67.6998478391102
1290	rs313519	2	136439517	0.0132635943225881	genus.Bifidobacterium.id.436	2.74885201755061e-12	0.0515493772238148	48.8601074361372
1291	rs35564151	2	135372951	0.0120893780116964	genus.Bifidobacterium.id.436	1.25924288685778e-07	0.0389953034856969	27.9278487072446
1292	rs3806502	2	136288273	0.0168615458459479	genus.Bifidobacterium.id.436	3.31773496478707e-08	0.0407567713162052	30.5122002716257
1293	rs4567981	2	49906864	0.0117923089016579	genus.Bifidobacterium.id.436	1.87425754458511e-06	0.0351768937447944	22.7198090525512
1294	rs4954193	2	135642180	0.0119898805833637	genus.Bifidobacterium.id.436	8.30067965956569e-07	0.0363681817985599	24.2867803227894
1295	rs4954280	2	136420690	0.0132578937521626	genus.Bifidobacterium.id.436	5.53556638564073e-12	0.0508220408141475	47.4875048873276
1296	rs4954567	2	136901587	0.0126388325466943	genus.Bifidobacterium.id.436	7.29613838151486e-09	0.0426730487313149	33.4542176615158
1297	rs4954569	2	136913375	0.0126337802029298	genus.Bifidobacterium.id.436	2.98454809773852e-08	0.0408934549952454	30.7175409069571
1298	rs4954572	2	136926719	0.0127113028190325	genus.Bifidobacterium.id.436	4.84528497693427e-08	0.0402640458344559	29.777719772431
1299	rs4957061	5	521096	0.0117431074198851	genus.Bifidobacterium.id.436	5.38024570631678e-06	0.0335762307473257	20.6969206153513
1300	rs4988163	2	136628121	0.016018513737569	genus.Bifidobacterium.id.436	3.28032202855297e-06	0.0343359068148697	21.6451862519735
1301	rs540489	17	72897722	0.0138745914671867	genus.Bifidobacterium.id.436	4.31205616720973e-06	-0.0339179808522714	21.1208728710276
1302	rs55888705	4	1517826	0.0121138646182753	genus.Bifidobacterium.id.436	6.48678903379261e-06	0.0332848930698717	20.3389119054126
1303	rs56108664	5	537890	0.0157925888415359	genus.Bifidobacterium.id.436	3.79622871935468e-06	0.0341132766082073	21.3650803018229
1304	rs5746486	22	18354272	0.0120800568899063	genus.Bifidobacterium.id.436	9.04392568222322e-06	-0.0327613401009044	19.7034223103551
1305	rs57829242	2	135984172	0.0168364954483553	genus.Bifidobacterium.id.436	8.24408139697912e-09	0.042521548960655	33.2166684914183
1306	rs62181700	2	189805784	0.0131205260142945	genus.Bifidobacterium.id.436	1.92817525361932e-06	-0.0351347316667965	22.6653117139332
1307	rs632632	2	136638216	0.0129773816043704	genus.Bifidobacterium.id.436	1.56002483388696e-15	0.058768607092151	63.5543532500118
1308	rs638382	2	135288740	0.0123007624298851	genus.Bifidobacterium.id.436	1.21485486749371e-07	-0.0390436793238734	27.9972896365393
1309	rs6706537	2	135618982	0.0120021707000499	genus.Bifidobacterium.id.436	9.03273149050377e-07	0.0362462629572623	24.1240038772246
1310	rs6708336	2	135719132	0.0119536021418795	genus.Bifidobacterium.id.436	1.52076652298626e-07	0.0387399845284731	27.5627868821558
1311	rs6716536	2	136787402	0.0127700752319668	genus.Bifidobacterium.id.436	3.08428651099945e-15	0.058146703240363	62.2118356226226
1312	rs6721838	2	135935049	0.016688683559262	genus.Bifidobacterium.id.436	8.64904545709454e-09	0.0424619325919805	33.123424317926
1313	rs6723108	2	135479980	0.0121796523701405	genus.Bifidobacterium.id.436	2.75223631232114e-10	0.0465616712434239	39.8429656013222
1314	rs6727889	2	136110129	0.0168737991356634	genus.Bifidobacterium.id.436	5.505996408403e-08	0.0400964386814919	29.529925936694
1315	rs6730157	2	135907088	0.0125592991251372	genus.Bifidobacterium.id.436	8.00714461741056e-19	0.0652869383411269	78.4981930899303
1316	rs6733130	2	135666553	0.0119757602359684	genus.Bifidobacterium.id.436	5.25479791370968e-07	0.0370211757724962	25.1679603878213
1317	rs6738563	2	135689188	0.0120259852688998	genus.Bifidobacterium.id.436	3.4278345528484e-10	0.0463110385078671	39.4142661924363
1318	rs6739713	2	136488978	0.0134475655495656	genus.Bifidobacterium.id.436	2.33130437483159e-09	0.0440640381900579	35.6750525368945
1319	rs6754311	2	136707982	0.0127077670262126	genus.Bifidobacterium.id.436	3.2892411817863e-20	0.0678482207370692	84.807201692462
1320	rs6759321	2	136322676	0.0127587102531525	genus.Bifidobacterium.id.436	1.50891961623912e-15	0.0587988309946031	63.6199672012043
1321	rs687670	2	136740900	0.0129721766381837	genus.Bifidobacterium.id.436	8.58686062997538e-18	0.0633167858753051	73.8132423440268
1322	rs71348714	2	136455600	0.0132611251011241	genus.Bifidobacterium.id.436	2.47473230453407e-12	0.0516576692428546	49.0661580168724
1323	rs72847650	2	137051974	0.0124576376348002	genus.Bifidobacterium.id.436	1.45105227798626e-06	-0.0355552402069449	23.211786860129
1324	rs7322849	13	112859829	0.0201812621619254	genus.Bifidobacterium.id.436	2.53379195033128e-08	0.0411040616063648	31.0352911676125
1325	rs73797465	5	142793467	0.0209236503498442	genus.Bifidobacterium.id.436	5.18002944714804e-06	-0.0336350182379802	20.7695413006106
1326	rs745500	2	136583192	0.0130705021116694	genus.Bifidobacterium.id.436	3.64452277575018e-13	0.0535948525901282	52.8259597357956
1327	rs75344046	21	31861790	0.0505978672851669	genus.Bifidobacterium.id.436	4.3865735129304e-06	0.0338916380946256	21.088040400922
1328	rs7568525	2	135849613	0.0166535160020565	genus.Bifidobacterium.id.436	9.62202229981684e-09	0.0423291121480726	32.9161576453173
1329	rs7570971	2	135837906	0.012574753369833	genus.Bifidobacterium.id.436	2.00653628282447e-19	0.0664093813028639	81.2326087857575
1330	rs7573600	2	135861497	0.0166153391353547	genus.Bifidobacterium.id.436	1.14546838766299e-08	0.0421110346347859	32.5772654898268
1331	rs7589297	2	135652399	0.0119679846251247	genus.Bifidobacterium.id.436	8.30803762830225e-07	0.0363669056484781	24.2850736618809
1332	rs7603805	2	135893853	0.0166075067841579	genus.Bifidobacterium.id.436	1.23806060004613e-08	0.0420134555598198	32.4261986273476
1333	rs7605229	2	136228887	0.0168730147440683	genus.Bifidobacterium.id.436	3.01364213627047e-08	0.0408809442900246	30.6987172321143
1334	rs76671854	5	169748189	0.0184003195669723	genus.Bifidobacterium.id.436	4.26478410413964e-06	-0.0339349191166658	21.1419975255429
1335	rs857444	6	14617591	0.0121219243778603	genus.Bifidobacterium.id.436	4.12143020229907e-06	0.033987407294829	21.2075257491468
1336	rs935613	2	136022798	0.0131955823961773	genus.Bifidobacterium.id.436	1.79068827797714e-10	0.0470486861306686	40.6826635403682
1337	rs998451	2	135429288	0.0121982346491378	genus.Bifidobacterium.id.436	2.47518399752891e-09	0.0439920722229479	35.5583919919046
1338	rs10171677	2	135446390	0.0120413691146276	order.Bifidobacteriales.id.432	2.89692075377481e-07	0.0378558260958363	26.3172340049239
1339	rs10187402	2	135771974	0.0131389677494303	order.Bifidobacteriales.id.432	6.4075396629961e-11	0.0481939002065745	42.6919512366243
1340	rs10209482	2	136191314	0.0167782372735327	order.Bifidobacteriales.id.432	2.20277869997359e-09	0.0441320809093481	35.7855300380641
1341	rs10831953	11	13098051	0.012374595708311	order.Bifidobacteriales.id.432	1.3998848634974e-05	0.0320611012576275	18.8692868617856
1342	rs10841473	12	20378911	0.012884445476485	order.Bifidobacteriales.id.432	1.95600858139967e-06	-0.0351134080307193	22.6377744809977
1343	rs10857328	4	161211924	0.0126395166898001	order.Bifidobacteriales.id.432	8.73313690176274e-06	0.0328167932282617	19.7702523017975
1344	rs10928513	2	135456759	0.0120900680494492	order.Bifidobacteriales.id.432	4.39854968784381e-08	0.0403904369457124	29.9652670390384
1345	rs10928519	2	135603959	0.0119456567441396	order.Bifidobacteriales.id.432	9.32512782829369e-06	0.0327127130276518	19.6449122287587
1346	rs10928546	2	136544197	0.0132457843962963	order.Bifidobacteriales.id.432	3.93671357905127e-12	0.0511774498261675	48.1557573307834
1347	rs1123848	2	136945029	0.0126834010979051	order.Bifidobacteriales.id.432	9.8616258724013e-08	0.0393237113817001	28.4009626786357
1348	rs11655079	17	75348675	0.0129951630912146	order.Bifidobacteriales.id.432	6.46758726244048e-06	-0.0332895292186153	20.3445844732675
1349	rs11678502	2	136994454	0.0121838361729137	order.Bifidobacteriales.id.432	5.60549709854416e-06	0.0335125452375945	20.6183933676777
1350	rs11681248	2	136820076	0.0124222701881273	order.Bifidobacteriales.id.432	4.10577139816755e-14	0.0557227537730039	57.1173044067707
1351	rs11693502	2	136808949	0.0125160969645918	order.Bifidobacteriales.id.432	2.3378309456148e-12	0.0517162413953785	49.1777871818805
1352	rs11742144	5	422178	0.0121319489493869	order.Bifidobacteriales.id.432	2.90581142585253e-06	0.0345196676400756	21.8777672015826
1353	rs11745923	5	475408	0.0121021446485656	order.Bifidobacteriales.id.432	1.66324973621778e-06	0.0353539373914975	22.9493669381241
1354	rs12446429	16	898055	0.0190730289859381	order.Bifidobacteriales.id.432	2.16309513372083e-05	0.0313493843581667	18.0400205933144
1355	rs12465599	2	137074850	0.0117671733003371	order.Bifidobacteriales.id.432	6.6089026151814e-06	0.0332557131384161	20.3032269651492
1356	rs12465802	2	136381348	0.0125965678310204	order.Bifidobacteriales.id.432	3.33099258321241e-18	0.0641103608045094	75.6827840051576
1357	rs12988076	2	136569848	0.0130076266493257	order.Bifidobacteriales.id.432	2.69451736028997e-13	0.0538940759682914	53.4191906366823
1358	rs13008147	2	136857158	0.0134900063803116	order.Bifidobacteriales.id.432	1.30629480754425e-07	-0.0389457931860365	27.8568690058471
1359	rs13020688	2	192878532	0.0122081355228055	order.Bifidobacteriales.id.432	1.71788212154941e-06	0.0353061131400151	22.8872430036105
1360	rs13023281	2	136043944	0.0134153524791928	order.Bifidobacteriales.id.432	2.58320595498444e-15	-0.0583090885632416	62.560983803774
1361	rs13389481	2	135796410	0.0169080664640378	order.Bifidobacteriales.id.432	9.05757450399176e-10	0.0451855667847697	37.5179463233861
1362	rs13402101	2	135785066	0.016618246425958	order.Bifidobacteriales.id.432	1.3174271903153e-09	0.0447443347600618	36.7873439368493
1363	rs13404551	2	136721995	0.0128981675303102	order.Bifidobacteriales.id.432	1.59157139700253e-17	0.0627943191125465	72.5953064695244
1364	rs13410301	2	135353183	0.0118424292866784	order.Bifidobacteriales.id.432	4.77736810493479e-06	0.0337601424222428	20.9245331321865
1365	rs13412397	2	136470714	0.0132123720632837	order.Bifidobacteriales.id.432	4.58522498659237e-12	0.0510187398369427	47.8567637910894
1366	rs13424016	2	135406395	0.0119611136282691	order.Bifidobacteriales.id.432	9.85741625820922e-06	0.0326243841493889	19.5388545778742
1367	rs13427494	2	136166536	0.0167831697746012	order.Bifidobacteriales.id.432	2.81257226085744e-09	0.043838135005414	35.309496955376
1368	rs1375131	2	135954797	0.0125036012494871	order.Bifidobacteriales.id.432	1.8886024079591e-18	0.064581249419355	76.8033158373764
1369	rs1438305	2	136502792	0.0132487693707524	order.Bifidobacteriales.id.432	3.02448952570888e-12	0.0514506775714279	48.6726892081567
1370	rs1446524	2	135631331	0.0119457481011376	order.Bifidobacteriales.id.432	2.23158357861825e-06	0.0349167330879951	22.3845815349657
1371	rs1446585	2	136407479	0.0127513858834835	order.Bifidobacteriales.id.432	1.75025298488461e-18	0.0646441235782172	76.9535628088544
1372	rs1519525	2	136965117	0.0126557512409389	order.Bifidobacteriales.id.432	1.75993362902251e-07	0.0385412653662296	27.2803224823761
1373	rs1530559	2	135755629	0.0119721102082487	order.Bifidobacteriales.id.432	6.9690089601488e-10	0.0454918230787891	38.0293022914443
1374	rs1561277	2	136092061	0.0126767311171244	order.Bifidobacteriales.id.432	4.04567492416174e-15	0.0578973170021038	61.6775465190818
1375	rs182549	2	136616754	0.0126703401741303	order.Bifidobacteriales.id.432	2.47237241848798e-20	0.0680725999986895	85.3716727190842
1376	rs1869829	2	135877562	0.0130941973636213	order.Bifidobacteriales.id.432	4.03711170503186e-11	0.0487001792857442	43.5957678546106
1377	rs1900741	2	136002500	0.0142631815876795	order.Bifidobacteriales.id.432	6.68771448008025e-09	0.0427807303358244	33.6235780715747
1378	rs1942055	2	135498924	0.0121331497885588	order.Bifidobacteriales.id.432	1.28464957437907e-07	0.0389683513660731	27.8891979523122
1379	rs1961273	2	137602926	0.0131699046910986	order.Bifidobacteriales.id.432	1.74176284217115e-07	0.038555417194198	27.3003899171959
1380	rs1979033	2	135705558	0.0119649791902417	order.Bifidobacteriales.id.432	3.41128221619268e-10	0.0463165792689122	39.4237182635723
1381	rs2016636	2	136058820	0.0131322870433453	order.Bifidobacteriales.id.432	1.73808787579243e-10	0.0470822881976462	40.7409243765621
1382	rs218174	2	136658345	0.0129156764090734	order.Bifidobacteriales.id.432	1.56235949678166e-16	0.0608218306363038	68.0895565745902
1383	rs2236783	2	136594158	0.013023512101074	order.Bifidobacteriales.id.432	2.89954935300704e-14	0.0560544420991951	57.8014565692319
1384	rs2322445	2	135921839	0.0165580124748665	order.Bifidobacteriales.id.432	1.73846712882499e-08	0.0415847722691769	31.766714220026
1385	rs2322660	2	136557319	0.0130033594470206	order.Bifidobacteriales.id.432	3.23729228303185e-13	0.0537124430238196	53.0586923449545
1386	rs2680880	2	136873549	0.0120695921686991	order.Bifidobacteriales.id.432	2.83599993014269e-11	0.0490837948780826	44.2869535145428
1387	rs28453840	2	136522941	0.0132379852209376	order.Bifidobacteriales.id.432	4.1034006528711e-12	0.0511343367459853	48.0744438221713
1388	rs2874739	2	135818907	0.0165212751998016	order.Bifidobacteriales.id.432	5.2137591583875e-10	0.0458285485902397	38.5955526044081
1389	rs309134	2	136755684	0.0130931365670599	order.Bifidobacteriales.id.432	3.25336558583026e-16	0.0601748491533358	66.6434434260841
1390	rs309137	2	136765951	0.0128805280968084	order.Bifidobacteriales.id.432	1.78832765628406e-14	0.0565121091320766	58.752207796229
1391	rs309160	2	136685228	0.0129098327825176	order.Bifidobacteriales.id.432	7.98324968954051e-17	0.0614081747993626	69.4136931216451
1392	rs309168	2	136670298	0.0129126642248613	order.Bifidobacteriales.id.432	1.32709321019026e-16	0.0609648657303185	68.4113825855775
1393	rs313519	2	136439517	0.013198364579027	order.Bifidobacteriales.id.432	3.439856463276e-12	0.0513174687643139	48.4203179906342
1394	rs35564151	2	135372951	0.0120378285789605	order.Bifidobacteriales.id.432	6.21091375362242e-07	0.0367836789921044	24.8456470495178
1395	rs3806502	2	136288273	0.0167782960639374	order.Bifidobacteriales.id.432	9.30645179990275e-09	0.0423707015245224	32.9809876508116
1396	rs4072434	2	137014023	0.0121800289603632	order.Bifidobacteriales.id.432	6.30339982132803e-06	0.0333297176926859	20.3937904056823
1397	rs4567981	2	49906864	0.0117388408530626	order.Bifidobacteriales.id.432	8.57486245771596e-07	0.0363213484452211	24.2241871162576
1398	rs4954193	2	135642180	0.0119355324748321	order.Bifidobacteriales.id.432	2.36035300443832e-06	0.0348327097666174	22.276848320383
1399	rs4954274	2	136397433	0.019965752537571	order.Bifidobacteriales.id.432	7.89380352815002e-06	0.0329765487019868	19.9634180657931
1400	rs4954280	2	136420690	0.013192725062413	order.Bifidobacteriales.id.432	6.80355154461398e-12	0.0506058005261864	47.0832245909564
1401	rs4954567	2	136901587	0.0125803420013671	order.Bifidobacteriales.id.432	9.06394655179446e-09	0.0424036037245641	33.0323214158398
1402	rs4954569	2	136913375	0.012575316338854	order.Bifidobacteriales.id.432	2.78124688702016e-08	0.0409843278304214	30.8544426861097
1403	rs4954572	2	136926719	0.0126533208198446	order.Bifidobacteriales.id.432	5.87937871775371e-08	0.0400101509701162	29.4027620684511
1404	rs4957061	5	521096	0.0116907308876385	order.Bifidobacteriales.id.432	1.09047340110709e-06	0.0359731840159323	23.7614039969766
1405	rs4988163	2	136628121	0.0159372332192018	order.Bifidobacteriales.id.432	7.89303552347468e-06	0.0329767021850183	19.9636041003447
1406	rs540489	17	72897722	0.0138169513948767	order.Bifidobacteriales.id.432	4.69794080590516e-06	-0.0337860124507954	20.9566505635059
1407	rs55842567	5	437586	0.0121195413979625	order.Bifidobacteriales.id.432	2.68206363121006e-06	0.0346406269520706	22.0315427847042
1408	rs55888705	4	1517826	0.0120586152867048	order.Bifidobacteriales.id.432	8.54695110788248e-06	0.0328509240873264	19.811441942747
1409	rs56108664	5	537890	0.0157213353958519	order.Bifidobacteriales.id.432	2.10469690642353e-06	0.0350042111396625	22.4970214801188
1410	rs57829242	2	135984172	0.0167536347737696	order.Bifidobacteriales.id.432	1.91356668544085e-09	0.0443005308789327	36.0597728086677
1411	rs62181700	2	189805784	0.0130606310141563	order.Bifidobacteriales.id.432	3.72193206659152e-06	-0.0341434809590239	21.4029750830148
1412	rs632632	2	136638216	0.0129145159838556	order.Bifidobacteriales.id.432	5.73314266828424e-16	0.0596703630142071	65.5267179527935
1413	rs638382	2	135288740	0.0122473883403659	order.Bifidobacteriales.id.432	8.54874912493508e-07	-0.0363257462829378	24.2300614172007
1414	rs6706537	2	135618982	0.011947871004631	order.Bifidobacteriales.id.432	2.6021692952221e-06	0.0346861772625932	22.0895909868539
1415	rs6708336	2	135719132	0.0118992347171542	order.Bifidobacteriales.id.432	4.63382427783502e-07	0.0371989061760617	25.4105276229677
1416	rs6716536	2	136787402	0.0127132776523861	order.Bifidobacteriales.id.432	1.47288402725027e-14	0.0566948649457202	59.1340498406303
1417	rs6721838	2	135935049	0.0166060390738432	order.Bifidobacteriales.id.432	2.51837706061332e-09	0.0439712618874081	35.5246931832349
1418	rs6723108	2	135479980	0.0121263641109655	order.Bifidobacteriales.id.432	2.00228360015755e-09	0.0442463598224385	35.9714654661709
1419	rs6727889	2	136110129	0.0167910383115632	order.Bifidobacteriales.id.432	1.11544021044538e-08	0.0421443321604101	32.6288957596381
1420	rs6730157	2	135907088	0.0125014153219806	order.Bifidobacteriales.id.432	2.06300078983539e-18	0.0645081767270397	76.6288847588158
1421	rs6733130	2	135666553	0.0119212855007152	order.Bifidobacteriales.id.432	1.41164540721956e-06	0.0355957203176062	23.2647378913555
1422	rs6738563	2	135689188	0.0119730561172504	order.Bifidobacteriales.id.432	1.38709113939361e-09	0.044683324373487	36.686890236302
1423	rs6739713	2	136488978	0.0133800959899423	order.Bifidobacteriales.id.432	3.37838590026229e-09	0.043616414227552	34.9525504166567
1424	rs6754311	2	136707982	0.0126498584141729	order.Bifidobacteriales.id.432	3.90834713798834e-19	0.065871017830686	79.9151679693344
1425	rs6759321	2	136322676	0.0126993392422491	order.Bifidobacteriales.id.432	1.32752808236007e-15	0.0589149057356164	63.8722751718778
1426	rs677208	18	4304187	0.0164820715601647	order.Bifidobacteriales.id.432	9.84747117548541e-06	0.032625992261402	19.5407828854478
1427	rs687670	2	136740900	0.0129108840103722	order.Bifidobacteriales.id.432	7.78461990896177e-18	0.0633994386448949	74.0068557193083
1428	rs6889494	5	450102	0.0120906400609918	order.Bifidobacteriales.id.432	5.20955833664092e-06	0.0336262126177335	20.7586555175059
1429	rs6899771	6	97406220	0.0202603533106968	order.Bifidobacteriales.id.432	6.39735136312178e-06	-0.033306600147907	20.3654784791277
1430	rs71348714	2	136455600	0.0131960933952729	order.Bifidobacteriales.id.432	3.68050415505436e-12	0.0512473379554579	48.2877170877286
1431	rs72847650	2	137051974	0.0124040801530088	order.Bifidobacteriales.id.432	8.71597771850295e-07	-0.0362978036012392	24.1927498444935
1432	rs7322849	13	112859829	0.0200995509143769	order.Bifidobacteriales.id.432	3.66295302544405e-08	0.040628534786487	30.3201790573305
1433	rs73797465	5	142793467	0.0208421222407667	order.Bifidobacteriales.id.432	6.10764325219884e-06	-0.0333789633208169	20.4541670341326
1434	rs745500	2	136583192	0.0130067051843393	order.Bifidobacteriales.id.432	1.85916008922801e-13	0.0542595422926213	54.1482856925697
1435	rs7568525	2	135849613	0.0165712982585253	order.Bifidobacteriales.id.432	8.67054054759677e-10	0.0452367269962802	37.6031262132927
1436	rs7570971	2	135837906	0.0125178226842071	order.Bifidobacteriales.id.432	2.52198856391326e-19	0.0662252466868136	80.7807811328489
1437	rs7572152	2	136068890	0.018934281396688	order.Bifidobacteriales.id.432	1.98792312896783e-05	0.0314886601369901	18.2008287542259
1438	rs7573600	2	135861497	0.0165332333684082	order.Bifidobacteriales.id.432	1.22217834565374e-09	0.0448330482083995	36.9336572901979
1439	rs7589297	2	135652399	0.0119138440799769	order.Bifidobacteriales.id.432	2.42544539469862e-06	0.0347918970462563	22.2246130861918
1440	rs7603805	2	135893853	0.0165245069492638	order.Bifidobacteriales.id.432	1.39659584367752e-09	0.0446752328256203	36.6735778666882
1441	rs7605229	2	136228887	0.0167903975959744	order.Bifidobacteriales.id.432	7.91259524692879e-09	0.0425725068242287	33.2964746105406
1442	rs76671854	5	169748189	0.0183176839751201	order.Bifidobacteriales.id.432	1.08826518068975e-06	-0.0359761333882174	23.7653055101393
1443	rs857444	6	14617591	0.0120669365001091	order.Bifidobacteriales.id.432	4.4161734034275e-06	0.033881292977893	21.0751537044371
1444	rs935613	2	136022798	0.0131299872087549	order.Bifidobacteriales.id.432	1.52951559075482e-10	0.0472261011204737	40.9907481058481
1445	rs998451	2	135429288	0.0121453648124669	order.Bifidobacteriales.id.432	2.14295041519455e-08	0.0413185020890347	31.3605142133354
1464	rs10187402	2	135771974	0.0119011740376367	phylum.Actinobacteria.id.400	2.42308669289505e-07	0.0381028085400934	26.662257760083
1465	rs10209482	2	136191314	0.015206482039868	phylum.Actinobacteria.id.400	2.81046986660175e-06	0.0345700775387282	21.9417876235341
1466	rs10841473	12	20378911	0.0117536958993053	phylum.Actinobacteria.id.400	3.86243590431772e-07	-0.0374548352500922	25.7618729898697
1467	rs10928513	2	135456759	0.0109968988936821	phylum.Actinobacteria.id.400	5.82910641128309e-07	0.0368739845150318	24.9679573806613
1468	rs10928546	2	136544197	0.0119966835669084	phylum.Actinobacteria.id.400	1.46276803995022e-08	0.0418033555082814	32.1021306436767
1469	rs11681248	2	136820076	0.0112795556478526	phylum.Actinobacteria.id.400	8.68952764964241e-10	0.0452341656987809	37.5988594353948
1470	rs11693502	2	136808949	0.0113608532335713	phylum.Actinobacteria.id.400	5.05034842243452e-09	0.043126258645229	34.1699245602579
1471	rs11766971	7	155002747	0.0106460460477829	phylum.Actinobacteria.id.400	7.65276710997551e-06	0.033025434029967	20.0227152335
1472	rs12465802	2	136381348	0.0114196802964536	phylum.Actinobacteria.id.400	2.39200737255489e-12	0.0516926701451547	49.1328487715036
1473	rs12528285	6	92775210	0.0180784132531962	phylum.Actinobacteria.id.400	7.55059017152332e-06	0.033046602544869	20.0484196961693
1474	rs12988076	2	136569848	0.0117814179126011	phylum.Actinobacteria.id.400	3.13329104614441e-10	0.0464137771032931	39.5897150687039
1475	rs13008147	2	136857158	0.0122882526965124	phylum.Actinobacteria.id.400	4.0351746612782e-06	-0.0340198387461612	21.24806525261
1476	rs13023281	2	136043944	0.012215174464302	phylum.Actinobacteria.id.400	3.48055877644214e-11	-0.0488616748101119	43.8860777566382
1477	rs13192624	6	113129609	0.0117742410848835	phylum.Actinobacteria.id.400	8.96556777861505e-06	-0.0327751475945374	19.7200519614644
1478	rs13389481	2	135796410	0.0153389225708274	phylum.Actinobacteria.id.400	1.91470753936734e-06	0.0351451559022361	22.6787796314574
1479	rs13402101	2	135785066	0.0150613491675516	phylum.Actinobacteria.id.400	8.74800680412132e-06	0.0328140973961504	19.7670007628888
1480	rs13404551	2	136721995	0.0116925642064426	phylum.Actinobacteria.id.400	4.13185968686061e-12	0.0511271478966431	48.0608920149323
1481	rs13412397	2	136470714	0.0119679910263477	phylum.Actinobacteria.id.400	1.55229125578403e-08	0.0417282834699498	31.986732810082
1482	rs13427494	2	136166536	0.0152109428634345	phylum.Actinobacteria.id.400	3.12350513443494e-06	0.034410270016988	21.7391554359499
1483	rs1375131	2	135954797	0.0113415994494811	phylum.Actinobacteria.id.400	6.48558403394834e-13	0.0530192315619876	51.6941458868265
1484	rs1397793	5	90471451	0.0111587375008764	phylum.Actinobacteria.id.400	2.97621321377924e-06	-0.0344834524520862	21.8318319617181
1485	rs1438305	2	136502792	0.0119998266482333	phylum.Actinobacteria.id.400	2.11306099394993e-08	0.041336432668838	31.387785138536
1486	rs1446585	2	136407479	0.0115702943664686	phylum.Actinobacteria.id.400	6.14448498502657e-12	0.0507127372130326	47.2829344877489
1487	rs1530559	2	135755629	0.0108963229462144	phylum.Actinobacteria.id.400	5.15298652961406e-07	0.0370488789212019	25.2056929186608
1488	rs1561277	2	136092061	0.0115031171531961	phylum.Actinobacteria.id.400	2.8361259555864e-10	0.0465274665224832	39.784321980427
1489	rs182549	2	136616754	0.0114864226484272	phylum.Actinobacteria.id.400	1.72585893699102e-13	0.0543325246761591	54.2944807013841
1490	rs1869829	2	135877562	0.0118619886041228	phylum.Actinobacteria.id.400	4.47973432389592e-08	0.040366569081067	29.9298050518954
1491	rs1900741	2	136002500	0.0129349516825247	phylum.Actinobacteria.id.400	1.08302666445556e-06	0.0359831532222751	23.7745928387118
1492	rs1942055	2	135498924	0.0110385479096308	phylum.Actinobacteria.id.400	2.46660497636182e-06	0.0347666292810727	22.1923043141645
1493	rs1979033	2	135705558	0.0108886406260819	phylum.Actinobacteria.id.400	1.38207683564457e-06	0.0356268141049165	23.3054520277117
1494	rs2016636	2	136058820	0.0118971516834255	phylum.Actinobacteria.id.400	9.18491769693041e-07	0.0362221158040167	24.0918296898743
1495	rs218174	2	136658345	0.0117079222781196	phylum.Actinobacteria.id.400	9.12459158823064e-12	0.0502964984270762	46.507983936135
1496	rs2236783	2	136594158	0.011796659262257	phylum.Actinobacteria.id.400	9.27460829493204e-11	0.0477848672883558	41.9687018316194
1497	rs2322445	2	135921839	0.01501534318789	phylum.Actinobacteria.id.400	9.29647451600448e-06	0.0327176033552124	19.6507925231752
1498	rs2322660	2	136557319	0.0117772559608986	phylum.Actinobacteria.id.400	4.27792515745417e-10	0.0460567627028707	38.981720228801
1499	rs2680880	2	136873549	0.0109653924047319	phylum.Actinobacteria.id.400	2.17534827650476e-08	0.0412993388140831	31.3313816304944
1500	rs28453840	2	136522941	0.0119920284595048	phylum.Actinobacteria.id.400	2.63301911732205e-08	0.0410547419137791	30.9607333078381
1501	rs2874739	2	135818907	0.0149807462125041	phylum.Actinobacteria.id.400	1.00944117397245e-06	0.0360853724557714	23.9100365347041
1502	rs309134	2	136755684	0.011876689597309	phylum.Actinobacteria.id.400	5.78510678998388e-11	0.0483063380228268	42.8918532902656
1503	rs309137	2	136765951	0.011677113133138	phylum.Actinobacteria.id.400	2.00036385402969e-09	0.0442475070736151	35.9733345373275
1504	rs309160	2	136685228	0.01170145194469	phylum.Actinobacteria.id.400	5.91899941625275e-12	0.0507519217054827	47.356220218678
1505	rs309168	2	136670298	0.0117035313681693	phylum.Actinobacteria.id.400	1.07639343676409e-11	0.0501215760978028	46.1842400702816
1506	rs313519	2	136439517	0.0119537015420362	phylum.Actinobacteria.id.400	8.47393656713902e-09	0.0424873708004633	33.1631953394356
1507	rs3806502	2	136288273	0.015209585007365	phylum.Actinobacteria.id.400	1.54265450875024e-05	0.0319035267329854	18.6840758668227
1508	rs4429415	2	213756191	0.0111343348149913	phylum.Actinobacteria.id.400	1.72987942295314e-07	0.0385647496681519	27.3136275144616
1509	rs4480940	2	213722554	0.0111222745540805	phylum.Actinobacteria.id.400	1.34932697837489e-06	0.0356620088236264	23.351579024105
1510	rs4530308	2	213737688	0.011131281291288	phylum.Actinobacteria.id.400	9.39367545625621e-07	0.0361896116627973	24.0485545059408
1511	rs4954280	2	136420690	0.0119486384310646	phylum.Actinobacteria.id.400	1.15954455776083e-08	0.0420957168497724	32.5535279360917
1512	rs55888705	4	1517826	0.0109975291325724	phylum.Actinobacteria.id.400	1.18789355831892e-06	0.0358484735430125	23.5967276720614
1513	rs57829242	2	135984172	0.0151867368875931	phylum.Actinobacteria.id.400	6.98145648426577e-06	0.0331697726350034	20.1983105942263
1514	rs62448869	7	24464799	0.0108225854238247	phylum.Actinobacteria.id.400	1.25572977107762e-06	-0.0357673183246174	23.4898734607674
1515	rs632632	2	136638216	0.011704531397424	phylum.Actinobacteria.id.400	1.01109590709304e-11	0.0501878987752506	46.3068550873223
1516	rs638382	2	135288740	0.0111271862309827	phylum.Actinobacteria.id.400	6.51862589252441e-06	-0.0332772351072842	20.3295437299669
1517	rs6496870	15	92467422	0.0113808759247108	phylum.Actinobacteria.id.400	7.18854728160556e-06	0.0331238793029127	20.1423955906118
1518	rs6716536	2	136787402	0.0115446858235847	phylum.Actinobacteria.id.400	3.31275648612653e-10	0.0463501131166571	39.4809485199487
1519	rs6721838	2	135935049	0.015059804126929	phylum.Actinobacteria.id.400	6.72274038733503e-06	0.0332289715750866	20.2705515779381
1520	rs6723108	2	135479980	0.0110306266578793	phylum.Actinobacteria.id.400	4.1652581371205e-08	0.0404614784650787	30.0709427512002
1521	rs6727889	2	136110129	0.0152192184306992	phylum.Actinobacteria.id.400	1.23195895971137e-05	0.0322673618218895	19.1131074686411
1522	rs6730157	2	135907088	0.0113399802052776	phylum.Actinobacteria.id.400	7.80056863295504e-13	0.0528335582794381	51.3317024761804
1523	rs6738563	2	135689188	0.0108951992586293	phylum.Actinobacteria.id.400	2.43688697710762e-06	0.034784832031004	22.2155769886693
1524	rs6739713	2	136488978	0.0121153497551836	phylum.Actinobacteria.id.400	2.21419925464035e-06	0.0349284314912939	22.3996017056887
1525	rs6743026	2	102249583	0.0134622445301451	phylum.Actinobacteria.id.400	1.19491677079405e-05	0.0323164604322912	19.1713782877368
1526	rs6754311	2	136707982	0.0114681035331155	phylum.Actinobacteria.id.400	1.72203858015774e-13	0.0543346970335803	54.2988353167794
1527	rs6759321	2	136322676	0.0115216558697434	phylum.Actinobacteria.id.400	1.19213437367267e-10	0.047505247593531	41.4778599904901
1528	rs687670	2	136740900	0.0117031319851868	phylum.Actinobacteria.id.400	1.433892592957e-12	0.052216725350319	50.1368439561107
1529	rs71348714	2	136455600	0.0119515706738224	phylum.Actinobacteria.id.400	7.41908859057647e-09	0.0426523528605882	33.4217166874637
1530	rs72847650	2	137051974	0.011276701292058	phylum.Actinobacteria.id.400	1.69102367554884e-05	-0.0317538678324174	18.5090171393968
1531	rs74037001	14	23847194	0.0165333681617048	phylum.Actinobacteria.id.400	7.19645639792687e-07	-0.0365732366779324	24.5617927888356
1532	rs745500	2	136583192	0.0117819214443642	phylum.Actinobacteria.id.400	5.86477975847849e-10	0.0456922951334305	38.3659164510673
1533	rs75211493	19	5300465	0.0184738508112738	phylum.Actinobacteria.id.400	5.33352824938309e-06	0.0335897582915814	20.7136200015586
1534	rs7568525	2	135849613	0.0150274693147471	phylum.Actinobacteria.id.400	1.31109095951181e-06	0.0357041538471747	23.4068754776779
1535	rs7570971	2	135837906	0.0113622900572697	phylum.Actinobacteria.id.400	2.41454434302313e-14	0.0562282176847729	58.1615335944839
1536	rs7573600	2	135861497	0.0149907357434829	phylum.Actinobacteria.id.400	1.55496099257579e-06	0.0354533661798885	23.0787959282094
1537	rs7603805	2	135893853	0.0149838289593542	phylum.Actinobacteria.id.400	2.73161308231988e-06	0.0346130269512207	21.9964073093031
1538	rs7605229	2	136228887	0.0152168464987402	phylum.Actinobacteria.id.400	7.46270804853237e-06	0.0330650297593739	20.0708089260081
1539	rs80124826	2	239936384	0.027856576130399	phylum.Actinobacteria.id.400	8.26375573324183e-06	-0.032904225434274	19.8758528354915
1540	rs8047955	16	81776768	0.0111192188342602	phylum.Actinobacteria.id.400	2.77761351670839e-06	0.034587830481328	21.9643561581871
1541	rs857444	6	14617591	0.0109884543965824	phylum.Actinobacteria.id.400	3.8970313751511e-06	0.0340731900126881	21.3148391578892
1542	rs935613	2	136022798	0.0118942911791677	phylum.Actinobacteria.id.400	1.96879223059054e-07	0.0383880330515649	27.0635120569734
1543	rs9833771	3	32362998	0.0106564187700022	phylum.Actinobacteria.id.400	4.2474632359597e-06	0.0339411704946947	21.1497966446744
1544	rs998451	2	135429288	0.0110500417561814	phylum.Actinobacteria.id.400	1.83998265809172e-06	0.0352043057751028	22.7552761905328
1607	rs10201035	2	116707255	0.0183793620622838	phylum.Firmicutes.id.1672	1.00822923010816e-06	0.0360871153343247	23.9123492522663
1608	rs112334273	21	40703251	0.0127415268240724	phylum.Firmicutes.id.1672	8.45678911824271e-07	0.0363413372463226	24.2508924141323
1609	rs11683620	2	231646203	0.0181184902443829	phylum.Firmicutes.id.1672	3.61235445537662e-06	0.0341891000587684	21.4602732899141
1610	rs12554342	9	116840801	0.0116907900990604	phylum.Firmicutes.id.1672	6.9007216372591e-06	-0.033188017820253	20.2205615600047
1611	rs12983973	19	22877838	0.0157215248809264	phylum.Firmicutes.id.1672	1.08992148713614e-05	-0.0324639605377677	19.346968299246
1612	rs13411251	2	231586340	0.01819496955409	phylum.Firmicutes.id.1672	4.61133777019996e-06	0.0338147014348184	20.9922966058355
1613	rs13421739	2	116724915	0.0179641441499681	phylum.Firmicutes.id.1672	1.48344577309253e-07	0.0387736934600099	27.6108465740229
1614	rs1568247	2	231621236	0.0181787910829809	phylum.Firmicutes.id.1672	9.96462407050724e-06	0.0326071464344348	19.5181906099679
1615	rs1963579	19	22819001	0.0158205911655037	phylum.Firmicutes.id.1672	1.57019568569776e-05	-0.0318747374894412	18.6503363662479
1616	rs2009919	17	11780026	0.0106294483522709	phylum.Firmicutes.id.1672	4.49046070311669e-07	0.0372431966623867	25.471157297052
1617	rs2220596	19	22855508	0.0157790961911486	phylum.Firmicutes.id.1672	9.52352485645208e-06	-0.0326792407366646	19.604687718801
1618	rs2273429	14	52494072	0.0153062799981402	phylum.Firmicutes.id.1672	4.49485169120365e-06	-0.0338541146180432	21.0413170182573
1619	rs2332027	4	171672038	0.0104823006563359	phylum.Firmicutes.id.1672	4.13484922179411e-06	-0.0339824203911532	21.2012955361449
1620	rs2547978	5	98020298	0.0105074689677539	phylum.Firmicutes.id.1672	9.29073574688838e-06	0.0327185845347016	19.6519724327349
1621	rs3792064	2	231678413	0.0182532115465818	phylum.Firmicutes.id.1672	8.82791195976215e-07	0.0362793871411008	24.1681743171682
1622	rs3852931	20	54087963	0.0104999905350889	phylum.Firmicutes.id.1672	4.40485423802763e-06	-0.0338852411430947	21.0800713852627
1623	rs4289208	2	116737687	0.0180056406483288	phylum.Firmicutes.id.1672	3.75246292450408e-07	0.0374952846489031	25.817624554272
1624	rs4750583	10	15054765	0.013793602121966	phylum.Firmicutes.id.1672	7.97372185829101e-06	0.032960654816714	19.9441580262607
1625	rs56199908	9	2801371	0.041050975254092	phylum.Firmicutes.id.1672	5.74189762475918e-06	-0.0334751610277534	20.5723666245596
1626	rs6436974	2	231664527	0.0181614430687689	phylum.Firmicutes.id.1672	4.45254359310359e-06	0.0338686722193396	21.0594376402477
1627	rs6752031	2	231596955	0.0181955451491588	phylum.Firmicutes.id.1672	7.08483962618263e-06	0.0331467015735795	20.1701918135639
1628	rs6814436	4	161507301	0.0150843663544562	phylum.Firmicutes.id.1672	6.50302596308826e-06	0.0332809829962135	20.3341283448648
1629	rs6815608	4	152131744	0.0210868642074657	phylum.Firmicutes.id.1672	9.0939519652466e-06	0.0327525845894097	19.6928808781368
1630	rs7247191	19	22899585	0.0157424027760371	phylum.Firmicutes.id.1672	5.91574360281604e-06	-0.0334287269885505	20.5152697530161
1631	rs72738886	5	35770550	0.0190397661216106	phylum.Firmicutes.id.1672	5.59696937350211e-06	0.0335149113137221	20.6213081729293
1632	rs72771021	10	13841631	0.0308303325337095	phylum.Firmicutes.id.1672	4.54016091395935e-06	-0.033838669206289	21.0220998478821
1633	rs7557870	2	116767023	0.0187351682725343	phylum.Firmicutes.id.1672	1.36307447371681e-07	0.0388882940741347	27.7745501264774
1634	rs7573799	2	80141964	0.0153934678012496	phylum.Firmicutes.id.1672	5.69821389522479e-06	-0.0334870403575075	20.5869866406161
1635	rs7975768	12	97374875	0.0109226265307608	phylum.Firmicutes.id.1672	2.67630725953017e-06	0.0346438650272651	22.0356667779159
1636	rs8085381	18	29328305	0.0146219493343825	phylum.Firmicutes.id.1672	9.56210326278349e-06	0.0326728094592123	19.5969638242061
1637	rs9973480	2	231573384	0.0182721001121873	phylum.Firmicutes.id.1672	7.46386649509982e-06	0.0330647855086217	20.0705120771892
1783	rs10233278	7	117496144	0.024852732941244	order.Bacillales.id.1674	2.86431853403607e-06	-0.0345414081626645	21.9053660889462
1784	rs10410917	19	14970441	0.0250025397690156	order.Bacillales.id.1674	4.4761243249169e-06	0.0338605421708392	21.049316770807
1785	rs11034576	11	38085711	0.0453310878086853	order.Bacillales.id.1674	5.64820656095115e-06	0.0335007467941708	20.6038617707001
1786	rs11207728	1	61827534	0.0316911565401363	order.Bacillales.id.1674	5.08584658843965e-06	-0.0336634285282033	20.8046825108613
1787	rs12508795	4	127720918	0.035541051306355	order.Bacillales.id.1674	6.71490180702157e-06	-0.0332307989947694	20.2727836527785
1788	rs12509041	4	128022305	0.0371006860718837	order.Bacillales.id.1674	5.56875459223552e-06	-0.0335227643675081	20.6309839512019
1789	rs12522021	5	78856074	0.0400515064806812	order.Bacillales.id.1674	1.34368973607718e-05	0.0321273656763292	18.9474468539867
1790	rs1287018	20	5826474	0.0319308979809783	order.Bacillales.id.1674	9.88372796410363e-06	0.0326201370281226	19.5337622596781
1791	rs4580666	4	127755653	0.0353406181093107	order.Bacillales.id.1674	3.47767263858665e-06	-0.0342470234028822	21.5331365507237
1792	rs4617108	7	49423832	0.052592896026763	order.Bacillales.id.1674	2.22498986525821e-06	0.0349211598503714	22.3902646840867
1793	rs4834178	4	128011478	0.0370831411747224	order.Bacillales.id.1674	1.01212407722074e-05	-0.0325822800863653	19.4884010265329
1794	rs62640857	12	69332975	0.0326455446224956	order.Bacillales.id.1674	5.60341285054172e-06	0.0335131232083043	20.6191053595262
1795	rs74420793	4	127766709	0.0353763253690076	order.Bacillales.id.1674	3.35910932254955e-06	-0.0342998230345945	21.5996625251789
1796	rs74887130	21	28684912	0.0358817122772681	order.Bacillales.id.1674	8.53035064569712e-08	-0.0395173244726486	28.6817579783981
1797	rs74985627	4	127745228	0.0355390676027225	order.Bacillales.id.1674	6.79213822665098e-06	-0.0332128810687954	20.2509033882724
1798	rs76860190	21	28705495	0.035676944522657	order.Bacillales.id.1674	3.23713273031322e-07	-0.0377015094481308	26.1028057810832
1799	rs79431317	4	127709799	0.0355044672114403	order.Bacillales.id.1674	8.82478536873951e-06	-0.0328002471526974	19.7502997217623
2059	rs10414815	19	42586245	0.0230252566719926	genus.LachnospiraceaeUCG010.id.11330	5.63129072242183e-06	0.0335054095308581	20.6096040335211
2060	rs11192447	10	83848397	0.0243450016725239	genus.LachnospiraceaeUCG010.id.11330	1.99370812391744e-07	0.0383708133816194	27.039202021743
2061	rs12346653	9	92267239	0.0139569270321333	genus.LachnospiraceaeUCG010.id.11330	2.44994050569038e-06	0.0347768104420117	22.2053196764469
2062	rs1408275	6	84976022	0.0138733127286681	genus.LachnospiraceaeUCG010.id.11330	9.12100789685864e-06	-0.0327478684615237	19.6872039424479
2063	rs17730011	6	84772845	0.0157060223254353	genus.LachnospiraceaeUCG010.id.11330	7.75283329143252e-06	-0.0330049630814006	19.9978735441818
2064	rs2153460	9	85576178	0.0156561590570102	genus.LachnospiraceaeUCG010.id.11330	1.24742886814855e-05	-0.0322472725881426	19.089290973624
2065	rs2833528	21	33193567	0.0127762987170851	genus.LachnospiraceaeUCG010.id.11330	1.08286303488018e-05	-0.0324743571865253	19.359375178733
2066	rs336138	5	8146371	0.0171865393846177	genus.LachnospiraceaeUCG010.id.11330	5.73924138626057e-06	0.0334758808900404	20.5732524183388
2067	rs4576377	7	81410263	0.0127043070064533	genus.LachnospiraceaeUCG010.id.11330	6.71839146151167e-06	-0.0332299851946793	20.2717896334244
2068	rs72761829	1	224897491	0.0238892861238456	genus.LachnospiraceaeUCG010.id.11330	2.82125657071219e-06	0.0345642926628262	21.9344360803076
2069	rs72825440	10	83861185	0.0243393325138259	genus.LachnospiraceaeUCG010.id.11330	8.12930165313037e-07	0.0363982175620733	24.3269660725632
2070	rs72894957	2	185862591	0.048642511275892	genus.LachnospiraceaeUCG010.id.11330	4.89319915932444e-06	0.0337231443878078	20.8786433180705
2071	rs72894980	2	185888267	0.0486878813986357	genus.LachnospiraceaeUCG010.id.11330	6.26142562259057e-06	0.0333401525086429	20.4065763291315
2072	rs74315802	14	29872341	0.018347716740073	genus.LachnospiraceaeUCG010.id.11330	2.28070008932184e-06	0.0348841479605844	22.3427704999807
2073	rs75252958	9	92251239	0.0179936263585582	genus.LachnospiraceaeUCG010.id.11330	8.32315521101879e-06	0.0328929024673255	19.8621610608855
2074	rs9981767	21	44079875	0.0131994203477037	genus.LachnospiraceaeUCG010.id.11330	6.9480374185777e-07	0.0366235344312958	24.6294878030621
2181	rs10464997	8	20902693	0.029480351635669	genus.Oxalobacter.id.2978	3.00321375529223e-06	0.0344697808057005	21.8145034816232
2182	rs10465181	9	87500772	0.0210738116203628	genus.Oxalobacter.id.2978	1.15550329266771e-07	0.0391111062894248	28.0942219430585
2183	rs10868229	9	87463562	0.0211570356511711	genus.Oxalobacter.id.2978	3.44309879848522e-06	0.0342622396143805	21.5522979660058
2184	rs10868238	9	87530935	0.0211103313086655	genus.Oxalobacter.id.2978	7.85866877964512e-08	0.0396264218790281	28.8405922513929
2185	rs11108500	12	96819204	0.0427326602746826	genus.Oxalobacter.id.2978	3.17474464148586e-06	-0.0343855856881459	21.707940395147
2186	rs111966731	15	93941937	0.0471620138273624	genus.Oxalobacter.id.2978	6.21989134886531e-06	0.0333505440425013	20.4193132136407
2187	rs12002250	9	19682558	0.0466317293331641	genus.Oxalobacter.id.2978	3.22242386101828e-06	0.0343629573052573	21.679345012723
2188	rs13108339	4	189921905	0.0450469811585202	genus.Oxalobacter.id.2978	9.69788265908281e-06	0.0326503695677818	19.5700257143725
2189	rs1569853	6	38550301	0.0296981264350365	genus.Oxalobacter.id.2978	3.32952912251688e-06	-0.0343132743738557	21.6166272726158
2190	rs16845257	3	171986388	0.0339577546779164	genus.Oxalobacter.id.2978	5.88163625009461e-06	0.0334377331287395	20.5263377858514
2191	rs2426956	20	59491673	0.0215161554777817	genus.Oxalobacter.id.2978	6.17033749366881e-06	-0.0333630292164716	20.4346215418461
2192	rs36057338	4	189935314	0.042143922061522	genus.Oxalobacter.id.2978	8.14591516988905e-07	0.0363952793138478	24.323033430352
2193	rs4428215	3	171947435	0.0242237001634508	genus.Oxalobacter.id.2978	7.50149421061229e-08	0.0396881718925656	28.9306890245373
2194	rs4481179	3	171963967	0.0242133498197008	genus.Oxalobacter.id.2978	1.78375012798413e-07	0.0385229289031832	27.254332214841
2195	rs4877289	9	87484613	0.0207185902012703	genus.Oxalobacter.id.2978	5.76143689117978e-07	0.0368905824940278	24.9904705856121
2196	rs6000536	22	37421469	0.0253803562408863	genus.Oxalobacter.id.2978	2.45441360909819e-07	-0.0380850954820399	26.6374382669469
2197	rs6071435	20	59502888	0.0214889638077633	genus.Oxalobacter.id.2978	9.10438348999534e-07	-0.0362348456450068	24.1087885180145
2198	rs6445047	3	171937014	0.0244788062103837	genus.Oxalobacter.id.2978	2.63525563230267e-07	0.0379869246556387	26.5000919881437
2199	rs6993398	8	115560689	0.0278854610256143	genus.Oxalobacter.id.2978	5.06368669417694e-06	0.0336701862438714	20.8130456414282
2200	rs736744	9	87514407	0.0211262388771852	genus.Oxalobacter.id.2978	2.40671140353417e-08	0.0411700372480137	31.1351691698287
2201	rs73733942	6	38562493	0.0297076345744066	genus.Oxalobacter.id.2978	6.35167754015417e-06	-0.0333177977029195	20.3791895975153
2202	rs9812512	3	171998243	0.0339243104752447	genus.Oxalobacter.id.2978	3.97792793418427e-06	0.0340417319063007	21.2754537925002
2203	rs10465181	9	87500772	0.020012817725122	family.Oxalobacteraceae.id.2966	1.4550921929446e-06	0.0355511501718218	23.2064401547284
2204	rs10868238	9	87530935	0.0200549002777413	family.Oxalobacteraceae.id.2966	8.17702481613513e-07	0.036389792783176	24.3156909425701
2205	rs111966731	15	93941937	0.0445746163930363	family.Oxalobacteraceae.id.2966	4.71032393074705e-06	0.0337819517457665	20.9516075958546
2206	rs11246212	11	610277	0.0291796625841315	family.Oxalobacteraceae.id.2966	3.11341618130111e-06	0.0344151760385975	21.7453621206443
2207	rs12002250	9	19682558	0.044523026499593	family.Oxalobacteraceae.id.2966	1.05549980556438e-05	0.0325152825774536	19.408252407485
2208	rs12360820	11	620927	0.0261130411224065	family.Oxalobacteraceae.id.2966	4.6560522983962e-06	0.033799825031448	20.9738088911606
2209	rs12509763	4	84254259	0.0360822917970829	family.Oxalobacteraceae.id.2966	6.0022278497993e-06	-0.0334061114314789	20.4874897251616
2210	rs1569853	6	38550301	0.0281703932038749	family.Oxalobacteraceae.id.2966	6.65138389236935e-07	-0.0366859192061985	24.7135805149786
2211	rs36057338	4	189935314	0.039874249668665	family.Oxalobacteraceae.id.2966	5.25302112263544e-06	0.0336133383999191	20.7427451600178
2212	rs4428215	3	171947435	0.0230052622278044	family.Oxalobacteraceae.id.2966	4.7602322683893e-08	0.0402872137124946	29.8120534771334
2213	rs4481179	3	171963967	0.0229976304570442	family.Oxalobacteraceae.id.2966	1.29700033064878e-07	0.0389554350538626	27.8706848118991
2214	rs4877289	9	87484613	0.0196757981604085	family.Oxalobacteraceae.id.2966	2.3083631548795e-06	0.0348660909436154	22.3196178471735
2215	rs561239	12	18793583	0.0236768736879527	family.Oxalobacteraceae.id.2966	8.3160541454786e-06	0.0328942520293724	19.8637927080028
2216	rs56133825	6	38595857	0.0281863649139575	family.Oxalobacteraceae.id.2966	8.54813888230043e-06	-0.0328507041060894	19.8111763283526
2217	rs6000536	22	37421469	0.0241354845820373	family.Oxalobacteraceae.id.2966	9.34619443352656e-07	-0.0361969430522888	24.0583119197701
2218	rs62435498	7	1794263	0.0400608128767373	family.Oxalobacteraceae.id.2966	5.86658439102747e-06	0.0334417235181584	20.5312427043758
2219	rs6445047	3	171937014	0.0232447820249889	family.Oxalobacteraceae.id.2966	2.24739865445785e-07	0.0382064423217778	26.8077017898097
2220	rs736744	9	87514407	0.020064780580293	family.Oxalobacteraceae.id.2966	1.401568232339e-07	0.0388506156584304	27.7206740036865
2221	rs73733942	6	38562493	0.0281781756612917	family.Oxalobacteraceae.id.2966	1.38980406379007e-06	-0.0356186270022474	23.2947283882264
2222	rs73733958	6	38578701	0.0281918741059878	family.Oxalobacteraceae.id.2966	3.00897677559638e-06	-0.0344668779898064	21.8108251215039
2223	rs7993559	13	23443627	0.0201113605075958	family.Oxalobacteraceae.id.2966	4.65432516524168e-06	0.0338003970986051	20.9745196790036
2224	rs80330081	4	67427392	0.0423687819393448	family.Oxalobacteraceae.id.2966	9.56233548973691e-06	-0.0326727708205241	19.5969174241736
2266	rs10495392	1	237422989	0.0187194408042435	genus.RuminococcaceaeUCG014.id.11371	1.05086986286649e-05	-0.0325223073133989	19.4166482716994
2267	rs10936708	3	101324374	0.0119709503640441	genus.RuminococcaceaeUCG014.id.11371	1.87922707808309e-06	0.0351729592920797	22.7147207275552
2268	rs10941294	5	36435597	0.0260016693517136	genus.RuminococcaceaeUCG014.id.11371	2.67633524349842e-06	-0.0346438492695592	22.035646708058
2269	rs115777838	5	26110626	0.0386642945662651	genus.RuminococcaceaeUCG014.id.11371	1.10806168633955e-06	-0.0359498956209308	23.7306087411365
2270	rs12638134	3	101334609	0.0119657317480172	genus.RuminococcaceaeUCG014.id.11371	1.12466097030272e-06	0.0359282407065595	23.7019914938426
2271	rs142598371	7	109563934	0.0129033221022854	genus.RuminococcaceaeUCG014.id.11371	1.08543122219218e-05	-0.0324705669437107	19.3548516162708
2272	rs1476123	3	101313413	0.0119737584715384	genus.RuminococcaceaeUCG014.id.11371	2.24552850210637e-06	0.0349074122267166	22.3726176296003
2273	rs162747	2	119480409	0.0127121264238321	genus.RuminococcaceaeUCG014.id.11371	6.89682321856496e-06	-0.0331889039779467	20.2216425890044
2274	rs17296933	19	49175964	0.018505762817172	genus.RuminococcaceaeUCG014.id.11371	7.3730519217286e-06	-0.0330840439908901	20.0939245278165
2275	rs34402072	8	3636548	0.0156082849340689	genus.RuminococcaceaeUCG014.id.11371	1.04298742236117e-05	-0.0325343351309423	19.4310279767754
2276	rs439810	2	119467367	0.0126675384312648	genus.RuminococcaceaeUCG014.id.11371	5.21489265785198e-06	-0.0336246270014505	20.7566956332762
2277	rs56105232	9	14363769	0.02991317675732	genus.RuminococcaceaeUCG014.id.11371	3.22415176401897e-06	0.0343621432911185	21.6783166992555
2278	rs61898819	11	126024042	0.0138760697912043	genus.RuminococcaceaeUCG014.id.11371	1.18315668987038e-05	0.0323323522358995	19.1902579293325
2279	rs6430495	2	134844240	0.0123905895168205	genus.RuminococcaceaeUCG014.id.11371	8.93605938030045e-06	0.0327803771893882	19.7263522872751
2280	rs72809222	2	57205854	0.0139837958435417	genus.RuminococcaceaeUCG014.id.11371	1.55562916316289e-06	0.0354527325157087	23.0779699147016
2281	rs73186226	3	123829361	0.0216818602119572	genus.RuminococcaceaeUCG014.id.11371	4.56612734460494e-06	-0.0338298839571793	21.0111731777102
2282	rs74060145	1	15322582	0.0254198549282398	genus.RuminococcaceaeUCG014.id.11371	5.25886745629186e-06	-0.0336116144298285	20.7406150889829
2283	rs77627087	16	87759750	0.0150103393465579	genus.RuminococcaceaeUCG014.id.11371	6.76248183700858e-06	0.0332197378371325	20.2592750502014
2284	rs79640386	18	4084336	0.0248097867203619	genus.RuminococcaceaeUCG014.id.11371	7.87560086884476e-06	-0.0329801902851685	19.9678322102946
2285	rs853612	10	119928413	0.0119366680672128	genus.RuminococcaceaeUCG014.id.11371	9.62193259933976e-06	-0.0326628843655944	19.5850468903015
2286	rs995642	2	134854659	0.0126416874497267	genus.RuminococcaceaeUCG014.id.11371	2.03420463498041e-06	0.0350550242733223	22.562463970616
2287	rs10501370	11	58040621	0.0252488885598848	genus..Eubacteriumhalliigroup.id.11338	4.69488719053872e-06	-0.0337870153754462	20.9578961839829
2288	rs10798999	1	34308917	0.0126752446850334	genus..Eubacteriumhalliigroup.id.11338	2.06722788169552e-06	0.0350310129286412	22.5315277504715
2289	rs10808115	7	100635375	0.0109922475222328	genus..Eubacteriumhalliigroup.id.11338	4.39336204189486e-06	-0.0338892596173706	21.0850772314572
2290	rs117748144	11	11771637	0.0287119552475553	genus..Eubacteriumhalliigroup.id.11338	1.04000296868266e-05	-0.0325389117733149	19.4365009260818
2291	rs13073982	3	110236393	0.0115992877577324	genus..Eubacteriumhalliigroup.id.11338	7.51369326128753e-06	-0.0330543140238001	20.0577876864849
2292	rs13116360	4	111885431	0.0297185330554663	genus..Eubacteriumhalliigroup.id.11338	2.14698538206535e-07	0.0382692472085083	26.896038196473
2293	rs138531890	3	195238086	0.0349456413891867	genus..Eubacteriumhalliigroup.id.11338	1.17491803441307e-05	0.0323435754598097	19.2035968613636
2294	rs17074066	4	183709536	0.0189272315288738	genus..Eubacteriumhalliigroup.id.11338	1.70329283868645e-05	-0.0317420584542574	18.4952386761383
2295	rs17474256	1	104524676	0.0184573085032199	genus..Eubacteriumhalliigroup.id.11338	1.11865343956445e-05	0.0324222930664669	19.2972843014563
2296	rs28584818	3	64664456	0.0268627474424814	genus..Eubacteriumhalliigroup.id.11338	2.668610271651e-06	0.0346482051962804	22.0411949987391
2297	rs36021113	3	110299944	0.0117279584049108	genus..Eubacteriumhalliigroup.id.11338	4.76462998238456e-06	-0.0337642634562676	20.9296477077315
2298	rs4682182	3	110272365	0.0115981714559688	genus..Eubacteriumhalliigroup.id.11338	7.87732723931804e-06	-0.0329798445662252	19.967413126098
2299	rs60254196	7	148856720	0.0111864909683667	genus..Eubacteriumhalliigroup.id.11338	2.95710568036341e-06	-0.0344931995738303	21.8441904179322
2300	rs630939	18	48384463	0.0114352105716252	genus..Eubacteriumhalliigroup.id.11338	8.57048521547044e-06	-0.0328465708980935	19.8061860550918
2301	rs6437918	3	110225767	0.011601192993072	genus..Eubacteriumhalliigroup.id.11338	8.11718358879635e-06	-0.0329325018569435	19.9100654604842
2302	rs74018587	15	62014160	0.0438219737316112	genus..Eubacteriumhalliigroup.id.11338	1.86071612936378e-06	0.0351876657593091	22.7337431444572
2303	rs76496924	3	195248351	0.0351662846887691	genus..Eubacteriumhalliigroup.id.11338	1.1561670040583e-05	0.0323694019068032	19.2343095510998
2304	rs78056098	11	123789877	0.0113758215034367	genus..Eubacteriumhalliigroup.id.11338	8.17934011269095e-06	-0.0329204516263955	19.8954818594015
2305	rs949971	3	110283389	0.0116100708747731	genus..Eubacteriumhalliigroup.id.11338	3.27864941395863e-06	-0.0343366818297347	21.6461645475135
2306	rs10502061	11	105615253	0.0192016674101706	genus.Anaerostipes.id.1991	1.34594875592372e-05	0.0321246513059365	18.9442420257382
2307	rs10961808	9	1504344	0.0117413285399759	genus.Anaerostipes.id.1991	8.07532944927036e-06	0.0329406658695373	19.9199488737576
2308	rs11197294	10	117311098	0.0110944947451018	genus.Anaerostipes.id.1991	3.22427805326533e-06	-0.0343620838127317	21.6782415634045
2309	rs11197369	10	117400933	0.0111246989952901	genus.Anaerostipes.id.1991	8.10571810884852e-06	-0.0329347342897252	19.9127678155008
2310	rs12259533	10	117347860	0.0109539574995673	genus.Anaerostipes.id.1991	2.37753656454296e-06	-0.0348218317583228	22.2629198002349
2311	rs1336116	10	117328439	0.0110682676207456	genus.Anaerostipes.id.1991	2.94613334472567e-06	-0.034498824117099	21.8513234196551
2312	rs13376554	1	67595108	0.0458642395384475	genus.Anaerostipes.id.1991	1.67918439179994e-05	0.0317653410967956	18.5224083738658
2313	rs2014785	3	171100102	0.0112198626924591	genus.Anaerostipes.id.1991	4.30274594535639e-06	0.0339213027246632	21.1250149282082
2314	rs2149112	10	117297912	0.0109559970638124	genus.Anaerostipes.id.1991	7.42927899478334e-06	-0.0330720937142352	20.0793950179264
2315	rs2225166	10	117357959	0.0109557969477166	genus.Anaerostipes.id.1991	4.95631534943728e-06	-0.0337033357153069	20.8540947811568
2316	rs2396460	2	228018671	0.0109555424801148	genus.Anaerostipes.id.1991	2.87727275422891e-06	-0.0345345884363791	21.8967067885225
2317	rs2532728	10	117432222	0.0112509018826821	genus.Anaerostipes.id.1991	8.01651744972952e-06	-0.032952206264901	19.9339239578965
2318	rs2804244	10	117383184	0.0110982647049578	genus.Anaerostipes.id.1991	1.7223514495304e-06	-0.0353022656895371	22.8822488198362
2319	rs3900776	9	13525082	0.0236301709060042	genus.Anaerostipes.id.1991	3.23000298669383e-06	-0.0343593898869581	21.6748386086702
2320	rs3932552	10	117368656	0.0109578175664513	genus.Anaerostipes.id.1991	4.38602718957702e-06	-0.0338918296616328	21.0882790692242
2321	rs62157625	2	142774333	0.0185547856377159	genus.Anaerostipes.id.1991	1.80965706649676e-06	0.0352289714383866	22.7872136646906
2322	rs62215703	21	25873624	0.0136701952333106	genus.Anaerostipes.id.1991	2.38125868872323e-06	0.0348194854238955	22.2599160581304
2323	rs6474958	9	1582701	0.0112000876731674	genus.Anaerostipes.id.1991	8.01316833759383e-06	-0.0329528658778996	19.9347228786454
2324	rs6726833	2	39351569	0.0189408323707159	genus.Anaerostipes.id.1991	3.60694214590045e-06	-0.0341913875312024	21.4631484099526
2325	rs6854026	4	169690814	0.0109075051220451	genus.Anaerostipes.id.1991	3.13518504606278e-06	-0.0344046092956728	21.7319950735608
2326	rs7193624	16	77574020	0.0150723460595632	genus.Anaerostipes.id.1991	6.34981101621628e-07	0.0367521491097182	24.8030138105144
2327	rs7823228	8	128397494	0.0136614026604065	genus.Anaerostipes.id.1991	5.46041120037082e-06	-0.0335532778450773	20.6686013396676
2328	rs78735375	19	1497547	0.0305304363570451	genus.Anaerostipes.id.1991	6.75191514666264e-06	-0.0332221878820633	20.2622668144001
2640	rs10805326	4	14324623	0.0139664675281024	genus.Intestinibacter.id.11345	2.8553315993259e-08	0.0409504883324878	30.8034270430341
2641	rs10811551	9	21485387	0.0238253045023533	genus.Intestinibacter.id.11345	2.59251241132395e-06	-0.034691773614125	22.0967281273786
2642	rs10965008	9	21470464	0.0230289983012005	genus.Intestinibacter.id.11345	2.85437278527809e-06	-0.0345466641938141	21.9120410705339
2643	rs11109097	12	97928437	0.0138539232136652	genus.Intestinibacter.id.11345	6.60283055395333e-06	0.0332571518702846	20.3049856931164
2644	rs118030283	16	5993076	0.0324471166925794	genus.Intestinibacter.id.11345	2.87891616712388e-06	-0.0345337253708801	21.8956110395242
2645	rs12210583	6	170862029	0.0353007399513857	genus.Intestinibacter.id.11345	1.11821565565717e-05	0.0324229202458315	19.2980316706897
2646	rs16938435	9	21502923	0.0235438872338301	genus.Intestinibacter.id.11345	1.88778724912894e-06	-0.0351662054563718	22.7059875017477
2647	rs2098844	11	127703160	0.012841561776677	genus.Intestinibacter.id.11345	7.46612665393853e-06	-0.0330643090734864	20.0699330506853
2648	rs2702387	4	179361262	0.0132145486891204	genus.Intestinibacter.id.11345	4.12027867044937e-06	0.0339878359625757	21.2080613330115
2649	rs4327025	15	92446683	0.0154396661206418	genus.Intestinibacter.id.11345	1.5337112542171e-07	-0.0387284791542085	27.546392999568
2650	rs447950	5	148846426	0.0136652303522967	genus.Intestinibacter.id.11345	4.26349663698821e-06	0.0339353829465585	21.1425761427217
2651	rs4698733	4	14343003	0.0138208116943435	genus.Intestinibacter.id.11345	3.00827602284655e-06	0.0344672306719114	21.8112720129427
2652	rs478972	11	125663184	0.0297116296608141	genus.Intestinibacter.id.11345	1.56937498280978e-06	-0.0354397542935542	23.0610554056742
2653	rs4935946	11	125714088	0.0297239275641148	genus.Intestinibacter.id.11345	8.34498571602325e-06	-0.0328887604462705	19.8571536956182
2654	rs4937041	11	125678727	0.0297207694004717	genus.Intestinibacter.id.11345	2.31642920883833e-06	-0.0348608649517953	22.3129193438295
2655	rs543221	11	125635084	0.0291607392419436	genus.Intestinibacter.id.11345	3.54550375510219e-06	-0.0342175872206359	21.49609253604
2656	rs6062862	20	61325223	0.0204658174324241	genus.Intestinibacter.id.11345	6.26248376474002e-06	0.0333398886325244	20.4062529485499
2657	rs62430350	6	170918194	0.0351476112919505	genus.Intestinibacter.id.11345	1.71655499890481e-05	0.0317293841007609	18.4804567373859
2658	rs6590163	11	125652157	0.0297148561388757	genus.Intestinibacter.id.11345	2.93110777708667e-06	-0.03450655908024	21.8611347478671
2659	rs68093214	3	70657785	0.01498772943995	genus.Intestinibacter.id.11345	9.93124164627109e-06	0.032612494857355	19.52460093816
2660	rs6875660	5	159686256	0.0193905204513273	genus.Intestinibacter.id.11345	4.38554982767818e-06	0.0338919970661803	21.0884876352623
2661	rs7026731	9	21519921	0.0230341451374709	genus.Intestinibacter.id.11345	8.72206203637753e-06	-0.0328188038920657	19.7726776095228
2662	rs76991165	9	21536739	0.0233021753744467	genus.Intestinibacter.id.11345	9.21704248529605e-06	-0.0327312358685046	19.6671893762933
2663	rs7952361	11	125689239	0.0297218700368588	genus.Intestinibacter.id.11345	3.13613777917795e-06	-0.0344041484418925	21.7314121822732
2664	rs893394	2	20054971	0.0130729375792873	genus.Intestinibacter.id.11345	8.11772098340906e-06	0.0329323972953	19.9099388933531
2665	rs9348442	6	10303945	0.0221625262600357	genus.Intestinibacter.id.11345	7.79646852198573e-06	0.0329961154160847	19.9871416068883
2789	rs10868677	9	90611872	0.0143175197770531	genus.Erysipelatoclostridium.id.11381	5.39080347994066e-06	-0.0335731892102202	20.693166850773
2790	rs1434153	2	34595533	0.015244320415633	genus.Erysipelatoclostridium.id.11381	7.10995345141779e-06	-0.0331411457658399	20.163423386098
2791	rs16936671	10	36394609	0.0217882727916978	genus.Erysipelatoclostridium.id.11381	8.8765060615533e-06	-0.0327909819029006	19.7391313571069
2792	rs17804233	5	77815056	0.0144203185322106	genus.Erysipelatoclostridium.id.11381	4.28446986675536e-06	-0.0339278436747797	21.1331720586673
2793	rs2901723	11	36871523	0.0144294559747569	genus.Erysipelatoclostridium.id.11381	8.80355272376186e-06	0.0328040658003568	19.7549036552138
2794	rs340991	5	34892042	0.0158891384074267	genus.Erysipelatoclostridium.id.11381	3.15745448344669e-06	-0.034393872134056	21.7184166695171
2795	rs34528142	17	71411325	0.0195556271811999	genus.Erysipelatoclostridium.id.11381	7.56171939071831e-06	-0.0330442836019646	20.0456030478993
2796	rs349442	1	42279512	0.0175888610163259	genus.Erysipelatoclostridium.id.11381	7.45672359379769e-07	0.0365223032594568	24.493337555194
2797	rs3804326	6	24292185	0.0336351537972883	genus.Erysipelatoclostridium.id.11381	2.59917212499765e-05	0.031044528935441	17.6905312769351
2798	rs4302942	9	90600275	0.0143137548328552	genus.Erysipelatoclostridium.id.11381	8.07092213422617e-06	-0.0329415279067835	19.9209926059593
2799	rs438876	1	42290850	0.0174207933765658	genus.Erysipelatoclostridium.id.11381	1.12370252521013e-06	0.0359294826731322	23.7036323000872
2800	rs45480394	19	55857777	0.0151835354919275	genus.Erysipelatoclostridium.id.11381	6.02462597666451e-06	-0.0334003051783138	20.480360607142
2801	rs4697572	4	25446787	0.0163308217649845	genus.Erysipelatoclostridium.id.11381	6.91116564037146e-07	-0.0366311471823356	24.6397418435796
2802	rs58236560	11	121876913	0.0234425722107096	genus.Erysipelatoclostridium.id.11381	2.11966422774065e-06	-0.0349936328143063	22.483409598601
2803	rs61806970	1	167818597	0.0320688147135284	genus.Erysipelatoclostridium.id.11381	8.78648890229115e-06	0.0328071410766787	19.758611738026
2804	rs622418	9	90586043	0.0143224491534843	genus.Erysipelatoclostridium.id.11381	3.0957389695087e-06	-0.034423808931028	21.7562858865454
2805	rs6474512	8	38780606	0.014320143140959	genus.Erysipelatoclostridium.id.11381	2.87195065105173e-06	0.0345373866761869	21.900259626382
2806	rs67730850	1	42305356	0.0186268842500383	genus.Erysipelatoclostridium.id.11381	3.63752050827869e-06	0.0341785067826175	21.4469611397443
2807	rs710230	1	42333631	0.0281513877248326	genus.Erysipelatoclostridium.id.11381	3.52028649150491e-07	0.037584578408584	25.9409127424574
2808	rs7221249	17	10177708	0.014274140177117	genus.Erysipelatoclostridium.id.11381	4.00975012392839e-09	0.0434081898904506	34.6189922345014
2809	rs9590927	13	46372065	0.0143479494705728	genus.Erysipelatoclostridium.id.11381	6.71882994660802e-06	-0.0332298829669571	20.2716647686956
2861	rs10874691	1	103625284	0.0257230699784346	genus.RuminococcaceaeUCG004.id.11362	2.92476844859285e-07	0.0378425537927852	26.2987570652164
2862	rs10976229	9	7317307	0.0214553859532735	genus.RuminococcaceaeUCG004.id.11362	7.70280525392591e-06	0.0330151657440439	20.0102526378478
2863	rs11164621	1	103322312	0.0265280188009129	genus.RuminococcaceaeUCG004.id.11362	4.87275702794017e-06	0.0337296125192287	20.8866622968375
2864	rs11164623	1	103336473	0.0265259061750242	genus.RuminococcaceaeUCG004.id.11362	4.21265840681933e-06	0.0339538063050921	21.1655652861967
2865	rs11164635	1	103373747	0.0172410336815537	genus.RuminococcaceaeUCG004.id.11362	3.03410177307865e-06	0.0344542845917389	21.7948707542746
2866	rs114565663	1	103533604	0.0290838463791182	genus.RuminococcaceaeUCG004.id.11362	7.18916579584318e-06	0.0331237441372834	20.1422310238704
2867	rs12024454	1	103700555	0.0256910821098479	genus.RuminococcaceaeUCG004.id.11362	6.80687911127304e-07	0.036652892516863	24.6690436535016
2868	rs12032687	1	103613093	0.0256999538138742	genus.RuminococcaceaeUCG004.id.11362	2.85014862191564e-07	0.0378783975520018	26.3486716570177
2869	rs12034204	1	103590271	0.0257303046814058	genus.RuminococcaceaeUCG004.id.11362	1.02303457087843e-06	0.0360659607841168	23.884285752226
2870	rs12047707	1	103644545	0.0262027239123513	genus.RuminococcaceaeUCG004.id.11362	2.75429299076769e-07	0.0379257954894829	26.4147491149094
2871	rs12055694	6	2072157	0.0174354888846426	genus.RuminococcaceaeUCG004.id.11362	7.89751001170489e-06	-0.0329758081749032	19.9625204958985
2872	rs12125734	1	103732214	0.025741650177351	genus.RuminococcaceaeUCG004.id.11362	1.9455204509278e-07	0.0384043077341309	27.0864980820873
2873	rs12129927	1	103414068	0.0193752611850696	genus.RuminococcaceaeUCG004.id.11362	2.34180093748115e-06	0.0348445397811531	22.2920007794047
2874	rs1358460	1	103711708	0.0254695229881213	genus.RuminococcaceaeUCG004.id.11362	3.90845916939459e-07	0.0374382362374875	25.7390120178119
2875	rs2248146	7	24791998	0.0153649192347825	genus.RuminococcaceaeUCG004.id.11362	7.21719376625733e-06	0.0331176307465188	20.1347885587058
2876	rs2376261	1	103384641	0.0182139055467639	genus.RuminococcaceaeUCG004.id.11362	5.47807377988683e-06	0.0335482640960851	20.6624179681994
2877	rs35091045	1	103664821	0.025719344774868	genus.RuminococcaceaeUCG004.id.11362	5.00557101925287e-07	0.0370899409750044	25.2616728923476
2878	rs35483270	1	103679877	0.0257169400385673	genus.RuminococcaceaeUCG004.id.11362	1.32768120377987e-06	0.0356857242648607	23.3826868348794
2879	rs3800154	6	2119329	0.0177639322771873	genus.RuminococcaceaeUCG004.id.11362	7.05515011057668e-06	-0.0331532939821487	20.1782245703853
2880	rs3800178	6	2196234	0.0177914830787358	genus.RuminococcaceaeUCG004.id.11362	6.1459982085529e-06	-0.0333691967113548	20.442185757715
2881	rs4974363	3	54444143	0.0158265483128395	genus.RuminococcaceaeUCG004.id.11362	7.12671023945486e-07	0.0365871872921032	24.580559343892
2882	rs516741	3	169966100	0.0161951447379592	genus.RuminococcaceaeUCG004.id.11362	3.0946295382076e-06	-0.0344243523115359	21.7569735536866
2883	rs6445659	3	54454539	0.0158556911977718	genus.RuminococcaceaeUCG004.id.11362	7.38333009989241e-07	0.036536490560282	24.5123958508597
2884	rs6545749	2	59975486	0.0145273702057851	genus.RuminococcaceaeUCG004.id.11362	8.99412239640151e-06	0.0327701026644485	19.7139750661958
2885	rs6679803	1	103402995	0.0172407687633256	genus.RuminococcaceaeUCG004.id.11362	4.96662115788173e-06	0.0337001242532971	20.850116238146
2886	rs6769553	3	54427795	0.0157450579668954	genus.RuminococcaceaeUCG004.id.11362	6.78081036958069e-08	0.0398219475754236	29.1263595516876
2887	rs7123615	11	15771251	0.0179591540934781	genus.RuminococcaceaeUCG004.id.11362	1.20063002977182e-05	-0.032308793700376	19.1622734568761
2888	rs73089428	3	54467228	0.02012499278582	genus.RuminococcaceaeUCG004.id.11362	4.21993548571092e-06	0.0339511561300481	21.1622575573297
2889	rs73089465	3	54483255	0.0202467064842789	genus.RuminococcaceaeUCG004.id.11362	8.28088380442049e-06	0.0329009524526625	19.8718946473997
2890	rs75388354	1	103278046	0.0278580250216687	genus.RuminococcaceaeUCG004.id.11362	3.78016896363168e-06	0.0341197571988384	21.3732080981079
2891	rs7569771	2	239846337	0.0170308104209891	genus.RuminococcaceaeUCG004.id.11362	8.29393850477004e-06	-0.0328984621882439	19.8688833051068
2892	rs79746497	6	2174157	0.0176732024511517	genus.RuminococcaceaeUCG004.id.11362	8.45120165977183e-06	-0.0328687541221084	19.8329766002677
2893	rs872501	8	139253064	0.0259460006418271	genus.RuminococcaceaeUCG004.id.11362	7.61865510625021e-06	0.0330324709834495	20.0312582159824
2894	rs9378319	6	2053677	0.0174123048116275	genus.RuminococcaceaeUCG004.id.11362	8.13281408333364e-06	-0.0329294633080422	19.9063875992821
2895	rs9818949	3	197683751	0.0188671458684393	genus.RuminococcaceaeUCG004.id.11362	5.1692390209224e-06	0.0336382479750695	20.7735347202646
2896	rs9843412	3	54415973	0.0158156830694935	genus.RuminococcaceaeUCG004.id.11362	3.0489561584353e-07	0.0377848130602415	26.2184495663439
2994	rs10899911	10	44293839	0.0148151444857646	genus.Parasutterella.id.2892	1.29624849560457e-06	-0.0357208329481871	23.4287774520277
2995	rs11715853	3	30163689	0.0146113983362137	genus.Parasutterella.id.2892	5.69995223787222e-06	-0.0334865659709523	20.5864027082094
2996	rs11718634	3	30178141	0.0147410649273304	genus.Parasutterella.id.2892	6.26059482801785e-06	-0.0333403597194467	20.4068302680864
2997	rs11720748	3	30150677	0.0146552541155876	genus.Parasutterella.id.2892	8.0060281504423e-06	-0.0329542730293725	19.9364272688239
2998	rs1403394	12	126482820	0.0160335893167542	genus.Parasutterella.id.2892	3.58247459340255e-06	-0.0342017697922329	21.4762002845588
2999	rs1403396	12	126498824	0.0159034619267181	genus.Parasutterella.id.2892	1.95264977965175e-06	-0.0351159657525857	22.6410766230169
3000	rs1991220	4	65518385	0.0132474784752597	genus.Parasutterella.id.2892	3.00868227079102e-06	0.034467026201638	21.8110129234942
3001	rs2090816	6	137615592	0.0177314937606081	genus.Parasutterella.id.2892	2.10796148852682e-06	0.0350018977128772	22.4940442765793
3002	rs2387977	20	25599776	0.0134755556314012	genus.Parasutterella.id.2892	4.20651473679906e-07	-0.0373350957310813	25.5971902500587
3003	rs35055552	8	114804024	0.0235432682544795	genus.Parasutterella.id.2892	3.26645175679686e-06	0.0343423451698147	21.6533140132641
3004	rs35414597	4	15565736	0.0142143302590763	genus.Parasutterella.id.2892	1.44495306276381e-06	-0.0355614358781442	23.2198873394022
3005	rs35884570	8	114835085	0.0234260489625066	genus.Parasutterella.id.2892	7.17949790789653e-06	0.0331258581602278	20.144804964499
3006	rs472307	12	5259672	0.0136616493414416	genus.Parasutterella.id.2892	1.22505318019743e-05	0.0322764074909266	19.1238362914094
3007	rs4852276	2	72249411	0.0132867359037943	genus.Parasutterella.id.2892	2.45374274577428e-06	0.0347744816227653	22.2023422296341
3008	rs5005431	4	65528904	0.0132672411423885	genus.Parasutterella.id.2892	2.22544797268433e-06	0.0349208518880008	22.3898692935841
3009	rs55877868	17	14692867	0.0228089323706407	genus.Parasutterella.id.2892	4.65668448743251e-06	-0.0337996156863674	20.9735487849675
3010	rs61021642	4	15577325	0.0141180059347453	genus.Parasutterella.id.2892	3.52936204795016e-06	-0.0342245428583643	21.5048429827557
3011	rs62005974	15	67326727	0.013301803169942	genus.Parasutterella.id.2892	3.51219965137681e-06	0.0342319718531637	21.5141909034564
3012	rs62273907	3	156550415	0.0502261846185673	genus.Parasutterella.id.2892	4.90769749301639e-06	0.033718572608935	20.8729763073471
3013	rs62278065	3	156532643	0.0503871897872026	genus.Parasutterella.id.2892	6.6637906641685e-06	0.0332427648757784	20.287402248575
3014	rs6809952	3	193896709	0.0150891557615144	genus.Parasutterella.id.2892	5.64142705877531e-06	-0.0335026139112337	20.6061610700775
3015	rs6828768	4	65556925	0.0132645163674114	genus.Parasutterella.id.2892	1.57742075820539e-06	0.0354322084127222	23.0512237253055
3016	rs6851752	4	65540535	0.0132677837602815	genus.Parasutterella.id.2892	1.60392021604902e-06	0.0354076143553617	23.0191942365985
3017	rs7303158	12	5275540	0.0134255924026818	genus.Parasutterella.id.2892	1.44928178103818e-06	0.0355570361204056	23.2141347663875
3018	rs7311004	12	53260710	0.0136438402701224	genus.Parasutterella.id.2892	6.01065941379102e-06	-0.0334039232927016	20.4848029066991
3019	rs7572229	2	72235444	0.013273580951134	genus.Parasutterella.id.2892	5.94953316783686e-07	0.0368449003723624	24.9285327280216
3020	rs78383039	2	178954708	0.0297119284718396	genus.Parasutterella.id.2892	8.46017277386439e-07	-0.0363407606924137	24.2501219237483
3021	rs8039785	15	67316307	0.0133000414644354	genus.Parasutterella.id.2892	3.3322636516378e-06	0.0343120260735685	21.6150526425474
3022	rs823424	8	16674526	0.0156958213847837	genus.Parasutterella.id.2892	5.48139001633838e-06	-0.0335473244655936	20.6612592411519
3023	rs10904297	10	4639762	0.0389812371891559	genus..Ruminococcustorquesgroup.id.14377	1.67176264050071e-05	-0.0317725727693511	18.5308514509417
3024	rs10967781	9	27225258	0.0113322293418681	genus..Ruminococcustorquesgroup.id.14377	7.36924780152914e-06	0.0330848556472025	20.0949115554532
3025	rs11171713	12	56374803	0.0197999363930675	genus..Ruminococcustorquesgroup.id.14377	1.09953271869409e-05	0.0324499066807634	19.3302034180111
3026	rs12434631	14	26130404	0.0153400533962131	genus..Ruminococcustorquesgroup.id.14377	1.11932513245237e-06	0.0359351679482282	23.7111440471958
3027	rs1475330	6	67262102	0.0118200494206069	genus..Ruminococcustorquesgroup.id.14377	9.47362817559451e-06	0.0326875958516347	19.6147244014966
3028	rs158487	5	55576026	0.0116340876190671	genus..Ruminococcustorquesgroup.id.14377	4.85656335698505e-06	0.0337347548592748	20.8930387049839
3029	rs17118317	12	56520375	0.0162971602169234	genus..Ruminococcustorquesgroup.id.14377	2.99702282623772e-06	0.034472905116866	21.8184628616067
3030	rs1972694	15	25326425	0.0137320553295102	genus..Ruminococcustorquesgroup.id.14377	7.7499771892153e-06	-0.033005543855483	19.9985781057889
3031	rs2109479	5	56944239	0.012778494883434	genus..Ruminococcustorquesgroup.id.14377	1.14776326411583e-05	0.0323811066478522	19.2482368808183
3032	rs2271192	12	56531154	0.0168259645440892	genus..Ruminococcustorquesgroup.id.14377	8.70989985688426e-06	0.0328210147722364	19.7753445949786
3033	rs2287922	19	49232226	0.0107108000969708	genus..Ruminococcustorquesgroup.id.14377	4.60446556490432e-08	-0.0403307035427906	29.876557039095
3034	rs2640569	12	56508821	0.0164229648210569	genus..Ruminococcustorquesgroup.id.14377	9.65418095030131e-06	0.0326575591052211	19.5786544166042
3035	rs35866622	19	49218060	0.0109421248685838	genus..Ruminococcustorquesgroup.id.14377	2.2281764007864e-08	-0.0412686773617288	31.2847974778113
3036	rs4073731	11	132663147	0.0142221182808669	genus..Ruminococcustorquesgroup.id.14377	4.56070532364414e-06	0.0338317144353254	21.0134496033006
3037	rs4792526	17	14517076	0.0107140873464256	genus..Ruminococcustorquesgroup.id.14377	6.62994726837387e-06	0.0332507365231095	20.2971440634138
3038	rs571689	19	49207554	0.0106462681256048	genus..Ruminococcustorquesgroup.id.14377	8.47705948496014e-06	-0.0328639200421179	19.8271369632191
3039	rs60603763	10	3901226	0.0275286052985264	genus..Ruminococcustorquesgroup.id.14377	6.29202133925972e-06	0.0333325398083859	20.3972479862417
3040	rs62451661	7	54808893	0.0165825239008219	genus..Ruminococcustorquesgroup.id.14377	1.44461684108071e-05	0.0320101429799617	18.8092909383934
3041	rs73130967	7	54781314	0.0168264231407815	genus..Ruminococcustorquesgroup.id.14377	4.68627625882623e-06	0.0337898469047955	20.961413110197
3042	rs77034621	8	76769843	0.0335877751890579	genus..Ruminococcustorquesgroup.id.14377	6.41759163882826e-06	-0.0333016624057222	20.3594338114764
3043	rs773123	12	56494998	0.0173861594881762	genus..Ruminococcustorquesgroup.id.14377	2.14321550631138e-06	0.0349771320397334	22.462185135897
3044	rs8080469	17	14532347	0.0107036253845275	genus..Ruminococcustorquesgroup.id.14377	4.54689321620861e-06	0.0338363868473236	21.0192608855623
3045	rs8141465	22	21358653	0.0107442105783578	genus..Ruminococcustorquesgroup.id.14377	7.64974468749765e-06	0.033026056312472	20.0234706214763
3046	rs838145	19	49248730	0.011107413235013	genus..Ruminococcustorquesgroup.id.14377	2.18277685006714e-07	-0.0382465414741902	26.8640852556367
3077	rs10936144	3	158189962	0.0127649850307633	genus.Ruminiclostridium9.id.11357	1.71594144876246e-06	-0.035307786776859	22.8894156389318
3078	rs115044523	7	47013498	0.0202616409607489	genus.Ruminiclostridium9.id.11357	1.31911589267798e-06	-0.0356952113693661	23.395136997135
3079	rs11571293	2	204717713	0.0111862360126876	genus.Ruminiclostridium9.id.11357	5.81459061450147e-06	0.0334555833358183	20.5482835229068
3080	rs12040548	1	247710285	0.0122358912606811	genus.Ruminiclostridium9.id.11357	3.1334708155885e-06	0.0344054388374784	21.7330443039732
3081	rs12419854	11	68886460	0.0155594244283899	genus.Ruminiclostridium9.id.11357	2.88736405436903e-06	-0.0345292962687927	21.889988279092
3082	rs12493128	3	158166097	0.0124330684091574	genus.Ruminiclostridium9.id.11357	3.27369778304749e-07	-0.0376858664777385	26.0811185154212
3083	rs12496662	3	158296844	0.0114386926296439	genus.Ruminiclostridium9.id.11357	4.93754687715956e-06	-0.0337092007451153	20.8613616987627
3084	rs12856365	13	90455561	0.0154906602289129	genus.Ruminiclostridium9.id.11357	1.15900270508234e-05	0.0323654706543174	19.22963293567
3085	rs13033315	2	204706865	0.0111417733267392	genus.Ruminiclostridium9.id.11357	4.47318710589915e-06	0.0338615526108694	21.0505745064388
3086	rs138824716	3	158035610	0.012361641400606	genus.Ruminiclostridium9.id.11357	6.17388245055958e-07	-0.0367921998907777	24.8571749211312
3087	rs145049570	3	157956215	0.0123774766176047	genus.Ruminiclostridium9.id.11357	6.18951244818218e-07	-0.0367885974391159	24.852300858779
3088	rs147750803	3	157863952	0.0111572082968064	genus.Ruminiclostridium9.id.11357	9.31237639512771e-06	-0.0327148875693858	19.6475268619182
3089	rs1851062	3	157992363	0.012340169399953	genus.Ruminiclostridium9.id.11357	4.29122295090378e-07	-0.037307068728179	25.558720131875
3090	rs1918000	3	158017687	0.0123724788905334	genus.Ruminiclostridium9.id.11357	9.1851150949499e-07	-0.0362220847340119	24.0917883054152
3091	rs2615052	3	158514940	0.0120577510212126	genus.Ruminiclostridium9.id.11357	1.6649656265114e-06	0.03535241251298	22.9473848091275
3092	rs28431969	3	158269154	0.0125063693226878	genus.Ruminiclostridium9.id.11357	7.06921683906846e-06	-0.0331501672350795	20.1744144731716
3093	rs4680413	3	157852128	0.0123354135599748	genus.Ruminiclostridium9.id.11357	4.85545173485267e-07	-0.037132972333303	25.3204045309919
3094	rs4680421	3	157934971	0.0123158989948961	genus.Ruminiclostridium9.id.11357	4.45874220954214e-07	-0.0372531798108053	25.4848333441023
3095	rs55875763	3	158345912	0.0112973698726236	genus.Ruminiclostridium9.id.11357	1.38560612165278e-06	-0.0356230693325884	23.3005467386643
3096	rs57665991	3	157841287	0.0123338614755959	genus.Ruminiclostridium9.id.11357	1.98020825109711e-07	-0.0383801173194197	27.0523355831961
3097	rs6082461	20	2210530	0.0131003940008691	genus.Ruminiclostridium9.id.11357	7.59161533636445e-06	0.0330380704422341	20.0380573612543
3098	rs62287861	3	158201458	0.011761022368912	genus.Ruminiclostridium9.id.11357	2.45815738717437e-06	-0.0347717820577289	22.1988910268846
3099	rs62287884	3	158229160	0.011636173089688	genus.Ruminiclostridium9.id.11357	3.11400479938192e-06	-0.034414889388864	21.7449994511265
3100	rs62287897	3	158239871	0.0116578143551057	genus.Ruminiclostridium9.id.11357	4.59010741693847e-06	-0.0338218131525872	21.0011376111732
3101	rs62289791	3	158334421	0.0112971258509235	genus.Ruminiclostridium9.id.11357	2.79037789772528e-06	-0.0345809098190772	21.955556840204
3102	rs6767494	3	158101447	0.0122845751751988	genus.Ruminiclostridium9.id.11357	4.32128372694258e-07	-0.0372972508118617	25.5452508417136
3103	rs6780477	3	158310483	0.0114454733378321	genus.Ruminiclostridium9.id.11357	6.8090081787084e-06	-0.0332089933817219	20.2461575498346
3104	rs6800218	3	157875221	0.0122969246723264	genus.Ruminiclostridium9.id.11357	3.73541809732653e-07	-0.0375016561172971	25.8264118908806
3105	rs6800853	3	158075488	0.0123222148064288	genus.Ruminiclostridium9.id.11357	5.69903337409987e-07	-0.0369060562178945	25.0114680459408
3106	rs7137760	12	10702414	0.0112182364984336	genus.Ruminiclostridium9.id.11357	5.95234252153699e-06	0.0334191180415062	20.5034642071204
3107	rs73154329	3	158257762	0.0125188745348562	genus.Ruminiclostridium9.id.11357	8.34849962304297e-06	-0.0328880947011909	19.8563489232511
3108	rs73164066	3	157828781	0.0120086980038688	genus.Ruminiclostridium9.id.11357	4.89129478567746e-07	-0.0371225825856586	25.3062177433821
3109	rs73166358	3	157977793	0.0123691406271772	genus.Ruminiclostridium9.id.11357	2.96891927002199e-07	-0.0378217593879755	26.2698213891001
3110	rs73170306	3	158052253	0.0123180965224927	genus.Ruminiclostridium9.id.11357	3.47205457584109e-07	-0.0376038395886891	25.9675453858665
3111	rs73170346	3	158085513	0.0123226768228959	genus.Ruminiclostridium9.id.11357	7.05979997914965e-07	-0.0366006948346296	24.5987367292051
3112	rs73170375	3	158113822	0.012338875888392	genus.Ruminiclostridium9.id.11357	3.34755299295697e-07	-0.037654778159587	26.0380448354004
3113	rs73172105	3	158144223	0.012429844792137	genus.Ruminiclostridium9.id.11357	3.13507354253385e-07	-0.0377460912954415	26.1646632889384
3114	rs73172114	3	158176191	0.0130404794164453	genus.Ruminiclostridium9.id.11357	1.04225927731199e-06	-0.0360389270704295	23.8484470650895
3115	rs73592673	6	128568828	0.0169514656072906	genus.Ruminiclostridium9.id.11357	1.46864856339116e-06	-0.0355375049532033	23.1886068909588
3116	rs74303178	8	14697544	0.0119273609572925	genus.Ruminiclostridium9.id.11357	7.94908545352233e-06	0.0329655381252133	19.9500745746259
3117	rs75936762	3	157898693	0.0122484085273842	genus.Ruminiclostridium9.id.11357	3.56499266967946e-07	-0.0375669513108379	25.9165515879164
3118	rs7628293	3	158323665	0.0112987567658078	genus.Ruminiclostridium9.id.11357	1.72679379188563e-06	-0.0352984509647332	22.8772976556525
3119	rs7652970	3	158123891	0.0123914734104712	genus.Ruminiclostridium9.id.11357	5.15469452018983e-07	-0.0370484098358006	25.2050537738771
3120	rs78191726	6	67655320	0.0210205804069653	genus.Ruminiclostridium9.id.11357	6.93796268445965e-06	0.0331795765299211	20.2102654335387
3121	rs79082720	7	155701010	0.0204871433535767	genus.Ruminiclostridium9.id.11357	5.82943181530121e-06	0.0334516151072656	20.5434038117995
3122	rs79990961	3	157917913	0.0123520234782864	genus.Ruminiclostridium9.id.11357	3.0496646914595e-07	-0.0377844901895656	26.2180008551103
3123	rs918449	19	34371198	0.0197176822371746	genus.Ruminiclostridium9.id.11357	1.4168730408468e-06	-0.0355902882542503	23.2576288258255
3124	rs9522712	13	90441578	0.0154939049209513	genus.Ruminiclostridium9.id.11357	6.2974661118142e-06	0.0333311887754907	20.3955927002387
3125	rs9809789	3	29179983	0.0159673147027409	genus.Ruminiclostridium9.id.11357	7.01398175034652e-06	-0.0331624792438158	20.1894193572766
3126	rs10952110	7	8497922	0.0109614353947762	genus.LachnospiraceaeNK4A136group.id.11319	8.61449945465926e-06	0.032838459994339	19.7963951009288
3127	rs11030127	11	3888497	0.0119816155950349	genus.LachnospiraceaeNK4A136group.id.11319	7.65178980786506e-06	0.0330256352196794	20.0229594558836
3128	rs11263806	17	35240097	0.011675801220801	genus.LachnospiraceaeNK4A136group.id.11319	7.01658330271901e-06	-0.0331618972754075	20.1887099750648
3129	rs12362320	11	3922055	0.0115466227891477	genus.LachnospiraceaeNK4A136group.id.11319	6.90764987577183e-07	0.0366318751086662	24.6407224405383
3130	rs12611395	19	21806125	0.0199652361292984	genus.LachnospiraceaeNK4A136group.id.11319	6.16886650656555e-06	-0.033363401298353	20.4350778473976
3131	rs160061	5	6116659	0.010809407334627	genus.LachnospiraceaeNK4A136group.id.11319	1.9987279900071e-06	0.035081240244232	22.5962649568271
3132	rs17770545	5	6082486	0.0116116100326721	genus.LachnospiraceaeNK4A136group.id.11319	1.02420128750347e-05	-0.0325633545145632	19.465743716398
3133	rs28540839	8	84735080	0.0110591045609602	genus.LachnospiraceaeNK4A136group.id.11319	4.30521082122262e-06	0.0339204225911594	21.1239174462195
3134	rs2880566	17	30016653	0.0134692610592131	genus.LachnospiraceaeNK4A136group.id.11319	8.52904323671909e-06	0.0328542442518258	19.815451062879
3135	rs307182	5	6097266	0.0108170282815211	genus.LachnospiraceaeNK4A136group.id.11319	5.64741980117708e-06	0.0335009633626589	20.6041284617812
3136	rs34832190	14	100160352	0.0114723774050584	genus.LachnospiraceaeNK4A136group.id.11319	2.62903464808654e-06	-0.0346707124829803	22.0698744560328
3137	rs4955932	3	55181375	0.0109387815139018	genus.LachnospiraceaeNK4A136group.id.11319	6.78428938836523e-06	-0.0332146929855546	20.2531154504001
3138	rs59805249	5	90289997	0.0207982433789865	genus.LachnospiraceaeNK4A136group.id.11319	6.75831676351856e-06	0.0332207031341314	20.2604537535571
3139	rs68104925	14	100177681	0.01153849680993	genus.LachnospiraceaeNK4A136group.id.11319	1.94667464885686e-06	-0.0351205262680995	22.6469650677403
3140	rs7073658	10	62175024	0.0109692842134964	genus.LachnospiraceaeNK4A136group.id.11319	5.24525156152019e-06	-0.0336156323371472	20.7455796306594
3141	rs73044693	19	51256120	0.0229883738725416	genus.LachnospiraceaeNK4A136group.id.11319	2.87240488884906e-06	-0.0345371476542795	21.8999561364188
3142	rs74167868	19	21788852	0.0209028709997207	genus.LachnospiraceaeNK4A136group.id.11319	1.04790830107161e-05	-0.0325268162271168	19.4220382207898
3143	rs7616165	3	190415145	0.0483464563825089	genus.LachnospiraceaeNK4A136group.id.11319	1.85566381324976e-06	-0.0351917041100203	22.7389680401815
3144	rs76193507	3	161749981	0.049977561014355	genus.LachnospiraceaeNK4A136group.id.11319	4.29304920323172e-06	-0.0339247698356933	21.129338518712
3145	rs7832116	8	4842929	0.0151703072271499	genus.LachnospiraceaeNK4A136group.id.11319	2.45845127330844e-06	-0.0347716025108118	22.198661498413
3146	rs954878	1	54578401	0.0109082205658323	genus.LachnospiraceaeNK4A136group.id.11319	1.81445026893265e-06	-0.0352250465317205	22.7821301321727
3297	rs11139361	9	72179847	0.0110503314418487	family.Lachnospiraceae.id.1987	7.65393172184212e-06	0.0330251943122991	20.0224242443287
3298	rs112040820	17	80469064	0.0117085639762884	family.Lachnospiraceae.id.1987	2.68096992634875e-06	0.0346412416696411	22.0323256555415
3299	rs11755180	6	161957425	0.0104894072966892	family.Lachnospiraceae.id.1987	2.69197211518693e-06	-0.0346350688167249	22.024464879781
3300	rs11841382	13	38004672	0.0174619738559167	family.Lachnospiraceae.id.1987	3.91355727456642e-05	-0.0303551474581523	16.9128587115881
3301	rs11979110	7	130436459	0.0105068593815124	family.Lachnospiraceae.id.1987	1.86446296874075e-06	-0.0351846776820528	22.7298775005886
3302	rs1205443	20	36876868	0.0112157194253009	family.Lachnospiraceae.id.1987	7.79840424576238e-06	0.0329957240178858	19.9866669200395
3303	rs12760724	1	214031969	0.0107933968220088	family.Lachnospiraceae.id.1987	7.1401924731099e-06	-0.0331344809834477	20.1553054408046
3304	rs13005175	2	232469722	0.0218395039802159	family.Lachnospiraceae.id.1987	5.38969705176318e-06	0.033573507688078	20.6935598896087
3305	rs140737552	17	80481831	0.0125082623442961	family.Lachnospiraceae.id.1987	1.06651942657482e-05	0.0324986807914729	19.3884174283394
3306	rs146660815	6	46664437	0.0476777754291026	family.Lachnospiraceae.id.1987	6.42714657115859e-06	-0.0332993365942299	20.3565869197057
3307	rs2159863	4	10245354	0.0128742118802224	family.Lachnospiraceae.id.1987	5.35383302492711e-06	-0.0335838649441294	20.7063439934481
3308	rs3127230	10	103392503	0.0112200575015073	family.Lachnospiraceae.id.1987	7.19536089025231e-06	-0.0331223909192667	20.1405834922061
3309	rs35524804	9	100113683	0.0125215777532031	family.Lachnospiraceae.id.1987	1.22546553773971e-06	-0.0358029901625976	23.5368113280538
3310	rs4545208	9	99899229	0.0106445328887228	family.Lachnospiraceae.id.1987	4.1912111775763e-06	-0.0339616425721566	21.1753473827189
3311	rs4744919	9	72201751	0.0112100150473118	family.Lachnospiraceae.id.1987	1.388258721619e-05	0.0320745998629181	18.8851955504997
3312	rs56077123	17	80502074	0.0119506592079105	family.Lachnospiraceae.id.1987	4.11065707877841e-06	0.033991422176978	21.2125422685471
3313	rs7359994	19	29408858	0.0112481702021195	family.Lachnospiraceae.id.1987	7.70928336370281e-06	-0.0330138410413116	20.008645132574
3314	rs79086868	9	133791605	0.0164472344359064	family.Lachnospiraceae.id.1987	2.32943661792277e-06	0.0348524741474268	22.3021663990582
3315	rs887732	4	10183117	0.0131663674705255	family.Lachnospiraceae.id.1987	7.74989898127346e-06	-0.0330055597615541	19.9985974022918
3316	rs959845	4	186906801	0.0107801264877542	family.Lachnospiraceae.id.1987	4.66296545266558e-06	-0.033797537265008	20.9709664845563
3317	rs9929145	16	76559184	0.0245233391126672	family.Lachnospiraceae.id.1987	2.95032068811112e-07	-0.0378304824150557	26.2819576435007
3524	rs11186828	10	93869195	0.0355547422231226	genus..Eubacteriumbrachygroup.id.11296	4.23384795013632e-06	-0.0339461016373908	21.1559496775591
3525	rs112617308	10	94185213	0.0362843970742838	genus..Eubacteriumbrachygroup.id.11296	2.48594182064315e-06	-0.0347548978580532	22.1773118808108
3526	rs11592691	10	94066343	0.0361960942435072	genus..Eubacteriumbrachygroup.id.11296	3.28569047241389e-06	-0.034333421875312	21.642049680729
3527	rs12151423	2	218237281	0.0227324448974775	genus..Eubacteriumbrachygroup.id.11296	8.29422359050569e-06	0.032898407848191	19.8688175971672
3528	rs13139592	4	144665178	0.0327192091257308	genus..Eubacteriumbrachygroup.id.11296	8.11576366695589e-06	-0.0329327781650192	19.9103999208314
3529	rs1384962	14	23060552	0.0266264273459264	genus..Eubacteriumbrachygroup.id.11296	5.62112906242436e-06	0.0335082169732037	20.6130618477236
3530	rs1581240	10	93801585	0.0368426337431088	genus..Eubacteriumbrachygroup.id.11296	3.04538725873947e-06	-0.0344486604926964	21.7877475687187
3531	rs1778331	10	22902853	0.0230526689550774	genus..Eubacteriumbrachygroup.id.11296	6.36934725945049e-06	0.0333134566246697	20.3738735092781
3532	rs2913110	10	22892667	0.0229419728069847	genus..Eubacteriumbrachygroup.id.11296	4.58351948952989e-06	0.0338240263742445	21.0038893815845
3533	rs4862235	4	184628931	0.0225751345578332	genus..Eubacteriumbrachygroup.id.11296	3.44127389835557e-06	0.0342630468313578	21.5533147141208
3534	rs55716278	10	94198194	0.0363435091647203	genus..Eubacteriumbrachygroup.id.11296	2.88731581624361e-06	-0.0345293215240186	21.8900203386345
3535	rs55737168	10	93844623	0.0361630438123666	genus..Eubacteriumbrachygroup.id.11296	7.2798881597165e-06	-0.0331040377770323	20.118245370534
3536	rs55932844	10	94140233	0.036102310836577	genus..Eubacteriumbrachygroup.id.11296	2.26331208375571e-06	-0.034895605883907	22.3574680617331
3537	rs6591893	11	80236833	0.0240318587930439	genus..Eubacteriumbrachygroup.id.11296	6.68700959763571e-06	0.0332373181350261	20.2807473650157
3538	rs720439	22	48190598	0.0251252452187253	genus..Eubacteriumbrachygroup.id.11296	8.39860890346985e-06	-0.0328786300189315	19.844909504766
3539	rs73199919	4	6856564	0.0531334854965897	genus..Eubacteriumbrachygroup.id.11296	8.38405221373401e-06	-0.0328813739251042	19.8482255663727
3540	rs76251755	10	93889624	0.0360990093926704	genus..Eubacteriumbrachygroup.id.11296	4.23648631802509e-06	-0.0339451448957306	21.1547557942157
3541	rs77352868	10	94091334	0.036281098157435	genus..Eubacteriumbrachygroup.id.11296	4.94629761579517e-06	-0.0337064635427646	20.8579700789907
3542	rs78928087	10	93727619	0.0363194389960409	genus..Eubacteriumbrachygroup.id.11296	7.6711506341675e-06	-0.0330216541237816	20.018127117121
3543	rs7904900	10	93706792	0.0369525128356842	genus..Eubacteriumbrachygroup.id.11296	5.45766945839872e-06	-0.033554057515135	20.6695629768992
3544	rs833386	10	93827436	0.0251953757616907	genus..Eubacteriumbrachygroup.id.11296	7.13310956058179e-06	-0.0331360396573173	20.1572038148735
3545	rs9613196	22	26922534	0.0528561035322752	genus..Eubacteriumbrachygroup.id.11296	6.29044819945366e-06	-0.0333329303660381	20.3977265101784
3629	rs112362903	17	33761027	0.0333271407891342	genus.FamilyXIIIUCG001.id.11294	7.74036631506923e-06	-0.0330074996823603	20.0009508936829
3630	rs116979587	15	25151194	0.0260820704752621	genus.FamilyXIIIUCG001.id.11294	3.08267447778933e-06	-0.034430219579514	21.7643994823071
3631	rs12049454	1	85228325	0.0134065371949221	genus.FamilyXIIIUCG001.id.11294	1.37755562503351e-06	-0.0356316248226908	23.3117543625733
3632	rs1426266	3	188224096	0.0137150728481493	genus.FamilyXIIIUCG001.id.11294	1.21927191911695e-06	-0.0358103948089663	23.5465604351665
3633	rs17604797	3	188210656	0.0137375419997691	genus.FamilyXIIIUCG001.id.11294	1.61665363339981e-06	-0.0353959351100884	23.0039918752829
3634	rs2276529	21	45153079	0.0165099264893598	genus.FamilyXIIIUCG001.id.11294	4.23112621879671e-06	-0.033947089207581	21.1571820661667
3635	rs3842897	1	183503664	0.0242750956182825	genus.FamilyXIIIUCG001.id.11294	3.48209022301086e-06	-0.0342450896490143	21.5307020326618
3636	rs61809296	1	183438002	0.0245355188695054	genus.FamilyXIIIUCG001.id.11294	6.59341460755484e-06	-0.0332593854168256	20.3077161661783
3637	rs62414798	6	76586058	0.013452503626475	genus.FamilyXIIIUCG001.id.11294	7.56343741054525e-06	-0.0330439259170325	20.0451686121642
3638	rs62414802	6	76598635	0.0134569870246669	genus.FamilyXIIIUCG001.id.11294	5.43875273622795e-06	-0.0335594471088295	20.6762110615881
3639	rs62414824	6	76618582	0.013454816874536	genus.FamilyXIIIUCG001.id.11294	7.07065822086277e-06	-0.0331498471814129	20.1740244921834
3640	rs7119679	11	94681786	0.0174782037836696	genus.FamilyXIIIUCG001.id.11294	3.67247056567356e-06	-0.0341639110197928	21.4286260126645
3641	rs76463770	3	45479090	0.0419865900675053	genus.FamilyXIIIUCG001.id.11294	4.22907901565719e-06	0.0339478324288471	21.1581095555625
3642	rs8076666	17	78223817	0.019809410555737	genus.FamilyXIIIUCG001.id.11294	7.62689455653421e-06	0.0330307685151425	20.0291912225599
3840	rs112893842	9	8786663	0.0232805615266658	genus.DefluviitaleaceaeUCG011.id.11287	1.01536801969557e-06	0.0360768780470105	23.8987664624488
3841	rs12122999	1	118782748	0.0181154274141195	genus.DefluviitaleaceaeUCG011.id.11287	4.95269596116957e-06	-0.0337044650944287	20.8554940111914
3842	rs1582238	1	118723685	0.0167256720282713	genus.DefluviitaleaceaeUCG011.id.11287	1.48551037222915e-06	0.0355207006138566	23.1666543510705
3843	rs2357086	4	147446563	0.0218466253063937	genus.DefluviitaleaceaeUCG011.id.11287	4.7668118895405e-07	-0.0371589872208165	25.355944337736
3844	rs28696126	7	79734541	0.0238472563674688	genus.DefluviitaleaceaeUCG011.id.11287	7.96815491092783e-06	-0.0329617570075399	19.945493348346
3845	rs2892880	4	120741726	0.018168647046951	genus.DefluviitaleaceaeUCG011.id.11287	6.76614631397416e-06	0.0332188890284392	20.2582386166292
3846	rs4344384	10	66407366	0.0156309115064956	genus.DefluviitaleaceaeUCG011.id.11287	4.63809977709753e-06	0.0338057812778576	20.981210061155
3847	rs4677103	3	72207794	0.0197263324270326	genus.DefluviitaleaceaeUCG011.id.11287	7.1444851054048e-07	0.0365836195198747	24.5757592436087
3848	rs55658617	21	41811003	0.0362225535536972	genus.DefluviitaleaceaeUCG011.id.11287	1.48073781870353e-06	0.0355254382197763	23.1728423201626
3849	rs72731813	4	147414743	0.0293796130821283	genus.DefluviitaleaceaeUCG011.id.11287	5.26199399882195e-07	-0.0370192373277922	25.165321229571
3850	rs77041875	4	120753203	0.0183166795952343	genus.DefluviitaleaceaeUCG011.id.11287	8.56196391698644e-06	0.0328481457929303	19.8080874469973
3851	rs9608282	22	24804081	0.0299792984291401	genus.DefluviitaleaceaeUCG011.id.11287	1.86128617465068e-06	0.0351872107797169	22.73315452089
3852	rs9725395	1	85205632	0.0295540022460731	genus.DefluviitaleaceaeUCG011.id.11287	2.85602235270014e-06	-0.0345457912325294	21.9109323685917
4127	rs11674854	2	28903275	0.0176503640529812	genus.Lactobacillus.id.1837	1.35860427104138e-06	-0.0356519562894331	23.3383992746022
4128	rs12693845	2	199312684	0.0177428762827017	genus.Lactobacillus.id.1837	5.63737487645228e-06	-0.0335037309330987	20.607536710969
4129	rs1530559	2	135755629	0.0178207393844271	genus.Lactobacillus.id.1837	6.43402722138681e-06	0.0332976637901203	20.3545394601075
4130	rs16861661	1	18501459	0.0381480132493847	genus.Lactobacillus.id.1837	1.57909066803821e-06	-0.0354306468932816	23.0491894528863
4131	rs328312	16	73890910	0.0169441205134495	genus.Lactobacillus.id.1837	1.50574818913259e-06	0.0355007722214326	23.1406341947022
4132	rs6092149	20	54192992	0.0171489601068434	genus.Lactobacillus.id.1837	2.97056456434949e-06	-0.0344863276728295	21.8354771129408
4133	rs62314653	4	109896462	0.0394584560487661	genus.Lactobacillus.id.1837	1.96786943425722e-06	0.0351044096396683	22.6261590461576
4134	rs7399658	13	23834968	0.022188262578718	genus.Lactobacillus.id.1837	1.37637735157404e-06	-0.0356328810384624	23.3134002229854
4135	rs75127669	6	151027636	0.0310414459754763	genus.Lactobacillus.id.1837	6.69545793626996e-06	0.033235340795349	20.2783317021644
4136	rs768253	8	69010103	0.0171791013220907	genus.Lactobacillus.id.1837	4.02741421502006e-06	-0.0340227891095194	21.2517551516417
4137	rs77478751	3	173151665	0.0475759108964646	genus.Lactobacillus.id.1837	3.80447452563658e-06	-0.0341099593816517	21.3609205186122
4138	rs921925	19	6928017	0.0203228965198258	genus.Lactobacillus.id.1837	1.25259622914132e-06	0.035770973165424	23.494680426314
4139	rs9478791	6	151042271	0.0300314243063654	genus.Lactobacillus.id.1837	9.60215176332836e-06	0.0326661592717405	19.5889786265925
