# Supplementary material for: Mendelian randomization integrated with multi-omics analysis identifies TNIK as a key gene in gut microbiota-induced IBD development
Source: Front Immunol. 2025 Nov 18;16:1678444. doi: 10.3389/fimmu.2025.1678444 (PMC12669205; doi:10.3389/fimmu.2025.1678444)
Supplement: Supplementary file 11 [file SupplementaryFile4.zip › Supplementary File 4/CD/06.gene.csv]

	x
1
2
3	LPP
4	LPP
5	SMG7
6	SMG7-AS1
7	MYO6
8	MYO6
9	MYO6
10
11	LARS2
12	SLC26A11
13	LINC00840
14
15
16
17	LINC02826
18
19
20	NANP
21
22
23
24
25
26
27	CC2D2A
28	SMAD3-DT
29	LEKR1
30	LINC00886
31
32
33
34
35
36
37	PDE11A
38	SMAD3-DT
39	ENSG00000253496
40	NXPH1
41	STIM1
42	LHX1-DT
43
44
45
46
47
48	CYP46A1
49
50	ADGRV1
51	CYP46A1
52	ANK3
53
54
55	LINC02013
56
57	CSMD1
58
59
60	ENSG00000288042
61
62
63	COL11A1
64
65
66
67	GMDS
68
69	COL11A1
70	GSDME
71	COL11A1
72
73
74	GMDS
75	GMDS
76	PRKCI
77	CACNA2D3
78	COL11A1
79	CACNA2D3
80	CACNA2D3
81	CACNA2D3
82	ENSG00000230864
83	LINC01940
84	GMDS
85	FAM135B
86	GMDS
87	IQCG
88	PTPRD
89
90	SPAG17
91
92
93	ENSG00000228566
94	LINC00877,LINC00870
95	DSCAM
96	SLC10A7
97
98	SPECC1L,SPECC1L-ADORA2A
99
100	PLPPR5,PLPPR5-AS1
101	HHAT
102	HHAT
103	THORLNC
104	EIF4E3,ENSG00000285708
105
106	PAK5
107	CMTM8
108	PROK2
109	ZFP62
110
111	KCNA2
112	THORLNC
113	ITPR1,ENSG00000235978
114
115
116
117	NPAS3
118	PAK5
119
120
121
122	DYM
123	DYM
124
125	TMEM64,ENSG00000246792,LINC00534
126	LARP4B
127	TMEM64
128	BBS9
129	DYM
130	KDM1B
131	CPXM2
132	DYM
133	ENSG00000271758
134	ALPK1
135	SLC14A2,SLC14A2-AS1
136	DCDC2
137
138	DYM
139
140	TMEM64
141	ENSG00000260706
142
143
144	ADCY9
145	DYM,ENSG00000265128
146	DYM
147	ENSG00000254092
148	NTRK2
149	NTRK2
150	NTRK2
151	ENSG00000258272
152	ENSG00000257060
153	SLC24A2
154	BTBD9
155	FNDC3B
156
157
158	FNDC3B
159	NTRK2
160	MPST
161	FNDC3B
162
163	NTRK2
164	BTBD9
165	FNDC3B
166
167	ALK
168	CSMD1
169	SLC38A4,SLC38A4-AS1
170
171
172	NFIA,NFIA-AS2
173	DIRC3
174	LINC01138
175
176	PUM3
177
178
179	PLCL1
180	MAP3K19
181	IGSF21,IGSF21-AS1
182	COL25A1
183	SGCG
184	PLEKHG1
185	PREX2
186	NLGN1
187	ADGRE1
188	PLEKHG1
189	PALM2AKAP2
190
191	KNDC1
192
193	TMEM270
194
195	ENSG00000287292
196	CSNK1G2
197	PALM2AKAP2
198	PALM2AKAP2
199	KNDC1
200
201
202	PALM2AKAP2
203	DROSHA
204
205	PBX1
206	ZRANB3
207	TMEM163
208
209
210
211	ENSG00000287865
212	R3HDM1
213	ENSG00000285961
214	LCT
215
216	ZRANB3
217
218	MAP3K19
219	DARS1
220	R3HDM1
221	ZRANB3
222	ZRANB3
223	LUCAT1
224	R3HDM1
225	ZRANB3
226	MCM6
227	RAB3GAP1
228	ZRANB3
229	CCNT2
230	ZRANB3
231
232	LCT
233	LCT
234	UBXN4
235	RAB3GAP1
236	DARS1-AS1
237	DARS1-AS1
238	DARS1
239	DARS1
240	R3HDM1
241	ZRANB3
242	ENSG00000273118
243	ENSG00000273118
244	ENSG00000273118
245	R3HDM1
246
247	ZRANB3
248
249	TMEM163
250	SLCO3A1
251
252	ZRANB3
253	ENSG00000287463
254	ZRANB3
255	RAB3GAP1,ZRANB3
256	CCNT2
257
258
259	DARS1
260	R3HDM1
261	DARS1
262	R3HDM1
263
264	CMTM5
265	LCT
266	PTPRS
267	RAB3GAP1
268	RAB3GAP1
269	RAB3GAP1
270	ZRANB3
271
272	ENSG00000261218,ENSG00000289733
273	ENSG00000289958
274	ZRANB3
275	CMTM8
276	TMEM163
277	CTTNBP2
278
279
280	NFIA
281
282	ENSG00000248491
283	SHLD1
284
285
286
287	CPM
288
289
290
291
292
293
294	CAB39
295	ENSG00000268981
296	CAB39
297	CAB39
298	DNAH9,ENSG00000263684
299	ENSG00000268981
300	NID2
301
302
303	CAB39
304	LINC01440
305
306
307	CAB39
308	CAB39
309	LINC02477
310	SH3D19
311	ENSG00000268981
312	SPEF2,ENSG00000248969
313	FRMD4A
314
315
316
317	CSMD2
318	MUC12
319
320
321	ENSG00000288692
322
323	TENM3
324
325	ADAMTS9
326
327
328	ZNF398
329
330
331
332
333
334	APBA1
335
336
337
338	KIAA1755
339	PROX1-AS1
340
341	FOXK2
342	TDRD6
343
344	FBXW4
345	CCDC180,SUGT1P4-STRA6LP-CCDC180
346	CTSV
347	APBA1
348	FOXK2
349	LINC00906
350	FIBCD1
351
352	CNTNAP4,ENSG00000287694
353	DLGAP2
354	SAXO3
355
356	CAND1
357	CAND1
358	CAND1
359	ENSG00000257759,ADAM20P1
360	LINC02086
361
362	C8orf34
363	CAND1
364
365	ENSG00000286563
366	GRIA4
367
368	ATRNL1
369	ATRNL1
370	ATRNL1
371	TNIK
372	ATRNL1
373	ATRNL1
374	COL4A4
375	ATRNL1
376	ATRNL1
377	ENSG00000226197
378	ATRNL1
379	LRP1B
380	LINC01684
381
382
383	PALLD
384
385	REEP6
386
387
388
389	STEAP2-AS1
390	SCGB1A1
391
392	AGAP1
393	RSRC1
394	ENSG00000223829,ENSG00000232072
395
396	GCSAML
397	RSRC1
398	MLF1
399	RSRC1
400	RSRC1
401	RSRC1
402	RSRC1
403	RSRC1
404	MFSD1
405	MLF1-DT
406	RSRC1
407	RSRC1
408	ENSG00000286022
409	RSRC1
410	RSRC1
411	RSRC1
412
413	RSRC1
414	MLF1
415	RSRC1
416	RSRC1
417
418	RSRC1
419	RSRC1
420	RSRC1
421	RSRC1
422	RSRC1
423	RSRC1
424	RSRC1
425	RSRC1
426	SGCZ
427	RSRC1
428	MLF1
429	RSRC1
430
431	RSRC1
432
433	LINC02336
434	RBMS3,RBMS3-AS3,ENSG00000283563
435	MANCR
436	TEK
437	RAB5B,ENSG00000237493
438	LINC02306
439
440
441	ZC3H10,ESYT1,ENSG00000258317
442
443	ESYT1
444	RASIP1
445
446	MAMSTR
447	OPCML
448
449	FUT2
450
451
452
453	THAP7-AS1,ENSG00000284060
454	IZUMO1
455
456	TMEM163
457
458	SEPTIN9
459
460	SLC9A3
461	AHRR,PDCD6-AHRR
462	SLC9A3,SLC9A3-AS1
463	SYT6
464	LINC01399
465	LINC01399
466	LINC01399
467	LINC01399
468
469
470
471	THSD7B
472	IL19
473	OAT
474	TMEM163
475	IL19
476	NADSYN1
477
478
479
480	SLC9A3
481	MCM6
482	AHRR,PDCD6-AHRR
483
484	IL19
485	EXOC3
486
487	MCTP2
488
489
490	CYP7B1
491	DYNC1I1
492	RYR2
493
494
495
496
497
498	CSMD1
499	NFIB
500
501	KALRN
502	CASC2
503
504
505
506	CDH20
507	GNAI1
508	LINC01501
509
510
511	LINC01320
512
513	LHFPL2
514
515	TTC23L
516	HIVEP3
517	DCDC2
518
519	KMT5C
520
521	ENSG00000286023
522	ADCY10
523	CDK20
524	PLEKHA2
525	HIVEP3
526	HIVEP3
527
528	SIAH3
529
530	NRG3
531	LINC03062
532	MRAP2
533
534
535
536	NRG3
537
538
539	ENSG00000258107
540
541	PDE9A
