# Supplementary material for: Mendelian randomization integrated with multi-omics analysis identifies TNIK as a key gene in gut microbiota-induced IBD development
Source: Front Immunol. 2025 Nov 18;16:1678444. doi: 10.3389/fimmu.2025.1678444 (PMC12669205; doi:10.3389/fimmu.2025.1678444)
Supplement: Supplementary file 11 [file SupplementaryFile4.zip › Supplementary File 4/CD/07_het_res(all.exposure).csv]

	id.exposure	id.outcome	outcome	exposure	method	Q	Q_df	Q_pval
1	Yya3Av	Crohn's disease	Crohn's disease || id:ieu-a-30	class.Actinobacteria.id.419	Inverse variance weighted (fixed effects)	75.51426	94	0.91907
2	ZFVELh	Crohn's disease	Crohn's disease || id:ieu-a-30	family.Defluviitaleaceae.id.1924	Inverse variance weighted (fixed effects)	5.22021	15	0.99009
3	SKHLuG	Crohn's disease	Crohn's disease || id:ieu-a-30	family.Lachnospiraceae.id.1987	Inverse variance weighted (fixed effects)	15.98643	18	0.59349
4	dr8cWw	Crohn's disease	Crohn's disease || id:ieu-a-30	family.Prevotellaceae.id.960	Inverse variance weighted (fixed effects)	24.60297	21	0.26477
5	IEC3zK	Crohn's disease	Crohn's disease || id:ieu-a-30	family.Ruminococcaceae.id.2050	Inverse variance weighted (fixed effects)	10.79724	11	0.4604
6	shNeWB	Crohn's disease	Crohn's disease || id:ieu-a-30	genus..Eubacteriumhalliigroup.id.11338	Inverse variance weighted (fixed effects)	13.356	17	0.71205
7	xVZ7Mg	Crohn's disease	Crohn's disease || id:ieu-a-30	genus..Ruminococcustorquesgroup.id.14377	Inverse variance weighted (multiplicative random effects)	98.44158	19	0
8	VReXMT	Crohn's disease	Crohn's disease || id:ieu-a-30	genus.Anaerostipes.id.1991	Inverse variance weighted (fixed effects)	8.67534	19	0.97849
9	cK9xOd	Crohn's disease	Crohn's disease || id:ieu-a-30	genus.DefluviitaleaceaeUCG011.id.11287	Inverse variance weighted (fixed effects)	3.80194	11	0.97536
10	VsivK9	Crohn's disease	Crohn's disease || id:ieu-a-30	genus.Enterorhabdus.id.820	Inverse variance weighted (fixed effects)	5.11272	6	0.52944
11	ZkIgOU	Crohn's disease	Crohn's disease || id:ieu-a-30	genus.Erysipelatoclostridium.id.11381	Inverse variance weighted (fixed effects)	13.79155	18	0.74258
12	HQVR07	Crohn's disease	Crohn's disease || id:ieu-a-30	genus.ErysipelotrichaceaeUCG003.id.11384	Inverse variance weighted (fixed effects)	25.99464	24	0.35344
13	1zkgJk	Crohn's disease	Crohn's disease || id:ieu-a-30	genus.FamilyXIIIUCG001.id.11294	Inverse variance weighted (fixed effects)	5.06124	11	0.92816
14	aDLPBb	Crohn's disease	Crohn's disease || id:ieu-a-30	genus.LachnospiraceaeNK4A136group.id.11319	Inverse variance weighted (fixed effects)	7.61795	18	0.9838
15	ZsitfL	Crohn's disease	Crohn's disease || id:ieu-a-30	genus.LachnospiraceaeUCG010.id.11330	Inverse variance weighted (fixed effects)	17.42465	12	0.13431
16	kgjqOg	Crohn's disease	Crohn's disease || id:ieu-a-30	genus.Lactobacillus.id.1837	Inverse variance weighted (fixed effects)	14.19314	10	0.16436
17	Slj49I	Crohn's disease	Crohn's disease || id:ieu-a-30	genus.Odoribacter.id.952	Inverse variance weighted (fixed effects)	11.7967	12	0.46214
18	I5AGxd	Crohn's disease	Crohn's disease || id:ieu-a-30	genus.Oxalobacter.id.2978	Inverse variance weighted (fixed effects)	22.8434	18	0.19668
19	3ojnFL	Crohn's disease	Crohn's disease || id:ieu-a-30	genus.Parasutterella.id.2892	Inverse variance weighted (fixed effects)	17.54263	26	0.89177
20	L5At9S	Crohn's disease	Crohn's disease || id:ieu-a-30	genus.RikenellaceaeRC9gutgroup.id.11191	Inverse variance weighted (fixed effects)	16.41826	16	0.42417
21	X99vhA	Crohn's disease	Crohn's disease || id:ieu-a-30	genus.Ruminiclostridium9.id.11357	Inverse variance weighted (fixed effects)	26.35141	41	0.96312
22	aOkzmC	Crohn's disease	Crohn's disease || id:ieu-a-30	genus.RuminococcaceaeUCG004.id.11362	Inverse variance weighted (fixed effects)	14.45645	28	0.98362
23	YZLhx2	Crohn's disease	Crohn's disease || id:ieu-a-30	genus.RuminococcaceaeUCG014.id.11371	Inverse variance weighted (fixed effects)	6.03631	11	0.87093
24	ReN9Rt	Crohn's disease	Crohn's disease || id:ieu-a-30	order.Bacillales.id.1674	Inverse variance weighted (fixed effects)	16.30766	14	0.29495
25	n9LkmC	Crohn's disease	Crohn's disease || id:ieu-a-30	phylum.Actinobacteria.id.400	Inverse variance weighted (fixed effects)	43.55899	71	0.99578
26	RokLYZ	Crohn's disease	Crohn's disease || id:ieu-a-30	phylum.Firmicutes.id.1672	Inverse variance weighted (multiplicative random effects)	70.75819	24	0
