# Supplementary material for: Mendelian randomization integrated with multi-omics analysis identifies TNIK as a key gene in gut microbiota-induced IBD development
Source: Front Immunol. 2025 Nov 18;16:1678444. doi: 10.3389/fimmu.2025.1678444 (PMC12669205; doi:10.3389/fimmu.2025.1678444)
Supplement: Supplementary file 11 [file SupplementaryFile4.zip › Supplementary File 4/CD/08_pleiotropy_res(p0.05).csv]

	id.exposure	id.outcome	outcome	exposure	egger_intercept	se	pval
1	Yya3Av	Crohn's disease	Crohn's disease || id:ieu-a-30	class.Actinobacteria.id.419	-0.01492	0.01129	0.18963
2	ZFVELh	Crohn's disease	Crohn's disease || id:ieu-a-30	family.Defluviitaleaceae.id.1924	-0.00037	0.03201	0.99089
3	SKHLuG	Crohn's disease	Crohn's disease || id:ieu-a-30	family.Lachnospiraceae.id.1987	0.00262	0.01878	0.89077
4	dr8cWw	Crohn's disease	Crohn's disease || id:ieu-a-30	family.Prevotellaceae.id.960	-0.03266	0.02448	0.19719
5	IEC3zK	Crohn's disease	Crohn's disease || id:ieu-a-30	family.Ruminococcaceae.id.2050	0.02708	0.0246	0.29679
6	shNeWB	Crohn's disease	Crohn's disease || id:ieu-a-30	genus..Eubacteriumhalliigroup.id.11338	-0.01449	0.01763	0.42311
7	xVZ7Mg	Crohn's disease	Crohn's disease || id:ieu-a-30	genus..Ruminococcustorquesgroup.id.14377	-0.00232	0.04822	0.96222
8	VReXMT	Crohn's disease	Crohn's disease || id:ieu-a-30	genus.Anaerostipes.id.1991	-0.00269	0.0242	0.91263
9	cK9xOd	Crohn's disease	Crohn's disease || id:ieu-a-30	genus.DefluviitaleaceaeUCG011.id.11287	-0.00753	0.03464	0.83217
10	VsivK9	Crohn's disease	Crohn's disease || id:ieu-a-30	genus.Enterorhabdus.id.820	-0.04161	0.03535	0.29206
11	ZkIgOU	Crohn's disease	Crohn's disease || id:ieu-a-30	genus.Erysipelatoclostridium.id.11381	-0.00814	0.02676	0.76476
12	HQVR07	Crohn's disease	Crohn's disease || id:ieu-a-30	genus.ErysipelotrichaceaeUCG003.id.11384	0.02821	0.0234	0.24018
13	1zkgJk	Crohn's disease	Crohn's disease || id:ieu-a-30	genus.FamilyXIIIUCG001.id.11294	-0.02195	0.02657	0.4279
14	aDLPBb	Crohn's disease	Crohn's disease || id:ieu-a-30	genus.LachnospiraceaeNK4A136group.id.11319	-0.01697	0.01458	0.2607
15	ZsitfL	Crohn's disease	Crohn's disease || id:ieu-a-30	genus.LachnospiraceaeUCG010.id.11330	-0.02188	0.02587	0.41579
16	kgjqOg	Crohn's disease	Crohn's disease || id:ieu-a-30	genus.Lactobacillus.id.1837	-0.01412	0.03847	0.72211
17	Slj49I	Crohn's disease	Crohn's disease || id:ieu-a-30	genus.Odoribacter.id.952	-0.04408	0.02942	0.16213
18	I5AGxd	Crohn's disease	Crohn's disease || id:ieu-a-30	genus.Oxalobacter.id.2978	0.06516	0.03225	0.05937
19	3ojnFL	Crohn's disease	Crohn's disease || id:ieu-a-30	genus.Parasutterella.id.2892	0.01753	0.01585	0.27928
20	L5At9S	Crohn's disease	Crohn's disease || id:ieu-a-30	genus.RikenellaceaeRC9gutgroup.id.11191	-0.07595	0.03838	0.0665
21	X99vhA	Crohn's disease	Crohn's disease || id:ieu-a-30	genus.Ruminiclostridium9.id.11357	-0.02884	0.0309	0.35624
22	aOkzmC	Crohn's disease	Crohn's disease || id:ieu-a-30	genus.RuminococcaceaeUCG004.id.11362	-0.02772	0.02661	0.30669
23	YZLhx2	Crohn's disease	Crohn's disease || id:ieu-a-30	genus.RuminococcaceaeUCG014.id.11371	-0.01084	0.02497	0.6733
24	ReN9Rt	Crohn's disease	Crohn's disease || id:ieu-a-30	order.Bacillales.id.1674	0.02264	0.04972	0.65641
25	n9LkmC	Crohn's disease	Crohn's disease || id:ieu-a-30	phylum.Actinobacteria.id.400	-0.00524	0.01821	0.77459
26	RokLYZ	Crohn's disease	Crohn's disease || id:ieu-a-30	phylum.Firmicutes.id.1672	0.05663	0.03738	0.1434
