# Supplementary material for: Mendelian randomization integrated with multi-omics analysis identifies TNIK as a key gene in gut microbiota-induced IBD development
Source: Front Immunol. 2025 Nov 18;16:1678444. doi: 10.3389/fimmu.2025.1678444 (PMC12669205; doi:10.3389/fimmu.2025.1678444)
Supplement: Supplementary file 11 [file SupplementaryFile4.zip › Supplementary File 4/CD/09_steiger_res(all.exposure).csv]

	id.exposure	id.outcome	exposure	outcome	snp_r2.exposure	snp_r2.outcome	correct_causal_direction	steiger_pval
1	Yya3Av	Crohn's disease	class.Actinobacteria.id.419	Crohn's disease || id:ieu-a-30	2.224659e-01	5.199508e-03	TRUE	0.000000e+00
2	ZFVELh	Crohn's disease	family.Defluviitaleaceae.id.1924	Crohn's disease || id:ieu-a-30	2.027680e-02	4.716934e-04	TRUE	2.793077e-33
3	SKHLuG	Crohn's disease	family.Lachnospiraceae.id.1987	Crohn's disease || id:ieu-a-30	2.395468e-02	1.259498e-03	TRUE	1.067554e-32
4	dr8cWw	Crohn's disease	family.Prevotellaceae.id.960	Crohn's disease || id:ieu-a-30	2.899773e-02	1.822662e-03	TRUE	2.401480e-37
5	IEC3zK	Crohn's disease	family.Ruminococcaceae.id.2050	Crohn's disease || id:ieu-a-30	1.662129e-02	9.317229e-04	TRUE	1.206534e-22
6	shNeWB	Crohn's disease	genus..Eubacteriumhalliigroup.id.11338	Crohn's disease || id:ieu-a-30	2.158106e-02	1.219619e-03	TRUE	5.776546e-29
7	xVZ7Mg	Crohn's disease	genus..Ruminococcustorquesgroup.id.14377	Crohn's disease || id:ieu-a-30	2.811074e-02	6.164992e-03	TRUE	3.549905e-19
8	VReXMT	Crohn's disease	genus.Anaerostipes.id.1991	Crohn's disease || id:ieu-a-30	2.651700e-02	6.073425e-04	TRUE	2.587163e-43
9	cK9xOd	Crohn's disease	genus.DefluviitaleaceaeUCG011.id.11287	Crohn's disease || id:ieu-a-30	1.590446e-02	4.374672e-04	TRUE	1.308537e-25
10	VsivK9	Crohn's disease	genus.Enterorhabdus.id.820	Crohn's disease || id:ieu-a-30	1.322838e-02	5.649050e-04	TRUE	1.234659e-19
11	ZkIgOU	Crohn's disease	genus.Erysipelatoclostridium.id.11381	Crohn's disease || id:ieu-a-30	2.519806e-02	1.156447e-03	TRUE	1.280453e-35
12	HQVR07	Crohn's disease	genus.ErysipelotrichaceaeUCG003.id.11384	Crohn's disease || id:ieu-a-30	3.192907e-02	1.565659e-03	TRUE	3.849919e-44
13	1zkgJk	Crohn's disease	genus.FamilyXIIIUCG001.id.11294	Crohn's disease || id:ieu-a-30	1.624872e-02	4.955453e-04	TRUE	1.262922e-25
14	aDLPBb	Crohn's disease	genus.LachnospiraceaeNK4A136group.id.11319	Crohn's disease || id:ieu-a-30	2.424423e-02	6.491792e-04	TRUE	1.339624e-38
15	ZsitfL	Crohn's disease	genus.LachnospiraceaeUCG010.id.11330	Crohn's disease || id:ieu-a-30	1.870546e-02	1.398323e-03	TRUE	4.063335e-23
16	kgjqOg	Crohn's disease	genus.Lactobacillus.id.1837	Crohn's disease || id:ieu-a-30	1.549121e-02	1.113990e-03	TRUE	1.268889e-19
17	Slj49I	Crohn's disease	genus.Odoribacter.id.952	Crohn's disease || id:ieu-a-30	1.752367e-02	1.529579e-03	TRUE	1.531485e-20
18	I5AGxd	Crohn's disease	genus.Oxalobacter.id.2978	Crohn's disease || id:ieu-a-30	2.848034e-02	2.934376e-03	TRUE	1.694627e-30
19	3ojnFL	Crohn's disease	genus.Parasutterella.id.2892	Crohn's disease || id:ieu-a-30	3.455846e-02	1.228226e-03	TRUE	1.192515e-51
20	L5At9S	Crohn's disease	genus.RikenellaceaeRC9gutgroup.id.11191	Crohn's disease || id:ieu-a-30	2.235967e-02	1.483913e-03	TRUE	1.596875e-28
21	X99vhA	Crohn's disease	genus.Ruminiclostridium9.id.11357	Crohn's disease || id:ieu-a-30	6.163982e-02	2.269751e-03	TRUE	5.246767e-92
22	aOkzmC	Crohn's disease	genus.RuminococcaceaeUCG004.id.11362	Crohn's disease || id:ieu-a-30	4.389913e-02	1.150253e-03	TRUE	8.351501e-70
23	YZLhx2	Crohn's disease	genus.RuminococcaceaeUCG014.id.11371	Crohn's disease || id:ieu-a-30	2.406954e-02	1.156993e-03	TRUE	1.163877e-33
24	ReN9Rt	Crohn's disease	order.Bacillales.id.1674	Crohn's disease || id:ieu-a-30	1.984727e-02	1.045430e-03	TRUE	2.846562e-27
25	n9LkmC	Crohn's disease	phylum.Actinobacteria.id.400	Crohn's disease || id:ieu-a-30	1.340877e-01	2.994054e-03	TRUE	3.923978e-232
26	RokLYZ	Crohn's disease	phylum.Firmicutes.id.1672	Crohn's disease || id:ieu-a-30	3.640618e-02	4.360834e-03	TRUE	3.854804e-36
