# Supplementary material for: Mendelian randomization integrated with multi-omics analysis identifies TNIK as a key gene in gut microbiota-induced IBD development
Source: Front Immunol. 2025 Nov 18;16:1678444. doi: 10.3389/fimmu.2025.1678444 (PMC12669205; doi:10.3389/fimmu.2025.1678444)
Supplement: Supplementary file 11 [file SupplementaryFile4.zip › Supplementary File 4/CD/dat.all.csv]

	SNP	effect_allele.exposure	other_allele.exposure	effect_allele.outcome	other_allele.outcome	beta.exposure	beta.outcome	eaf.exposure	eaf.outcome	remove	palindromic	ambiguous	id.outcome	chr.outcome	pos.outcome	se.outcome	pval.outcome	samplesize.outcome	ncase.outcome	ncontrol.outcome	outcome	mr_keep.outcome	pval_origin.outcome	chr.exposure	pos.exposure	se.exposure	exposure	mr_keep.exposure	pval.exposure	pval_origin.exposure	id.exposure	data_source.exposure	samplesize.exposure	action	SNP_index	mr_keep
1	rs1000888	C	G	C	G	-0.0585037659057702	-0.0303046	NA	0.389289	FALSE	TRUE	TRUE	Crohn's disease	13	23343542	0.0236	0.200300023386199	20883	NA	NA	Crohn's disease || id:ieu-a-30	TRUE	reported	13	23343542	0.0132190104728438	genus.Intestinimonas.id.2062	TRUE	9.611686332571e-06	inferred	otyAVJ	textfile	18340	2	1	FALSE
2	rs10262702	T	C	T	C	0.0918017115791659	-0.0426988	NA	0.138574	FALSE	FALSE	FALSE	Crohn's disease	7	66890843	0.0398	0.283699780643664	20883	NA	NA	Crohn's disease || id:ieu-a-30	TRUE	reported	7	66890843	0.0194884678818685	genus.Intestinimonas.id.2062	TRUE	2.47029946561078e-06	inferred	otyAVJ	textfile	18340	2	1	TRUE
3	rs11258178	A	G	A	G	0.0660742320663152	0.00649884	NA	0.384141	FALSE	FALSE	FALSE	Crohn's disease	10	13124513	0.0246	0.790999119384507	20883	NA	NA	Crohn's disease || id:ieu-a-30	TRUE	reported	10	13124513	0.0134138858839776	genus.Intestinimonas.id.2062	TRUE	8.40122798237394e-07	inferred	otyAVJ	textfile	18340	2	1	TRUE
4	rs11928843	G	A	G	A	-0.0607330797381236	0.0316971	NA	0.445711	FALSE	FALSE	FALSE	Crohn's disease	3	17187915	0.0238	0.182300139085859	20883	NA	NA	Crohn's disease || id:ieu-a-30	TRUE	reported	3	17187915	0.0132035148147477	genus.Intestinimonas.id.2062	TRUE	4.22965601400653e-06	inferred	otyAVJ	textfile	18340	2	1	TRUE
5	rs12226153	A	G	A	G	-0.151142451496101	-0.0220002	NA	0.0625711	FALSE	FALSE	FALSE	Crohn's disease	11	94364293	0.0478	0.646000716968236	20883	NA	NA	Crohn's disease || id:ieu-a-30	TRUE	reported	11	94364293	0.0306922289908772	genus.Intestinimonas.id.2062	TRUE	8.45964836162694e-07	inferred	otyAVJ	textfile	18340	2	1	TRUE
6	rs12566247	T	A	T	A	0.0637084405216945	-0.0138043	NA	0.331289	FALSE	TRUE	TRUE	Crohn's disease	1	43767569	0.0253	0.584799509922955	20883	NA	NA	Crohn's disease || id:ieu-a-30	TRUE	reported	1	43767569	0.0135355478642567	genus.Intestinimonas.id.2062	TRUE	2.51697209494699e-06	inferred	otyAVJ	textfile	18340	2	1	FALSE
7	rs17067892	C	T	C	T	0.107193792199643	-0.00689617	NA	0.07957	FALSE	FALSE	FALSE	Crohn's disease	8	3763540	0.0421	0.870300033020266	20883	NA	NA	Crohn's disease || id:ieu-a-30	TRUE	reported	8	3763540	0.0250013442235499	genus.Intestinimonas.id.2062	TRUE	1.80678057109252e-05	inferred	otyAVJ	textfile	18340	2	1	TRUE
8	rs1859797	G	A	G	A	0.0603679545145569	0.0310986	NA	0.464141	FALSE	FALSE	FALSE	Crohn's disease	7	22007303	0.0233	0.181300081782048	20883	NA	NA	Crohn's disease || id:ieu-a-30	TRUE	reported	7	22007303	0.0131792534573361	genus.Intestinimonas.id.2062	TRUE	4.63800984503828e-06	inferred	otyAVJ	textfile	18340	2	1	TRUE
9	rs2099538	G	A	G	A	-0.164346831582879	-0.0299956	NA	0.051	FALSE	FALSE	FALSE	Crohn's disease	16	58832377	0.0537	0.575999358841462	20883	NA	NA	Crohn's disease || id:ieu-a-30	TRUE	reported	16	58832377	0.0376522677342333	genus.Intestinimonas.id.2062	TRUE	1.27204907221186e-05	inferred	otyAVJ	textfile	18340	2	1	TRUE
10	rs2276760	A	G	A	G	-0.0685233502744646	0.0312952	NA	0.218856	FALSE	FALSE	FALSE	Crohn's disease	3	150620956	0.0307	0.307400096854735	20883	NA	NA	Crohn's disease || id:ieu-a-30	TRUE	reported	3	150620956	0.0152545628517705	genus.Intestinimonas.id.2062	TRUE	7.05605965317363e-06	inferred	otyAVJ	textfile	18340	2	1	TRUE
11	rs2731794	C	T	C	T	0.120632118397556	-0.0641009	NA	0.05443	FALSE	FALSE	FALSE	Crohn's disease	5	17209391	0.0557	0.250300086676368	20883	NA	NA	Crohn's disease || id:ieu-a-30	TRUE	reported	5	17209391	0.0257529252925081	genus.Intestinimonas.id.2062	TRUE	2.81041320991081e-06	inferred	otyAVJ	textfile	18340	2	1	TRUE
12	rs2930225	G	T	G	T	0.0729523838541179	-0.0347009	NA	0.253148	FALSE	FALSE	FALSE	Crohn's disease	16	85327902	0.0275	0.207400118408638	20883	NA	NA	Crohn's disease || id:ieu-a-30	TRUE	reported	16	85327902	0.0152948475897603	genus.Intestinimonas.id.2062	TRUE	1.84467592653985e-06	inferred	otyAVJ	textfile	18340	2	1	TRUE
13	rs4113676	A	C	A	C	-0.218506906130478	0.0116024	NA	0.0417859	FALSE	FALSE	FALSE	Crohn's disease	20	6218922	0.0679	0.864500004757614	20883	NA	NA	Crohn's disease || id:ieu-a-30	TRUE	reported	20	6218922	0.0490151854900061	genus.Intestinimonas.id.2062	TRUE	8.27498735067627e-06	inferred	otyAVJ	textfile	18340	2	1	TRUE
14	rs4784055	T	C	T	C	-0.175323954330758	-0.0288008	NA	0.0509285	FALSE	FALSE	FALSE	Crohn's disease	16	58818770	0.0536	0.591500341905949	20883	NA	NA	Crohn's disease || id:ieu-a-30	TRUE	reported	16	58818770	0.038599022818149	genus.Intestinimonas.id.2062	TRUE	5.56737947075564e-06	inferred	otyAVJ	textfile	18340	2	1	TRUE
15	rs62240188	G	A	G	A	0.130073573107971	0.074896	NA	0.07157	FALSE	FALSE	FALSE	Crohn's disease	3	10611142	0.0526	0.154100128193005	20883	NA	NA	Crohn's disease || id:ieu-a-30	TRUE	reported	3	10611142	0.02671788381193	genus.Intestinimonas.id.2062	TRUE	1.12500581051269e-06	inferred	otyAVJ	textfile	18340	2	1	TRUE
16	rs62427239	C	A	C	A	0.162658132156808	-0.0487044	NA	0.04443	FALSE	FALSE	FALSE	Crohn's disease	6	155737906	0.0649	0.452600469365111	20883	NA	NA	Crohn's disease || id:ieu-a-30	TRUE	reported	6	155737906	0.0367647064149365	genus.Intestinimonas.id.2062	TRUE	9.6754984071401e-06	inferred	otyAVJ	textfile	18340	2	1	TRUE
17	rs716604	A	G	A	G	0.0818068347959367	0.0223973	NA	0.17957	FALSE	FALSE	FALSE	Crohn's disease	2	6514088	0.0296	0.449700116420321	20883	NA	NA	Crohn's disease || id:ieu-a-30	TRUE	reported	2	6514088	0.0165992382272966	genus.Intestinimonas.id.2062	TRUE	8.29274993904707e-07	inferred	otyAVJ	textfile	18340	2	1	TRUE
18	rs7170984	T	C	T	C	-0.065811569987918	-0.010505	NA	0.303	FALSE	FALSE	FALSE	Crohn's disease	15	93819735	0.0277	0.704199966379958	20883	NA	NA	Crohn's disease || id:ieu-a-30	TRUE	reported	15	93819735	0.014076732767137	genus.Intestinimonas.id.2062	TRUE	2.93664338429819e-06	inferred	otyAVJ	textfile	18340	2	1	TRUE
19	rs72982915	C	T	C	T	0.183157909213471	-0.00669752	NA	0.046715	FALSE	FALSE	FALSE	Crohn's disease	2	140898088	0.0565	0.905599971131791	20883	NA	NA	Crohn's disease || id:ieu-a-30	TRUE	reported	2	140898088	0.0402742719462831	genus.Intestinimonas.id.2062	TRUE	5.42187248139881e-06	inferred	otyAVJ	textfile	18340	2	1	TRUE
20	rs7581071	C	G	C	G	0.0800535385981758	0.0248975	NA	0.177856	FALSE	TRUE	TRUE	Crohn's disease	2	6525927	0.0298	0.40279957161371	20883	NA	NA	Crohn's disease || id:ieu-a-30	TRUE	reported	2	6525927	0.0166213170450233	genus.Intestinimonas.id.2062	TRUE	1.46231852078504e-06	inferred	otyAVJ	textfile	18340	2	1	FALSE
21	rs994794	G	C	G	C	-0.141904818240923	-0.0533986	NA	0.048144	FALSE	TRUE	TRUE	Crohn's disease	4	114608814	0.0573	0.352099979674594	20883	NA	NA	Crohn's disease || id:ieu-a-30	TRUE	reported	4	114608814	0.0315073619739397	genus.Intestinimonas.id.2062	TRUE	6.6729468368231e-06	inferred	otyAVJ	textfile	18340	2	1	FALSE
22	rs10013922	G	T	G	T	0.0549890828739748	0.0421041	NA	0.263711	FALSE	FALSE	FALSE	Crohn's disease	4	46389361	0.0266	0.112599898750714	20883	NA	NA	Crohn's disease || id:ieu-a-30	TRUE	reported	4	46389361	0.0129272451105975	family.Veillonellaceae.id.2172	TRUE	2.10233510512566e-05	inferred	s1NqDS	textfile	18340	2	1	TRUE
23	rs111810795	C	T	C	T	-0.0867108396418121	0.0789025	NA	0.086856	FALSE	FALSE	FALSE	Crohn's disease	14	102897930	0.0422	0.0613394672928179	20883	NA	NA	Crohn's disease || id:ieu-a-30	TRUE	reported	14	102897930	0.0180573469527114	family.Veillonellaceae.id.2172	TRUE	1.5711217929e-06	inferred	s1NqDS	textfile	18340	2	1	TRUE
24	rs114889439	A	G	A	G	-0.253809200745955	-0.0114958	NA	0.0422148	FALSE	FALSE	FALSE	Crohn's disease	13	61597625	0.0608	0.849999949672056	20883	NA	NA	Crohn's disease || id:ieu-a-30	TRUE	reported	13	61597625	0.0539169165534571	family.Veillonellaceae.id.2172	TRUE	2.50880139952125e-06	inferred	s1NqDS	textfile	18340	2	1	TRUE
25	rs11700976	C	A	C	A	0.0503336761595186	-0.0315956	NA	0.477148	FALSE	FALSE	FALSE	Crohn's disease	21	35576123	0.0234	0.17650011797009	20883	NA	NA	Crohn's disease || id:ieu-a-30	TRUE	reported	21	35576123	0.0113763096094721	family.Veillonellaceae.id.2172	TRUE	9.66976189645871e-06	inferred	s1NqDS	textfile	18340	2	1	TRUE
26	rs12024294	T	C	T	C	-0.0581038559734827	0.0219963	NA	0.393856	FALSE	FALSE	FALSE	Crohn's disease	1	50468336	0.0246	0.371200027738366	20883	NA	NA	Crohn's disease || id:ieu-a-30	TRUE	reported	1	50468336	0.0117707594016803	family.Veillonellaceae.id.2172	TRUE	7.96235850114182e-07	inferred	s1NqDS	textfile	18340	2	1	TRUE
27	rs12186441	G	A	G	A	0.208095725293107	0.0538967	NA	0.040285	FALSE	FALSE	FALSE	Crohn's disease	5	132646303	0.0601	0.37019964674417	20883	NA	NA	Crohn's disease || id:ieu-a-30	TRUE	reported	5	132646303	0.04539986224104	family.Veillonellaceae.id.2172	TRUE	4.56993999627517e-06	inferred	s1NqDS	textfile	18340	2	1	TRUE
28	rs12668619	A	G	A	G	0.0553009749605488	0.00899938	NA	0.347	FALSE	FALSE	FALSE	Crohn's disease	7	21637810	0.0238	0.704900794393928	20883	NA	NA	Crohn's disease || id:ieu-a-30	TRUE	reported	7	21637810	0.0117653731122403	family.Veillonellaceae.id.2172	TRUE	2.59758840911666e-06	inferred	s1NqDS	textfile	18340	2	1	TRUE
29	rs12741784	C	T	C	T	-0.0621452337598689	0.0166986	NA	0.37057	FALSE	FALSE	FALSE	Crohn's disease	1	50088819	0.0242	0.489800247227926	20883	NA	NA	Crohn's disease || id:ieu-a-30	TRUE	reported	1	50088819	0.011926611830465	family.Veillonellaceae.id.2172	TRUE	1.88194297444306e-07	inferred	s1NqDS	textfile	18340	2	1	TRUE
30	rs1442060	G	A	G	A	-0.0514024324748101	-0.0314018	NA	0.516574	FALSE	FALSE	FALSE	Crohn's disease	4	46366067	0.0248	0.206299891707469	20883	NA	NA	Crohn's disease || id:ieu-a-30	TRUE	reported	4	46366067	0.0112124520131324	family.Veillonellaceae.id.2172	TRUE	4.55278807430415e-06	inferred	s1NqDS	textfile	18340	2	1	TRUE
31	rs1447205	G	C	G	C	-0.0520688754436159	0.0163022	NA	0.382856	FALSE	TRUE	TRUE	Crohn's disease	8	41231597	0.0243	0.502400427179637	20883	NA	NA	Crohn's disease || id:ieu-a-30	TRUE	reported	8	41231597	0.0115655665052884	family.Veillonellaceae.id.2172	TRUE	6.72979455001677e-06	inferred	s1NqDS	textfile	18340	2	1	FALSE
32	rs1693340	T	C	T	C	0.0818934280789946	0.0168964	NA	0.112715	FALSE	FALSE	FALSE	Crohn's disease	18	30208691	0.0369	0.648099967985348	20883	NA	NA	Crohn's disease || id:ieu-a-30	TRUE	reported	18	30208691	0.0182450176663372	family.Veillonellaceae.id.2172	TRUE	7.17141319583242e-06	inferred	s1NqDS	textfile	18340	2	1	TRUE
33	rs17263892	A	C	A	C	0.0987394364023849	-0.0663001	NA	0.0904595	FALSE	FALSE	FALSE	Crohn's disease	13	38345556	0.0409	0.104999927693457	20883	NA	NA	Crohn's disease || id:ieu-a-30	TRUE	reported	13	38345556	0.0210195760447935	family.Veillonellaceae.id.2172	TRUE	2.6336653820728e-06	inferred	s1NqDS	textfile	18340	2	1	TRUE
34	rs2175069	A	G	A	G	-0.052675165254569	-0.0325025	NA	0.387289	FALSE	FALSE	FALSE	Crohn's disease	4	23317124	0.0236	0.168399966201841	20883	NA	NA	Crohn's disease || id:ieu-a-30	TRUE	reported	4	23317124	0.0114886301156591	family.Veillonellaceae.id.2172	TRUE	4.54024986439925e-06	inferred	s1NqDS	textfile	18340	2	1	TRUE
35	rs2561116	T	G	T	G	-0.0836169689713261	-0.0323992	NA	0.100201	FALSE	FALSE	FALSE	Crohn's disease	5	38348199	0.0385	0.400100413298726	20883	NA	NA	Crohn's disease || id:ieu-a-30	TRUE	reported	5	38348199	0.0187159057047103	family.Veillonellaceae.id.2172	TRUE	7.90667172269182e-06	inferred	s1NqDS	textfile	18340	2	1	TRUE
36	rs2585520	G	T	G	T	-0.09049719181406	0.00520351	NA	0.09357	FALSE	FALSE	FALSE	Crohn's disease	13	78785141	0.0394	0.895600031124728	20883	NA	NA	Crohn's disease || id:ieu-a-30	TRUE	reported	13	78785141	0.0200428028063416	family.Veillonellaceae.id.2172	TRUE	6.32581013851106e-06	inferred	s1NqDS	textfile	18340	2	1	TRUE
37	rs4461038	A	G	A	G	-0.055496494470622	-0.0220002	NA	0.346289	FALSE	FALSE	FALSE	Crohn's disease	15	78546996	0.0238	0.355700110416842	20883	NA	NA	Crohn's disease || id:ieu-a-30	TRUE	reported	15	78546996	0.0119467363626548	family.Veillonellaceae.id.2172	TRUE	3.39538551823817e-06	inferred	s1NqDS	textfile	18340	2	1	TRUE
38	rs4797169	T	C	T	C	0.058779887789916	0.0124028	NA	0.23457	FALSE	FALSE	FALSE	Crohn's disease	18	462180	0.0274	0.650200052160227	20883	NA	NA	Crohn's disease || id:ieu-a-30	TRUE	reported	18	462180	0.0128296693592295	family.Veillonellaceae.id.2172	TRUE	4.61522238360745e-06	inferred	s1NqDS	textfile	18340	2	1	TRUE
39	rs66716149	C	T	C	T	-0.0580954543433447	0.0182964	NA	0.369856	FALSE	FALSE	FALSE	Crohn's disease	1	50022046	0.0243	0.451699905809124	20883	NA	NA	Crohn's disease || id:ieu-a-30	TRUE	reported	1	50022046	0.0119247250342892	family.Veillonellaceae.id.2172	TRUE	1.10558908366855e-06	inferred	s1NqDS	textfile	18340	2	1	TRUE
40	rs6692542	A	G	A	G	0.0534397223718202	-0.0551005	NA	0.375148	FALSE	FALSE	FALSE	Crohn's disease	1	244391618	0.0267	0.0387998458351993	20883	NA	NA	Crohn's disease || id:ieu-a-30	TRUE	reported	1	244391618	0.01182537122123	family.Veillonellaceae.id.2172	TRUE	6.21108153176216e-06	inferred	s1NqDS	textfile	18340	2	1	TRUE
41	rs6909981	C	T	C	T	-0.0638696508995954	-0.00850374	NA	0.203859	FALSE	FALSE	FALSE	Crohn's disease	6	75534152	0.0293	0.770800521830393	20883	NA	NA	Crohn's disease || id:ieu-a-30	TRUE	reported	6	75534152	0.0141765138607553	family.Veillonellaceae.id.2172	TRUE	6.62747687659446e-06	inferred	s1NqDS	textfile	18340	2	1	TRUE
42	rs73557284	A	G	A	G	0.205194003150224	0.0260965	NA	0.0413285	FALSE	FALSE	FALSE	Crohn's disease	6	139181109	0.0604	0.665000543118878	20883	NA	NA	Crohn's disease || id:ieu-a-30	TRUE	reported	6	139181109	0.0467173639067461	family.Veillonellaceae.id.2172	TRUE	1.12187333400854e-05	inferred	s1NqDS	textfile	18340	2	1	TRUE
43	rs75768969	C	G	C	G	-0.0703772961145096	0.00860289	NA	0.168856	FALSE	TRUE	TRUE	Crohn's disease	13	101617913	0.0314	0.784299611709613	20883	NA	NA	Crohn's disease || id:ieu-a-30	TRUE	reported	13	101617913	0.0156854774461589	family.Veillonellaceae.id.2172	TRUE	7.23074625304241e-06	inferred	s1NqDS	textfile	18340	2	1	FALSE
44	rs7814375	C	A	C	A	0.050802418018918	0.0375046	NA	0.399282	FALSE	FALSE	FALSE	Crohn's disease	8	138319771	0.0233	0.108000060805324	20883	NA	NA	Crohn's disease || id:ieu-a-30	TRUE	reported	8	138319771	0.0114919882019372	family.Veillonellaceae.id.2172	TRUE	9.83901687432348e-06	inferred	s1NqDS	textfile	18340	2	1	TRUE
45	rs79535861	A	C	A	C	0.100666153292424	-0.0695001	NA	0.091474	FALSE	FALSE	FALSE	Crohn's disease	13	38326692	0.0405	0.0863495343647491	20883	NA	NA	Crohn's disease || id:ieu-a-30	TRUE	reported	13	38326692	0.0207015525113088	family.Veillonellaceae.id.2172	TRUE	1.15775101651417e-06	inferred	s1NqDS	textfile	18340	2	1	TRUE
46	rs9345168	C	A	C	A	0.0509102251576406	-0.00149888	NA	0.478859	FALSE	FALSE	FALSE	Crohn's disease	6	92380922	0.023	0.947899949215967	20883	NA	NA	Crohn's disease || id:ieu-a-30	TRUE	reported	6	92380922	0.011325295289593	family.Veillonellaceae.id.2172	TRUE	6.94827347235609e-06	inferred	s1NqDS	textfile	18340	2	1	TRUE
47	rs10026953	A	G	A	G	-0.105424582346918	-0.0111014	NA	0.154715	FALSE	FALSE	FALSE	Crohn's disease	4	147463705	0.0318	0.727699371785196	20883	NA	NA	Crohn's disease || id:ieu-a-30	TRUE	reported	4	147463705	0.022475186973611	family.Defluviitaleaceae.id.1924	TRUE	2.72258745743006e-06	inferred	ZFVELh	textfile	18340	2	1	TRUE
48	rs112893842	T	C	T	C	0.110761270208714	0.0703	NA	0.115711	FALSE	FALSE	FALSE	Crohn's disease	9	8786663	0.0355	0.0479998632403909	20883	NA	NA	Crohn's disease || id:ieu-a-30	TRUE	reported	9	8786663	0.0232544792374362	family.Defluviitaleaceae.id.1924	TRUE	1.90728294412485e-06	inferred	ZFVELh	textfile	18340	2	1	TRUE
49	rs12122999	G	T	G	T	-0.0816765512698839	-0.00799793	NA	0.231289	FALSE	FALSE	FALSE	Crohn's disease	1	118782748	0.0291	0.782600281897015	20883	NA	NA	Crohn's disease || id:ieu-a-30	TRUE	reported	1	118782748	0.0180938411322767	family.Defluviitaleaceae.id.1924	TRUE	6.36004207705946e-06	inferred	ZFVELh	textfile	18340	2	1	TRUE
50	rs1582238	T	C	T	C	0.0801923393370617	0.0036035	NA	0.389856	FALSE	FALSE	FALSE	Crohn's disease	1	118723685	0.0235	0.879400078396407	20883	NA	NA	Crohn's disease || id:ieu-a-30	TRUE	reported	1	118723685	0.0167061035796776	family.Defluviitaleaceae.id.1924	TRUE	1.58521424188969e-06	inferred	ZFVELh	textfile	18340	2	1	TRUE
51	rs17051335	C	T	C	T	-0.134313529748345	0.0199986	NA	0.06943	FALSE	FALSE	FALSE	Crohn's disease	4	122202910	0.0467	0.668099274274739	20883	NA	NA	Crohn's disease || id:ieu-a-30	TRUE	reported	4	122202910	0.0292201442828585	family.Defluviitaleaceae.id.1924	TRUE	4.29425788237386e-06	inferred	ZFVELh	textfile	18340	2	1	TRUE
52	rs1908593	T	C	T	C	0.0702229726883309	0.00649884	NA	0.52943	FALSE	FALSE	FALSE	Crohn's disease	18	59026148	0.0233	0.780300706257987	20883	NA	NA	Crohn's disease || id:ieu-a-30	TRUE	reported	18	59026148	0.0156600575023583	family.Defluviitaleaceae.id.1924	TRUE	7.31848632452153e-06	inferred	ZFVELh	textfile	18340	2	1	TRUE
53	rs2189340	A	G	A	G	-0.107135057769682	-0.0239956	NA	0.124859	FALSE	FALSE	FALSE	Crohn's disease	7	79752329	0.0355	0.498300129457481	20883	NA	NA	Crohn's disease || id:ieu-a-30	TRUE	reported	7	79752329	0.0242146700618366	family.Defluviitaleaceae.id.1924	TRUE	9.67167634139069e-06	inferred	ZFVELh	textfile	18340	2	1	TRUE
54	rs2357086	T	C	T	C	-0.111565996323775	-0.00889948	NA	0.169285	FALSE	FALSE	FALSE	Crohn's disease	4	147446563	0.0308	0.772399528502275	20883	NA	NA	Crohn's disease || id:ieu-a-30	TRUE	reported	4	147446563	0.021816177213258	family.Defluviitaleaceae.id.1924	TRUE	3.15555488732012e-07	inferred	ZFVELh	textfile	18340	2	1	TRUE
55	rs28696126	A	T	A	T	-0.107106350817685	-0.0175023	NA	0.144144	FALSE	TRUE	TRUE	Crohn's disease	7	79734541	0.0339	0.606700007063055	20883	NA	NA	Crohn's disease || id:ieu-a-30	TRUE	reported	7	79734541	0.0238172669111157	family.Defluviitaleaceae.id.1924	TRUE	6.89176070742051e-06	inferred	ZFVELh	textfile	18340	2	1	FALSE
56	rs4344384	G	T	G	T	0.0708803494218051	0.0166986	NA	0.497567	FALSE	FALSE	FALSE	Crohn's disease	10	66407366	0.0233	0.472300059185938	20883	NA	NA	Crohn's disease || id:ieu-a-30	TRUE	reported	10	66407366	0.0156121046994375	family.Defluviitaleaceae.id.1924	TRUE	5.62304089789685e-06	inferred	ZFVELh	textfile	18340	2	1	TRUE
57	rs4677103	A	G	A	G	0.0977203191918077	0.036004	NA	0.193141	FALSE	FALSE	FALSE	Crohn's disease	3	72207794	0.035	0.303100044409901	20883	NA	NA	Crohn's disease || id:ieu-a-30	TRUE	reported	3	72207794	0.019703263652202	family.Defluviitaleaceae.id.1924	TRUE	7.06382423282539e-07	inferred	ZFVELh	textfile	18340	2	1	TRUE
58	rs540220	T	C	T	C	-0.12395359248988	0.00019998	NA	0.069059	FALSE	FALSE	FALSE	Crohn's disease	9	93331308	0.0456	0.99600000361505	20883	NA	NA	Crohn's disease || id:ieu-a-30	TRUE	reported	9	93331308	0.0289814130684371	family.Defluviitaleaceae.id.1924	TRUE	1.89426196664985e-05	inferred	ZFVELh	textfile	18340	2	1	TRUE
59	rs55658617	T	C	T	C	0.177314250109494	0.0269048	NA	0.0763144	FALSE	FALSE	FALSE	Crohn's disease	21	41811003	0.0537	0.616600680937474	20883	NA	NA	Crohn's disease || id:ieu-a-30	TRUE	reported	21	41811003	0.0361844504340163	family.Defluviitaleaceae.id.1924	TRUE	9.56959759730331e-07	inferred	ZFVELh	textfile	18340	2	1	TRUE
60	rs72731813	C	T	C	T	-0.14975117117529	-0.0134985	NA	0.083715	FALSE	FALSE	FALSE	Crohn's disease	4	147414743	0.0438	0.757999641098227	20883	NA	NA	Crohn's disease || id:ieu-a-30	TRUE	reported	4	147414743	0.0293415196278627	family.Defluviitaleaceae.id.1924	TRUE	3.33024690773053e-07	inferred	ZFVELh	textfile	18340	2	1	TRUE
61	rs76603889	A	G	A	G	-0.106502097638166	-0.0263953	NA	0.120859	FALSE	FALSE	FALSE	Crohn's disease	1	118822559	0.0402	0.512200502261703	20883	NA	NA	Crohn's disease || id:ieu-a-30	TRUE	reported	1	118822559	0.0240144182044585	family.Defluviitaleaceae.id.1924	TRUE	9.21051675381549e-06	inferred	ZFVELh	textfile	18340	2	1	TRUE
62	rs9608282	T	G	T	G	0.139013634684133	0.00449986	NA	0.0784433	FALSE	FALSE	FALSE	Crohn's disease	22	24804081	0.0462	0.923299924398945	20883	NA	NA	Crohn's disease || id:ieu-a-30	TRUE	reported	22	24804081	0.0299428566737789	family.Defluviitaleaceae.id.1924	TRUE	3.44000389130248e-06	inferred	ZFVELh	textfile	18340	2	1	TRUE
63	rs9725395	A	G	A	G	-0.138356652387726	-0.0671018	NA	0.0793722	FALSE	FALSE	FALSE	Crohn's disease	1	85205632	0.0444	0.130299875275128	20883	NA	NA	Crohn's disease || id:ieu-a-30	TRUE	reported	1	85205632	0.029518507143491	family.Defluviitaleaceae.id.1924	TRUE	2.77082608005635e-06	inferred	ZFVELh	textfile	18340	2	1	TRUE
64	rs10028567	C	T	C	T	-0.0921166518099631	-0.0377003	NA	0.087144	FALSE	FALSE	FALSE	Crohn's disease	4	53657577	0.041	0.357600403366394	20883	NA	NA	Crohn's disease || id:ieu-a-30	TRUE	reported	4	53657577	0.0191881143819218	genus.Streptococcus.id.1853	TRUE	1.58100823814648e-06	inferred	H8YRVC	textfile	18340	2	1	TRUE
65	rs10448310	A	G	A	G	-0.051793473434602	0.0139029	NA	0.445856	FALSE	FALSE	FALSE	Crohn's disease	9	93556174	0.023	0.544999369688948	20883	NA	NA	Crohn's disease || id:ieu-a-30	TRUE	reported	9	93556174	0.01113235584972	genus.Streptococcus.id.1853	TRUE	3.27907896461688e-06	inferred	H8YRVC	textfile	18340	2	1	TRUE
66	rs11006959	G	C	G	C	0.0694997879035775	-0.0582029	NA	0.133	FALSE	TRUE	TRUE	Crohn's disease	10	28544786	0.0343	0.0899994799637201	20883	NA	NA	Crohn's disease || id:ieu-a-30	TRUE	reported	10	28544786	0.0160595100848669	genus.Streptococcus.id.1853	TRUE	1.50715133221928e-05	inferred	H8YRVC	textfile	18340	2	1	FALSE
67	rs11110057	A	G	A	G	-0.0840076739891289	-0.0236986	NA	0.0974151	FALSE	FALSE	FALSE	Crohn's disease	12	100204338	0.0385	0.539000291425259	20883	NA	NA	Crohn's disease || id:ieu-a-30	TRUE	reported	12	100204338	0.0186967609495032	genus.Streptococcus.id.1853	TRUE	7.01716300018888e-06	inferred	H8YRVC	textfile	18340	2	1	TRUE
68	rs11110091	A	G	A	G	-0.109952064550105	-0.027402	NA	0.0843007	FALSE	FALSE	FALSE	Crohn's disease	12	100285805	0.041	0.504000537956593	20883	NA	NA	Crohn's disease || id:ieu-a-30	TRUE	reported	12	100285805	0.0203537809034278	genus.Streptococcus.id.1853	TRUE	6.58849789432644e-08	inferred	H8YRVC	textfile	18340	2	1	TRUE
69	rs11110118	T	C	T	C	-0.113762521378518	-0.0234017	NA	0.0840148	FALSE	FALSE	FALSE	Crohn's disease	12	100302337	0.041	0.567900171714535	20883	NA	NA	Crohn's disease || id:ieu-a-30	TRUE	reported	12	100302337	0.0203034180376199	genus.Streptococcus.id.1853	TRUE	2.10525346763446e-08	inferred	H8YRVC	textfile	18340	2	1	TRUE
70	rs11110145	T	A	T	A	-0.117203927634048	-0.0227981	NA	0.083715	FALSE	TRUE	TRUE	Crohn's disease	12	100336946	0.0411	0.578199883726629	20883	NA	NA	Crohn's disease || id:ieu-a-30	TRUE	reported	12	100336946	0.0203004478095832	genus.Streptococcus.id.1853	TRUE	7.76576813390366e-09	inferred	H8YRVC	textfile	18340	2	1	FALSE
71	rs11110184	G	A	G	A	-0.111674849424262	-0.0273038	NA	0.082715	FALSE	FALSE	FALSE	Crohn's disease	12	100403186	0.0413	0.508700307319056	20883	NA	NA	Crohn's disease || id:ieu-a-30	TRUE	reported	12	100403186	0.0202178908652844	genus.Streptococcus.id.1853	TRUE	3.32187906700222e-08	inferred	H8YRVC	textfile	18340	2	1	TRUE
72	rs11110198	A	G	A	G	-0.114937688380935	-0.0255024	NA	0.0827863	FALSE	FALSE	FALSE	Crohn's disease	12	100417973	0.0413	0.536500338109383	20883	NA	NA	Crohn's disease || id:ieu-a-30	TRUE	reported	12	100417973	0.0203360203177257	genus.Streptococcus.id.1853	TRUE	1.58659608002375e-08	inferred	H8YRVC	textfile	18340	2	1	TRUE
73	rs11110204	G	A	G	A	-0.126574815035647	-0.0638008	NA	0.067144	FALSE	FALSE	FALSE	Crohn's disease	12	100429535	0.0457	0.163000148475716	20883	NA	NA	Crohn's disease || id:ieu-a-30	TRUE	reported	12	100429535	0.0225821181561301	genus.Streptococcus.id.1853	TRUE	2.08146226243611e-08	inferred	H8YRVC	textfile	18340	2	1	TRUE
74	rs11110268	C	T	C	T	-0.1351654168846	-0.0670977	NA	0.067144	FALSE	FALSE	FALSE	Crohn's disease	12	100560416	0.0458	0.142899924718774	20883	NA	NA	Crohn's disease || id:ieu-a-30	TRUE	reported	12	100560416	0.0227035952598401	genus.Streptococcus.id.1853	TRUE	2.62498775904036e-09	inferred	H8YRVC	textfile	18340	2	1	TRUE
75	rs11110281	T	C	T	C	-0.137518884251238	-0.0644959	NA	0.0673299	FALSE	FALSE	FALSE	Crohn's disease	12	100584014	0.0457	0.158499902718636	20883	NA	NA	Crohn's disease || id:ieu-a-30	TRUE	reported	12	100584014	0.0227398140424571	genus.Streptococcus.id.1853	TRUE	1.47116334130646e-09	inferred	H8YRVC	textfile	18340	2	1	TRUE
76	rs111923753	T	C	T	C	-0.0879420813817366	0.00410158	NA	0.0991996	FALSE	FALSE	FALSE	Crohn's disease	12	100257073	0.0379	0.912899985122191	20883	NA	NA	Crohn's disease || id:ieu-a-30	TRUE	reported	12	100257073	0.0184027705045364	genus.Streptococcus.id.1853	TRUE	1.76395886726945e-06	inferred	H8YRVC	textfile	18340	2	1	TRUE
77	rs115024257	A	G	A	G	-0.115320200550153	-0.0229002	NA	0.0837148	FALSE	FALSE	FALSE	Crohn's disease	12	100369625	0.0412	0.579200595892931	20883	NA	NA	Crohn's disease || id:ieu-a-30	TRUE	reported	12	100369625	0.0203548712533019	genus.Streptococcus.id.1853	TRUE	1.46609973583707e-08	inferred	H8YRVC	textfile	18340	2	1	TRUE
78	rs11522881	T	C	T	C	-0.130274221759387	-0.0626949	NA	0.0671585	FALSE	FALSE	FALSE	Crohn's disease	12	100460986	0.0458	0.170800052560911	20883	NA	NA	Crohn's disease || id:ieu-a-30	TRUE	reported	12	100460986	0.0225503559520473	genus.Streptococcus.id.1853	TRUE	7.60279511831808e-09	inferred	H8YRVC	textfile	18340	2	1	TRUE
79	rs116172730	A	G	A	G	-0.127313518463952	-0.0688036	NA	0.0675729	FALSE	FALSE	FALSE	Crohn's disease	12	100514027	0.0457	0.132400004541326	20883	NA	NA	Crohn's disease || id:ieu-a-30	TRUE	reported	12	100514027	0.0224005046281563	genus.Streptococcus.id.1853	TRUE	1.31957094768205e-08	inferred	H8YRVC	textfile	18340	2	1	TRUE
80	rs116878826	C	T	C	T	-0.131247498130116	-0.0630969	NA	0.06743	FALSE	FALSE	FALSE	Crohn's disease	12	100392565	0.0456	0.16599996634853	20883	NA	NA	Crohn's disease || id:ieu-a-30	TRUE	reported	12	100392565	0.022470803201794	genus.Streptococcus.id.1853	TRUE	5.195031493257e-09	inferred	H8YRVC	textfile	18340	2	1	TRUE
81	rs11720390	G	A	G	A	0.107023903755504	-0.0694981	NA	0.070859	FALSE	FALSE	FALSE	Crohn's disease	3	94103591	0.0463	0.133199931042369	20883	NA	NA	Crohn's disease || id:ieu-a-30	TRUE	reported	3	94103591	0.0228121452261035	genus.Streptococcus.id.1853	TRUE	2.71167171411442e-06	inferred	H8YRVC	textfile	18340	2	1	TRUE
82	rs12367656	C	T	C	T	-0.128870614642452	-0.0636037	NA	0.067144	FALSE	FALSE	FALSE	Crohn's disease	12	100442373	0.0457	0.164500037011651	20883	NA	NA	Crohn's disease || id:ieu-a-30	TRUE	reported	12	100442373	0.0225699562162642	genus.Streptococcus.id.1853	TRUE	1.13089032194218e-08	inferred	H8YRVC	textfile	18340	2	1	TRUE
83	rs12370204	T	C	T	C	-0.115021129824506	-0.0251024	NA	0.0835578	FALSE	FALSE	FALSE	Crohn's disease	12	100315857	0.0411	0.541700205073822	20883	NA	NA	Crohn's disease || id:ieu-a-30	TRUE	reported	12	100315857	0.0203568060292597	genus.Streptococcus.id.1853	TRUE	1.60210694301929e-08	inferred	H8YRVC	textfile	18340	2	1	TRUE
84	rs12372388	A	G	A	G	-0.130240372001118	-0.065798	NA	0.067587	FALSE	FALSE	FALSE	Crohn's disease	12	100529938	0.0457	0.149700068821164	20883	NA	NA	Crohn's disease || id:ieu-a-30	TRUE	reported	12	100529938	0.0224144083052331	genus.Streptococcus.id.1853	TRUE	6.22624251735336e-09	inferred	H8YRVC	textfile	18340	2	1	TRUE
85	rs1518775	T	G	T	G	-0.0501684996124974	-0.00230265	NA	0.492859	FALSE	FALSE	FALSE	Crohn's disease	17	61312298	0.023	0.919100071734868	20883	NA	NA	Crohn's disease || id:ieu-a-30	TRUE	reported	17	61312298	0.0111548191110884	genus.Streptococcus.id.1853	TRUE	6.87658370674801e-06	inferred	H8YRVC	textfile	18340	2	1	TRUE
86	rs17030023	T	A	T	A	-0.131641840952889	-0.0676026	NA	0.067144	FALSE	TRUE	TRUE	Crohn's disease	12	100572493	0.0458	0.139999988498695	20883	NA	NA	Crohn's disease || id:ieu-a-30	TRUE	reported	12	100572493	0.0225331283749054	genus.Streptococcus.id.1853	TRUE	5.15324027393427e-09	inferred	H8YRVC	textfile	18340	2	1	FALSE
87	rs17708276	A	G	A	G	-0.0793955190695559	-0.0116982	NA	0.124574	FALSE	FALSE	FALSE	Crohn's disease	8	10199548	0.035	0.738999254023189	20883	NA	NA	Crohn's disease || id:ieu-a-30	TRUE	reported	8	10199548	0.0170627526444982	genus.Streptococcus.id.1853	TRUE	3.26904900689103e-06	inferred	H8YRVC	textfile	18340	2	1	TRUE
88	rs1918540	G	A	G	A	0.0596390382744329	-0.0240973	NA	0.266285	FALSE	FALSE	FALSE	Crohn's disease	11	131649446	0.026	0.353499659655092	20883	NA	NA	Crohn's disease || id:ieu-a-30	TRUE	reported	11	131649446	0.012814810805892	genus.Streptococcus.id.1853	TRUE	3.25691349366011e-06	inferred	H8YRVC	textfile	18340	2	1	TRUE
89	rs2370083	G	T	G	T	-0.0816835839341529	-0.00990083	NA	0.10143	FALSE	FALSE	FALSE	Crohn's disease	14	97526750	0.0398	0.803500034968581	20883	NA	NA	Crohn's disease || id:ieu-a-30	TRUE	reported	14	97526750	0.0185850951061993	genus.Streptococcus.id.1853	TRUE	1.10715396484068e-05	inferred	H8YRVC	textfile	18340	2	1	TRUE
90	rs2952251	A	G	A	G	-0.0576006244170266	-0.0158042	NA	0.262574	FALSE	FALSE	FALSE	Crohn's disease	8	10143164	0.0261	0.545200191867383	20883	NA	NA	Crohn's disease || id:ieu-a-30	TRUE	reported	8	10143164	0.012742870906653	genus.Streptococcus.id.1853	TRUE	6.17743820471504e-06	inferred	H8YRVC	textfile	18340	2	1	TRUE
91	rs395407	G	C	G	C	-0.079278061389295	-0.0280042	NA	0.138	FALSE	TRUE	TRUE	Crohn's disease	5	169689604	0.0423	0.508200397023314	20883	NA	NA	Crohn's disease || id:ieu-a-30	TRUE	reported	5	169689604	0.0173697295649089	genus.Streptococcus.id.1853	TRUE	5.01520720776216e-06	inferred	H8YRVC	textfile	18340	2	1	FALSE
92	rs4260895	C	A	C	A	-0.0557248664144849	-0.0298015	NA	0.265289	FALSE	FALSE	FALSE	Crohn's disease	8	10126348	0.0261	0.254299789100141	20883	NA	NA	Crohn's disease || id:ieu-a-30	TRUE	reported	8	10126348	0.012618386039449	genus.Streptococcus.id.1853	TRUE	1.00467714890557e-05	inferred	H8YRVC	textfile	18340	2	1	TRUE
93	rs4374023	A	G	A	G	-0.129992109004367	-0.0732053	NA	0.0669873	FALSE	FALSE	FALSE	Crohn's disease	12	100549841	0.046	0.111399951048615	20883	NA	NA	Crohn's disease || id:ieu-a-30	TRUE	reported	12	100549841	0.0224486451781045	genus.Streptococcus.id.1853	TRUE	7.01171186003037e-09	inferred	H8YRVC	textfile	18340	2	1	TRUE
94	rs4968759	A	G	A	G	-0.0515109441732028	0.0172012	NA	0.42343	FALSE	FALSE	FALSE	Crohn's disease	17	61298020	0.0232	0.459200127526736	20883	NA	NA	Crohn's disease || id:ieu-a-30	TRUE	reported	17	61298020	0.011206835633031	genus.Streptococcus.id.1853	TRUE	4.29881673259244e-06	inferred	H8YRVC	textfile	18340	2	1	TRUE
95	rs57062458	T	C	T	C	-0.120703504984092	-0.0766975	NA	0.0658299	FALSE	FALSE	FALSE	Crohn's disease	12	100500818	0.0469	0.102500031769562	20883	NA	NA	Crohn's disease || id:ieu-a-30	TRUE	reported	12	100500818	0.0215345452337992	genus.Streptococcus.id.1853	TRUE	2.08122178482059e-08	inferred	H8YRVC	textfile	18340	2	1	TRUE
96	rs57646748	G	A	G	A	-0.0907695729759271	-0.0314018	NA	0.079	FALSE	FALSE	FALSE	Crohn's disease	4	37452858	0.0434	0.470099728102547	20883	NA	NA	Crohn's disease || id:ieu-a-30	TRUE	reported	4	37452858	0.0200344382786998	genus.Streptococcus.id.1853	TRUE	5.87949124339082e-06	inferred	H8YRVC	textfile	18340	2	1	TRUE
97	rs60486012	G	A	G	A	-0.090754830344745	-0.0339955	NA	0.079	FALSE	FALSE	FALSE	Crohn's disease	4	37466353	0.0429	0.428099775415424	20883	NA	NA	Crohn's disease || id:ieu-a-30	TRUE	reported	4	37466353	0.0199729132317009	genus.Streptococcus.id.1853	TRUE	5.52240455956602e-06	inferred	H8YRVC	textfile	18340	2	1	TRUE
98	rs6538957	C	T	C	T	-0.0838170255329909	-0.0387013	NA	0.110144	FALSE	FALSE	FALSE	Crohn's disease	12	100614151	0.0369	0.293700036164988	20883	NA	NA	Crohn's disease || id:ieu-a-30	TRUE	reported	12	100614151	0.0180911548706064	genus.Streptococcus.id.1853	TRUE	3.60336675448659e-06	inferred	H8YRVC	textfile	18340	2	1	TRUE
99	rs6563952	G	C	G	C	0.0827344138420406	-0.0188021	NA	0.097285	FALSE	TRUE	TRUE	Crohn's disease	16	73391982	0.039	0.630299554262799	20883	NA	NA	Crohn's disease || id:ieu-a-30	TRUE	reported	16	73391982	0.0180035325758105	genus.Streptococcus.id.1853	TRUE	4.31807123285442e-06	inferred	H8YRVC	textfile	18340	2	1	FALSE
100	rs6806351	T	C	T	C	-0.0633828628250659	-0.0469029	NA	0.224578	FALSE	FALSE	FALSE	Crohn's disease	3	132058723	0.0286	0.101499990125832	20883	NA	NA	Crohn's disease || id:ieu-a-30	TRUE	reported	3	132058723	0.0136647411789864	genus.Streptococcus.id.1853	TRUE	3.51076062258825e-06	inferred	H8YRVC	textfile	18340	2	1	TRUE
101	rs6949835	T	C	T	C	-0.0650018709869971	0.0153023	NA	0.19557	FALSE	FALSE	FALSE	Crohn's disease	7	46768018	0.0294	0.602400051054648	20883	NA	NA	Crohn's disease || id:ieu-a-30	TRUE	reported	7	46768018	0.0143664248077218	genus.Streptococcus.id.1853	TRUE	6.05188930335988e-06	inferred	H8YRVC	textfile	18340	2	1	TRUE
102	rs71481756	T	G	T	G	0.0931047798432488	-0.0497051	NA	0.0811729	FALSE	FALSE	FALSE	Crohn's disease	10	8102404	0.0479	0.299600131743315	20883	NA	NA	Crohn's disease || id:ieu-a-30	TRUE	reported	10	8102404	0.0207949181921481	genus.Streptococcus.id.1853	TRUE	7.55982210996718e-06	inferred	H8YRVC	textfile	18340	2	1	TRUE
103	rs72739637	A	G	A	G	0.0959941820710269	-0.0361973	NA	0.104144	FALSE	FALSE	FALSE	Crohn's disease	15	41663393	0.0387	0.349300333268888	20883	NA	NA	Crohn's disease || id:ieu-a-30	TRUE	reported	15	41663393	0.0193212609337552	genus.Streptococcus.id.1853	TRUE	6.75359004466082e-07	inferred	H8YRVC	textfile	18340	2	1	TRUE
104	rs7294396	G	C	G	C	-0.127232251733278	-0.064701	NA	0.06843	FALSE	TRUE	TRUE	Crohn's disease	12	100487095	0.0453	0.153700046892818	20883	NA	NA	Crohn's disease || id:ieu-a-30	TRUE	reported	12	100487095	0.0217645029819636	genus.Streptococcus.id.1853	TRUE	5.03955773200584e-09	inferred	H8YRVC	textfile	18340	2	1	FALSE
105	rs7313123	C	T	C	T	-0.11711681012601	-0.0202045	NA	0.084	FALSE	FALSE	FALSE	Crohn's disease	12	100350616	0.041	0.622099711589138	20883	NA	NA	Crohn's disease || id:ieu-a-30	TRUE	reported	12	100350616	0.0201709071138035	genus.Streptococcus.id.1853	TRUE	6.38973672447283e-09	inferred	H8YRVC	textfile	18340	2	1	TRUE
106	rs74348118	C	T	C	T	-0.131730796299176	-0.0654974	NA	0.067144	FALSE	FALSE	FALSE	Crohn's disease	12	100477080	0.0457	0.152099925033694	20883	NA	NA	Crohn's disease || id:ieu-a-30	TRUE	reported	12	100477080	0.0223862426436676	genus.Streptococcus.id.1853	TRUE	3.99372215241385e-09	inferred	H8YRVC	textfile	18340	2	1	TRUE
107	rs74659220	C	A	C	A	-0.0909313998480545	0.000700245	NA	0.099285	FALSE	FALSE	FALSE	Crohn's disease	12	100242274	0.0379	0.984399988596943	20883	NA	NA	Crohn's disease || id:ieu-a-30	TRUE	reported	12	100242274	0.0182584070101521	genus.Streptococcus.id.1853	TRUE	6.3502755892492e-07	inferred	H8YRVC	textfile	18340	2	1	TRUE
108	rs76717940	T	A	T	A	0.149528080343368	-0.052099	NA	0.058144	FALSE	TRUE	TRUE	Crohn's disease	3	94153993	0.0527	0.322700025706429	20883	NA	NA	Crohn's disease || id:ieu-a-30	TRUE	reported	3	94153993	0.0336869113581858	genus.Streptococcus.id.1853	TRUE	9.04790671543417e-06	inferred	H8YRVC	textfile	18340	2	1	FALSE
109	rs77558518	A	G	A	G	-0.103999228911137	0.0801965	NA	0.0680697	FALSE	FALSE	FALSE	Crohn's disease	5	174173171	0.0511	0.116700038682297	20883	NA	NA	Crohn's disease || id:ieu-a-30	TRUE	reported	5	174173171	0.0229713639653368	genus.Streptococcus.id.1853	TRUE	5.97301308427688e-06	inferred	H8YRVC	textfile	18340	2	1	TRUE
110	rs77628647	A	G	A	G	-0.0890178641801551	0.0030952	NA	0.0994426	FALSE	FALSE	FALSE	Crohn's disease	12	100274654	0.0379	0.934600050166699	20883	NA	NA	Crohn's disease || id:ieu-a-30	TRUE	reported	12	100274654	0.018604084022206	genus.Streptococcus.id.1853	TRUE	1.71109912340989e-06	inferred	H8YRVC	textfile	18340	2	1	TRUE
111	rs78843973	T	C	T	C	-0.133774548659731	-0.0659048	NA	0.0674014	FALSE	FALSE	FALSE	Crohn's disease	12	100598625	0.0457	0.149400138469658	20883	NA	NA	Crohn's disease || id:ieu-a-30	TRUE	reported	12	100598625	0.0227025815378219	genus.Streptococcus.id.1853	TRUE	3.8043799503927e-09	inferred	H8YRVC	textfile	18340	2	1	TRUE
112	rs7916711	A	G	A	G	0.102890940877996	-0.0782967	NA	0.0623148	FALSE	FALSE	FALSE	Crohn's disease	10	28588269	0.0486	0.107099883889696	20883	NA	NA	Crohn's disease || id:ieu-a-30	TRUE	reported	10	28588269	0.0217362272612446	genus.Streptococcus.id.1853	TRUE	2.20555431216785e-06	inferred	H8YRVC	textfile	18340	2	1	TRUE
113	rs7971435	G	T	G	T	-0.0858550029180331	-0.0192044	NA	0.096715	FALSE	FALSE	FALSE	Crohn's disease	12	100215567	0.0391	0.622300285169159	20883	NA	NA	Crohn's disease || id:ieu-a-30	TRUE	reported	12	100215567	0.0183578772263667	genus.Streptococcus.id.1853	TRUE	2.91472652768687e-06	inferred	H8YRVC	textfile	18340	2	1	TRUE
114	rs8191642	G	A	G	A	-0.0604189489525337	0.0164038	NA	0.228285	FALSE	FALSE	FALSE	Crohn's disease	8	11640784	0.0271	0.544399853924855	20883	NA	NA	Crohn's disease || id:ieu-a-30	TRUE	reported	8	11640784	0.0136709555746545	genus.Streptococcus.id.1853	TRUE	9.89241378708658e-06	inferred	H8YRVC	textfile	18340	2	1	TRUE
115	rs957755	T	G	T	G	-0.0697379448291223	0.0207042	NA	0.188856	FALSE	FALSE	FALSE	Crohn's disease	7	46778653	0.0295	0.483599674639144	20883	NA	NA	Crohn's disease || id:ieu-a-30	TRUE	reported	7	46778653	0.0143725006311485	genus.Streptococcus.id.1853	TRUE	1.22112369917665e-06	inferred	H8YRVC	textfile	18340	2	1	TRUE
116	rs9858426	G	A	G	A	0.104512149524157	-0.0677988	NA	0.070859	FALSE	FALSE	FALSE	Crohn's disease	3	94069706	0.0464	0.143700076720111	20883	NA	NA	Crohn's disease || id:ieu-a-30	TRUE	reported	3	94069706	0.022863532224582	genus.Streptococcus.id.1853	TRUE	4.85104099226973e-06	inferred	H8YRVC	textfile	18340	2	1	TRUE
117	rs9895557	T	C	T	C	-0.0514931414316057	0.00919757	NA	0.434859	FALSE	FALSE	FALSE	Crohn's disease	17	61363540	0.023	0.688699868402692	20883	NA	NA	Crohn's disease || id:ieu-a-30	TRUE	reported	17	61363540	0.0112021366462559	genus.Streptococcus.id.1853	TRUE	4.29183498004839e-06	inferred	H8YRVC	textfile	18340	2	1	TRUE
118	rs9903102	C	A	C	A	-0.0709483449697896	0.0388968	NA	0.13857	FALSE	FALSE	FALSE	Crohn's disease	17	80576624	0.0335	0.245800068737478	20883	NA	NA	Crohn's disease || id:ieu-a-30	TRUE	reported	17	80576624	0.0155274976692006	genus.Streptococcus.id.1853	TRUE	4.89573979499391e-06	inferred	H8YRVC	textfile	18340	2	1	TRUE
119	rs10028567	C	T	C	T	-0.0934026665503679	-0.0377003	NA	0.087144	FALSE	FALSE	FALSE	Crohn's disease	4	53657577	0.041	0.357600403366394	20883	NA	NA	Crohn's disease || id:ieu-a-30	TRUE	reported	4	53657577	0.0190343462459585	family.Streptococcaceae.id.1850	TRUE	9.24520676637525e-07	inferred	U9B4i7	textfile	18340	2	1	TRUE
120	rs11110057	A	G	A	G	-0.0836048502334821	-0.0236986	NA	0.0974151	FALSE	FALSE	FALSE	Crohn's disease	12	100204338	0.0385	0.539000291425259	20883	NA	NA	Crohn's disease || id:ieu-a-30	TRUE	reported	12	100204338	0.0185729046109966	family.Streptococcaceae.id.1850	TRUE	6.74940291725694e-06	inferred	U9B4i7	textfile	18340	2	1	TRUE
121	rs11110091	A	G	A	G	-0.102471001416858	-0.027402	NA	0.0843007	FALSE	FALSE	FALSE	Crohn's disease	12	100285805	0.041	0.504000537956593	20883	NA	NA	Crohn's disease || id:ieu-a-30	TRUE	reported	12	100285805	0.0202194055351454	family.Streptococcaceae.id.1850	TRUE	4.02116191103617e-07	inferred	U9B4i7	textfile	18340	2	1	TRUE
122	rs11110118	T	C	T	C	-0.10608189349513	-0.0234017	NA	0.0840148	FALSE	FALSE	FALSE	Crohn's disease	12	100302337	0.041	0.567900171714535	20883	NA	NA	Crohn's disease || id:ieu-a-30	TRUE	reported	12	100302337	0.0201694431621788	family.Streptococcaceae.id.1850	TRUE	1.44420091002942e-07	inferred	U9B4i7	textfile	18340	2	1	TRUE
123	rs11110145	T	A	T	A	-0.110937915825064	-0.0227981	NA	0.083715	FALSE	TRUE	TRUE	Crohn's disease	12	100336946	0.0411	0.578199883726629	20883	NA	NA	Crohn's disease || id:ieu-a-30	TRUE	reported	12	100336946	0.0201662344420598	family.Streptococcaceae.id.1850	TRUE	3.77275831872077e-08	inferred	U9B4i7	textfile	18340	2	1	FALSE
124	rs11110184	G	A	G	A	-0.10270084888551	-0.0273038	NA	0.082715	FALSE	FALSE	FALSE	Crohn's disease	12	100403186	0.0413	0.508700307319056	20883	NA	NA	Crohn's disease || id:ieu-a-30	TRUE	reported	12	100403186	0.020084841870722	family.Streptococcaceae.id.1850	TRUE	3.16493198817372e-07	inferred	U9B4i7	textfile	18340	2	1	TRUE
125	rs11110198	A	G	A	G	-0.105282033712088	-0.0255024	NA	0.0827863	FALSE	FALSE	FALSE	Crohn's disease	12	100417973	0.0413	0.536500338109383	20883	NA	NA	Crohn's disease || id:ieu-a-30	TRUE	reported	12	100417973	0.020202523505455	family.Streptococcaceae.id.1850	TRUE	1.87490757094949e-07	inferred	U9B4i7	textfile	18340	2	1	TRUE
126	rs11110204	G	A	G	A	-0.119971294427326	-0.0638008	NA	0.067144	FALSE	FALSE	FALSE	Crohn's disease	12	100429535	0.0457	0.163000148475716	20883	NA	NA	Crohn's disease || id:ieu-a-30	TRUE	reported	12	100429535	0.0224376575839958	family.Streptococcaceae.id.1850	TRUE	8.94870032254117e-08	inferred	U9B4i7	textfile	18340	2	1	TRUE
127	rs11110268	C	T	C	T	-0.12795860362173	-0.0670977	NA	0.067144	FALSE	FALSE	FALSE	Crohn's disease	12	100560416	0.0458	0.142899924718774	20883	NA	NA	Crohn's disease || id:ieu-a-30	TRUE	reported	12	100560416	0.0225587246387989	family.Streptococcaceae.id.1850	TRUE	1.40938561098251e-08	inferred	U9B4i7	textfile	18340	2	1	TRUE
128	rs11110281	T	C	T	C	-0.13055405909808	-0.0644959	NA	0.0673299	FALSE	FALSE	FALSE	Crohn's disease	12	100584014	0.0457	0.158499902718636	20883	NA	NA	Crohn's disease || id:ieu-a-30	TRUE	reported	12	100584014	0.0225942975369799	family.Streptococcaceae.id.1850	TRUE	7.55101994271257e-09	inferred	U9B4i7	textfile	18340	2	1	TRUE
129	rs111923753	T	C	T	C	-0.084578959812185	0.00410158	NA	0.0991996	FALSE	FALSE	FALSE	Crohn's disease	12	100257073	0.0379	0.912899985122191	20883	NA	NA	Crohn's disease || id:ieu-a-30	TRUE	reported	12	100257073	0.0182750056130057	family.Streptococcaceae.id.1850	TRUE	3.68996212028631e-06	inferred	U9B4i7	textfile	18340	2	1	TRUE
130	rs11248956	C	T	C	T	0.0599191714978121	0.0243952	NA	0.22157	FALSE	FALSE	FALSE	Crohn's disease	16	1009552	0.0273	0.372400280989204	20883	NA	NA	Crohn's disease || id:ieu-a-30	TRUE	reported	16	1009552	0.0129445365131559	family.Streptococcaceae.id.1850	TRUE	3.67584918339656e-06	inferred	U9B4i7	textfile	18340	2	1	TRUE
131	rs115024257	A	G	A	G	-0.107871487168109	-0.0229002	NA	0.0837148	FALSE	FALSE	FALSE	Crohn's disease	12	100369625	0.0412	0.579200595892931	20883	NA	NA	Crohn's disease || id:ieu-a-30	TRUE	reported	12	100369625	0.0202209020059274	family.Streptococcaceae.id.1850	TRUE	9.57276609470412e-08	inferred	U9B4i7	textfile	18340	2	1	TRUE
132	rs11522881	T	C	T	C	-0.123666506922759	-0.0626949	NA	0.0671585	FALSE	FALSE	FALSE	Crohn's disease	12	100460986	0.0458	0.170800052560911	20883	NA	NA	Crohn's disease || id:ieu-a-30	TRUE	reported	12	100460986	0.0224069242290551	family.Streptococcaceae.id.1850	TRUE	3.4070120361036e-08	inferred	U9B4i7	textfile	18340	2	1	TRUE
133	rs116172730	A	G	A	G	-0.11986142840029	-0.0688036	NA	0.0675729	FALSE	FALSE	FALSE	Crohn's disease	12	100514027	0.0457	0.132400004541326	20883	NA	NA	Crohn's disease || id:ieu-a-30	TRUE	reported	12	100514027	0.0222562894300084	family.Streptococcaceae.id.1850	TRUE	7.22402561874766e-08	inferred	U9B4i7	textfile	18340	2	1	TRUE
134	rs116878826	C	T	C	T	-0.123527630326677	-0.0630969	NA	0.06743	FALSE	FALSE	FALSE	Crohn's disease	12	100392565	0.0456	0.16599996634853	20883	NA	NA	Crohn's disease || id:ieu-a-30	TRUE	reported	12	100392565	0.0223289751467611	family.Streptococcaceae.id.1850	TRUE	3.16297660423229e-08	inferred	U9B4i7	textfile	18340	2	1	TRUE
135	rs11720390	G	A	G	A	0.103043310218098	-0.0694981	NA	0.070859	FALSE	FALSE	FALSE	Crohn's disease	3	94103591	0.0463	0.133199931042369	20883	NA	NA	Crohn's disease || id:ieu-a-30	TRUE	reported	3	94103591	0.0226649018169183	family.Streptococcaceae.id.1850	TRUE	5.45758466104303e-06	inferred	U9B4i7	textfile	18340	2	1	TRUE
136	rs12367656	C	T	C	T	-0.122103413606486	-0.0636037	NA	0.067144	FALSE	FALSE	FALSE	Crohn's disease	12	100442373	0.0457	0.164500037011651	20883	NA	NA	Crohn's disease || id:ieu-a-30	TRUE	reported	12	100442373	0.0224255028364244	family.Streptococcaceae.id.1850	TRUE	5.18501702245393e-08	inferred	U9B4i7	textfile	18340	2	1	TRUE
137	rs12370204	T	C	T	C	-0.108248649781421	-0.0251024	NA	0.0835578	FALSE	FALSE	FALSE	Crohn's disease	12	100315857	0.0411	0.541700205073822	20883	NA	NA	Crohn's disease || id:ieu-a-30	TRUE	reported	12	100315857	0.0202228634119316	family.Streptococcaceae.id.1850	TRUE	8.66105025985115e-08	inferred	U9B4i7	textfile	18340	2	1	TRUE
138	rs12372388	A	G	A	G	-0.122061567848778	-0.065798	NA	0.067587	FALSE	FALSE	FALSE	Crohn's disease	12	100529938	0.0457	0.149700068821164	20883	NA	NA	Crohn's disease || id:ieu-a-30	TRUE	reported	12	100529938	0.0222711364791075	family.Streptococcaceae.id.1850	TRUE	4.23630165023977e-08	inferred	U9B4i7	textfile	18340	2	1	TRUE
139	rs1518775	T	G	T	G	-0.0533920118707011	-0.00230265	NA	0.492859	FALSE	FALSE	FALSE	Crohn's disease	17	61312298	0.023	0.919100071734868	20883	NA	NA	Crohn's disease || id:ieu-a-30	TRUE	reported	17	61312298	0.0110752198958057	family.Streptococcaceae.id.1850	TRUE	1.4294535526279e-06	inferred	U9B4i7	textfile	18340	2	1	TRUE
140	rs16950051	A	G	A	G	0.107007503242999	0.0613961	NA	0.0642437	FALSE	FALSE	FALSE	Crohn's disease	12	120729505	0.0499	0.218599920665939	20883	NA	NA	Crohn's disease || id:ieu-a-30	TRUE	reported	12	120729505	0.0236972852522702	family.Streptococcaceae.id.1850	TRUE	6.3137215674144e-06	inferred	U9B4i7	textfile	18340	2	1	TRUE
141	rs17030023	T	A	T	A	-0.124262429556135	-0.0676026	NA	0.067144	FALSE	TRUE	TRUE	Crohn's disease	12	100572493	0.0458	0.139999988498695	20883	NA	NA	Crohn's disease || id:ieu-a-30	TRUE	reported	12	100572493	0.0223892367977693	family.Streptococcaceae.id.1850	TRUE	2.85511607686439e-08	inferred	U9B4i7	textfile	18340	2	1	FALSE
142	rs17708276	A	G	A	G	-0.082760716813113	-0.0116982	NA	0.124574	FALSE	FALSE	FALSE	Crohn's disease	8	10199548	0.035	0.738999254023189	20883	NA	NA	Crohn's disease || id:ieu-a-30	TRUE	reported	8	10199548	0.0169466885145122	family.Streptococcaceae.id.1850	TRUE	1.04170375630785e-06	inferred	U9B4i7	textfile	18340	2	1	TRUE
143	rs2052119	A	G	A	G	-0.0510990872537228	0.001998	NA	0.458715	FALSE	FALSE	FALSE	Crohn's disease	17	61180293	0.0231	0.930399996314361	20883	NA	NA	Crohn's disease || id:ieu-a-30	TRUE	reported	17	61180293	0.0110706558878459	family.Streptococcaceae.id.1850	TRUE	3.91728086715071e-06	inferred	U9B4i7	textfile	18340	2	1	TRUE
144	rs2120255	A	C	A	C	-0.0518198709867872	-0.00190181	NA	0.500144	FALSE	FALSE	FALSE	Crohn's disease	17	61335497	0.0228	0.934200079693538	20883	NA	NA	Crohn's disease || id:ieu-a-30	TRUE	reported	17	61335497	0.0110713634568745	family.Streptococcaceae.id.1850	TRUE	2.8613143807223e-06	inferred	U9B4i7	textfile	18340	2	1	TRUE
145	rs2370083	G	T	G	T	-0.0842750757248184	-0.00990083	NA	0.10143	FALSE	FALSE	FALSE	Crohn's disease	14	97526750	0.0398	0.803500034968581	20883	NA	NA	Crohn's disease || id:ieu-a-30	TRUE	reported	14	97526750	0.0184509344654959	family.Streptococcaceae.id.1850	TRUE	4.93520495502414e-06	inferred	U9B4i7	textfile	18340	2	1	TRUE
146	rs241077	T	A	T	A	-0.0540167247189379	-0.00550482	NA	0.476859	FALSE	TRUE	TRUE	Crohn's disease	17	61067817	0.0239	0.818799935915847	20883	NA	NA	Crohn's disease || id:ieu-a-30	TRUE	reported	17	61067817	0.0110777681168615	family.Streptococcaceae.id.1850	TRUE	1.08183006264468e-06	inferred	U9B4i7	textfile	18340	2	1	FALSE
147	rs2460109	T	C	T	C	-0.0510878336889641	-0.00210221	NA	0.499859	FALSE	FALSE	FALSE	Crohn's disease	17	61323412	0.0228	0.926600008817776	20883	NA	NA	Crohn's disease || id:ieu-a-30	TRUE	reported	17	61323412	0.0110716954914535	family.Streptococcaceae.id.1850	TRUE	3.94472251172297e-06	inferred	U9B4i7	textfile	18340	2	1	TRUE
148	rs2907466	A	G	A	G	-0.0494127792139502	-0.00150113	NA	0.498859	FALSE	FALSE	FALSE	Crohn's disease	17	61386455	0.0228	0.946499960117442	20883	NA	NA	Crohn's disease || id:ieu-a-30	TRUE	reported	17	61386455	0.0110804772429761	family.Streptococcaceae.id.1850	TRUE	8.21721427156486e-06	inferred	U9B4i7	textfile	18340	2	1	TRUE
149	rs2952251	A	G	A	G	-0.0639297545298712	-0.0158042	NA	0.262574	FALSE	FALSE	FALSE	Crohn's disease	8	10143164	0.0261	0.545200191867383	20883	NA	NA	Crohn's disease || id:ieu-a-30	TRUE	reported	8	10143164	0.0126524641105055	family.Streptococcaceae.id.1850	TRUE	4.35490793648772e-07	inferred	U9B4i7	textfile	18340	2	1	TRUE
150	rs35344081	G	A	G	A	0.0609349198698246	0.0263953	NA	0.22157	FALSE	FALSE	FALSE	Crohn's disease	16	991253	0.0273	0.332999820956547	20883	NA	NA	Crohn's disease || id:ieu-a-30	TRUE	reported	16	991253	0.0129703348507272	family.Streptococcaceae.id.1850	TRUE	2.62693003442682e-06	inferred	U9B4i7	textfile	18340	2	1	TRUE
151	rs395407	G	C	G	C	-0.0826854669201341	-0.0280042	NA	0.138	FALSE	TRUE	TRUE	Crohn's disease	5	169689604	0.0423	0.508200397023314	20883	NA	NA	Crohn's disease || id:ieu-a-30	TRUE	reported	5	169689604	0.0172536024289578	family.Streptococcaceae.id.1850	TRUE	1.64831133156395e-06	inferred	U9B4i7	textfile	18340	2	1	FALSE
152	rs4260895	C	A	C	A	-0.062559515545815	-0.0298015	NA	0.265289	FALSE	FALSE	FALSE	Crohn's disease	8	10126348	0.0261	0.254299789100141	20883	NA	NA	Crohn's disease || id:ieu-a-30	TRUE	reported	8	10126348	0.0125301454054734	family.Streptococcaceae.id.1850	TRUE	5.95346413058904e-07	inferred	U9B4i7	textfile	18340	2	1	TRUE
153	rs4261605	T	C	T	C	-0.0489851079560711	0.00299551	NA	0.499715	FALSE	FALSE	FALSE	Crohn's disease	17	61191329	0.0232	0.895400020519567	20883	NA	NA	Crohn's disease || id:ieu-a-30	TRUE	reported	17	61191329	0.0110762519279547	family.Streptococcaceae.id.1850	TRUE	9.75496981038483e-06	inferred	U9B4i7	textfile	18340	2	1	TRUE
154	rs4374023	A	G	A	G	-0.123013962238217	-0.0732053	NA	0.0669873	FALSE	FALSE	FALSE	Crohn's disease	12	100549841	0.046	0.111399951048615	20883	NA	NA	Crohn's disease || id:ieu-a-30	TRUE	reported	12	100549841	0.022305218831314	family.Streptococcaceae.id.1850	TRUE	3.48719470868258e-08	inferred	U9B4i7	textfile	18340	2	1	TRUE
155	rs4865417	G	A	G	A	-0.0893331642058107	-0.0428966	NA	0.089144	FALSE	FALSE	FALSE	Crohn's disease	4	53644580	0.0403	0.287199711956467	20883	NA	NA	Crohn's disease || id:ieu-a-30	TRUE	reported	4	53644580	0.0186667954438051	family.Streptococcaceae.id.1850	TRUE	1.70415992727578e-06	inferred	U9B4i7	textfile	18340	2	1	TRUE
156	rs4968638	T	C	T	C	-0.0504362470110318	-0.00220242	NA	0.463859	FALSE	FALSE	FALSE	Crohn's disease	17	61051271	0.0231	0.924999930269425	20883	NA	NA	Crohn's disease || id:ieu-a-30	TRUE	reported	17	61051271	0.0110759772740389	family.Streptococcaceae.id.1850	TRUE	5.27202601789082e-06	inferred	U9B4i7	textfile	18340	2	1	TRUE
157	rs4968647	C	T	C	T	-0.0491424107174759	0.00170145	NA	0.496144	FALSE	FALSE	FALSE	Crohn's disease	17	61527677	0.0229	0.942200000212144	20883	NA	NA	Crohn's disease || id:ieu-a-30	TRUE	reported	17	61527677	0.0110705586608096	family.Streptococcaceae.id.1850	TRUE	9.03702004069471e-06	inferred	U9B4i7	textfile	18340	2	1	TRUE
158	rs4968759	A	G	A	G	-0.0544034645910682	0.0172012	NA	0.42343	FALSE	FALSE	FALSE	Crohn's disease	17	61298020	0.0232	0.459200127526736	20883	NA	NA	Crohn's disease || id:ieu-a-30	TRUE	reported	17	61298020	0.011127118420903	family.Streptococcaceae.id.1850	TRUE	1.01211600489724e-06	inferred	U9B4i7	textfile	18340	2	1	TRUE
159	rs57062458	T	C	T	C	-0.114893375425729	-0.0766975	NA	0.0658299	FALSE	FALSE	FALSE	Crohn's disease	12	100500818	0.0469	0.102500031769562	20883	NA	NA	Crohn's disease || id:ieu-a-30	TRUE	reported	12	100500818	0.0213943783704381	family.Streptococcaceae.id.1850	TRUE	7.86231833974931e-08	inferred	U9B4i7	textfile	18340	2	1	TRUE
160	rs57226474	A	G	A	G	-0.0492269366536121	0.00960374	NA	0.434859	FALSE	FALSE	FALSE	Crohn's disease	17	61280683	0.023	0.674599476758102	20883	NA	NA	Crohn's disease || id:ieu-a-30	TRUE	reported	17	61280683	0.0111312450109295	family.Streptococcaceae.id.1850	TRUE	9.76057111547699e-06	inferred	U9B4i7	textfile	18340	2	1	TRUE
161	rs57646748	G	A	G	A	-0.0880209768684337	-0.0314018	NA	0.079	FALSE	FALSE	FALSE	Crohn's disease	4	37452858	0.0434	0.470099728102547	20883	NA	NA	Crohn's disease || id:ieu-a-30	TRUE	reported	4	37452858	0.0198759568639738	family.Streptococcaceae.id.1850	TRUE	9.48840377382121e-06	inferred	U9B4i7	textfile	18340	2	1	TRUE
162	rs62077966	T	C	T	C	-0.0493747050275524	0.0125015	NA	0.435144	FALSE	FALSE	FALSE	Crohn's disease	17	61228262	0.0231	0.588599650652698	20883	NA	NA	Crohn's disease || id:ieu-a-30	TRUE	reported	17	61228262	0.0111298526975258	family.Streptococcaceae.id.1850	TRUE	9.15435040432059e-06	inferred	U9B4i7	textfile	18340	2	1	TRUE
163	rs6563952	G	C	G	C	0.0801930688475086	-0.0188021	NA	0.097285	FALSE	TRUE	TRUE	Crohn's disease	16	73391982	0.039	0.630299554262799	20883	NA	NA	Crohn's disease || id:ieu-a-30	TRUE	reported	16	73391982	0.0178575917850009	family.Streptococcaceae.id.1850	TRUE	7.09898274499257e-06	inferred	U9B4i7	textfile	18340	2	1	FALSE
164	rs6806351	T	C	T	C	-0.0619209150634253	-0.0469029	NA	0.224578	FALSE	FALSE	FALSE	Crohn's disease	3	132058723	0.0286	0.101499990125832	20883	NA	NA	Crohn's disease || id:ieu-a-30	TRUE	reported	3	132058723	0.0135743935812939	family.Streptococcaceae.id.1850	TRUE	5.07659777498065e-06	inferred	U9B4i7	textfile	18340	2	1	TRUE
165	rs7219218	A	T	A	T	-0.0500115794195983	0.00119928	NA	0.463144	FALSE	TRUE	TRUE	Crohn's disease	17	61124882	0.0229	0.958200073863475	20883	NA	NA	Crohn's disease || id:ieu-a-30	TRUE	reported	17	61124882	0.0110711209325505	family.Streptococcaceae.id.1850	TRUE	6.2633009905898e-06	inferred	U9B4i7	textfile	18340	2	1	FALSE
166	rs7224098	G	A	G	A	-0.0522484900687454	0.00339576	NA	0.464144	FALSE	FALSE	FALSE	Crohn's disease	17	61164851	0.0231	0.88259995303205	20883	NA	NA	Crohn's disease || id:ieu-a-30	TRUE	reported	17	61164851	0.0110689644176527	family.Streptococcaceae.id.1850	TRUE	2.35532904054075e-06	inferred	U9B4i7	textfile	18340	2	1	TRUE
167	rs72739637	A	G	A	G	0.0927982863550646	-0.0361973	NA	0.104144	FALSE	FALSE	FALSE	Crohn's disease	15	41663393	0.0387	0.349300333268888	20883	NA	NA	Crohn's disease || id:ieu-a-30	TRUE	reported	15	41663393	0.0192020950136089	family.Streptococcaceae.id.1850	TRUE	1.34682342574263e-06	inferred	U9B4i7	textfile	18340	2	1	TRUE
168	rs7294396	G	C	G	C	-0.120436709902054	-0.064701	NA	0.06843	FALSE	TRUE	TRUE	Crohn's disease	12	100487095	0.0453	0.153700046892818	20883	NA	NA	Crohn's disease || id:ieu-a-30	TRUE	reported	12	100487095	0.0216243055316832	family.Streptococcaceae.id.1850	TRUE	2.55461881619094e-08	inferred	U9B4i7	textfile	18340	2	1	FALSE
169	rs7313123	C	T	C	T	-0.110190995745605	-0.0202045	NA	0.084	FALSE	FALSE	FALSE	Crohn's disease	12	100350616	0.041	0.622099711589138	20883	NA	NA	Crohn's disease || id:ieu-a-30	TRUE	reported	12	100350616	0.0200380042156458	family.Streptococcaceae.id.1850	TRUE	3.8173388109577e-08	inferred	U9B4i7	textfile	18340	2	1	TRUE
170	rs74348118	C	T	C	T	-0.12404599486384	-0.0654974	NA	0.067144	FALSE	FALSE	FALSE	Crohn's disease	12	100477080	0.0457	0.152099925033694	20883	NA	NA	Crohn's disease || id:ieu-a-30	TRUE	reported	12	100477080	0.0222436097174955	family.Streptococcaceae.id.1850	TRUE	2.45120479884491e-08	inferred	U9B4i7	textfile	18340	2	1	TRUE
171	rs74659220	C	A	C	A	-0.0885039882029275	0.000700245	NA	0.099285	FALSE	FALSE	FALSE	Crohn's disease	12	100242274	0.0379	0.984399988596943	20883	NA	NA	Crohn's disease || id:ieu-a-30	TRUE	reported	12	100242274	0.0181325192538782	family.Streptococcaceae.id.1850	TRUE	1.05573991572175e-06	inferred	U9B4i7	textfile	18340	2	1	TRUE
172	rs76717940	T	A	T	A	0.15060574177101	-0.052099	NA	0.058144	FALSE	TRUE	TRUE	Crohn's disease	3	94153993	0.0527	0.322700025706429	20883	NA	NA	Crohn's disease || id:ieu-a-30	TRUE	reported	3	94153993	0.0334079453457537	family.Streptococcaceae.id.1850	TRUE	6.54164363869662e-06	inferred	U9B4i7	textfile	18340	2	1	FALSE
173	rs77558518	A	G	A	G	-0.104238822046892	0.0801965	NA	0.0680697	FALSE	FALSE	FALSE	Crohn's disease	5	174173171	0.0511	0.116700038682297	20883	NA	NA	Crohn's disease || id:ieu-a-30	TRUE	reported	5	174173171	0.0228060424510461	family.Streptococcaceae.id.1850	TRUE	4.86174672183001e-06	inferred	U9B4i7	textfile	18340	2	1	TRUE
174	rs77628647	A	G	A	G	-0.0848102959488919	0.0030952	NA	0.0994426	FALSE	FALSE	FALSE	Crohn's disease	12	100274654	0.0379	0.934600050166699	20883	NA	NA	Crohn's disease || id:ieu-a-30	TRUE	reported	12	100274654	0.0184786796299751	family.Streptococcaceae.id.1850	TRUE	4.44033128132447e-06	inferred	U9B4i7	textfile	18340	2	1	TRUE
175	rs77968078	G	A	G	A	-0.0993013290249143	0.00700447	NA	0.061285	FALSE	FALSE	FALSE	Crohn's disease	1	240441766	0.0483	0.885399964031409	20883	NA	NA	Crohn's disease || id:ieu-a-30	TRUE	reported	1	240441766	0.0224787652129444	family.Streptococcaceae.id.1850	TRUE	9.98206474709668e-06	inferred	U9B4i7	textfile	18340	2	1	TRUE
176	rs7818437	C	T	C	T	-0.060928930076052	0.0175023	NA	0.23457	FALSE	FALSE	FALSE	Crohn's disease	8	10209623	0.027	0.516499612464856	20883	NA	NA	Crohn's disease || id:ieu-a-30	TRUE	reported	8	10209623	0.0131557898014543	family.Streptococcaceae.id.1850	TRUE	3.63307425792454e-06	inferred	U9B4i7	textfile	18340	2	1	TRUE
177	rs7835507	A	C	A	C	-0.0734752610198877	0.00840458	NA	0.135715	FALSE	FALSE	FALSE	Crohn's disease	8	10175137	0.0332	0.800800065511803	20883	NA	NA	Crohn's disease || id:ieu-a-30	TRUE	reported	8	10175137	0.016464367963597	family.Streptococcaceae.id.1850	TRUE	8.09396134403856e-06	inferred	U9B4i7	textfile	18340	2	1	TRUE
178	rs78843973	T	C	T	C	-0.126411444702174	-0.0659048	NA	0.0674014	FALSE	FALSE	FALSE	Crohn's disease	12	100598625	0.0457	0.149400138469658	20883	NA	NA	Crohn's disease || id:ieu-a-30	TRUE	reported	12	100598625	0.0225567346728276	family.Streptococcaceae.id.1850	TRUE	2.09272982755913e-08	inferred	U9B4i7	textfile	18340	2	1	TRUE
179	rs7916711	A	G	A	G	0.0959639388163041	-0.0782967	NA	0.0623148	FALSE	FALSE	FALSE	Crohn's disease	10	28588269	0.0486	0.107099883889696	20883	NA	NA	Crohn's disease || id:ieu-a-30	TRUE	reported	10	28588269	0.0215450350496905	family.Streptococcaceae.id.1850	TRUE	8.42422191802749e-06	inferred	U9B4i7	textfile	18340	2	1	TRUE
180	rs7971435	G	T	G	T	-0.0838484062238478	-0.0192044	NA	0.096715	FALSE	FALSE	FALSE	Crohn's disease	12	100215567	0.0391	0.622300285169159	20883	NA	NA	Crohn's disease || id:ieu-a-30	TRUE	reported	12	100215567	0.0182368036897092	family.Streptococcaceae.id.1850	TRUE	4.27062054334812e-06	inferred	U9B4i7	textfile	18340	2	1	TRUE
181	rs8072812	A	G	A	G	-0.0498392778524542	0.00129916	NA	0.463144	FALSE	FALSE	FALSE	Crohn's disease	17	61145080	0.0229	0.953799960253404	20883	NA	NA	Crohn's disease || id:ieu-a-30	TRUE	reported	17	61145080	0.0110712425342368	family.Streptococcaceae.id.1850	TRUE	6.74159477518655e-06	inferred	U9B4i7	textfile	18340	2	1	TRUE
182	rs8079516	G	A	G	A	-0.0506981632568997	-0.000699755	NA	0.50043	FALSE	FALSE	FALSE	Crohn's disease	17	61030663	0.0231	0.977400011945557	20883	NA	NA	Crohn's disease || id:ieu-a-30	TRUE	reported	17	61030663	0.0110857253907436	family.Streptococcaceae.id.1850	TRUE	4.80140137938481e-06	inferred	U9B4i7	textfile	18340	2	1	TRUE
183	rs957755	T	G	T	G	-0.064244942102398	0.0207042	NA	0.188856	FALSE	FALSE	FALSE	Crohn's disease	7	46778653	0.0295	0.483599674639144	20883	NA	NA	Crohn's disease || id:ieu-a-30	TRUE	reported	7	46778653	0.0142702458908614	family.Streptococcaceae.id.1850	TRUE	6.73104305631204e-06	inferred	U9B4i7	textfile	18340	2	1	TRUE
184	rs9895557	T	C	T	C	-0.0533859187788695	0.00919757	NA	0.434859	FALSE	FALSE	FALSE	Crohn's disease	17	61363540	0.023	0.688699868402692	20883	NA	NA	Crohn's disease || id:ieu-a-30	TRUE	reported	17	61363540	0.0111228900569926	family.Streptococcaceae.id.1850	TRUE	1.58947469768428e-06	inferred	U9B4i7	textfile	18340	2	1	TRUE
185	rs9903102	C	A	C	A	-0.0693015125582492	0.0388968	NA	0.13857	FALSE	FALSE	FALSE	Crohn's disease	17	80576624	0.0335	0.245800068737478	20883	NA	NA	Crohn's disease || id:ieu-a-30	TRUE	reported	17	80576624	0.0154096264884622	family.Streptococcaceae.id.1850	TRUE	6.88260616904803e-06	inferred	U9B4i7	textfile	18340	2	1	TRUE
186	rs10030408	A	G	A	G	0.0549224418679522	-0.00920221	NA	0.418859	FALSE	FALSE	FALSE	Crohn's disease	4	165795724	0.0239	0.699300759626921	20883	NA	NA	Crohn's disease || id:ieu-a-30	TRUE	reported	4	165795724	0.0122608258638275	genus.LachnospiraceaeFCS020group.id.11314	TRUE	7.48160202486799e-06	inferred	yPurBq	textfile	18340	2	1	TRUE
187	rs10093861	G	A	G	A	-0.056886892782537	-0.00880116	NA	0.503285	FALSE	FALSE	FALSE	Crohn's disease	8	121244406	0.0227	0.696199969624793	20883	NA	NA	Crohn's disease || id:ieu-a-30	TRUE	reported	8	121244406	0.0121151879448737	genus.LachnospiraceaeFCS020group.id.11314	TRUE	2.65952383895862e-06	inferred	yPurBq	textfile	18340	2	1	TRUE
188	rs1010831	C	A	C	A	-0.0568859982761098	-0.00730327	NA	0.50257	FALSE	FALSE	FALSE	Crohn's disease	8	121257344	0.0226	0.746099931299523	20883	NA	NA	Crohn's disease || id:ieu-a-30	TRUE	reported	8	121257344	0.0121125089587923	genus.LachnospiraceaeFCS020group.id.11314	TRUE	2.64700012513248e-06	inferred	yPurBq	textfile	18340	2	1	TRUE
189	rs10923439	T	A	T	A	-0.0539508663325096	-0.00659818	NA	0.449144	FALSE	TRUE	TRUE	Crohn's disease	1	118414604	0.023	0.775200421175376	20883	NA	NA	Crohn's disease || id:ieu-a-30	TRUE	reported	1	118414604	0.0120631800279801	genus.LachnospiraceaeFCS020group.id.11314	TRUE	7.73615720090711e-06	inferred	yPurBq	textfile	18340	2	1	FALSE
190	rs113859143	G	C	G	C	-0.108906331007673	0.0386993	NA	0.080426	FALSE	TRUE	TRUE	Crohn's disease	5	109403564	0.0427	0.364800143085781	20883	NA	NA	Crohn's disease || id:ieu-a-30	TRUE	reported	5	109403564	0.024205472178352	genus.LachnospiraceaeFCS020group.id.11314	TRUE	6.81954747496549e-06	inferred	yPurBq	textfile	18340	2	1	FALSE
191	rs12078956	C	G	C	G	0.106101007147123	0.0297044	NA	0.0899567	FALSE	TRUE	TRUE	Crohn's disease	1	35328576	0.0445	0.505099571407152	20883	NA	NA	Crohn's disease || id:ieu-a-30	TRUE	reported	1	35328576	0.0222904209234364	genus.LachnospiraceaeFCS020group.id.11314	TRUE	1.93653059435192e-06	inferred	yPurBq	textfile	18340	2	1	FALSE
192	rs1254846	G	A	G	A	0.105962630541494	0.0546991	NA	0.083141	FALSE	FALSE	FALSE	Crohn's disease	10	44346094	0.0423	0.195600067354472	20883	NA	NA	Crohn's disease || id:ieu-a-30	TRUE	reported	10	44346094	0.0232501181393663	genus.LachnospiraceaeFCS020group.id.11314	TRUE	5.17637896135328e-06	inferred	yPurBq	textfile	18340	2	1	TRUE
193	rs1363769	T	C	T	C	-0.200628436994612	-0.0492007	NA	0.047501	FALSE	FALSE	FALSE	Crohn's disease	19	17865305	0.0545	0.366399607698505	20883	NA	NA	Crohn's disease || id:ieu-a-30	TRUE	reported	19	17865305	0.0449372166009395	genus.LachnospiraceaeFCS020group.id.11314	TRUE	8.02039726546608e-06	inferred	yPurBq	textfile	18340	2	1	TRUE
194	rs17522496	T	C	T	C	-0.0782533095162304	-0.0208049	NA	0.155289	FALSE	FALSE	FALSE	Crohn's disease	2	54027997	0.0328	0.526600176097344	20883	NA	NA	Crohn's disease || id:ieu-a-30	TRUE	reported	2	54027997	0.0173733920475711	genus.LachnospiraceaeFCS020group.id.11314	TRUE	6.6622049199512e-06	inferred	yPurBq	textfile	18340	2	1	TRUE
195	rs2322265	C	T	C	T	-0.0666305004396656	-0.0251023	NA	0.249289	FALSE	FALSE	FALSE	Crohn's disease	4	166588085	0.0264	0.34089999903538	20883	NA	NA	Crohn's disease || id:ieu-a-30	TRUE	reported	4	166588085	0.0141576542789017	genus.LachnospiraceaeFCS020group.id.11314	TRUE	2.52224213159336e-06	inferred	yPurBq	textfile	18340	2	1	TRUE
196	rs249932	T	C	T	C	0.120033491457931	-0.0128016	NA	0.0604148	FALSE	FALSE	FALSE	Crohn's disease	16	23619669	0.048	0.790600345867938	20883	NA	NA	Crohn's disease || id:ieu-a-30	TRUE	reported	16	23619669	0.0260421462511362	genus.LachnospiraceaeFCS020group.id.11314	TRUE	4.0421903346784e-06	inferred	yPurBq	textfile	18340	2	1	TRUE
197	rs2862811	T	C	T	C	0.056492728234183	-0.0234017	NA	0.453144	FALSE	FALSE	FALSE	Crohn's disease	3	165996415	0.0227	0.303500212857206	20883	NA	NA	Crohn's disease || id:ieu-a-30	TRUE	reported	3	165996415	0.0121736039303237	genus.LachnospiraceaeFCS020group.id.11314	TRUE	3.474125675681e-06	inferred	yPurBq	textfile	18340	2	1	TRUE
198	rs35035870	T	C	T	C	-0.190615272071022	-0.0449974	NA	0.043287	FALSE	FALSE	FALSE	Crohn's disease	11	3248876	0.0616	0.465299943716237	20883	NA	NA	Crohn's disease || id:ieu-a-30	TRUE	reported	11	3248876	0.041440269379852	genus.LachnospiraceaeFCS020group.id.11314	TRUE	4.22979019273895e-06	inferred	yPurBq	textfile	18340	2	1	TRUE
199	rs35781607	C	T	C	T	-0.0621769358689628	0.0259026	NA	0.288	FALSE	FALSE	FALSE	Crohn's disease	13	40443916	0.0255	0.310200147511126	20883	NA	NA	Crohn's disease || id:ieu-a-30	TRUE	reported	13	40443916	0.013043002355263	genus.LachnospiraceaeFCS020group.id.11314	TRUE	1.86922201336724e-06	inferred	yPurBq	textfile	18340	2	1	TRUE
200	rs369444	C	G	C	G	0.125481333500566	-0.00260339	NA	0.0614289	FALSE	TRUE	TRUE	Crohn's disease	16	23631307	0.0478	0.956300097379093	20883	NA	NA	Crohn's disease || id:ieu-a-30	TRUE	reported	16	23631307	0.02590078636226	genus.LachnospiraceaeFCS020group.id.11314	TRUE	1.26808213671252e-06	inferred	yPurBq	textfile	18340	2	1	FALSE
201	rs3999074	G	T	G	T	-0.0550586504480905	-0.0530003	NA	0.430004	FALSE	FALSE	FALSE	Crohn's disease	10	65563647	0.0229	0.020770167552807	20883	NA	NA	Crohn's disease || id:ieu-a-30	TRUE	reported	10	65563647	0.0121846768733552	genus.LachnospiraceaeFCS020group.id.11314	TRUE	6.22264854388743e-06	inferred	yPurBq	textfile	18340	2	1	TRUE
202	rs4452603	T	G	T	G	0.0604208249480332	-0.0157026	NA	0.27543	FALSE	FALSE	FALSE	Crohn's disease	6	71966268	0.0281	0.576900612430505	20883	NA	NA	Crohn's disease || id:ieu-a-30	TRUE	reported	6	71966268	0.0135964532359553	genus.LachnospiraceaeFCS020group.id.11314	TRUE	8.83563846604387e-06	inferred	yPurBq	textfile	18340	2	1	TRUE
203	rs62140927	C	T	C	T	0.0613708876641314	0.00940408	NA	0.292711	FALSE	FALSE	FALSE	Crohn's disease	2	53523566	0.0253	0.709099207498814	20883	NA	NA	Crohn's disease || id:ieu-a-30	TRUE	reported	2	53523566	0.0131054681610123	genus.LachnospiraceaeFCS020group.id.11314	TRUE	2.82919225941429e-06	inferred	yPurBq	textfile	18340	2	1	TRUE
204	rs6779101	C	A	C	A	0.0591085713555819	-0.00750179	NA	0.343715	FALSE	FALSE	FALSE	Crohn's disease	3	166208921	0.024	0.753400666381349	20883	NA	NA	Crohn's disease || id:ieu-a-30	TRUE	reported	3	166208921	0.0128275141172841	genus.LachnospiraceaeFCS020group.id.11314	TRUE	4.06654197143884e-06	inferred	yPurBq	textfile	18340	2	1	TRUE
205	rs7249113	G	A	G	A	0.0679483079755466	0.0615988	NA	0.302278	FALSE	FALSE	FALSE	Crohn's disease	19	2571232	0.0275	0.024819898435071	20883	NA	NA	Crohn's disease || id:ieu-a-30	TRUE	reported	19	2571232	0.0133495872568997	genus.LachnospiraceaeFCS020group.id.11314	TRUE	3.5821789036231e-07	inferred	yPurBq	textfile	18340	2	1	TRUE
206	rs72793667	A	G	A	G	-0.116880798437378	-0.00310482	NA	0.0821437	FALSE	FALSE	FALSE	Crohn's disease	2	53946431	0.048	0.948200107019506	20883	NA	NA	Crohn's disease || id:ieu-a-30	TRUE	reported	2	53946431	0.0246589064751543	genus.LachnospiraceaeFCS020group.id.11314	TRUE	2.13821683538936e-06	inferred	yPurBq	textfile	18340	2	1	TRUE
207	rs9603634	G	A	G	A	-0.0600552042666456	0.0263953	NA	0.288	FALSE	FALSE	FALSE	Crohn's disease	13	40433363	0.0255	0.300200215729835	20883	NA	NA	Crohn's disease || id:ieu-a-30	TRUE	reported	13	40433363	0.0130456468889009	genus.LachnospiraceaeFCS020group.id.11314	TRUE	4.15515165972556e-06	inferred	yPurBq	textfile	18340	2	1	TRUE
208	rs9788306	C	T	C	T	-0.062803973031046	0.0300984	NA	0.289856	FALSE	FALSE	FALSE	Crohn's disease	13	40419314	0.0258	0.242299768946017	20883	NA	NA	Crohn's disease || id:ieu-a-30	TRUE	reported	13	40419314	0.0130744224224072	genus.LachnospiraceaeFCS020group.id.11314	TRUE	1.55857211763425e-06	inferred	yPurBq	textfile	18340	2	1	TRUE
209	rs9829194	G	T	G	T	0.0575415564515696	-0.0107025	NA	0.345715	FALSE	FALSE	FALSE	Crohn's disease	3	166130022	0.0238	0.653800126088291	20883	NA	NA	Crohn's disease || id:ieu-a-30	TRUE	reported	3	166130022	0.0128084093195245	genus.LachnospiraceaeFCS020group.id.11314	TRUE	7.03976602026072e-06	inferred	yPurBq	textfile	18340	2	1	TRUE
210	rs9848122	A	G	A	G	0.056051354375408	-0.0232993	NA	0.453144	FALSE	FALSE	FALSE	Crohn's disease	3	165985863	0.0227	0.305899664030884	20883	NA	NA	Crohn's disease || id:ieu-a-30	TRUE	reported	3	165985863	0.0121715427629294	genus.LachnospiraceaeFCS020group.id.11314	TRUE	4.12237951110791e-06	inferred	yPurBq	textfile	18340	2	1	TRUE
211	rs9919338	G	C	G	C	-0.0553338549341783	-0.00669752	NA	0.449144	FALSE	TRUE	TRUE	Crohn's disease	1	118425334	0.023	0.771400649153214	20883	NA	NA	Crohn's disease || id:ieu-a-30	TRUE	reported	1	118425334	0.0120621088146884	genus.LachnospiraceaeFCS020group.id.11314	TRUE	4.4877588141741e-06	inferred	yPurBq	textfile	18340	2	1	FALSE
212	rs10031059	T	C	T	C	-0.121166530755335	-0.0183982	NA	0.235	FALSE	FALSE	FALSE	Crohn's disease	4	35358594	0.0269	0.494100166231104	20883	NA	NA	Crohn's disease || id:ieu-a-30	TRUE	reported	4	35358594	0.0225844025894845	genus.Peptococcus.id.2037	TRUE	8.09251775314322e-08	inferred	KG8xLh	textfile	18340	2	1	TRUE
213	rs11001948	C	A	C	A	-0.191012804149743	0.0395	NA	0.063856	FALSE	FALSE	FALSE	Crohn's disease	10	78724969	0.0465	0.395499555743565	20883	NA	NA	Crohn's disease || id:ieu-a-30	TRUE	reported	10	78724969	0.0381020254570546	genus.Peptococcus.id.2037	TRUE	5.35341746386518e-07	inferred	KG8xLh	textfile	18340	2	1	TRUE
214	rs11030569	A	T	A	T	-0.174020125509049	-0.0256974	NA	0.0780715	FALSE	TRUE	TRUE	Crohn's disease	11	4019788	0.0503	0.609900514893101	20883	NA	NA	Crohn's disease || id:ieu-a-30	TRUE	reported	11	4019788	0.0374133361568195	genus.Peptococcus.id.2037	TRUE	3.29871520252897e-06	inferred	KG8xLh	textfile	18340	2	1	FALSE
215	rs113946406	G	A	G	A	0.108541208489945	0.0166986	NA	0.198285	FALSE	FALSE	FALSE	Crohn's disease	14	57986297	0.0284	0.556599741115582	20883	NA	NA	Crohn's disease || id:ieu-a-30	TRUE	reported	14	57986297	0.0238851047018424	genus.Peptococcus.id.2037	TRUE	5.51167184714249e-06	inferred	KG8xLh	textfile	18340	2	1	TRUE
216	rs114500003	C	T	C	T	0.171810133463092	-0.000299955	NA	0.094285	FALSE	FALSE	FALSE	Crohn's disease	3	17655995	0.0406	0.994899998017038	20883	NA	NA	Crohn's disease || id:ieu-a-30	TRUE	reported	3	17655995	0.0322717834264922	genus.Peptococcus.id.2037	TRUE	1.0159370471417e-07	inferred	KG8xLh	textfile	18340	2	1	TRUE
217	rs117854205	G	C	G	C	-0.132297768333671	-0.0788019	NA	0.106715	FALSE	TRUE	TRUE	Crohn's disease	11	956075	0.0413	0.0564195996365648	20883	NA	NA	Crohn's disease || id:ieu-a-30	TRUE	reported	11	956075	0.030078807988605	genus.Peptococcus.id.2037	TRUE	1.0906622963378e-05	inferred	KG8xLh	textfile	18340	2	1	FALSE
218	rs12069354	C	T	C	T	0.167629781799909	0.0120017	NA	0.060715	FALSE	FALSE	FALSE	Crohn's disease	1	216223782	0.0525	0.819699933776499	20883	NA	NA	Crohn's disease || id:ieu-a-30	TRUE	reported	1	216223782	0.0379500492097319	genus.Peptococcus.id.2037	TRUE	1.00026406559743e-05	inferred	KG8xLh	textfile	18340	2	1	TRUE
219	rs12351718	A	G	A	G	0.0846012896954038	-0.00020002	NA	0.407285	FALSE	FALSE	FALSE	Crohn's disease	9	104614092	0.0233	0.992899998409542	20883	NA	NA	Crohn's disease || id:ieu-a-30	TRUE	reported	9	104614092	0.0190695024065966	genus.Peptococcus.id.2037	TRUE	9.14457529378957e-06	inferred	KG8xLh	textfile	18340	2	1	TRUE
220	rs139136610	T	C	T	C	0.172162693246207	-0.0114048	NA	0.0925859	FALSE	FALSE	FALSE	Crohn's disease	3	17815487	0.0424	0.787399255824086	20883	NA	NA	Crohn's disease || id:ieu-a-30	TRUE	reported	3	17815487	0.0319740864859373	genus.Peptococcus.id.2037	TRUE	7.26687323283675e-08	inferred	KG8xLh	textfile	18340	2	1	TRUE
221	rs17795775	T	C	T	C	0.108027315621112	0.00880116	NA	0.195285	FALSE	FALSE	FALSE	Crohn's disease	14	57998867	0.0285	0.756599412975826	20883	NA	NA	Crohn's disease || id:ieu-a-30	TRUE	reported	14	57998867	0.0238980177973067	genus.Peptococcus.id.2037	TRUE	6.17385640786416e-06	inferred	KG8xLh	textfile	18340	2	1	TRUE
222	rs1964138	A	G	A	G	0.089404801738453	-0.00569619	NA	0.412715	FALSE	FALSE	FALSE	Crohn's disease	9	104583820	0.0234	0.807499942354701	20883	NA	NA	Crohn's disease || id:ieu-a-30	TRUE	reported	9	104583820	0.0190085884301046	genus.Peptococcus.id.2037	TRUE	2.55877178477296e-06	inferred	KG8xLh	textfile	18340	2	1	TRUE
223	rs2054133	G	A	G	A	0.0895432565632236	-0.0109993	NA	0.509289	FALSE	FALSE	FALSE	Crohn's disease	2	33691809	0.0254	0.665100079889361	20883	NA	NA	Crohn's disease || id:ieu-a-30	TRUE	reported	2	33691809	0.0188331533608468	genus.Peptococcus.id.2037	TRUE	1.98884356163528e-06	inferred	KG8xLh	textfile	18340	2	1	TRUE
224	rs2165453	G	A	G	A	-0.117853586394307	-0.0183997	NA	0.236	FALSE	FALSE	FALSE	Crohn's disease	4	35343232	0.0268	0.493199922863484	20883	NA	NA	Crohn's disease || id:ieu-a-30	TRUE	reported	4	35343232	0.0225435000922355	genus.Peptococcus.id.2037	TRUE	1.71511084002843e-07	inferred	KG8xLh	textfile	18340	2	1	TRUE
225	rs34282744	G	C	G	C	0.191797389866681	-0.00269636	NA	0.065715	FALSE	TRUE	TRUE	Crohn's disease	15	75073172	0.0508	0.958300026151691	20883	NA	NA	Crohn's disease || id:ieu-a-30	TRUE	reported	15	75073172	0.0399832402937513	genus.Peptococcus.id.2037	TRUE	1.61104109896907e-06	inferred	KG8xLh	textfile	18340	2	1	FALSE
226	rs36121075	A	G	A	G	-0.140670081786174	-0.0302015	NA	0.112859	FALSE	FALSE	FALSE	Crohn's disease	20	43118017	0.0398	0.447699902703199	20883	NA	NA	Crohn's disease || id:ieu-a-30	TRUE	reported	20	43118017	0.0306279930144309	genus.Peptococcus.id.2037	TRUE	4.37212536654994e-06	inferred	KG8xLh	textfile	18340	2	1	TRUE
227	rs3781148	T	C	T	C	-0.198439651869379	0.0622046	NA	0.0560412	FALSE	FALSE	FALSE	Crohn's disease	10	78712323	0.0495	0.208599853939524	20883	NA	NA	Crohn's disease || id:ieu-a-30	TRUE	reported	10	78712323	0.0404794191829429	genus.Peptococcus.id.2037	TRUE	9.47520744601546e-07	inferred	KG8xLh	textfile	18340	2	1	TRUE
228	rs403094	G	A	G	A	-0.112056933432952	-0.0235017	NA	0.238715	FALSE	FALSE	FALSE	Crohn's disease	4	35368807	0.0268	0.381300170965023	20883	NA	NA	Crohn's disease || id:ieu-a-30	TRUE	reported	4	35368807	0.0224683251095576	genus.Peptococcus.id.2037	TRUE	6.12197068443304e-07	inferred	KG8xLh	textfile	18340	2	1	TRUE
229	rs4035124	A	T	A	T	0.152580709267049	-0.00020002	NA	0.0934144	FALSE	TRUE	TRUE	Crohn's disease	3	17458688	0.0404	0.995200006080024	20883	NA	NA	Crohn's disease || id:ieu-a-30	TRUE	reported	3	17458688	0.0322729940683618	genus.Peptococcus.id.2037	TRUE	2.26950069204611e-06	inferred	KG8xLh	textfile	18340	2	1	FALSE
230	rs406155	A	G	A	G	-0.108626827007061	-0.0204987	NA	0.237	FALSE	FALSE	FALSE	Crohn's disease	4	35379492	0.0275	0.456999789470269	20883	NA	NA	Crohn's disease || id:ieu-a-30	TRUE	reported	4	35379492	0.0226176315849227	genus.Peptococcus.id.2037	TRUE	1.56501341797289e-06	inferred	KG8xLh	textfile	18340	2	1	TRUE
231	rs56249239	C	T	C	T	0.17515505661194	-0.00169856	NA	0.096	FALSE	FALSE	FALSE	Crohn's disease	3	17509263	0.0403	0.966399952653907	20883	NA	NA	Crohn's disease || id:ieu-a-30	TRUE	reported	3	17509263	0.03231963242318	genus.Peptococcus.id.2037	TRUE	5.97782729627806e-08	inferred	KG8xLh	textfile	18340	2	1	TRUE
232	rs56272717	G	C	G	C	0.154627527461845	0.00769957	NA	0.096	FALSE	TRUE	TRUE	Crohn's disease	3	17871158	0.042	0.855300055085877	20883	NA	NA	Crohn's disease || id:ieu-a-30	TRUE	reported	3	17871158	0.0323596542700295	genus.Peptococcus.id.2037	TRUE	1.76691380848344e-06	inferred	KG8xLh	textfile	18340	2	1	FALSE
233	rs56981635	T	C	T	C	0.154936395404861	0.00390238	NA	0.0936144	FALSE	FALSE	FALSE	Crohn's disease	3	17380210	0.0398	0.922699956209546	20883	NA	NA	Crohn's disease || id:ieu-a-30	TRUE	reported	3	17380210	0.0323054767355717	genus.Peptococcus.id.2037	TRUE	1.61882055301118e-06	inferred	KG8xLh	textfile	18340	2	1	TRUE
234	rs5770862	T	C	T	C	0.162017845028033	0.0622985	NA	0.0716986	FALSE	FALSE	FALSE	Crohn's disease	22	50973113	0.0479	0.193700169163421	20883	NA	NA	Crohn's disease || id:ieu-a-30	TRUE	reported	22	50973113	0.0356813390558139	genus.Peptococcus.id.2037	TRUE	5.60708289408683e-06	inferred	KG8xLh	textfile	18340	2	1	TRUE
235	rs57905414	T	A	T	A	0.184817590849925	-0.00630011	NA	0.092	FALSE	TRUE	TRUE	Crohn's disease	3	17702616	0.0416	0.879700016263856	20883	NA	NA	Crohn's disease || id:ieu-a-30	TRUE	reported	3	17702616	0.0322855020428819	genus.Peptococcus.id.2037	TRUE	1.03753297858313e-08	inferred	KG8xLh	textfile	18340	2	1	FALSE
236	rs62003651	G	A	G	A	0.104999523323871	0.00780034	NA	0.214	FALSE	FALSE	FALSE	Crohn's disease	14	58015285	0.0277	0.779099633409477	20883	NA	NA	Crohn's disease || id:ieu-a-30	TRUE	reported	14	58015285	0.0233848487496258	genus.Peptococcus.id.2037	TRUE	7.12009791127864e-06	inferred	KG8xLh	textfile	18340	2	1	TRUE
237	rs62424012	G	A	G	A	0.137163821701615	0.0350988	NA	0.118856	FALSE	FALSE	FALSE	Crohn's disease	6	99020209	0.035	0.316699953787386	20883	NA	NA	Crohn's disease || id:ieu-a-30	TRUE	reported	6	99020209	0.029213555218336	genus.Peptococcus.id.2037	TRUE	2.66330956696808e-06	inferred	KG8xLh	textfile	18340	2	1	TRUE
238	rs6531351	G	A	G	A	-0.110465794210881	-0.0170046	NA	0.231715	FALSE	FALSE	FALSE	Crohn's disease	4	35332846	0.0278	0.541700205073822	20883	NA	NA	Crohn's disease || id:ieu-a-30	TRUE	reported	4	35332846	0.022672664528461	genus.Peptococcus.id.2037	TRUE	1.10361423390193e-06	inferred	KG8xLh	textfile	18340	2	1	TRUE
239	rs6573150	A	G	A	G	0.107607392572388	0.0102968	NA	0.198285	FALSE	FALSE	FALSE	Crohn's disease	14	57963805	0.0284	0.717300279399738	20883	NA	NA	Crohn's disease || id:ieu-a-30	TRUE	reported	14	57963805	0.0237207876151147	genus.Peptococcus.id.2037	TRUE	5.72178969658041e-06	inferred	KG8xLh	textfile	18340	2	1	TRUE
240	rs7033353	T	G	T	G	0.0901520007267528	-0.00599795	NA	0.404715	FALSE	FALSE	FALSE	Crohn's disease	9	104595848	0.0231	0.795899991383001	20883	NA	NA	Crohn's disease || id:ieu-a-30	TRUE	reported	9	104595848	0.0189950093020213	genus.Peptococcus.id.2037	TRUE	2.07387703008898e-06	inferred	KG8xLh	textfile	18340	2	1	TRUE
241	rs72850165	T	C	T	C	-0.134304017729659	-0.0734958	NA	0.11343	FALSE	FALSE	FALSE	Crohn's disease	11	968356	0.04	0.0660100406200724	20883	NA	NA	Crohn's disease || id:ieu-a-30	TRUE	reported	11	968356	0.0300423184839078	genus.Peptococcus.id.2037	TRUE	7.80389729838388e-06	inferred	KG8xLh	textfile	18340	2	1	TRUE
242	rs74429934	G	A	G	A	0.163951933178266	0.00220242	NA	0.095	FALSE	FALSE	FALSE	Crohn's disease	3	17645585	0.0406	0.957300090566247	20883	NA	NA	Crohn's disease || id:ieu-a-30	TRUE	reported	3	17645585	0.0322298146502484	genus.Peptococcus.id.2037	TRUE	3.6383929806951e-07	inferred	KG8xLh	textfile	18340	2	1	TRUE
243	rs74592222	G	A	G	A	0.137957010985345	-0.0242047	NA	0.114715	FALSE	FALSE	FALSE	Crohn's disease	1	75971700	0.0373	0.517699803333696	20883	NA	NA	Crohn's disease || id:ieu-a-30	TRUE	reported	1	75971700	0.0302964878934641	genus.Peptococcus.id.2037	TRUE	5.27444961195469e-06	inferred	KG8xLh	textfile	18340	2	1	TRUE
244	rs75330476	A	C	A	C	0.158094787316244	-0.00470103	NA	0.0931863	FALSE	FALSE	FALSE	Crohn's disease	3	17403545	0.04	0.906000004846498	20883	NA	NA	Crohn's disease || id:ieu-a-30	TRUE	reported	3	17403545	0.0322893752715923	genus.Peptococcus.id.2037	TRUE	9.77145808039367e-07	inferred	KG8xLh	textfile	18340	2	1	TRUE
245	rs75754569	C	G	C	G	0.181434144097494	-0.0117993	NA	0.0957859	FALSE	TRUE	TRUE	Crohn's disease	3	17793504	0.0415	0.776400846102496	20883	NA	NA	Crohn's disease || id:ieu-a-30	TRUE	reported	3	17793504	0.0319428738917599	genus.Peptococcus.id.2037	TRUE	1.34728758075539e-08	inferred	KG8xLh	textfile	18340	2	1	FALSE
246	rs76697713	C	A	C	A	0.146302407378306	0.00989883	NA	0.090285	FALSE	FALSE	FALSE	Crohn's disease	3	17250814	0.0412	0.809500087438686	20883	NA	NA	Crohn's disease || id:ieu-a-30	TRUE	reported	3	17250814	0.032234477573313	genus.Peptococcus.id.2037	TRUE	5.66038936934628e-06	inferred	KG8xLh	textfile	18340	2	1	TRUE
247	rs77534638	A	G	A	G	0.170756323004542	-0.00080032	NA	0.0892004	FALSE	FALSE	FALSE	Crohn's disease	3	17775445	0.0425	0.984399988596943	20883	NA	NA	Crohn's disease || id:ieu-a-30	TRUE	reported	3	17775445	0.0329439345839445	genus.Peptococcus.id.2037	TRUE	2.1806401602993e-07	inferred	KG8xLh	textfile	18340	2	1	TRUE
248	rs77614201	T	C	T	C	-0.175863842856494	0.052099	NA	0.0529856	FALSE	FALSE	FALSE	Crohn's disease	13	89245906	0.0565	0.356999822350877	20883	NA	NA	Crohn's disease || id:ieu-a-30	TRUE	reported	13	89245906	0.0387523200196629	genus.Peptococcus.id.2037	TRUE	5.67498768119294e-06	inferred	KG8xLh	textfile	18340	2	1	TRUE
249	rs7766680	G	C	G	C	0.0976831697636252	0.0391047	NA	0.266141	FALSE	TRUE	TRUE	Crohn's disease	6	162239191	0.0266	0.141599917395035	20883	NA	NA	Crohn's disease || id:ieu-a-30	TRUE	reported	6	162239191	0.0214154924104113	genus.Peptococcus.id.2037	TRUE	5.08301486541454e-06	inferred	KG8xLh	textfile	18340	2	1	FALSE
250	rs77681628	C	T	C	T	0.200307213729622	0.00810274	NA	0.05843	FALSE	FALSE	FALSE	Crohn's disease	13	91182556	0.0519	0.875799917609415	20883	NA	NA	Crohn's disease || id:ieu-a-30	TRUE	reported	13	91182556	0.0387327561326838	genus.Peptococcus.id.2037	TRUE	2.3219771155947e-07	inferred	KG8xLh	textfile	18340	2	1	TRUE
251	rs9681332	A	G	A	G	0.16728835739458	-0.00300451	NA	0.0938285	FALSE	FALSE	FALSE	Crohn's disease	3	17627877	0.0408	0.940600055422988	20883	NA	NA	Crohn's disease || id:ieu-a-30	TRUE	reported	3	17627877	0.0322364768061597	genus.Peptococcus.id.2037	TRUE	2.10959247233778e-07	inferred	KG8xLh	textfile	18340	2	1	TRUE
252	rs10034695	C	T	C	T	-0.104433902681365	0.0643999	NA	0.056426	FALSE	FALSE	FALSE	Crohn's disease	4	151691575	0.0491	0.19020021345716	20883	NA	NA	Crohn's disease || id:ieu-a-30	TRUE	reported	4	151691575	0.0247881551312541	class.Bacilli.id.1673	TRUE	2.51937803331599e-05	inferred	NmhNdK	textfile	18340	2	1	TRUE
253	rs11110281	T	C	T	C	-0.101163799547946	-0.0644959	NA	0.0673299	FALSE	FALSE	FALSE	Crohn's disease	12	100584014	0.0457	0.158499902718636	20883	NA	NA	Crohn's disease || id:ieu-a-30	TRUE	reported	12	100584014	0.0221820460153849	class.Bacilli.id.1673	TRUE	5.10037161588202e-06	inferred	NmhNdK	textfile	18340	2	1	TRUE
254	rs111552159	C	G	C	G	0.128031636550387	0.0976982	NA	0.0489996	FALSE	TRUE	TRUE	Crohn's disease	4	184681021	0.06	0.103299923524323	20883	NA	NA	Crohn's disease || id:ieu-a-30	TRUE	reported	4	184681021	0.0286921038934206	class.Bacilli.id.1673	TRUE	8.10996195063121e-06	inferred	NmhNdK	textfile	18340	2	1	FALSE
255	rs11248956	C	T	C	T	0.0580457007631079	0.0243952	NA	0.22157	FALSE	FALSE	FALSE	Crohn's disease	16	1009552	0.0273	0.372400280989204	20883	NA	NA	Crohn's disease || id:ieu-a-30	TRUE	reported	16	1009552	0.0126811340191753	class.Bacilli.id.1673	TRUE	4.70954336844245e-06	inferred	NmhNdK	textfile	18340	2	1	TRUE
256	rs11730038	G	A	G	A	-0.0630746834241007	0.0225013	NA	0.213715	FALSE	FALSE	FALSE	Crohn's disease	4	98049499	0.0283	0.426600146248762	20883	NA	NA	Crohn's disease || id:ieu-a-30	TRUE	reported	4	98049499	0.0128717370396616	class.Bacilli.id.1673	TRUE	9.57165232292883e-07	inferred	NmhNdK	textfile	18340	2	1	TRUE
257	rs12797734	T	C	T	C	0.0572157612526424	-0.0140989	NA	0.275715	FALSE	FALSE	FALSE	Crohn's disease	11	8332350	0.0345	0.681999411653569	20883	NA	NA	Crohn's disease || id:ieu-a-30	TRUE	reported	11	8332350	0.0126792923435085	class.Bacilli.id.1673	TRUE	6.40571029650493e-06	inferred	NmhNdK	textfile	18340	2	1	TRUE
258	rs13068444	A	G	A	G	0.0601034535838707	0.00519647	NA	0.191715	FALSE	FALSE	FALSE	Crohn's disease	3	64398863	0.0292	0.858199979850613	20883	NA	NA	Crohn's disease || id:ieu-a-30	TRUE	reported	3	64398863	0.0136407421046909	class.Bacilli.id.1673	TRUE	1.05213512456483e-05	inferred	NmhNdK	textfile	18340	2	1	TRUE
259	rs1595463	C	A	C	A	0.0476864398793669	-0.017496	NA	0.469144	FALSE	FALSE	FALSE	Crohn's disease	2	231723657	0.0244	0.473600334005376	20883	NA	NA	Crohn's disease || id:ieu-a-30	TRUE	reported	2	231723657	0.0108547267531729	class.Bacilli.id.1673	TRUE	1.11720126665956e-05	inferred	NmhNdK	textfile	18340	2	1	TRUE
260	rs17708276	A	G	A	G	-0.0787914632771194	-0.0116982	NA	0.124574	FALSE	FALSE	FALSE	Crohn's disease	8	10199548	0.035	0.738999254023189	20883	NA	NA	Crohn's disease || id:ieu-a-30	TRUE	reported	8	10199548	0.0166123486647989	class.Bacilli.id.1673	TRUE	2.10633017673086e-06	inferred	NmhNdK	textfile	18340	2	1	TRUE
261	rs1962325	C	G	C	G	0.0554218680819311	0.0461008	NA	0.306567	FALSE	TRUE	TRUE	Crohn's disease	3	4800550	0.0247	0.0621097812975345	20883	NA	NA	Crohn's disease || id:ieu-a-30	TRUE	reported	3	4800550	0.0114789253953461	class.Bacilli.id.1673	TRUE	1.37813640941195e-06	inferred	NmhNdK	textfile	18340	2	1	FALSE
262	rs28564647	T	G	T	G	-0.0613034308800788	-0.0319036	NA	0.210285	FALSE	FALSE	FALSE	Crohn's disease	9	101101172	0.0287	0.266000222559071	20883	NA	NA	Crohn's disease || id:ieu-a-30	TRUE	reported	9	101101172	0.0137578925162102	class.Bacilli.id.1673	TRUE	8.35522289381018e-06	inferred	NmhNdK	textfile	18340	2	1	TRUE
263	rs2952251	A	G	A	G	-0.0598867867493336	-0.0158042	NA	0.262574	FALSE	FALSE	FALSE	Crohn's disease	8	10143164	0.0261	0.545200191867383	20883	NA	NA	Crohn's disease || id:ieu-a-30	TRUE	reported	8	10143164	0.0123902722433435	class.Bacilli.id.1673	TRUE	1.34240049085301e-06	inferred	NmhNdK	textfile	18340	2	1	TRUE
264	rs34989881	A	G	A	G	0.111055892638796	-0.0398017	NA	0.0755585	FALSE	FALSE	FALSE	Crohn's disease	19	51959855	0.0542	0.463100233532218	20883	NA	NA	Crohn's disease || id:ieu-a-30	TRUE	reported	19	51959855	0.0246038979056026	class.Bacilli.id.1673	TRUE	6.36906988343146e-06	inferred	NmhNdK	textfile	18340	2	1	TRUE
265	rs35344081	G	A	G	A	0.0619528936526956	0.0263953	NA	0.22157	FALSE	FALSE	FALSE	Crohn's disease	16	991253	0.0273	0.332999820956547	20883	NA	NA	Crohn's disease || id:ieu-a-30	TRUE	reported	16	991253	0.0127066463159058	class.Bacilli.id.1673	TRUE	1.0846227204359e-06	inferred	NmhNdK	textfile	18340	2	1	TRUE
266	rs4028634	T	C	T	C	0.0520614166569429	0.0394034	NA	0.417708	FALSE	FALSE	FALSE	Crohn's disease	17	40835649	0.0237	0.0960793375451973	20883	NA	NA	Crohn's disease || id:ieu-a-30	TRUE	reported	17	40835649	0.0109841630454299	class.Bacilli.id.1673	TRUE	2.14056125109574e-06	inferred	NmhNdK	textfile	18340	2	1	TRUE
267	rs4260895	C	A	C	A	-0.0541394533860402	-0.0298015	NA	0.265289	FALSE	FALSE	FALSE	Crohn's disease	8	10126348	0.0261	0.254299789100141	20883	NA	NA	Crohn's disease || id:ieu-a-30	TRUE	reported	8	10126348	0.0122761157166517	class.Bacilli.id.1673	TRUE	1.03301307132794e-05	inferred	NmhNdK	textfile	18340	2	1	TRUE
268	rs4459992	T	C	T	C	0.0535854014625816	0.00720399	NA	0.323856	FALSE	FALSE	FALSE	Crohn's disease	4	7431487	0.0264	0.784200292586051	20883	NA	NA	Crohn's disease || id:ieu-a-30	TRUE	reported	4	7431487	0.0116361814672868	class.Bacilli.id.1673	TRUE	4.12332032664903e-06	inferred	NmhNdK	textfile	18340	2	1	TRUE
269	rs57872228	C	T	C	T	-0.0714773356616873	0.0302015	NA	0.169996	FALSE	FALSE	FALSE	Crohn's disease	1	200418805	0.0306	0.323999992385484	20883	NA	NA	Crohn's disease || id:ieu-a-30	TRUE	reported	1	200418805	0.0146646952055786	class.Bacilli.id.1673	TRUE	1.09300149801796e-06	inferred	NmhNdK	textfile	18340	2	1	TRUE
270	rs694949	A	G	A	G	-0.0811459778561768	-0.0198966	NA	0.105574	FALSE	FALSE	FALSE	Crohn's disease	15	58738075	0.0402	0.620800417040479	20883	NA	NA	Crohn's disease || id:ieu-a-30	TRUE	reported	15	58738075	0.0180042250554538	class.Bacilli.id.1673	TRUE	6.57345400686248e-06	inferred	NmhNdK	textfile	18340	2	1	TRUE
271	rs74352383	T	A	T	A	-0.104495633159308	0.0628014	NA	0.071856	FALSE	TRUE	TRUE	Crohn's disease	6	67570929	0.0446	0.159099934188054	20883	NA	NA	Crohn's disease || id:ieu-a-30	TRUE	reported	6	67570929	0.0217083137950087	class.Bacilli.id.1673	TRUE	1.48218488229097e-06	inferred	NmhNdK	textfile	18340	2	1	FALSE
272	rs74663707	C	T	C	T	0.0979154450648597	0.0475005	NA	0.064856	FALSE	FALSE	FALSE	Crohn's disease	3	184371224	0.0524	0.365000113916701	20883	NA	NA	Crohn's disease || id:ieu-a-30	TRUE	reported	3	184371224	0.0224073725785738	class.Bacilli.id.1673	TRUE	1.24367795258733e-05	inferred	NmhNdK	textfile	18340	2	1	TRUE
273	rs76717940	T	A	T	A	0.156331483869623	-0.052099	NA	0.058144	FALSE	TRUE	TRUE	Crohn's disease	3	94153993	0.0527	0.322700025706429	20883	NA	NA	Crohn's disease || id:ieu-a-30	TRUE	reported	3	94153993	0.0325945455122939	class.Bacilli.id.1673	TRUE	1.61666097204608e-06	inferred	NmhNdK	textfile	18340	2	1	FALSE
274	rs7689028	A	T	A	T	-0.0514433911283888	0.0077995	NA	0.336715	FALSE	TRUE	TRUE	Crohn's disease	4	98016515	0.0241	0.746000296355169	20883	NA	NA	Crohn's disease || id:ieu-a-30	TRUE	reported	4	98016515	0.0113716990401043	class.Bacilli.id.1673	TRUE	6.07366233888412e-06	inferred	NmhNdK	textfile	18340	2	1	FALSE
275	rs77558518	A	G	A	G	-0.107254772366289	0.0801965	NA	0.0680697	FALSE	FALSE	FALSE	Crohn's disease	5	174173171	0.0511	0.116700038682297	20883	NA	NA	Crohn's disease || id:ieu-a-30	TRUE	reported	5	174173171	0.0222878752023409	class.Bacilli.id.1673	TRUE	1.49242346851635e-06	inferred	NmhNdK	textfile	18340	2	1	TRUE
276	rs78938557	T	C	T	C	0.108007224664914	-0.0839035	NA	0.0722873	FALSE	FALSE	FALSE	Crohn's disease	7	36349586	0.0492	0.0883608734021539	20883	NA	NA	Crohn's disease || id:ieu-a-30	TRUE	reported	7	36349586	0.0232857665024475	class.Bacilli.id.1673	TRUE	3.51224330695365e-06	inferred	NmhNdK	textfile	18340	2	1	TRUE
277	rs80205102	C	T	C	T	-0.0614993275317658	0.0187955	NA	0.21543	FALSE	FALSE	FALSE	Crohn's disease	4	98028407	0.028	0.501399619445989	20883	NA	NA	Crohn's disease || id:ieu-a-30	TRUE	reported	4	98028407	0.0128783820277212	class.Bacilli.id.1673	TRUE	1.79357181411328e-06	inferred	NmhNdK	textfile	18340	2	1	TRUE
278	rs9345899	A	G	A	G	-0.0802438422823387	0.0456041	NA	0.113426	FALSE	FALSE	FALSE	Crohn's disease	6	67559323	0.0378	0.227299771951429	20883	NA	NA	Crohn's disease || id:ieu-a-30	TRUE	reported	6	67559323	0.0175346376073055	class.Bacilli.id.1673	TRUE	4.73261390055055e-06	inferred	NmhNdK	textfile	18340	2	1	TRUE
279	rs9581006	C	T	C	T	0.22530905432439	0.00619918	NA	0.043	FALSE	FALSE	FALSE	Crohn's disease	13	24973509	0.0595	0.917100013840612	20883	NA	NA	Crohn's disease || id:ieu-a-30	TRUE	reported	13	24973509	0.0467697047842467	class.Bacilli.id.1673	TRUE	1.45430369768493e-06	inferred	NmhNdK	textfile	18340	2	1	TRUE
280	rs10036909	C	T	C	T	0.185519380921804	-0.0213015	NA	0.06943	FALSE	FALSE	FALSE	Crohn's disease	5	127861692	0.0458	0.641400065584582	20883	NA	NA	Crohn's disease || id:ieu-a-30	TRUE	reported	5	127861692	0.0400880915130398	genus.Senegalimassilia.id.11160	TRUE	3.6958351602601e-06	inferred	kCwNII	textfile	18340	2	1	TRUE
281	rs10221578	G	A	G	A	0.0775954854457511	0.00060018	NA	0.435426	FALSE	FALSE	FALSE	Crohn's disease	2	220833222	0.0233	0.979600008001387	20883	NA	NA	Crohn's disease || id:ieu-a-30	TRUE	reported	2	220833222	0.0171053438418743	genus.Senegalimassilia.id.11160	TRUE	5.7241573568997e-06	inferred	kCwNII	textfile	18340	2	1	TRUE
282	rs10972033	T	G	T	G	0.0782470295628931	-0.0386993	NA	0.443863	FALSE	FALSE	FALSE	Crohn's disease	9	34269732	0.023	0.0927192692166258	20883	NA	NA	Crohn's disease || id:ieu-a-30	TRUE	reported	9	34269732	0.0171124891186005	genus.Senegalimassilia.id.11160	TRUE	4.81915955399236e-06	inferred	kCwNII	textfile	18340	2	1	TRUE
283	rs11787826	C	A	C	A	0.081327042969626	-0.0379025	NA	0.444578	FALSE	FALSE	FALSE	Crohn's disease	9	34332382	0.0229	0.097960275985235	20883	NA	NA	Crohn's disease || id:ieu-a-30	TRUE	reported	9	34332382	0.0171154154906542	genus.Senegalimassilia.id.11160	TRUE	2.0172964133187e-06	inferred	kCwNII	textfile	18340	2	1	TRUE
284	rs11788122	T	C	T	C	0.0781685227471673	-0.0377953	NA	0.444578	FALSE	FALSE	FALSE	Crohn's disease	9	34280004	0.0229	0.0994992941814247	20883	NA	NA	Crohn's disease || id:ieu-a-30	TRUE	reported	9	34280004	0.0171114652395685	genus.Senegalimassilia.id.11160	TRUE	4.91940503484304e-06	inferred	kCwNII	textfile	18340	2	1	TRUE
285	rs1990708	A	C	A	C	-0.109619486643307	0.0326027	NA	0.143711	FALSE	FALSE	FALSE	Crohn's disease	2	206654123	0.0332	0.326299944560701	20883	NA	NA	Crohn's disease || id:ieu-a-30	TRUE	reported	2	206654123	0.0247785240337396	genus.Senegalimassilia.id.11160	TRUE	9.69027638974583e-06	inferred	kCwNII	textfile	18340	2	1	TRUE
286	rs4606909	A	G	A	G	0.0758604852586503	0.0071047	NA	0.465996	FALSE	FALSE	FALSE	Crohn's disease	2	220845609	0.0228	0.756099585537459	20883	NA	NA	Crohn's disease || id:ieu-a-30	TRUE	reported	2	220845609	0.0170328636836184	genus.Senegalimassilia.id.11160	TRUE	8.43748396740871e-06	inferred	kCwNII	textfile	18340	2	1	TRUE
287	rs55689333	T	C	T	C	0.0768969634709331	0.0180953	NA	0.408141	FALSE	FALSE	FALSE	Crohn's disease	13	19509358	0.0248	0.465600030402328	20883	NA	NA	Crohn's disease || id:ieu-a-30	TRUE	reported	13	19509358	0.0173751402773308	genus.Senegalimassilia.id.11160	TRUE	9.61350390617232e-06	inferred	kCwNII	textfile	18340	2	1	TRUE
288	rs57512504	T	A	T	A	0.0819494419060644	0.0153979	NA	0.428856	FALSE	TRUE	TRUE	Crohn's disease	13	19489214	0.0249	0.537199995056315	20883	NA	NA	Crohn's disease || id:ieu-a-30	TRUE	reported	13	19489214	0.0172240971180399	genus.Senegalimassilia.id.11160	TRUE	1.95678665158403e-06	inferred	kCwNII	textfile	18340	2	1	FALSE
289	rs62556649	C	A	C	A	0.0780620608029143	-0.0402971	NA	0.441578	FALSE	FALSE	FALSE	Crohn's disease	9	34344568	0.0231	0.0803692656295044	20883	NA	NA	Crohn's disease || id:ieu-a-30	TRUE	reported	9	34344568	0.0171159405924203	genus.Senegalimassilia.id.11160	TRUE	5.09636531173522e-06	inferred	kCwNII	textfile	18340	2	1	TRUE
290	rs7225245	G	A	G	A	0.0791730090709879	0.0275048	NA	0.477141	FALSE	FALSE	FALSE	Crohn's disease	17	48379615	0.0237	0.245199736986134	20883	NA	NA	Crohn's disease || id:ieu-a-30	TRUE	reported	17	48379615	0.0170421007569124	genus.Senegalimassilia.id.11160	TRUE	3.38874987421748e-06	inferred	kCwNII	textfile	18340	2	1	TRUE
291	rs72887800	T	A	T	A	-0.0822461558320818	0.00549507	NA	0.371	FALSE	TRUE	TRUE	Crohn's disease	17	74949284	0.0246	0.824199980664229	20883	NA	NA	Crohn's disease || id:ieu-a-30	TRUE	reported	17	74949284	0.0175720663116676	genus.Senegalimassilia.id.11160	TRUE	2.86168210106459e-06	inferred	kCwNII	textfile	18340	2	1	FALSE
292	rs10044993	C	A	C	A	0.139546964636528	-0.00939572	NA	0.134285	FALSE	FALSE	FALSE	Crohn's disease	5	58424440	0.0341	0.783200579256232	20883	NA	NA	Crohn's disease || id:ieu-a-30	TRUE	reported	5	58424440	0.0316747773982917	genus.Hungatella.id.11306	TRUE	1.05482785106786e-05	inferred	04WSwZ	textfile	18340	2	1	TRUE
293	rs13128780	T	C	T	C	-0.149725257115489	0.0841021	NA	0.136996	FALSE	FALSE	FALSE	Crohn's disease	4	166058998	0.0337	0.0125498923338761	20883	NA	NA	Crohn's disease || id:ieu-a-30	TRUE	reported	4	166058998	0.031277742655494	genus.Hungatella.id.11306	TRUE	1.69327802058936e-06	inferred	04WSwZ	textfile	18340	2	1	TRUE
294	rs13249325	T	G	T	G	-0.100022582576674	-0.00220242	NA	0.365574	FALSE	FALSE	FALSE	Crohn's disease	8	14853525	0.0237	0.926000028396697	20883	NA	NA	Crohn's disease || id:ieu-a-30	TRUE	reported	8	14853525	0.0225883314482425	genus.Hungatella.id.11306	TRUE	9.50825882175654e-06	inferred	04WSwZ	textfile	18340	2	1	TRUE
295	rs17092615	G	A	G	A	0.152234676047444	-0.00860289	NA	0.12843	FALSE	FALSE	FALSE	Crohn's disease	14	95973619	0.0346	0.802999916280818	20883	NA	NA	Crohn's disease || id:ieu-a-30	TRUE	reported	14	95973619	0.0337867287940281	genus.Hungatella.id.11306	TRUE	6.61377871993151e-06	inferred	04WSwZ	textfile	18340	2	1	TRUE
296	rs34471047	A	G	A	G	-0.162870912155	0.0901971	NA	0.120711	FALSE	FALSE	FALSE	Crohn's disease	4	166078307	0.0347	0.00926104511790057	20883	NA	NA	Crohn's disease || id:ieu-a-30	TRUE	reported	4	166078307	0.0334899659186116	genus.Hungatella.id.11306	TRUE	1.15459289674674e-06	inferred	04WSwZ	textfile	18340	2	1	TRUE
297	rs72759041	G	T	G	T	-0.126025022507548	0.0285024	NA	0.222285	FALSE	FALSE	FALSE	Crohn's disease	15	89577376	0.0333	0.391700386430845	20883	NA	NA	Crohn's disease || id:ieu-a-30	TRUE	reported	15	89577376	0.028224237853674	genus.Hungatella.id.11306	TRUE	8.00184097627801e-06	inferred	04WSwZ	textfile	18340	2	1	TRUE
298	rs7851088	C	A	C	A	-0.129220326929231	-0.0205964	NA	0.174144	FALSE	FALSE	FALSE	Crohn's disease	9	8395367	0.0303	0.496099740653803	20883	NA	NA	Crohn's disease || id:ieu-a-30	TRUE	reported	9	8395367	0.0286959409199527	genus.Hungatella.id.11306	TRUE	6.69733580551885e-06	inferred	04WSwZ	textfile	18340	2	1	TRUE
299	rs10048062	C	T	C	T	-0.147352230319036	0.0542978	NA	0.133996	FALSE	FALSE	FALSE	Crohn's disease	15	98476920	0.0329	0.0983105215281769	20883	NA	NA	Crohn's disease || id:ieu-a-30	TRUE	reported	15	98476920	0.033653120859654	genus.Howardella.id.2000	TRUE	1.19465703153414e-05	inferred	RbI1fz	textfile	18340	2	1	TRUE
300	rs113046682	A	G	A	G	-0.159115739179933	-0.00599795	NA	0.127144	FALSE	FALSE	FALSE	Crohn's disease	7	133273511	0.0347	0.863800000573859	20883	NA	NA	Crohn's disease || id:ieu-a-30	TRUE	reported	7	133273511	0.0342952551093625	genus.Howardella.id.2000	TRUE	3.49110115704235e-06	inferred	RbI1fz	textfile	18340	2	1	TRUE
301	rs12452946	A	G	A	G	-0.105833102993063	-0.0154995	NA	0.48143	FALSE	FALSE	FALSE	Crohn's disease	17	17253288	0.0233	0.504499801853283	20883	NA	NA	Crohn's disease || id:ieu-a-30	TRUE	reported	17	17253288	0.0228940837095865	genus.Howardella.id.2000	TRUE	3.78727681812114e-06	inferred	RbI1fz	textfile	18340	2	1	TRUE
302	rs1484873	A	G	A	G	-0.227831171035716	-0.034105	NA	0.051858	FALSE	FALSE	FALSE	Crohn's disease	18	43206985	0.0523	0.514600258459418	20883	NA	NA	Crohn's disease || id:ieu-a-30	TRUE	reported	18	43206985	0.0463350263455618	genus.Howardella.id.2000	TRUE	8.78626706395119e-07	inferred	RbI1fz	textfile	18340	2	1	TRUE
303	rs17167098	G	A	G	A	-0.169365659515785	0.00339576	NA	0.12543	FALSE	FALSE	FALSE	Crohn's disease	7	133154356	0.0343	0.921199937867118	20883	NA	NA	Crohn's disease || id:ieu-a-30	TRUE	reported	7	133154356	0.0352067807690594	genus.Howardella.id.2000	TRUE	1.50479605839877e-06	inferred	RbI1fz	textfile	18340	2	1	TRUE
304	rs2154047	C	A	C	A	-0.192557007663801	0.0393959	NA	0.075	FALSE	FALSE	FALSE	Crohn's disease	14	95452797	0.0455	0.386500446528372	20883	NA	NA	Crohn's disease || id:ieu-a-30	TRUE	reported	14	95452797	0.0420093281776721	genus.Howardella.id.2000	TRUE	4.56879358759473e-06	inferred	RbI1fz	textfile	18340	2	1	TRUE
305	rs36081916	T	C	T	C	-0.181229725242912	0.0312952	NA	0.113426	FALSE	FALSE	FALSE	Crohn's disease	7	93527414	0.0433	0.469899518492206	20883	NA	NA	Crohn's disease || id:ieu-a-30	TRUE	reported	7	93527414	0.0402987182382294	genus.Howardella.id.2000	TRUE	6.88676336616749e-06	inferred	RbI1fz	textfile	18340	2	1	TRUE
306	rs3791893	A	G	A	G	0.147035333854568	0.00269636	NA	0.116856	FALSE	FALSE	FALSE	Crohn's disease	2	218819396	0.0365	0.940799981083976	20883	NA	NA	Crohn's disease || id:ieu-a-30	TRUE	reported	2	218819396	0.034023014423921	genus.Howardella.id.2000	TRUE	1.54871385642393e-05	inferred	RbI1fz	textfile	18340	2	1	TRUE
307	rs609430	T	G	T	G	-0.112045365285464	0.0077995	NA	0.351856	FALSE	FALSE	FALSE	Crohn's disease	4	169178315	0.0239	0.745299791954775	20883	NA	NA	Crohn's disease || id:ieu-a-30	TRUE	reported	4	169178315	0.023932786096753	genus.Howardella.id.2000	TRUE	2.84549685187328e-06	inferred	RbI1fz	textfile	18340	2	1	TRUE
308	rs61771805	A	T	A	T	-0.136778681697847	-0.00749804	NA	0.206144	FALSE	TRUE	TRUE	Crohn's disease	1	72972799	0.0282	0.789099921176044	20883	NA	NA	Crohn's disease || id:ieu-a-30	TRUE	reported	1	72972799	0.0296811116262643	genus.Howardella.id.2000	TRUE	4.06026253580634e-06	inferred	RbI1fz	textfile	18340	2	1	FALSE
309	rs61774465	C	A	C	A	-0.148571778409888	-0.0404987	NA	0.151859	FALSE	FALSE	FALSE	Crohn's disease	1	73072992	0.0346	0.242199922589258	20883	NA	NA	Crohn's disease || id:ieu-a-30	TRUE	reported	1	73072992	0.0329430832294376	genus.Howardella.id.2000	TRUE	6.48417918639046e-06	inferred	RbI1fz	textfile	18340	2	1	TRUE
310	rs672217	G	A	G	A	0.16414567300691	-0.0161981	NA	0.122859	FALSE	FALSE	FALSE	Crohn's disease	18	60125134	0.0352	0.646200068918526	20883	NA	NA	Crohn's disease || id:ieu-a-30	TRUE	reported	18	60125134	0.0349992663686735	genus.Howardella.id.2000	TRUE	2.73238861375411e-06	inferred	RbI1fz	textfile	18340	2	1	TRUE
311	rs73165663	C	T	C	T	-0.169609032218909	0.0128016	NA	0.122715	FALSE	FALSE	FALSE	Crohn's disease	7	132931544	0.0366	0.727600518706255	20883	NA	NA	Crohn's disease || id:ieu-a-30	TRUE	reported	7	132931544	0.0374494270307014	genus.Howardella.id.2000	TRUE	5.92591767368686e-06	inferred	RbI1fz	textfile	18340	2	1	TRUE
312	rs901099	T	G	T	G	-0.127180025414752	0.00459941	NA	0.312	FALSE	FALSE	FALSE	Crohn's disease	11	77901287	0.027	0.864800037943252	20883	NA	NA	Crohn's disease || id:ieu-a-30	TRUE	reported	11	77901287	0.0250924032562406	genus.Howardella.id.2000	TRUE	4.0103185793258e-07	inferred	RbI1fz	textfile	18340	2	1	TRUE
313	rs10060821	T	C	T	C	0.0624207571527857	-0.0203966	NA	0.258715	FALSE	FALSE	FALSE	Crohn's disease	5	83419996	0.0265	0.441599934190151	20883	NA	NA	Crohn's disease || id:ieu-a-30	TRUE	reported	5	83419996	0.0140817737521005	genus.unknowngenus.id.826	TRUE	9.30456357533714e-06	inferred	GShgFr	textfile	18340	2	1	TRUE
314	rs10782329	C	T	C	T	0.0602790932426823	-0.0250048	NA	0.263004	FALSE	FALSE	FALSE	Crohn's disease	6	153780607	0.0261	0.337899850790821	20883	NA	NA	Crohn's disease || id:ieu-a-30	TRUE	reported	6	153780607	0.0137552490332345	genus.unknowngenus.id.826	TRUE	1.17453908893172e-05	inferred	GShgFr	textfile	18340	2	1	TRUE
315	rs11257188	A	C	A	C	-0.109509032153361	-0.00579677	NA	0.0888415	FALSE	FALSE	FALSE	Crohn's disease	10	6237156	0.044	0.895400020519567	20883	NA	NA	Crohn's disease || id:ieu-a-30	TRUE	reported	10	6237156	0.0225832126664059	genus.unknowngenus.id.826	TRUE	1.24001421289236e-06	inferred	GShgFr	textfile	18340	2	1	TRUE
316	rs12478398	C	A	C	A	0.077016888513774	0.00170145	NA	0.15857	FALSE	FALSE	FALSE	Crohn's disease	2	134198361	0.032	0.958099911389766	20883	NA	NA	Crohn's disease || id:ieu-a-30	TRUE	reported	2	134198361	0.0171397661569435	genus.unknowngenus.id.826	TRUE	7.00745189570701e-06	inferred	GShgFr	textfile	18340	2	1	TRUE
317	rs13147561	A	G	A	G	-0.0993126709972608	-0.0723987	NA	0.0966166	FALSE	FALSE	FALSE	Crohn's disease	4	62227193	0.0427	0.0902900721366363	20883	NA	NA	Crohn's disease || id:ieu-a-30	TRUE	reported	4	62227193	0.0227993635678047	genus.unknowngenus.id.826	TRUE	1.3249677114626e-05	inferred	GShgFr	textfile	18340	2	1	TRUE
318	rs142372196	A	G	A	G	-0.0736200712643582	-0.0041988	NA	0.177285	FALSE	FALSE	FALSE	Crohn's disease	13	84660104	0.0316	0.89339990097839	20883	NA	NA	Crohn's disease || id:ieu-a-30	TRUE	reported	13	84660104	0.0160907355868585	genus.unknowngenus.id.826	TRUE	4.75519889832713e-06	inferred	GShgFr	textfile	18340	2	1	TRUE
319	rs2163025	T	C	T	C	0.0573400699518975	0.043002	NA	0.401852	FALSE	FALSE	FALSE	Crohn's disease	2	5991969	0.0241	0.0746603462999976	20883	NA	NA	Crohn's disease || id:ieu-a-30	TRUE	reported	2	5991969	0.0125636727818426	genus.unknowngenus.id.826	TRUE	5.01982197167546e-06	inferred	GShgFr	textfile	18340	2	1	TRUE
320	rs55922055	T	C	T	C	-0.239699162634232	0.0305971	NA	0.0465845	FALSE	FALSE	FALSE	Crohn's disease	2	3658278	0.0563	0.586999863151973	20883	NA	NA	Crohn's disease || id:ieu-a-30	TRUE	reported	2	3658278	0.0476042942678209	genus.unknowngenus.id.826	TRUE	4.77244434502579e-07	inferred	GShgFr	textfile	18340	2	1	TRUE
321	rs599752	C	T	C	T	-0.0630207082256961	0.0117993	NA	0.283289	FALSE	FALSE	FALSE	Crohn's disease	19	39539911	0.0265	0.655500458801499	20883	NA	NA	Crohn's disease || id:ieu-a-30	TRUE	reported	19	39539911	0.0137964379110144	genus.unknowngenus.id.826	TRUE	4.92641845962469e-06	inferred	GShgFr	textfile	18340	2	1	TRUE
322	rs6431586	A	G	A	G	-0.0954151934223093	-0.070401	NA	0.114574	FALSE	FALSE	FALSE	Crohn's disease	2	234119635	0.036	0.0506302416255767	20883	NA	NA	Crohn's disease || id:ieu-a-30	TRUE	reported	2	234119635	0.020571542759828	genus.unknowngenus.id.826	TRUE	3.51434809611514e-06	inferred	GShgFr	textfile	18340	2	1	TRUE
323	rs672524	C	G	C	G	0.0662343422813907	-0.0163022	NA	0.259	FALSE	TRUE	TRUE	Crohn's disease	2	174485438	0.0273	0.549300507162026	20883	NA	NA	Crohn's disease || id:ieu-a-30	TRUE	reported	2	174485438	0.0143317681530664	genus.unknowngenus.id.826	TRUE	3.80965624177269e-06	inferred	GShgFr	textfile	18340	2	1	FALSE
324	rs72846345	T	C	T	C	0.0877660792358191	0.00400198	NA	0.126	FALSE	FALSE	FALSE	Crohn's disease	2	134186590	0.0354	0.911000048302707	20883	NA	NA	Crohn's disease || id:ieu-a-30	TRUE	reported	2	134186590	0.0190902559215663	genus.unknowngenus.id.826	TRUE	4.27738140009075e-06	inferred	GShgFr	textfile	18340	2	1	TRUE
325	rs74811325	G	A	G	A	0.106890458670682	-0.0252973	NA	0.08857	FALSE	FALSE	FALSE	Crohn's disease	8	128664421	0.0501	0.61380016381052	20883	NA	NA	Crohn's disease || id:ieu-a-30	TRUE	reported	8	128664421	0.0235122792448319	genus.unknowngenus.id.826	TRUE	5.46348872405739e-06	inferred	GShgFr	textfile	18340	2	1	TRUE
326	rs76119514	A	G	A	G	-0.135025956680131	-0.0628014	NA	0.0595873	FALSE	FALSE	FALSE	Crohn's disease	7	112150753	0.0507	0.215699927932279	20883	NA	NA	Crohn's disease || id:ieu-a-30	TRUE	reported	7	112150753	0.0274040176017675	genus.unknowngenus.id.826	TRUE	8.34026380102214e-07	inferred	GShgFr	textfile	18340	2	1	TRUE
327	rs7935794	C	G	C	G	-0.127423606017223	0.00679685	NA	0.0537859	FALSE	TRUE	TRUE	Crohn's disease	11	62499044	0.0615	0.91260007473068	20883	NA	NA	Crohn's disease || id:ieu-a-30	TRUE	reported	11	62499044	0.0274066224855039	genus.unknowngenus.id.826	TRUE	3.32945888202176e-06	inferred	GShgFr	textfile	18340	2	1	FALSE
328	rs9571849	T	C	T	C	0.137141258936194	0.0791993	NA	0.062626	FALSE	FALSE	FALSE	Crohn's disease	13	68440424	0.0544	0.145300129042677	20883	NA	NA	Crohn's disease || id:ieu-a-30	TRUE	reported	13	68440424	0.0317376396323053	genus.unknowngenus.id.826	TRUE	1.55258957795139e-05	inferred	GShgFr	textfile	18340	2	1	TRUE
329	rs999857	G	A	G	A	0.0763115178406714	-0.0526019	NA	0.158574	FALSE	FALSE	FALSE	Crohn's disease	4	178291192	0.0314	0.0942996324502713	20883	NA	NA	Crohn's disease || id:ieu-a-30	TRUE	reported	4	178291192	0.0165827418287457	genus.unknowngenus.id.826	TRUE	4.18727176940437e-06	inferred	GShgFr	textfile	18340	2	1	TRUE
330	rs10065321	T	C	T	C	-0.0512827851909547	0.0311013	NA	0.409563	FALSE	FALSE	FALSE	Crohn's disease	5	141857415	0.0247	0.20770024078068	20883	NA	NA	Crohn's disease || id:ieu-a-30	TRUE	reported	5	141857415	0.0108105229513863	genus.Subdoligranulum.id.2070	TRUE	2.09762573592345e-06	inferred	vw6VdD	textfile	18340	2	1	TRUE
331	rs10497836	C	T	C	T	-0.0524064977414253	-0.0258042	NA	0.268715	FALSE	FALSE	FALSE	Crohn's disease	2	200288718	0.0256	0.313500328326306	20883	NA	NA	Crohn's disease || id:ieu-a-30	TRUE	reported	2	200288718	0.0118697331891242	genus.Subdoligranulum.id.2070	TRUE	1.00946056805902e-05	inferred	vw6VdD	textfile	18340	2	1	TRUE
332	rs12638227	G	C	G	C	-0.0557287609714503	-0.0269048	NA	0.473289	FALSE	TRUE	TRUE	Crohn's disease	3	62327558	0.0236	0.253900174877166	20883	NA	NA	Crohn's disease || id:ieu-a-30	TRUE	reported	3	62327558	0.0108552018938687	genus.Subdoligranulum.id.2070	TRUE	2.83904578771996e-07	inferred	vw6VdD	textfile	18340	2	1	FALSE
333	rs1667315	G	A	G	A	0.048501700411881	0.0393023	NA	0.444852	FALSE	FALSE	FALSE	Crohn's disease	2	232408743	0.0231	0.0889590220601593	20883	NA	NA	Crohn's disease || id:ieu-a-30	TRUE	reported	2	232408743	0.010745207394896	genus.Subdoligranulum.id.2070	TRUE	6.36767367498503e-06	inferred	vw6VdD	textfile	18340	2	1	TRUE
334	rs16962433	A	T	A	T	0.0855998618286683	0.0350968	NA	0.106141	FALSE	TRUE	TRUE	Crohn's disease	16	13684415	0.0371	0.344100259388929	20883	NA	NA	Crohn's disease || id:ieu-a-30	TRUE	reported	16	13684415	0.0189213154702688	genus.Subdoligranulum.id.2070	TRUE	6.06842917571333e-06	inferred	vw6VdD	textfile	18340	2	1	FALSE
335	rs17122514	A	G	A	G	-0.0497593773890775	0.0106036	NA	0.377856	FALSE	FALSE	FALSE	Crohn's disease	14	86944273	0.0235	0.652099699385418	20883	NA	NA	Crohn's disease || id:ieu-a-30	TRUE	reported	14	86944273	0.0109951943671699	genus.Subdoligranulum.id.2070	TRUE	6.02366802238571e-06	inferred	vw6VdD	textfile	18340	2	1	TRUE
336	rs2171249	C	T	C	T	0.106743659957848	-0.0190965	NA	0.07643	FALSE	FALSE	FALSE	Crohn's disease	6	153694029	0.0488	0.695400502226525	20883	NA	NA	Crohn's disease || id:ieu-a-30	TRUE	reported	6	153694029	0.0233212516063106	genus.Subdoligranulum.id.2070	TRUE	4.7147005833655e-06	inferred	vw6VdD	textfile	18340	2	1	TRUE
337	rs2572356	G	A	G	A	-0.0531030723212374	-0.0203025	NA	0.36643	FALSE	FALSE	FALSE	Crohn's disease	4	48979085	0.0267	0.448200152533369	20883	NA	NA	Crohn's disease || id:ieu-a-30	TRUE	reported	4	48979085	0.0117851429859005	genus.Subdoligranulum.id.2070	TRUE	6.6081735907311e-06	inferred	vw6VdD	textfile	18340	2	1	TRUE
338	rs35940633	G	A	G	A	-0.0511008321203991	0.0127003	NA	0.377141	FALSE	FALSE	FALSE	Crohn's disease	14	86933898	0.0237	0.591500341905949	20883	NA	NA	Crohn's disease || id:ieu-a-30	TRUE	reported	14	86933898	0.011001028617529	genus.Subdoligranulum.id.2070	TRUE	3.39918637309834e-06	inferred	vw6VdD	textfile	18340	2	1	TRUE
339	rs3761728	T	G	T	G	-0.0543457823153833	-0.0140989	NA	0.281715	FALSE	FALSE	FALSE	Crohn's disease	4	48990885	0.0261	0.588099757062728	20883	NA	NA	Crohn's disease || id:ieu-a-30	TRUE	reported	4	48990885	0.0118866078668172	genus.Subdoligranulum.id.2070	TRUE	4.8304997686843e-06	inferred	vw6VdD	textfile	18340	2	1	TRUE
340	rs6555306	T	C	T	C	-0.0740776677961587	0.0238044	NA	0.126141	FALSE	FALSE	FALSE	Crohn's disease	5	4671383	0.0345	0.489800247227926	20883	NA	NA	Crohn's disease || id:ieu-a-30	TRUE	reported	5	4671383	0.015546286571702	genus.Subdoligranulum.id.2070	TRUE	1.88877009831689e-06	inferred	vw6VdD	textfile	18340	2	1	TRUE
341	rs75158211	T	C	T	C	-0.0723430399946124	0.0107025	NA	0.12357	FALSE	FALSE	FALSE	Crohn's disease	19	29644694	0.036	0.767100030475969	20883	NA	NA	Crohn's disease || id:ieu-a-30	TRUE	reported	19	29644694	0.0159330435689821	genus.Subdoligranulum.id.2070	TRUE	5.61367580975641e-06	inferred	vw6VdD	textfile	18340	2	1	TRUE
342	rs76528319	G	T	G	T	-0.143278588253517	0.00540458	NA	0.04557	FALSE	FALSE	FALSE	Crohn's disease	5	117799448	0.057	0.924399921655796	20883	NA	NA	Crohn's disease || id:ieu-a-30	TRUE	reported	5	117799448	0.0310662254017005	genus.Subdoligranulum.id.2070	TRUE	3.98741546019247e-06	inferred	vw6VdD	textfile	18340	2	1	TRUE
343	rs76664262	T	A	T	A	0.083407826873291	0.00290421	NA	0.099715	FALSE	TRUE	TRUE	Crohn's disease	3	183716408	0.0407	0.942400048947646	20883	NA	NA	Crohn's disease || id:ieu-a-30	TRUE	reported	3	183716408	0.0185356692668489	genus.Subdoligranulum.id.2070	TRUE	6.79997813797221e-06	inferred	vw6VdD	textfile	18340	2	1	FALSE
344	rs875423	A	G	A	G	0.0477015446438967	0.0227004	NA	0.511711	FALSE	FALSE	FALSE	Crohn's disease	3	62246422	0.023	0.323399988405421	20883	NA	NA	Crohn's disease || id:ieu-a-30	TRUE	reported	3	62246422	0.0107121699315196	genus.Subdoligranulum.id.2070	TRUE	8.46694760988598e-06	inferred	vw6VdD	textfile	18340	2	1	TRUE
345	rs9842934	T	C	T	C	0.0517750922053817	0.0184979	NA	0.473141	FALSE	FALSE	FALSE	Crohn's disease	3	62272079	0.0231	0.422800020799154	20883	NA	NA	Crohn's disease || id:ieu-a-30	TRUE	reported	3	62272079	0.0108731264690893	genus.Subdoligranulum.id.2070	TRUE	1.91922902755073e-06	inferred	vw6VdD	textfile	18340	2	1	TRUE
346	rs10070053	A	G	A	G	0.0594311719702941	-0.00559563	NA	0.415	FALSE	FALSE	FALSE	Crohn's disease	5	34794789	0.0236	0.813100072896266	20883	NA	NA	Crohn's disease || id:ieu-a-30	TRUE	reported	5	34794789	0.0135375201570822	genus.Coprococcus2.id.11302	TRUE	1.13294515254132e-05	inferred	q3addJ	textfile	18340	2	1	TRUE
347	rs10121347	C	G	C	G	0.0925805382248542	0.0115036	NA	0.0846553	FALSE	TRUE	TRUE	Crohn's disease	9	16806694	0.0419	0.784200292586051	20883	NA	NA	Crohn's disease || id:ieu-a-30	TRUE	reported	9	16806694	0.0219458770031321	genus.Coprococcus2.id.11302	TRUE	2.45840754151883e-05	inferred	q3addJ	textfile	18340	2	1	FALSE
348	rs1022078	C	T	C	T	0.0653639745714439	-0.00730327	NA	0.286715	FALSE	FALSE	FALSE	Crohn's disease	4	131238051	0.0254	0.774800692124985	20883	NA	NA	Crohn's disease || id:ieu-a-30	TRUE	reported	4	131238051	0.0144271194976698	genus.Coprococcus2.id.11302	TRUE	5.88073950595583e-06	inferred	q3addJ	textfile	18340	2	1	TRUE
349	rs11159771	C	A	C	A	-0.0665437373558801	-0.0312952	NA	0.305289	FALSE	FALSE	FALSE	Crohn's disease	14	86858736	0.0249	0.209099984199258	20883	NA	NA	Crohn's disease || id:ieu-a-30	TRUE	reported	14	86858736	0.0142562515882203	genus.Coprococcus2.id.11302	TRUE	3.04607686789581e-06	inferred	q3addJ	textfile	18340	2	1	TRUE
350	rs12634070	T	C	T	C	0.073648589179734	0.034498	NA	0.18643	FALSE	FALSE	FALSE	Crohn's disease	3	180544880	0.0308	0.26340013911572	20883	NA	NA	Crohn's disease || id:ieu-a-30	TRUE	reported	3	180544880	0.0164921341935238	genus.Coprococcus2.id.11302	TRUE	7.98149387813738e-06	inferred	q3addJ	textfile	18340	2	1	TRUE
351	rs1958519	T	A	T	A	0.0665288463975029	0.0041988	NA	0.434285	FALSE	TRUE	TRUE	Crohn's disease	14	86833255	0.0238	0.860500050200939	20883	NA	NA	Crohn's disease || id:ieu-a-30	TRUE	reported	14	86833255	0.0138558056107684	genus.Coprococcus2.id.11302	TRUE	1.57470396561782e-06	inferred	q3addJ	textfile	18340	2	1	FALSE
352	rs2482516	C	T	C	T	0.0754414644967808	0.010505	NA	0.20143	FALSE	FALSE	FALSE	Crohn's disease	9	25554068	0.0291	0.716699332519301	20883	NA	NA	Crohn's disease || id:ieu-a-30	TRUE	reported	9	25554068	0.0164618652547858	genus.Coprococcus2.id.11302	TRUE	4.58787018367702e-06	inferred	q3addJ	textfile	18340	2	1	TRUE
353	rs35890118	A	G	A	G	-0.0665360031200264	-0.00619918	NA	0.287856	FALSE	FALSE	FALSE	Crohn's disease	10	129715759	0.0256	0.80980005140348	20883	NA	NA	Crohn's disease || id:ieu-a-30	TRUE	reported	10	129715759	0.0147661058534701	genus.Coprococcus2.id.11302	TRUE	6.6062559046827e-06	inferred	q3addJ	textfile	18340	2	1	TRUE
354	rs59936925	A	T	A	T	0.117085316793222	-0.0299954	NA	0.0865148	FALSE	TRUE	TRUE	Crohn's disease	20	49266770	0.0419	0.475000426964374	20883	NA	NA	Crohn's disease || id:ieu-a-30	TRUE	reported	20	49266770	0.023399473352717	genus.Coprococcus2.id.11302	TRUE	5.62231466070275e-07	inferred	q3addJ	textfile	18340	2	1	FALSE
355	rs61823518	A	C	A	C	-0.0955380705347769	0.0170046	NA	0.107285	FALSE	FALSE	FALSE	Crohn's disease	1	223688236	0.0424	0.688500087838467	20883	NA	NA	Crohn's disease || id:ieu-a-30	TRUE	reported	1	223688236	0.0215724314480024	genus.Coprococcus2.id.11302	TRUE	9.47978239102843e-06	inferred	q3addJ	textfile	18340	2	1	TRUE
356	rs6677933	C	T	C	T	-0.0804404992253657	-0.00620074	NA	0.214715	FALSE	FALSE	FALSE	Crohn's disease	1	112139008	0.0288	0.828899924349895	20883	NA	NA	Crohn's disease || id:ieu-a-30	TRUE	reported	1	112139008	0.0164216264400948	genus.Coprococcus2.id.11302	TRUE	9.65961144726205e-07	inferred	q3addJ	textfile	18340	2	1	TRUE
357	rs67539765	A	G	A	G	0.0693562655332079	0.0132025	NA	0.226715	FALSE	FALSE	FALSE	Crohn's disease	4	131214560	0.0272	0.627500389894426	20883	NA	NA	Crohn's disease || id:ieu-a-30	TRUE	reported	4	131214560	0.0157705735798028	genus.Coprococcus2.id.11302	TRUE	1.0933971691693e-05	inferred	q3addJ	textfile	18340	2	1	TRUE
358	rs6894272	T	C	T	C	-0.113458171288406	0.00119928	NA	0.0736711	FALSE	FALSE	FALSE	Crohn's disease	5	33114638	0.0438	0.978799998467996	20883	NA	NA	Crohn's disease || id:ieu-a-30	TRUE	reported	5	33114638	0.0253003186608573	genus.Coprococcus2.id.11302	TRUE	7.31001135245367e-06	inferred	q3addJ	textfile	18340	2	1	TRUE
359	rs72680320	T	C	T	C	-0.0649382010510421	-0.012599	NA	0.426718	FALSE	FALSE	FALSE	Crohn's disease	4	131125786	0.0232	0.585900677230723	20883	NA	NA	Crohn's disease || id:ieu-a-30	TRUE	reported	4	131125786	0.0139189993347894	genus.Coprococcus2.id.11302	TRUE	3.07963289145323e-06	inferred	q3addJ	textfile	18340	2	1	TRUE
360	rs7685943	A	G	A	G	0.0716121837153704	0.00139902	NA	0.212715	FALSE	FALSE	FALSE	Crohn's disease	4	131111077	0.0291	0.960500068123357	20883	NA	NA	Crohn's disease || id:ieu-a-30	TRUE	reported	4	131111077	0.0161217383654511	genus.Coprococcus2.id.11302	TRUE	8.91414180724224e-06	inferred	q3addJ	textfile	18340	2	1	TRUE
361	rs9426473	A	G	A	G	0.0727360944021369	0.00519647	NA	0.227856	FALSE	FALSE	FALSE	Crohn's disease	1	4210455	0.0274	0.850499964850408	20883	NA	NA	Crohn's disease || id:ieu-a-30	TRUE	reported	1	4210455	0.0161661587328153	genus.Coprococcus2.id.11302	TRUE	6.8183610032328e-06	inferred	q3addJ	textfile	18340	2	1	TRUE
362	rs10071259	C	A	C	A	-0.114525524606478	0.0335051	NA	0.188711	FALSE	FALSE	FALSE	Crohn's disease	5	18605141	0.029	0.24899980099493	20883	NA	NA	Crohn's disease || id:ieu-a-30	TRUE	reported	5	18605141	0.0226852404159107	genus..Ruminococcusgnavusgroup.id.14376	TRUE	4.4538613159165e-07	inferred	YSHtXk	textfile	18340	2	1	TRUE
363	rs10858049	G	A	G	A	0.0879747417174404	0.0157026	NA	0.282859	FALSE	FALSE	FALSE	Crohn's disease	1	115196166	0.0254	0.535399547744896	20883	NA	NA	Crohn's disease || id:ieu-a-30	TRUE	reported	1	115196166	0.019620289464859	genus..Ruminococcusgnavusgroup.id.14376	TRUE	7.33028290155272e-06	inferred	YSHtXk	textfile	18340	2	1	TRUE
364	rs11587400	T	C	T	C	0.0864596337660245	0.0227004	NA	0.295859	FALSE	FALSE	FALSE	Crohn's disease	1	115079658	0.0251	0.364800143085781	20883	NA	NA	Crohn's disease || id:ieu-a-30	TRUE	reported	1	115079658	0.0194429958435083	genus..Ruminococcusgnavusgroup.id.14376	TRUE	8.7148072369461e-06	inferred	YSHtXk	textfile	18340	2	1	TRUE
365	rs11597105	A	G	A	G	0.114672833601333	-0.0217958	NA	0.123289	FALSE	FALSE	FALSE	Crohn's disease	10	6512581	0.0349	0.532799734808477	20883	NA	NA	Crohn's disease || id:ieu-a-30	TRUE	reported	10	6512581	0.025065269287278	genus..Ruminococcusgnavusgroup.id.14376	TRUE	4.76290175435786e-06	inferred	YSHtXk	textfile	18340	2	1	TRUE
366	rs11864644	T	C	T	C	-0.139803729065944	-0.0887001	NA	0.0756592	FALSE	FALSE	FALSE	Crohn's disease	16	433078	0.0469	0.0586003216751056	20883	NA	NA	Crohn's disease || id:ieu-a-30	TRUE	reported	16	433078	0.031825334518828	genus..Ruminococcusgnavusgroup.id.14376	TRUE	1.1187741920673e-05	inferred	YSHtXk	textfile	18340	2	1	TRUE
367	rs12124711	C	T	C	T	0.0890901083018791	0.0157026	NA	0.282574	FALSE	FALSE	FALSE	Crohn's disease	1	115211407	0.0255	0.537999658507127	20883	NA	NA	Crohn's disease || id:ieu-a-30	TRUE	reported	1	115211407	0.0196218563920376	genus..Ruminococcusgnavusgroup.id.14376	TRUE	5.61607504322694e-06	inferred	YSHtXk	textfile	18340	2	1	TRUE
368	rs12136548	C	T	C	T	0.0901945658815893	0.0158957	NA	0.282859	FALSE	FALSE	FALSE	Crohn's disease	1	115168097	0.0254	0.532000450429663	20883	NA	NA	Crohn's disease || id:ieu-a-30	TRUE	reported	1	115168097	0.0196475742882165	genus..Ruminococcusgnavusgroup.id.14376	TRUE	4.4192930370857e-06	inferred	YSHtXk	textfile	18340	2	1	TRUE
369	rs12402335	A	T	A	T	0.0891100457278584	0.0161981	NA	0.281859	FALSE	TRUE	TRUE	Crohn's disease	1	115136095	0.0254	0.524499405169471	20883	NA	NA	Crohn's disease || id:ieu-a-30	TRUE	reported	1	115136095	0.0196876092374978	genus..Ruminococcusgnavusgroup.id.14376	TRUE	6.00539105323198e-06	inferred	YSHtXk	textfile	18340	2	1	FALSE
370	rs12653275	A	G	A	G	-0.108639306930276	0.0252973	NA	0.178856	FALSE	FALSE	FALSE	Crohn's disease	5	18584049	0.03	0.400399936562783	20883	NA	NA	Crohn's disease || id:ieu-a-30	TRUE	reported	5	18584049	0.022856399549351	genus..Ruminococcusgnavusgroup.id.14376	TRUE	2.00297171587488e-06	inferred	YSHtXk	textfile	18340	2	1	TRUE
371	rs12659207	G	C	G	C	-0.109070740477273	0.0344983	NA	0.187426	FALSE	TRUE	TRUE	Crohn's disease	5	18622572	0.0292	0.238200133199156	20883	NA	NA	Crohn's disease || id:ieu-a-30	TRUE	reported	5	18622572	0.02284749014602	genus..Ruminococcusgnavusgroup.id.14376	TRUE	1.80727208114367e-06	inferred	YSHtXk	textfile	18340	2	1	FALSE
372	rs12989336	G	A	G	A	-0.0846860605208149	-0.00649884	NA	0.328144	FALSE	FALSE	FALSE	Crohn's disease	2	36259341	0.0244	0.789899792972426	20883	NA	NA	Crohn's disease || id:ieu-a-30	TRUE	reported	2	36259341	0.0187936101595358	genus..Ruminococcusgnavusgroup.id.14376	TRUE	6.60271028620513e-06	inferred	YSHtXk	textfile	18340	2	1	TRUE
373	rs13163520	G	A	G	A	-0.127377480674777	0.0430954	NA	0.172426	FALSE	FALSE	FALSE	Crohn's disease	5	18662686	0.0306	0.158300031032608	20883	NA	NA	Crohn's disease || id:ieu-a-30	TRUE	reported	5	18662686	0.0233883254497238	genus..Ruminococcusgnavusgroup.id.14376	TRUE	5.14574907662851e-08	inferred	YSHtXk	textfile	18340	2	1	TRUE
374	rs1472609	T	C	T	C	-0.0869749762844664	-0.0158042	NA	0.45343	FALSE	FALSE	FALSE	Crohn's disease	5	18736646	0.0229	0.489299756913072	20883	NA	NA	Crohn's disease || id:ieu-a-30	TRUE	reported	5	18736646	0.0178750067651449	genus..Ruminococcusgnavusgroup.id.14376	TRUE	1.14034475866856e-06	inferred	YSHtXk	textfile	18340	2	1	TRUE
375	rs1908700	C	T	C	T	-0.105708211839213	0.0318003	NA	0.189426	FALSE	FALSE	FALSE	Crohn's disease	5	18594877	0.029	0.273100188562992	20883	NA	NA	Crohn's disease || id:ieu-a-30	TRUE	reported	5	18594877	0.0228731402038414	genus..Ruminococcusgnavusgroup.id.14376	TRUE	3.80975784440148e-06	inferred	YSHtXk	textfile	18340	2	1	TRUE
376	rs2909242	C	A	C	A	-0.0909964761111457	-0.0846995	NA	0.380578	FALSE	FALSE	FALSE	Crohn's disease	8	129224680	0.0246	0.000569403326497879	20883	NA	NA	Crohn's disease || id:ieu-a-30	TRUE	reported	8	129224680	0.0183510121866169	genus..Ruminococcusgnavusgroup.id.14376	TRUE	7.09801504665212e-07	inferred	YSHtXk	textfile	18340	2	1	TRUE
377	rs3124783	A	G	A	G	-0.115989720692856	0.0244975	NA	0.151856	FALSE	FALSE	FALSE	Crohn's disease	9	135838591	0.0326	0.452999789286313	20883	NA	NA	Crohn's disease || id:ieu-a-30	TRUE	reported	9	135838591	0.0249099100747593	genus..Ruminococcusgnavusgroup.id.14376	TRUE	3.21835672889074e-06	inferred	YSHtXk	textfile	18340	2	1	TRUE
378	rs329889	A	C	A	C	-0.0810272521957429	-0.0209989	NA	0.449715	FALSE	FALSE	FALSE	Crohn's disease	5	18700572	0.023	0.360200241781274	20883	NA	NA	Crohn's disease || id:ieu-a-30	TRUE	reported	5	18700572	0.0178836757374779	genus..Ruminococcusgnavusgroup.id.14376	TRUE	5.87623934642676e-06	inferred	YSHtXk	textfile	18340	2	1	TRUE
379	rs329899	C	T	C	T	-0.0845979067929304	-0.0183015	NA	0.44943	FALSE	FALSE	FALSE	Crohn's disease	5	18711322	0.0228	0.423299738322686	20883	NA	NA	Crohn's disease || id:ieu-a-30	TRUE	reported	5	18711322	0.0178480800792342	genus..Ruminococcusgnavusgroup.id.14376	TRUE	2.1383601911836e-06	inferred	YSHtXk	textfile	18340	2	1	TRUE
380	rs35326214	A	T	A	T	-0.123767528222371	0.0243999	NA	0.180141	FALSE	TRUE	TRUE	Crohn's disease	5	18675684	0.0295	0.407700270878401	20883	NA	NA	Crohn's disease || id:ieu-a-30	TRUE	reported	5	18675684	0.0230712199698414	genus..Ruminococcusgnavusgroup.id.14376	TRUE	8.11353965767726e-08	inferred	YSHtXk	textfile	18340	2	1	FALSE
381	rs4388134	C	T	C	T	-0.0904996683317083	-0.0227981	NA	0.241856	FALSE	FALSE	FALSE	Crohn's disease	4	190110710	0.0271	0.400399936562783	20883	NA	NA	Crohn's disease || id:ieu-a-30	TRUE	reported	4	190110710	0.0203544145041162	genus..Ruminococcusgnavusgroup.id.14376	TRUE	8.74051672823738e-06	inferred	YSHtXk	textfile	18340	2	1	TRUE
382	rs62167033	T	C	T	C	0.185289033424303	-0.0139975	NA	0.0739004	FALSE	FALSE	FALSE	Crohn's disease	2	144700007	0.0483	0.771400649153214	20883	NA	NA	Crohn's disease || id:ieu-a-30	TRUE	reported	2	144700007	0.0396295292019789	genus..Ruminococcusgnavusgroup.id.14376	TRUE	2.93196103741465e-06	inferred	YSHtXk	textfile	18340	2	1	TRUE
383	rs62349877	T	C	T	C	-0.113812094883407	0.0218985	NA	0.179856	FALSE	FALSE	FALSE	Crohn's disease	5	18686194	0.0296	0.460300026609373	20883	NA	NA	Crohn's disease || id:ieu-a-30	TRUE	reported	5	18686194	0.0230653960415791	genus..Ruminococcusgnavusgroup.id.14376	TRUE	8.04295896257257e-07	inferred	YSHtXk	textfile	18340	2	1	TRUE
384	rs6893333	G	C	G	C	-0.121343593582115	0.036996	NA	0.181426	FALSE	TRUE	TRUE	Crohn's disease	5	18640112	0.0296	0.21170006920948	20883	NA	NA	Crohn's disease || id:ieu-a-30	TRUE	reported	5	18640112	0.0231490666385982	genus..Ruminococcusgnavusgroup.id.14376	TRUE	1.58987292686958e-07	inferred	YSHtXk	textfile	18340	2	1	FALSE
385	rs78399089	T	C	T	C	0.144444797741176	-0.0199986	NA	0.0811873	FALSE	FALSE	FALSE	Crohn's disease	3	146290310	0.0424	0.637399913205491	20883	NA	NA	Crohn's disease || id:ieu-a-30	TRUE	reported	3	146290310	0.0326617690012871	genus..Ruminococcusgnavusgroup.id.14376	TRUE	9.75912932563618e-06	inferred	YSHtXk	textfile	18340	2	1	TRUE
386	rs934940	A	C	A	C	-0.105044904748486	-0.00680309	NA	0.195285	FALSE	FALSE	FALSE	Crohn's disease	2	122096018	0.0303	0.821900037003054	20883	NA	NA	Crohn's disease || id:ieu-a-30	TRUE	reported	2	122096018	0.0229588343098382	genus..Ruminococcusgnavusgroup.id.14376	TRUE	4.75404500425478e-06	inferred	YSHtXk	textfile	18340	2	1	TRUE
387	rs9872758	T	C	T	C	0.084923254260969	-0.00520351	NA	0.500285	FALSE	FALSE	FALSE	Crohn's disease	3	66701616	0.0242	0.828499975666714	20883	NA	NA	Crohn's disease || id:ieu-a-30	TRUE	reported	3	66701616	0.0176643132845956	genus..Ruminococcusgnavusgroup.id.14376	TRUE	1.52739968542534e-06	inferred	YSHtXk	textfile	18340	2	1	TRUE
388	rs10071529	G	C	G	C	0.125104504914723	-0.0528012	NA	0.078859	FALSE	TRUE	TRUE	Crohn's disease	5	176287195	0.0451	0.24190007332183	20883	NA	NA	Crohn's disease || id:ieu-a-30	TRUE	reported	5	176287195	0.0278674066026743	order.MollicutesRF9.id.11579	TRUE	7.14653486367852e-06	inferred	meSe8f	textfile	18340	2	1	FALSE
389	rs114184530	T	C	T	C	-0.154544600046663	0.00459941	NA	0.0472863	FALSE	FALSE	FALSE	Crohn's disease	9	116018011	0.0537	0.932300033873117	20883	NA	NA	Crohn's disease || id:ieu-a-30	TRUE	reported	9	116018011	0.0339991826131501	order.MollicutesRF9.id.11579	TRUE	5.4794929892995e-06	inferred	meSe8f	textfile	18340	2	1	TRUE
390	rs11779863	G	A	G	A	-0.0772768062373438	0.0127003	NA	0.210285	FALSE	FALSE	FALSE	Crohn's disease	8	15406830	0.028	0.651400368633211	20883	NA	NA	Crohn's disease || id:ieu-a-30	TRUE	reported	8	15406830	0.0172170558982616	order.MollicutesRF9.id.11579	TRUE	7.17645443584035e-06	inferred	meSe8f	textfile	18340	2	1	TRUE
391	rs12566890	T	G	T	G	-0.103133630359835	-0.0677008	NA	0.0807303	FALSE	FALSE	FALSE	Crohn's disease	1	61850864	0.0462	0.142899924718774	20883	NA	NA	Crohn's disease || id:ieu-a-30	TRUE	reported	1	61850864	0.0241774766428878	order.MollicutesRF9.id.11579	TRUE	1.99284962696388e-05	inferred	meSe8f	textfile	18340	2	1	TRUE
392	rs12711448	C	T	C	T	-0.069322276156695	0.0130042	NA	0.270144	FALSE	FALSE	FALSE	Crohn's disease	1	109937931	0.0257	0.612299634228712	20883	NA	NA	Crohn's disease || id:ieu-a-30	TRUE	reported	1	109937931	0.0156536347123961	order.MollicutesRF9.id.11579	TRUE	9.4886368016217e-06	inferred	meSe8f	textfile	18340	2	1	TRUE
393	rs13100746	C	T	C	T	0.0638978827306462	-0.0168964	NA	0.39643	FALSE	FALSE	FALSE	Crohn's disease	3	165846506	0.0234	0.471099886927815	20883	NA	NA	Crohn's disease || id:ieu-a-30	TRUE	reported	3	165846506	0.0142685381600107	order.MollicutesRF9.id.11579	TRUE	7.52623349063594e-06	inferred	meSe8f	textfile	18340	2	1	TRUE
394	rs17235252	T	C	T	C	-0.122002109571119	0.0321961	NA	0.0966556	FALSE	FALSE	FALSE	Crohn's disease	7	82536037	0.0407	0.429200283342981	20883	NA	NA	Crohn's disease || id:ieu-a-30	TRUE	reported	7	82536037	0.0255462899027454	order.MollicutesRF9.id.11579	TRUE	1.79059066039103e-06	inferred	meSe8f	textfile	18340	2	1	TRUE
395	rs3853498	T	C	T	C	-0.0695894999106541	0.0105046	NA	0.273859	FALSE	FALSE	FALSE	Crohn's disease	1	109860144	0.0258	0.683400040185086	20883	NA	NA	Crohn's disease || id:ieu-a-30	TRUE	reported	1	109860144	0.0156542393109542	order.MollicutesRF9.id.11579	TRUE	8.7724715484985e-06	inferred	meSe8f	textfile	18340	2	1	TRUE
396	rs3932485	C	T	C	T	0.0626208947546286	0.0182047	NA	0.419711	FALSE	FALSE	FALSE	Crohn's disease	3	184193482	0.0232	0.432299765548092	20883	NA	NA	Crohn's disease || id:ieu-a-30	TRUE	reported	3	184193482	0.0141623243226873	order.MollicutesRF9.id.11579	TRUE	9.79483194678189e-06	inferred	meSe8f	textfile	18340	2	1	TRUE
397	rs483881	G	A	G	A	-0.0872596763227505	-0.047599	NA	0.165004	FALSE	FALSE	FALSE	Crohn's disease	10	3520151	0.0306	0.120399865010137	20883	NA	NA	Crohn's disease || id:ieu-a-30	TRUE	reported	10	3520151	0.0190711970487407	order.MollicutesRF9.id.11579	TRUE	4.75153677679031e-06	inferred	meSe8f	textfile	18340	2	1	TRUE
398	rs4970749	G	A	G	A	-0.069220032964326	0.0102019	NA	0.272859	FALSE	FALSE	FALSE	Crohn's disease	1	109873573	0.0257	0.692100240252859	20883	NA	NA	Crohn's disease || id:ieu-a-30	TRUE	reported	1	109873573	0.0156541171846275	order.MollicutesRF9.id.11579	TRUE	9.78630069907532e-06	inferred	meSe8f	textfile	18340	2	1	TRUE
399	rs62188991	G	C	G	C	-0.110864081969792	-0.0577971	NA	0.096859	FALSE	TRUE	TRUE	Crohn's disease	2	177374176	0.0454	0.203499806215194	20883	NA	NA	Crohn's disease || id:ieu-a-30	TRUE	reported	2	177374176	0.0241355197732589	order.MollicutesRF9.id.11579	TRUE	4.36083297131696e-06	inferred	meSe8f	textfile	18340	2	1	FALSE
400	rs638542	G	A	G	A	-0.0705919658083386	0.0156011	NA	0.273144	FALSE	FALSE	FALSE	Crohn's disease	1	109845252	0.0259	0.54759944588464	20883	NA	NA	Crohn's disease || id:ieu-a-30	TRUE	reported	1	109845252	0.0157048991042773	order.MollicutesRF9.id.11579	TRUE	6.96023402540805e-06	inferred	meSe8f	textfile	18340	2	1	TRUE
401	rs739151	C	G	C	G	0.0652658522774629	-0.0144032	NA	0.443574	FALSE	TRUE	TRUE	Crohn's disease	22	42741466	0.0235	0.539699480468446	20883	NA	NA	Crohn's disease || id:ieu-a-30	TRUE	reported	22	42741466	0.0139772735256071	order.MollicutesRF9.id.11579	TRUE	3.02041644219004e-06	inferred	meSe8f	textfile	18340	2	1	FALSE
402	rs74603314	T	C	T	C	0.23076709356536	0.00679685	NA	0.0528292	FALSE	FALSE	FALSE	Crohn's disease	14	46519718	0.0541	0.900199982168932	20883	NA	NA	Crohn's disease || id:ieu-a-30	TRUE	reported	14	46519718	0.0489700989250211	order.MollicutesRF9.id.11579	TRUE	2.44806426377611e-06	inferred	meSe8f	textfile	18340	2	1	TRUE
403	rs76373661	G	A	G	A	0.0908218046519633	0.00300451	NA	0.128144	FALSE	FALSE	FALSE	Crohn's disease	3	3771148	0.0343	0.930399996314361	20883	NA	NA	Crohn's disease || id:ieu-a-30	TRUE	reported	3	3771148	0.0202985955511829	order.MollicutesRF9.id.11579	TRUE	7.66656043544681e-06	inferred	meSe8f	textfile	18340	2	1	TRUE
404	rs7706512	G	A	G	A	0.0657351136028978	-0.0171029	NA	0.501289	FALSE	FALSE	FALSE	Crohn's disease	5	17443654	0.0242	0.478900179694454	20883	NA	NA	Crohn's disease || id:ieu-a-30	TRUE	reported	5	17443654	0.0138979285555711	order.MollicutesRF9.id.11579	TRUE	2.24686085697627e-06	inferred	meSe8f	textfile	18340	2	1	TRUE
405	rs7801843	A	G	A	G	-0.0869494681535665	0.0339955	NA	0.143711	FALSE	FALSE	FALSE	Crohn's disease	7	4105705	0.0324	0.294400131735731	20883	NA	NA	Crohn's disease || id:ieu-a-30	TRUE	reported	7	4105705	0.0194509403374046	order.MollicutesRF9.id.11579	TRUE	7.81488415055271e-06	inferred	meSe8f	textfile	18340	2	1	TRUE
406	rs7853673	G	A	G	A	-0.0624389443195622	-0.049999	NA	0.495859	FALSE	FALSE	FALSE	Crohn's disease	9	116711241	0.0236	0.0342696761226478	20883	NA	NA	Crohn's disease || id:ieu-a-30	TRUE	reported	9	116711241	0.0139832507184573	order.MollicutesRF9.id.11579	TRUE	7.996905761765e-06	inferred	meSe8f	textfile	18340	2	1	TRUE
407	rs949341	G	A	G	A	0.0656602219373118	0.0144032	NA	0.334285	FALSE	FALSE	FALSE	Crohn's disease	11	112386785	0.0244	0.555499919063425	20883	NA	NA	Crohn's disease || id:ieu-a-30	TRUE	reported	11	112386785	0.0147216443813902	order.MollicutesRF9.id.11579	TRUE	8.19158162046487e-06	inferred	meSe8f	textfile	18340	2	1	TRUE
408	rs10071529	G	C	G	C	0.125104504914723	-0.0528012	NA	0.078859	FALSE	TRUE	TRUE	Crohn's disease	5	176287195	0.0451	0.24190007332183	20883	NA	NA	Crohn's disease || id:ieu-a-30	TRUE	reported	5	176287195	0.0278674066026743	genus.unknowngenus.id.1000005472	TRUE	7.14653486367852e-06	inferred	N41aEL	textfile	18340	2	1	FALSE
409	rs114184530	T	C	T	C	-0.154544600046663	0.00459941	NA	0.0472863	FALSE	FALSE	FALSE	Crohn's disease	9	116018011	0.0537	0.932300033873117	20883	NA	NA	Crohn's disease || id:ieu-a-30	TRUE	reported	9	116018011	0.0339991826131501	genus.unknowngenus.id.1000005472	TRUE	5.4794929892995e-06	inferred	N41aEL	textfile	18340	2	1	TRUE
410	rs11779863	G	A	G	A	-0.0772768062373438	0.0127003	NA	0.210285	FALSE	FALSE	FALSE	Crohn's disease	8	15406830	0.028	0.651400368633211	20883	NA	NA	Crohn's disease || id:ieu-a-30	TRUE	reported	8	15406830	0.0172170558982616	genus.unknowngenus.id.1000005472	TRUE	7.17645443584035e-06	inferred	N41aEL	textfile	18340	2	1	TRUE
411	rs12566890	T	G	T	G	-0.103133630359835	-0.0677008	NA	0.0807303	FALSE	FALSE	FALSE	Crohn's disease	1	61850864	0.0462	0.142899924718774	20883	NA	NA	Crohn's disease || id:ieu-a-30	TRUE	reported	1	61850864	0.0241774766428878	genus.unknowngenus.id.1000005472	TRUE	1.99284962696388e-05	inferred	N41aEL	textfile	18340	2	1	TRUE
412	rs12711448	C	T	C	T	-0.069322276156695	0.0130042	NA	0.270144	FALSE	FALSE	FALSE	Crohn's disease	1	109937931	0.0257	0.612299634228712	20883	NA	NA	Crohn's disease || id:ieu-a-30	TRUE	reported	1	109937931	0.0156536347123961	genus.unknowngenus.id.1000005472	TRUE	9.4886368016217e-06	inferred	N41aEL	textfile	18340	2	1	TRUE
413	rs13100746	C	T	C	T	0.0638978827306462	-0.0168964	NA	0.39643	FALSE	FALSE	FALSE	Crohn's disease	3	165846506	0.0234	0.471099886927815	20883	NA	NA	Crohn's disease || id:ieu-a-30	TRUE	reported	3	165846506	0.0142685381600107	genus.unknowngenus.id.1000005472	TRUE	7.52623349063594e-06	inferred	N41aEL	textfile	18340	2	1	TRUE
414	rs17235252	T	C	T	C	-0.122002109571119	0.0321961	NA	0.0966556	FALSE	FALSE	FALSE	Crohn's disease	7	82536037	0.0407	0.429200283342981	20883	NA	NA	Crohn's disease || id:ieu-a-30	TRUE	reported	7	82536037	0.0255462899027454	genus.unknowngenus.id.1000005472	TRUE	1.79059066039103e-06	inferred	N41aEL	textfile	18340	2	1	TRUE
415	rs3853498	T	C	T	C	-0.0695894999106541	0.0105046	NA	0.273859	FALSE	FALSE	FALSE	Crohn's disease	1	109860144	0.0258	0.683400040185086	20883	NA	NA	Crohn's disease || id:ieu-a-30	TRUE	reported	1	109860144	0.0156542393109542	genus.unknowngenus.id.1000005472	TRUE	8.7724715484985e-06	inferred	N41aEL	textfile	18340	2	1	TRUE
416	rs3932485	C	T	C	T	0.0626208947546286	0.0182047	NA	0.419711	FALSE	FALSE	FALSE	Crohn's disease	3	184193482	0.0232	0.432299765548092	20883	NA	NA	Crohn's disease || id:ieu-a-30	TRUE	reported	3	184193482	0.0141623243226873	genus.unknowngenus.id.1000005472	TRUE	9.79483194678189e-06	inferred	N41aEL	textfile	18340	2	1	TRUE
417	rs483881	G	A	G	A	-0.0872596763227505	-0.047599	NA	0.165004	FALSE	FALSE	FALSE	Crohn's disease	10	3520151	0.0306	0.120399865010137	20883	NA	NA	Crohn's disease || id:ieu-a-30	TRUE	reported	10	3520151	0.0190711970487407	genus.unknowngenus.id.1000005472	TRUE	4.75153677679031e-06	inferred	N41aEL	textfile	18340	2	1	TRUE
418	rs4970749	G	A	G	A	-0.069220032964326	0.0102019	NA	0.272859	FALSE	FALSE	FALSE	Crohn's disease	1	109873573	0.0257	0.692100240252859	20883	NA	NA	Crohn's disease || id:ieu-a-30	TRUE	reported	1	109873573	0.0156541171846275	genus.unknowngenus.id.1000005472	TRUE	9.78630069907532e-06	inferred	N41aEL	textfile	18340	2	1	TRUE
419	rs62188991	G	C	G	C	-0.110864081969792	-0.0577971	NA	0.096859	FALSE	TRUE	TRUE	Crohn's disease	2	177374176	0.0454	0.203499806215194	20883	NA	NA	Crohn's disease || id:ieu-a-30	TRUE	reported	2	177374176	0.0241355197732589	genus.unknowngenus.id.1000005472	TRUE	4.36083297131696e-06	inferred	N41aEL	textfile	18340	2	1	FALSE
420	rs638542	G	A	G	A	-0.0705919658083386	0.0156011	NA	0.273144	FALSE	FALSE	FALSE	Crohn's disease	1	109845252	0.0259	0.54759944588464	20883	NA	NA	Crohn's disease || id:ieu-a-30	TRUE	reported	1	109845252	0.0157048991042773	genus.unknowngenus.id.1000005472	TRUE	6.96023402540805e-06	inferred	N41aEL	textfile	18340	2	1	TRUE
421	rs739151	C	G	C	G	0.0652658522774629	-0.0144032	NA	0.443574	FALSE	TRUE	TRUE	Crohn's disease	22	42741466	0.0235	0.539699480468446	20883	NA	NA	Crohn's disease || id:ieu-a-30	TRUE	reported	22	42741466	0.0139772735256071	genus.unknowngenus.id.1000005472	TRUE	3.02041644219004e-06	inferred	N41aEL	textfile	18340	2	1	FALSE
422	rs74603314	T	C	T	C	0.23076709356536	0.00679685	NA	0.0528292	FALSE	FALSE	FALSE	Crohn's disease	14	46519718	0.0541	0.900199982168932	20883	NA	NA	Crohn's disease || id:ieu-a-30	TRUE	reported	14	46519718	0.0489700989250211	genus.unknowngenus.id.1000005472	TRUE	2.44806426377611e-06	inferred	N41aEL	textfile	18340	2	1	TRUE
423	rs76373661	G	A	G	A	0.0908218046519633	0.00300451	NA	0.128144	FALSE	FALSE	FALSE	Crohn's disease	3	3771148	0.0343	0.930399996314361	20883	NA	NA	Crohn's disease || id:ieu-a-30	TRUE	reported	3	3771148	0.0202985955511829	genus.unknowngenus.id.1000005472	TRUE	7.66656043544681e-06	inferred	N41aEL	textfile	18340	2	1	TRUE
424	rs7706512	G	A	G	A	0.0657351136028978	-0.0171029	NA	0.501289	FALSE	FALSE	FALSE	Crohn's disease	5	17443654	0.0242	0.478900179694454	20883	NA	NA	Crohn's disease || id:ieu-a-30	TRUE	reported	5	17443654	0.0138979285555711	genus.unknowngenus.id.1000005472	TRUE	2.24686085697627e-06	inferred	N41aEL	textfile	18340	2	1	TRUE
425	rs7801843	A	G	A	G	-0.0869494681535665	0.0339955	NA	0.143711	FALSE	FALSE	FALSE	Crohn's disease	7	4105705	0.0324	0.294400131735731	20883	NA	NA	Crohn's disease || id:ieu-a-30	TRUE	reported	7	4105705	0.0194509403374046	genus.unknowngenus.id.1000005472	TRUE	7.81488415055271e-06	inferred	N41aEL	textfile	18340	2	1	TRUE
426	rs7853673	G	A	G	A	-0.0624389443195622	-0.049999	NA	0.495859	FALSE	FALSE	FALSE	Crohn's disease	9	116711241	0.0236	0.0342696761226478	20883	NA	NA	Crohn's disease || id:ieu-a-30	TRUE	reported	9	116711241	0.0139832507184573	genus.unknowngenus.id.1000005472	TRUE	7.996905761765e-06	inferred	N41aEL	textfile	18340	2	1	TRUE
427	rs949341	G	A	G	A	0.0656602219373118	0.0144032	NA	0.334285	FALSE	FALSE	FALSE	Crohn's disease	11	112386785	0.0244	0.555499919063425	20883	NA	NA	Crohn's disease || id:ieu-a-30	TRUE	reported	11	112386785	0.0147216443813902	genus.unknowngenus.id.1000005472	TRUE	8.19158162046487e-06	inferred	N41aEL	textfile	18340	2	1	TRUE
428	rs10071529	G	C	G	C	0.125104504914723	-0.0528012	NA	0.078859	FALSE	TRUE	TRUE	Crohn's disease	5	176287195	0.0451	0.24190007332183	20883	NA	NA	Crohn's disease || id:ieu-a-30	TRUE	reported	5	176287195	0.0278674066026743	family.unknownfamily.id.1000005471	TRUE	7.14653486367852e-06	inferred	tEMaUx	textfile	18340	2	1	FALSE
429	rs114184530	T	C	T	C	-0.154544600046663	0.00459941	NA	0.0472863	FALSE	FALSE	FALSE	Crohn's disease	9	116018011	0.0537	0.932300033873117	20883	NA	NA	Crohn's disease || id:ieu-a-30	TRUE	reported	9	116018011	0.0339991826131501	family.unknownfamily.id.1000005471	TRUE	5.4794929892995e-06	inferred	tEMaUx	textfile	18340	2	1	TRUE
430	rs11779863	G	A	G	A	-0.0772768062373438	0.0127003	NA	0.210285	FALSE	FALSE	FALSE	Crohn's disease	8	15406830	0.028	0.651400368633211	20883	NA	NA	Crohn's disease || id:ieu-a-30	TRUE	reported	8	15406830	0.0172170558982616	family.unknownfamily.id.1000005471	TRUE	7.17645443584035e-06	inferred	tEMaUx	textfile	18340	2	1	TRUE
431	rs12566890	T	G	T	G	-0.103133630359835	-0.0677008	NA	0.0807303	FALSE	FALSE	FALSE	Crohn's disease	1	61850864	0.0462	0.142899924718774	20883	NA	NA	Crohn's disease || id:ieu-a-30	TRUE	reported	1	61850864	0.0241774766428878	family.unknownfamily.id.1000005471	TRUE	1.99284962696388e-05	inferred	tEMaUx	textfile	18340	2	1	TRUE
432	rs12711448	C	T	C	T	-0.069322276156695	0.0130042	NA	0.270144	FALSE	FALSE	FALSE	Crohn's disease	1	109937931	0.0257	0.612299634228712	20883	NA	NA	Crohn's disease || id:ieu-a-30	TRUE	reported	1	109937931	0.0156536347123961	family.unknownfamily.id.1000005471	TRUE	9.4886368016217e-06	inferred	tEMaUx	textfile	18340	2	1	TRUE
433	rs13100746	C	T	C	T	0.0638978827306462	-0.0168964	NA	0.39643	FALSE	FALSE	FALSE	Crohn's disease	3	165846506	0.0234	0.471099886927815	20883	NA	NA	Crohn's disease || id:ieu-a-30	TRUE	reported	3	165846506	0.0142685381600107	family.unknownfamily.id.1000005471	TRUE	7.52623349063594e-06	inferred	tEMaUx	textfile	18340	2	1	TRUE
434	rs17235252	T	C	T	C	-0.122002109571119	0.0321961	NA	0.0966556	FALSE	FALSE	FALSE	Crohn's disease	7	82536037	0.0407	0.429200283342981	20883	NA	NA	Crohn's disease || id:ieu-a-30	TRUE	reported	7	82536037	0.0255462899027454	family.unknownfamily.id.1000005471	TRUE	1.79059066039103e-06	inferred	tEMaUx	textfile	18340	2	1	TRUE
435	rs3853498	T	C	T	C	-0.0695894999106541	0.0105046	NA	0.273859	FALSE	FALSE	FALSE	Crohn's disease	1	109860144	0.0258	0.683400040185086	20883	NA	NA	Crohn's disease || id:ieu-a-30	TRUE	reported	1	109860144	0.0156542393109542	family.unknownfamily.id.1000005471	TRUE	8.7724715484985e-06	inferred	tEMaUx	textfile	18340	2	1	TRUE
436	rs3932485	C	T	C	T	0.0626208947546286	0.0182047	NA	0.419711	FALSE	FALSE	FALSE	Crohn's disease	3	184193482	0.0232	0.432299765548092	20883	NA	NA	Crohn's disease || id:ieu-a-30	TRUE	reported	3	184193482	0.0141623243226873	family.unknownfamily.id.1000005471	TRUE	9.79483194678189e-06	inferred	tEMaUx	textfile	18340	2	1	TRUE
437	rs483881	G	A	G	A	-0.0872596763227505	-0.047599	NA	0.165004	FALSE	FALSE	FALSE	Crohn's disease	10	3520151	0.0306	0.120399865010137	20883	NA	NA	Crohn's disease || id:ieu-a-30	TRUE	reported	10	3520151	0.0190711970487407	family.unknownfamily.id.1000005471	TRUE	4.75153677679031e-06	inferred	tEMaUx	textfile	18340	2	1	TRUE
438	rs4970749	G	A	G	A	-0.069220032964326	0.0102019	NA	0.272859	FALSE	FALSE	FALSE	Crohn's disease	1	109873573	0.0257	0.692100240252859	20883	NA	NA	Crohn's disease || id:ieu-a-30	TRUE	reported	1	109873573	0.0156541171846275	family.unknownfamily.id.1000005471	TRUE	9.78630069907532e-06	inferred	tEMaUx	textfile	18340	2	1	TRUE
439	rs62188991	G	C	G	C	-0.110864081969792	-0.0577971	NA	0.096859	FALSE	TRUE	TRUE	Crohn's disease	2	177374176	0.0454	0.203499806215194	20883	NA	NA	Crohn's disease || id:ieu-a-30	TRUE	reported	2	177374176	0.0241355197732589	family.unknownfamily.id.1000005471	TRUE	4.36083297131696e-06	inferred	tEMaUx	textfile	18340	2	1	FALSE
440	rs638542	G	A	G	A	-0.0705919658083386	0.0156011	NA	0.273144	FALSE	FALSE	FALSE	Crohn's disease	1	109845252	0.0259	0.54759944588464	20883	NA	NA	Crohn's disease || id:ieu-a-30	TRUE	reported	1	109845252	0.0157048991042773	family.unknownfamily.id.1000005471	TRUE	6.96023402540805e-06	inferred	tEMaUx	textfile	18340	2	1	TRUE
441	rs739151	C	G	C	G	0.0652658522774629	-0.0144032	NA	0.443574	FALSE	TRUE	TRUE	Crohn's disease	22	42741466	0.0235	0.539699480468446	20883	NA	NA	Crohn's disease || id:ieu-a-30	TRUE	reported	22	42741466	0.0139772735256071	family.unknownfamily.id.1000005471	TRUE	3.02041644219004e-06	inferred	tEMaUx	textfile	18340	2	1	FALSE
442	rs74603314	T	C	T	C	0.23076709356536	0.00679685	NA	0.0528292	FALSE	FALSE	FALSE	Crohn's disease	14	46519718	0.0541	0.900199982168932	20883	NA	NA	Crohn's disease || id:ieu-a-30	TRUE	reported	14	46519718	0.0489700989250211	family.unknownfamily.id.1000005471	TRUE	2.44806426377611e-06	inferred	tEMaUx	textfile	18340	2	1	TRUE
443	rs76373661	G	A	G	A	0.0908218046519633	0.00300451	NA	0.128144	FALSE	FALSE	FALSE	Crohn's disease	3	3771148	0.0343	0.930399996314361	20883	NA	NA	Crohn's disease || id:ieu-a-30	TRUE	reported	3	3771148	0.0202985955511829	family.unknownfamily.id.1000005471	TRUE	7.66656043544681e-06	inferred	tEMaUx	textfile	18340	2	1	TRUE
444	rs7706512	G	A	G	A	0.0657351136028978	-0.0171029	NA	0.501289	FALSE	FALSE	FALSE	Crohn's disease	5	17443654	0.0242	0.478900179694454	20883	NA	NA	Crohn's disease || id:ieu-a-30	TRUE	reported	5	17443654	0.0138979285555711	family.unknownfamily.id.1000005471	TRUE	2.24686085697627e-06	inferred	tEMaUx	textfile	18340	2	1	TRUE
445	rs7801843	A	G	A	G	-0.0869494681535665	0.0339955	NA	0.143711	FALSE	FALSE	FALSE	Crohn's disease	7	4105705	0.0324	0.294400131735731	20883	NA	NA	Crohn's disease || id:ieu-a-30	TRUE	reported	7	4105705	0.0194509403374046	family.unknownfamily.id.1000005471	TRUE	7.81488415055271e-06	inferred	tEMaUx	textfile	18340	2	1	TRUE
446	rs7853673	G	A	G	A	-0.0624389443195622	-0.049999	NA	0.495859	FALSE	FALSE	FALSE	Crohn's disease	9	116711241	0.0236	0.0342696761226478	20883	NA	NA	Crohn's disease || id:ieu-a-30	TRUE	reported	9	116711241	0.0139832507184573	family.unknownfamily.id.1000005471	TRUE	7.996905761765e-06	inferred	tEMaUx	textfile	18340	2	1	TRUE
447	rs949341	G	A	G	A	0.0656602219373118	0.0144032	NA	0.334285	FALSE	FALSE	FALSE	Crohn's disease	11	112386785	0.0244	0.555499919063425	20883	NA	NA	Crohn's disease || id:ieu-a-30	TRUE	reported	11	112386785	0.0147216443813902	family.unknownfamily.id.1000005471	TRUE	8.19158162046487e-06	inferred	tEMaUx	textfile	18340	2	1	TRUE
448	rs10074000	T	C	T	C	-0.102648063963091	0.00499749	NA	0.396285	FALSE	FALSE	FALSE	Crohn's disease	5	113126539	0.0238	0.835300035763031	20883	NA	NA	Crohn's disease || id:ieu-a-30	TRUE	reported	5	113126539	0.0227508293368173	genus..Clostridiuminnocuumgroup.id.14397	TRUE	6.42681659775949e-06	inferred	KtBrdP	textfile	18340	2	1	TRUE
449	rs10506058	A	G	A	G	0.0997048048033155	-0.0467982	NA	0.404433	FALSE	FALSE	FALSE	Crohn's disease	12	30268485	0.0233	0.0442099475840101	20883	NA	NA	Crohn's disease || id:ieu-a-30	TRUE	reported	12	30268485	0.0221925734904338	genus..Clostridiuminnocuumgroup.id.14397	TRUE	7.03223986628103e-06	inferred	KtBrdP	textfile	18340	2	1	TRUE
450	rs1942371	G	A	G	A	-0.157937950060136	0.0194989	NA	0.13357	FALSE	FALSE	FALSE	Crohn's disease	18	69274308	0.0345	0.571699746971514	20883	NA	NA	Crohn's disease || id:ieu-a-30	TRUE	reported	18	69274308	0.0341869571277657	genus..Clostridiuminnocuumgroup.id.14397	TRUE	3.84053510275999e-06	inferred	KtBrdP	textfile	18340	2	1	TRUE
451	rs1948423	T	A	T	A	-0.108859115491909	0.0559039	NA	0.312422	FALSE	TRUE	TRUE	Crohn's disease	3	103025517	0.0256	0.0288403150312661	20883	NA	NA	Crohn's disease || id:ieu-a-30	TRUE	reported	3	103025517	0.0234249758961361	genus..Clostridiuminnocuumgroup.id.14397	TRUE	3.36570634089393e-06	inferred	KtBrdP	textfile	18340	2	1	FALSE
452	rs40656	C	T	C	T	0.142664381848401	-0.00870203	NA	0.164285	FALSE	FALSE	FALSE	Crohn's disease	5	9368158	0.0375	0.816300006579691	20883	NA	NA	Crohn's disease || id:ieu-a-30	TRUE	reported	5	9368158	0.0311021163287753	genus..Clostridiuminnocuumgroup.id.14397	TRUE	4.49731691858523e-06	inferred	KtBrdP	textfile	18340	2	1	TRUE
453	rs4869133	G	A	G	A	-0.180590536881835	-0.0238044	NA	0.084715	FALSE	FALSE	FALSE	Crohn's disease	5	95717619	0.0438	0.587800566102861	20883	NA	NA	Crohn's disease || id:ieu-a-30	TRUE	reported	5	95717619	0.0409505161188048	genus..Clostridiuminnocuumgroup.id.14397	TRUE	1.03385065242007e-05	inferred	KtBrdP	textfile	18340	2	1	TRUE
454	rs61267978	T	C	T	C	0.147079529621292	-0.0174005	NA	0.14	FALSE	FALSE	FALSE	Crohn's disease	18	6348227	0.0329	0.597200276323067	20883	NA	NA	Crohn's disease || id:ieu-a-30	TRUE	reported	18	6348227	0.0320875016385457	genus..Clostridiuminnocuumgroup.id.14397	TRUE	4.5681622971627e-06	inferred	KtBrdP	textfile	18340	2	1	TRUE
455	rs6577484	G	A	G	A	0.160424750103656	0.0104039	NA	0.135141	FALSE	FALSE	FALSE	Crohn's disease	1	8419420	0.038	0.783799532309267	20883	NA	NA	Crohn's disease || id:ieu-a-30	TRUE	reported	1	8419420	0.0360857357818441	genus..Clostridiuminnocuumgroup.id.14397	TRUE	8.76242673880742e-06	inferred	KtBrdP	textfile	18340	2	1	TRUE
456	rs6890185	T	C	T	C	0.113423667539842	-0.0221025	NA	0.335433	FALSE	FALSE	FALSE	Crohn's disease	5	71186626	0.0242	0.361300031972486	20883	NA	NA	Crohn's disease || id:ieu-a-30	TRUE	reported	5	71186626	0.0233137293961593	genus..Clostridiuminnocuumgroup.id.14397	TRUE	1.14397893557269e-06	inferred	KtBrdP	textfile	18340	2	1	TRUE
457	rs71564433	T	A	T	A	-0.126745947244519	-0.0109004	NA	0.192574	FALSE	TRUE	TRUE	Crohn's disease	6	143718234	0.0291	0.707600286371216	20883	NA	NA	Crohn's disease || id:ieu-a-30	TRUE	reported	6	143718234	0.0274656659959585	genus..Clostridiuminnocuumgroup.id.14397	TRUE	3.93653980581524e-06	inferred	KtBrdP	textfile	18340	2	1	FALSE
458	rs77845139	A	G	A	G	-0.114992930091278	0.0289955	NA	0.264141	FALSE	FALSE	FALSE	Crohn's disease	15	59704208	0.0268	0.279100105080846	20883	NA	NA	Crohn's disease || id:ieu-a-30	TRUE	reported	15	59704208	0.0257186295637212	genus..Clostridiuminnocuumgroup.id.14397	TRUE	7.77848337690649e-06	inferred	KtBrdP	textfile	18340	2	1	TRUE
459	rs1007475	G	T	G	T	0.118065426079648	-0.0147999	NA	0.310144	FALSE	FALSE	FALSE	Crohn's disease	6	148403405	0.0246	0.548000557112049	20883	NA	NA	Crohn's disease || id:ieu-a-30	TRUE	reported	6	148403405	0.0261270856462838	genus.Butyrivibrio.id.1993	TRUE	6.21646794052438e-06	inferred	DFJQCv	textfile	18340	2	1	TRUE
460	rs10456875	A	G	A	G	-0.114600773941898	0.0260965	NA	0.474137	FALSE	FALSE	FALSE	Crohn's disease	6	111749725	0.0229	0.254299789100141	20883	NA	NA	Crohn's disease || id:ieu-a-30	TRUE	reported	6	111749725	0.0240043162122599	genus.Butyrivibrio.id.1993	TRUE	1.80446635563625e-06	inferred	DFJQCv	textfile	18340	2	1	TRUE
461	rs10872068	G	C	G	C	-0.111369464093329	0.0406033	NA	0.464993	FALSE	TRUE	TRUE	Crohn's disease	6	111849860	0.023	0.0771098751586351	20883	NA	NA	Crohn's disease || id:ieu-a-30	TRUE	reported	6	111849860	0.024075366632251	genus.Butyrivibrio.id.1993	TRUE	3.73033127965215e-06	inferred	DFJQCv	textfile	18340	2	1	FALSE
462	rs11153288	T	A	T	A	-0.110902165663209	0.031501	NA	0.476993	FALSE	TRUE	TRUE	Crohn's disease	6	111715238	0.0229	0.16810011091746	20883	NA	NA	Crohn's disease || id:ieu-a-30	TRUE	reported	6	111715238	0.0239850938590763	genus.Butyrivibrio.id.1993	TRUE	3.76781597979092e-06	inferred	DFJQCv	textfile	18340	2	1	FALSE
463	rs11153293	A	T	A	T	-0.113441188619366	0.0315956	NA	0.476993	FALSE	TRUE	TRUE	Crohn's disease	6	111725899	0.0229	0.166899870613727	20883	NA	NA	Crohn's disease || id:ieu-a-30	TRUE	reported	6	111725899	0.0239902987550086	genus.Butyrivibrio.id.1993	TRUE	2.2604255765635e-06	inferred	DFJQCv	textfile	18340	2	1	FALSE
464	rs11761679	T	C	T	C	0.154775363361634	-0.0187955	NA	0.15543	FALSE	FALSE	FALSE	Crohn's disease	7	150596929	0.0319	0.55639984456988	20883	NA	NA	Crohn's disease || id:ieu-a-30	TRUE	reported	7	150596929	0.0321539385083873	genus.Butyrivibrio.id.1993	TRUE	1.48254645309926e-06	inferred	DFJQCv	textfile	18340	2	1	TRUE
465	rs12726892	T	C	T	C	0.178946753677228	0.0988041	NA	0.0995669	FALSE	FALSE	FALSE	Crohn's disease	1	235594528	0.0375	0.00832396029547891	20883	NA	NA	Crohn's disease || id:ieu-a-30	TRUE	reported	1	235594528	0.0389981344774622	genus.Butyrivibrio.id.1993	TRUE	4.46233259375498e-06	inferred	DFJQCv	textfile	18340	2	1	TRUE
466	rs12745118	A	G	A	G	0.17619536754245	0.0748013	NA	0.110282	FALSE	FALSE	FALSE	Crohn's disease	1	235536100	0.036	0.0379603318165124	20883	NA	NA	Crohn's disease || id:ieu-a-30	TRUE	reported	1	235536100	0.037256425659582	genus.Butyrivibrio.id.1993	TRUE	2.25338348574185e-06	inferred	DFJQCv	textfile	18340	2	1	TRUE
467	rs142855850	A	G	A	G	0.205013198108928	-0.0188974	NA	0.0880299	FALSE	FALSE	FALSE	Crohn's disease	10	22587900	0.0524	0.719099521885611	20883	NA	NA	Crohn's disease || id:ieu-a-30	TRUE	reported	10	22587900	0.0457137570722301	genus.Butyrivibrio.id.1993	TRUE	7.30112601476227e-06	inferred	DFJQCv	textfile	18340	2	1	TRUE
468	rs16934069	T	C	T	C	-0.133784150616992	0.0298986	NA	0.205426	FALSE	FALSE	FALSE	Crohn's disease	9	119693164	0.03	0.318399956696443	20883	NA	NA	Crohn's disease || id:ieu-a-30	TRUE	reported	9	119693164	0.0299443643288539	genus.Butyrivibrio.id.1993	TRUE	7.90439314830583e-06	inferred	DFJQCv	textfile	18340	2	1	TRUE
469	rs16941336	C	T	C	T	0.127487508110848	-0.0140015	NA	0.264856	FALSE	FALSE	FALSE	Crohn's disease	17	20575697	0.0299	0.638900164571248	20883	NA	NA	Crohn's disease || id:ieu-a-30	TRUE	reported	17	20575697	0.0267935911776994	genus.Butyrivibrio.id.1993	TRUE	1.95390384172714e-06	inferred	DFJQCv	textfile	18340	2	1	TRUE
470	rs17163238	G	A	G	A	0.140986911695781	-0.0823999	NA	0.188007	FALSE	FALSE	FALSE	Crohn's disease	5	128976021	0.0294	0.00510798954875021	20883	NA	NA	Crohn's disease || id:ieu-a-30	TRUE	reported	5	128976021	0.0309117121093563	genus.Butyrivibrio.id.1993	TRUE	5.09216211988606e-06	inferred	DFJQCv	textfile	18340	2	1	TRUE
471	rs17539197	C	G	C	G	-0.10948014448863	0.0336959	NA	0.460422	FALSE	TRUE	TRUE	Crohn's disease	6	111769171	0.023	0.142400003508128	20883	NA	NA	Crohn's disease || id:ieu-a-30	TRUE	reported	6	111769171	0.0240348337624923	genus.Butyrivibrio.id.1993	TRUE	5.2370269070212e-06	inferred	DFJQCv	textfile	18340	2	1	FALSE
472	rs240974	C	T	C	T	-0.110005445644844	0.0204987	NA	0.449852	FALSE	FALSE	FALSE	Crohn's disease	6	111649316	0.023	0.373200313589681	20883	NA	NA	Crohn's disease || id:ieu-a-30	TRUE	reported	6	111649316	0.0241510709604804	genus.Butyrivibrio.id.1993	TRUE	5.24132662200896e-06	inferred	DFJQCv	textfile	18340	2	1	TRUE
473	rs3851225	A	G	A	G	-0.111249922644885	0.0364958	NA	0.459993	FALSE	FALSE	FALSE	Crohn's disease	6	111825132	0.023	0.112200036964694	20883	NA	NA	Crohn's disease || id:ieu-a-30	TRUE	reported	6	111825132	0.0241088877915816	genus.Butyrivibrio.id.1993	TRUE	3.94085275010023e-06	inferred	DFJQCv	textfile	18340	2	1	TRUE
474	rs4537857	T	C	T	C	-0.124589673857014	0.0221039	NA	0.29557	FALSE	FALSE	FALSE	Crohn's disease	13	27292666	0.0251	0.379800034630192	20883	NA	NA	Crohn's disease || id:ieu-a-30	TRUE	reported	13	27292666	0.0260991629545075	genus.Butyrivibrio.id.1993	TRUE	1.80868322153104e-06	inferred	DFJQCv	textfile	18340	2	1	TRUE
475	rs463854	C	G	C	G	-0.116237510601473	0.0329027	NA	0.475993	FALSE	TRUE	TRUE	Crohn's disease	6	111673207	0.0229	0.151300025075365	20883	NA	NA	Crohn's disease || id:ieu-a-30	TRUE	reported	6	111673207	0.0239774955946299	genus.Butyrivibrio.id.1993	TRUE	1.24853709898027e-06	inferred	DFJQCv	textfile	18340	2	1	FALSE
476	rs466923	T	C	T	C	-0.114802241688634	0.0299956	NA	0.472708	FALSE	FALSE	FALSE	Crohn's disease	6	111662977	0.023	0.191800175402528	20883	NA	NA	Crohn's disease || id:ieu-a-30	TRUE	reported	6	111662977	0.0239801598685044	genus.Butyrivibrio.id.1993	TRUE	1.68969061090113e-06	inferred	DFJQCv	textfile	18340	2	1	TRUE
477	rs467042	C	T	C	T	-0.114703836118152	0.0344983	NA	0.475708	FALSE	FALSE	FALSE	Crohn's disease	6	111690401	0.023	0.133400052346881	20883	NA	NA	Crohn's disease || id:ieu-a-30	TRUE	reported	6	111690401	0.0239751308470139	genus.Butyrivibrio.id.1993	TRUE	1.71597873289873e-06	inferred	DFJQCv	textfile	18340	2	1	TRUE
478	rs486484	A	G	A	G	-0.108348689461232	-0.000100005	NA	0.47257	FALSE	FALSE	FALSE	Crohn's disease	20	811507	0.0238	0.997900000859615	20883	NA	NA	Crohn's disease || id:ieu-a-30	TRUE	reported	20	811507	0.0240007927250064	genus.Butyrivibrio.id.1993	TRUE	6.35023808681833e-06	inferred	DFJQCv	textfile	18340	2	1	TRUE
479	rs4928024	A	G	A	G	-0.174709994188576	0.00669752	NA	0.097372	FALSE	FALSE	FALSE	Crohn's disease	3	54288503	0.0389	0.862700003897633	20883	NA	NA	Crohn's disease || id:ieu-a-30	TRUE	reported	3	54288503	0.0389332570692502	genus.Butyrivibrio.id.1993	TRUE	7.20898455395154e-06	inferred	DFJQCv	textfile	18340	2	1	TRUE
480	rs56827	C	T	C	T	-0.106745603383944	0.0187038	NA	0.466852	FALSE	FALSE	FALSE	Crohn's disease	6	111623203	0.0229	0.414899584589586	20883	NA	NA	Crohn's disease || id:ieu-a-30	TRUE	reported	6	111623203	0.0240161253884073	genus.Butyrivibrio.id.1993	TRUE	8.79953227341212e-06	inferred	DFJQCv	textfile	18340	2	1	TRUE
481	rs61269242	T	C	T	C	-0.11279475010497	0.0259991	NA	0.475422	FALSE	FALSE	FALSE	Crohn's disease	6	111803059	0.0229	0.256999927016945	20883	NA	NA	Crohn's disease || id:ieu-a-30	TRUE	reported	6	111803059	0.0240283176033115	genus.Butyrivibrio.id.1993	TRUE	2.67596423639461e-06	inferred	DFJQCv	textfile	18340	2	1	TRUE
482	rs6696235	T	C	T	C	0.186692351040926	0.0838999	NA	0.0964239	FALSE	FALSE	FALSE	Crohn's disease	1	235627029	0.038	0.0272703052976251	20883	NA	NA	Crohn's disease || id:ieu-a-30	TRUE	reported	1	235627029	0.0393381823150924	genus.Butyrivibrio.id.1993	TRUE	2.07652404314944e-06	inferred	DFJQCv	textfile	18340	2	1	TRUE
483	rs6913769	G	A	G	A	-0.117691700011655	0.0292949	NA	0.480422	FALSE	FALSE	FALSE	Crohn's disease	6	111792897	0.0229	0.200099959161111	20883	NA	NA	Crohn's disease || id:ieu-a-30	TRUE	reported	6	111792897	0.0239746998965847	genus.Butyrivibrio.id.1993	TRUE	9.15439596667198e-07	inferred	DFJQCv	textfile	18340	2	1	TRUE
484	rs71640701	A	G	A	G	0.186881862906064	0.0899961	NA	0.0970665	FALSE	FALSE	FALSE	Crohn's disease	1	235608749	0.0378	0.0173700072613738	20883	NA	NA	Crohn's disease || id:ieu-a-30	TRUE	reported	1	235608749	0.0391670847430059	genus.Butyrivibrio.id.1993	TRUE	1.82948999730058e-06	inferred	DFJQCv	textfile	18340	2	1	TRUE
485	rs7211005	C	T	C	T	0.122962864225194	-0.0199987	NA	0.301856	FALSE	FALSE	FALSE	Crohn's disease	17	20592748	0.0278	0.473500018164738	20883	NA	NA	Crohn's disease || id:ieu-a-30	TRUE	reported	17	20592748	0.0268831270071366	genus.Butyrivibrio.id.1993	TRUE	4.78547329222154e-06	inferred	DFJQCv	textfile	18340	2	1	TRUE
486	rs72723662	C	T	C	T	0.224078206021812	0.005103	NA	0.09543	FALSE	FALSE	FALSE	Crohn's disease	14	76065563	0.0493	0.918100026653796	20883	NA	NA	Crohn's disease || id:ieu-a-30	TRUE	reported	14	76065563	0.0449336418716378	genus.Butyrivibrio.id.1993	TRUE	6.13654998966626e-07	inferred	DFJQCv	textfile	18340	2	1	TRUE
487	rs7412979	C	G	C	G	0.186778577224362	0.0993022	NA	0.0979236	FALSE	TRUE	TRUE	Crohn's disease	1	235580646	0.0377	0.0084250017547935	20883	NA	NA	Crohn's disease || id:ieu-a-30	TRUE	reported	1	235580646	0.0389112045239754	genus.Butyrivibrio.id.1993	TRUE	1.58568019287763e-06	inferred	DFJQCv	textfile	18340	2	1	FALSE
488	rs74622183	A	G	A	G	-0.201027446914555	0.0204005	NA	0.082856	FALSE	FALSE	FALSE	Crohn's disease	14	34150977	0.0423	0.62930038870252	20883	NA	NA	Crohn's disease || id:ieu-a-30	TRUE	reported	14	34150977	0.0428204478425957	genus.Butyrivibrio.id.1993	TRUE	2.67050421332712e-06	inferred	DFJQCv	textfile	18340	2	1	TRUE
489	rs77356209	T	C	T	C	0.216874487487862	0.012304	NA	0.0657852	FALSE	FALSE	FALSE	Crohn's disease	18	10267733	0.0494	0.803999909753049	20883	NA	NA	Crohn's disease || id:ieu-a-30	TRUE	reported	18	10267733	0.0483299404237184	genus.Butyrivibrio.id.1993	TRUE	7.21066446344377e-06	inferred	DFJQCv	textfile	18340	2	1	TRUE
490	rs7752361	A	G	A	G	-0.119230279045399	0.0263985	NA	0.475422	FALSE	FALSE	FALSE	Crohn's disease	6	111780705	0.0229	0.248100134664573	20883	NA	NA	Crohn's disease || id:ieu-a-30	TRUE	reported	6	111780705	0.0239974879417035	genus.Butyrivibrio.id.1993	TRUE	6.7490775959278e-07	inferred	DFJQCv	textfile	18340	2	1	TRUE
491	rs7763512	G	A	G	A	0.119845683503454	-0.0434043	NA	0.386578	FALSE	FALSE	FALSE	Crohn's disease	6	21960091	0.024	0.0706106159588288	20883	NA	NA	Crohn's disease || id:ieu-a-30	TRUE	reported	6	21960091	0.0253367108545472	genus.Butyrivibrio.id.1993	TRUE	2.24387130489033e-06	inferred	DFJQCv	textfile	18340	2	1	TRUE
492	rs8074123	T	G	T	G	0.115976894076961	-0.00549507	NA	0.329996	FALSE	FALSE	FALSE	Crohn's disease	17	20653255	0.0254	0.828899924349895	20883	NA	NA	Crohn's disease || id:ieu-a-30	TRUE	reported	17	20653255	0.0257654674021268	genus.Butyrivibrio.id.1993	TRUE	6.75539553055922e-06	inferred	DFJQCv	textfile	18340	2	1	TRUE
493	rs9349693	A	G	A	G	0.117972728384693	-0.00470103	NA	0.319856	FALSE	FALSE	FALSE	Crohn's disease	6	53939724	0.0245	0.848499908850655	20883	NA	NA	Crohn's disease || id:ieu-a-30	TRUE	reported	6	53939724	0.0259860629057099	genus.Butyrivibrio.id.1993	TRUE	5.62952822668369e-06	inferred	DFJQCv	textfile	18340	2	1	TRUE
494	rs9370258	T	G	T	G	0.119317707303107	-0.00160128	NA	0.328856	FALSE	FALSE	FALSE	Crohn's disease	6	53910988	0.0247	0.949500067615764	20883	NA	NA	Crohn's disease || id:ieu-a-30	TRUE	reported	6	53910988	0.0267487249828425	genus.Butyrivibrio.id.1993	TRUE	8.16970869759176e-06	inferred	DFJQCv	textfile	18340	2	1	TRUE
495	rs9901771	T	C	T	C	0.12301079104882	-0.00950503	NA	0.309711	FALSE	FALSE	FALSE	Crohn's disease	17	20668303	0.0263	0.719700824132083	20883	NA	NA	Crohn's disease || id:ieu-a-30	TRUE	reported	17	20668303	0.0259098051366935	genus.Butyrivibrio.id.1993	TRUE	2.05789647278104e-06	inferred	DFJQCv	textfile	18340	2	1	TRUE
496	rs10082444	C	T	C	T	-0.113716368484916	0.012599	NA	0.206426	FALSE	FALSE	FALSE	Crohn's disease	10	11907982	0.028	0.653300514178035	20883	NA	NA	Crohn's disease || id:ieu-a-30	TRUE	reported	10	11907982	0.0255182086237493	genus.unknowngenus.id.959	TRUE	8.33927904482248e-06	inferred	IpZyFT	textfile	18340	2	1	TRUE
497	rs10892421	C	T	C	T	-0.103857922253005	-0.0432989	NA	0.376863	FALSE	FALSE	FALSE	Crohn's disease	11	119498403	0.0251	0.0851804637139469	20883	NA	NA	Crohn's disease || id:ieu-a-30	TRUE	reported	11	119498403	0.0213953338357222	genus.unknowngenus.id.959	TRUE	1.20853955136801e-06	inferred	IpZyFT	textfile	18340	2	1	TRUE
498	rs115909738	A	C	A	C	-0.134626719865703	0.0444952	NA	0.140282	FALSE	FALSE	FALSE	Crohn's disease	15	61402485	0.0323	0.168399966201841	20883	NA	NA	Crohn's disease || id:ieu-a-30	TRUE	reported	15	61402485	0.0297760622912181	genus.unknowngenus.id.959	TRUE	6.14589694716334e-06	inferred	IpZyFT	textfile	18340	2	1	TRUE
499	rs11691923	G	A	G	A	-0.0923453392095107	-0.047599	NA	0.451863	FALSE	FALSE	FALSE	Crohn's disease	2	157246935	0.0233	0.0408799164951383	20883	NA	NA	Crohn's disease || id:ieu-a-30	TRUE	reported	2	157246935	0.0206883095782516	genus.unknowngenus.id.959	TRUE	8.05757594025707e-06	inferred	IpZyFT	textfile	18340	2	1	TRUE
500	rs13165831	A	G	A	G	-0.12065324209846	-0.0211011	NA	0.250718	FALSE	FALSE	FALSE	Crohn's disease	5	79470160	0.0279	0.449500314572086	20883	NA	NA	Crohn's disease || id:ieu-a-30	TRUE	reported	5	79470160	0.0243305608402431	genus.unknowngenus.id.959	TRUE	7.08870879237172e-07	inferred	IpZyFT	textfile	18340	2	1	TRUE
501	rs1969793	G	A	G	A	0.102670554098778	0.00329542	NA	0.322715	FALSE	FALSE	FALSE	Crohn's disease	13	103561362	0.0243	0.890600018876112	20883	NA	NA	Crohn's disease || id:ieu-a-30	TRUE	reported	13	103561362	0.021893863121808	genus.unknowngenus.id.959	TRUE	2.73917267439727e-06	inferred	IpZyFT	textfile	18340	2	1	TRUE
502	rs216336	A	G	A	G	-0.0955272507499904	0.0221039	NA	0.36743	FALSE	FALSE	FALSE	Crohn's disease	12	6148230	0.0236	0.350600071236749	20883	NA	NA	Crohn's disease || id:ieu-a-30	TRUE	reported	12	6148230	0.0214258726494651	genus.unknowngenus.id.959	TRUE	8.25352412156789e-06	inferred	IpZyFT	textfile	18340	2	1	TRUE
503	rs2199860	C	G	C	G	0.121445151257584	0.0299956	NA	0.28857	FALSE	TRUE	TRUE	Crohn's disease	4	58800779	0.0254	0.236300151460115	20883	NA	NA	Crohn's disease || id:ieu-a-30	TRUE	reported	4	58800779	0.0222908759167875	genus.unknowngenus.id.959	TRUE	5.08821108791187e-08	inferred	IpZyFT	textfile	18340	2	1	FALSE
504	rs2317372	C	T	C	T	-0.0946411397911173	-0.0102968	NA	0.426144	FALSE	FALSE	FALSE	Crohn's disease	8	57438932	0.0232	0.658600414946318	20883	NA	NA	Crohn's disease || id:ieu-a-30	TRUE	reported	8	57438932	0.0210788429107259	genus.unknowngenus.id.959	TRUE	7.1268632799368e-06	inferred	IpZyFT	textfile	18340	2	1	TRUE
505	rs2776176	A	G	A	G	0.117708819802128	0.0539009	NA	0.136567	FALSE	FALSE	FALSE	Crohn's disease	21	29934267	0.0332	0.104399880125749	20883	NA	NA	Crohn's disease || id:ieu-a-30	TRUE	reported	21	29934267	0.0281706846664226	genus.unknowngenus.id.959	TRUE	2.93547277350865e-05	inferred	IpZyFT	textfile	18340	2	1	TRUE
506	rs2831909	T	C	T	C	0.132487809232744	0.0794025	NA	0.103852	FALSE	FALSE	FALSE	Crohn's disease	21	29955973	0.0372	0.0329997006285229	20883	NA	NA	Crohn's disease || id:ieu-a-30	TRUE	reported	21	29955973	0.0306785321159266	genus.unknowngenus.id.959	TRUE	1.57033656475878e-05	inferred	IpZyFT	textfile	18340	2	1	TRUE
507	rs474008	T	A	T	A	-0.102406211147477	-0.0140015	NA	0.276	FALSE	TRUE	TRUE	Crohn's disease	3	8963324	0.0256	0.582599355695798	20883	NA	NA	Crohn's disease || id:ieu-a-30	TRUE	reported	3	8963324	0.0231024852923468	genus.unknowngenus.id.959	TRUE	9.30635888333746e-06	inferred	IpZyFT	textfile	18340	2	1	FALSE
508	rs4766410	C	T	C	T	0.0969305290181533	0.00930314	NA	0.440715	FALSE	FALSE	FALSE	Crohn's disease	12	1765779	0.0312	0.765600132622043	20883	NA	NA	Crohn's disease || id:ieu-a-30	TRUE	reported	12	1765779	0.0212236992397155	genus.unknowngenus.id.959	TRUE	4.94543439542837e-06	inferred	IpZyFT	textfile	18340	2	1	TRUE
509	rs4942399	T	C	T	C	0.0974599282737429	-0.0316971	NA	0.404715	FALSE	FALSE	FALSE	Crohn's disease	13	45886230	0.0249	0.204200123306389	20883	NA	NA	Crohn's disease || id:ieu-a-30	TRUE	reported	13	45886230	0.0215428887398431	genus.unknowngenus.id.959	TRUE	6.06830608041935e-06	inferred	IpZyFT	textfile	18340	2	1	TRUE
510	rs56210598	C	G	C	G	-0.111519964149467	-0.0212951	NA	0.304141	FALSE	TRUE	TRUE	Crohn's disease	6	1605241	0.0284	0.453400505511167	20883	NA	NA	Crohn's disease || id:ieu-a-30	TRUE	reported	6	1605241	0.0225688646326486	genus.unknowngenus.id.959	TRUE	7.75957510709255e-07	inferred	IpZyFT	textfile	18340	2	1	FALSE
511	rs66473610	T	G	T	G	0.1814045713199	0.00929665	NA	0.0665285	FALSE	FALSE	FALSE	Crohn's disease	7	22843553	0.0463	0.84030007053883	20883	NA	NA	Crohn's disease || id:ieu-a-30	TRUE	reported	7	22843553	0.0401060743292381	genus.unknowngenus.id.959	TRUE	6.09347815738061e-06	inferred	IpZyFT	textfile	18340	2	1	TRUE
512	rs6835787	C	T	C	T	0.122971946075348	0.024098	NA	0.185285	FALSE	FALSE	FALSE	Crohn's disease	4	58783506	0.0292	0.410399667268799	20883	NA	NA	Crohn's disease || id:ieu-a-30	TRUE	reported	4	58783506	0.0270802239188469	genus.unknowngenus.id.959	TRUE	5.59816643222626e-06	inferred	IpZyFT	textfile	18340	2	1	TRUE
513	rs75285799	T	C	T	C	0.1322132737544	-0.0408012	NA	0.146004	FALSE	FALSE	FALSE	Crohn's disease	1	159508009	0.0327	0.211499818978	20883	NA	NA	Crohn's disease || id:ieu-a-30	TRUE	reported	1	159508009	0.0275811996894493	genus.unknowngenus.id.959	TRUE	1.63813709374184e-06	inferred	IpZyFT	textfile	18340	2	1	TRUE
514	rs7983326	C	T	C	T	0.0965585450635398	-0.0288012	NA	0.38343	FALSE	FALSE	FALSE	Crohn's disease	13	45760195	0.0246	0.241700194560393	20883	NA	NA	Crohn's disease || id:ieu-a-30	TRUE	reported	13	45760195	0.0218008890858433	genus.unknowngenus.id.959	TRUE	9.46225699480278e-06	inferred	IpZyFT	textfile	18340	2	1	TRUE
515	rs9534068	A	G	A	G	0.0987380359704777	-0.0316042	NA	0.37343	FALSE	FALSE	FALSE	Crohn's disease	13	45802607	0.0247	0.200699827862869	20883	NA	NA	Crohn's disease || id:ieu-a-30	TRUE	reported	13	45802607	0.0211319328002802	genus.unknowngenus.id.959	TRUE	2.97618617957425e-06	inferred	IpZyFT	textfile	18340	2	1	TRUE
516	rs10084203	A	G	A	G	0.0549698622016388	-0.0235962	NA	0.252285	FALSE	FALSE	FALSE	Crohn's disease	2	191304149	0.0262	0.367600420918107	20883	NA	NA	Crohn's disease || id:ieu-a-30	TRUE	reported	2	191304149	0.0123562616822796	genus.Butyricicoccus.id.2055	TRUE	8.63733302033123e-06	inferred	C0QYnV	textfile	18340	2	1	TRUE
517	rs10174174	C	T	C	T	0.0545298044180925	-0.0222995	NA	0.252285	FALSE	FALSE	FALSE	Crohn's disease	2	191317676	0.0262	0.395099972997265	20883	NA	NA	Crohn's disease || id:ieu-a-30	TRUE	reported	2	191317676	0.0123387417218024	genus.Butyricicoccus.id.2055	TRUE	9.89764473728386e-06	inferred	C0QYnV	textfile	18340	2	1	TRUE
518	rs12034718	A	G	A	G	0.070119899815845	0.0339955	NA	0.138285	FALSE	FALSE	FALSE	Crohn's disease	1	67379595	0.0333	0.307199850494037	20883	NA	NA	Crohn's disease || id:ieu-a-30	TRUE	reported	1	67379595	0.0158213496770027	genus.Butyricicoccus.id.2055	TRUE	9.33718317426278e-06	inferred	C0QYnV	textfile	18340	2	1	TRUE
519	rs12585793	T	C	T	C	-0.262206198956676	0.0222995	NA	0.0479567	FALSE	FALSE	FALSE	Crohn's disease	13	27018240	0.0543	0.681299389851117	20883	NA	NA	Crohn's disease || id:ieu-a-30	TRUE	reported	13	27018240	0.0564728773227041	genus.Butyricicoccus.id.2055	TRUE	3.43308941395102e-06	inferred	C0QYnV	textfile	18340	2	1	TRUE
520	rs2017189	G	T	G	T	-0.0506955994637128	0.0641972	NA	0.439849	FALSE	FALSE	FALSE	Crohn's disease	4	7460153	0.0241	0.00771596057619025	20883	NA	NA	Crohn's disease || id:ieu-a-30	TRUE	reported	4	7460153	0.0110240223246253	genus.Butyricicoccus.id.2055	TRUE	4.25241339405271e-06	inferred	C0QYnV	textfile	18340	2	1	TRUE
521	rs4962426	G	T	G	T	0.0614215744245796	0.0263953	NA	0.213426	FALSE	FALSE	FALSE	Crohn's disease	10	126908208	0.0314	0.400699684056016	20883	NA	NA	Crohn's disease || id:ieu-a-30	TRUE	reported	10	126908208	0.0135979124047622	genus.Butyricicoccus.id.2055	TRUE	6.27261713964532e-06	inferred	C0QYnV	textfile	18340	2	1	TRUE
522	rs56221232	T	C	T	C	0.0828027321888187	-0.0164038	NA	0.10943	FALSE	FALSE	FALSE	Crohn's disease	2	153453410	0.038	0.665800320684815	20883	NA	NA	Crohn's disease || id:ieu-a-30	TRUE	reported	2	153453410	0.016740065611563	genus.Butyricicoccus.id.2055	TRUE	7.56061497420143e-07	inferred	C0QYnV	textfile	18340	2	1	TRUE
523	rs62478070	T	G	T	G	0.224039317520069	-0.128299	NA	0.0412588	FALSE	FALSE	FALSE	Crohn's disease	7	157688150	0.0675	0.0573997498853622	20883	NA	NA	Crohn's disease || id:ieu-a-30	TRUE	reported	7	157688150	0.0494959320035045	genus.Butyricicoccus.id.2055	TRUE	5.99916329236528e-06	inferred	C0QYnV	textfile	18340	2	1	TRUE
524	rs7320057	G	A	G	A	0.0797091130205984	0.0929051	NA	0.101852	FALSE	FALSE	FALSE	Crohn's disease	13	100155586	0.0373	0.0126400851621286	20883	NA	NA	Crohn's disease || id:ieu-a-30	TRUE	reported	13	100155586	0.0180721849581754	genus.Butyricicoccus.id.2055	TRUE	1.03086324057126e-05	inferred	C0QYnV	textfile	18340	2	1	TRUE
525	rs7322368	T	C	T	C	0.0815733139993021	0.100198	NA	0.0979950000000001	FALSE	FALSE	FALSE	Crohn's disease	13	100213990	0.0374	0.00739707462361787	20883	NA	NA	Crohn's disease || id:ieu-a-30	TRUE	reported	13	100213990	0.0183166506764406	genus.Butyricicoccus.id.2055	TRUE	8.44793395260183e-06	inferred	C0QYnV	textfile	18340	2	1	TRUE
526	rs75238760	T	A	T	A	0.061942289495631	0.0212951	NA	0.197	FALSE	TRUE	TRUE	Crohn's disease	18	22899113	0.0294	0.468800428531765	20883	NA	NA	Crohn's disease || id:ieu-a-30	TRUE	reported	18	22899113	0.0139941844312385	genus.Butyricicoccus.id.2055	TRUE	9.58685458580659e-06	inferred	C0QYnV	textfile	18340	2	1	FALSE
527	rs10090365	A	G	A	G	-0.0834413479530733	0.00560427	NA	0.558426	FALSE	FALSE	FALSE	Crohn's disease	8	138638199	0.0233	0.811799912180809	20883	NA	NA	Crohn's disease || id:ieu-a-30	TRUE	reported	8	138638199	0.0180988821805702	genus.CandidatusSoleaferrea.id.11350	TRUE	4.02080671050643e-06	inferred	ZGKcIU	textfile	18340	2	1	TRUE
528	rs10108780	A	G	A	G	-0.0928340395901556	-0.00439966	NA	0.28743	FALSE	FALSE	FALSE	Crohn's disease	8	123882833	0.0262	0.865899920958703	20883	NA	NA	Crohn's disease || id:ieu-a-30	TRUE	reported	8	123882833	0.01998065961638	genus.CandidatusSoleaferrea.id.11350	TRUE	3.3811351629227e-06	inferred	ZGKcIU	textfile	18340	2	1	TRUE
529	rs10809135	T	C	T	C	0.0834857903433733	0.0183015	NA	0.503141	FALSE	FALSE	FALSE	Crohn's disease	9	10611282	0.025	0.465600030402328	20883	NA	NA	Crohn's disease || id:ieu-a-30	TRUE	reported	9	10611282	0.0182426302783199	genus.CandidatusSoleaferrea.id.11350	TRUE	4.73018767921615e-06	inferred	ZGKcIU	textfile	18340	2	1	TRUE
530	rs11153159	G	C	G	C	-0.128050002659143	-0.00819632	NA	0.11343	FALSE	TRUE	TRUE	Crohn's disease	6	109376647	0.0362	0.82199996680151	20883	NA	NA	Crohn's disease || id:ieu-a-30	TRUE	reported	6	109376647	0.0285446105875536	genus.CandidatusSoleaferrea.id.11350	TRUE	7.25861047872701e-06	inferred	ZGKcIU	textfile	18340	2	1	FALSE
531	rs12500231	A	T	A	T	0.0813853301154383	0.0173978	NA	0.439282	FALSE	TRUE	TRUE	Crohn's disease	4	52935445	0.0231	0.453099935128379	20883	NA	NA	Crohn's disease || id:ieu-a-30	TRUE	reported	4	52935445	0.0182695520543318	genus.CandidatusSoleaferrea.id.11350	TRUE	8.40115136725264e-06	inferred	ZGKcIU	textfile	18340	2	1	FALSE
532	rs2193878	T	A	T	A	0.228255106962276	-0.0407004	NA	0.053715	FALSE	TRUE	TRUE	Crohn's disease	3	190349049	0.0513	0.428299926630318	20883	NA	NA	Crohn's disease || id:ieu-a-30	TRUE	reported	3	190349049	0.0509241346505462	genus.CandidatusSoleaferrea.id.11350	TRUE	7.38573953571309e-06	inferred	ZGKcIU	textfile	18340	2	1	FALSE
533	rs36160691	G	A	G	A	0.103880432220985	-0.0111971	NA	0.356	FALSE	FALSE	FALSE	Crohn's disease	7	351270	0.0388	0.771800401214356	20883	NA	NA	Crohn's disease || id:ieu-a-30	TRUE	reported	7	351270	0.0236960395475727	genus.CandidatusSoleaferrea.id.11350	TRUE	1.1658766174408e-05	inferred	ZGKcIU	textfile	18340	2	1	TRUE
534	rs386526	C	G	C	G	0.0818458561096492	-0.0164038	NA	0.474715	FALSE	TRUE	TRUE	Crohn's disease	10	82879688	0.0235	0.48669961197608	20883	NA	NA	Crohn's disease || id:ieu-a-30	TRUE	reported	10	82879688	0.0180086171726012	genus.CandidatusSoleaferrea.id.11350	TRUE	5.4983195861313e-06	inferred	ZGKcIU	textfile	18340	2	1	FALSE
535	rs4678258	T	C	T	C	0.0986136157619694	0.0221039	NA	0.244285	FALSE	FALSE	FALSE	Crohn's disease	3	137945192	0.0282	0.433900349553131	20883	NA	NA	Crohn's disease || id:ieu-a-30	TRUE	reported	3	137945192	0.0215646267746116	genus.CandidatusSoleaferrea.id.11350	TRUE	4.80941584167757e-06	inferred	ZGKcIU	textfile	18340	2	1	TRUE
536	rs61825792	T	C	T	C	0.112199365781676	-0.0521041	NA	0.178004	FALSE	FALSE	FALSE	Crohn's disease	1	224687852	0.03	0.0828495206451207	20883	NA	NA	Crohn's disease || id:ieu-a-30	TRUE	reported	1	224687852	0.0231856333705555	genus.CandidatusSoleaferrea.id.11350	TRUE	1.30378403188211e-06	inferred	ZGKcIU	textfile	18340	2	1	TRUE
537	rs62203853	A	C	A	C	0.100166767600215	-0.067305	NA	0.201863	FALSE	FALSE	FALSE	Crohn's disease	20	41279686	0.0293	0.0217500369955009	20883	NA	NA	Crohn's disease || id:ieu-a-30	TRUE	reported	20	41279686	0.0223389354006121	genus.CandidatusSoleaferrea.id.11350	TRUE	7.32723281553905e-06	inferred	ZGKcIU	textfile	18340	2	1	TRUE
538	rs6489992	A	G	A	G	-0.0840437493388396	0.00580313	NA	0.380141	FALSE	FALSE	FALSE	Crohn's disease	12	115352769	0.0238	0.806899971263841	20883	NA	NA	Crohn's disease || id:ieu-a-30	TRUE	reported	12	115352769	0.018703073246532	genus.CandidatusSoleaferrea.id.11350	TRUE	7.00358087212179e-06	inferred	ZGKcIU	textfile	18340	2	1	TRUE
539	rs6494306	A	G	A	G	-0.0969303604221496	0.0304031	NA	0.210141	FALSE	FALSE	FALSE	Crohn's disease	15	62394540	0.028	0.277399708265114	20883	NA	NA	Crohn's disease || id:ieu-a-30	TRUE	reported	15	62394540	0.0214220864295107	genus.CandidatusSoleaferrea.id.11350	TRUE	6.0456598790549e-06	inferred	ZGKcIU	textfile	18340	2	1	TRUE
540	rs6568555	G	A	G	A	-0.122648207995913	-0.00539542	NA	0.11943	FALSE	FALSE	FALSE	Crohn's disease	6	109331777	0.0349	0.876600067985424	20883	NA	NA	Crohn's disease || id:ieu-a-30	TRUE	reported	6	109331777	0.027879416201349	genus.CandidatusSoleaferrea.id.11350	TRUE	1.08631265454169e-05	inferred	ZGKcIU	textfile	18340	2	1	TRUE
541	rs6881988	G	C	G	C	-0.0819131136806658	0.0346018	NA	0.41857	FALSE	TRUE	TRUE	Crohn's disease	5	172758774	0.0285	0.224600128294428	20883	NA	NA	Crohn's disease || id:ieu-a-30	TRUE	reported	5	172758774	0.0181850363851429	genus.CandidatusSoleaferrea.id.11350	TRUE	6.65532212914669e-06	inferred	ZGKcIU	textfile	18340	2	1	FALSE
542	rs712066	T	C	T	C	0.107045673427487	-0.0570043	NA	0.181574	FALSE	FALSE	FALSE	Crohn's disease	1	224699166	0.0297	0.0552700681394417	20883	NA	NA	Crohn's disease || id:ieu-a-30	TRUE	reported	1	224699166	0.0228062226709303	genus.CandidatusSoleaferrea.id.11350	TRUE	2.68301318994788e-06	inferred	ZGKcIU	textfile	18340	2	1	TRUE
543	rs7400877	T	C	T	C	-0.0951084870444481	-0.0235962	NA	0.23343	FALSE	FALSE	FALSE	Crohn's disease	14	76403542	0.0268	0.377200274400483	20883	NA	NA	Crohn's disease || id:ieu-a-30	TRUE	reported	14	76403542	0.0212799068458365	genus.CandidatusSoleaferrea.id.11350	TRUE	7.84380905516111e-06	inferred	ZGKcIU	textfile	18340	2	1	TRUE
544	rs7766248	T	C	T	C	-0.123380618865585	-0.0062998	NA	0.11943	FALSE	FALSE	FALSE	Crohn's disease	6	109347262	0.0349	0.856100005814098	20883	NA	NA	Crohn's disease || id:ieu-a-30	TRUE	reported	6	109347262	0.0278709396479217	genus.CandidatusSoleaferrea.id.11350	TRUE	9.5616796212075e-06	inferred	ZGKcIU	textfile	18340	2	1	TRUE
545	rs830149	C	G	C	G	0.184646616431892	0.0748013	NA	0.0571120000000001	FALSE	TRUE	TRUE	Crohn's disease	19	47991441	0.0507	0.139999988498695	20883	NA	NA	Crohn's disease || id:ieu-a-30	TRUE	reported	19	47991441	0.0397237479208195	genus.CandidatusSoleaferrea.id.11350	TRUE	3.34734229894901e-06	inferred	ZGKcIU	textfile	18340	2	1	FALSE
546	rs9973954	A	G	A	G	0.0892075136621146	-0.0114958	NA	0.29543	FALSE	FALSE	FALSE	Crohn's disease	2	19885907	0.0252	0.647900029918462	20883	NA	NA	Crohn's disease || id:ieu-a-30	TRUE	reported	2	19885907	0.0195401488834511	genus.CandidatusSoleaferrea.id.11350	TRUE	4.98674434249181e-06	inferred	ZGKcIU	textfile	18340	2	1	TRUE
547	rs10091895	T	C	T	C	-0.0649918056613921	0.0244975	NA	0.213	FALSE	FALSE	FALSE	Crohn's disease	8	3391361	0.0324	0.449299566944174	20883	NA	NA	Crohn's disease || id:ieu-a-30	TRUE	reported	8	3391361	0.0145500986680985	genus.Romboutsia.id.11347	TRUE	7.94129568428343e-06	inferred	zSS2UK	textfile	18340	2	1	TRUE
548	rs10261799	A	C	A	C	0.0545325166267895	-0.0646025	NA	0.421007	FALSE	FALSE	FALSE	Crohn's disease	7	78146955	0.023	0.00495701233953932	20883	NA	NA	Crohn's disease || id:ieu-a-30	TRUE	reported	7	78146955	0.0120642350093508	genus.Romboutsia.id.11347	TRUE	6.17870060604497e-06	inferred	zSS2UK	textfile	18340	2	1	TRUE
549	rs10279978	A	G	A	G	-0.0622202267737377	-0.00959589	NA	0.332285	FALSE	FALSE	FALSE	Crohn's disease	7	5319387	0.0273	0.724399263344734	20883	NA	NA	Crohn's disease || id:ieu-a-30	TRUE	reported	7	5319387	0.0127675345338432	genus.Romboutsia.id.11347	TRUE	1.09740631169432e-06	inferred	zSS2UK	textfile	18340	2	1	TRUE
550	rs11221428	T	C	T	C	-0.0726779361524653	-0.0680968	NA	0.169148	FALSE	FALSE	FALSE	Crohn's disease	11	99665050	0.0307	0.0267300640866331	20883	NA	NA	Crohn's disease || id:ieu-a-30	TRUE	reported	11	99665050	0.0158263309846674	genus.Romboutsia.id.11347	TRUE	4.38563333776552e-06	inferred	zSS2UK	textfile	18340	2	1	TRUE
551	rs114398731	G	C	G	C	-0.131038569677375	-0.0321961	NA	0.03943	FALSE	TRUE	TRUE	Crohn's disease	5	57229635	0.0694	0.643100726206556	20883	NA	NA	Crohn's disease || id:ieu-a-30	TRUE	reported	5	57229635	0.0293815457519671	genus.Romboutsia.id.11347	TRUE	8.20003277584566e-06	inferred	zSS2UK	textfile	18340	2	1	FALSE
552	rs12048003	A	C	A	C	-0.086245577661861	0.0251998	NA	0.0972116	FALSE	FALSE	FALSE	Crohn's disease	1	171914327	0.0382	0.509899985949131	20883	NA	NA	Crohn's disease || id:ieu-a-30	TRUE	reported	1	171914327	0.0199298245689633	genus.Romboutsia.id.11347	TRUE	1.50836699540669e-05	inferred	zSS2UK	textfile	18340	2	1	TRUE
553	rs16843578	C	T	C	T	-0.0875275942979925	0.0310986	NA	0.098711	FALSE	FALSE	FALSE	Crohn's disease	1	171903885	0.0379	0.412100365775975	20883	NA	NA	Crohn's disease || id:ieu-a-30	TRUE	reported	1	171903885	0.0196778618202971	genus.Romboutsia.id.11347	TRUE	8.66639991491249e-06	inferred	zSS2UK	textfile	18340	2	1	TRUE
554	rs28603357	T	C	T	C	-0.21491099570626	-0.0235962	NA	0.0447	FALSE	FALSE	FALSE	Crohn's disease	7	106406824	0.0613	0.699900010453646	20883	NA	NA	Crohn's disease || id:ieu-a-30	TRUE	reported	7	106406824	0.0474739284895645	genus.Romboutsia.id.11347	TRUE	5.98476796905646e-06	inferred	zSS2UK	textfile	18340	2	1	TRUE
555	rs34302036	A	G	A	G	0.0550261275071168	-0.0695001	NA	0.416722	FALSE	FALSE	FALSE	Crohn's disease	7	78136725	0.0231	0.00258499674159904	20883	NA	NA	Crohn's disease || id:ieu-a-30	TRUE	reported	7	78136725	0.0120834751062309	genus.Romboutsia.id.11347	TRUE	5.26771833434153e-06	inferred	zSS2UK	textfile	18340	2	1	TRUE
556	rs61841503	G	A	G	A	0.0928879777394645	0.0559991	NA	0.151856	FALSE	FALSE	FALSE	Crohn's disease	10	17019559	0.032	0.0802693969111455	20883	NA	NA	Crohn's disease || id:ieu-a-30	TRUE	reported	10	17019559	0.0171454057827108	genus.Romboutsia.id.11347	TRUE	6.03841318464588e-08	inferred	zSS2UK	textfile	18340	2	1	TRUE
557	rs61844362	C	T	C	T	0.0837751284329323	0.0577986	NA	0.185141	FALSE	FALSE	FALSE	Crohn's disease	10	16999566	0.0293	0.0487304026625235	20883	NA	NA	Crohn's disease || id:ieu-a-30	TRUE	reported	10	16999566	0.0157894828340478	genus.Romboutsia.id.11347	TRUE	1.12207547902415e-07	inferred	zSS2UK	textfile	18340	2	1	TRUE
558	rs62504452	A	G	A	G	-0.0710047707440383	-0.00700447	NA	0.168	FALSE	FALSE	FALSE	Crohn's disease	7	145760298	0.0311	0.82199996680151	20883	NA	NA	Crohn's disease || id:ieu-a-30	TRUE	reported	7	145760298	0.0156654255448146	genus.Romboutsia.id.11347	TRUE	5.82680160956418e-06	inferred	zSS2UK	textfile	18340	2	1	TRUE
559	rs7075681	C	G	C	G	0.078931967480034	0.0614995	NA	0.183856	FALSE	TRUE	TRUE	Crohn's disease	10	16983075	0.0294	0.0368400321050177	20883	NA	NA	Crohn's disease || id:ieu-a-30	TRUE	reported	10	16983075	0.0158003454297088	genus.Romboutsia.id.11347	TRUE	5.86577023165213e-07	inferred	zSS2UK	textfile	18340	2	1	FALSE
560	rs7109293	A	G	A	G	0.0919111641650567	0.00380276	NA	0.0884993	FALSE	FALSE	FALSE	Crohn's disease	11	133834657	0.0448	0.932400075467741	20883	NA	NA	Crohn's disease || id:ieu-a-30	TRUE	reported	11	133834657	0.0205738341423994	genus.Romboutsia.id.11347	TRUE	7.91828806437707e-06	inferred	zSS2UK	textfile	18340	2	1	TRUE
561	rs75200530	T	G	T	G	-0.190644379077176	0.0254046	NA	0.0469419	FALSE	FALSE	FALSE	Crohn's disease	8	5088054	0.0562	0.6511004567401	20883	NA	NA	Crohn's disease || id:ieu-a-30	TRUE	reported	8	5088054	0.0421064929391016	genus.Romboutsia.id.11347	TRUE	5.96371215764598e-06	inferred	zSS2UK	textfile	18340	2	1	TRUE
562	rs75987356	G	A	G	A	-0.129578364387313	0.0172988	NA	0.079	FALSE	FALSE	FALSE	Crohn's disease	2	16066705	0.0527	0.742499216990192	20883	NA	NA	Crohn's disease || id:ieu-a-30	TRUE	reported	2	16066705	0.0280454440938148	genus.Romboutsia.id.11347	TRUE	3.83185631101666e-06	inferred	zSS2UK	textfile	18340	2	1	TRUE
563	rs77702691	A	G	A	G	-0.0944059832547141	0.0182033	NA	0.0944419	FALSE	FALSE	FALSE	Crohn's disease	13	88725540	0.0419	0.66370027868418	20883	NA	NA	Crohn's disease || id:ieu-a-30	TRUE	reported	13	88725540	0.0208544434836235	genus.Romboutsia.id.11347	TRUE	5.98552049022081e-06	inferred	zSS2UK	textfile	18340	2	1	TRUE
564	rs7930091	G	A	G	A	-0.0706997696919878	-0.0589008	NA	0.170004	FALSE	FALSE	FALSE	Crohn's disease	11	99745781	0.0307	0.0547305736302822	20883	NA	NA	Crohn's disease || id:ieu-a-30	TRUE	reported	11	99745781	0.0157009639499438	genus.Romboutsia.id.11347	TRUE	6.70344569087659e-06	inferred	zSS2UK	textfile	18340	2	1	TRUE
565	rs9389266	T	G	T	G	0.0722814962604619	0.0339955	NA	0.15457	FALSE	FALSE	FALSE	Crohn's disease	6	135411737	0.0314	0.279399741519242	20883	NA	NA	Crohn's disease || id:ieu-a-30	TRUE	reported	6	135411737	0.0162353407942144	genus.Romboutsia.id.11347	TRUE	8.50312394720911e-06	inferred	zSS2UK	textfile	18340	2	1	TRUE
566	rs9567264	C	T	C	T	0.0580018069728992	-0.00689617	NA	0.30843	FALSE	FALSE	FALSE	Crohn's disease	13	32720756	0.0248	0.779900143050016	20883	NA	NA	Crohn's disease || id:ieu-a-30	TRUE	reported	13	32720756	0.0127494699406798	genus.Romboutsia.id.11347	TRUE	5.38117579005715e-06	inferred	zSS2UK	textfile	18340	2	1	TRUE
567	rs10093275	C	T	C	T	0.0534594849535929	0.015002	NA	0.27457	FALSE	FALSE	FALSE	Crohn's disease	8	69732887	0.0254	0.552999832805872	20883	NA	NA	Crohn's disease || id:ieu-a-30	TRUE	reported	8	69732887	0.0116769609740817	family.Ruminococcaceae.id.2050	TRUE	4.6898990845316e-06	inferred	IEC3zK	textfile	18340	2	1	TRUE
568	rs10166469	T	C	T	C	-0.0533360342664296	0.0262037	NA	0.253285	FALSE	FALSE	FALSE	Crohn's disease	2	29829167	0.0262	0.31719986952088	20883	NA	NA	Crohn's disease || id:ieu-a-30	TRUE	reported	2	29829167	0.0120209132786695	family.Ruminococcaceae.id.2050	TRUE	9.12480072484677e-06	inferred	IEC3zK	textfile	18340	2	1	TRUE
569	rs1158100	A	G	A	G	-0.0490538978219157	-0.0227979	NA	0.357863	FALSE	FALSE	FALSE	Crohn's disease	8	4555684	0.0239	0.340199757731564	20883	NA	NA	Crohn's disease || id:ieu-a-30	TRUE	reported	8	4555684	0.0109864761639963	family.Ruminococcaceae.id.2050	TRUE	8.00932043691504e-06	inferred	IEC3zK	textfile	18340	2	1	TRUE
570	rs117677831	G	A	G	A	0.0984657337937902	-0.0660967	NA	0.098289	FALSE	FALSE	FALSE	Crohn's disease	12	47215359	0.0455	0.146500126602852	20883	NA	NA	Crohn's disease || id:ieu-a-30	TRUE	reported	12	47215359	0.018889733204845	family.Ruminococcaceae.id.2050	TRUE	1.86153107579557e-07	inferred	IEC3zK	textfile	18340	2	1	TRUE
571	rs138850552	T	C	T	C	0.102461472125362	-0.0711953	NA	0.0696166	FALSE	FALSE	FALSE	Crohn's disease	12	47282931	0.0546	0.191800175402528	20883	NA	NA	Crohn's disease || id:ieu-a-30	TRUE	reported	12	47282931	0.0230653876138544	family.Ruminococcaceae.id.2050	TRUE	8.90364255471979e-06	inferred	IEC3zK	textfile	18340	2	1	TRUE
572	rs1612733	T	C	T	C	0.108708366889282	-0.00559563	NA	0.0516718	FALSE	FALSE	FALSE	Crohn's disease	1	107661606	0.0588	0.924399921655796	20883	NA	NA	Crohn's disease || id:ieu-a-30	TRUE	reported	1	107661606	0.0238005986085142	family.Ruminococcaceae.id.2050	TRUE	4.93661460100122e-06	inferred	IEC3zK	textfile	18340	2	1	TRUE
573	rs17376049	T	C	T	C	0.0848533609968184	-0.0842951	NA	0.106176	FALSE	FALSE	FALSE	Crohn's disease	1	61425267	0.0375	0.0247098437956875	20883	NA	NA	Crohn's disease || id:ieu-a-30	TRUE	reported	1	61425267	0.0172113786775621	family.Ruminococcaceae.id.2050	TRUE	8.21987073471867e-07	inferred	IEC3zK	textfile	18340	2	1	TRUE
574	rs2113833	T	C	T	C	0.169146232531439	0.00870203	NA	0.036557	FALSE	FALSE	FALSE	Crohn's disease	2	218216801	0.0618	0.888300077501816	20883	NA	NA	Crohn's disease || id:ieu-a-30	TRUE	reported	2	218216801	0.0355009354657934	family.Ruminococcaceae.id.2050	TRUE	1.89268958520853e-06	inferred	IEC3zK	textfile	18340	2	1	TRUE
575	rs2426816	T	A	T	A	-0.0480151859179449	0.00339576	NA	0.510711	FALSE	TRUE	TRUE	Crohn's disease	20	58278102	0.0236	0.885099916954085	20883	NA	NA	Crohn's disease || id:ieu-a-30	TRUE	reported	20	58278102	0.0106011214274488	family.Ruminococcaceae.id.2050	TRUE	5.9191928965439e-06	inferred	IEC3zK	textfile	18340	2	1	FALSE
576	rs3009418	C	A	C	A	0.0927606817097305	-0.0178989	NA	0.07343	FALSE	FALSE	FALSE	Crohn's disease	1	147744468	0.0497	0.719200532037479	20883	NA	NA	Crohn's disease || id:ieu-a-30	TRUE	reported	1	147744468	0.0210123148891037	family.Ruminococcaceae.id.2050	TRUE	1.01203243112053e-05	inferred	IEC3zK	textfile	18340	2	1	TRUE
577	rs499272	G	C	G	C	0.0706431255460515	0.0740987	NA	0.125711	FALSE	TRUE	TRUE	Crohn's disease	11	116485496	0.0393	0.0596293396653412	20883	NA	NA	Crohn's disease || id:ieu-a-30	TRUE	reported	11	116485496	0.0160459972824223	family.Ruminococcaceae.id.2050	TRUE	1.06991450346131e-05	inferred	IEC3zK	textfile	18340	2	1	FALSE
578	rs55793120	T	C	T	C	0.138220105340871	-0.0893997	NA	0.0593014	FALSE	FALSE	FALSE	Crohn's disease	12	47384118	0.0591	0.130599946791321	20883	NA	NA	Crohn's disease || id:ieu-a-30	TRUE	reported	12	47384118	0.0266152098510359	family.Ruminococcaceae.id.2050	TRUE	2.0662656439289e-07	inferred	IEC3zK	textfile	18340	2	1	TRUE
579	rs56199908	T	C	T	C	-0.199326846331088	0.076498	NA	0.0598127	FALSE	FALSE	FALSE	Crohn's disease	9	2801371	0.0527	0.146199874561404	20883	NA	NA	Crohn's disease || id:ieu-a-30	TRUE	reported	9	2801371	0.0410444343615596	family.Ruminococcaceae.id.2050	TRUE	1.19558876916698e-06	inferred	IEC3zK	textfile	18340	2	1	TRUE
580	rs76724913	T	G	T	G	0.090105291596104	0.020998	NA	0.0786134	FALSE	FALSE	FALSE	Crohn's disease	1	24473669	0.0454	0.643199947067665	20883	NA	NA	Crohn's disease || id:ieu-a-30	TRUE	reported	1	24473669	0.0203104370590461	family.Ruminococcaceae.id.2050	TRUE	9.14743647033948e-06	inferred	IEC3zK	textfile	18340	2	1	TRUE
581	rs10093869	A	G	A	G	-0.0577794856576578	-0.0316971	NA	0.341718	FALSE	FALSE	FALSE	Crohn's disease	8	1266824	0.0248	0.201799924770875	20883	NA	NA	Crohn's disease || id:ieu-a-30	TRUE	reported	8	1266824	0.0125389287342676	genus.Odoribacter.id.952	TRUE	4.06544754122988e-06	inferred	Slj49I	textfile	18340	2	1	TRUE
582	rs10423795	C	T	C	T	0.0550694828693403	0.0456984	NA	0.397134	FALSE	FALSE	FALSE	Crohn's disease	19	49523088	0.0262	0.0806491881595098	20883	NA	NA	Crohn's disease || id:ieu-a-30	TRUE	reported	19	49523088	0.0121164109805992	genus.Odoribacter.id.952	TRUE	5.49267530320943e-06	inferred	Slj49I	textfile	18340	2	1	TRUE
583	rs11041014	A	G	A	G	0.0666121111657341	-0.0380031	NA	0.178574	FALSE	FALSE	FALSE	Crohn's disease	11	6799493	0.0303	0.20969979214901	20883	NA	NA	Crohn's disease || id:ieu-a-30	TRUE	reported	11	6799493	0.0150337542895789	genus.Odoribacter.id.952	TRUE	9.38681293091092e-06	inferred	Slj49I	textfile	18340	2	1	TRUE
584	rs11836317	A	G	A	G	-0.125663517598283	-0.101203	NA	0.0567028	FALSE	FALSE	FALSE	Crohn's disease	12	67686932	0.0505	0.0450795944143019	20883	NA	NA	Crohn's disease || id:ieu-a-30	TRUE	reported	12	67686932	0.0268668953950622	genus.Odoribacter.id.952	TRUE	2.90730241422749e-06	inferred	Slj49I	textfile	18340	2	1	TRUE
585	rs16918425	A	T	A	T	0.0999780809919762	-0.0289037	NA	0.0789859	FALSE	TRUE	TRUE	Crohn's disease	11	6848360	0.0432	0.503200425880781	20883	NA	NA	Crohn's disease || id:ieu-a-30	TRUE	reported	11	6848360	0.0223784513081325	genus.Odoribacter.id.952	TRUE	7.91001884099649e-06	inferred	Slj49I	textfile	18340	2	1	FALSE
586	rs17103691	G	A	G	A	-0.126743758476013	-0.0985957	NA	0.056574	FALSE	FALSE	FALSE	Crohn's disease	12	67713322	0.0505	0.0508100941910328	20883	NA	NA	Crohn's disease || id:ieu-a-30	TRUE	reported	12	67713322	0.0268968452452083	genus.Odoribacter.id.952	TRUE	2.45036820601988e-06	inferred	Slj49I	textfile	18340	2	1	TRUE
587	rs17781675	A	G	A	G	-0.122996322064539	-0.104306	NA	0.0561888	FALSE	FALSE	FALSE	Crohn's disease	12	67699536	0.0507	0.0398703455830019	20883	NA	NA	Crohn's disease || id:ieu-a-30	TRUE	reported	12	67699536	0.0275592229141266	genus.Odoribacter.id.952	TRUE	8.08267594196505e-06	inferred	Slj49I	textfile	18340	2	1	TRUE
588	rs28417404	A	G	A	G	-0.0726896448078858	-0.00300451	NA	0.141715	FALSE	FALSE	FALSE	Crohn's disease	14	70944224	0.0342	0.931000040770425	20883	NA	NA	Crohn's disease || id:ieu-a-30	TRUE	reported	14	70944224	0.0161371954249087	genus.Odoribacter.id.952	TRUE	6.65362311600041e-06	inferred	Slj49I	textfile	18340	2	1	TRUE
589	rs4793970	A	G	A	G	-0.0576329377885691	-0.0202027	NA	0.292715	FALSE	FALSE	FALSE	Crohn's disease	17	46763962	0.0257	0.431399860171676	20883	NA	NA	Crohn's disease || id:ieu-a-30	TRUE	reported	17	46763962	0.0129154118983048	genus.Odoribacter.id.952	TRUE	8.10700831792727e-06	inferred	Slj49I	textfile	18340	2	1	TRUE
590	rs503751	C	G	C	G	0.0618294334508755	0.0199987	NA	0.473856	FALSE	TRUE	TRUE	Crohn's disease	15	58063881	0.023	0.384399664545141	20883	NA	NA	Crohn's disease || id:ieu-a-30	TRUE	reported	15	58063881	0.0118886586413102	genus.Odoribacter.id.952	TRUE	1.98531577114453e-07	inferred	Slj49I	textfile	18340	2	1	FALSE
591	rs6856150	G	A	G	A	0.0881921839287045	-0.0034042	NA	0.10457	FALSE	FALSE	FALSE	Crohn's disease	4	11907559	0.0396	0.931600043196409	20883	NA	NA	Crohn's disease || id:ieu-a-30	TRUE	reported	4	11907559	0.0194146230053083	genus.Odoribacter.id.952	TRUE	5.55738938478865e-06	inferred	Slj49I	textfile	18340	2	1	TRUE
592	rs74553962	T	G	T	G	0.121448819246148	0.0425038	NA	0.0595856	FALSE	FALSE	FALSE	Crohn's disease	8	69677480	0.0547	0.437299519351961	20883	NA	NA	Crohn's disease || id:ieu-a-30	TRUE	reported	8	69677480	0.0264105630161814	genus.Odoribacter.id.952	TRUE	4.25555683835652e-06	inferred	Slj49I	textfile	18340	2	1	TRUE
593	rs77155862	T	G	T	G	-0.129279123862471	-0.100804	NA	0.0562458	FALSE	FALSE	FALSE	Crohn's disease	12	67674661	0.0509	0.0475904706705852	20883	NA	NA	Crohn's disease || id:ieu-a-30	TRUE	reported	12	67674661	0.0273483836599207	genus.Odoribacter.id.952	TRUE	2.27725363978071e-06	inferred	Slj49I	textfile	18340	2	1	TRUE
594	rs77779484	G	A	G	A	-0.133489404792857	-0.0951011	NA	0.056289	FALSE	FALSE	FALSE	Crohn's disease	12	67655943	0.0511	0.0629303286744581	20883	NA	NA	Crohn's disease || id:ieu-a-30	TRUE	reported	12	67655943	0.0268526072863682	genus.Odoribacter.id.952	TRUE	6.65432994715942e-07	inferred	Slj49I	textfile	18340	2	1	TRUE
595	rs80245222	T	G	T	G	-0.120166569233464	-0.0984952	NA	0.0567884	FALSE	FALSE	FALSE	Crohn's disease	12	67724222	0.0505	0.0510105492769732	20883	NA	NA	Crohn's disease || id:ieu-a-30	TRUE	reported	12	67724222	0.0268987485116624	genus.Odoribacter.id.952	TRUE	7.91883804817299e-06	inferred	Slj49I	textfile	18340	2	1	TRUE
596	rs10098492	T	C	T	C	0.132323148416366	-0.0826971	NA	0.0888743	FALSE	FALSE	FALSE	Crohn's disease	8	113109756	0.0404	0.0405900886658133	20883	NA	NA	Crohn's disease || id:ieu-a-30	TRUE	reported	8	113109756	0.0293688423409055	genus.Enterorhabdus.id.820	TRUE	6.61974178472767e-06	inferred	VsivK9	textfile	18340	2	1	TRUE
597	rs10857113	C	T	C	T	-0.0944871178739033	0.0322959	NA	0.497426	FALSE	FALSE	FALSE	Crohn's disease	4	127347544	0.0231	0.162300179445627	20883	NA	NA	Crohn's disease || id:ieu-a-30	TRUE	reported	4	127347544	0.0162712062633221	genus.Enterorhabdus.id.820	TRUE	6.35969302373893e-09	inferred	VsivK9	textfile	18340	2	1	TRUE
598	rs11098863	T	A	T	A	-0.0966008311136557	0.0312018	NA	0.497711	FALSE	TRUE	TRUE	Crohn's disease	4	127336602	0.023	0.174900076727171	20883	NA	NA	Crohn's disease || id:ieu-a-30	TRUE	reported	4	127336602	0.0162677009585777	genus.Enterorhabdus.id.820	TRUE	2.88171692308224e-09	inferred	VsivK9	textfile	18340	2	1	FALSE
599	rs114731706	T	G	T	G	0.182308046162604	-0.0160989	NA	0.0625715	FALSE	FALSE	FALSE	Crohn's disease	2	19611953	0.0508	0.751500026089258	20883	NA	NA	Crohn's disease || id:ieu-a-30	TRUE	reported	2	19611953	0.0382297829422645	genus.Enterorhabdus.id.820	TRUE	1.8537809476422e-06	inferred	VsivK9	textfile	18340	2	1	TRUE
600	rs2051957	C	T	C	T	0.0843290622114626	-0.00119928	NA	0.255	FALSE	FALSE	FALSE	Crohn's disease	7	89709883	0.0272	0.964800011560695	20883	NA	NA	Crohn's disease || id:ieu-a-30	TRUE	reported	7	89709883	0.0189864047168004	genus.Enterorhabdus.id.820	TRUE	8.93132675765265e-06	inferred	VsivK9	textfile	18340	2	1	TRUE
601	rs3017103	A	G	A	G	0.0980897010721781	-0.0444954	NA	0.185004	FALSE	FALSE	FALSE	Crohn's disease	11	62174193	0.0299	0.136899858737529	20883	NA	NA	Crohn's disease || id:ieu-a-30	TRUE	reported	11	62174193	0.0208994560005481	genus.Enterorhabdus.id.820	TRUE	2.68689151980441e-06	inferred	VsivK9	textfile	18340	2	1	TRUE
602	rs73331712	T	C	T	C	0.261989511949039	0.0159029	NA	0.0532715	FALSE	FALSE	FALSE	Crohn's disease	12	69515102	0.0532	0.764599482954626	20883	NA	NA	Crohn's disease || id:ieu-a-30	TRUE	reported	12	69515102	0.0551230192058587	genus.Enterorhabdus.id.820	TRUE	2.00603897021263e-06	inferred	VsivK9	textfile	18340	2	1	TRUE
603	rs77655283	G	A	G	A	0.132987640708045	-0.0305971	NA	0.067715	FALSE	FALSE	FALSE	Crohn's disease	2	236439879	0.0466	0.511600546821274	20883	NA	NA	Crohn's disease || id:ieu-a-30	TRUE	reported	2	236439879	0.029830550883876	genus.Enterorhabdus.id.820	TRUE	8.26885275760324e-06	inferred	VsivK9	textfile	18340	2	1	TRUE
604	rs7923280	A	T	A	T	0.0860019069308143	-0.00910129	NA	0.37443	FALSE	TRUE	TRUE	Crohn's disease	10	20280612	0.0242	0.705699809177274	20883	NA	NA	Crohn's disease || id:ieu-a-30	TRUE	reported	10	20280612	0.0169148343566981	genus.Enterorhabdus.id.820	TRUE	3.68775862311961e-07	inferred	VsivK9	textfile	18340	2	1	FALSE
605	rs9470637	A	T	A	T	-0.0755512950299379	0.0219963	NA	0.370144	FALSE	TRUE	TRUE	Crohn's disease	6	37567189	0.0241	0.361599648800492	20883	NA	NA	Crohn's disease || id:ieu-a-30	TRUE	reported	6	37567189	0.0166262956142256	genus.Enterorhabdus.id.820	TRUE	5.51744782984932e-06	inferred	VsivK9	textfile	18340	2	1	FALSE
606	rs10099153	G	C	G	C	0.0680709340004486	0.0211011	NA	0.313285	FALSE	TRUE	TRUE	Crohn's disease	8	59485759	0.0246	0.390199761853307	20883	NA	NA	Crohn's disease || id:ieu-a-30	TRUE	reported	8	59485759	0.0143495184205943	phylum.Tenericutes.id.3919	TRUE	2.09768426957502e-06	inferred	0kujzG	textfile	18340	2	1	FALSE
607	rs10108398	G	A	G	A	0.0769142148997625	0.0239034	NA	0.267715	FALSE	FALSE	FALSE	Crohn's disease	8	59440824	0.0265	0.367900179732764	20883	NA	NA	Crohn's disease || id:ieu-a-30	TRUE	reported	8	59440824	0.0153952747324077	phylum.Tenericutes.id.3919	TRUE	5.85430435491848e-07	inferred	0kujzG	textfile	18340	2	1	TRUE
608	rs10111506	T	A	T	A	0.0690891950646987	0.0285024	NA	0.318856	FALSE	TRUE	TRUE	Crohn's disease	8	59454408	0.0245	0.244599745033768	20883	NA	NA	Crohn's disease || id:ieu-a-30	TRUE	reported	8	59454408	0.0142385121223165	phylum.Tenericutes.id.3919	TRUE	1.22052412578475e-06	inferred	0kujzG	textfile	18340	2	1	FALSE
609	rs10858094	T	C	T	C	-0.0659892989374521	0.0127978	NA	0.270859	FALSE	FALSE	FALSE	Crohn's disease	1	109950858	0.0257	0.618100364927362	20883	NA	NA	Crohn's disease || id:ieu-a-30	TRUE	reported	1	109950858	0.0149041596546168	phylum.Tenericutes.id.3919	TRUE	9.52980183181232e-06	inferred	0kujzG	textfile	18340	2	1	TRUE
610	rs11890098	A	G	A	G	0.074438030540635	-0.0300984	NA	0.236289	FALSE	FALSE	FALSE	Crohn's disease	2	157532549	0.027	0.264700035776495	20883	NA	NA	Crohn's disease || id:ieu-a-30	TRUE	reported	2	157532549	0.0153388579198131	phylum.Tenericutes.id.3919	TRUE	1.21665571197957e-06	inferred	0kujzG	textfile	18340	2	1	TRUE
611	rs12476593	G	C	G	C	0.0733315193243475	-0.0477039	NA	0.212004	FALSE	TRUE	TRUE	Crohn's disease	2	157502466	0.0284	0.0930593468389485	20883	NA	NA	Crohn's disease || id:ieu-a-30	TRUE	reported	2	157502466	0.0159290102153283	phylum.Tenericutes.id.3919	TRUE	4.15158518361363e-06	inferred	0kujzG	textfile	18340	2	1	FALSE
612	rs12566890	T	G	T	G	-0.101147131791056	-0.0677008	NA	0.0807303	FALSE	FALSE	FALSE	Crohn's disease	1	61850864	0.0462	0.142899924718774	20883	NA	NA	Crohn's disease || id:ieu-a-30	TRUE	reported	1	61850864	0.0230978446219969	phylum.Tenericutes.id.3919	TRUE	1.19185583647237e-05	inferred	0kujzG	textfile	18340	2	1	TRUE
613	rs12711448	C	T	C	T	-0.0678962336083203	0.0130042	NA	0.270144	FALSE	FALSE	FALSE	Crohn's disease	1	109937931	0.0257	0.612299634228712	20883	NA	NA	Crohn's disease || id:ieu-a-30	TRUE	reported	1	109937931	0.0149073491868745	phylum.Tenericutes.id.3919	TRUE	5.24984007452355e-06	inferred	0kujzG	textfile	18340	2	1	TRUE
614	rs17214486	C	A	C	A	0.0609899584807573	-0.0329027	NA	0.403859	FALSE	FALSE	FALSE	Crohn's disease	14	97159674	0.0235	0.161000045957008	20883	NA	NA	Crohn's disease || id:ieu-a-30	TRUE	reported	14	97159674	0.0135622625010862	phylum.Tenericutes.id.3919	TRUE	6.89079031851855e-06	inferred	0kujzG	textfile	18340	2	1	TRUE
615	rs2464826	A	C	A	C	0.0944239456748833	-0.0194989	NA	0.124715	FALSE	FALSE	FALSE	Crohn's disease	7	79490250	0.035	0.578199883726629	20883	NA	NA	Crohn's disease || id:ieu-a-30	TRUE	reported	7	79490250	0.0211806159720141	phylum.Tenericutes.id.3919	TRUE	8.27140645425401e-06	inferred	0kujzG	textfile	18340	2	1	TRUE
616	rs28537087	G	A	G	A	0.0820872695171535	0.0191013	NA	0.133	FALSE	FALSE	FALSE	Crohn's disease	15	95309676	0.035	0.584600254382471	20883	NA	NA	Crohn's disease || id:ieu-a-30	TRUE	reported	15	95309676	0.0188311675373549	phylum.Tenericutes.id.3919	TRUE	1.30588064411349e-05	inferred	0kujzG	textfile	18340	2	1	TRUE
617	rs3739327	A	G	A	G	0.0658356881586605	0.0217028	NA	0.325856	FALSE	FALSE	FALSE	Crohn's disease	8	59496052	0.0244	0.373200313589681	20883	NA	NA	Crohn's disease || id:ieu-a-30	TRUE	reported	8	59496052	0.0144204052641441	phylum.Tenericutes.id.3919	TRUE	4.98415924089818e-06	inferred	0kujzG	textfile	18340	2	1	TRUE
618	rs3768491	A	G	A	G	-0.0681051974734089	0.014997	NA	0.277144	FALSE	FALSE	FALSE	Crohn's disease	1	109965986	0.0257	0.558799488617567	20883	NA	NA	Crohn's disease || id:ieu-a-30	TRUE	reported	1	109965986	0.0149061101163454	phylum.Tenericutes.id.3919	TRUE	4.90185354026458e-06	inferred	0kujzG	textfile	18340	2	1	TRUE
619	rs4885016	T	C	T	C	-0.0819605672017853	-0.0208968	NA	0.165289	FALSE	FALSE	FALSE	Crohn's disease	13	73170489	0.0331	0.528300473582306	20883	NA	NA	Crohn's disease || id:ieu-a-30	TRUE	reported	13	73170489	0.0181627785653372	phylum.Tenericutes.id.3919	TRUE	6.40508191529851e-06	inferred	0kujzG	textfile	18340	2	1	TRUE
620	rs4970749	G	A	G	A	-0.0675793952028662	0.0102019	NA	0.272859	FALSE	FALSE	FALSE	Crohn's disease	1	109873573	0.0257	0.692100240252859	20883	NA	NA	Crohn's disease || id:ieu-a-30	TRUE	reported	1	109873573	0.0149076138896132	phylum.Tenericutes.id.3919	TRUE	5.80930682204262e-06	inferred	0kujzG	textfile	18340	2	1	TRUE
621	rs6043847	T	C	T	C	-0.114937169898503	0.058599	NA	0.0743824	FALSE	FALSE	FALSE	Crohn's disease	20	16259524	0.0442	0.185200007528386	20883	NA	NA	Crohn's disease || id:ieu-a-30	TRUE	reported	20	16259524	0.0248606017200305	phylum.Tenericutes.id.3919	TRUE	3.77745168527624e-06	inferred	0kujzG	textfile	18340	2	1	TRUE
622	rs638542	G	A	G	A	-0.0680361443074179	0.0156011	NA	0.273144	FALSE	FALSE	FALSE	Crohn's disease	1	109845252	0.0259	0.54759944588464	20883	NA	NA	Crohn's disease || id:ieu-a-30	TRUE	reported	1	109845252	0.0149555118473187	phylum.Tenericutes.id.3919	TRUE	5.38411806405999e-06	inferred	0kujzG	textfile	18340	2	1	TRUE
623	rs6664236	C	A	C	A	-0.0665521278578785	0.0164038	NA	0.272144	FALSE	FALSE	FALSE	Crohn's disease	1	109986672	0.0257	0.522100368815973	20883	NA	NA	Crohn's disease || id:ieu-a-30	TRUE	reported	1	109986672	0.0148764562413115	phylum.Tenericutes.id.3919	TRUE	7.68938926035167e-06	inferred	0kujzG	textfile	18340	2	1	TRUE
624	rs67374027	A	T	A	T	0.0752392327569186	-0.0347985	NA	0.233004	FALSE	TRUE	TRUE	Crohn's disease	2	157520186	0.0271	0.199900094764727	20883	NA	NA	Crohn's disease || id:ieu-a-30	TRUE	reported	2	157520186	0.0154766415661636	phylum.Tenericutes.id.3919	TRUE	1.1651708555898e-06	inferred	0kujzG	textfile	18340	2	1	FALSE
625	rs6867857	A	C	A	C	0.122004497793524	-0.0431998	NA	0.0742011	FALSE	FALSE	FALSE	Crohn's disease	5	148784624	0.054	0.42380004647439	20883	NA	NA	Crohn's disease || id:ieu-a-30	TRUE	reported	5	148784624	0.0268881721917301	phylum.Tenericutes.id.3919	TRUE	5.69308869418195e-06	inferred	0kujzG	textfile	18340	2	1	TRUE
626	rs72901605	T	C	T	C	-0.0841852374505514	-0.0386993	NA	0.194859	FALSE	FALSE	FALSE	Crohn's disease	11	47103877	0.0298	0.19450017660558	20883	NA	NA	Crohn's disease || id:ieu-a-30	TRUE	reported	11	47103877	0.0178119197664198	phylum.Tenericutes.id.3919	TRUE	2.28599692080953e-06	inferred	0kujzG	textfile	18340	2	1	TRUE
627	rs74603314	T	C	T	C	0.221639278654774	0.00679685	NA	0.0528292	FALSE	FALSE	FALSE	Crohn's disease	14	46519718	0.0541	0.900199982168932	20883	NA	NA	Crohn's disease || id:ieu-a-30	TRUE	reported	14	46519718	0.0462917653779854	phylum.Tenericutes.id.3919	TRUE	1.68554898916383e-06	inferred	0kujzG	textfile	18340	2	1	TRUE
628	rs78169027	A	G	A	G	-0.108282942959154	-0.0453008	NA	0.102144	FALSE	FALSE	FALSE	Crohn's disease	11	108439087	0.0412	0.272500309578251	20883	NA	NA	Crohn's disease || id:ieu-a-30	TRUE	reported	11	108439087	0.0237289149029042	phylum.Tenericutes.id.3919	TRUE	5.03478354599274e-06	inferred	0kujzG	textfile	18340	2	1	TRUE
629	rs7825996	T	A	T	A	0.0683137816277974	0.0159973	NA	0.314715	FALSE	TRUE	TRUE	Crohn's disease	8	59468651	0.0246	0.516199999752951	20883	NA	NA	Crohn's disease || id:ieu-a-30	TRUE	reported	8	59468651	0.0143453876583572	phylum.Tenericutes.id.3919	TRUE	1.91614444291895e-06	inferred	0kujzG	textfile	18340	2	1	FALSE
630	rs10099153	G	C	G	C	0.0680709340004486	0.0211011	NA	0.313285	FALSE	TRUE	TRUE	Crohn's disease	8	59485759	0.0246	0.390199761853307	20883	NA	NA	Crohn's disease || id:ieu-a-30	TRUE	reported	8	59485759	0.0143495184205943	class.Mollicutes.id.3920	TRUE	2.09768426957502e-06	inferred	JnOn9p	textfile	18340	2	1	FALSE
631	rs10108398	G	A	G	A	0.0769142148997625	0.0239034	NA	0.267715	FALSE	FALSE	FALSE	Crohn's disease	8	59440824	0.0265	0.367900179732764	20883	NA	NA	Crohn's disease || id:ieu-a-30	TRUE	reported	8	59440824	0.0153952747324077	class.Mollicutes.id.3920	TRUE	5.85430435491848e-07	inferred	JnOn9p	textfile	18340	2	1	TRUE
632	rs10111506	T	A	T	A	0.0690891950646987	0.0285024	NA	0.318856	FALSE	TRUE	TRUE	Crohn's disease	8	59454408	0.0245	0.244599745033768	20883	NA	NA	Crohn's disease || id:ieu-a-30	TRUE	reported	8	59454408	0.0142385121223165	class.Mollicutes.id.3920	TRUE	1.22052412578475e-06	inferred	JnOn9p	textfile	18340	2	1	FALSE
633	rs10858094	T	C	T	C	-0.0659892989374521	0.0127978	NA	0.270859	FALSE	FALSE	FALSE	Crohn's disease	1	109950858	0.0257	0.618100364927362	20883	NA	NA	Crohn's disease || id:ieu-a-30	TRUE	reported	1	109950858	0.0149041596546168	class.Mollicutes.id.3920	TRUE	9.52980183181232e-06	inferred	JnOn9p	textfile	18340	2	1	TRUE
634	rs11890098	A	G	A	G	0.074438030540635	-0.0300984	NA	0.236289	FALSE	FALSE	FALSE	Crohn's disease	2	157532549	0.027	0.264700035776495	20883	NA	NA	Crohn's disease || id:ieu-a-30	TRUE	reported	2	157532549	0.0153388579198131	class.Mollicutes.id.3920	TRUE	1.21665571197957e-06	inferred	JnOn9p	textfile	18340	2	1	TRUE
635	rs12476593	G	C	G	C	0.0733315193243475	-0.0477039	NA	0.212004	FALSE	TRUE	TRUE	Crohn's disease	2	157502466	0.0284	0.0930593468389485	20883	NA	NA	Crohn's disease || id:ieu-a-30	TRUE	reported	2	157502466	0.0159290102153283	class.Mollicutes.id.3920	TRUE	4.15158518361363e-06	inferred	JnOn9p	textfile	18340	2	1	FALSE
636	rs12566890	T	G	T	G	-0.101147131791056	-0.0677008	NA	0.0807303	FALSE	FALSE	FALSE	Crohn's disease	1	61850864	0.0462	0.142899924718774	20883	NA	NA	Crohn's disease || id:ieu-a-30	TRUE	reported	1	61850864	0.0230978446219969	class.Mollicutes.id.3920	TRUE	1.19185583647237e-05	inferred	JnOn9p	textfile	18340	2	1	TRUE
637	rs12711448	C	T	C	T	-0.0678962336083203	0.0130042	NA	0.270144	FALSE	FALSE	FALSE	Crohn's disease	1	109937931	0.0257	0.612299634228712	20883	NA	NA	Crohn's disease || id:ieu-a-30	TRUE	reported	1	109937931	0.0149073491868745	class.Mollicutes.id.3920	TRUE	5.24984007452355e-06	inferred	JnOn9p	textfile	18340	2	1	TRUE
638	rs17214486	C	A	C	A	0.0609899584807573	-0.0329027	NA	0.403859	FALSE	FALSE	FALSE	Crohn's disease	14	97159674	0.0235	0.161000045957008	20883	NA	NA	Crohn's disease || id:ieu-a-30	TRUE	reported	14	97159674	0.0135622625010862	class.Mollicutes.id.3920	TRUE	6.89079031851855e-06	inferred	JnOn9p	textfile	18340	2	1	TRUE
639	rs2464826	A	C	A	C	0.0944239456748833	-0.0194989	NA	0.124715	FALSE	FALSE	FALSE	Crohn's disease	7	79490250	0.035	0.578199883726629	20883	NA	NA	Crohn's disease || id:ieu-a-30	TRUE	reported	7	79490250	0.0211806159720141	class.Mollicutes.id.3920	TRUE	8.27140645425401e-06	inferred	JnOn9p	textfile	18340	2	1	TRUE
640	rs28537087	G	A	G	A	0.0820872695171535	0.0191013	NA	0.133	FALSE	FALSE	FALSE	Crohn's disease	15	95309676	0.035	0.584600254382471	20883	NA	NA	Crohn's disease || id:ieu-a-30	TRUE	reported	15	95309676	0.0188311675373549	class.Mollicutes.id.3920	TRUE	1.30588064411349e-05	inferred	JnOn9p	textfile	18340	2	1	TRUE
641	rs3739327	A	G	A	G	0.0658356881586605	0.0217028	NA	0.325856	FALSE	FALSE	FALSE	Crohn's disease	8	59496052	0.0244	0.373200313589681	20883	NA	NA	Crohn's disease || id:ieu-a-30	TRUE	reported	8	59496052	0.0144204052641441	class.Mollicutes.id.3920	TRUE	4.98415924089818e-06	inferred	JnOn9p	textfile	18340	2	1	TRUE
642	rs3768491	A	G	A	G	-0.0681051974734089	0.014997	NA	0.277144	FALSE	FALSE	FALSE	Crohn's disease	1	109965986	0.0257	0.558799488617567	20883	NA	NA	Crohn's disease || id:ieu-a-30	TRUE	reported	1	109965986	0.0149061101163454	class.Mollicutes.id.3920	TRUE	4.90185354026458e-06	inferred	JnOn9p	textfile	18340	2	1	TRUE
643	rs4885016	T	C	T	C	-0.0819605672017853	-0.0208968	NA	0.165289	FALSE	FALSE	FALSE	Crohn's disease	13	73170489	0.0331	0.528300473582306	20883	NA	NA	Crohn's disease || id:ieu-a-30	TRUE	reported	13	73170489	0.0181627785653372	class.Mollicutes.id.3920	TRUE	6.40508191529851e-06	inferred	JnOn9p	textfile	18340	2	1	TRUE
644	rs4970749	G	A	G	A	-0.0675793952028662	0.0102019	NA	0.272859	FALSE	FALSE	FALSE	Crohn's disease	1	109873573	0.0257	0.692100240252859	20883	NA	NA	Crohn's disease || id:ieu-a-30	TRUE	reported	1	109873573	0.0149076138896132	class.Mollicutes.id.3920	TRUE	5.80930682204262e-06	inferred	JnOn9p	textfile	18340	2	1	TRUE
645	rs6043847	T	C	T	C	-0.114937169898503	0.058599	NA	0.0743824	FALSE	FALSE	FALSE	Crohn's disease	20	16259524	0.0442	0.185200007528386	20883	NA	NA	Crohn's disease || id:ieu-a-30	TRUE	reported	20	16259524	0.0248606017200305	class.Mollicutes.id.3920	TRUE	3.77745168527624e-06	inferred	JnOn9p	textfile	18340	2	1	TRUE
646	rs638542	G	A	G	A	-0.0680361443074179	0.0156011	NA	0.273144	FALSE	FALSE	FALSE	Crohn's disease	1	109845252	0.0259	0.54759944588464	20883	NA	NA	Crohn's disease || id:ieu-a-30	TRUE	reported	1	109845252	0.0149555118473187	class.Mollicutes.id.3920	TRUE	5.38411806405999e-06	inferred	JnOn9p	textfile	18340	2	1	TRUE
647	rs6664236	C	A	C	A	-0.0665521278578785	0.0164038	NA	0.272144	FALSE	FALSE	FALSE	Crohn's disease	1	109986672	0.0257	0.522100368815973	20883	NA	NA	Crohn's disease || id:ieu-a-30	TRUE	reported	1	109986672	0.0148764562413115	class.Mollicutes.id.3920	TRUE	7.68938926035167e-06	inferred	JnOn9p	textfile	18340	2	1	TRUE
648	rs67374027	A	T	A	T	0.0752392327569186	-0.0347985	NA	0.233004	FALSE	TRUE	TRUE	Crohn's disease	2	157520186	0.0271	0.199900094764727	20883	NA	NA	Crohn's disease || id:ieu-a-30	TRUE	reported	2	157520186	0.0154766415661636	class.Mollicutes.id.3920	TRUE	1.1651708555898e-06	inferred	JnOn9p	textfile	18340	2	1	FALSE
649	rs6867857	A	C	A	C	0.122004497793524	-0.0431998	NA	0.0742011	FALSE	FALSE	FALSE	Crohn's disease	5	148784624	0.054	0.42380004647439	20883	NA	NA	Crohn's disease || id:ieu-a-30	TRUE	reported	5	148784624	0.0268881721917301	class.Mollicutes.id.3920	TRUE	5.69308869418195e-06	inferred	JnOn9p	textfile	18340	2	1	TRUE
650	rs72901605	T	C	T	C	-0.0841852374505514	-0.0386993	NA	0.194859	FALSE	FALSE	FALSE	Crohn's disease	11	47103877	0.0298	0.19450017660558	20883	NA	NA	Crohn's disease || id:ieu-a-30	TRUE	reported	11	47103877	0.0178119197664198	class.Mollicutes.id.3920	TRUE	2.28599692080953e-06	inferred	JnOn9p	textfile	18340	2	1	TRUE
651	rs74603314	T	C	T	C	0.221639278654774	0.00679685	NA	0.0528292	FALSE	FALSE	FALSE	Crohn's disease	14	46519718	0.0541	0.900199982168932	20883	NA	NA	Crohn's disease || id:ieu-a-30	TRUE	reported	14	46519718	0.0462917653779854	class.Mollicutes.id.3920	TRUE	1.68554898916383e-06	inferred	JnOn9p	textfile	18340	2	1	TRUE
652	rs78169027	A	G	A	G	-0.108282942959154	-0.0453008	NA	0.102144	FALSE	FALSE	FALSE	Crohn's disease	11	108439087	0.0412	0.272500309578251	20883	NA	NA	Crohn's disease || id:ieu-a-30	TRUE	reported	11	108439087	0.0237289149029042	class.Mollicutes.id.3920	TRUE	5.03478354599274e-06	inferred	JnOn9p	textfile	18340	2	1	TRUE
653	rs7825996	T	A	T	A	0.0683137816277974	0.0159973	NA	0.314715	FALSE	TRUE	TRUE	Crohn's disease	8	59468651	0.0246	0.516199999752951	20883	NA	NA	Crohn's disease || id:ieu-a-30	TRUE	reported	8	59468651	0.0143453876583572	class.Mollicutes.id.3920	TRUE	1.91614444291895e-06	inferred	JnOn9p	textfile	18340	2	1	FALSE
654	rs10105231	C	T	C	T	0.0551886505930227	-0.0105046	NA	0.408715	FALSE	FALSE	FALSE	Crohn's disease	8	79777873	0.0231	0.648199960154984	20883	NA	NA	Crohn's disease || id:ieu-a-30	TRUE	reported	8	79777873	0.0124059386712528	genus.Ruminiclostridium6.id.11356	TRUE	8.6445045397329e-06	inferred	YHbXt3	textfile	18340	2	1	TRUE
655	rs10829821	T	C	T	C	-0.0976059538879276	0.0919956	NA	0.0922975	FALSE	FALSE	FALSE	Crohn's disease	10	132651293	0.04	0.0214397639746196	20883	NA	NA	Crohn's disease || id:ieu-a-30	TRUE	reported	10	132651293	0.0216072406511905	genus.Ruminiclostridium6.id.11356	TRUE	6.26390825316478e-06	inferred	YHbXt3	textfile	18340	2	1	TRUE
656	rs116969552	A	G	A	G	-0.1668225027872	0.0399993	NA	0.0309578	FALSE	FALSE	FALSE	Crohn's disease	10	128214403	0.0766	0.601299717766919	20883	NA	NA	Crohn's disease || id:ieu-a-30	TRUE	reported	10	128214403	0.0376680557143363	genus.Ruminiclostridium6.id.11356	TRUE	9.47796314701862e-06	inferred	YHbXt3	textfile	18340	2	1	TRUE
657	rs11992182	A	C	A	C	0.062529930341326	-0.00780034	NA	0.279715	FALSE	FALSE	FALSE	Crohn's disease	8	79766499	0.0254	0.759199651390806	20883	NA	NA	Crohn's disease || id:ieu-a-30	TRUE	reported	8	79766499	0.0137875619071035	genus.Ruminiclostridium6.id.11356	TRUE	5.75374642120403e-06	inferred	YHbXt3	textfile	18340	2	1	TRUE
658	rs12362316	A	G	A	G	0.074358835272643	-0.00650109	NA	0.186715	FALSE	FALSE	FALSE	Crohn's disease	11	40275998	0.0298	0.826599998200053	20883	NA	NA	Crohn's disease || id:ieu-a-30	TRUE	reported	11	40275998	0.0154466062557239	genus.Ruminiclostridium6.id.11356	TRUE	1.4799286997695e-06	inferred	YHbXt3	textfile	18340	2	1	TRUE
659	rs1377110	A	G	A	G	0.062916170471092	0.000299955	NA	0.29757	FALSE	FALSE	FALSE	Crohn's disease	11	40260349	0.0253	0.991300008723175	20883	NA	NA	Crohn's disease || id:ieu-a-30	TRUE	reported	11	40260349	0.0132076055304238	genus.Ruminiclostridium6.id.11356	TRUE	1.90139263471067e-06	inferred	YHbXt3	textfile	18340	2	1	TRUE
660	rs1756364	G	T	G	T	0.0999189291243973	-0.0288012	NA	0.112144	FALSE	FALSE	FALSE	Crohn's disease	14	20954661	0.048	0.547799964785534	20883	NA	NA	Crohn's disease || id:ieu-a-30	TRUE	reported	14	20954661	0.0197168567338226	genus.Ruminiclostridium6.id.11356	TRUE	4.02671265408823e-07	inferred	YHbXt3	textfile	18340	2	1	TRUE
661	rs1871858	C	G	C	G	-0.105421540733283	0.0485044	NA	0.0702282	FALSE	TRUE	TRUE	Crohn's disease	15	61047117	0.0448	0.278299867779231	20883	NA	NA	Crohn's disease || id:ieu-a-30	TRUE	reported	15	61047117	0.0237274423196296	genus.Ruminiclostridium6.id.11356	TRUE	8.87042220942798e-06	inferred	YHbXt3	textfile	18340	2	1	FALSE
662	rs35362464	C	A	C	A	0.0720077226674009	-0.025697	NA	0.156574	FALSE	FALSE	FALSE	Crohn's disease	4	36478011	0.0318	0.419999719160426	20883	NA	NA	Crohn's disease || id:ieu-a-30	TRUE	reported	4	36478011	0.0165386726366777	genus.Ruminiclostridium6.id.11356	TRUE	1.33736882979976e-05	inferred	YHbXt3	textfile	18340	2	1	TRUE
663	rs56212330	A	G	A	G	0.0587450763226238	0.047599	NA	0.316996	FALSE	FALSE	FALSE	Crohn's disease	7	101268877	0.0253	0.0595799315598137	20883	NA	NA	Crohn's disease || id:ieu-a-30	TRUE	reported	7	101268877	0.0132077935398292	genus.Ruminiclostridium6.id.11356	TRUE	8.6770995217393e-06	inferred	YHbXt3	textfile	18340	2	1	TRUE
664	rs589368	G	A	G	A	-0.146726614492649	0.0517987	NA	0.057141	FALSE	FALSE	FALSE	Crohn's disease	11	86252317	0.049	0.291000007380018	20883	NA	NA	Crohn's disease || id:ieu-a-30	TRUE	reported	11	86252317	0.0330138463689556	genus.Ruminiclostridium6.id.11356	TRUE	8.81390343677653e-06	inferred	YHbXt3	textfile	18340	2	1	TRUE
665	rs61060922	T	G	T	G	0.159129692282063	-0.0551956	NA	0.0528729	FALSE	FALSE	FALSE	Crohn's disease	16	72136154	0.0514	0.282900034226588	20883	NA	NA	Crohn's disease || id:ieu-a-30	TRUE	reported	16	72136154	0.0322283439063059	genus.Ruminiclostridium6.id.11356	TRUE	7.91021652119813e-07	inferred	YHbXt3	textfile	18340	2	1	TRUE
666	rs663262	T	C	T	C	-0.134980385334964	0.0589008	NA	0.056969	FALSE	FALSE	FALSE	Crohn's disease	11	86179076	0.0489	0.228200189118859	20883	NA	NA	Crohn's disease || id:ieu-a-30	TRUE	reported	11	86179076	0.0310714500435414	genus.Ruminiclostridium6.id.11356	TRUE	1.3978838421602e-05	inferred	YHbXt3	textfile	18340	2	1	TRUE
667	rs67479537	T	C	T	C	0.118994190668879	0.00630011	NA	0.0646155	FALSE	FALSE	FALSE	Crohn's disease	19	10115515	0.0515	0.902900097664856	20883	NA	NA	Crohn's disease || id:ieu-a-30	TRUE	reported	19	10115515	0.0264870113216187	genus.Ruminiclostridium6.id.11356	TRUE	7.03757883216825e-06	inferred	YHbXt3	textfile	18340	2	1	TRUE
668	rs71414120	T	G	T	G	0.200894087069744	0.0284028	NA	0.0633996	FALSE	FALSE	FALSE	Crohn's disease	14	56938952	0.0512	0.579100580129888	20883	NA	NA	Crohn's disease || id:ieu-a-30	TRUE	reported	14	56938952	0.0406433976414504	genus.Ruminiclostridium6.id.11356	TRUE	7.6989991998571e-07	inferred	YHbXt3	textfile	18340	2	1	TRUE
669	rs72991535	T	G	T	G	0.13560389416614	0.0574006	NA	0.0607856	FALSE	FALSE	FALSE	Crohn's disease	18	76018244	0.0558	0.303500212857206	20883	NA	NA	Crohn's disease || id:ieu-a-30	TRUE	reported	18	76018244	0.0295174425830136	genus.Ruminiclostridium6.id.11356	TRUE	4.34775491520414e-06	inferred	YHbXt3	textfile	18340	2	1	TRUE
670	rs77193512	A	G	A	G	0.0736532650338658	-0.00930314	NA	0.188715	FALSE	FALSE	FALSE	Crohn's disease	11	40289063	0.0297	0.7533000564894	20883	NA	NA	Crohn's disease || id:ieu-a-30	TRUE	reported	11	40289063	0.0153163485044543	genus.Ruminiclostridium6.id.11356	TRUE	1.51838612079006e-06	inferred	YHbXt3	textfile	18340	2	1	TRUE
671	rs77898140	C	T	C	T	0.105563485222621	0.00359646	NA	0.06057	FALSE	FALSE	FALSE	Crohn's disease	1	240519417	0.0477	0.940100102425295	20883	NA	NA	Crohn's disease || id:ieu-a-30	TRUE	reported	1	240519417	0.0243900313533133	genus.Ruminiclostridium6.id.11356	TRUE	1.5037345931832e-05	inferred	YHbXt3	textfile	18340	2	1	TRUE
672	rs77968078	G	A	G	A	0.119199654897851	0.00700447	NA	0.061285	FALSE	FALSE	FALSE	Crohn's disease	1	240441766	0.0483	0.885399964031409	20883	NA	NA	Crohn's disease || id:ieu-a-30	TRUE	reported	1	240441766	0.0249703203412612	genus.Ruminiclostridium6.id.11356	TRUE	1.80913619566886e-06	inferred	YHbXt3	textfile	18340	2	1	TRUE
673	rs792058	G	A	G	A	0.0554233956083353	-0.014997	NA	0.433574	FALSE	FALSE	FALSE	Crohn's disease	2	5548605	0.028	0.590799337991361	20883	NA	NA	Crohn's disease || id:ieu-a-30	TRUE	reported	2	5548605	0.0125423179666955	genus.Ruminiclostridium6.id.11356	TRUE	9.9199163747373e-06	inferred	YHbXt3	textfile	18340	2	1	TRUE
674	rs7986731	C	G	C	G	-0.0612030069605364	-0.0101008	NA	0.289	FALSE	TRUE	TRUE	Crohn's disease	13	111680903	0.0251	0.688699868402692	20883	NA	NA	Crohn's disease || id:ieu-a-30	TRUE	reported	13	111680903	0.0135695278042505	genus.Ruminiclostridium6.id.11356	TRUE	6.47277855896002e-06	inferred	YHbXt3	textfile	18340	2	1	FALSE
675	rs79968172	G	A	G	A	0.116139597299243	-0.0145043	NA	0.06	FALSE	FALSE	FALSE	Crohn's disease	1	240503826	0.048	0.761700077883837	20883	NA	NA	Crohn's disease || id:ieu-a-30	TRUE	reported	1	240503826	0.0243083399913826	genus.Ruminiclostridium6.id.11356	TRUE	1.77252142934637e-06	inferred	YHbXt3	textfile	18340	2	1	TRUE
676	rs9555756	A	C	A	C	-0.0804138243839949	0.00139902	NA	0.150856	FALSE	FALSE	FALSE	Crohn's disease	13	111703249	0.0321	0.965999941244094	20883	NA	NA	Crohn's disease || id:ieu-a-30	TRUE	reported	13	111703249	0.0176691938878612	genus.Ruminiclostridium6.id.11356	TRUE	5.33725486079773e-06	inferred	YHbXt3	textfile	18340	2	1	TRUE
677	rs965686	C	T	C	T	0.0690511730962756	-0.0010994	NA	0.183715	FALSE	FALSE	FALSE	Crohn's disease	11	40247845	0.0301	0.970699933786554	20883	NA	NA	Crohn's disease || id:ieu-a-30	TRUE	reported	11	40247845	0.0154528322168462	genus.Ruminiclostridium6.id.11356	TRUE	7.87654302811795e-06	inferred	YHbXt3	textfile	18340	2	1	TRUE
678	rs1010560	C	A	C	A	0.0580232117643218	0.0272993	NA	0.282711	FALSE	FALSE	FALSE	Crohn's disease	1	30400301	0.0266	0.305699691180747	20883	NA	NA	Crohn's disease || id:ieu-a-30	TRUE	reported	1	30400301	0.0122721513591721	genus.Coprococcus1.id.11301	TRUE	2.2669850955949e-06	inferred	FHFAag	textfile	18340	2	1	TRUE
679	rs12794898	G	T	G	T	0.0903298537476982	-0.0172012	NA	0.083144	FALSE	FALSE	FALSE	Crohn's disease	11	124554061	0.0442	0.697000356130997	20883	NA	NA	Crohn's disease || id:ieu-a-30	TRUE	reported	11	124554061	0.0197212151417186	genus.Coprococcus1.id.11301	TRUE	4.64222532970202e-06	inferred	FHFAag	textfile	18340	2	1	TRUE
680	rs12886051	G	C	G	C	-0.0521782080135299	-0.0305971	NA	0.336004	FALSE	TRUE	TRUE	Crohn's disease	14	29898456	0.0248	0.218499777972292	20883	NA	NA	Crohn's disease || id:ieu-a-30	TRUE	reported	14	29898456	0.0118050628049533	genus.Coprococcus1.id.11301	TRUE	9.87074626428264e-06	inferred	FHFAag	textfile	18340	2	1	FALSE
681	rs1519491	T	C	T	C	0.049919694128204	-0.0185001	NA	0.411144	FALSE	FALSE	FALSE	Crohn's disease	2	22079770	0.0232	0.426399807544697	20883	NA	NA	Crohn's disease || id:ieu-a-30	TRUE	reported	2	22079770	0.0113557798094936	genus.Coprococcus1.id.11301	TRUE	1.10277969009031e-05	inferred	FHFAag	textfile	18340	2	1	TRUE
682	rs1576241	A	G	A	G	-0.0510343492786108	0.0057037	NA	0.461285	FALSE	FALSE	FALSE	Crohn's disease	6	72529277	0.0229	0.80230001440483	20883	NA	NA	Crohn's disease || id:ieu-a-30	TRUE	reported	6	72529277	0.0109534557904321	genus.Coprococcus1.id.11301	TRUE	3.17439530103624e-06	inferred	FHFAag	textfile	18340	2	1	TRUE
683	rs1762123	C	T	C	T	-0.0891532305119444	0.0579046	NA	0.05657	FALSE	FALSE	FALSE	Crohn's disease	6	150288094	0.054	0.284300091850151	20883	NA	NA	Crohn's disease || id:ieu-a-30	TRUE	reported	6	150288094	0.0198554094841176	genus.Coprococcus1.id.11301	TRUE	7.11820620168667e-06	inferred	FHFAag	textfile	18340	2	1	TRUE
684	rs2907920	A	G	A	G	0.0561173327022114	0.00610135	NA	0.269856	FALSE	FALSE	FALSE	Crohn's disease	19	2600717	0.0285	0.830399922552924	20883	NA	NA	Crohn's disease || id:ieu-a-30	TRUE	reported	19	2600717	0.0126823841028149	genus.Coprococcus1.id.11301	TRUE	9.65204072858427e-06	inferred	FHFAag	textfile	18340	2	1	TRUE
685	rs4277593	G	A	G	A	-0.0585649150583803	0.00820356	NA	0.47143	FALSE	FALSE	FALSE	Crohn's disease	20	4319420	0.0236	0.727399503025913	20883	NA	NA	Crohn's disease || id:ieu-a-30	TRUE	reported	20	4319420	0.0109913630016476	genus.Coprococcus1.id.11301	TRUE	9.91543756388393e-08	inferred	FHFAag	textfile	18340	2	1	TRUE
686	rs56405618	A	G	A	G	-0.0896300013528177	-0.0340016	NA	0.0977718	FALSE	FALSE	FALSE	Crohn's disease	4	174468316	0.0419	0.418099838697433	20883	NA	NA	Crohn's disease || id:ieu-a-30	TRUE	reported	4	174468316	0.0186508153481767	genus.Coprococcus1.id.11301	TRUE	1.54220165495701e-06	inferred	FHFAag	textfile	18340	2	1	TRUE
687	rs6084702	G	A	G	A	0.0523835152446235	-0.00229736	NA	0.369426	FALSE	FALSE	FALSE	Crohn's disease	20	4307661	0.0237	0.921199937867118	20883	NA	NA	Crohn's disease || id:ieu-a-30	TRUE	reported	20	4307661	0.0114724031182501	genus.Coprococcus1.id.11301	TRUE	4.97010807188672e-06	inferred	FHFAag	textfile	18340	2	1	TRUE
688	rs73031725	T	C	T	C	0.167590996187699	-0.0248974	NA	0.0484996	FALSE	FALSE	FALSE	Crohn's disease	11	134622282	0.0537	0.64210048802531	20883	NA	NA	Crohn's disease || id:ieu-a-30	TRUE	reported	11	134622282	0.0355223810337236	genus.Coprococcus1.id.11301	TRUE	2.3829305808975e-06	inferred	FHFAag	textfile	18340	2	1	TRUE
689	rs73167075	T	C	T	C	0.0573137029393281	-0.0499048	NA	0.240148	FALSE	FALSE	FALSE	Crohn's disease	3	165693143	0.0269	0.0642007349847167	20883	NA	NA	Crohn's disease || id:ieu-a-30	TRUE	reported	3	165693143	0.0127573096290727	genus.Coprococcus1.id.11301	TRUE	7.03533261522626e-06	inferred	FHFAag	textfile	18340	2	1	TRUE
690	rs74101919	T	C	T	C	-0.0718988506139327	-0.0136021	NA	0.181144	FALSE	FALSE	FALSE	Crohn's disease	1	95424321	0.0297	0.645899576816267	20883	NA	NA	Crohn's disease || id:ieu-a-30	TRUE	reported	1	95424321	0.0144651148207908	genus.Coprococcus1.id.11301	TRUE	6.67805235349307e-07	inferred	FHFAag	textfile	18340	2	1	TRUE
691	rs7784490	C	G	C	G	-0.0518542549566359	0.0150955	NA	0.380285	FALSE	TRUE	TRUE	Crohn's disease	7	132556835	0.0234	0.518800038928961	20883	NA	NA	Crohn's disease || id:ieu-a-30	TRUE	reported	7	132556835	0.011313592973607	genus.Coprococcus1.id.11301	TRUE	4.575660874955e-06	inferred	FHFAag	textfile	18340	2	1	FALSE
692	rs946513	C	T	C	T	0.20589892259567	0.0176956	NA	0.0649999999999999	FALSE	FALSE	FALSE	Crohn's disease	10	15913820	0.054	0.743599347480237	20883	NA	NA	Crohn's disease || id:ieu-a-30	TRUE	reported	10	15913820	0.0460017959174333	genus.Coprococcus1.id.11301	TRUE	7.60940888768093e-06	inferred	FHFAag	textfile	18340	2	1	TRUE
693	rs10111899	T	C	T	C	-0.0548297946949662	0.00970278	NA	0.295426	FALSE	FALSE	FALSE	Crohn's disease	8	115160378	0.0249	0.69520037867424	20883	NA	NA	Crohn's disease || id:ieu-a-30	TRUE	reported	8	115160378	0.012086903099218	class.Gammaproteobacteria.id.3303	TRUE	5.72502637059126e-06	inferred	Mv3tGS	textfile	18340	2	1	TRUE
694	rs11181912	G	A	G	A	-0.0579152552119798	0.0263029	NA	0.327141	FALSE	FALSE	FALSE	Crohn's disease	12	43572952	0.0244	0.281300173481256	20883	NA	NA	Crohn's disease || id:ieu-a-30	TRUE	reported	12	43572952	0.0118796362656339	class.Gammaproteobacteria.id.3303	TRUE	1.08714380267477e-06	inferred	Mv3tGS	textfile	18340	2	1	TRUE
695	rs12404135	A	G	A	G	-0.0788842681592536	-0.0494004	NA	0.13843	FALSE	FALSE	FALSE	Crohn's disease	1	186502694	0.0332	0.13619996626263	20883	NA	NA	Crohn's disease || id:ieu-a-30	TRUE	reported	1	186502694	0.0172415055395759	class.Gammaproteobacteria.id.3303	TRUE	4.75642435422164e-06	inferred	Mv3tGS	textfile	18340	2	1	TRUE
696	rs12550281	G	A	G	A	0.0524628715224346	0.0181029	NA	0.38257	FALSE	FALSE	FALSE	Crohn's disease	8	115135348	0.0232	0.435099916552802	20883	NA	NA	Crohn's disease || id:ieu-a-30	TRUE	reported	8	115135348	0.0116620925639148	class.Gammaproteobacteria.id.3303	TRUE	6.84084358990173e-06	inferred	Mv3tGS	textfile	18340	2	1	TRUE
697	rs1399856	A	C	A	C	0.0539136388907006	0.0184979	NA	0.38157	FALSE	FALSE	FALSE	Crohn's disease	8	115146828	0.0232	0.425399524378108	20883	NA	NA	Crohn's disease || id:ieu-a-30	TRUE	reported	8	115146828	0.0116716801122996	class.Gammaproteobacteria.id.3303	TRUE	3.85251975321175e-06	inferred	Mv3tGS	textfile	18340	2	1	TRUE
698	rs2234691	T	C	T	C	0.0762905320606657	-0.0180011	NA	0.13657	FALSE	FALSE	FALSE	Crohn's disease	10	48385682	0.035	0.607400297085458	20883	NA	NA	Crohn's disease || id:ieu-a-30	TRUE	reported	10	48385682	0.017196192450911	class.Gammaproteobacteria.id.3303	TRUE	9.14426123032521e-06	inferred	Mv3tGS	textfile	18340	2	1	TRUE
699	rs4281140	T	G	T	G	0.0532900806645086	0.0239997	NA	0.381856	FALSE	FALSE	FALSE	Crohn's disease	8	115096217	0.0232	0.302199679911118	20883	NA	NA	Crohn's disease || id:ieu-a-30	TRUE	reported	8	115096217	0.0116714532747434	class.Gammaproteobacteria.id.3303	TRUE	4.97479341876892e-06	inferred	Mv3tGS	textfile	18340	2	1	TRUE
700	rs60188538	T	C	T	C	0.0631025294777443	-0.00979784	NA	0.175856	FALSE	FALSE	FALSE	Crohn's disease	2	167920163	0.0306	0.748800283230315	20883	NA	NA	Crohn's disease || id:ieu-a-30	TRUE	reported	2	167920163	0.0143677789694054	class.Gammaproteobacteria.id.3303	TRUE	1.12339881494266e-05	inferred	Mv3tGS	textfile	18340	2	1	TRUE
701	rs6469506	T	A	T	A	0.05414241613897	0.0153979	NA	0.382285	FALSE	TRUE	TRUE	Crohn's disease	8	115123937	0.0233	0.508899471673461	20883	NA	NA	Crohn's disease || id:ieu-a-30	TRUE	reported	8	115123937	0.0116333069341892	class.Gammaproteobacteria.id.3303	TRUE	3.25420262541531e-06	inferred	Mv3tGS	textfile	18340	2	1	FALSE
702	rs6706173	A	C	A	C	0.0742509648657476	-0.0160989	NA	0.169856	FALSE	FALSE	FALSE	Crohn's disease	2	167986992	0.0304	0.597099902134061	20883	NA	NA	Crohn's disease || id:ieu-a-30	TRUE	reported	2	167986992	0.0146392338141419	class.Gammaproteobacteria.id.3303	TRUE	3.93547434866918e-07	inferred	Mv3tGS	textfile	18340	2	1	TRUE
703	rs6984998	T	C	T	C	-0.055811147493999	0.00179838	NA	0.290856	FALSE	FALSE	FALSE	Crohn's disease	8	115175017	0.025	0.941999993942151	20883	NA	NA	Crohn's disease || id:ieu-a-30	TRUE	reported	8	115175017	0.0121384073271043	class.Gammaproteobacteria.id.3303	TRUE	4.26776731870643e-06	inferred	Mv3tGS	textfile	18340	2	1	TRUE
704	rs75101789	C	T	C	T	0.0729012009731706	-0.0235993	NA	0.133144	FALSE	FALSE	FALSE	Crohn's disease	3	18615903	0.0337	0.483499467376449	20883	NA	NA	Crohn's disease || id:ieu-a-30	TRUE	reported	3	18615903	0.0163002524599511	class.Gammaproteobacteria.id.3303	TRUE	7.73476416616704e-06	inferred	Mv3tGS	textfile	18340	2	1	TRUE
705	rs7572454	A	G	A	G	0.0720097475659935	-0.0120017	NA	0.169856	FALSE	FALSE	FALSE	Crohn's disease	2	167966172	0.0306	0.696400380923888	20883	NA	NA	Crohn's disease || id:ieu-a-30	TRUE	reported	2	167966172	0.0143427736811356	class.Gammaproteobacteria.id.3303	TRUE	5.1502510180562e-07	inferred	Mv3tGS	textfile	18340	2	1	TRUE
706	rs7589167	T	C	T	C	0.0669374554679744	-0.00190181	NA	0.162426	FALSE	FALSE	FALSE	Crohn's disease	2	167951368	0.031	0.950700013331503	20883	NA	NA	Crohn's disease || id:ieu-a-30	TRUE	reported	2	167951368	0.014780057978001	class.Gammaproteobacteria.id.3303	TRUE	5.92905839750543e-06	inferred	Mv3tGS	textfile	18340	2	1	TRUE
707	rs79795896	A	G	A	G	-0.15920991860359	-0.010697	NA	0.0477722	FALSE	FALSE	FALSE	Crohn's disease	18	48185248	0.0562	0.848800056887163	20883	NA	NA	Crohn's disease || id:ieu-a-30	TRUE	reported	18	48185248	0.0351373096390966	class.Gammaproteobacteria.id.3303	TRUE	5.86832441046054e-06	inferred	Mv3tGS	textfile	18340	2	1	TRUE
708	rs9973122	T	A	T	A	0.0740613874685007	-0.0535029	NA	0.13843	FALSE	TRUE	TRUE	Crohn's disease	18	75633634	0.0363	0.140900002235561	20883	NA	NA	Crohn's disease || id:ieu-a-30	TRUE	reported	18	75633634	0.0162596356116562	class.Gammaproteobacteria.id.3303	TRUE	5.2404782295963e-06	inferred	Mv3tGS	textfile	18340	2	1	FALSE
709	rs10119172	C	G	C	G	-0.0678535907113246	0.0147999	NA	0.168856	FALSE	TRUE	TRUE	Crohn's disease	9	2233969	0.0308	0.632100305170475	20883	NA	NA	Crohn's disease || id:ieu-a-30	TRUE	reported	9	2233969	0.0145537704410103	genus.Parabacteroides.id.954	TRUE	3.12742248704733e-06	inferred	rHEqOa	textfile	18340	2	1	FALSE
710	rs114567323	T	C	T	C	0.18647778419286	0.0540999	NA	0.0570993	FALSE	FALSE	FALSE	Crohn's disease	3	52354847	0.0596	0.363800255720927	20883	NA	NA	Crohn's disease || id:ieu-a-30	TRUE	reported	3	52354847	0.0405199361255589	genus.Parabacteroides.id.954	TRUE	4.18203408391863e-06	inferred	rHEqOa	textfile	18340	2	1	TRUE
711	rs115602804	G	A	G	A	0.103080129925596	0.0203048	NA	0.059	FALSE	FALSE	FALSE	Crohn's disease	3	191572365	0.049	0.679499278609558	20883	NA	NA	Crohn's disease || id:ieu-a-30	TRUE	reported	3	191572365	0.0222735796039486	genus.Parabacteroides.id.954	TRUE	3.69373811745905e-06	inferred	rHEqOa	textfile	18340	2	1	TRUE
712	rs11965579	G	C	G	C	0.162823949594514	0.0278955	NA	0.033285	FALSE	TRUE	TRUE	Crohn's disease	6	165969505	0.0695	0.687899509848009	20883	NA	NA	Crohn's disease || id:ieu-a-30	TRUE	reported	6	165969505	0.0381863213124522	genus.Parabacteroides.id.954	TRUE	2.00858894347437e-05	inferred	rHEqOa	textfile	18340	2	1	FALSE
713	rs17141986	G	C	G	C	0.0500302863613309	-0.0231011	NA	0.404574	FALSE	TRUE	TRUE	Crohn's disease	16	7045276	0.025	0.356100021585811	20883	NA	NA	Crohn's disease || id:ieu-a-30	TRUE	reported	16	7045276	0.011145925160689	genus.Parabacteroides.id.954	TRUE	7.16720414865965e-06	inferred	rHEqOa	textfile	18340	2	1	FALSE
714	rs3860755	G	C	G	C	0.0558783809150391	-0.00269636	NA	0.301144	FALSE	TRUE	TRUE	Crohn's disease	5	169360155	0.0258	0.915499897470892	20883	NA	NA	Crohn's disease || id:ieu-a-30	TRUE	reported	5	169360155	0.0116624537672989	genus.Parabacteroides.id.954	TRUE	1.65699457047803e-06	inferred	rHEqOa	textfile	18340	2	1	FALSE
715	rs4236095	G	A	G	A	0.0761960851351287	-0.0036035	NA	0.146	FALSE	FALSE	FALSE	Crohn's disease	6	47368687	0.0325	0.910799953981042	20883	NA	NA	Crohn's disease || id:ieu-a-30	TRUE	reported	6	47368687	0.015704150896379	genus.Parabacteroides.id.954	TRUE	1.22240484786639e-06	inferred	rHEqOa	textfile	18340	2	1	TRUE
716	rs60884758	C	T	C	T	-0.0702666597512575	0.0180011	NA	0.175141	FALSE	FALSE	FALSE	Crohn's disease	9	2217340	0.0303	0.551700020379064	20883	NA	NA	Crohn's disease || id:ieu-a-30	TRUE	reported	9	2217340	0.01422488437102	genus.Parabacteroides.id.954	TRUE	7.82428995725001e-07	inferred	rHEqOa	textfile	18340	2	1	TRUE
717	rs6657302	T	C	T	C	-0.104519671107329	-0.0110003	NA	0.0583148	FALSE	FALSE	FALSE	Crohn's disease	1	85585609	0.0493	0.823299970784099	20883	NA	NA	Crohn's disease || id:ieu-a-30	TRUE	reported	1	85585609	0.022552115930347	genus.Parabacteroides.id.954	TRUE	3.57656332538147e-06	inferred	rHEqOa	textfile	18340	2	1	TRUE
718	rs72893646	A	T	A	T	-0.0715594221735389	0.0291995	NA	0.14757	FALSE	TRUE	TRUE	Crohn's disease	2	38037203	0.0319	0.35929982030255	20883	NA	NA	Crohn's disease || id:ieu-a-30	TRUE	reported	2	38037203	0.0156667765507473	genus.Parabacteroides.id.954	TRUE	4.93362321376344e-06	inferred	rHEqOa	textfile	18340	2	1	FALSE
719	rs7298818	C	T	C	T	0.0888831512894161	-0.0580991	NA	0.076859	FALSE	FALSE	FALSE	Crohn's disease	12	56396953	0.0431	0.177200115244323	20883	NA	NA	Crohn's disease || id:ieu-a-30	TRUE	reported	12	56396953	0.0200901897515793	genus.Parabacteroides.id.954	TRUE	9.6797328274187e-06	inferred	rHEqOa	textfile	18340	2	1	TRUE
720	rs9580476	C	T	C	T	-0.10759295541825	-0.0349037	NA	0.079144	FALSE	FALSE	FALSE	Crohn's disease	13	23528685	0.0454	0.442700487273243	20883	NA	NA	Crohn's disease || id:ieu-a-30	TRUE	reported	13	23528685	0.0248770785599242	genus.Parabacteroides.id.954	TRUE	1.52543248566445e-05	inferred	rHEqOa	textfile	18340	2	1	TRUE
721	rs10119172	C	G	C	G	-0.0737324059921363	0.0147999	NA	0.168856	FALSE	TRUE	TRUE	Crohn's disease	9	2233969	0.0308	0.632100305170475	20883	NA	NA	Crohn's disease || id:ieu-a-30	TRUE	reported	9	2233969	0.014258992688359	family.Porphyromonadaceae.id.943	TRUE	2.32918447211431e-07	inferred	5XQeUV	textfile	18340	2	1	FALSE
722	rs1029811	T	G	T	G	0.0673309969415822	-0.00619918	NA	0.155	FALSE	FALSE	FALSE	Crohn's disease	7	69037529	0.0313	0.843200004138448	20883	NA	NA	Crohn's disease || id:ieu-a-30	TRUE	reported	7	69037529	0.0145461699591776	family.Porphyromonadaceae.id.943	TRUE	3.67829163848123e-06	inferred	5XQeUV	textfile	18340	2	1	TRUE
723	rs10858364	G	T	G	T	0.0553159862566266	0.0414993	NA	0.271426	FALSE	FALSE	FALSE	Crohn's disease	9	138076081	0.0323	0.199199846762409	20883	NA	NA	Crohn's disease || id:ieu-a-30	TRUE	reported	9	138076081	0.0120849921141003	family.Porphyromonadaceae.id.943	TRUE	4.71136480892395e-06	inferred	5XQeUV	textfile	18340	2	1	TRUE
724	rs10965204	A	G	A	G	-0.0642227924836621	0.00479847	NA	0.212	FALSE	FALSE	FALSE	Crohn's disease	9	2206297	0.0302	0.872799924475044	20883	NA	NA	Crohn's disease || id:ieu-a-30	TRUE	reported	9	2206297	0.0132336180827421	family.Porphyromonadaceae.id.943	TRUE	1.21605654562934e-06	inferred	5XQeUV	textfile	18340	2	1	TRUE
725	rs115602804	G	A	G	A	0.0954653909229281	0.0203048	NA	0.059	FALSE	FALSE	FALSE	Crohn's disease	3	191572365	0.049	0.679499278609558	20883	NA	NA	Crohn's disease || id:ieu-a-30	TRUE	reported	3	191572365	0.0218060574636563	family.Porphyromonadaceae.id.943	TRUE	1.19811871949655e-05	inferred	5XQeUV	textfile	18340	2	1	TRUE
726	rs12698860	A	G	A	G	0.0771826394850884	-0.0316042	NA	0.114144	FALSE	FALSE	FALSE	Crohn's disease	7	69613866	0.0357	0.375399768096798	20883	NA	NA	Crohn's disease || id:ieu-a-30	TRUE	reported	7	69613866	0.0170205754338872	family.Porphyromonadaceae.id.943	TRUE	5.76944738603082e-06	inferred	5XQeUV	textfile	18340	2	1	TRUE
727	rs12698889	A	G	A	G	0.0748429428486585	-0.0398017	NA	0.119859	FALSE	FALSE	FALSE	Crohn's disease	7	69745333	0.0354	0.26050016337063	20883	NA	NA	Crohn's disease || id:ieu-a-30	TRUE	reported	7	69745333	0.0166928575920454	family.Porphyromonadaceae.id.943	TRUE	7.34179650471695e-06	inferred	5XQeUV	textfile	18340	2	1	TRUE
728	rs13221186	C	G	C	G	0.0880731195521267	-0.0329985	NA	0.092444	FALSE	TRUE	TRUE	Crohn's disease	7	69402376	0.0399	0.409200353294031	20883	NA	NA	Crohn's disease || id:ieu-a-30	TRUE	reported	7	69402376	0.0186548381782723	family.Porphyromonadaceae.id.943	TRUE	2.34463584543792e-06	inferred	5XQeUV	textfile	18340	2	1	FALSE
729	rs17065783	A	G	A	G	-0.059132993747896	-0.00640044	NA	0.245	FALSE	FALSE	FALSE	Crohn's disease	3	62035586	0.0263	0.807899984873917	20883	NA	NA	Crohn's disease || id:ieu-a-30	TRUE	reported	3	62035586	0.0122235150488895	family.Porphyromonadaceae.id.943	TRUE	1.31388300574326e-06	inferred	5XQeUV	textfile	18340	2	1	TRUE
730	rs17140890	C	T	C	T	0.0706213906041469	-0.0160013	NA	0.14443	FALSE	FALSE	FALSE	Crohn's disease	7	69240249	0.0321	0.618799565385117	20883	NA	NA	Crohn's disease || id:ieu-a-30	TRUE	reported	7	69240249	0.0150690016353058	family.Porphyromonadaceae.id.943	TRUE	2.77870486587257e-06	inferred	5XQeUV	textfile	18340	2	1	TRUE
731	rs1980561	A	G	A	G	-0.0485288955203291	0.0454035	NA	0.367137	FALSE	FALSE	FALSE	Crohn's disease	14	63386516	0.0236	0.0536994700809239	20883	NA	NA	Crohn's disease || id:ieu-a-30	TRUE	reported	14	63386516	0.0109283774988611	family.Porphyromonadaceae.id.943	TRUE	8.96953448527669e-06	inferred	5XQeUV	textfile	18340	2	1	TRUE
732	rs2851493	T	G	T	G	0.0661170837422893	-0.00619918	NA	0.155	FALSE	FALSE	FALSE	Crohn's disease	7	69048815	0.0313	0.842900089595908	20883	NA	NA	Crohn's disease || id:ieu-a-30	TRUE	reported	7	69048815	0.0145466746762477	family.Porphyromonadaceae.id.943	TRUE	5.48913921088782e-06	inferred	5XQeUV	textfile	18340	2	1	TRUE
733	rs28868966	T	C	T	C	-0.0526880785372745	0.0247024	NA	0.273426	FALSE	FALSE	FALSE	Crohn's disease	4	149855035	0.0254	0.330900177406871	20883	NA	NA	Crohn's disease || id:ieu-a-30	TRUE	reported	4	149855035	0.0117490989512561	family.Porphyromonadaceae.id.943	TRUE	7.31071537334998e-06	inferred	5XQeUV	textfile	18340	2	1	TRUE
734	rs3111851	C	G	C	G	0.0581896145978786	0.00019998	NA	0.23343	FALSE	TRUE	TRUE	Crohn's disease	3	189854046	0.0271	0.993499996692484	20883	NA	NA	Crohn's disease || id:ieu-a-30	TRUE	reported	3	189854046	0.0121147145760472	family.Porphyromonadaceae.id.943	TRUE	1.56135765294297e-06	inferred	5XQeUV	textfile	18340	2	1	FALSE
735	rs34701787	T	C	T	C	0.0787769005424567	-0.0248974	NA	0.11443	FALSE	FALSE	FALSE	Crohn's disease	7	69264273	0.0356	0.484699977988159	20883	NA	NA	Crohn's disease || id:ieu-a-30	TRUE	reported	7	69264273	0.0170446299262786	family.Porphyromonadaceae.id.943	TRUE	3.80421464732573e-06	inferred	5XQeUV	textfile	18340	2	1	TRUE
736	rs35233670	T	C	T	C	-0.0473575605409452	-0.037297	NA	0.444004	FALSE	FALSE	FALSE	Crohn's disease	17	63750903	0.023	0.104700076741103	20883	NA	NA	Crohn's disease || id:ieu-a-30	TRUE	reported	17	63750903	0.0106019564265726	family.Porphyromonadaceae.id.943	TRUE	7.93723480823212e-06	inferred	5XQeUV	textfile	18340	2	1	TRUE
737	rs35961441	A	C	A	C	0.091525668808807	-0.0185001	NA	0.0817859	FALSE	FALSE	FALSE	Crohn's disease	1	240929774	0.042	0.660200729689085	20883	NA	NA	Crohn's disease || id:ieu-a-30	TRUE	reported	1	240929774	0.0207305673556493	family.Porphyromonadaceae.id.943	TRUE	1.01005171755847e-05	inferred	5XQeUV	textfile	18340	2	1	TRUE
738	rs60884758	C	T	C	T	-0.0705762411299985	0.0180011	NA	0.175141	FALSE	FALSE	FALSE	Crohn's disease	9	2217340	0.0303	0.551700020379064	20883	NA	NA	Crohn's disease || id:ieu-a-30	TRUE	reported	9	2217340	0.0139390225142896	family.Porphyromonadaceae.id.943	TRUE	4.12248636899059e-07	inferred	5XQeUV	textfile	18340	2	1	TRUE
739	rs6953849	A	G	A	G	0.071814890693422	-0.0164953	NA	0.14543	FALSE	FALSE	FALSE	Crohn's disease	7	69251692	0.0322	0.606899807865504	20883	NA	NA	Crohn's disease || id:ieu-a-30	TRUE	reported	7	69251692	0.0150724268262847	family.Porphyromonadaceae.id.943	TRUE	1.89178489669204e-06	inferred	5XQeUV	textfile	18340	2	1	TRUE
740	rs7788868	A	G	A	G	0.0757284410671811	-0.0367988	NA	0.115144	FALSE	FALSE	FALSE	Crohn's disease	7	69598198	0.0356	0.300800116415462	20883	NA	NA	Crohn's disease || id:ieu-a-30	TRUE	reported	7	69598198	0.0169644568508101	family.Porphyromonadaceae.id.943	TRUE	8.0463369372466e-06	inferred	5XQeUV	textfile	18340	2	1	TRUE
741	rs9580476	C	T	C	T	-0.110348796357264	-0.0349037	NA	0.079144	FALSE	FALSE	FALSE	Crohn's disease	13	23528685	0.0454	0.442700487273243	20883	NA	NA	Crohn's disease || id:ieu-a-30	TRUE	reported	13	23528685	0.0243845688798036	family.Porphyromonadaceae.id.943	TRUE	6.02946108531796e-06	inferred	5XQeUV	textfile	18340	2	1	TRUE
742	rs10120177	A	C	A	C	-0.170138625657372	-0.0620988	NA	0.160859	FALSE	FALSE	FALSE	Crohn's disease	9	112717266	0.0319	0.051809571452934	20883	NA	NA	Crohn's disease || id:ieu-a-30	TRUE	reported	9	112717266	0.0341061819376751	genus.RikenellaceaeRC9gutgroup.id.11191	TRUE	6.08504927063801e-07	inferred	L5At9S	textfile	18340	2	1	TRUE
743	rs10895318	G	A	G	A	0.113314514323285	0.0101008	NA	0.45357	FALSE	FALSE	FALSE	Crohn's disease	11	102446423	0.0227	0.655500458801499	20883	NA	NA	Crohn's disease || id:ieu-a-30	TRUE	reported	11	102446423	0.0246804808285986	genus.RikenellaceaeRC9gutgroup.id.11191	TRUE	4.40577225188294e-06	inferred	L5At9S	textfile	18340	2	1	TRUE
744	rs11597218	T	C	T	C	0.113569125199379	0.0248975	NA	0.416715	FALSE	FALSE	FALSE	Crohn's disease	10	135038088	0.0246	0.312000291659946	20883	NA	NA	Crohn's disease || id:ieu-a-30	TRUE	reported	10	135038088	0.0251645081646165	genus.RikenellaceaeRC9gutgroup.id.11191	TRUE	6.3896660029834e-06	inferred	L5At9S	textfile	18340	2	1	TRUE
745	rs12501673	A	G	A	G	0.116395370999367	0.0225049	NA	0.337856	FALSE	FALSE	FALSE	Crohn's disease	4	163830516	0.0251	0.370099927483081	20883	NA	NA	Crohn's disease || id:ieu-a-30	TRUE	reported	4	163830516	0.0262253437141016	genus.RikenellaceaeRC9gutgroup.id.11191	TRUE	9.06813691123835e-06	inferred	L5At9S	textfile	18340	2	1	TRUE
746	rs13223944	T	C	T	C	-0.117416169700005	-0.013298	NA	0.334856	FALSE	FALSE	FALSE	Crohn's disease	7	73278482	0.025	0.593400625816662	20883	NA	NA	Crohn's disease || id:ieu-a-30	TRUE	reported	7	73278482	0.0265523229401388	genus.RikenellaceaeRC9gutgroup.id.11191	TRUE	9.77608113273329e-06	inferred	L5At9S	textfile	18340	2	1	TRUE
747	rs17032291	T	C	T	C	-0.169578595043393	-0.063302	NA	0.148289	FALSE	FALSE	FALSE	Crohn's disease	4	155865671	0.0364	0.0817203089786644	20883	NA	NA	Crohn's disease || id:ieu-a-30	TRUE	reported	4	155865671	0.036825125641401	genus.RikenellaceaeRC9gutgroup.id.11191	TRUE	4.12525529365547e-06	inferred	L5At9S	textfile	18340	2	1	TRUE
748	rs17582787	A	G	A	G	-0.15773939488743	-0.0827948	NA	0.139148	FALSE	FALSE	FALSE	Crohn's disease	4	149562638	0.0342	0.0155700497412465	20883	NA	NA	Crohn's disease || id:ieu-a-30	TRUE	reported	4	149562638	0.033992443905149	genus.RikenellaceaeRC9gutgroup.id.11191	TRUE	3.47692937102622e-06	inferred	L5At9S	textfile	18340	2	1	TRUE
749	rs2074881	T	C	T	C	-0.142235955785729	-0.0370998	NA	0.173715	FALSE	FALSE	FALSE	Crohn's disease	19	1970021	0.0334	0.267199720797203	20883	NA	NA	Crohn's disease || id:ieu-a-30	TRUE	reported	19	1970021	0.032390968357033	genus.RikenellaceaeRC9gutgroup.id.11191	TRUE	1.12715016280613e-05	inferred	L5At9S	textfile	18340	2	1	TRUE
750	rs2479314	C	T	C	T	-0.18037402698152	-0.0592967	NA	0.10843	FALSE	FALSE	FALSE	Crohn's disease	9	112632977	0.0373	0.112100099996948	20883	NA	NA	Crohn's disease || id:ieu-a-30	TRUE	reported	9	112632977	0.0382020244294919	genus.RikenellaceaeRC9gutgroup.id.11191	TRUE	2.34016160002853e-06	inferred	L5At9S	textfile	18340	2	1	TRUE
751	rs2900503	G	T	G	T	-0.172329152919143	-0.0712969	NA	0.170574	FALSE	FALSE	FALSE	Crohn's disease	9	112657543	0.0308	0.020659984911135	20883	NA	NA	Crohn's disease || id:ieu-a-30	TRUE	reported	9	112657543	0.0326671268400702	genus.RikenellaceaeRC9gutgroup.id.11191	TRUE	1.32533363862771e-07	inferred	L5At9S	textfile	18340	2	1	TRUE
752	rs2998141	T	C	T	C	-0.136346426743915	0.020998	NA	0.21	FALSE	FALSE	FALSE	Crohn's disease	10	135010198	0.0311	0.499599505683192	20883	NA	NA	Crohn's disease || id:ieu-a-30	TRUE	reported	10	135010198	0.0293072622835654	genus.RikenellaceaeRC9gutgroup.id.11191	TRUE	3.28239447095887e-06	inferred	L5At9S	textfile	18340	2	1	TRUE
753	rs4270579	G	A	G	A	-0.118021261157986	0.0182047	NA	0.321141	FALSE	FALSE	FALSE	Crohn's disease	4	84698188	0.0251	0.468800428531765	20883	NA	NA	Crohn's disease || id:ieu-a-30	TRUE	reported	4	84698188	0.0271041257385816	genus.RikenellaceaeRC9gutgroup.id.11191	TRUE	1.33453085839428e-05	inferred	L5At9S	textfile	18340	2	1	TRUE
754	rs4717843	G	T	G	T	-0.119376101649226	-0.0421012	NA	0.31243	FALSE	FALSE	FALSE	Crohn's disease	7	73334987	0.0322	0.190999838486812	20883	NA	NA	Crohn's disease || id:ieu-a-30	TRUE	reported	7	73334987	0.0260548339341708	genus.RikenellaceaeRC9gutgroup.id.11191	TRUE	4.61154579370657e-06	inferred	L5At9S	textfile	18340	2	1	TRUE
755	rs7020474	G	A	G	A	-0.180482142266864	-0.0572023	NA	0.154144	FALSE	FALSE	FALSE	Crohn's disease	9	112731195	0.0324	0.0774105227074122	20883	NA	NA	Crohn's disease || id:ieu-a-30	TRUE	reported	9	112731195	0.0342163040750464	genus.RikenellaceaeRC9gutgroup.id.11191	TRUE	1.32943701276687e-07	inferred	L5At9S	textfile	18340	2	1	TRUE
756	rs7113155	G	C	G	C	0.114422633696193	0.0130954	NA	0.444856	FALSE	TRUE	TRUE	Crohn's disease	11	102429543	0.0229	0.566099798108987	20883	NA	NA	Crohn's disease || id:ieu-a-30	TRUE	reported	11	102429543	0.0247798246990322	genus.RikenellaceaeRC9gutgroup.id.11191	TRUE	3.88255311650926e-06	inferred	L5At9S	textfile	18340	2	1	FALSE
757	rs7193937	G	C	G	C	0.124153319801952	-0.00960374	NA	0.33943	FALSE	TRUE	TRUE	Crohn's disease	16	76605358	0.0297	0.746699739815278	20883	NA	NA	Crohn's disease || id:ieu-a-30	TRUE	reported	16	76605358	0.0277410307061807	genus.RikenellaceaeRC9gutgroup.id.11191	TRUE	7.62540942373406e-06	inferred	L5At9S	textfile	18340	2	1	FALSE
758	rs7712231	A	G	A	G	0.156283834838289	0.0141987	NA	0.15157	FALSE	FALSE	FALSE	Crohn's disease	5	31406285	0.032	0.657900172093602	20883	NA	NA	Crohn's disease || id:ieu-a-30	TRUE	reported	5	31406285	0.0350461990915144	genus.RikenellaceaeRC9gutgroup.id.11191	TRUE	8.22023789909322e-06	inferred	L5At9S	textfile	18340	2	1	TRUE
759	rs80309088	G	A	G	A	0.174049956941076	-0.0176041	NA	0.115574	FALSE	FALSE	FALSE	Crohn's disease	6	165668732	0.0362	0.626400361955315	20883	NA	NA	Crohn's disease || id:ieu-a-30	TRUE	reported	6	165668732	0.0383423175438855	genus.RikenellaceaeRC9gutgroup.id.11191	TRUE	5.64226168093595e-06	inferred	L5At9S	textfile	18340	2	1	TRUE
760	rs9887954	G	A	G	A	-0.114849385748024	0.0113036	NA	0.422141	FALSE	FALSE	FALSE	Crohn's disease	1	164800873	0.0236	0.632599726768587	20883	NA	NA	Crohn's disease || id:ieu-a-30	TRUE	reported	1	164800873	0.0249012927112632	genus.RikenellaceaeRC9gutgroup.id.11191	TRUE	3.98456799824663e-06	inferred	L5At9S	textfile	18340	2	1	TRUE
761	rs10123122	G	C	G	C	0.127590442019012	-0.0298986	NA	0.067285	FALSE	TRUE	TRUE	Crohn's disease	9	3477030	0.0466	0.520800029307952	20883	NA	NA	Crohn's disease || id:ieu-a-30	TRUE	reported	9	3477030	0.0287409886988181	genus.unknowngenus.id.2001	TRUE	9.02436111311663e-06	inferred	R5jIgG	textfile	18340	2	1	FALSE
762	rs111373036	A	G	A	G	-0.0858259117099876	0.026603	NA	0.203285	FALSE	FALSE	FALSE	Crohn's disease	1	204056176	0.0304	0.381200094826109	20883	NA	NA	Crohn's disease || id:ieu-a-30	TRUE	reported	1	204056176	0.0179766343002145	genus.unknowngenus.id.2001	TRUE	1.8033007609747e-06	inferred	R5jIgG	textfile	18340	2	1	TRUE
763	rs11140959	A	G	A	G	0.190401351236291	-0.00719583	NA	0.0422856	FALSE	FALSE	FALSE	Crohn's disease	9	88020057	0.0569	0.89990009984218	20883	NA	NA	Crohn's disease || id:ieu-a-30	TRUE	reported	9	88020057	0.0432673848382836	genus.unknowngenus.id.2001	TRUE	1.07964641483801e-05	inferred	R5jIgG	textfile	18340	2	1	TRUE
764	rs12696594	A	G	A	G	-0.0636248931112479	-0.00339576	NA	0.51157	FALSE	FALSE	FALSE	Crohn's disease	3	189357616	0.023	0.882799950219414	20883	NA	NA	Crohn's disease || id:ieu-a-30	TRUE	reported	3	189357616	0.0140502235779449	genus.unknowngenus.id.2001	TRUE	5.94347847704873e-06	inferred	R5jIgG	textfile	18340	2	1	TRUE
765	rs2599390	G	A	G	A	0.0940490058845466	0.0174005	NA	0.171859	FALSE	FALSE	FALSE	Crohn's disease	8	70926204	0.0305	0.567399566952274	20883	NA	NA	Crohn's disease || id:ieu-a-30	TRUE	reported	8	70926204	0.0198354587251101	genus.unknowngenus.id.2001	TRUE	2.12185045575185e-06	inferred	R5jIgG	textfile	18340	2	1	TRUE
766	rs2831698	G	A	G	A	0.126470911660142	-0.00539542	NA	0.06243	FALSE	FALSE	FALSE	Crohn's disease	21	29672014	0.0475	0.910199934672729	20883	NA	NA	Crohn's disease || id:ieu-a-30	TRUE	reported	21	29672014	0.0267921916491005	genus.unknowngenus.id.2001	TRUE	2.3533594860104e-06	inferred	R5jIgG	textfile	18340	2	1	TRUE
767	rs4876383	T	A	T	A	0.0758588337962318	-0.0173978	NA	0.317574	FALSE	TRUE	TRUE	Crohn's disease	8	118720649	0.0246	0.480900246849173	20883	NA	NA	Crohn's disease || id:ieu-a-30	TRUE	reported	8	118720649	0.0152508956224531	genus.unknowngenus.id.2001	TRUE	6.55658017717841e-07	inferred	R5jIgG	textfile	18340	2	1	FALSE
768	rs58850151	T	C	T	C	-0.0808935827914999	-0.0507987	NA	0.168004	FALSE	FALSE	FALSE	Crohn's disease	18	39835030	0.0311	0.102100060633822	20883	NA	NA	Crohn's disease || id:ieu-a-30	TRUE	reported	18	39835030	0.0181539635276505	genus.unknowngenus.id.2001	TRUE	8.35132972232431e-06	inferred	R5jIgG	textfile	18340	2	1	TRUE
769	rs605679	A	C	A	C	0.0874853541446402	0.0213994	NA	0.176144	FALSE	FALSE	FALSE	Crohn's disease	8	70939221	0.0306	0.483900421054662	20883	NA	NA	Crohn's disease || id:ieu-a-30	TRUE	reported	8	70939221	0.0195869237003657	genus.unknowngenus.id.2001	TRUE	7.95028455602914e-06	inferred	R5jIgG	textfile	18340	2	1	TRUE
770	rs6516833	A	G	A	G	0.134075145801224	0.0350003	NA	0.0520859	FALSE	FALSE	FALSE	Crohn's disease	21	29651882	0.0527	0.506099606921298	20883	NA	NA	Crohn's disease || id:ieu-a-30	TRUE	reported	21	29651882	0.0277636143028796	genus.unknowngenus.id.2001	TRUE	1.37104996652642e-06	inferred	R5jIgG	textfile	18340	2	1	TRUE
771	rs7334707	T	G	T	G	0.118993693180288	0.0111971	NA	0.080084	FALSE	FALSE	FALSE	Crohn's disease	13	39470153	0.0427	0.793900362050162	20883	NA	NA	Crohn's disease || id:ieu-a-30	TRUE	reported	13	39470153	0.0266493889511018	genus.unknowngenus.id.2001	TRUE	8.00102325833226e-06	inferred	R5jIgG	textfile	18340	2	1	TRUE
772	rs79929882	A	G	A	G	-0.104456880244093	-0.0275048	NA	0.127144	FALSE	FALSE	FALSE	Crohn's disease	10	130677483	0.0392	0.483699902670208	20883	NA	NA	Crohn's disease || id:ieu-a-30	TRUE	reported	10	130677483	0.0232393636197698	genus.unknowngenus.id.2001	TRUE	6.96270771641467e-06	inferred	R5jIgG	textfile	18340	2	1	TRUE
773	rs10131724	A	C	A	C	-0.199832279489332	-0.0608015	NA	0.059501	FALSE	FALSE	FALSE	Crohn's disease	14	52219066	0.0573	0.288200015609337	20883	NA	NA	Crohn's disease || id:ieu-a-30	TRUE	reported	14	52219066	0.041457713434255	genus..Eubacteriumruminantiumgroup.id.11340	TRUE	1.43452366385964e-06	inferred	akgd0l	textfile	18340	2	1	TRUE
774	rs10923018	G	A	G	A	0.0726437863388374	0.00879859	NA	0.452856	FALSE	FALSE	FALSE	Crohn's disease	1	88523399	0.0231	0.704800169744905	20883	NA	NA	Crohn's disease || id:ieu-a-30	TRUE	reported	1	88523399	0.0160924055935709	genus..Eubacteriumruminantiumgroup.id.11340	TRUE	6.35664858744042e-06	inferred	akgd0l	textfile	18340	2	1	TRUE
775	rs112375806	T	A	T	A	0.14314108548906	-0.00919757	NA	0.14557	FALSE	TRUE	TRUE	Crohn's disease	22	48749548	0.0476	0.846000071999504	20883	NA	NA	Crohn's disease || id:ieu-a-30	TRUE	reported	22	48749548	0.0293757494122342	genus..Eubacteriumruminantiumgroup.id.11340	TRUE	1.10047818692168e-06	inferred	akgd0l	textfile	18340	2	1	FALSE
776	rs11637981	G	T	G	T	-0.0732579960862343	0.0214995	NA	0.461426	FALSE	FALSE	FALSE	Crohn's disease	15	61289622	0.023	0.349800156946764	20883	NA	NA	Crohn's disease || id:ieu-a-30	TRUE	reported	15	61289622	0.0160887959984434	genus..Eubacteriumruminantiumgroup.id.11340	TRUE	5.27971230693242e-06	inferred	akgd0l	textfile	18340	2	1	TRUE
777	rs13025464	T	C	T	C	-0.0737077145050206	-0.0113036	NA	0.370859	FALSE	FALSE	FALSE	Crohn's disease	2	201610645	0.0236	0.630299554262799	20883	NA	NA	Crohn's disease || id:ieu-a-30	TRUE	reported	2	201610645	0.016378577182548	genus..Eubacteriumruminantiumgroup.id.11340	TRUE	6.78731493051573e-06	inferred	akgd0l	textfile	18340	2	1	TRUE
778	rs139749	C	T	C	T	-0.0845439274477069	0.0380965	NA	0.344567	FALSE	FALSE	FALSE	Crohn's disease	22	25303055	0.0264	0.148600065208098	20883	NA	NA	Crohn's disease || id:ieu-a-30	TRUE	reported	22	25303055	0.0171790775197909	genus..Eubacteriumruminantiumgroup.id.11340	TRUE	8.59575921699328e-07	inferred	akgd0l	textfile	18340	2	1	TRUE
779	rs16891896	G	A	G	A	-0.174787011436225	0.00540458	NA	0.043715	FALSE	FALSE	FALSE	Crohn's disease	5	33897589	0.0568	0.924000061231776	20883	NA	NA	Crohn's disease || id:ieu-a-30	TRUE	reported	5	33897589	0.0390572683191562	genus..Eubacteriumruminantiumgroup.id.11340	TRUE	7.6358811018979e-06	inferred	akgd0l	textfile	18340	2	1	TRUE
780	rs17519472	C	T	C	T	0.107804140148699	0.0559991	NA	0.139426	FALSE	FALSE	FALSE	Crohn's disease	12	30360954	0.0325	0.0850295733622647	20883	NA	NA	Crohn's disease || id:ieu-a-30	TRUE	reported	12	30360954	0.0233983775447583	genus..Eubacteriumruminantiumgroup.id.11340	TRUE	4.07864600156534e-06	inferred	akgd0l	textfile	18340	2	1	TRUE
781	rs209813	G	A	G	A	-0.103488116070131	-0.00659818	NA	0.14257	FALSE	FALSE	FALSE	Crohn's disease	6	11953633	0.0327	0.84130002147229	20883	NA	NA	Crohn's disease || id:ieu-a-30	TRUE	reported	6	11953633	0.0236390573676276	genus..Eubacteriumruminantiumgroup.id.11340	TRUE	1.19858842521844e-05	inferred	akgd0l	textfile	18340	2	1	TRUE
782	rs2116427	A	G	A	G	0.0911460512715159	-0.0142003	NA	0.248715	FALSE	FALSE	FALSE	Crohn's disease	5	121182996	0.0276	0.60520011238616	20883	NA	NA	Crohn's disease || id:ieu-a-30	TRUE	reported	5	121182996	0.0182353068079111	genus..Eubacteriumruminantiumgroup.id.11340	TRUE	5.78294474859752e-07	inferred	akgd0l	textfile	18340	2	1	TRUE
783	rs2229917	A	G	A	G	0.153537928651796	-0.017197	NA	0.0732563	FALSE	FALSE	FALSE	Crohn's disease	9	130980937	0.0458	0.707399909633544	20883	NA	NA	Crohn's disease || id:ieu-a-30	TRUE	reported	9	130980937	0.032392214867845	genus..Eubacteriumruminantiumgroup.id.11340	TRUE	2.13756314871157e-06	inferred	akgd0l	textfile	18340	2	1	TRUE
784	rs2418654	C	T	C	T	-0.0748878905033382	0.00530404	NA	0.494141	FALSE	FALSE	FALSE	Crohn's disease	2	71247578	0.0264	0.841099936136137	20883	NA	NA	Crohn's disease || id:ieu-a-30	TRUE	reported	2	71247578	0.0165851606753295	genus..Eubacteriumruminantiumgroup.id.11340	TRUE	6.32107437808908e-06	inferred	akgd0l	textfile	18340	2	1	TRUE
785	rs57340348	T	C	T	C	-0.0979429331387566	-0.00680309	NA	0.18343	FALSE	FALSE	FALSE	Crohn's disease	6	130030114	0.0303	0.82199996680151	20883	NA	NA	Crohn's disease || id:ieu-a-30	TRUE	reported	6	130030114	0.0212165948394574	genus..Eubacteriumruminantiumgroup.id.11340	TRUE	3.90574176683814e-06	inferred	akgd0l	textfile	18340	2	1	TRUE
786	rs606117	A	G	A	G	0.0833242657046866	-0.0170953	NA	0.309004	FALSE	FALSE	FALSE	Crohn's disease	9	2539358	0.0247	0.488899958050841	20883	NA	NA	Crohn's disease || id:ieu-a-30	TRUE	reported	9	2539358	0.0180559868547672	genus..Eubacteriumruminantiumgroup.id.11340	TRUE	3.93526757485761e-06	inferred	akgd0l	textfile	18340	2	1	TRUE
787	rs61920452	A	G	A	G	0.105630797720427	0.0539956	NA	0.139426	FALSE	FALSE	FALSE	Crohn's disease	12	30373868	0.0328	0.100099982141889	20883	NA	NA	Crohn's disease || id:ieu-a-30	TRUE	reported	12	30373868	0.0233571340578556	genus..Eubacteriumruminantiumgroup.id.11340	TRUE	6.11362560491408e-06	inferred	akgd0l	textfile	18340	2	1	TRUE
788	rs6676699	G	T	G	T	-0.088812363719523	-0.040201	NA	0.197433	FALSE	FALSE	FALSE	Crohn's disease	1	197978281	0.0292	0.168399966201841	20883	NA	NA	Crohn's disease || id:ieu-a-30	TRUE	reported	1	197978281	0.0196447171492307	genus..Eubacteriumruminantiumgroup.id.11340	TRUE	6.15689518289214e-06	inferred	akgd0l	textfile	18340	2	1	TRUE
789	rs72836424	C	T	C	T	-0.139824589058134	-0.0485044	NA	0.081859	FALSE	FALSE	FALSE	Crohn's disease	10	129037453	0.0442	0.272399935244915	20883	NA	NA	Crohn's disease || id:ieu-a-30	TRUE	reported	10	129037453	0.0300689633359883	genus..Eubacteriumruminantiumgroup.id.11340	TRUE	3.31725834301736e-06	inferred	akgd0l	textfile	18340	2	1	TRUE
790	rs73139629	A	C	A	C	-0.11509784801075	0.0444952	NA	0.123996	FALSE	FALSE	FALSE	Crohn's disease	12	63306003	0.0355	0.209499986829594	20883	NA	NA	Crohn's disease || id:ieu-a-30	TRUE	reported	12	63306003	0.0247909409593739	genus..Eubacteriumruminantiumgroup.id.11340	TRUE	3.4382193582514e-06	inferred	akgd0l	textfile	18340	2	1	TRUE
791	rs10131942	C	G	C	G	0.0701212235703022	-0.0501045	NA	0.161289	FALSE	TRUE	TRUE	Crohn's disease	14	78643095	0.0315	0.111599949993541	20883	NA	NA	Crohn's disease || id:ieu-a-30	TRUE	reported	14	78643095	0.0158326212722784	family.Prevotellaceae.id.960	TRUE	9.47113950837708e-06	inferred	dr8cWw	textfile	18340	2	1	FALSE
792	rs12057990	C	T	C	T	0.0589878456984706	0.00859685	NA	0.24	FALSE	FALSE	FALSE	Crohn's disease	1	99470269	0.0275	0.753199460032999	20883	NA	NA	Crohn's disease || id:ieu-a-30	TRUE	reported	1	99470269	0.0132268337057278	family.Prevotellaceae.id.960	TRUE	8.20705335286706e-06	inferred	dr8cWw	textfile	18340	2	1	TRUE
793	rs12118202	T	C	T	C	-0.075198589025299	-0.0178992	NA	0.203715	FALSE	FALSE	FALSE	Crohn's disease	1	210681370	0.0282	0.526000309870787	20883	NA	NA	Crohn's disease || id:ieu-a-30	TRUE	reported	1	210681370	0.0147265151490898	family.Prevotellaceae.id.960	TRUE	3.28458986404012e-07	inferred	dr8cWw	textfile	18340	2	1	TRUE
794	rs12143482	T	C	T	C	-0.0756774886687729	0.00560427	NA	0.171856	FALSE	FALSE	FALSE	Crohn's disease	1	210667097	0.03	0.852000010266701	20883	NA	NA	Crohn's disease || id:ieu-a-30	TRUE	reported	1	210667097	0.0160051317019932	family.Prevotellaceae.id.960	TRUE	2.26377928512418e-06	inferred	dr8cWw	textfile	18340	2	1	TRUE
795	rs12612711	A	G	A	G	-0.0581549422486539	0.0467977	NA	0.416567	FALSE	FALSE	FALSE	Crohn's disease	2	118922722	0.0236	0.047729842359987	20883	NA	NA	Crohn's disease || id:ieu-a-30	TRUE	reported	2	118922722	0.0118075677292687	family.Prevotellaceae.id.960	TRUE	8.42628105599406e-07	inferred	dr8cWw	textfile	18340	2	1	TRUE
796	rs13069367	A	C	A	C	-0.0539767966072784	-0.00609856	NA	0.35243	FALSE	FALSE	FALSE	Crohn's disease	3	71801830	0.0243	0.801700030278934	20883	NA	NA	Crohn's disease || id:ieu-a-30	TRUE	reported	3	71801830	0.0119687331180552	family.Prevotellaceae.id.960	TRUE	6.48835589931728e-06	inferred	dr8cWw	textfile	18340	2	1	TRUE
797	rs148376875	T	G	T	G	0.0845150204194928	-0.0337016	NA	0.13243	FALSE	FALSE	FALSE	Crohn's disease	3	170126707	0.0391	0.389099793214706	20883	NA	NA	Crohn's disease || id:ieu-a-30	TRUE	reported	3	170126707	0.017916322438479	family.Prevotellaceae.id.960	TRUE	2.39103151879478e-06	inferred	dr8cWw	textfile	18340	2	1	TRUE
798	rs2206482	T	G	T	G	-0.0569105111439779	0.0575045	NA	0.437708	FALSE	FALSE	FALSE	Crohn's disease	20	9771109	0.0229	0.0118500450119363	20883	NA	NA	Crohn's disease || id:ieu-a-30	TRUE	reported	20	9771109	0.0117486486167919	family.Prevotellaceae.id.960	TRUE	1.27247809505121e-06	inferred	dr8cWw	textfile	18340	2	1	TRUE
799	rs2278540	G	A	G	A	0.0554249154411354	0.00569619	NA	0.329	FALSE	FALSE	FALSE	Crohn's disease	3	32408916	0.0257	0.82489999315479	20883	NA	NA	Crohn's disease || id:ieu-a-30	TRUE	reported	3	32408916	0.0123264693656438	family.Prevotellaceae.id.960	TRUE	6.91089547036463e-06	inferred	dr8cWw	textfile	18340	2	1	TRUE
800	rs2322142	T	C	T	C	-0.0598325516108006	0.0020978	NA	0.239	FALSE	FALSE	FALSE	Crohn's disease	3	71824151	0.0273	0.937699965436535	20883	NA	NA	Crohn's disease || id:ieu-a-30	TRUE	reported	3	71824151	0.0132962843406662	family.Prevotellaceae.id.960	TRUE	6.79709656600584e-06	inferred	dr8cWw	textfile	18340	2	1	TRUE
801	rs34071565	T	A	T	A	-0.156699930812491	0.0302015	NA	0.051	FALSE	TRUE	TRUE	Crohn's disease	11	119712522	0.0545	0.579300628929576	20883	NA	NA	Crohn's disease || id:ieu-a-30	TRUE	reported	11	119712522	0.034788228864033	family.Prevotellaceae.id.960	TRUE	6.65622383849307e-06	inferred	dr8cWw	textfile	18340	2	1	FALSE
802	rs34660375	A	G	A	G	-0.0805893918268186	0.00980181	NA	0.200285	FALSE	FALSE	FALSE	Crohn's disease	5	180283881	0.0398	0.805700067447302	20883	NA	NA	Crohn's disease || id:ieu-a-30	TRUE	reported	5	180283881	0.0178291297902308	family.Prevotellaceae.id.960	TRUE	6.18113732696017e-06	inferred	dr8cWw	textfile	18340	2	1	TRUE
803	rs3758087	T	C	T	C	0.0564199237416717	-0.0263029	NA	0.318289	FALSE	FALSE	FALSE	Crohn's disease	8	23714609	0.0248	0.288700143666692	20883	NA	NA	Crohn's disease || id:ieu-a-30	TRUE	reported	8	23714609	0.0124655081554637	family.Prevotellaceae.id.960	TRUE	6.00870069988914e-06	inferred	dr8cWw	textfile	18340	2	1	TRUE
804	rs3860225	A	G	A	G	0.0839360256982614	-0.0207028	NA	0.14443	FALSE	FALSE	FALSE	Crohn's disease	1	111161677	0.0323	0.522399797596616	20883	NA	NA	Crohn's disease || id:ieu-a-30	TRUE	reported	1	111161677	0.0167936054525328	family.Prevotellaceae.id.960	TRUE	5.78996346348245e-07	inferred	dr8cWw	textfile	18340	2	1	TRUE
805	rs4493272	T	C	T	C	-0.0604992121106673	0.0487997	NA	0.415852	FALSE	FALSE	FALSE	Crohn's disease	2	118910912	0.0233	0.036029646406922	20883	NA	NA	Crohn's disease || id:ieu-a-30	TRUE	reported	2	118910912	0.0118027291675366	family.Prevotellaceae.id.960	TRUE	2.96172677681559e-07	inferred	dr8cWw	textfile	18340	2	1	TRUE
806	rs4685827	T	C	T	C	-0.0679529004474914	0.0770999	NA	0.199422	FALSE	FALSE	FALSE	Crohn's disease	3	4864877	0.0282	0.00628593665201191	20883	NA	NA	Crohn's disease || id:ieu-a-30	TRUE	reported	3	4864877	0.0145407160596826	family.Prevotellaceae.id.960	TRUE	2.96420958715864e-06	inferred	dr8cWw	textfile	18340	2	1	TRUE
807	rs7252711	A	G	A	G	-0.0740875711094874	-0.012599	NA	0.135285	FALSE	FALSE	FALSE	Crohn's disease	19	17460999	0.0341	0.711600099274814	20883	NA	NA	Crohn's disease || id:ieu-a-30	TRUE	reported	19	17460999	0.0161925752328587	family.Prevotellaceae.id.960	TRUE	4.75302214810268e-06	inferred	dr8cWw	textfile	18340	2	1	TRUE
808	rs75982374	G	A	G	A	0.0802415923131621	-0.0537019	NA	0.147859	FALSE	FALSE	FALSE	Crohn's disease	3	170063227	0.0368	0.14520012826311	20883	NA	NA	Crohn's disease || id:ieu-a-30	TRUE	reported	3	170063227	0.0180381343765371	family.Prevotellaceae.id.960	TRUE	8.64954481986084e-06	inferred	dr8cWw	textfile	18340	2	1	TRUE
809	rs7975087	C	A	C	A	-0.0601447787233763	-0.023697	NA	0.248715	FALSE	FALSE	FALSE	Crohn's disease	12	21404832	0.0267	0.375200147121225	20883	NA	NA	Crohn's disease || id:ieu-a-30	TRUE	reported	12	21404832	0.0135454059860945	family.Prevotellaceae.id.960	TRUE	8.98609133298089e-06	inferred	dr8cWw	textfile	18340	2	1	TRUE
810	rs912860	G	A	G	A	-0.229046146901247	-0.0057037	NA	0.032715	FALSE	FALSE	FALSE	Crohn's disease	14	33706908	0.0711	0.935799911964817	20883	NA	NA	Crohn's disease || id:ieu-a-30	TRUE	reported	14	33706908	0.0483124182490081	family.Prevotellaceae.id.960	TRUE	2.12731739356509e-06	inferred	dr8cWw	textfile	18340	2	1	TRUE
811	rs926496	C	T	C	T	-0.0530522669232517	0.0575973	NA	0.448422	FALSE	FALSE	FALSE	Crohn's disease	20	9784204	0.0233	0.0133100595947936	20883	NA	NA	Crohn's disease || id:ieu-a-30	TRUE	reported	20	9784204	0.0117244877090065	family.Prevotellaceae.id.960	TRUE	6.04208409125034e-06	inferred	dr8cWw	textfile	18340	2	1	TRUE
812	rs9586501	G	A	G	A	0.0592681131046509	-0.00960374	NA	0.32457	FALSE	FALSE	FALSE	Crohn's disease	13	105075823	0.0248	0.697499659604138	20883	NA	NA	Crohn's disease || id:ieu-a-30	TRUE	reported	13	105075823	0.0127329329221034	family.Prevotellaceae.id.960	TRUE	3.24436660456196e-06	inferred	dr8cWw	textfile	18340	2	1	TRUE
813	rs9952932	T	C	T	C	-0.0884172902675605	0.0194006	NA	0.138856	FALSE	FALSE	FALSE	Crohn's disease	18	63006580	0.0327	0.552900522048953	20883	NA	NA	Crohn's disease || id:ieu-a-30	TRUE	reported	18	63006580	0.0172630915395785	family.Prevotellaceae.id.960	TRUE	3.02708298438243e-07	inferred	dr8cWw	textfile	18340	2	1	TRUE
814	rs9958960	G	A	G	A	-0.0914806576592586	0.0217038	NA	0.137856	FALSE	FALSE	FALSE	Crohn's disease	18	63018983	0.0329	0.509199536893613	20883	NA	NA	Crohn's disease || id:ieu-a-30	TRUE	reported	18	63018983	0.0173611300103453	family.Prevotellaceae.id.960	TRUE	1.3695980283084e-07	inferred	dr8cWw	textfile	18340	2	1	TRUE
815	rs10138457	T	C	T	C	-0.113053793637487	0.0407004	NA	0.0630708	FALSE	FALSE	FALSE	Crohn's disease	14	102458052	0.0468	0.384299659794011	20883	NA	NA	Crohn's disease || id:ieu-a-30	TRUE	reported	14	102458052	0.0261932532464563	genus.Dialister.id.2183	TRUE	1.5878004623424e-05	inferred	j5sptr	textfile	18340	2	1	TRUE
816	rs10938938	G	A	G	A	-0.0773514461757961	-0.0263985	NA	0.185289	FALSE	FALSE	FALSE	Crohn's disease	4	23294359	0.0301	0.379199713028564	20883	NA	NA	Crohn's disease || id:ieu-a-30	TRUE	reported	4	23294359	0.0170914905075365	genus.Dialister.id.2183	TRUE	6.01878015690239e-06	inferred	j5sptr	textfile	18340	2	1	TRUE
817	rs11071887	T	C	T	C	0.0662403023312743	0.0518047	NA	0.261567	FALSE	FALSE	FALSE	Crohn's disease	15	32955095	0.0281	0.0657294502605948	20883	NA	NA	Crohn's disease || id:ieu-a-30	TRUE	reported	15	32955095	0.0146314844082137	genus.Dialister.id.2183	TRUE	5.97578816239449e-06	inferred	j5sptr	textfile	18340	2	1	TRUE
818	rs11166701	G	A	G	A	-0.0655301016485888	-0.0118001	NA	0.521285	FALSE	FALSE	FALSE	Crohn's disease	8	138295725	0.0232	0.608999589648571	20883	NA	NA	Crohn's disease || id:ieu-a-30	TRUE	reported	8	138295725	0.0131859995034347	genus.Dialister.id.2183	TRUE	6.70660160066885e-07	inferred	j5sptr	textfile	18340	2	1	TRUE
819	rs2314294	T	C	T	C	0.0865931921654296	-0.0391047	NA	0.135004	FALSE	FALSE	FALSE	Crohn's disease	16	9336862	0.0342	0.2524997776399	20883	NA	NA	Crohn's disease || id:ieu-a-30	TRUE	reported	16	9336862	0.0193718948303736	genus.Dialister.id.2183	TRUE	7.82040752716919e-06	inferred	j5sptr	textfile	18340	2	1	TRUE
820	rs2435610	A	C	A	C	0.0647131491516663	-0.0464	NA	0.285574	FALSE	FALSE	FALSE	Crohn's disease	7	150890034	0.0274	0.090510715902752	20883	NA	NA	Crohn's disease || id:ieu-a-30	TRUE	reported	7	150890034	0.0143314239150829	genus.Dialister.id.2183	TRUE	6.31757745687221e-06	inferred	j5sptr	textfile	18340	2	1	TRUE
821	rs4725397	T	C	T	C	0.0650712897442759	-0.0355961	NA	0.285574	FALSE	FALSE	FALSE	Crohn's disease	7	150878860	0.0259	0.168399966201841	20883	NA	NA	Crohn's disease || id:ieu-a-30	TRUE	reported	7	150878860	0.0146756729120877	genus.Dialister.id.2183	TRUE	9.251946408918e-06	inferred	j5sptr	textfile	18340	2	1	TRUE
822	rs4747450	C	A	C	A	0.0668508560876641	0.0137035	NA	0.258856	FALSE	FALSE	FALSE	Crohn's disease	10	23199653	0.0259	0.595799315598138	20883	NA	NA	Crohn's disease || id:ieu-a-30	TRUE	reported	10	23199653	0.0147685360696215	genus.Dialister.id.2183	TRUE	5.9947907358197e-06	inferred	j5sptr	textfile	18340	2	1	TRUE
823	rs4753063	G	A	G	A	-0.0596297038925139	0.0180011	NA	0.455711	FALSE	FALSE	FALSE	Crohn's disease	11	92267129	0.0229	0.433599726907159	20883	NA	NA	Crohn's disease || id:ieu-a-30	TRUE	reported	11	92267129	0.013005185305256	genus.Dialister.id.2183	TRUE	4.5383120608943e-06	inferred	j5sptr	textfile	18340	2	1	TRUE
824	rs517089	T	A	T	A	0.0762270290045015	0.0204987	NA	0.171856	FALSE	TRUE	TRUE	Crohn's disease	11	10967286	0.0302	0.49710027111474	20883	NA	NA	Crohn's disease || id:ieu-a-30	TRUE	reported	11	10967286	0.0170411079985235	genus.Dialister.id.2183	TRUE	7.70842025686264e-06	inferred	j5sptr	textfile	18340	2	1	FALSE
825	rs75416973	A	G	A	G	0.0727223037990453	-0.0406033	NA	0.206859	FALSE	FALSE	FALSE	Crohn's disease	1	172809633	0.0288	0.157500160248986	20883	NA	NA	Crohn's disease || id:ieu-a-30	TRUE	reported	1	172809633	0.0164509834407607	genus.Dialister.id.2183	TRUE	9.84525236194996e-06	inferred	j5sptr	textfile	18340	2	1	TRUE
826	rs764177	C	A	C	A	-0.0601453590052231	0.0423023	NA	0.340708	FALSE	FALSE	FALSE	Crohn's disease	3	45809449	0.0244	0.0833892369768935	20883	NA	NA	Crohn's disease || id:ieu-a-30	TRUE	reported	3	45809449	0.0135365874925541	genus.Dialister.id.2183	TRUE	8.86430847834769e-06	inferred	j5sptr	textfile	18340	2	1	TRUE
827	rs76680460	G	A	G	A	-0.161296110395772	-0.0459958	NA	0.04443	FALSE	FALSE	FALSE	Crohn's disease	9	25447080	0.0644	0.474499763169531	20883	NA	NA	Crohn's disease || id:ieu-a-30	TRUE	reported	9	25447080	0.0364332108416825	genus.Dialister.id.2183	TRUE	9.54763615237975e-06	inferred	j5sptr	textfile	18340	2	1	TRUE
828	rs7814375	C	A	C	A	0.0639385150420273	0.0375046	NA	0.399282	FALSE	FALSE	FALSE	Crohn's disease	8	138319771	0.0233	0.108000060805324	20883	NA	NA	Crohn's disease || id:ieu-a-30	TRUE	reported	8	138319771	0.0132433831827064	genus.Dialister.id.2183	TRUE	1.37939273100357e-06	inferred	j5sptr	textfile	18340	2	1	TRUE
829	rs10140184	A	C	A	C	0.0576794526232797	0.0267004	NA	0.415715	FALSE	FALSE	FALSE	Crohn's disease	14	73181783	0.0262	0.307800272512212	20883	NA	NA	Crohn's disease || id:ieu-a-30	TRUE	reported	14	73181783	0.0125989898497408	genus..Eubacteriumxylanophilumgroup.id.14375	TRUE	4.69215322443156e-06	inferred	0qJ3eB	textfile	18340	2	1	TRUE
830	rs10917203	A	C	A	C	0.0612633267044508	-0.0316042	NA	0.310863	FALSE	FALSE	FALSE	Crohn's disease	1	22627266	0.0259	0.223500243178244	20883	NA	NA	Crohn's disease || id:ieu-a-30	TRUE	reported	1	22627266	0.0130916884542897	genus..Eubacteriumxylanophilumgroup.id.14375	TRUE	2.87492817606753e-06	inferred	0qJ3eB	textfile	18340	2	1	TRUE
831	rs112176119	C	T	C	T	-0.113455468153488	0.103795	NA	0.076711	FALSE	FALSE	FALSE	Crohn's disease	16	73696771	0.0514	0.0434000270304164	20883	NA	NA	Crohn's disease || id:ieu-a-30	TRUE	reported	16	73696771	0.024576195578986	genus..Eubacteriumxylanophilumgroup.id.14375	TRUE	3.90307229201633e-06	inferred	0qJ3eB	textfile	18340	2	1	TRUE
832	rs12980122	C	G	C	G	-0.10827352488577	0.0240973	NA	0.0774859	FALSE	TRUE	TRUE	Crohn's disease	19	8255478	0.052	0.643000040087375	20883	NA	NA	Crohn's disease || id:ieu-a-30	TRUE	reported	19	8255478	0.0238257149732965	genus..Eubacteriumxylanophilumgroup.id.14375	TRUE	5.50925489547014e-06	inferred	0qJ3eB	textfile	18340	2	1	FALSE
833	rs13234419	T	C	T	C	0.0635418336620847	-0.00140098	NA	0.232859	FALSE	FALSE	FALSE	Crohn's disease	7	43577715	0.0273	0.959900018401062	20883	NA	NA	Crohn's disease || id:ieu-a-30	TRUE	reported	7	43577715	0.0143051601568893	genus..Eubacteriumxylanophilumgroup.id.14375	TRUE	8.91754545850221e-06	inferred	0qJ3eB	textfile	18340	2	1	TRUE
834	rs13239072	G	A	G	A	0.06874273429727	-0.0071047	NA	0.232859	FALSE	FALSE	FALSE	Crohn's disease	7	43566344	0.0276	0.795799936213578	20883	NA	NA	Crohn's disease || id:ieu-a-30	TRUE	reported	7	43566344	0.0142728315744079	genus..Eubacteriumxylanophilumgroup.id.14375	TRUE	1.46219168968793e-06	inferred	0qJ3eB	textfile	18340	2	1	TRUE
835	rs17830032	G	A	G	A	-0.160597430862368	-0.0813956	NA	0.055859	FALSE	FALSE	FALSE	Crohn's disease	20	57995506	0.0553	0.140999963424802	20883	NA	NA	Crohn's disease || id:ieu-a-30	TRUE	reported	20	57995506	0.0310514530483689	genus..Eubacteriumxylanophilumgroup.id.14375	TRUE	2.31628907911223e-07	inferred	0qJ3eB	textfile	18340	2	1	TRUE
836	rs1999224	G	T	G	T	-0.0949051428308416	-0.0349037	NA	0.09543	FALSE	FALSE	FALSE	Crohn's disease	9	130498120	0.0399	0.381900300412017	20883	NA	NA	Crohn's disease || id:ieu-a-30	TRUE	reported	9	130498120	0.0203502814684776	genus..Eubacteriumxylanophilumgroup.id.14375	TRUE	3.10756992337975e-06	inferred	0qJ3eB	textfile	18340	2	1	TRUE
837	rs2012708	A	G	A	G	0.0573202475739718	-0.00719583	NA	0.37857	FALSE	FALSE	FALSE	Crohn's disease	16	84790559	0.0235	0.758399433629029	20883	NA	NA	Crohn's disease || id:ieu-a-30	TRUE	reported	16	84790559	0.0126905020312992	genus..Eubacteriumxylanophilumgroup.id.14375	TRUE	6.27861009535882e-06	inferred	0qJ3eB	textfile	18340	2	1	TRUE
838	rs2213117	T	G	T	G	0.0877797364305482	0.0028958	NA	0.149856	FALSE	FALSE	FALSE	Crohn's disease	11	131009660	0.0363	0.936800038688398	20883	NA	NA	Crohn's disease || id:ieu-a-30	TRUE	reported	11	131009660	0.0189012284695105	genus..Eubacteriumxylanophilumgroup.id.14375	TRUE	3.41514735028632e-06	inferred	0qJ3eB	textfile	18340	2	1	TRUE
839	rs28420252	G	A	G	A	-0.104609336108328	-0.0683033	NA	0.067144	FALSE	FALSE	FALSE	Crohn's disease	9	130358412	0.0473	0.149300066099528	20883	NA	NA	Crohn's disease || id:ieu-a-30	TRUE	reported	9	130358412	0.0232036186418768	genus..Eubacteriumxylanophilumgroup.id.14375	TRUE	6.53429967355469e-06	inferred	0qJ3eB	textfile	18340	2	1	TRUE
840	rs4654122	C	G	C	G	0.0553508075146877	0.0118989	NA	0.427	FALSE	TRUE	TRUE	Crohn's disease	1	246780557	0.0232	0.608000589006565	20883	NA	NA	Crohn's disease || id:ieu-a-30	TRUE	reported	1	246780557	0.0123587941192825	genus..Eubacteriumxylanophilumgroup.id.14375	TRUE	7.51138955638882e-06	inferred	0qJ3eB	textfile	18340	2	1	FALSE
841	rs699510	C	T	C	T	0.0652346607672305	-0.0010994	NA	0.232144	FALSE	FALSE	FALSE	Crohn's disease	7	43810270	0.0269	0.96619992624817	20883	NA	NA	Crohn's disease || id:ieu-a-30	TRUE	reported	7	43810270	0.0145314476334361	genus..Eubacteriumxylanophilumgroup.id.14375	TRUE	7.14891650488783e-06	inferred	0qJ3eB	textfile	18340	2	1	TRUE
842	rs75586835	A	G	A	G	-0.114497554547512	-0.0744003	NA	0.0763578	FALSE	FALSE	FALSE	Crohn's disease	4	87891938	0.0458	0.104499930112607	20883	NA	NA	Crohn's disease || id:ieu-a-30	TRUE	reported	4	87891938	0.0263454721223654	genus..Eubacteriumxylanophilumgroup.id.14375	TRUE	1.38639386539832e-05	inferred	0qJ3eB	textfile	18340	2	1	TRUE
843	rs79582700	C	G	C	G	-0.0951676506584881	0.00410158	NA	0.106	FALSE	TRUE	TRUE	Crohn's disease	17	66689958	0.0373	0.91260007473068	20883	NA	NA	Crohn's disease || id:ieu-a-30	TRUE	reported	17	66689958	0.0199968965266752	genus..Eubacteriumxylanophilumgroup.id.14375	TRUE	1.94437831261992e-06	inferred	0qJ3eB	textfile	18340	2	1	FALSE
844	rs849162	A	G	A	G	0.0650269082826273	-0.000900405	NA	0.232144	FALSE	FALSE	FALSE	Crohn's disease	7	43821852	0.0269	0.974299994279719	20883	NA	NA	Crohn's disease || id:ieu-a-30	TRUE	reported	7	43821852	0.0145314418219565	genus..Eubacteriumxylanophilumgroup.id.14375	TRUE	7.64431619854112e-06	inferred	0qJ3eB	textfile	18340	2	1	TRUE
845	rs10144730	T	C	T	C	-0.054334723944639	-0.0249999	NA	0.365144	FALSE	FALSE	FALSE	Crohn's disease	14	44988118	0.0237	0.292300124272896	20883	NA	NA	Crohn's disease || id:ieu-a-30	TRUE	reported	14	44988118	0.0118602159247448	genus..Eubacteriumventriosumgroup.id.11341	TRUE	4.62184455291182e-06	inferred	OEQrLI	textfile	18340	2	1	TRUE
846	rs11617697	A	G	A	G	-0.143348528477697	0.0406044	NA	0.0510267	FALSE	FALSE	FALSE	Crohn's disease	13	98785900	0.0554	0.463800273069972	20883	NA	NA	Crohn's disease || id:ieu-a-30	TRUE	reported	13	98785900	0.0286240730320826	genus..Eubacteriumventriosumgroup.id.11341	TRUE	5.50068116617877e-07	inferred	OEQrLI	textfile	18340	2	1	TRUE
847	rs12889086	G	A	G	A	0.053301803226905	0.0279983	NA	0.413715	FALSE	FALSE	FALSE	Crohn's disease	14	44950818	0.0231	0.22489976415215	20883	NA	NA	Crohn's disease || id:ieu-a-30	TRUE	reported	14	44950818	0.0116038085295421	genus..Eubacteriumventriosumgroup.id.11341	TRUE	4.35925473514984e-06	inferred	OEQrLI	textfile	18340	2	1	TRUE
848	rs12964517	G	A	G	A	0.0587198057553738	0.005103	NA	0.328141	FALSE	FALSE	FALSE	Crohn's disease	18	22460785	0.0244	0.835599939761633	20883	NA	NA	Crohn's disease || id:ieu-a-30	TRUE	reported	18	22460785	0.0123453323838013	genus..Eubacteriumventriosumgroup.id.11341	TRUE	1.9703889967103e-06	inferred	OEQrLI	textfile	18340	2	1	TRUE
849	rs13082419	C	T	C	T	-0.0715522054761074	-0.0124028	NA	0.164715	FALSE	FALSE	FALSE	Crohn's disease	3	107736434	0.0313	0.692800193008152	20883	NA	NA	Crohn's disease || id:ieu-a-30	TRUE	reported	3	107736434	0.0161369687414344	genus..Eubacteriumventriosumgroup.id.11341	TRUE	9.24770565565143e-06	inferred	OEQrLI	textfile	18340	2	1	TRUE
850	rs16884680	G	T	G	T	-0.090642842676102	0.0122042	NA	0.099285	FALSE	FALSE	FALSE	Crohn's disease	8	114445055	0.0403	0.762600349543887	20883	NA	NA	Crohn's disease || id:ieu-a-30	TRUE	reported	8	114445055	0.019190901440616	genus..Eubacteriumventriosumgroup.id.11341	TRUE	2.32139897897076e-06	inferred	OEQrLI	textfile	18340	2	1	TRUE
851	rs2152497	C	T	C	T	-0.0530193503725381	-0.0267004	NA	0.369859	FALSE	FALSE	FALSE	Crohn's disease	14	45001676	0.0236	0.258600285491293	20883	NA	NA	Crohn's disease || id:ieu-a-30	TRUE	reported	14	45001676	0.0118460263442517	genus..Eubacteriumventriosumgroup.id.11341	TRUE	7.61586487477247e-06	inferred	OEQrLI	textfile	18340	2	1	TRUE
852	rs35179274	C	T	C	T	-0.0627263288397241	-0.011296	NA	0.23343	FALSE	FALSE	FALSE	Crohn's disease	14	51960625	0.0276	0.681699538518936	20883	NA	NA	Crohn's disease || id:ieu-a-30	TRUE	reported	14	51960625	0.0137859750213011	genus..Eubacteriumventriosumgroup.id.11341	TRUE	5.36432805083212e-06	inferred	OEQrLI	textfile	18340	2	1	TRUE
853	rs35298140	T	C	T	C	0.0753601632092066	0.0528012	NA	0.139711	FALSE	FALSE	FALSE	Crohn's disease	1	147270847	0.0385	0.170099877167496	20883	NA	NA	Crohn's disease || id:ieu-a-30	TRUE	reported	1	147270847	0.0172240873989957	genus..Eubacteriumventriosumgroup.id.11341	TRUE	1.21278055811092e-05	inferred	OEQrLI	textfile	18340	2	1	TRUE
854	rs3809430	T	C	T	C	-0.0548171139338207	-0.0239956	NA	0.366859	FALSE	FALSE	FALSE	Crohn's disease	14	44975510	0.0237	0.31010016691399	20883	NA	NA	Crohn's disease || id:ieu-a-30	TRUE	reported	14	44975510	0.0118425655148259	genus..Eubacteriumventriosumgroup.id.11341	TRUE	3.67753772720459e-06	inferred	OEQrLI	textfile	18340	2	1	TRUE
855	rs57199565	T	C	T	C	0.0783394354345015	-0.00480151	NA	0.213856	FALSE	FALSE	FALSE	Crohn's disease	3	190223732	0.0395	0.90319993986165	20883	NA	NA	Crohn's disease || id:ieu-a-30	TRUE	reported	3	190223732	0.0160257103081581	genus..Eubacteriumventriosumgroup.id.11341	TRUE	1.0167965448018e-06	inferred	OEQrLI	textfile	18340	2	1	TRUE
856	rs6048195	A	T	A	T	-0.0603594315178333	-0.00959589	NA	0.451859	FALSE	TRUE	TRUE	Crohn's disease	20	2308307	0.0276	0.726599341607182	20883	NA	NA	Crohn's disease || id:ieu-a-30	TRUE	reported	20	2308307	0.0116579938541485	genus..Eubacteriumventriosumgroup.id.11341	TRUE	2.24861545144937e-07	inferred	OEQrLI	textfile	18340	2	1	FALSE
857	rs66746423	C	T	C	T	0.0751500997068046	0.040697	NA	0.155711	FALSE	FALSE	FALSE	Crohn's disease	1	109398264	0.0313	0.193900085240888	20883	NA	NA	Crohn's disease || id:ieu-a-30	TRUE	reported	1	109398264	0.0164978429506572	genus..Eubacteriumventriosumgroup.id.11341	TRUE	5.23489586295543e-06	inferred	OEQrLI	textfile	18340	2	1	TRUE
858	rs66830358	T	A	T	A	0.0528752093813576	-0.0101978	NA	0.404285	FALSE	TRUE	TRUE	Crohn's disease	3	171895485	0.0264	0.69820025002705	20883	NA	NA	Crohn's disease || id:ieu-a-30	TRUE	reported	3	171895485	0.0117972266661794	genus..Eubacteriumventriosumgroup.id.11341	TRUE	7.39455843086481e-06	inferred	OEQrLI	textfile	18340	2	1	FALSE
859	rs6704822	A	G	A	G	0.0739179222185694	-0.0062998	NA	0.124859	FALSE	FALSE	FALSE	Crohn's disease	2	203661779	0.0347	0.855899948017184	20883	NA	NA	Crohn's disease || id:ieu-a-30	TRUE	reported	2	203661779	0.0166704949557246	genus..Eubacteriumventriosumgroup.id.11341	TRUE	9.24762272470971e-06	inferred	OEQrLI	textfile	18340	2	1	TRUE
860	rs72783037	C	A	C	A	0.0658925718144084	-0.0305001	NA	0.189433	FALSE	FALSE	FALSE	Crohn's disease	16	60348381	0.0296	0.302699706596565	20883	NA	NA	Crohn's disease || id:ieu-a-30	TRUE	reported	16	60348381	0.0143746836139585	genus..Eubacteriumventriosumgroup.id.11341	TRUE	4.56312748061884e-06	inferred	OEQrLI	textfile	18340	2	1	TRUE
861	rs73615400	T	C	T	C	-0.0956303165866365	-0.022399	NA	0.0964856	FALSE	FALSE	FALSE	Crohn's disease	20	50140919	0.0431	0.603699755551303	20883	NA	NA	Crohn's disease || id:ieu-a-30	TRUE	reported	20	50140919	0.0193427596489153	genus..Eubacteriumventriosumgroup.id.11341	TRUE	7.65415340688097e-07	inferred	OEQrLI	textfile	18340	2	1	TRUE
862	rs73849225	T	C	T	C	0.0975711476205074	-0.0197028	NA	0.0712715	FALSE	FALSE	FALSE	Crohn's disease	4	126371814	0.0453	0.663999878652939	20883	NA	NA	Crohn's disease || id:ieu-a-30	TRUE	reported	4	126371814	0.0224388272139941	genus..Eubacteriumventriosumgroup.id.11341	TRUE	1.37185835094021e-05	inferred	OEQrLI	textfile	18340	2	1	TRUE
863	rs78250280	G	A	G	A	0.0749762423694705	0.0577986	NA	0.150426	FALSE	FALSE	FALSE	Crohn's disease	1	147291928	0.037	0.118199870300871	20883	NA	NA	Crohn's disease || id:ieu-a-30	TRUE	reported	1	147291928	0.0164404475269874	genus..Eubacteriumventriosumgroup.id.11341	TRUE	5.10381505664612e-06	inferred	OEQrLI	textfile	18340	2	1	TRUE
864	rs78869071	C	T	C	T	0.0980022578771242	-0.0235017	NA	0.071	FALSE	FALSE	FALSE	Crohn's disease	4	126382122	0.0453	0.604100228498984	20883	NA	NA	Crohn's disease || id:ieu-a-30	TRUE	reported	4	126382122	0.0225083429654897	genus..Eubacteriumventriosumgroup.id.11341	TRUE	1.33650428961271e-05	inferred	OEQrLI	textfile	18340	2	1	TRUE
865	rs8020950	C	G	C	G	-0.0526103121519618	-0.0305004	NA	0.367289	FALSE	TRUE	TRUE	Crohn's disease	14	45034115	0.0236	0.197499954541013	20883	NA	NA	Crohn's disease || id:ieu-a-30	TRUE	reported	14	45034115	0.0118567956613638	genus..Eubacteriumventriosumgroup.id.11341	TRUE	9.11602262796643e-06	inferred	OEQrLI	textfile	18340	2	1	FALSE
866	rs876734	C	T	C	T	-0.0618696480882828	0.0242005	NA	0.261141	FALSE	FALSE	FALSE	Crohn's disease	12	52423996	0.0271	0.373200313589681	20883	NA	NA	Crohn's disease || id:ieu-a-30	TRUE	reported	12	52423996	0.0132532314306121	genus..Eubacteriumventriosumgroup.id.11341	TRUE	3.03748188592849e-06	inferred	OEQrLI	textfile	18340	2	1	TRUE
867	rs9316536	T	G	T	G	-0.0817110773171718	-0.0122953	NA	0.10357	FALSE	FALSE	FALSE	Crohn's disease	13	51938576	0.0456	0.786900823855127	20883	NA	NA	Crohn's disease || id:ieu-a-30	TRUE	reported	13	51938576	0.018312095210072	genus..Eubacteriumventriosumgroup.id.11341	TRUE	8.1146322067971e-06	inferred	OEQrLI	textfile	18340	2	1	TRUE
868	rs1014718	A	G	A	G	-0.0566303007905294	0.025502	NA	0.259285	FALSE	FALSE	FALSE	Crohn's disease	1	176802974	0.0259	0.325700181064798	20883	NA	NA	Crohn's disease || id:ieu-a-30	TRUE	reported	1	176802974	0.0119053618675384	phylum.Bacteroidetes.id.905	TRUE	1.9677787105713e-06	inferred	6vCZiJ	textfile	18340	2	1	TRUE
869	rs111845179	T	C	T	C	0.104176947845423	-0.00910129	NA	0.0645845	FALSE	FALSE	FALSE	Crohn's disease	14	59317502	0.046	0.843100020769098	20883	NA	NA	Crohn's disease || id:ieu-a-30	TRUE	reported	14	59317502	0.021383711519597	phylum.Bacteroidetes.id.905	TRUE	1.10591790781965e-06	inferred	6vCZiJ	textfile	18340	2	1	TRUE
870	rs11929346	C	T	C	T	-0.0653392052433135	0.0112025	NA	0.197141	FALSE	FALSE	FALSE	Crohn's disease	3	89322324	0.0285	0.695900261995363	20883	NA	NA	Crohn's disease || id:ieu-a-30	TRUE	reported	3	89322324	0.0132810374391359	phylum.Bacteroidetes.id.905	TRUE	8.66607792632571e-07	inferred	6vCZiJ	textfile	18340	2	1	TRUE
871	rs12938514	A	G	A	G	-0.201088983062079	0.000299955	NA	0.0255701	FALSE	FALSE	FALSE	Crohn's disease	17	6460281	0.0904	0.997300002203857	20883	NA	NA	Crohn's disease || id:ieu-a-30	TRUE	reported	17	6460281	0.0415994625645478	phylum.Bacteroidetes.id.905	TRUE	1.3386216979942e-06	inferred	6vCZiJ	textfile	18340	2	1	TRUE
872	rs13291434	T	C	T	C	0.0705817932392667	-0.00700447	NA	0.163285	FALSE	FALSE	FALSE	Crohn's disease	9	116888634	0.0319	0.826599998200053	20883	NA	NA	Crohn's disease || id:ieu-a-30	TRUE	reported	9	116888634	0.0149780493078686	phylum.Bacteroidetes.id.905	TRUE	2.44877719649647e-06	inferred	6vCZiJ	textfile	18340	2	1	TRUE
873	rs1555070	T	C	T	C	-0.0560771610671922	0.0219963	NA	0.261715	FALSE	FALSE	FALSE	Crohn's disease	1	176772958	0.0258	0.392500306302885	20883	NA	NA	Crohn's disease || id:ieu-a-30	TRUE	reported	1	176772958	0.0118823860268633	phylum.Bacteroidetes.id.905	TRUE	2.36597225056059e-06	inferred	6vCZiJ	textfile	18340	2	1	TRUE
874	rs17026797	T	G	T	G	-0.0623272902427615	0.0138043	NA	0.198141	FALSE	FALSE	FALSE	Crohn's disease	3	89286083	0.0286	0.630399703185023	20883	NA	NA	Crohn's disease || id:ieu-a-30	TRUE	reported	3	89286083	0.0132443794528277	phylum.Bacteroidetes.id.905	TRUE	2.52695545918354e-06	inferred	6vCZiJ	textfile	18340	2	1	TRUE
875	rs17343978	A	C	A	C	-0.0556041016056782	0.0166998	NA	0.26857	FALSE	FALSE	FALSE	Crohn's disease	22	27433885	0.0262	0.5234003394927	20883	NA	NA	Crohn's disease || id:ieu-a-30	TRUE	reported	22	27433885	0.012027222749866	phylum.Bacteroidetes.id.905	TRUE	3.77888505330897e-06	inferred	6vCZiJ	textfile	18340	2	1	TRUE
876	rs1808630	T	C	T	C	0.068435488807679	-0.00619918	NA	0.156	FALSE	FALSE	FALSE	Crohn's disease	9	116903788	0.032	0.84749998658361	20883	NA	NA	Crohn's disease || id:ieu-a-30	TRUE	reported	9	116903788	0.0153385462801282	phylum.Bacteroidetes.id.905	TRUE	8.13244574227059e-06	inferred	6vCZiJ	textfile	18340	2	1	TRUE
877	rs2032750	T	C	T	C	-0.0510856594263516	-0.0142003	NA	0.480144	FALSE	FALSE	FALSE	Crohn's disease	2	53831026	0.0237	0.548799870223916	20883	NA	NA	Crohn's disease || id:ieu-a-30	TRUE	reported	2	53831026	0.0106804228120142	phylum.Bacteroidetes.id.905	TRUE	1.72601814884329e-06	inferred	6vCZiJ	textfile	18340	2	1	TRUE
878	rs62531359	T	G	T	G	0.0657788395200983	-0.0253999	NA	0.13243	FALSE	FALSE	FALSE	Crohn's disease	8	70916181	0.034	0.45569997000878	20883	NA	NA	Crohn's disease || id:ieu-a-30	TRUE	reported	8	70916181	0.0149886110438172	phylum.Bacteroidetes.id.905	TRUE	1.14088936075698e-05	inferred	6vCZiJ	textfile	18340	2	1	TRUE
879	rs62575403	C	T	C	T	0.145423872299783	0.155298	NA	0.047567	FALSE	FALSE	FALSE	Crohn's disease	9	136493820	0.0619	0.0120600747602932	20883	NA	NA	Crohn's disease || id:ieu-a-30	TRUE	reported	9	136493820	0.0311078671114559	phylum.Bacteroidetes.id.905	TRUE	2.9420265974873e-06	inferred	6vCZiJ	textfile	18340	2	1	TRUE
880	rs6586324	T	C	T	C	0.0477792390765231	-0.0337016	NA	0.478433	FALSE	FALSE	FALSE	Crohn's disease	21	43942135	0.0234	0.149499933679262	20883	NA	NA	Crohn's disease || id:ieu-a-30	TRUE	reported	21	43942135	0.0105436923060151	phylum.Bacteroidetes.id.905	TRUE	5.85532576827571e-06	inferred	6vCZiJ	textfile	18340	2	1	TRUE
881	rs6791217	T	G	T	G	-0.0617926618456904	0.012699	NA	0.199141	FALSE	FALSE	FALSE	Crohn's disease	3	89297466	0.0285	0.654800496436408	20883	NA	NA	Crohn's disease || id:ieu-a-30	TRUE	reported	3	89297466	0.0132867701871967	phylum.Bacteroidetes.id.905	TRUE	3.30824775603864e-06	inferred	6vCZiJ	textfile	18340	2	1	TRUE
882	rs7157380	C	G	C	G	0.0976107635500163	-0.0475949	NA	0.0629859	FALSE	TRUE	TRUE	Crohn's disease	14	59338832	0.0475	0.316699953787386	20883	NA	NA	Crohn's disease || id:ieu-a-30	TRUE	reported	14	59338832	0.0212843633633738	phylum.Bacteroidetes.id.905	TRUE	4.51750198429973e-06	inferred	6vCZiJ	textfile	18340	2	1	FALSE
883	rs72706335	T	C	T	C	-0.223193178239069	-0.0396976	NA	0.0447433	FALSE	FALSE	FALSE	Crohn's disease	1	157495438	0.0565	0.482299709126201	20883	NA	NA	Crohn's disease || id:ieu-a-30	TRUE	reported	1	157495438	0.0493382270743026	phylum.Bacteroidetes.id.905	TRUE	6.07571280079423e-06	inferred	6vCZiJ	textfile	18340	2	1	TRUE
884	rs73512608	G	A	G	A	-0.123117207492397	-0.0154008	NA	0.051	FALSE	FALSE	FALSE	Crohn's disease	13	70522683	0.0518	0.765799361657972	20883	NA	NA	Crohn's disease || id:ieu-a-30	TRUE	reported	13	70522683	0.0236743295721999	phylum.Bacteroidetes.id.905	TRUE	1.98804777760185e-07	inferred	6vCZiJ	textfile	18340	2	1	TRUE
885	rs73846128	A	G	A	G	-0.0664261813793914	0.00880116	NA	0.196856	FALSE	FALSE	FALSE	Crohn's disease	3	89340254	0.0287	0.759699778884316	20883	NA	NA	Crohn's disease || id:ieu-a-30	TRUE	reported	3	89340254	0.0133481344502643	phylum.Bacteroidetes.id.905	TRUE	6.47645599232886e-07	inferred	6vCZiJ	textfile	18340	2	1	TRUE
886	rs74937713	T	A	T	A	-0.064608972142164	0.00979784	NA	0.200141	FALSE	TRUE	TRUE	Crohn's disease	3	89308895	0.0284	0.729200570904187	20883	NA	NA	Crohn's disease || id:ieu-a-30	TRUE	reported	3	89308895	0.0132209974168912	phylum.Bacteroidetes.id.905	TRUE	1.02464422089473e-06	inferred	6vCZiJ	textfile	18340	2	1	FALSE
887	rs7546249	T	A	T	A	-0.0569173305484821	0.0143018	NA	0.261715	FALSE	TRUE	TRUE	Crohn's disease	1	176792690	0.0258	0.578000215045218	20883	NA	NA	Crohn's disease || id:ieu-a-30	TRUE	reported	1	176792690	0.0118382401001496	phylum.Bacteroidetes.id.905	TRUE	1.52507531359199e-06	inferred	6vCZiJ	textfile	18340	2	1	FALSE
888	rs929878	C	T	C	T	-0.0540000990138266	-0.00320486	NA	0.257715	FALSE	FALSE	FALSE	Crohn's disease	16	74290641	0.0261	0.90120003516905	20883	NA	NA	Crohn's disease || id:ieu-a-30	TRUE	reported	16	74290641	0.0121525883290189	phylum.Bacteroidetes.id.905	TRUE	8.85046918469885e-06	inferred	6vCZiJ	textfile	18340	2	1	TRUE
889	rs1014718	A	G	A	G	-0.0562329415240927	0.025502	NA	0.259285	FALSE	FALSE	FALSE	Crohn's disease	1	176802974	0.0259	0.325700181064798	20883	NA	NA	Crohn's disease || id:ieu-a-30	TRUE	reported	1	176802974	0.0119057392005377	order.Bacteroidales.id.913	TRUE	2.32185917492704e-06	inferred	JmYw77	textfile	18340	2	1	TRUE
890	rs111845179	T	C	T	C	0.102647804394865	-0.00910129	NA	0.0645845	FALSE	FALSE	FALSE	Crohn's disease	14	59317502	0.046	0.843100020769098	20883	NA	NA	Crohn's disease || id:ieu-a-30	TRUE	reported	14	59317502	0.0213842813280857	order.Bacteroidales.id.913	TRUE	1.58545117201038e-06	inferred	JmYw77	textfile	18340	2	1	TRUE
891	rs11929346	C	T	C	T	-0.0638957321259571	0.0112025	NA	0.197141	FALSE	FALSE	FALSE	Crohn's disease	3	89322324	0.0285	0.695900261995363	20883	NA	NA	Crohn's disease || id:ieu-a-30	TRUE	reported	3	89322324	0.0132819791034616	order.Bacteroidales.id.913	TRUE	1.5039609035521e-06	inferred	JmYw77	textfile	18340	2	1	TRUE
892	rs12938514	A	G	A	G	-0.199979188642701	0.000299955	NA	0.0255701	FALSE	FALSE	FALSE	Crohn's disease	17	6460281	0.0904	0.997300002203857	20883	NA	NA	Crohn's disease || id:ieu-a-30	TRUE	reported	17	6460281	0.041602385796599	order.Bacteroidales.id.913	TRUE	1.53276081967343e-06	inferred	JmYw77	textfile	18340	2	1	TRUE
893	rs13291434	T	C	T	C	0.069465573445222	-0.00700447	NA	0.163285	FALSE	FALSE	FALSE	Crohn's disease	9	116888634	0.0319	0.826599998200053	20883	NA	NA	Crohn's disease || id:ieu-a-30	TRUE	reported	9	116888634	0.014978948948469	order.Bacteroidales.id.913	TRUE	3.52569173734408e-06	inferred	JmYw77	textfile	18340	2	1	TRUE
894	rs1505366	T	G	T	G	-0.107336846036526	0.0371031	NA	0.050041	FALSE	FALSE	FALSE	Crohn's disease	2	213191389	0.0522	0.477499586682268	20883	NA	NA	Crohn's disease || id:ieu-a-30	TRUE	reported	2	213191389	0.024124380984073	order.Bacteroidales.id.913	TRUE	8.61466586761034e-06	inferred	JmYw77	textfile	18340	2	1	TRUE
895	rs1555070	T	C	T	C	-0.0557801699748447	0.0219963	NA	0.261715	FALSE	FALSE	FALSE	Crohn's disease	1	176772958	0.0258	0.392500306302885	20883	NA	NA	Crohn's disease || id:ieu-a-30	TRUE	reported	1	176772958	0.0118827722269509	order.Bacteroidales.id.913	TRUE	2.67645404224428e-06	inferred	JmYw77	textfile	18340	2	1	TRUE
896	rs17026797	T	G	T	G	-0.0612049728270269	0.0138043	NA	0.198141	FALSE	FALSE	FALSE	Crohn's disease	3	89286083	0.0286	0.630399703185023	20883	NA	NA	Crohn's disease || id:ieu-a-30	TRUE	reported	3	89286083	0.0132451712541403	order.Bacteroidales.id.913	TRUE	3.82028724663019e-06	inferred	JmYw77	textfile	18340	2	1	TRUE
897	rs17343978	A	C	A	C	-0.0552056838644492	0.0166998	NA	0.26857	FALSE	FALSE	FALSE	Crohn's disease	22	27433885	0.0262	0.5234003394927	20883	NA	NA	Crohn's disease || id:ieu-a-30	TRUE	reported	22	27433885	0.0120277671378393	order.Bacteroidales.id.913	TRUE	4.43558136785641e-06	inferred	JmYw77	textfile	18340	2	1	TRUE
898	rs2032750	T	C	T	C	-0.0508392764927297	-0.0142003	NA	0.480144	FALSE	FALSE	FALSE	Crohn's disease	2	53831026	0.0237	0.548799870223916	20883	NA	NA	Crohn's disease || id:ieu-a-30	TRUE	reported	2	53831026	0.0106807311325787	order.Bacteroidales.id.913	TRUE	1.93683117170513e-06	inferred	JmYw77	textfile	18340	2	1	TRUE
899	rs4916508	G	A	G	A	-0.0466729410254658	-0.0222017	NA	0.468859	FALSE	FALSE	FALSE	Crohn's disease	3	195936789	0.0243	0.362700371156129	20883	NA	NA	Crohn's disease || id:ieu-a-30	TRUE	reported	3	195936789	0.0105312471945504	order.Bacteroidales.id.913	TRUE	9.34266419331033e-06	inferred	JmYw77	textfile	18340	2	1	TRUE
900	rs62531359	T	G	T	G	0.0655728065406158	-0.0253999	NA	0.13243	FALSE	FALSE	FALSE	Crohn's disease	8	70916181	0.034	0.45569997000878	20883	NA	NA	Crohn's disease || id:ieu-a-30	TRUE	reported	8	70916181	0.0149890576376926	order.Bacteroidales.id.913	TRUE	1.21593043710861e-05	inferred	JmYw77	textfile	18340	2	1	TRUE
901	rs62575403	C	T	C	T	0.140054865553026	0.155298	NA	0.047567	FALSE	FALSE	FALSE	Crohn's disease	9	136493820	0.0619	0.0120600747602932	20883	NA	NA	Crohn's disease || id:ieu-a-30	TRUE	reported	9	136493820	0.0311128239171364	order.Bacteroidales.id.913	TRUE	6.74705779776357e-06	inferred	JmYw77	textfile	18340	2	1	TRUE
902	rs6791217	T	G	T	G	-0.060906277636466	0.012699	NA	0.199141	FALSE	FALSE	FALSE	Crohn's disease	3	89297466	0.0285	0.654800496436408	20883	NA	NA	Crohn's disease || id:ieu-a-30	TRUE	reported	3	89297466	0.0132875491784492	order.Bacteroidales.id.913	TRUE	4.56796746753778e-06	inferred	JmYw77	textfile	18340	2	1	TRUE
903	rs7157380	C	G	C	G	0.0959279906691464	-0.0475949	NA	0.0629859	FALSE	TRUE	TRUE	Crohn's disease	14	59338832	0.0475	0.316699953787386	20883	NA	NA	Crohn's disease || id:ieu-a-30	TRUE	reported	14	59338832	0.0212848264115696	order.Bacteroidales.id.913	TRUE	6.57902573169983e-06	inferred	JmYw77	textfile	18340	2	1	FALSE
904	rs72706335	T	C	T	C	-0.222409753814079	-0.0396976	NA	0.0447433	FALSE	FALSE	FALSE	Crohn's disease	1	157495438	0.0565	0.482299709126201	20883	NA	NA	Crohn's disease || id:ieu-a-30	TRUE	reported	1	157495438	0.0493458160525012	order.Bacteroidales.id.913	TRUE	6.56994251288798e-06	inferred	JmYw77	textfile	18340	2	1	TRUE
905	rs73512608	G	A	G	A	-0.12137169295035	-0.0154008	NA	0.051	FALSE	FALSE	FALSE	Crohn's disease	13	70522683	0.0518	0.765799361657972	20883	NA	NA	Crohn's disease || id:ieu-a-30	TRUE	reported	13	70522683	0.0236759464560428	order.Bacteroidales.id.913	TRUE	2.95379771565017e-07	inferred	JmYw77	textfile	18340	2	1	TRUE
906	rs73846128	A	G	A	G	-0.0648522757832394	0.00880116	NA	0.196856	FALSE	FALSE	FALSE	Crohn's disease	3	89340254	0.0287	0.759699778884316	20883	NA	NA	Crohn's disease || id:ieu-a-30	TRUE	reported	3	89340254	0.0133490010926984	order.Bacteroidales.id.913	TRUE	1.18450612450105e-06	inferred	JmYw77	textfile	18340	2	1	TRUE
907	rs74937713	T	A	T	A	-0.0634566804040444	0.00979784	NA	0.200141	FALSE	TRUE	TRUE	Crohn's disease	3	89308895	0.0284	0.729200570904187	20883	NA	NA	Crohn's disease || id:ieu-a-30	TRUE	reported	3	89308895	0.0132218139590104	order.Bacteroidales.id.913	TRUE	1.59147290913127e-06	inferred	JmYw77	textfile	18340	2	1	FALSE
908	rs7546249	T	A	T	A	-0.0567112563708132	0.0143018	NA	0.261715	FALSE	TRUE	TRUE	Crohn's disease	1	176792690	0.0258	0.578000215045218	20883	NA	NA	Crohn's disease || id:ieu-a-30	TRUE	reported	1	176792690	0.0118385895908363	order.Bacteroidales.id.913	TRUE	1.66471811734379e-06	inferred	JmYw77	textfile	18340	2	1	FALSE
909	rs79585701	A	C	A	C	0.0646822879882445	-0.0423962	NA	0.144289	FALSE	FALSE	FALSE	Crohn's disease	8	13110185	0.0324	0.190300092768827	20883	NA	NA	Crohn's disease || id:ieu-a-30	TRUE	reported	8	13110185	0.0149628204072749	order.Bacteroidales.id.913	TRUE	1.54014333877805e-05	inferred	JmYw77	textfile	18340	2	1	TRUE
910	rs929878	C	T	C	T	-0.0548532058638466	-0.00320486	NA	0.257715	FALSE	FALSE	FALSE	Crohn's disease	16	74290641	0.0261	0.90120003516905	20883	NA	NA	Crohn's disease || id:ieu-a-30	TRUE	reported	16	74290641	0.0121529540841487	order.Bacteroidales.id.913	TRUE	6.37454733361887e-06	inferred	JmYw77	textfile	18340	2	1	TRUE
911	rs1014718	A	G	A	G	-0.0562329415240927	0.025502	NA	0.259285	FALSE	FALSE	FALSE	Crohn's disease	1	176802974	0.0259	0.325700181064798	20883	NA	NA	Crohn's disease || id:ieu-a-30	TRUE	reported	1	176802974	0.0119057392005377	class.Bacteroidia.id.912	TRUE	2.32185917492704e-06	inferred	gmFlTx	textfile	18340	2	1	TRUE
912	rs111845179	T	C	T	C	0.102647804394865	-0.00910129	NA	0.0645845	FALSE	FALSE	FALSE	Crohn's disease	14	59317502	0.046	0.843100020769098	20883	NA	NA	Crohn's disease || id:ieu-a-30	TRUE	reported	14	59317502	0.0213842813280857	class.Bacteroidia.id.912	TRUE	1.58545117201038e-06	inferred	gmFlTx	textfile	18340	2	1	TRUE
913	rs11929346	C	T	C	T	-0.0638957321259571	0.0112025	NA	0.197141	FALSE	FALSE	FALSE	Crohn's disease	3	89322324	0.0285	0.695900261995363	20883	NA	NA	Crohn's disease || id:ieu-a-30	TRUE	reported	3	89322324	0.0132819791034616	class.Bacteroidia.id.912	TRUE	1.5039609035521e-06	inferred	gmFlTx	textfile	18340	2	1	TRUE
914	rs12938514	A	G	A	G	-0.199979188642701	0.000299955	NA	0.0255701	FALSE	FALSE	FALSE	Crohn's disease	17	6460281	0.0904	0.997300002203857	20883	NA	NA	Crohn's disease || id:ieu-a-30	TRUE	reported	17	6460281	0.041602385796599	class.Bacteroidia.id.912	TRUE	1.53276081967343e-06	inferred	gmFlTx	textfile	18340	2	1	TRUE
915	rs13291434	T	C	T	C	0.069465573445222	-0.00700447	NA	0.163285	FALSE	FALSE	FALSE	Crohn's disease	9	116888634	0.0319	0.826599998200053	20883	NA	NA	Crohn's disease || id:ieu-a-30	TRUE	reported	9	116888634	0.014978948948469	class.Bacteroidia.id.912	TRUE	3.52569173734408e-06	inferred	gmFlTx	textfile	18340	2	1	TRUE
916	rs1505366	T	G	T	G	-0.107336846036526	0.0371031	NA	0.050041	FALSE	FALSE	FALSE	Crohn's disease	2	213191389	0.0522	0.477499586682268	20883	NA	NA	Crohn's disease || id:ieu-a-30	TRUE	reported	2	213191389	0.024124380984073	class.Bacteroidia.id.912	TRUE	8.61466586761034e-06	inferred	gmFlTx	textfile	18340	2	1	TRUE
917	rs1555070	T	C	T	C	-0.0557801699748447	0.0219963	NA	0.261715	FALSE	FALSE	FALSE	Crohn's disease	1	176772958	0.0258	0.392500306302885	20883	NA	NA	Crohn's disease || id:ieu-a-30	TRUE	reported	1	176772958	0.0118827722269509	class.Bacteroidia.id.912	TRUE	2.67645404224428e-06	inferred	gmFlTx	textfile	18340	2	1	TRUE
918	rs17026797	T	G	T	G	-0.0612049728270269	0.0138043	NA	0.198141	FALSE	FALSE	FALSE	Crohn's disease	3	89286083	0.0286	0.630399703185023	20883	NA	NA	Crohn's disease || id:ieu-a-30	TRUE	reported	3	89286083	0.0132451712541403	class.Bacteroidia.id.912	TRUE	3.82028724663019e-06	inferred	gmFlTx	textfile	18340	2	1	TRUE
919	rs17343978	A	C	A	C	-0.0552056838644492	0.0166998	NA	0.26857	FALSE	FALSE	FALSE	Crohn's disease	22	27433885	0.0262	0.5234003394927	20883	NA	NA	Crohn's disease || id:ieu-a-30	TRUE	reported	22	27433885	0.0120277671378393	class.Bacteroidia.id.912	TRUE	4.43558136785641e-06	inferred	gmFlTx	textfile	18340	2	1	TRUE
920	rs2032750	T	C	T	C	-0.0508392764927297	-0.0142003	NA	0.480144	FALSE	FALSE	FALSE	Crohn's disease	2	53831026	0.0237	0.548799870223916	20883	NA	NA	Crohn's disease || id:ieu-a-30	TRUE	reported	2	53831026	0.0106807311325787	class.Bacteroidia.id.912	TRUE	1.93683117170513e-06	inferred	gmFlTx	textfile	18340	2	1	TRUE
921	rs4916508	G	A	G	A	-0.0466729410254658	-0.0222017	NA	0.468859	FALSE	FALSE	FALSE	Crohn's disease	3	195936789	0.0243	0.362700371156129	20883	NA	NA	Crohn's disease || id:ieu-a-30	TRUE	reported	3	195936789	0.0105312471945504	class.Bacteroidia.id.912	TRUE	9.34266419331033e-06	inferred	gmFlTx	textfile	18340	2	1	TRUE
922	rs62531359	T	G	T	G	0.0655728065406158	-0.0253999	NA	0.13243	FALSE	FALSE	FALSE	Crohn's disease	8	70916181	0.034	0.45569997000878	20883	NA	NA	Crohn's disease || id:ieu-a-30	TRUE	reported	8	70916181	0.0149890576376926	class.Bacteroidia.id.912	TRUE	1.21593043710861e-05	inferred	gmFlTx	textfile	18340	2	1	TRUE
923	rs62575403	C	T	C	T	0.140054865553026	0.155298	NA	0.047567	FALSE	FALSE	FALSE	Crohn's disease	9	136493820	0.0619	0.0120600747602932	20883	NA	NA	Crohn's disease || id:ieu-a-30	TRUE	reported	9	136493820	0.0311128239171364	class.Bacteroidia.id.912	TRUE	6.74705779776357e-06	inferred	gmFlTx	textfile	18340	2	1	TRUE
924	rs6791217	T	G	T	G	-0.060906277636466	0.012699	NA	0.199141	FALSE	FALSE	FALSE	Crohn's disease	3	89297466	0.0285	0.654800496436408	20883	NA	NA	Crohn's disease || id:ieu-a-30	TRUE	reported	3	89297466	0.0132875491784492	class.Bacteroidia.id.912	TRUE	4.56796746753778e-06	inferred	gmFlTx	textfile	18340	2	1	TRUE
925	rs7157380	C	G	C	G	0.0959279906691464	-0.0475949	NA	0.0629859	FALSE	TRUE	TRUE	Crohn's disease	14	59338832	0.0475	0.316699953787386	20883	NA	NA	Crohn's disease || id:ieu-a-30	TRUE	reported	14	59338832	0.0212848264115696	class.Bacteroidia.id.912	TRUE	6.57902573169983e-06	inferred	gmFlTx	textfile	18340	2	1	FALSE
926	rs72706335	T	C	T	C	-0.222409753814079	-0.0396976	NA	0.0447433	FALSE	FALSE	FALSE	Crohn's disease	1	157495438	0.0565	0.482299709126201	20883	NA	NA	Crohn's disease || id:ieu-a-30	TRUE	reported	1	157495438	0.0493458160525012	class.Bacteroidia.id.912	TRUE	6.56994251288798e-06	inferred	gmFlTx	textfile	18340	2	1	TRUE
927	rs73512608	G	A	G	A	-0.12137169295035	-0.0154008	NA	0.051	FALSE	FALSE	FALSE	Crohn's disease	13	70522683	0.0518	0.765799361657972	20883	NA	NA	Crohn's disease || id:ieu-a-30	TRUE	reported	13	70522683	0.0236759464560428	class.Bacteroidia.id.912	TRUE	2.95379771565017e-07	inferred	gmFlTx	textfile	18340	2	1	TRUE
928	rs73846128	A	G	A	G	-0.0648522757832394	0.00880116	NA	0.196856	FALSE	FALSE	FALSE	Crohn's disease	3	89340254	0.0287	0.759699778884316	20883	NA	NA	Crohn's disease || id:ieu-a-30	TRUE	reported	3	89340254	0.0133490010926984	class.Bacteroidia.id.912	TRUE	1.18450612450105e-06	inferred	gmFlTx	textfile	18340	2	1	TRUE
929	rs74937713	T	A	T	A	-0.0634566804040444	0.00979784	NA	0.200141	FALSE	TRUE	TRUE	Crohn's disease	3	89308895	0.0284	0.729200570904187	20883	NA	NA	Crohn's disease || id:ieu-a-30	TRUE	reported	3	89308895	0.0132218139590104	class.Bacteroidia.id.912	TRUE	1.59147290913127e-06	inferred	gmFlTx	textfile	18340	2	1	FALSE
930	rs7546249	T	A	T	A	-0.0567112563708132	0.0143018	NA	0.261715	FALSE	TRUE	TRUE	Crohn's disease	1	176792690	0.0258	0.578000215045218	20883	NA	NA	Crohn's disease || id:ieu-a-30	TRUE	reported	1	176792690	0.0118385895908363	class.Bacteroidia.id.912	TRUE	1.66471811734379e-06	inferred	gmFlTx	textfile	18340	2	1	FALSE
931	rs79585701	A	C	A	C	0.0646822879882445	-0.0423962	NA	0.144289	FALSE	FALSE	FALSE	Crohn's disease	8	13110185	0.0324	0.190300092768827	20883	NA	NA	Crohn's disease || id:ieu-a-30	TRUE	reported	8	13110185	0.0149628204072749	class.Bacteroidia.id.912	TRUE	1.54014333877805e-05	inferred	gmFlTx	textfile	18340	2	1	TRUE
932	rs929878	C	T	C	T	-0.0548532058638466	-0.00320486	NA	0.257715	FALSE	FALSE	FALSE	Crohn's disease	16	74290641	0.0261	0.90120003516905	20883	NA	NA	Crohn's disease || id:ieu-a-30	TRUE	reported	16	74290641	0.0121529540841487	class.Bacteroidia.id.912	TRUE	6.37454733361887e-06	inferred	gmFlTx	textfile	18340	2	1	TRUE
933	rs10147907	T	G	T	G	0.172262806688065	-0.00640044	NA	0.0803011	FALSE	FALSE	FALSE	Crohn's disease	14	89484373	0.0421	0.879400078396407	20883	NA	NA	Crohn's disease || id:ieu-a-30	TRUE	reported	14	89484373	0.0396009825121173	genus..Eubacteriumfissicatenagroup.id.14373	TRUE	1.36160535887411e-05	inferred	w4yNoD	textfile	18340	2	1	TRUE
934	rs11818408	G	A	G	A	0.105850349853371	0.00719583	NA	0.472711	FALSE	FALSE	FALSE	Crohn's disease	10	96758467	0.0235	0.759799494010849	20883	NA	NA	Crohn's disease || id:ieu-a-30	TRUE	reported	10	96758467	0.0237114035360187	genus..Eubacteriumfissicatenagroup.id.14373	TRUE	8.04016792077781e-06	inferred	w4yNoD	textfile	18340	2	1	TRUE
935	rs11876297	T	C	T	C	0.131469397810945	-0.0227979	NA	0.220433	FALSE	FALSE	FALSE	Crohn's disease	18	45753272	0.0323	0.480699864821602	20883	NA	NA	Crohn's disease || id:ieu-a-30	TRUE	reported	18	45753272	0.0281712031830947	genus..Eubacteriumfissicatenagroup.id.14373	TRUE	3.05925432213429e-06	inferred	w4yNoD	textfile	18340	2	1	TRUE
936	rs145236068	T	C	T	C	0.203775880701988	0.120304	NA	0.078738	FALSE	FALSE	FALSE	Crohn's disease	7	73032615	0.0473	0.0109098806601569	20883	NA	NA	Crohn's disease || id:ieu-a-30	TRUE	reported	7	73032615	0.0446618155657952	genus..Eubacteriumfissicatenagroup.id.14373	TRUE	5.05138784632126e-06	inferred	w4yNoD	textfile	18340	2	1	TRUE
937	rs151257695	A	G	A	G	0.209509778724955	0.121996	NA	0.0780665	FALSE	FALSE	FALSE	Crohn's disease	7	73043561	0.0476	0.0104099825137122	20883	NA	NA	Crohn's disease || id:ieu-a-30	TRUE	reported	7	73043561	0.0454847225801605	genus..Eubacteriumfissicatenagroup.id.14373	TRUE	4.10178515865783e-06	inferred	w4yNoD	textfile	18340	2	1	TRUE
938	rs1768152	T	C	T	C	0.139488570966463	-0.0201007	NA	0.148289	FALSE	FALSE	FALSE	Crohn's disease	3	39604954	0.0325	0.536200235018818	20883	NA	NA	Crohn's disease || id:ieu-a-30	TRUE	reported	3	39604954	0.0316185840212357	genus..Eubacteriumfissicatenagroup.id.14373	TRUE	1.02609159152258e-05	inferred	w4yNoD	textfile	18340	2	1	TRUE
939	rs2733072	G	A	G	A	0.109644167948117	0.00920221	NA	0.44257	FALSE	FALSE	FALSE	Crohn's disease	8	5433699	0.0241	0.702399186645473	20883	NA	NA	Crohn's disease || id:ieu-a-30	TRUE	reported	8	5433699	0.022830586609729	genus..Eubacteriumfissicatenagroup.id.14373	TRUE	1.56687364686323e-06	inferred	w4yNoD	textfile	18340	2	1	TRUE
940	rs3771393	C	T	C	T	0.130842344234957	-0.00750179	NA	0.269144	FALSE	FALSE	FALSE	Crohn's disease	2	71145246	0.0261	0.773100581620605	20883	NA	NA	Crohn's disease || id:ieu-a-30	TRUE	reported	2	71145246	0.026667104373126	genus..Eubacteriumfissicatenagroup.id.14373	TRUE	9.27125050934809e-07	inferred	w4yNoD	textfile	18340	2	1	TRUE
941	rs6934739	A	G	A	G	0.111463383719603	-0.0157026	NA	0.270718	FALSE	FALSE	FALSE	Crohn's disease	6	39940437	0.0258	0.54250032163115	20883	NA	NA	Crohn's disease || id:ieu-a-30	TRUE	reported	6	39940437	0.0252788047768516	genus..Eubacteriumfissicatenagroup.id.14373	TRUE	1.03675929384482e-05	inferred	w4yNoD	textfile	18340	2	1	TRUE
942	rs7104872	G	A	G	A	0.138611742742229	-0.0036035	NA	0.192285	FALSE	FALSE	FALSE	Crohn's disease	11	115165111	0.0293	0.900900027135952	20883	NA	NA	Crohn's disease || id:ieu-a-30	TRUE	reported	11	115165111	0.0291905525245554	genus..Eubacteriumfissicatenagroup.id.14373	TRUE	2.04916864610366e-06	inferred	w4yNoD	textfile	18340	2	1	TRUE
943	rs10148250	G	A	G	A	0.086192824609531	-0.00990083	NA	0.437004	FALSE	FALSE	FALSE	Crohn's disease	14	107061448	0.0245	0.686600317630152	20883	NA	NA	Crohn's disease || id:ieu-a-30	TRUE	reported	14	107061448	0.0193380723339765	class.Melainabacteria.id.1589	TRUE	8.30537741869965e-06	inferred	UrllTV	textfile	18340	2	1	TRUE
944	rs10738747	G	A	G	A	0.0814624215463303	0.0194989	NA	0.480141	FALSE	FALSE	FALSE	Crohn's disease	9	26184578	0.0229	0.395599742282819	20883	NA	NA	Crohn's disease || id:ieu-a-30	TRUE	reported	9	26184578	0.0184409287291279	class.Melainabacteria.id.1589	TRUE	9.9858615127013e-06	inferred	UrllTV	textfile	18340	2	1	TRUE
945	rs11150282	T	C	T	C	0.0989487499824154	-0.00110061	NA	0.316285	FALSE	FALSE	FALSE	Crohn's disease	16	80493705	0.0247	0.964999970350165	20883	NA	NA	Crohn's disease || id:ieu-a-30	TRUE	reported	16	80493705	0.0196971636625218	class.Melainabacteria.id.1589	TRUE	5.07375763637229e-07	inferred	UrllTV	textfile	18340	2	1	TRUE
946	rs113884518	T	C	T	C	-0.205352009645071	0.0222017	NA	0.0545426	FALSE	FALSE	FALSE	Crohn's disease	9	24648997	0.0512	0.664400575556711	20883	NA	NA	Crohn's disease || id:ieu-a-30	TRUE	reported	9	24648997	0.0454982335780158	class.Melainabacteria.id.1589	TRUE	6.37946703142029e-06	inferred	UrllTV	textfile	18340	2	1	TRUE
947	rs1221147	T	A	T	A	0.123968094443866	0.0717968	NA	0.125996	FALSE	TRUE	TRUE	Crohn's disease	9	122046549	0.0342	0.0359401594878511	20883	NA	NA	Crohn's disease || id:ieu-a-30	TRUE	reported	9	122046549	0.0278958450946755	class.Melainabacteria.id.1589	TRUE	8.83169320176062e-06	inferred	UrllTV	textfile	18340	2	1	FALSE
948	rs12493406	T	C	T	C	-0.154020264633602	0.0180953	NA	0.106856	FALSE	FALSE	FALSE	Crohn's disease	3	14280171	0.0371	0.625400177258588	20883	NA	NA	Crohn's disease || id:ieu-a-30	TRUE	reported	3	14280171	0.029198468357415	class.Melainabacteria.id.1589	TRUE	1.32797149142569e-07	inferred	UrllTV	textfile	18340	2	1	TRUE
949	rs13072729	C	T	C	T	-0.150580859079664	0.0182964	NA	0.107856	FALSE	FALSE	FALSE	Crohn's disease	3	14296762	0.0374	0.62429951853516	20883	NA	NA	Crohn's disease || id:ieu-a-30	TRUE	reported	3	14296762	0.0291627801248591	class.Melainabacteria.id.1589	TRUE	2.42425941838293e-07	inferred	UrllTV	textfile	18340	2	1	TRUE
950	rs16851659	G	C	G	C	-0.0896103365383467	0.0178992	NA	0.428715	FALSE	TRUE	TRUE	Crohn's disease	1	230523039	0.0234	0.445399781863048	20883	NA	NA	Crohn's disease || id:ieu-a-30	TRUE	reported	1	230523039	0.0186432302729744	class.Melainabacteria.id.1589	TRUE	1.53527525270274e-06	inferred	UrllTV	textfile	18340	2	1	FALSE
951	rs28678345	T	C	T	C	0.214848361135684	-0.0110003	NA	0.0560148	FALSE	FALSE	FALSE	Crohn's disease	17	53906328	0.0507	0.828699925880309	20883	NA	NA	Crohn's disease || id:ieu-a-30	TRUE	reported	17	53906328	0.0470877936537381	class.Melainabacteria.id.1589	TRUE	5.04954269218796e-06	inferred	UrllTV	textfile	18340	2	1	TRUE
952	rs367480	G	A	G	A	-0.0837579603594	-0.00580313	NA	0.437285	FALSE	FALSE	FALSE	Crohn's disease	11	2937631	0.0231	0.80270006842948	20883	NA	NA	Crohn's disease || id:ieu-a-30	TRUE	reported	11	2937631	0.0185795836403107	class.Melainabacteria.id.1589	TRUE	6.54217075910472e-06	inferred	UrllTV	textfile	18340	2	1	TRUE
953	rs4129395	G	A	G	A	0.0896186903650387	-0.0395956	NA	0.440718	FALSE	FALSE	FALSE	Crohn's disease	9	115975389	0.023	0.0847793338899717	20883	NA	NA	Crohn's disease || id:ieu-a-30	TRUE	reported	9	115975389	0.0185105800208217	class.Melainabacteria.id.1589	TRUE	1.2887258569857e-06	inferred	UrllTV	textfile	18340	2	1	TRUE
954	rs6773199	A	G	A	G	-0.149006873126816	0.0199007	NA	0.106856	FALSE	FALSE	FALSE	Crohn's disease	3	14268381	0.0373	0.59310010374489	20883	NA	NA	Crohn's disease || id:ieu-a-30	TRUE	reported	3	14268381	0.0286017005145295	class.Melainabacteria.id.1589	TRUE	1.89125049495537e-07	inferred	UrllTV	textfile	18340	2	1	TRUE
955	rs73074665	A	T	A	T	0.166215674119107	0.0298986	NA	0.073257	FALSE	TRUE	TRUE	Crohn's disease	7	20010624	0.0447	0.504100351193689	20883	NA	NA	Crohn's disease || id:ieu-a-30	TRUE	reported	7	20010624	0.0355727568917434	class.Melainabacteria.id.1589	TRUE	2.97475371873521e-06	inferred	UrllTV	textfile	18340	2	1	FALSE
956	rs79790072	T	C	T	C	0.226721783433336	-0.0544984	NA	0.0504155	FALSE	FALSE	FALSE	Crohn's disease	15	100747683	0.0586	0.352499901523251	20883	NA	NA	Crohn's disease || id:ieu-a-30	TRUE	reported	15	100747683	0.0487840538250943	class.Melainabacteria.id.1589	TRUE	3.36052416245715e-06	inferred	UrllTV	textfile	18340	2	1	TRUE
957	rs9864379	T	C	T	C	-0.159734554838251	0.0183015	NA	0.105856	FALSE	FALSE	FALSE	Crohn's disease	3	14306949	0.0383	0.633299288345719	20883	NA	NA	Crohn's disease || id:ieu-a-30	TRUE	reported	3	14306949	0.0292552973949805	class.Melainabacteria.id.1589	TRUE	4.76076737022024e-08	inferred	UrllTV	textfile	18340	2	1	TRUE
958	rs10150232	A	G	A	G	0.0567087892720503	0.00320486	NA	0.279141	FALSE	FALSE	FALSE	Crohn's disease	14	30418008	0.0259	0.90210003568527	20883	NA	NA	Crohn's disease || id:ieu-a-30	TRUE	reported	14	30418008	0.0124877016315361	genus.Anaerotruncus.id.2054	TRUE	5.5942616671156e-06	inferred	888kiH	textfile	18340	2	1	TRUE
959	rs11018566	A	G	A	G	-0.156465176427029	-0.0164953	NA	0.0489144	FALSE	FALSE	FALSE	Crohn's disease	11	89040226	0.0574	0.77349943356342	20883	NA	NA	Crohn's disease || id:ieu-a-30	TRUE	reported	11	89040226	0.0366032258395506	genus.Anaerotruncus.id.2054	TRUE	1.91456633324422e-05	inferred	888kiH	textfile	18340	2	1	TRUE
960	rs1107244	G	A	G	A	0.0861586531062665	-0.00679685	NA	0.09057	FALSE	FALSE	FALSE	Crohn's disease	13	38057357	0.0398	0.865099976061688	20883	NA	NA	Crohn's disease || id:ieu-a-30	TRUE	reported	13	38057357	0.0176660990789211	genus.Anaerotruncus.id.2054	TRUE	1.07677827106293e-06	inferred	888kiH	textfile	18340	2	1	TRUE
961	rs115414803	A	C	A	C	-0.144355887846664	0.0851956	NA	0.0427422	FALSE	FALSE	FALSE	Crohn's disease	4	88163243	0.0595	0.152099925033694	20883	NA	NA	Crohn's disease || id:ieu-a-30	TRUE	reported	4	88163243	0.0317523951012767	genus.Anaerotruncus.id.2054	TRUE	5.4597413326335e-06	inferred	888kiH	textfile	18340	2	1	TRUE
962	rs11841382	G	T	G	T	0.0841580368162608	-0.0542041	NA	0.07943	FALSE	FALSE	FALSE	Crohn's disease	13	38004672	0.0424	0.201200010940875	20883	NA	NA	Crohn's disease || id:ieu-a-30	TRUE	reported	13	38004672	0.0185422309807892	genus.Anaerotruncus.id.2054	TRUE	5.65961170253555e-06	inferred	888kiH	textfile	18340	2	1	TRUE
963	rs12056802	C	G	C	G	0.0774193528001405	0.0589008	NA	0.106711	FALSE	TRUE	TRUE	Crohn's disease	8	74713100	0.0391	0.132199861451732	20883	NA	NA	Crohn's disease || id:ieu-a-30	TRUE	reported	8	74713100	0.017717788855019	genus.Anaerotruncus.id.2054	TRUE	1.24483896694016e-05	inferred	888kiH	textfile	18340	2	1	FALSE
964	rs1272208	G	T	G	T	-0.0611742713308029	0.0166986	NA	0.253996	FALSE	FALSE	FALSE	Crohn's disease	9	78630894	0.0271	0.537999658507127	20883	NA	NA	Crohn's disease || id:ieu-a-30	TRUE	reported	9	78630894	0.0129830731751261	genus.Anaerotruncus.id.2054	TRUE	2.45480088669356e-06	inferred	888kiH	textfile	18340	2	1	TRUE
965	rs1322804	G	T	G	T	0.0759900283828806	0.00470103	NA	0.110856	FALSE	FALSE	FALSE	Crohn's disease	13	38034596	0.0361	0.895999980065913	20883	NA	NA	Crohn's disease || id:ieu-a-30	TRUE	reported	13	38034596	0.0165346236186025	genus.Anaerotruncus.id.2054	TRUE	4.310663953855e-06	inferred	888kiH	textfile	18340	2	1	TRUE
966	rs1431492	C	T	C	T	-0.0654996397692133	0.0435967	NA	0.163711	FALSE	FALSE	FALSE	Crohn's disease	3	150855371	0.0308	0.15649987680114	20883	NA	NA	Crohn's disease || id:ieu-a-30	TRUE	reported	3	150855371	0.0146188105218655	genus.Anaerotruncus.id.2054	TRUE	7.44669662823186e-06	inferred	888kiH	textfile	18340	2	1	TRUE
967	rs17096167	G	A	G	A	0.0563783624994505	0.023197	NA	0.270711	FALSE	FALSE	FALSE	Crohn's disease	14	30434431	0.0262	0.376299810834013	20883	NA	NA	Crohn's disease || id:ieu-a-30	TRUE	reported	14	30434431	0.0126143858708552	genus.Anaerotruncus.id.2054	TRUE	7.8450185127993e-06	inferred	888kiH	textfile	18340	2	1	TRUE
968	rs17734739	T	C	T	C	0.0660051954150962	-0.0566021	NA	0.176004	FALSE	FALSE	FALSE	Crohn's disease	2	211663702	0.0308	0.066420172626764	20883	NA	NA	Crohn's disease || id:ieu-a-30	TRUE	reported	2	211663702	0.0149080256098041	genus.Anaerotruncus.id.2054	TRUE	9.53341798114007e-06	inferred	888kiH	textfile	18340	2	1	TRUE
969	rs2704155	T	A	C	A	-0.106234694139208	0.123196	NA	0.969429	TRUE	TRUE	TRUE	Crohn's disease	11	54908652	0.0844	0.144599902458382	20883	NA	NA	Crohn's disease || id:ieu-a-30	TRUE	reported	11	54908652	0.0234814560648308	genus.Anaerotruncus.id.2054	TRUE	6.06257119229764e-06	inferred	888kiH	textfile	18340	2	1	FALSE
970	rs34449434	A	C	A	C	-0.0497003878419244	0.00179838	NA	0.40243	FALSE	FALSE	FALSE	Crohn's disease	12	76523655	0.0291	0.950899896220116	20883	NA	NA	Crohn's disease || id:ieu-a-30	TRUE	reported	12	76523655	0.0113402159416538	genus.Anaerotruncus.id.2054	TRUE	1.17235347715795e-05	inferred	888kiH	textfile	18340	2	1	TRUE
971	rs4669806	G	T	G	T	0.0576389030048486	-0.0044003	NA	0.274574	FALSE	FALSE	FALSE	Crohn's disease	2	12200752	0.0254	0.862399904996466	20883	NA	NA	Crohn's disease || id:ieu-a-30	TRUE	reported	2	12200752	0.0122994032328165	genus.Anaerotruncus.id.2054	TRUE	2.78165250643192e-06	inferred	888kiH	textfile	18340	2	1	TRUE
972	rs6494922	A	G	A	G	0.0903106384889494	-0.0349953	NA	0.0789148	FALSE	FALSE	FALSE	Crohn's disease	15	33459867	0.0436	0.421800412381258	20883	NA	NA	Crohn's disease || id:ieu-a-30	TRUE	reported	15	33459867	0.0202256522976594	genus.Anaerotruncus.id.2054	TRUE	8.00114337212145e-06	inferred	888kiH	textfile	18340	2	1	TRUE
973	rs7155595	C	A	C	A	0.0539336206631479	0.00920221	NA	0.334996	FALSE	FALSE	FALSE	Crohn's disease	14	77502546	0.0249	0.71190001157774	20883	NA	NA	Crohn's disease || id:ieu-a-30	TRUE	reported	14	77502546	0.0118902916030214	genus.Anaerotruncus.id.2054	TRUE	5.73481377298682e-06	inferred	888kiH	textfile	18340	2	1	TRUE
974	rs7637290	A	C	A	C	-0.0662083754018599	0.0459003	NA	0.149711	FALSE	FALSE	FALSE	Crohn's disease	3	150787796	0.0344	0.18250005513626	20883	NA	NA	Crohn's disease || id:ieu-a-30	TRUE	reported	3	150787796	0.0151380857539482	genus.Anaerotruncus.id.2054	TRUE	1.22197812600031e-05	inferred	888kiH	textfile	18340	2	1	TRUE
975	rs7675045	A	T	A	T	-0.0497815289902457	0.0034042	NA	0.483148	FALSE	TRUE	TRUE	Crohn's disease	4	172808992	0.0239	0.885599983950378	20883	NA	NA	Crohn's disease || id:ieu-a-30	TRUE	reported	4	172808992	0.0110573396358085	genus.Anaerotruncus.id.2054	TRUE	6.72772833131008e-06	inferred	888kiH	textfile	18340	2	1	FALSE
976	rs8005030	C	T	C	T	0.0554446592751529	-0.0117013	NA	0.311859	FALSE	FALSE	FALSE	Crohn's disease	14	30607199	0.025	0.638900164571248	20883	NA	NA	Crohn's disease || id:ieu-a-30	TRUE	reported	14	30607199	0.0117854301952901	genus.Anaerotruncus.id.2054	TRUE	2.5447797453412e-06	inferred	888kiH	textfile	18340	2	1	TRUE
977	rs9347879	T	C	T	C	0.0506180008814494	0.0110982	NA	0.474856	FALSE	FALSE	FALSE	Crohn's disease	6	165015261	0.0228	0.626400361955315	20883	NA	NA	Crohn's disease || id:ieu-a-30	TRUE	reported	6	165015261	0.0110490008071809	genus.Anaerotruncus.id.2054	TRUE	4.62251737709991e-06	inferred	888kiH	textfile	18340	2	1	TRUE
978	rs9603208	G	T	G	T	0.0775519094975712	0.00409839	NA	0.111856	FALSE	FALSE	FALSE	Crohn's disease	13	38044689	0.0361	0.908599932050572	20883	NA	NA	Crohn's disease || id:ieu-a-30	TRUE	reported	13	38044689	0.0165254802536173	genus.Anaerotruncus.id.2054	TRUE	2.69400369063394e-06	inferred	888kiH	textfile	18340	2	1	TRUE
979	rs10164067	T	G	T	G	-0.103260130901904	-0.0740987	NA	0.0909585	FALSE	FALSE	FALSE	Crohn's disease	18	46614602	0.0398	0.0622701626353168	20883	NA	NA	Crohn's disease || id:ieu-a-30	TRUE	reported	18	46614602	0.0212405018270505	genus.ErysipelotrichaceaeUCG003.id.11384	TRUE	1.16515342689165e-06	inferred	HQVR07	textfile	18340	2	1	TRUE
980	rs11082735	C	T	C	T	-0.0941762837924325	-0.0627025	NA	0.09043	FALSE	FALSE	FALSE	Crohn's disease	18	46663620	0.0399	0.115699904372029	20883	NA	NA	Crohn's disease || id:ieu-a-30	TRUE	reported	18	46663620	0.0213406150642648	genus.ErysipelotrichaceaeUCG003.id.11384	TRUE	1.01944696151363e-05	inferred	HQVR07	textfile	18340	2	1	TRUE
981	rs11666127	A	G	A	G	-0.0719187100776075	0.0212036	NA	0.153285	FALSE	FALSE	FALSE	Crohn's disease	19	57828980	0.0364	0.56059987940524	20883	NA	NA	Crohn's disease || id:ieu-a-30	TRUE	reported	19	57828980	0.0161370584808307	genus.ErysipelotrichaceaeUCG003.id.11384	TRUE	8.32145609577275e-06	inferred	HQVR07	textfile	18340	2	1	TRUE
982	rs11877693	C	G	C	G	-0.0948368638300952	0.0350968	NA	0.100284	FALSE	TRUE	TRUE	Crohn's disease	18	43077293	0.038	0.355800046085081	20883	NA	NA	Crohn's disease || id:ieu-a-30	TRUE	reported	18	43077293	0.0189221888619077	genus.ErysipelotrichaceaeUCG003.id.11384	TRUE	5.38841760254047e-07	inferred	HQVR07	textfile	18340	2	1	FALSE
983	rs11994308	C	T	C	T	0.1154174132246	0.00260339	NA	0.059715	FALSE	FALSE	FALSE	Crohn's disease	8	91660344	0.0493	0.957500038272575	20883	NA	NA	Crohn's disease || id:ieu-a-30	TRUE	reported	8	91660344	0.024250252172865	genus.ErysipelotrichaceaeUCG003.id.11384	TRUE	1.94139030987968e-06	inferred	HQVR07	textfile	18340	2	1	TRUE
984	rs12251396	A	G	A	G	-0.0705399490942509	0.00639948	NA	0.169144	FALSE	FALSE	FALSE	Crohn's disease	10	873148	0.0308	0.835500088053916	20883	NA	NA	Crohn's disease || id:ieu-a-30	TRUE	reported	10	873148	0.0158765978020767	genus.ErysipelotrichaceaeUCG003.id.11384	TRUE	8.87073189281854e-06	inferred	HQVR07	textfile	18340	2	1	TRUE
985	rs16905331	C	T	C	T	0.11852717622905	0.0135007	NA	0.05	FALSE	FALSE	FALSE	Crohn's disease	8	91784546	0.0529	0.798700028629849	20883	NA	NA	Crohn's disease || id:ieu-a-30	TRUE	reported	8	91784546	0.0269271309992702	genus.ErysipelotrichaceaeUCG003.id.11384	TRUE	1.07368792874975e-05	inferred	HQVR07	textfile	18340	2	1	TRUE
986	rs17798136	G	A	G	A	0.158817550217896	-0.00990083	NA	0.059715	FALSE	FALSE	FALSE	Crohn's disease	7	33684926	0.0545	0.856299913202097	20883	NA	NA	Crohn's disease || id:ieu-a-30	TRUE	reported	7	33684926	0.0347674310812806	genus.ErysipelotrichaceaeUCG003.id.11384	TRUE	4.92405096495094e-06	inferred	HQVR07	textfile	18340	2	1	TRUE
987	rs2044550	T	C	T	C	-0.0609347456643671	-0.0202027	NA	0.235715	FALSE	FALSE	FALSE	Crohn's disease	18	46582100	0.0269	0.452700526928483	20883	NA	NA	Crohn's disease || id:ieu-a-30	TRUE	reported	18	46582100	0.0136042899968987	genus.ErysipelotrichaceaeUCG003.id.11384	TRUE	7.49643412545049e-06	inferred	HQVR07	textfile	18340	2	1	TRUE
988	rs214586	T	C	T	C	-0.106454599935609	0.0324962	NA	0.0746553	FALSE	FALSE	FALSE	Crohn's disease	6	18213637	0.0482	0.499699597930903	20883	NA	NA	Crohn's disease || id:ieu-a-30	TRUE	reported	6	18213637	0.0240380358930758	genus.ErysipelotrichaceaeUCG003.id.11384	TRUE	9.48512371834956e-06	inferred	HQVR07	textfile	18340	2	1	TRUE
989	rs28568391	A	G	A	G	-0.0583910808811354	-0.0158042	NA	0.413859	FALSE	FALSE	FALSE	Crohn's disease	10	125628540	0.0308	0.607600328510137	20883	NA	NA	Crohn's disease || id:ieu-a-30	TRUE	reported	10	125628540	0.0118740516114377	genus.ErysipelotrichaceaeUCG003.id.11384	TRUE	8.76401693835666e-07	inferred	HQVR07	textfile	18340	2	1	TRUE
990	rs35470500	C	T	C	T	-0.100341127868325	-0.0636975	NA	0.090715	FALSE	FALSE	FALSE	Crohn's disease	18	46632533	0.0399	0.110700096636604	20883	NA	NA	Crohn's disease || id:ieu-a-30	TRUE	reported	18	46632533	0.0217412704606932	genus.ErysipelotrichaceaeUCG003.id.11384	TRUE	3.92645939395466e-06	inferred	HQVR07	textfile	18340	2	1	TRUE
991	rs4758231	G	T	G	T	-0.0551754399540897	-0.0218985	NA	0.335856	FALSE	FALSE	FALSE	Crohn's disease	11	7765096	0.0243	0.367499709397923	20883	NA	NA	Crohn's disease || id:ieu-a-30	TRUE	reported	11	7765096	0.0122046751547634	genus.ErysipelotrichaceaeUCG003.id.11384	TRUE	6.15933876396138e-06	inferred	HQVR07	textfile	18340	2	1	TRUE
992	rs59068084	T	G	T	G	0.0564772432262274	0.0579953	NA	0.418563	FALSE	FALSE	FALSE	Crohn's disease	4	113256737	0.0241	0.0160398388250842	20883	NA	NA	Crohn's disease || id:ieu-a-30	TRUE	reported	4	113256737	0.0120223866969195	genus.ErysipelotrichaceaeUCG003.id.11384	TRUE	2.63142077689172e-06	inferred	HQVR07	textfile	18340	2	1	TRUE
993	rs59104037	A	G	A	G	-0.0951262610443706	0.0321961	NA	0.0827708	FALSE	FALSE	FALSE	Crohn's disease	18	43034126	0.0416	0.438600376353127	20883	NA	NA	Crohn's disease || id:ieu-a-30	TRUE	reported	18	43034126	0.0204742088015205	genus.ErysipelotrichaceaeUCG003.id.11384	TRUE	3.38185875102732e-06	inferred	HQVR07	textfile	18340	2	1	TRUE
994	rs62403464	T	C	T	C	-0.0731743255532411	0.0350968	NA	0.164	FALSE	FALSE	FALSE	Crohn's disease	6	24220160	0.0311	0.259000140694793	20883	NA	NA	Crohn's disease || id:ieu-a-30	TRUE	reported	6	24220160	0.0156515721505751	genus.ErysipelotrichaceaeUCG003.id.11384	TRUE	2.93658556477256e-06	inferred	HQVR07	textfile	18340	2	1	TRUE
995	rs6875357	C	T	C	T	0.165673441012239	-0.0277027	NA	0.050715	FALSE	FALSE	FALSE	Crohn's disease	5	32345671	0.0543	0.60910056170135	20883	NA	NA	Crohn's disease || id:ieu-a-30	TRUE	reported	5	32345671	0.0353831163409958	genus.ErysipelotrichaceaeUCG003.id.11384	TRUE	2.83710086473773e-06	inferred	HQVR07	textfile	18340	2	1	TRUE
996	rs7009613	C	G	C	G	0.118525379052129	0.00870203	NA	0.0503718	FALSE	TRUE	TRUE	Crohn's disease	8	91745807	0.0528	0.869100100212083	20883	NA	NA	Crohn's disease || id:ieu-a-30	TRUE	reported	8	91745807	0.0269273375732152	genus.ErysipelotrichaceaeUCG003.id.11384	TRUE	1.07418553103802e-05	inferred	HQVR07	textfile	18340	2	1	FALSE
997	rs7235864	G	A	G	A	-0.099532745560273	-0.0350003	NA	0.101	FALSE	FALSE	FALSE	Crohn's disease	18	46674536	0.0387	0.365700033397564	20883	NA	NA	Crohn's disease || id:ieu-a-30	TRUE	reported	18	46674536	0.0213406765380021	genus.ErysipelotrichaceaeUCG003.id.11384	TRUE	3.10133378249356e-06	inferred	HQVR07	textfile	18340	2	1	TRUE
998	rs73074432	C	T	C	T	0.072153999062479	-0.0231011	NA	0.160715	FALSE	FALSE	FALSE	Crohn's disease	7	20554814	0.0313	0.460200408672485	20883	NA	NA	Crohn's disease || id:ieu-a-30	TRUE	reported	7	20554814	0.0164377852740533	genus.ErysipelotrichaceaeUCG003.id.11384	TRUE	1.13600754312296e-05	inferred	HQVR07	textfile	18340	2	1	TRUE
999	rs73311093	T	C	T	C	0.120174183711832	0.0193025	NA	0.05	FALSE	FALSE	FALSE	Crohn's disease	8	91798552	0.053	0.715899402583201	20883	NA	NA	Crohn's disease || id:ieu-a-30	TRUE	reported	8	91798552	0.0270962665346317	genus.ErysipelotrichaceaeUCG003.id.11384	TRUE	9.20369382478492e-06	inferred	HQVR07	textfile	18340	2	1	TRUE
1000	rs74988980	G	A	G	A	-0.133141406432335	0.0366017	NA	0.046285	FALSE	FALSE	FALSE	Crohn's disease	16	80167277	0.0547	0.503499449436243	20883	NA	NA	Crohn's disease || id:ieu-a-30	TRUE	reported	16	80167277	0.0348574385242747	genus.ErysipelotrichaceaeUCG003.id.11384	TRUE	0.000133669283316494	inferred	HQVR07	textfile	18340	2	1	TRUE
1001	rs75949021	T	C	T	C	-0.169667060418097	0.00139902	NA	0.0528278	FALSE	FALSE	FALSE	Crohn's disease	2	175403951	0.0526	0.978299992058123	20883	NA	NA	Crohn's disease || id:ieu-a-30	TRUE	reported	2	175403951	0.0374237933824411	genus.ErysipelotrichaceaeUCG003.id.11384	TRUE	5.79680762685786e-06	inferred	HQVR07	textfile	18340	2	1	TRUE
1002	rs76502207	T	C	T	C	0.144843760497513	0.0537019	NA	0.0668849	FALSE	FALSE	FALSE	Crohn's disease	15	86522244	0.0542	0.321300203042702	20883	NA	NA	Crohn's disease || id:ieu-a-30	TRUE	reported	15	86522244	0.0289929134050557	genus.ErysipelotrichaceaeUCG003.id.11384	TRUE	5.85822678080456e-07	inferred	HQVR07	textfile	18340	2	1	TRUE
1003	rs79396538	C	G	C	G	0.0848147519228715	0.0102968	NA	0.116	FALSE	TRUE	TRUE	Crohn's disease	14	47935928	0.0356	0.771599610958367	20883	NA	NA	Crohn's disease || id:ieu-a-30	TRUE	reported	14	47935928	0.019114637849583	genus.ErysipelotrichaceaeUCG003.id.11384	TRUE	9.11525332330903e-06	inferred	HQVR07	textfile	18340	2	1	FALSE
1004	rs8053479	A	G	A	G	-0.0838211845170268	-0.0741957	NA	0.119718	FALSE	FALSE	FALSE	Crohn's disease	16	4076830	0.0402	0.0647306547611802	20883	NA	NA	Crohn's disease || id:ieu-a-30	TRUE	reported	16	4076830	0.0186509120207605	genus.ErysipelotrichaceaeUCG003.id.11384	TRUE	6.98274753499521e-06	inferred	HQVR07	textfile	18340	2	1	TRUE
1005	rs8083334	C	T	C	T	-0.0976108311994378	-0.0656005	NA	0.093715	FALSE	FALSE	FALSE	Crohn's disease	18	46651596	0.0394	0.0962099524486501	20883	NA	NA	Crohn's disease || id:ieu-a-30	TRUE	reported	18	46651596	0.0217250185177145	genus.ErysipelotrichaceaeUCG003.id.11384	TRUE	7.02218800666885e-06	inferred	HQVR07	textfile	18340	2	1	TRUE
1006	rs9304371	C	T	C	T	-0.0990400788518311	-0.0748013	NA	0.09443	FALSE	FALSE	FALSE	Crohn's disease	18	46603102	0.0393	0.0572097434196642	20883	NA	NA	Crohn's disease || id:ieu-a-30	TRUE	reported	18	46603102	0.0211930031815873	genus.ErysipelotrichaceaeUCG003.id.11384	TRUE	2.96478925032726e-06	inferred	HQVR07	textfile	18340	2	1	TRUE
1007	rs10165053	C	T	C	T	0.0531281066253803	-0.0577027	NA	0.475856	FALSE	FALSE	FALSE	Crohn's disease	2	136981210	0.0253	0.0227399758956355	20883	NA	NA	Crohn's disease || id:ieu-a-30	TRUE	reported	2	136981210	0.0116306534170991	class.Actinobacteria.id.419	TRUE	4.92545077781523e-06	inferred	Yya3Av	textfile	18340	2	1	TRUE
1008	rs10171677	A	G	A	G	0.0550809454027239	-0.00250313	NA	0.567422	FALSE	FALSE	FALSE	Crohn's disease	2	135446390	0.0251	0.919700028620879	20883	NA	NA	Crohn's disease || id:ieu-a-30	TRUE	reported	2	135446390	0.0114905341572587	class.Actinobacteria.id.419	TRUE	1.63820370158576e-06	inferred	Yya3Av	textfile	18340	2	1	TRUE
1009	rs10187402	G	C	G	C	0.0846608983892883	0.00110061	NA	0.322708	FALSE	TRUE	TRUE	Crohn's disease	2	135771974	0.0264	0.966500092657505	20883	NA	NA	Crohn's disease || id:ieu-a-30	TRUE	reported	2	135771974	0.0125257175405755	class.Actinobacteria.id.419	TRUE	1.38980046304744e-11	inferred	Yya3Av	textfile	18340	2	1	FALSE
1010	rs10209482	C	A	C	A	0.0937687249015718	-0.0435957	NA	0.143285	FALSE	FALSE	FALSE	Crohn's disease	2	136191314	0.0334	0.192199830353638	20883	NA	NA	Crohn's disease || id:ieu-a-30	TRUE	reported	2	136191314	0.0160329233677096	class.Actinobacteria.id.419	TRUE	4.95993549155450e-09	inferred	Yya3Av	textfile	18340	2	1	TRUE
1011	rs10841473	G	C	G	C	-0.0583764689657296	-0.0129952	NA	0.265144	FALSE	TRUE	TRUE	Crohn's disease	12	20378911	0.0268	0.627799549903874	20883	NA	NA	Crohn's disease || id:ieu-a-30	TRUE	reported	12	20378911	0.012335330880131	class.Actinobacteria.id.419	TRUE	2.21814229096426e-06	inferred	Yya3Av	textfile	18340	2	1	FALSE
1012	rs10928513	T	C	T	C	0.0609005249038341	-0.015205	NA	0.598567	FALSE	FALSE	FALSE	Crohn's disease	2	135456759	0.0254	0.550599737492109	20883	NA	NA	Crohn's disease || id:ieu-a-30	TRUE	reported	2	135456759	0.0115368061826268	class.Actinobacteria.id.419	TRUE	1.30030642889233e-07	inferred	Yya3Av	textfile	18340	2	1	TRUE
1013	rs10928546	C	T	C	T	0.0908598456012777	0.00830439	NA	0.312849	FALSE	FALSE	FALSE	Crohn's disease	2	136544197	0.0263	0.753400666381349	20883	NA	NA	Crohn's disease || id:ieu-a-30	TRUE	reported	2	136544197	0.0126286922510295	class.Actinobacteria.id.419	TRUE	6.25912197210754e-13	inferred	Yya3Av	textfile	18340	2	1	TRUE
1014	rs1123848	T	C	T	C	0.0688483082574002	-0.0618009	NA	0.364141	FALSE	FALSE	FALSE	Crohn's disease	2	136945029	0.0252	0.0142098665719237	20883	NA	NA	Crohn's disease || id:ieu-a-30	TRUE	reported	2	136945029	0.0121019636158762	class.Actinobacteria.id.419	TRUE	1.27770801667096e-08	inferred	Yya3Av	textfile	18340	2	1	TRUE
1015	rs11655079	T	C	T	C	-0.0560674431925884	-0.013298	NA	0.30557	FALSE	FALSE	FALSE	Crohn's disease	17	75348675	0.0258	0.606599432955944	20883	NA	NA	Crohn's disease || id:ieu-a-30	TRUE	reported	17	75348675	0.0124285596666734	class.Actinobacteria.id.419	TRUE	6.44686345392045e-06	inferred	Yya3Av	textfile	18340	2	1	TRUE
1016	rs11678502	C	T	C	T	0.0554415698207691	-0.0570984	NA	0.471856	FALSE	FALSE	FALSE	Crohn's disease	2	136994454	0.0248	0.0216501046529177	20883	NA	NA	Crohn's disease || id:ieu-a-30	TRUE	reported	2	136994454	0.0116217424389379	class.Actinobacteria.id.419	TRUE	1.83765455562265e-06	inferred	Yya3Av	textfile	18340	2	1	TRUE
1017	rs11681248	C	T	C	T	0.0888171781372043	-0.0483043	NA	0.420996	FALSE	FALSE	FALSE	Crohn's disease	2	136820076	0.0257	0.0605201505912521	20883	NA	NA	Crohn's disease || id:ieu-a-30	TRUE	reported	2	136820076	0.0118422712270274	class.Actinobacteria.id.419	TRUE	6.38119162362654e-14	inferred	Yya3Av	textfile	18340	2	1	TRUE
1018	rs11693502	C	T	C	T	0.0810058109661925	-0.0509022	NA	0.398996	FALSE	FALSE	FALSE	Crohn's disease	2	136808949	0.0258	0.0487405022398556	20883	NA	NA	Crohn's disease || id:ieu-a-30	TRUE	reported	2	136808949	0.0119336506742432	class.Actinobacteria.id.419	TRUE	1.13686095295089e-11	inferred	Yya3Av	textfile	18340	2	1	TRUE
1019	rs11738544	A	G	A	G	0.0550310923045627	0.0374981	NA	0.410285	FALSE	FALSE	FALSE	Crohn's disease	5	502594	0.0273	0.169100152788614	20883	NA	NA	Crohn's disease || id:ieu-a-30	TRUE	reported	5	502594	0.0115017285101394	class.Actinobacteria.id.419	TRUE	1.71333961869256e-06	inferred	Yya3Av	textfile	18340	2	1	TRUE
1020	rs11742144	A	G	A	G	0.0530047366598419	0.0028958	NA	0.374004	FALSE	FALSE	FALSE	Crohn's disease	5	422178	0.024	0.905599971131791	20883	NA	NA	Crohn's disease || id:ieu-a-30	TRUE	reported	5	422178	0.0115818732444567	class.Actinobacteria.id.419	TRUE	4.72762414199613e-06	inferred	Yya3Av	textfile	18340	2	1	TRUE
1021	rs11745923	G	T	G	T	0.0563758629126231	0.00399798	NA	0.377718	FALSE	FALSE	FALSE	Crohn's disease	5	475408	0.024	0.867599913414391	20883	NA	NA	Crohn's disease || id:ieu-a-30	TRUE	reported	5	475408	0.0115529083776643	class.Actinobacteria.id.419	TRUE	1.06194378542852e-06	inferred	Yya3Av	textfile	18340	2	1	TRUE
1022	rs12049045	A	G	A	G	0.0510452102623756	-0.0802994	NA	0.376151	FALSE	FALSE	FALSE	Crohn's disease	1	114665485	0.024	0.000812007424158122	20883	NA	NA	Crohn's disease || id:ieu-a-30	TRUE	reported	1	114665485	0.0114324903201681	class.Actinobacteria.id.419	TRUE	8.00968564101839e-06	inferred	Yya3Av	textfile	18340	2	1	TRUE
1023	rs12465802	A	G	A	G	0.106317606925027	-0.0130042	NA	0.415849	FALSE	FALSE	FALSE	Crohn's disease	2	136381348	0.027	0.630199421250809	20883	NA	NA	Crohn's disease || id:ieu-a-30	TRUE	reported	2	136381348	0.0119960942343425	class.Actinobacteria.id.419	TRUE	7.8109899777432e-19	inferred	Yya3Av	textfile	18340	2	1	TRUE
1024	rs12899991	A	T	A	T	0.0719923240652885	0.00499749	NA	0.150144	FALSE	TRUE	TRUE	Crohn's disease	15	49208992	0.0349	0.884900009979291	20883	NA	NA	Crohn's disease || id:ieu-a-30	TRUE	reported	15	49208992	0.0154661078152604	class.Actinobacteria.id.419	TRUE	3.24225596736671e-06	inferred	Yya3Av	textfile	18340	2	1	FALSE
1025	rs12988076	C	A	C	A	0.0919474430156316	0.0031951	NA	0.336563	FALSE	FALSE	FALSE	Crohn's disease	2	136569848	0.0261	0.903700036871185	20883	NA	NA	Crohn's disease || id:ieu-a-30	TRUE	reported	2	136569848	0.01240055127289	class.Actinobacteria.id.419	TRUE	1.21820680401903e-13	inferred	Yya3Av	textfile	18340	2	1	TRUE
1026	rs13008147	G	A	G	A	-0.06886396223236	0.0442027	NA	0.251715	FALSE	FALSE	FALSE	Crohn's disease	2	136857158	0.03	0.140800111913283	20883	NA	NA	Crohn's disease || id:ieu-a-30	TRUE	reported	2	136857158	0.0128716711245031	class.Actinobacteria.id.419	TRUE	8.79345350873885e-08	inferred	Yya3Av	textfile	18340	2	1	TRUE
1027	rs13023281	C	T	C	T	-0.103987585852128	0.0331949	NA	0.264144	FALSE	FALSE	FALSE	Crohn's disease	2	136043944	0.0324	0.306400168645253	20883	NA	NA	Crohn's disease || id:ieu-a-30	TRUE	reported	2	136043944	0.0127965971697001	class.Actinobacteria.id.419	TRUE	4.42992773513293e-16	inferred	Yya3Av	textfile	18340	2	1	TRUE
1028	rs13389481	A	C	A	C	0.0982232074136752	-0.00700447	NA	0.141141	FALSE	FALSE	FALSE	Crohn's disease	2	135796410	0.0333	0.833300034871921	20883	NA	NA	Crohn's disease || id:ieu-a-30	TRUE	reported	2	135796410	0.0161635391756714	class.Actinobacteria.id.419	TRUE	1.22575560524724e-09	inferred	Yya3Av	textfile	18340	2	1	TRUE
1029	rs13402101	A	T	A	T	0.0923384603371293	-0.00979784	NA	0.149426	FALSE	TRUE	TRUE	Crohn's disease	2	135785066	0.0325	0.763499927231112	20883	NA	NA	Crohn's disease || id:ieu-a-30	TRUE	reported	2	135785066	0.0158772956974383	class.Actinobacteria.id.419	TRUE	6.03608537839561e-09	inferred	Yya3Av	textfile	18340	2	1	FALSE
1030	rs13404551	C	T	C	T	0.103988024864028	-0.00880116	NA	0.349278	FALSE	FALSE	FALSE	Crohn's disease	2	136721995	0.0262	0.736300338270562	20883	NA	NA	Crohn's disease || id:ieu-a-30	TRUE	reported	2	136721995	0.0122981587157382	class.Actinobacteria.id.419	TRUE	2.77711230600649e-17	inferred	Yya3Av	textfile	18340	2	1	TRUE
1031	rs13412397	G	A	G	A	0.0886463597650054	0.00190181	NA	0.316563	FALSE	FALSE	FALSE	Crohn's disease	2	136470714	0.0263	0.942899922410609	20883	NA	NA	Crohn's disease || id:ieu-a-30	TRUE	reported	2	136470714	0.0125961366951239	class.Actinobacteria.id.419	TRUE	1.95602769297418e-12	inferred	Yya3Av	textfile	18340	2	1	TRUE
1032	rs134268	C	T	C	T	0.102738830188363	0.012599	NA	0.06057	FALSE	FALSE	FALSE	Crohn's disease	22	35548081	0.0489	0.796799953369927	20883	NA	NA	Crohn's disease || id:ieu-a-30	TRUE	reported	22	35548081	0.0233045515251238	class.Actinobacteria.id.419	TRUE	1.04074283112715e-05	inferred	Yya3Av	textfile	18340	2	1	TRUE
1033	rs13427494	A	G	A	G	0.0924354469016655	-0.0328022	NA	0.14557	FALSE	FALSE	FALSE	Crohn's disease	2	136166536	0.033	0.319700267753782	20883	NA	NA	Crohn's disease || id:ieu-a-30	TRUE	reported	2	136166536	0.0160374883267014	class.Actinobacteria.id.419	TRUE	8.2284297464189e-09	inferred	Yya3Av	textfile	18340	2	1	TRUE
1034	rs134296	C	A	C	A	0.111964144447178	-0.00890027	NA	0.058285	FALSE	FALSE	FALSE	Crohn's disease	22	35558300	0.0487	0.85580003517847	20883	NA	NA	Crohn's disease || id:ieu-a-30	TRUE	reported	22	35558300	0.0234166802834224	class.Actinobacteria.id.419	TRUE	1.74092302251997e-06	inferred	Yya3Av	textfile	18340	2	1	TRUE
1035	rs134383	G	A	G	A	0.114384976861709	-0.018596	NA	0.0570000000000001	FALSE	FALSE	FALSE	Crohn's disease	22	35572598	0.0492	0.70589970434776	20883	NA	NA	Crohn's disease || id:ieu-a-30	TRUE	reported	22	35572598	0.0245462539000935	class.Actinobacteria.id.419	TRUE	3.1624482854116e-06	inferred	Yya3Av	textfile	18340	2	1	TRUE
1036	rs134419	C	T	C	T	0.11215973115676	-0.0183015	NA	0.0570000000000001	FALSE	FALSE	FALSE	Crohn's disease	22	35584819	0.0492	0.71040007725589	20883	NA	NA	Crohn's disease || id:ieu-a-30	TRUE	reported	22	35584819	0.0245871474360492	class.Actinobacteria.id.419	TRUE	5.07357963023757e-06	inferred	Yya3Av	textfile	18340	2	1	TRUE
1037	rs1375131	C	T	C	T	0.105673811472605	-0.0082955	NA	0.412563	FALSE	FALSE	FALSE	Crohn's disease	2	135954797	0.0268	0.75679978497455	20883	NA	NA	Crohn's disease || id:ieu-a-30	TRUE	reported	2	135954797	0.0119113724914578	class.Actinobacteria.id.419	TRUE	7.20545718612565e-19	inferred	Yya3Av	textfile	18340	2	1	TRUE
1038	rs1376754	G	A	G	A	0.0509241548400337	0.0163022	NA	0.454141	FALSE	FALSE	FALSE	Crohn's disease	2	161611969	0.0234	0.48669961197608	20883	NA	NA	Crohn's disease || id:ieu-a-30	TRUE	reported	2	161611969	0.0112502920957398	class.Actinobacteria.id.419	TRUE	5.99759699484949e-06	inferred	Yya3Av	textfile	18340	2	1	TRUE
1039	rs1438305	C	G	C	G	0.0899054367038255	0.00489799	NA	0.311563	FALSE	TRUE	TRUE	Crohn's disease	2	136502792	0.0263	0.852500024213948	20883	NA	NA	Crohn's disease || id:ieu-a-30	TRUE	reported	2	136502792	0.0126320828397605	class.Actinobacteria.id.419	TRUE	1.10117789291834e-12	inferred	Yya3Av	textfile	18340	2	1	FALSE
1040	rs1446585	G	A	G	A	0.108704219358106	-0.00600195	NA	0.377134	FALSE	FALSE	FALSE	Crohn's disease	2	136407479	0.0265	0.820900083799877	20883	NA	NA	Crohn's disease || id:ieu-a-30	TRUE	reported	2	136407479	0.0121458088271498	class.Actinobacteria.id.419	TRUE	3.55686479055585e-19	inferred	Yya3Av	textfile	18340	2	1	TRUE
1041	rs1515761	T	C	T	C	0.076231730501034	-0.00979784	NA	0.138	FALSE	FALSE	FALSE	Crohn's disease	10	126110032	0.034	0.773299981877078	20883	NA	NA	Crohn's disease || id:ieu-a-30	TRUE	reported	10	126110032	0.0169884018217099	class.Actinobacteria.id.419	TRUE	7.21379464698616e-06	inferred	Yya3Av	textfile	18340	2	1	TRUE
1042	rs1519525	T	C	T	C	0.0671756924647967	-0.0582967	NA	0.366426	FALSE	FALSE	FALSE	Crohn's disease	2	136965117	0.0253	0.0213397830561691	20883	NA	NA	Crohn's disease || id:ieu-a-30	TRUE	reported	2	136965117	0.0120760107774945	class.Actinobacteria.id.419	TRUE	2.6557340232461e-08	inferred	Yya3Av	textfile	18340	2	1	TRUE
1043	rs1530559	G	A	G	A	0.0654632394695463	-0.0198026	NA	0.475852	FALSE	FALSE	FALSE	Crohn's disease	2	135755629	0.0272	0.467200178465233	20883	NA	NA	Crohn's disease || id:ieu-a-30	TRUE	reported	2	135755629	0.0114296591999579	class.Actinobacteria.id.419	TRUE	1.01928458201328e-08	inferred	Yya3Av	textfile	18340	2	1	TRUE
1044	rs1561277	A	C	A	C	0.0971209652224947	-0.00989883	NA	0.378849	FALSE	FALSE	FALSE	Crohn's disease	2	136092061	0.0268	0.71190001157774	20883	NA	NA	Crohn's disease || id:ieu-a-30	TRUE	reported	2	136092061	0.01207594390555	class.Actinobacteria.id.419	TRUE	8.80127990131949e-16	inferred	Yya3Av	textfile	18340	2	1	TRUE
1045	rs182549	C	T	C	T	0.111489457636552	-0.012699	NA	0.404849	FALSE	FALSE	FALSE	Crohn's disease	2	136616754	0.0267	0.633700427347816	20883	NA	NA	Crohn's disease || id:ieu-a-30	TRUE	reported	2	136616754	0.0120659892001465	class.Actinobacteria.id.419	TRUE	2.46551193540192e-20	inferred	Yya3Av	textfile	18340	2	1	TRUE
1046	rs1869829	G	A	G	A	0.086891077990123	-0.00350385	NA	0.324708	FALSE	FALSE	FALSE	Crohn's disease	2	135877562	0.0263	0.894400019477392	20883	NA	NA	Crohn's disease || id:ieu-a-30	TRUE	reported	2	135877562	0.0124838407090762	class.Actinobacteria.id.419	TRUE	3.39587215981379e-12	inferred	Yya3Av	textfile	18340	2	1	TRUE
1047	rs1900741	T	C	T	C	0.085731749995166	0.0116024	NA	0.250993	FALSE	FALSE	FALSE	Crohn's disease	2	136002500	0.0287	0.687000415939302	20883	NA	NA	Crohn's disease || id:ieu-a-30	TRUE	reported	2	136002500	0.0136167326442742	class.Actinobacteria.id.419	TRUE	3.05308511519634e-10	inferred	Yya3Av	textfile	18340	2	1	TRUE
1048	rs1942055	C	G	C	G	0.056412852406805	-0.0193969	NA	0.597282	FALSE	TRUE	TRUE	Crohn's disease	2	135498924	0.0256	0.448800156820464	20883	NA	NA	Crohn's disease || id:ieu-a-30	TRUE	reported	2	135498924	0.0115777398922632	class.Actinobacteria.id.419	TRUE	1.10179687480805e-06	inferred	Yya3Av	textfile	18340	2	1	FALSE
1049	rs1961273	C	T	C	T	0.0602969391703004	0.0111014	NA	0.244856	FALSE	FALSE	FALSE	Crohn's disease	2	137602926	0.0264	0.672900730852787	20883	NA	NA	Crohn's disease || id:ieu-a-30	TRUE	reported	2	137602926	0.0126047003106014	class.Actinobacteria.id.419	TRUE	1.72108747123354e-06	inferred	Yya3Av	textfile	18340	2	1	TRUE
1050	rs1979033	A	G	A	G	0.0652849328028446	-0.0164953	NA	0.552852	FALSE	FALSE	FALSE	Crohn's disease	2	135705558	0.0251	0.509700430030595	20883	NA	NA	Crohn's disease || id:ieu-a-30	TRUE	reported	2	135705558	0.0114228118193391	class.Actinobacteria.id.419	TRUE	1.09502961312565e-08	inferred	Yya3Av	textfile	18340	2	1	TRUE
1051	rs2016636	A	G	A	G	0.0795818907466306	-0.0112025	NA	0.313422	FALSE	FALSE	FALSE	Crohn's disease	2	136058820	0.027	0.679200504776068	20883	NA	NA	Crohn's disease || id:ieu-a-30	TRUE	reported	2	136058820	0.0125225349001299	class.Actinobacteria.id.419	TRUE	2.0829873566874e-10	inferred	Yya3Av	textfile	18340	2	1	TRUE
1052	rs218174	G	A	G	A	0.101509529277635	-0.014997	NA	0.350993	FALSE	FALSE	FALSE	Crohn's disease	2	136658345	0.0261	0.565300018925856	20883	NA	NA	Crohn's disease || id:ieu-a-30	TRUE	reported	2	136658345	0.012314340905499	class.Actinobacteria.id.419	TRUE	1.67670167183485e-16	inferred	Yya3Av	textfile	18340	2	1	TRUE
1053	rs2236783	G	A	G	A	0.0955765505196386	0.000100005	NA	0.337563	FALSE	FALSE	FALSE	Crohn's disease	2	136594158	0.0261	0.998299999740019	20883	NA	NA	Crohn's disease || id:ieu-a-30	TRUE	reported	2	136594158	0.0124158589379401	class.Actinobacteria.id.419	TRUE	1.38276103045569e-14	inferred	Yya3Av	textfile	18340	2	1	TRUE
1054	rs2243193	A	G	A	G	0.0575112837926396	0.00539542	NA	0.23043	FALSE	FALSE	FALSE	Crohn's disease	1	207016225	0.0272	0.842499981486538	20883	NA	NA	Crohn's disease || id:ieu-a-30	TRUE	reported	1	207016225	0.012874019847653	class.Actinobacteria.id.419	TRUE	7.9236735058235e-06	inferred	Yya3Av	textfile	18340	2	1	TRUE
1055	rs2322445	A	T	A	T	0.086507310337829	-0.0198048	NA	0.148856	FALSE	TRUE	TRUE	Crohn's disease	2	135921839	0.0325	0.541700205073822	20883	NA	NA	Crohn's disease || id:ieu-a-30	TRUE	reported	2	135921839	0.0158257768270331	class.Actinobacteria.id.419	TRUE	4.59711990905021e-08	inferred	Yya3Av	textfile	18340	2	1	FALSE
1056	rs2322660	C	T	C	T	0.0919976282323647	0.00280393	NA	0.335563	FALSE	FALSE	FALSE	Crohn's disease	2	136557319	0.0262	0.915499897470892	20883	NA	NA	Crohn's disease || id:ieu-a-30	TRUE	reported	2	136557319	0.0123965581817889	class.Actinobacteria.id.419	TRUE	1.16043348893217e-13	inferred	Yya3Av	textfile	18340	2	1	TRUE
1057	rs2459217	G	A	G	A	0.0802427534711255	-0.0133998	NA	0.120715	FALSE	FALSE	FALSE	Crohn's disease	10	126086730	0.0362	0.711600099274814	20883	NA	NA	Crohn's disease || id:ieu-a-30	TRUE	reported	10	126086730	0.0178826570135889	class.Actinobacteria.id.419	TRUE	7.21711008503101e-06	inferred	Yya3Av	textfile	18340	2	1	TRUE
1058	rs2680880	A	T	A	T	0.077499530295483	-0.0325025	NA	0.513711	FALSE	TRUE	TRUE	Crohn's disease	2	136873549	0.0256	0.204600174604277	20883	NA	NA	Crohn's disease || id:ieu-a-30	TRUE	reported	2	136873549	0.0115126233076036	class.Actinobacteria.id.419	TRUE	1.67691726070089e-11	inferred	Yya3Av	textfile	18340	2	1	FALSE
1059	rs28453840	G	A	G	A	0.0900387667941151	0.000700245	NA	0.321278	FALSE	FALSE	FALSE	Crohn's disease	2	136522941	0.0264	0.977699988327769	20883	NA	NA	Crohn's disease || id:ieu-a-30	TRUE	reported	2	136522941	0.0126227956337859	class.Actinobacteria.id.419	TRUE	9.81838893853833e-13	inferred	Yya3Av	textfile	18340	2	1	TRUE
1060	rs2874739	T	C	T	C	0.0967750692223844	-0.0182964	NA	0.149141	FALSE	FALSE	FALSE	Crohn's disease	2	135818907	0.0325	0.573400411128463	20883	NA	NA	Crohn's disease || id:ieu-a-30	TRUE	reported	2	135818907	0.0157893641458451	class.Actinobacteria.id.419	TRUE	8.8360775141945e-10	inferred	Yya3Av	textfile	18340	2	1	TRUE
1061	rs309134	A	G	A	G	0.103649998662562	-0.016902	NA	0.329708	FALSE	FALSE	FALSE	Crohn's disease	2	136755684	0.0265	0.523000374682343	20883	NA	NA	Crohn's disease || id:ieu-a-30	TRUE	reported	2	136755684	0.0124916833625678	class.Actinobacteria.id.419	TRUE	1.06306768758064e-16	inferred	Yya3Av	textfile	18340	2	1	TRUE
1062	rs309137	C	T	C	T	0.0963442590155254	-0.0176041	NA	0.354422	FALSE	FALSE	FALSE	Crohn's disease	2	136765951	0.0267	0.510199466329031	20883	NA	NA	Crohn's disease || id:ieu-a-30	TRUE	reported	2	136765951	0.0122801051876754	class.Actinobacteria.id.419	TRUE	4.31037740554955e-15	inferred	Yya3Av	textfile	18340	2	1	TRUE
1063	rs309160	T	C	T	C	0.102057938484474	-0.0130042	NA	0.350993	FALSE	FALSE	FALSE	Crohn's disease	2	136685228	0.0261	0.617999323950131	20883	NA	NA	Crohn's disease || id:ieu-a-30	TRUE	reported	2	136685228	0.012308598745167	class.Actinobacteria.id.419	TRUE	1.11738104029312e-16	inferred	Yya3Av	textfile	18340	2	1	TRUE
1064	rs309168	T	C	T	C	0.10152933184311	-0.0142003	NA	0.349993	FALSE	FALSE	FALSE	Crohn's disease	2	136670298	0.0261	0.584900509941292	20883	NA	NA	Crohn's disease || id:ieu-a-30	TRUE	reported	2	136670298	0.0123110709406457	class.Actinobacteria.id.419	TRUE	1.6242816551879e-16	inferred	Yya3Av	textfile	18340	2	1	TRUE
1065	rs313519	C	A	C	A	0.0908563102333117	0.00110061	NA	0.319563	FALSE	FALSE	FALSE	Crohn's disease	2	136439517	0.0263	0.966500092657505	20883	NA	NA	Crohn's disease || id:ieu-a-30	TRUE	reported	2	136439517	0.0125815004357574	class.Actinobacteria.id.419	TRUE	5.14471433111387e-13	inferred	Yya3Av	textfile	18340	2	1	TRUE
1066	rs35564151	G	A	G	A	0.0538900213345264	-0.00169856	NA	0.565137	FALSE	FALSE	FALSE	Crohn's disease	2	135372951	0.0248	0.94499998148433	20883	NA	NA	Crohn's disease || id:ieu-a-30	TRUE	reported	2	135372951	0.0114885800703437	class.Actinobacteria.id.419	TRUE	2.72209531608027e-06	inferred	Yya3Av	textfile	18340	2	1	TRUE
1067	rs3806502	T	C	T	C	0.0877177349950771	-0.0344051	NA	0.145285	FALSE	FALSE	FALSE	Crohn's disease	2	136288273	0.0329	0.296500206385072	20883	NA	NA	Crohn's disease || id:ieu-a-30	TRUE	reported	2	136288273	0.0160345713946225	class.Actinobacteria.id.419	TRUE	4.48671037742426e-08	inferred	Yya3Av	textfile	18340	2	1	TRUE
1068	rs4072434	C	G	C	G	0.0544639360429715	-0.0573008	NA	0.471856	FALSE	TRUE	TRUE	Crohn's disease	2	137014023	0.0248	0.0209300371887885	20883	NA	NA	Crohn's disease || id:ieu-a-30	TRUE	reported	2	137014023	0.0116187872740225	class.Actinobacteria.id.419	TRUE	2.76461480928833e-06	inferred	Yya3Av	textfile	18340	2	1	FALSE
1069	rs4440852	C	A	C	A	0.0650210747305367	-0.0173978	NA	0.20843	FALSE	FALSE	FALSE	Crohn's disease	1	206991253	0.0288	0.546099778016888	20883	NA	NA	Crohn's disease || id:ieu-a-30	TRUE	reported	1	206991253	0.0135225500891763	class.Actinobacteria.id.419	TRUE	1.52185599962418e-06	inferred	Yya3Av	textfile	18340	2	1	TRUE
1070	rs4945008	A	G	A	G	0.0540740658578772	0.0146029	NA	0.263996	FALSE	FALSE	FALSE	Crohn's disease	11	71221248	0.0259	0.572200193060046	20883	NA	NA	Crohn's disease || id:ieu-a-30	TRUE	reported	11	71221248	0.0121393450865732	class.Actinobacteria.id.419	TRUE	8.41098137888083e-06	inferred	Yya3Av	textfile	18340	2	1	TRUE
1071	rs4954280	G	A	G	A	0.0895870182460304	0.00080032	NA	0.319278	FALSE	FALSE	FALSE	Crohn's disease	2	136420690	0.0263	0.977200093825449	20883	NA	NA	Crohn's disease || id:ieu-a-30	TRUE	reported	2	136420690	0.0125763229386279	class.Actinobacteria.id.419	TRUE	1.05245652887398e-12	inferred	Yya3Av	textfile	18340	2	1	TRUE
1072	rs4954567	T	G	T	G	0.0732592114949625	-0.0447045	NA	0.377711	FALSE	FALSE	FALSE	Crohn's disease	2	136901587	0.025	0.0738295123702003	20883	NA	NA	Crohn's disease || id:ieu-a-30	TRUE	reported	2	136901587	0.0120035053666768	class.Actinobacteria.id.419	TRUE	1.03997195078313e-09	inferred	Yya3Av	textfile	18340	2	1	TRUE
1073	rs4954569	T	C	T	C	0.0707701580831244	-0.046201	NA	0.374426	FALSE	FALSE	FALSE	Crohn's disease	2	136913375	0.025	0.0645698830789218	20883	NA	NA	Crohn's disease || id:ieu-a-30	TRUE	reported	2	136913375	0.0119999029376048	class.Actinobacteria.id.419	TRUE	3.68914182060431e-09	inferred	Yya3Av	textfile	18340	2	1	TRUE
1074	rs4954572	T	G	T	G	0.0691209870392082	-0.0575973	NA	0.368141	FALSE	FALSE	FALSE	Crohn's disease	2	136926719	0.0252	0.0222499992152741	20883	NA	NA	Crohn's disease || id:ieu-a-30	TRUE	reported	2	136926719	0.0120746577861341	class.Actinobacteria.id.419	TRUE	1.03758618450584e-08	inferred	Yya3Av	textfile	18340	2	1	TRUE
1075	rs4957061	T	C	T	C	0.0496001912080597	-0.0135007	NA	0.487004	FALSE	FALSE	FALSE	Crohn's disease	5	521096	0.0267	0.611499350373938	20883	NA	NA	Crohn's disease || id:ieu-a-30	TRUE	reported	5	521096	0.0111773418389549	class.Actinobacteria.id.419	TRUE	9.09818638551887e-06	inferred	Yya3Av	textfile	18340	2	1	TRUE
1076	rs4988163	T	G	T	G	0.0709902363964011	0.0128965	NA	0.196137	FALSE	FALSE	FALSE	Crohn's disease	2	136628121	0.0303	0.671600483307781	20883	NA	NA	Crohn's disease || id:ieu-a-30	TRUE	reported	2	136628121	0.0151720713323199	class.Actinobacteria.id.419	TRUE	2.88266821430773e-06	inferred	Yya3Av	textfile	18340	2	1	TRUE
1077	rs55842567	A	G	A	G	0.054079945497289	0.00430074	NA	0.374004	FALSE	FALSE	FALSE	Crohn's disease	5	437586	0.0237	0.854899966375909	20883	NA	NA	Crohn's disease || id:ieu-a-30	TRUE	reported	5	437586	0.0115701920068351	class.Actinobacteria.id.419	TRUE	2.95281382385631e-06	inferred	Yya3Av	textfile	18340	2	1	TRUE
1078	rs57829242	G	A	G	A	0.0936368177868998	-0.0226026	NA	0.145856	FALSE	FALSE	FALSE	Crohn's disease	2	135984172	0.033	0.492499733693297	20883	NA	NA	Crohn's disease || id:ieu-a-30	TRUE	reported	2	135984172	0.0160094094539707	class.Actinobacteria.id.419	TRUE	4.94949132352935e-09	inferred	Yya3Av	textfile	18340	2	1	TRUE
1079	rs632632	C	T	C	T	0.0994762659594944	-0.0120965	NA	0.347993	FALSE	FALSE	FALSE	Crohn's disease	2	136638216	0.0261	0.642699556171318	20883	NA	NA	Crohn's disease || id:ieu-a-30	TRUE	reported	2	136638216	0.0123136813898031	class.Actinobacteria.id.419	TRUE	6.55599426265144e-16	inferred	Yya3Av	textfile	18340	2	1	TRUE
1080	rs638382	T	C	T	C	-0.0508406064562999	0.0147014	NA	0.386718	FALSE	FALSE	FALSE	Crohn's disease	2	135288740	0.0247	0.551700020379064	20883	NA	NA	Crohn's disease || id:ieu-a-30	TRUE	reported	2	135288740	0.0116806866963936	class.Actinobacteria.id.419	TRUE	1.34571917988559e-05	inferred	Yya3Av	textfile	18340	2	1	TRUE
1081	rs6432655	A	G	A	G	0.0504196257510288	0.0133998	NA	0.454426	FALSE	FALSE	FALSE	Crohn's disease	2	161705703	0.0229	0.558200215734793	20883	NA	NA	Crohn's disease || id:ieu-a-30	TRUE	reported	2	161705703	0.0111903754901522	class.Actinobacteria.id.419	TRUE	6.61781416344403e-06	inferred	Yya3Av	textfile	18340	2	1	TRUE
1082	rs6660520	A	G	A	G	0.0711482708585258	-0.00530404	NA	0.198715	FALSE	FALSE	FALSE	Crohn's disease	1	207003553	0.0287	0.852999938783712	20883	NA	NA	Crohn's disease || id:ieu-a-30	TRUE	reported	1	207003553	0.0134495387497714	class.Actinobacteria.id.419	TRUE	1.22305875052729e-07	inferred	Yya3Av	textfile	18340	2	1	TRUE
1083	rs6708336	A	T	A	T	0.05211090550272	-0.0418955	NA	0.493141	FALSE	TRUE	TRUE	Crohn's disease	2	135719132	0.0244	0.0862700401185758	20883	NA	NA	Crohn's disease || id:ieu-a-30	TRUE	reported	2	135719132	0.0113622785116489	class.Actinobacteria.id.419	TRUE	4.51153538982651e-06	inferred	Yya3Av	textfile	18340	2	1	FALSE
1084	rs6716536	T	C	T	C	0.0923254069246181	-0.0476998	NA	0.363996	FALSE	FALSE	FALSE	Crohn's disease	2	136787402	0.0278	0.0856307997224259	20883	NA	NA	Crohn's disease || id:ieu-a-30	TRUE	reported	2	136787402	0.0121224054203991	class.Actinobacteria.id.419	TRUE	2.61462674193284e-14	inferred	Yya3Av	textfile	18340	2	1	TRUE
1085	rs6721838	G	A	G	A	0.0916763640561809	-0.0258042	NA	0.147856	FALSE	FALSE	FALSE	Crohn's disease	2	135935049	0.0327	0.430800302917018	20883	NA	NA	Crohn's disease || id:ieu-a-30	TRUE	reported	2	135935049	0.0158723572226305	class.Actinobacteria.id.419	TRUE	7.6565287470094e-09	inferred	Yya3Av	textfile	18340	2	1	TRUE
1086	rs6723108	T	G	T	G	0.0666090323649273	-0.013298	NA	0.598567	FALSE	FALSE	FALSE	Crohn's disease	2	135479980	0.0254	0.601799745857832	20883	NA	NA	Crohn's disease || id:ieu-a-30	TRUE	reported	2	135479980	0.0115693665022487	class.Actinobacteria.id.419	TRUE	8.54385066508865e-09	inferred	Yya3Av	textfile	18340	2	1	TRUE
1087	rs6727889	T	C	T	C	0.0899805165938658	-0.0318003	NA	0.14557	FALSE	FALSE	FALSE	Crohn's disease	2	136110129	0.033	0.334099634094792	20883	NA	NA	Crohn's disease || id:ieu-a-30	TRUE	reported	2	136110129	0.0160456189265008	class.Actinobacteria.id.419	TRUE	2.04922384488761e-08	inferred	Yya3Av	textfile	18340	2	1	TRUE
1088	rs6730157	G	A	G	A	0.107534472883407	-0.0117013	NA	0.421563	FALSE	FALSE	FALSE	Crohn's disease	2	135907088	0.0266	0.658900747136162	20883	NA	NA	Crohn's disease || id:ieu-a-30	TRUE	reported	2	135907088	0.0119089110246824	class.Actinobacteria.id.419	TRUE	1.72066602845223e-19	inferred	Yya3Av	textfile	18340	2	1	TRUE
1089	rs6738563	T	G	T	G	0.0623797462377704	-0.0163022	NA	0.552852	FALSE	FALSE	FALSE	Crohn's disease	2	135689188	0.025	0.514300563308556	20883	NA	NA	Crohn's disease || id:ieu-a-30	TRUE	reported	2	135689188	0.0114297275186645	class.Actinobacteria.id.419	TRUE	4.82407682416466e-08	inferred	Yya3Av	textfile	18340	2	1	TRUE
1090	rs6739713	G	A	G	A	0.0769808767257922	0.00230265	NA	0.294993	FALSE	FALSE	FALSE	Crohn's disease	2	136488978	0.0266	0.932300033873117	20883	NA	NA	Crohn's disease || id:ieu-a-30	TRUE	reported	2	136488978	0.012758031506786	class.Actinobacteria.id.419	TRUE	1.60034339754481e-09	inferred	Yya3Av	textfile	18340	2	1	TRUE
1091	rs6754311	C	T	C	T	0.108073394177171	-0.00950469	NA	0.412849	FALSE	FALSE	FALSE	Crohn's disease	2	136707982	0.0267	0.720700793129924	20883	NA	NA	Crohn's disease || id:ieu-a-30	TRUE	reported	2	136707982	0.0120470100587281	class.Actinobacteria.id.419	TRUE	2.93908228100922e-19	inferred	Yya3Av	textfile	18340	2	1	TRUE
1092	rs6759321	T	G	T	G	0.0987903739970233	-0.0062998	NA	0.388134	FALSE	FALSE	FALSE	Crohn's disease	2	136322676	0.0268	0.814599989214846	20883	NA	NA	Crohn's disease || id:ieu-a-30	TRUE	reported	2	136322676	0.012096574164202	class.Actinobacteria.id.419	TRUE	3.16661614714362e-16	inferred	Yya3Av	textfile	18340	2	1	TRUE
1093	rs687670	C	T	C	T	0.105577960357517	-0.0102968	NA	0.351278	FALSE	FALSE	FALSE	Crohn's disease	2	136740900	0.0262	0.694800304328795	20883	NA	NA	Crohn's disease || id:ieu-a-30	TRUE	reported	2	136740900	0.0123096652116433	class.Actinobacteria.id.419	TRUE	9.75198419975708e-18	inferred	Yya3Av	textfile	18340	2	1	TRUE
1094	rs6889494	T	C	T	C	0.0532331144972037	-0.00300451	NA	0.363718	FALSE	FALSE	FALSE	Crohn's disease	5	450102	0.024	0.899000017112415	20883	NA	NA	Crohn's disease || id:ieu-a-30	TRUE	reported	5	450102	0.0115430744908791	class.Actinobacteria.id.419	TRUE	3.99402800866731e-06	inferred	Yya3Av	textfile	18340	2	1	TRUE
1095	rs6893855	C	A	C	A	-0.0771440869221638	-0.0371994	NA	0.09343	FALSE	FALSE	FALSE	Crohn's disease	5	18018467	0.0398	0.350600071236749	20883	NA	NA	Crohn's disease || id:ieu-a-30	TRUE	reported	5	18018467	0.0173568149442806	class.Actinobacteria.id.419	TRUE	8.80558451029962e-06	inferred	Yya3Av	textfile	18340	2	1	TRUE
1096	rs71348714	G	A	G	A	0.0898643288301278	0.00170145	NA	0.319278	FALSE	FALSE	FALSE	Crohn's disease	2	136455600	0.0263	0.949199935425385	20883	NA	NA	Crohn's disease || id:ieu-a-30	TRUE	reported	2	136455600	0.0125801447305906	class.Actinobacteria.id.419	TRUE	9.10858401266601e-13	inferred	Yya3Av	textfile	18340	2	1	TRUE
1097	rs72767435	T	C	T	C	-0.126352155578809	0.0657035	NA	0.0359708	FALSE	FALSE	FALSE	Crohn's disease	15	94852795	0.0737	0.372199683934858	20883	NA	NA	Crohn's disease || id:ieu-a-30	TRUE	reported	15	94852795	0.0273625975662218	class.Actinobacteria.id.419	TRUE	3.88024248431932e-06	inferred	Yya3Av	textfile	18340	2	1	TRUE
1098	rs72847647	A	G	A	G	-0.0559073483207414	0.0574006	NA	0.24657	FALSE	FALSE	FALSE	Crohn's disease	2	137041634	0.0299	0.0550199257539476	20883	NA	NA	Crohn's disease || id:ieu-a-30	TRUE	reported	2	137041634	0.0126361023179142	class.Actinobacteria.id.419	TRUE	9.67044051474888e-06	inferred	Yya3Av	textfile	18340	2	1	TRUE
1099	rs72847650	A	C	A	C	-0.0559890674118054	0.0326027	NA	0.397289	FALSE	FALSE	FALSE	Crohn's disease	2	137051974	0.0266	0.220199840470542	20883	NA	NA	Crohn's disease || id:ieu-a-30	TRUE	reported	2	137051974	0.0118276287481189	class.Actinobacteria.id.419	TRUE	2.20406444032843e-06	inferred	Yya3Av	textfile	18340	2	1	TRUE
1100	rs7322849	T	C	T	C	0.0944466808134731	-0.0130954	NA	0.0951986	FALSE	FALSE	FALSE	Crohn's disease	13	112859829	0.0426	0.757800696321498	20883	NA	NA	Crohn's disease || id:ieu-a-30	TRUE	reported	13	112859829	0.0192975980696832	class.Actinobacteria.id.419	TRUE	9.86966335064834e-07	inferred	Yya3Av	textfile	18340	2	1	TRUE
1101	rs745500	G	A	G	A	0.0927245350659864	0.00290421	NA	0.336563	FALSE	FALSE	FALSE	Crohn's disease	2	136583192	0.0262	0.91300004722875	20883	NA	NA	Crohn's disease || id:ieu-a-30	TRUE	reported	2	136583192	0.0123999152888753	class.Actinobacteria.id.419	TRUE	7.55563040209419e-14	inferred	Yya3Av	textfile	18340	2	1	TRUE
1102	rs7568525	A	G	A	G	0.0950413721832383	-0.0181029	NA	0.148856	FALSE	FALSE	FALSE	Crohn's disease	2	135849613	0.0325	0.578000215045218	20883	NA	NA	Crohn's disease || id:ieu-a-30	TRUE	reported	2	135849613	0.0158384156662482	class.Actinobacteria.id.419	TRUE	1.9648463537082e-09	inferred	Yya3Av	textfile	18340	2	1	TRUE
1103	rs7570971	A	C	A	C	0.106845584612194	-0.0130042	NA	0.418849	FALSE	FALSE	FALSE	Crohn's disease	2	135837906	0.0266	0.62409973762341	20883	NA	NA	Crohn's disease || id:ieu-a-30	TRUE	reported	2	135837906	0.0119242821378036	class.Actinobacteria.id.419	TRUE	3.23688057314119e-19	inferred	Yya3Av	textfile	18340	2	1	TRUE
1104	rs7573600	C	G	C	G	0.0946775614301309	-0.0187955	NA	0.148856	FALSE	TRUE	TRUE	Crohn's disease	2	135861497	0.0325	0.562299891876746	20883	NA	NA	Crohn's disease || id:ieu-a-30	TRUE	reported	2	135861497	0.0157998638370655	class.Actinobacteria.id.419	TRUE	2.0689079466601e-09	inferred	Yya3Av	textfile	18340	2	1	FALSE
1105	rs7603805	G	A	G	A	0.0935780383650423	-0.0231011	NA	0.147856	FALSE	FALSE	FALSE	Crohn's disease	2	135893853	0.0327	0.479299526552441	20883	NA	NA	Crohn's disease || id:ieu-a-30	TRUE	reported	2	135893853	0.0157921618691748	class.Actinobacteria.id.419	TRUE	3.11158681385078e-09	inferred	Yya3Av	textfile	18340	2	1	TRUE
1106	rs7605229	T	C	T	C	0.0901431988016926	-0.0350988	NA	0.145285	FALSE	FALSE	FALSE	Crohn's disease	2	136228887	0.0329	0.285499925990036	20883	NA	NA	Crohn's disease || id:ieu-a-30	TRUE	reported	2	136228887	0.0160439370801109	class.Actinobacteria.id.419	TRUE	1.92598892502878e-08	inferred	Yya3Av	textfile	18340	2	1	TRUE
1107	rs80083040	T	G	T	G	0.155783797244458	0.0701975	NA	0.0391271	FALSE	FALSE	FALSE	Crohn's disease	8	65654844	0.0717	0.327400244949423	20883	NA	NA	Crohn's disease || id:ieu-a-30	TRUE	reported	8	65654844	0.0348016605944649	class.Actinobacteria.id.419	TRUE	7.59362650613126e-06	inferred	Yya3Av	textfile	18340	2	1	TRUE
1108	rs8047955	A	G	A	G	0.0575815497040898	0.0535029	NA	0.349567	FALSE	FALSE	FALSE	Crohn's disease	16	81776768	0.025	0.0327197517537705	20883	NA	NA	Crohn's disease || id:ieu-a-30	TRUE	reported	16	81776768	0.011676216345728	class.Actinobacteria.id.419	TRUE	8.15902344318323e-07	inferred	Yya3Av	textfile	18340	2	1	TRUE
1109	rs857444	C	T	C	T	0.0509552627022817	-0.0589008	NA	0.348578	FALSE	FALSE	FALSE	Crohn's disease	6	14617591	0.0238	0.0131998805149858	20883	NA	NA	Crohn's disease || id:ieu-a-30	TRUE	reported	6	14617591	0.0115390480442606	class.Actinobacteria.id.419	TRUE	1.00591370157171e-05	inferred	Yya3Av	textfile	18340	2	1	TRUE
1110	rs935613	T	C	T	C	0.0825195059708255	-0.00439966	NA	0.321708	FALSE	FALSE	FALSE	Crohn's disease	2	136022798	0.0266	0.868599949946945	20883	NA	NA	Crohn's disease || id:ieu-a-30	TRUE	reported	2	136022798	0.0125188409864094	class.Actinobacteria.id.419	TRUE	4.3503813833254e-11	inferred	Yya3Av	textfile	18340	2	1	TRUE
1111	rs961091	G	A	G	A	0.0501255331845388	0.0119005	NA	0.422996	FALSE	FALSE	FALSE	Crohn's disease	7	95654718	0.0231	0.60560018616964	20883	NA	NA	Crohn's disease || id:ieu-a-30	TRUE	reported	7	95654718	0.0112549803291506	class.Actinobacteria.id.419	TRUE	8.44300186005202e-06	inferred	Yya3Av	textfile	18340	2	1	TRUE
1112	rs998451	G	A	G	A	0.0610382312999897	-0.0082955	NA	0.598852	FALSE	FALSE	FALSE	Crohn's disease	2	135429288	0.0255	0.744200572876114	20883	NA	NA	Crohn's disease || id:ieu-a-30	TRUE	reported	2	135429288	0.0115892357154191	class.Actinobacteria.id.419	TRUE	1.38819392338798e-07	inferred	Yya3Av	textfile	18340	2	1	TRUE
1113	rs10167839	A	G	A	G	0.0519508973037147	-0.0107981	NA	0.33543	FALSE	FALSE	FALSE	Crohn's disease	2	181882879	0.0242	0.656999440930791	20883	NA	NA	Crohn's disease || id:ieu-a-30	TRUE	reported	2	181882879	0.0116306484190631	genus.Ruminococcus1.id.11373	TRUE	7.94264645838628e-06	inferred	x9zwdZ	textfile	18340	2	1	TRUE
1114	rs10769159	G	C	G	C	-0.0640276741862639	-0.0232965	NA	0.510144	FALSE	TRUE	TRUE	Crohn's disease	11	45688595	0.0229	0.309200366483916	20883	NA	NA	Crohn's disease || id:ieu-a-30	TRUE	reported	11	45688595	0.0110059223887925	genus.Ruminococcus1.id.11373	TRUE	5.97108738516351e-09	inferred	x9zwdZ	textfile	18340	2	1	FALSE
1115	rs10838504	T	C	T	C	0.059562147466933	0.0172012	NA	0.48157	FALSE	FALSE	FALSE	Crohn's disease	11	45702698	0.023	0.4540994752107	20883	NA	NA	Crohn's disease || id:ieu-a-30	TRUE	reported	11	45702698	0.0110534940587847	genus.Ruminococcus1.id.11373	TRUE	7.10340496707176e-08	inferred	x9zwdZ	textfile	18340	2	1	TRUE
1116	rs10995816	C	G	C	G	-0.0762002101051632	0.0251998	NA	0.099213	FALSE	TRUE	TRUE	Crohn's disease	10	65870347	0.0379	0.506300084652343	20883	NA	NA	Crohn's disease || id:ieu-a-30	TRUE	reported	10	65870347	0.0174688859239899	genus.Ruminococcus1.id.11373	TRUE	1.28847515522854e-05	inferred	x9zwdZ	textfile	18340	2	1	FALSE
1117	rs11783695	G	T	G	T	-0.0734114300624781	0.0180011	NA	0.13	FALSE	FALSE	FALSE	Crohn's disease	8	144596903	0.0342	0.5984005720129	20883	NA	NA	Crohn's disease || id:ieu-a-30	TRUE	reported	8	144596903	0.0161398116306816	genus.Ruminococcus1.id.11373	TRUE	5.40376460512723e-06	inferred	x9zwdZ	textfile	18340	2	1	TRUE
1118	rs1348964	G	A	G	A	-0.0556358256008075	-0.00909848	NA	0.357	FALSE	FALSE	FALSE	Crohn's disease	11	45663536	0.0239	0.704199966379958	20883	NA	NA	Crohn's disease || id:ieu-a-30	TRUE	reported	11	45663536	0.0115307677985985	genus.Ruminococcus1.id.11373	TRUE	1.40011128067435e-06	inferred	x9zwdZ	textfile	18340	2	1	TRUE
1119	rs17781867	C	T	C	T	0.0999271205655733	0.0797036	NA	0.088856	FALSE	FALSE	FALSE	Crohn's disease	17	71256018	0.0422	0.0587597582035811	20883	NA	NA	Crohn's disease || id:ieu-a-30	TRUE	reported	17	71256018	0.0211728155872964	genus.Ruminococcus1.id.11373	TRUE	2.36314335870349e-06	inferred	x9zwdZ	textfile	18340	2	1	TRUE
1120	rs3000856	T	A	T	A	-0.0709997015866846	-0.0018982	NA	0.14057	FALSE	TRUE	TRUE	Crohn's disease	1	12778598	0.0367	0.958200073863475	20883	NA	NA	Crohn's disease || id:ieu-a-30	TRUE	reported	1	12778598	0.0162765986637939	genus.Ruminococcus1.id.11373	TRUE	1.28836225551378e-05	inferred	x9zwdZ	textfile	18340	2	1	FALSE
1121	rs372099	C	G	C	G	-0.0720863828486469	0.0160013	NA	0.129715	FALSE	TRUE	TRUE	Crohn's disease	8	144577148	0.0344	0.642199554564569	20883	NA	NA	Crohn's disease || id:ieu-a-30	TRUE	reported	8	144577148	0.0161913376447433	genus.Ruminococcus1.id.11373	TRUE	8.50118325852779e-06	inferred	x9zwdZ	textfile	18340	2	1	FALSE
1122	rs3819978	C	T	C	T	-0.115039795984703	0.0591981	NA	0.061285	FALSE	FALSE	FALSE	Crohn's disease	1	241789757	0.0539	0.271799716871148	20883	NA	NA	Crohn's disease || id:ieu-a-30	TRUE	reported	1	241789757	0.0260136806472813	genus.Ruminococcus1.id.11373	TRUE	9.76644910990978e-06	inferred	x9zwdZ	textfile	18340	2	1	TRUE
1123	rs4148899	C	T	C	T	-0.0612139694986641	-0.0255995	NA	0.503144	FALSE	FALSE	FALSE	Crohn's disease	11	45674266	0.0229	0.26279978161993	20883	NA	NA	Crohn's disease || id:ieu-a-30	TRUE	reported	11	45674266	0.0110039268052825	genus.Ruminococcus1.id.11373	TRUE	2.6529684039978e-08	inferred	x9zwdZ	textfile	18340	2	1	TRUE
1124	rs6105066	T	C	T	C	-0.0607051884757391	0.00799793	NA	0.219144	FALSE	FALSE	FALSE	Crohn's disease	20	13258628	0.0306	0.793299170182788	20883	NA	NA	Crohn's disease || id:ieu-a-30	TRUE	reported	20	13258628	0.0134249897534346	genus.Ruminococcus1.id.11373	TRUE	6.13144739333248e-06	inferred	x9zwdZ	textfile	18340	2	1	TRUE
1125	rs6493760	C	T	C	T	0.0535261947763062	-0.0210959	NA	0.456859	FALSE	FALSE	FALSE	Crohn's disease	15	55439182	0.0265	0.425700342900173	20883	NA	NA	Crohn's disease || id:ieu-a-30	TRUE	reported	15	55439182	0.0115884573368808	genus.Ruminococcus1.id.11373	TRUE	3.85736531648286e-06	inferred	x9zwdZ	textfile	18340	2	1	TRUE
1126	rs6750529	C	T	C	T	0.0569701197173825	-0.0329027	NA	0.253718	FALSE	FALSE	FALSE	Crohn's disease	2	182027603	0.0263	0.21029986795615	20883	NA	NA	Crohn's disease || id:ieu-a-30	TRUE	reported	2	182027603	0.0127423101709315	genus.Ruminococcus1.id.11373	TRUE	7.78761039162921e-06	inferred	x9zwdZ	textfile	18340	2	1	TRUE
1127	rs7117576	A	G	A	G	0.0829504526075919	-0.0805053	NA	0.111289	FALSE	FALSE	FALSE	Crohn's disease	11	114023573	0.0393	0.0407202091510998	20883	NA	NA	Crohn's disease || id:ieu-a-30	TRUE	reported	11	114023573	0.0170891333171044	genus.Ruminococcus1.id.11373	TRUE	1.21002898654414e-06	inferred	x9zwdZ	textfile	18340	2	1	TRUE
1128	rs7583465	C	T	C	T	0.0527654229705965	0.0416974	NA	0.379282	FALSE	FALSE	FALSE	Crohn's disease	2	10533921	0.0238	0.0792501330480472	20883	NA	NA	Crohn's disease || id:ieu-a-30	TRUE	reported	2	10533921	0.011261891851528	genus.Ruminococcus1.id.11373	TRUE	2.79540333751822e-06	inferred	x9zwdZ	textfile	18340	2	1	TRUE
1129	rs78572139	G	A	G	A	0.125037700016868	0.0323992	NA	0.060856	FALSE	FALSE	FALSE	Crohn's disease	5	15944587	0.0507	0.523100337222096	20883	NA	NA	Crohn's disease || id:ieu-a-30	TRUE	reported	5	15944587	0.0279411286516365	genus.Ruminococcus1.id.11373	TRUE	7.63966037980205e-06	inferred	x9zwdZ	textfile	18340	2	1	TRUE
1130	rs78613526	G	A	G	A	0.167496640535593	0.00579677	NA	0.047285	FALSE	FALSE	FALSE	Crohn's disease	2	65925212	0.0708	0.934200079693538	20883	NA	NA	Crohn's disease || id:ieu-a-30	TRUE	reported	2	65925212	0.0367639173133297	genus.Ruminococcus1.id.11373	TRUE	5.213536216302e-06	inferred	x9zwdZ	textfile	18340	2	1	TRUE
1131	rs10171677	A	G	A	G	0.0617726155525634	-0.00250313	NA	0.567422	FALSE	FALSE	FALSE	Crohn's disease	2	135446390	0.0251	0.919700028620879	20883	NA	NA	Crohn's disease || id:ieu-a-30	TRUE	reported	2	135446390	0.0120413691146276	family.Bifidobacteriaceae.id.433	TRUE	2.89692075377481e-07	inferred	l1hS0Y	textfile	18340	2	1	TRUE
1132	rs10187402	G	C	G	C	0.0858488039602066	0.00110061	NA	0.322708	FALSE	TRUE	TRUE	Crohn's disease	2	135771974	0.0264	0.966500092657505	20883	NA	NA	Crohn's disease || id:ieu-a-30	TRUE	reported	2	135771974	0.0131389677494303	family.Bifidobacteriaceae.id.433	TRUE	6.4075396629961e-11	inferred	l1hS0Y	textfile	18340	2	1	FALSE
1133	rs10209482	C	A	C	A	0.100369106696109	-0.0435957	NA	0.143285	FALSE	FALSE	FALSE	Crohn's disease	2	136191314	0.0334	0.192199830353638	20883	NA	NA	Crohn's disease || id:ieu-a-30	TRUE	reported	2	136191314	0.0167782372735327	family.Bifidobacteriaceae.id.433	TRUE	2.20277869997359e-09	inferred	l1hS0Y	textfile	18340	2	1	TRUE
1134	rs10831953	G	A	G	A	0.0537537494150867	-0.0009995	NA	0.34743	FALSE	FALSE	FALSE	Crohn's disease	11	13098051	0.024	0.965299986241341	20883	NA	NA	Crohn's disease || id:ieu-a-30	TRUE	reported	11	13098051	0.012374595708311	family.Bifidobacteriaceae.id.433	TRUE	1.3998848634974e-05	inferred	l1hS0Y	textfile	18340	2	1	TRUE
1135	rs10841473	G	C	G	C	-0.0613031225771965	-0.0129952	NA	0.265144	FALSE	TRUE	TRUE	Crohn's disease	12	20378911	0.0268	0.627799549903874	20883	NA	NA	Crohn's disease || id:ieu-a-30	TRUE	reported	12	20378911	0.012884445476485	family.Bifidobacteriaceae.id.433	TRUE	1.95600858139967e-06	inferred	l1hS0Y	textfile	18340	2	1	FALSE
1136	rs10857328	T	A	T	A	0.0562000333826813	0.0232993	NA	0.29157	FALSE	TRUE	TRUE	Crohn's disease	4	161211924	0.0251	0.354100059717441	20883	NA	NA	Crohn's disease || id:ieu-a-30	TRUE	reported	4	161211924	0.0126395166898001	family.Bifidobacteriaceae.id.433	TRUE	8.73313690176274e-06	inferred	l1hS0Y	textfile	18340	2	1	FALSE
1137	rs10928513	T	C	T	C	0.0661816851942229	-0.015205	NA	0.598567	FALSE	FALSE	FALSE	Crohn's disease	2	135456759	0.0254	0.550599737492109	20883	NA	NA	Crohn's disease || id:ieu-a-30	TRUE	reported	2	135456759	0.0120900680494492	family.Bifidobacteriaceae.id.433	TRUE	4.39854968784381e-08	inferred	l1hS0Y	textfile	18340	2	1	TRUE
1138	rs10928519	T	C	T	C	0.0529462343542058	-0.0319036	NA	0.503711	FALSE	FALSE	FALSE	Crohn's disease	2	135603959	0.0243	0.189699855467757	20883	NA	NA	Crohn's disease || id:ieu-a-30	TRUE	reported	2	135603959	0.0119456567441396	family.Bifidobacteriaceae.id.433	TRUE	9.32512782829369e-06	inferred	l1hS0Y	textfile	18340	2	1	TRUE
1139	rs10928546	C	T	C	T	0.0919182590896356	0.00830439	NA	0.312849	FALSE	FALSE	FALSE	Crohn's disease	2	136544197	0.0263	0.753400666381349	20883	NA	NA	Crohn's disease || id:ieu-a-30	TRUE	reported	2	136544197	0.0132457843962963	family.Bifidobacteriaceae.id.433	TRUE	3.93671357905127e-12	inferred	l1hS0Y	textfile	18340	2	1	TRUE
1140	rs1123848	T	C	T	C	0.0675930832680318	-0.0618009	NA	0.364141	FALSE	FALSE	FALSE	Crohn's disease	2	136945029	0.0252	0.0142098665719237	20883	NA	NA	Crohn's disease || id:ieu-a-30	TRUE	reported	2	136945029	0.0126834010979051	family.Bifidobacteriaceae.id.433	TRUE	9.8616258724013e-08	inferred	l1hS0Y	textfile	18340	2	1	TRUE
1141	rs11655079	T	C	T	C	-0.0586146459903496	-0.013298	NA	0.30557	FALSE	FALSE	FALSE	Crohn's disease	17	75348675	0.0258	0.606599432955944	20883	NA	NA	Crohn's disease || id:ieu-a-30	TRUE	reported	17	75348675	0.0129951630912146	family.Bifidobacteriaceae.id.433	TRUE	6.46758726244048e-06	inferred	l1hS0Y	textfile	18340	2	1	TRUE
1142	rs11678502	C	T	C	T	0.0553237310333981	-0.0570984	NA	0.471856	FALSE	FALSE	FALSE	Crohn's disease	2	136994454	0.0248	0.0216501046529177	20883	NA	NA	Crohn's disease || id:ieu-a-30	TRUE	reported	2	136994454	0.0121838361729137	family.Bifidobacteriaceae.id.433	TRUE	5.60549709854416e-06	inferred	l1hS0Y	textfile	18340	2	1	TRUE
1143	rs11681248	C	T	C	T	0.0938825381995774	-0.0483043	NA	0.420996	FALSE	FALSE	FALSE	Crohn's disease	2	136820076	0.0257	0.0605201505912521	20883	NA	NA	Crohn's disease || id:ieu-a-30	TRUE	reported	2	136820076	0.0124222701881273	family.Bifidobacteriaceae.id.433	TRUE	4.10577139816755e-14	inferred	l1hS0Y	textfile	18340	2	1	TRUE
1144	rs11693502	C	T	C	T	0.0877714778114798	-0.0509022	NA	0.398996	FALSE	FALSE	FALSE	Crohn's disease	2	136808949	0.0258	0.0487405022398556	20883	NA	NA	Crohn's disease || id:ieu-a-30	TRUE	reported	2	136808949	0.0125160969645918	family.Bifidobacteriaceae.id.433	TRUE	2.3378309456148e-12	inferred	l1hS0Y	textfile	18340	2	1	TRUE
1145	rs11742144	A	G	A	G	0.0567455843390335	0.0028958	NA	0.374004	FALSE	FALSE	FALSE	Crohn's disease	5	422178	0.024	0.905599971131791	20883	NA	NA	Crohn's disease || id:ieu-a-30	TRUE	reported	5	422178	0.0121319489493869	family.Bifidobacteriaceae.id.433	TRUE	2.90581142585253e-06	inferred	l1hS0Y	textfile	18340	2	1	TRUE
1146	rs11745923	G	T	G	T	0.0579759260596792	0.00399798	NA	0.377718	FALSE	FALSE	FALSE	Crohn's disease	5	475408	0.024	0.867599913414391	20883	NA	NA	Crohn's disease || id:ieu-a-30	TRUE	reported	5	475408	0.0121021446485656	family.Bifidobacteriaceae.id.433	TRUE	1.66324973621778e-06	inferred	l1hS0Y	textfile	18340	2	1	TRUE
1147	rs12446429	T	C	T	C	0.0810099162658783	-0.0854054	NA	0.164148	FALSE	FALSE	FALSE	Crohn's disease	16	898055	0.046	0.0634804504795836	20883	NA	NA	Crohn's disease || id:ieu-a-30	TRUE	reported	16	898055	0.0190730289859381	family.Bifidobacteriaceae.id.433	TRUE	2.16309513372083e-05	inferred	l1hS0Y	textfile	18340	2	1	TRUE
1148	rs12465599	A	G	A	G	0.0530218265055965	-0.00110061	NA	0.413996	FALSE	FALSE	FALSE	Crohn's disease	2	137074850	0.0234	0.963499957866647	20883	NA	NA	Crohn's disease || id:ieu-a-30	TRUE	reported	2	137074850	0.0117671733003371	family.Bifidobacteriaceae.id.433	TRUE	6.6089026151814e-06	inferred	l1hS0Y	textfile	18340	2	1	TRUE
1149	rs12465802	A	G	A	G	0.109584916053151	-0.0130042	NA	0.415849	FALSE	FALSE	FALSE	Crohn's disease	2	136381348	0.027	0.630199421250809	20883	NA	NA	Crohn's disease || id:ieu-a-30	TRUE	reported	2	136381348	0.0125965678310204	family.Bifidobacteriaceae.id.433	TRUE	3.33099258321241e-18	inferred	l1hS0Y	textfile	18340	2	1	TRUE
1150	rs12988076	C	A	C	A	0.0950707051097164	0.0031951	NA	0.336563	FALSE	FALSE	FALSE	Crohn's disease	2	136569848	0.0261	0.903700036871185	20883	NA	NA	Crohn's disease || id:ieu-a-30	TRUE	reported	2	136569848	0.0130076266493257	family.Bifidobacteriaceae.id.433	TRUE	2.69451736028997e-13	inferred	l1hS0Y	textfile	18340	2	1	TRUE
1151	rs13008147	G	A	G	A	-0.0711997233328613	0.0442027	NA	0.251715	FALSE	FALSE	FALSE	Crohn's disease	2	136857158	0.03	0.140800111913283	20883	NA	NA	Crohn's disease || id:ieu-a-30	TRUE	reported	2	136857158	0.0134900063803116	family.Bifidobacteriaceae.id.433	TRUE	1.30629480754425e-07	inferred	l1hS0Y	textfile	18340	2	1	TRUE
1152	rs13020688	G	A	G	A	0.0584044693141032	0.00810274	NA	0.376856	FALSE	FALSE	FALSE	Crohn's disease	2	192878532	0.0245	0.740900691295572	20883	NA	NA	Crohn's disease || id:ieu-a-30	TRUE	reported	2	192878532	0.0122081355228055	family.Bifidobacteriaceae.id.433	TRUE	1.71788212154941e-06	inferred	l1hS0Y	textfile	18340	2	1	TRUE
1153	rs13023281	C	T	C	T	-0.106109403407804	0.0331949	NA	0.264144	FALSE	FALSE	FALSE	Crohn's disease	2	136043944	0.0324	0.306400168645253	20883	NA	NA	Crohn's disease || id:ieu-a-30	TRUE	reported	2	136043944	0.0134153524791928	family.Bifidobacteriaceae.id.433	TRUE	2.58320595498444e-15	inferred	l1hS0Y	textfile	18340	2	1	TRUE
1154	rs13389481	A	C	A	C	0.103565111050025	-0.00700447	NA	0.141141	FALSE	FALSE	FALSE	Crohn's disease	2	135796410	0.0333	0.833300034871921	20883	NA	NA	Crohn's disease || id:ieu-a-30	TRUE	reported	2	135796410	0.0169080664640378	family.Bifidobacteriaceae.id.433	TRUE	9.05757450399176e-10	inferred	l1hS0Y	textfile	18340	2	1	TRUE
1155	rs13402101	A	T	A	T	0.100793937463996	-0.00979784	NA	0.149426	FALSE	TRUE	TRUE	Crohn's disease	2	135785066	0.0325	0.763499927231112	20883	NA	NA	Crohn's disease || id:ieu-a-30	TRUE	reported	2	135785066	0.016618246425958	family.Bifidobacteriaceae.id.433	TRUE	1.3174271903153e-09	inferred	l1hS0Y	textfile	18340	2	1	FALSE
1156	rs13404551	C	T	C	T	0.109896101172596	-0.00880116	NA	0.349278	FALSE	FALSE	FALSE	Crohn's disease	2	136721995	0.0262	0.736300338270562	20883	NA	NA	Crohn's disease || id:ieu-a-30	TRUE	reported	2	136721995	0.0128981675303102	family.Bifidobacteriaceae.id.433	TRUE	1.59157139700253e-17	inferred	l1hS0Y	textfile	18340	2	1	TRUE
1157	rs13410301	C	T	C	T	0.0541712289850403	-0.0105046	NA	0.495282	FALSE	FALSE	FALSE	Crohn's disease	2	135353183	0.0244	0.668299290415114	20883	NA	NA	Crohn's disease || id:ieu-a-30	TRUE	reported	2	135353183	0.0118424292866784	family.Bifidobacteriaceae.id.433	TRUE	4.77736810493479e-06	inferred	l1hS0Y	textfile	18340	2	1	TRUE
1158	rs13412397	G	A	G	A	0.0914013180579186	0.00190181	NA	0.316563	FALSE	FALSE	FALSE	Crohn's disease	2	136470714	0.0263	0.942899922410609	20883	NA	NA	Crohn's disease || id:ieu-a-30	TRUE	reported	2	136470714	0.0132123720632837	family.Bifidobacteriaceae.id.433	TRUE	4.58522498659237e-12	inferred	l1hS0Y	textfile	18340	2	1	TRUE
1159	rs13424016	A	G	A	G	0.0528714433413306	0.00019998	NA	0.511993	FALSE	FALSE	FALSE	Crohn's disease	2	135406395	0.024	0.994300001339964	20883	NA	NA	Crohn's disease || id:ieu-a-30	TRUE	reported	2	135406395	0.0119611136282691	family.Bifidobacteriaceae.id.433	TRUE	9.85741625820922e-06	inferred	l1hS0Y	textfile	18340	2	1	TRUE
1160	rs13427494	A	G	A	G	0.0997286070197622	-0.0328022	NA	0.14557	FALSE	FALSE	FALSE	Crohn's disease	2	136166536	0.033	0.319700267753782	20883	NA	NA	Crohn's disease || id:ieu-a-30	TRUE	reported	2	136166536	0.0167831697746012	family.Bifidobacteriaceae.id.433	TRUE	2.81257226085744e-09	inferred	l1hS0Y	textfile	18340	2	1	TRUE
1161	rs1375131	C	T	C	T	0.109578436716337	-0.0082955	NA	0.412563	FALSE	FALSE	FALSE	Crohn's disease	2	135954797	0.0268	0.75679978497455	20883	NA	NA	Crohn's disease || id:ieu-a-30	TRUE	reported	2	135954797	0.0125036012494871	family.Bifidobacteriaceae.id.433	TRUE	1.8886024079591e-18	inferred	l1hS0Y	textfile	18340	2	1	TRUE
1162	rs1438305	C	G	C	G	0.0924311190827768	0.00489799	NA	0.311563	FALSE	TRUE	TRUE	Crohn's disease	2	136502792	0.0263	0.852500024213948	20883	NA	NA	Crohn's disease || id:ieu-a-30	TRUE	reported	2	136502792	0.0132487693707524	family.Bifidobacteriaceae.id.433	TRUE	3.02448952570888e-12	inferred	l1hS0Y	textfile	18340	2	1	FALSE
1163	rs1446524	G	A	G	A	0.0565181376160358	-0.0295976	NA	0.502711	FALSE	FALSE	FALSE	Crohn's disease	2	135631331	0.0242	0.221400195483678	20883	NA	NA	Crohn's disease || id:ieu-a-30	TRUE	reported	2	135631331	0.0119457481011376	family.Bifidobacteriaceae.id.433	TRUE	2.23158357861825e-06	inferred	l1hS0Y	textfile	18340	2	1	TRUE
1164	rs1446585	G	A	G	A	0.111859211704022	-0.00600195	NA	0.377134	FALSE	FALSE	FALSE	Crohn's disease	2	136407479	0.0265	0.820900083799877	20883	NA	NA	Crohn's disease || id:ieu-a-30	TRUE	reported	2	136407479	0.0127513858834835	family.Bifidobacteriaceae.id.433	TRUE	1.75025298488461e-18	inferred	l1hS0Y	textfile	18340	2	1	TRUE
1165	rs1519525	T	C	T	C	0.0661017077554012	-0.0582967	NA	0.366426	FALSE	FALSE	FALSE	Crohn's disease	2	136965117	0.0253	0.0213397830561691	20883	NA	NA	Crohn's disease || id:ieu-a-30	TRUE	reported	2	136965117	0.0126557512409389	family.Bifidobacteriaceae.id.433	TRUE	1.75993362902251e-07	inferred	l1hS0Y	textfile	18340	2	1	TRUE
1166	rs1530559	G	A	G	A	0.0738294927991947	-0.0198026	NA	0.475852	FALSE	FALSE	FALSE	Crohn's disease	2	135755629	0.0272	0.467200178465233	20883	NA	NA	Crohn's disease || id:ieu-a-30	TRUE	reported	2	135755629	0.0119721102082487	family.Bifidobacteriaceae.id.433	TRUE	6.9690089601488e-10	inferred	l1hS0Y	textfile	18340	2	1	TRUE
1167	rs1561277	A	C	A	C	0.0995567758398044	-0.00989883	NA	0.378849	FALSE	FALSE	FALSE	Crohn's disease	2	136092061	0.0268	0.71190001157774	20883	NA	NA	Crohn's disease || id:ieu-a-30	TRUE	reported	2	136092061	0.0126767311171244	family.Bifidobacteriaceae.id.433	TRUE	4.04567492416174e-15	inferred	l1hS0Y	textfile	18340	2	1	TRUE
1168	rs182549	C	T	C	T	0.117069879249602	-0.012699	NA	0.404849	FALSE	FALSE	FALSE	Crohn's disease	2	136616754	0.0267	0.633700427347816	20883	NA	NA	Crohn's disease || id:ieu-a-30	TRUE	reported	2	136616754	0.0126703401741303	family.Bifidobacteriaceae.id.433	TRUE	2.47237241848798e-20	inferred	l1hS0Y	textfile	18340	2	1	TRUE
1169	rs1869829	G	A	G	A	0.086457176482036	-0.00350385	NA	0.324708	FALSE	FALSE	FALSE	Crohn's disease	2	135877562	0.0263	0.894400019477392	20883	NA	NA	Crohn's disease || id:ieu-a-30	TRUE	reported	2	135877562	0.0130941973636213	family.Bifidobacteriaceae.id.433	TRUE	4.03711170503186e-11	inferred	l1hS0Y	textfile	18340	2	1	TRUE
1170	rs1900741	T	C	T	C	0.0827062585930391	0.0116024	NA	0.250993	FALSE	FALSE	FALSE	Crohn's disease	2	136002500	0.0287	0.687000415939302	20883	NA	NA	Crohn's disease || id:ieu-a-30	TRUE	reported	2	136002500	0.0142631815876795	family.Bifidobacteriaceae.id.433	TRUE	6.68771448008025e-09	inferred	l1hS0Y	textfile	18340	2	1	TRUE
1171	rs1942055	C	G	C	G	0.0640754362329426	-0.0193969	NA	0.597282	FALSE	TRUE	TRUE	Crohn's disease	2	135498924	0.0256	0.448800156820464	20883	NA	NA	Crohn's disease || id:ieu-a-30	TRUE	reported	2	135498924	0.0121331497885588	family.Bifidobacteriaceae.id.433	TRUE	1.28464957437907e-07	inferred	l1hS0Y	textfile	18340	2	1	FALSE
1172	rs1961273	C	T	C	T	0.0688124557406754	0.0111014	NA	0.244856	FALSE	FALSE	FALSE	Crohn's disease	2	137602926	0.0264	0.672900730852787	20883	NA	NA	Crohn's disease || id:ieu-a-30	TRUE	reported	2	137602926	0.0131699046910986	family.Bifidobacteriaceae.id.433	TRUE	1.74176284217115e-07	inferred	l1hS0Y	textfile	18340	2	1	TRUE
1173	rs1979033	A	G	A	G	0.0751260818129074	-0.0164953	NA	0.552852	FALSE	FALSE	FALSE	Crohn's disease	2	135705558	0.0251	0.509700430030595	20883	NA	NA	Crohn's disease || id:ieu-a-30	TRUE	reported	2	135705558	0.0119649791902417	family.Bifidobacteriaceae.id.433	TRUE	3.41128221619268e-10	inferred	l1hS0Y	textfile	18340	2	1	TRUE
1174	rs2016636	A	G	A	G	0.0838215729233165	-0.0112025	NA	0.313422	FALSE	FALSE	FALSE	Crohn's disease	2	136058820	0.027	0.679200504776068	20883	NA	NA	Crohn's disease || id:ieu-a-30	TRUE	reported	2	136058820	0.0131322870433453	family.Bifidobacteriaceae.id.433	TRUE	1.73808787579243e-10	inferred	l1hS0Y	textfile	18340	2	1	TRUE
1175	rs218174	G	A	G	A	0.106575507298482	-0.014997	NA	0.350993	FALSE	FALSE	FALSE	Crohn's disease	2	136658345	0.0261	0.565300018925856	20883	NA	NA	Crohn's disease || id:ieu-a-30	TRUE	reported	2	136658345	0.0129156764090734	family.Bifidobacteriaceae.id.433	TRUE	1.56235949678166e-16	inferred	l1hS0Y	textfile	18340	2	1	TRUE
1176	rs2236783	G	A	G	A	0.0990142060002187	0.000100005	NA	0.337563	FALSE	FALSE	FALSE	Crohn's disease	2	136594158	0.0261	0.998299999740019	20883	NA	NA	Crohn's disease || id:ieu-a-30	TRUE	reported	2	136594158	0.013023512101074	family.Bifidobacteriaceae.id.433	TRUE	2.89954935300704e-14	inferred	l1hS0Y	textfile	18340	2	1	TRUE
1177	rs2322445	A	T	A	T	0.0933242167073587	-0.0198048	NA	0.148856	FALSE	TRUE	TRUE	Crohn's disease	2	135921839	0.0325	0.541700205073822	20883	NA	NA	Crohn's disease || id:ieu-a-30	TRUE	reported	2	135921839	0.0165580124748665	family.Bifidobacteriaceae.id.433	TRUE	1.73846712882499e-08	inferred	l1hS0Y	textfile	18340	2	1	FALSE
1178	rs2322660	C	T	C	T	0.094718287830943	0.00280393	NA	0.335563	FALSE	FALSE	FALSE	Crohn's disease	2	136557319	0.0262	0.915499897470892	20883	NA	NA	Crohn's disease || id:ieu-a-30	TRUE	reported	2	136557319	0.0130033594470206	family.Bifidobacteriaceae.id.433	TRUE	3.23729228303185e-13	inferred	l1hS0Y	textfile	18340	2	1	TRUE
1179	rs2680880	A	T	A	T	0.0803212574246154	-0.0325025	NA	0.513711	FALSE	TRUE	TRUE	Crohn's disease	2	136873549	0.0256	0.204600174604277	20883	NA	NA	Crohn's disease || id:ieu-a-30	TRUE	reported	2	136873549	0.0120695921686991	family.Bifidobacteriaceae.id.433	TRUE	2.83599993014269e-11	inferred	l1hS0Y	textfile	18340	2	1	FALSE
1180	rs28453840	G	A	G	A	0.0917865457572833	0.000700245	NA	0.321278	FALSE	FALSE	FALSE	Crohn's disease	2	136522941	0.0264	0.977699988327769	20883	NA	NA	Crohn's disease || id:ieu-a-30	TRUE	reported	2	136522941	0.0132379852209376	family.Bifidobacteriaceae.id.433	TRUE	4.1034006528711e-12	inferred	l1hS0Y	textfile	18340	2	1	TRUE
1181	rs2874739	T	C	T	C	0.102638949201982	-0.0182964	NA	0.149141	FALSE	FALSE	FALSE	Crohn's disease	2	135818907	0.0325	0.573400411128463	20883	NA	NA	Crohn's disease || id:ieu-a-30	TRUE	reported	2	135818907	0.0165212751998016	family.Bifidobacteriaceae.id.433	TRUE	5.2137591583875e-10	inferred	l1hS0Y	textfile	18340	2	1	TRUE
1182	rs309134	A	G	A	G	0.106886390678218	-0.016902	NA	0.329708	FALSE	FALSE	FALSE	Crohn's disease	2	136755684	0.0265	0.523000374682343	20883	NA	NA	Crohn's disease || id:ieu-a-30	TRUE	reported	2	136755684	0.0130931365670599	family.Bifidobacteriaceae.id.433	TRUE	3.25336558583026e-16	inferred	l1hS0Y	textfile	18340	2	1	TRUE
1183	rs309137	C	T	C	T	0.0987292334071328	-0.0176041	NA	0.354422	FALSE	FALSE	FALSE	Crohn's disease	2	136765951	0.0267	0.510199466329031	20883	NA	NA	Crohn's disease || id:ieu-a-30	TRUE	reported	2	136765951	0.0128805280968084	family.Bifidobacteriaceae.id.433	TRUE	1.78832765628406e-14	inferred	l1hS0Y	textfile	18340	2	1	TRUE
1184	rs309160	T	C	T	C	0.107558117550668	-0.0130042	NA	0.350993	FALSE	FALSE	FALSE	Crohn's disease	2	136685228	0.0261	0.617999323950131	20883	NA	NA	Crohn's disease || id:ieu-a-30	TRUE	reported	2	136685228	0.0129098327825176	family.Bifidobacteriaceae.id.433	TRUE	7.98324968954051e-17	inferred	l1hS0Y	textfile	18340	2	1	TRUE
1185	rs309168	T	C	T	C	0.106802161392314	-0.0142003	NA	0.349993	FALSE	FALSE	FALSE	Crohn's disease	2	136670298	0.0261	0.584900509941292	20883	NA	NA	Crohn's disease || id:ieu-a-30	TRUE	reported	2	136670298	0.0129126642248613	family.Bifidobacteriaceae.id.433	TRUE	1.32709321019026e-16	inferred	l1hS0Y	textfile	18340	2	1	TRUE
1186	rs313519	C	A	C	A	0.0918404365378299	0.00110061	NA	0.319563	FALSE	FALSE	FALSE	Crohn's disease	2	136439517	0.0263	0.966500092657505	20883	NA	NA	Crohn's disease || id:ieu-a-30	TRUE	reported	2	136439517	0.013198364579027	family.Bifidobacteriaceae.id.433	TRUE	3.439856463276e-12	inferred	l1hS0Y	textfile	18340	2	1	TRUE
1187	rs35564151	G	A	G	A	0.0600030477708894	-0.00169856	NA	0.565137	FALSE	FALSE	FALSE	Crohn's disease	2	135372951	0.0248	0.94499998148433	20883	NA	NA	Crohn's disease || id:ieu-a-30	TRUE	reported	2	135372951	0.0120378285789605	family.Bifidobacteriaceae.id.433	TRUE	6.21091375362242e-07	inferred	l1hS0Y	textfile	18340	2	1	TRUE
1188	rs3806502	T	C	T	C	0.0963562039056597	-0.0344051	NA	0.145285	FALSE	FALSE	FALSE	Crohn's disease	2	136288273	0.0329	0.296500206385072	20883	NA	NA	Crohn's disease || id:ieu-a-30	TRUE	reported	2	136288273	0.0167782960639374	family.Bifidobacteriaceae.id.433	TRUE	9.30645179990275e-09	inferred	l1hS0Y	textfile	18340	2	1	TRUE
1189	rs4072434	C	G	C	G	0.0550043829080471	-0.0573008	NA	0.471856	FALSE	TRUE	TRUE	Crohn's disease	2	137014023	0.0248	0.0209300371887885	20883	NA	NA	Crohn's disease || id:ieu-a-30	TRUE	reported	2	137014023	0.0121800289603632	family.Bifidobacteriaceae.id.433	TRUE	6.30339982132803e-06	inferred	l1hS0Y	textfile	18340	2	1	FALSE
1190	rs4567981	T	A	T	A	0.0577763126255171	0.0332983	NA	0.433282	FALSE	TRUE	TRUE	Crohn's disease	2	49906864	0.0233	0.152799875366135	20883	NA	NA	Crohn's disease || id:ieu-a-30	TRUE	reported	2	49906864	0.0117388408530626	family.Bifidobacteriaceae.id.433	TRUE	8.57486245771596e-07	inferred	l1hS0Y	textfile	18340	2	1	FALSE
1191	rs4954193	G	A	G	A	0.0563337513696662	-0.0295976	NA	0.502711	FALSE	FALSE	FALSE	Crohn's disease	2	135642180	0.0242	0.221199937539292	20883	NA	NA	Crohn's disease || id:ieu-a-30	TRUE	reported	2	135642180	0.0119355324748321	family.Bifidobacteriaceae.id.433	TRUE	2.36035300443832e-06	inferred	l1hS0Y	textfile	18340	2	1	TRUE
1192	rs4954274	A	G	A	G	0.0892078627968289	-0.0713027	NA	0.0909581	FALSE	FALSE	FALSE	Crohn's disease	2	136397433	0.0404	0.0775907589646682	20883	NA	NA	Crohn's disease || id:ieu-a-30	TRUE	reported	2	136397433	0.019965752537571	family.Bifidobacteriaceae.id.433	TRUE	7.89380352815002e-06	inferred	l1hS0Y	textfile	18340	2	1	TRUE
1193	rs4954280	G	A	G	A	0.0905248077493613	0.00080032	NA	0.319278	FALSE	FALSE	FALSE	Crohn's disease	2	136420690	0.0263	0.977200093825449	20883	NA	NA	Crohn's disease || id:ieu-a-30	TRUE	reported	2	136420690	0.013192725062413	family.Bifidobacteriaceae.id.433	TRUE	6.80355154461398e-12	inferred	l1hS0Y	textfile	18340	2	1	TRUE
1194	rs4954567	T	G	T	G	0.0723039453265882	-0.0447045	NA	0.377711	FALSE	FALSE	FALSE	Crohn's disease	2	136901587	0.025	0.0738295123702003	20883	NA	NA	Crohn's disease || id:ieu-a-30	TRUE	reported	2	136901587	0.0125803420013671	family.Bifidobacteriaceae.id.433	TRUE	9.06394655179446e-09	inferred	l1hS0Y	textfile	18340	2	1	TRUE
1195	rs4954569	T	C	T	C	0.069851827353432	-0.046201	NA	0.374426	FALSE	FALSE	FALSE	Crohn's disease	2	136913375	0.025	0.0645698830789218	20883	NA	NA	Crohn's disease || id:ieu-a-30	TRUE	reported	2	136913375	0.012575316338854	family.Bifidobacteriaceae.id.433	TRUE	2.78124688702016e-08	inferred	l1hS0Y	textfile	18340	2	1	TRUE
1196	rs4954572	T	G	T	G	0.0686117638719819	-0.0575973	NA	0.368141	FALSE	FALSE	FALSE	Crohn's disease	2	136926719	0.0252	0.0222499992152741	20883	NA	NA	Crohn's disease || id:ieu-a-30	TRUE	reported	2	136926719	0.0126533208198446	family.Bifidobacteriaceae.id.433	TRUE	5.87937871775371e-08	inferred	l1hS0Y	textfile	18340	2	1	TRUE
1197	rs4957061	T	C	T	C	0.0569872516616762	-0.0135007	NA	0.487004	FALSE	FALSE	FALSE	Crohn's disease	5	521096	0.0267	0.611499350373938	20883	NA	NA	Crohn's disease || id:ieu-a-30	TRUE	reported	5	521096	0.0116907308876385	family.Bifidobacteriaceae.id.433	TRUE	1.09047340110709e-06	inferred	l1hS0Y	textfile	18340	2	1	TRUE
1198	rs4988163	T	G	T	G	0.0712085926168719	0.0128965	NA	0.196137	FALSE	FALSE	FALSE	Crohn's disease	2	136628121	0.0303	0.671600483307781	20883	NA	NA	Crohn's disease || id:ieu-a-30	TRUE	reported	2	136628121	0.0159372332192018	family.Bifidobacteriaceae.id.433	TRUE	7.89303552347468e-06	inferred	l1hS0Y	textfile	18340	2	1	TRUE
1199	rs540489	T	G	T	G	-0.0632518403073889	0.0270021	NA	0.240426	FALSE	FALSE	FALSE	Crohn's disease	17	72897722	0.0282	0.337000076920993	20883	NA	NA	Crohn's disease || id:ieu-a-30	TRUE	reported	17	72897722	0.0138169513948767	family.Bifidobacteriaceae.id.433	TRUE	4.69794080590516e-06	inferred	l1hS0Y	textfile	18340	2	1	TRUE
1200	rs55842567	A	G	A	G	0.056886424998647	0.00430074	NA	0.374004	FALSE	FALSE	FALSE	Crohn's disease	5	437586	0.0237	0.854899966375909	20883	NA	NA	Crohn's disease || id:ieu-a-30	TRUE	reported	5	437586	0.0121195413979625	family.Bifidobacteriaceae.id.433	TRUE	2.68206363121006e-06	inferred	l1hS0Y	textfile	18340	2	1	TRUE
1201	rs55888705	A	G	A	G	0.0536729521019835	-0.0473956	NA	0.385144	FALSE	FALSE	FALSE	Crohn's disease	4	1517826	0.0236	0.0445799934156449	20883	NA	NA	Crohn's disease || id:ieu-a-30	TRUE	reported	4	1517826	0.0120586152867048	family.Bifidobacteriaceae.id.433	TRUE	8.54695110788248e-06	inferred	l1hS0Y	textfile	18340	2	1	TRUE
1202	rs56108664	T	C	T	C	0.0745679054756405	0.0863979	NA	0.186137	FALSE	FALSE	FALSE	Crohn's disease	5	537890	0.03	0.00395202788270358	20883	NA	NA	Crohn's disease || id:ieu-a-30	TRUE	reported	5	537890	0.0157213353958519	family.Bifidobacteriaceae.id.433	TRUE	2.10469690642353e-06	inferred	l1hS0Y	textfile	18340	2	1	TRUE
1203	rs57829242	G	A	G	A	0.100605225015582	-0.0226026	NA	0.145856	FALSE	FALSE	FALSE	Crohn's disease	2	135984172	0.033	0.492499733693297	20883	NA	NA	Crohn's disease || id:ieu-a-30	TRUE	reported	2	135984172	0.0167536347737696	family.Bifidobacteriaceae.id.433	TRUE	1.91356668544085e-09	inferred	l1hS0Y	textfile	18340	2	1	TRUE
1204	rs62181700	G	A	G	A	-0.060422853748793	-0.000299955	NA	0.29157	FALSE	FALSE	FALSE	Crohn's disease	2	189805784	0.0261	0.990800004759461	20883	NA	NA	Crohn's disease || id:ieu-a-30	TRUE	reported	2	189805784	0.0130606310141563	family.Bifidobacteriaceae.id.433	TRUE	3.72193206659152e-06	inferred	l1hS0Y	textfile	18340	2	1	TRUE
1205	rs632632	C	T	C	T	0.104541166576756	-0.0120965	NA	0.347993	FALSE	FALSE	FALSE	Crohn's disease	2	136638216	0.0261	0.642699556171318	20883	NA	NA	Crohn's disease || id:ieu-a-30	TRUE	reported	2	136638216	0.0129145159838556	family.Bifidobacteriaceae.id.433	TRUE	5.73314266828424e-16	inferred	l1hS0Y	textfile	18340	2	1	TRUE
1206	rs638382	T	C	T	C	-0.0602865937019961	0.0147014	NA	0.386718	FALSE	FALSE	FALSE	Crohn's disease	2	135288740	0.0247	0.551700020379064	20883	NA	NA	Crohn's disease || id:ieu-a-30	TRUE	reported	2	135288740	0.0122473883403659	family.Bifidobacteriaceae.id.433	TRUE	8.54874912493508e-07	inferred	l1hS0Y	textfile	18340	2	1	TRUE
1207	rs6706537	C	T	C	T	0.0561544738431561	-0.0312952	NA	0.503711	FALSE	FALSE	FALSE	Crohn's disease	2	135618982	0.0242	0.196699836985946	20883	NA	NA	Crohn's disease || id:ieu-a-30	TRUE	reported	2	135618982	0.011947871004631	family.Bifidobacteriaceae.id.433	TRUE	2.6021692952221e-06	inferred	l1hS0Y	textfile	18340	2	1	TRUE
1208	rs6708336	A	T	A	T	0.059982680925723	-0.0418955	NA	0.493141	FALSE	TRUE	TRUE	Crohn's disease	2	135719132	0.0244	0.0862700401185758	20883	NA	NA	Crohn's disease || id:ieu-a-30	TRUE	reported	2	135719132	0.0118992347171542	family.Bifidobacteriaceae.id.433	TRUE	4.63382427783502e-07	inferred	l1hS0Y	textfile	18340	2	1	FALSE
1209	rs6716536	T	C	T	C	0.0977634104478111	-0.0476998	NA	0.363996	FALSE	FALSE	FALSE	Crohn's disease	2	136787402	0.0278	0.0856307997224259	20883	NA	NA	Crohn's disease || id:ieu-a-30	TRUE	reported	2	136787402	0.0127132776523861	family.Bifidobacteriaceae.id.433	TRUE	1.47288402725027e-14	inferred	l1hS0Y	textfile	18340	2	1	TRUE
1210	rs6721838	G	A	G	A	0.0989763019743585	-0.0258042	NA	0.147856	FALSE	FALSE	FALSE	Crohn's disease	2	135935049	0.0327	0.430800302917018	20883	NA	NA	Crohn's disease || id:ieu-a-30	TRUE	reported	2	135935049	0.0166060390738432	family.Bifidobacteriaceae.id.433	TRUE	2.51837706061332e-09	inferred	l1hS0Y	textfile	18340	2	1	TRUE
1211	rs6723108	T	G	T	G	0.072729343937437	-0.013298	NA	0.598567	FALSE	FALSE	FALSE	Crohn's disease	2	135479980	0.0254	0.601799745857832	20883	NA	NA	Crohn's disease || id:ieu-a-30	TRUE	reported	2	135479980	0.0121263641109655	family.Bifidobacteriaceae.id.433	TRUE	2.00228360015755e-09	inferred	l1hS0Y	textfile	18340	2	1	TRUE
1212	rs6727889	T	C	T	C	0.0959132794964301	-0.0318003	NA	0.14557	FALSE	FALSE	FALSE	Crohn's disease	2	136110129	0.033	0.334099634094792	20883	NA	NA	Crohn's disease || id:ieu-a-30	TRUE	reported	2	136110129	0.0167910383115632	family.Bifidobacteriaceae.id.433	TRUE	1.11544021044538e-08	inferred	l1hS0Y	textfile	18340	2	1	TRUE
1213	rs6730157	G	A	G	A	0.109434796845824	-0.0117013	NA	0.421563	FALSE	FALSE	FALSE	Crohn's disease	2	135907088	0.0266	0.658900747136162	20883	NA	NA	Crohn's disease || id:ieu-a-30	TRUE	reported	2	135907088	0.0125014153219806	family.Bifidobacteriaceae.id.433	TRUE	2.06300078983539e-18	inferred	l1hS0Y	textfile	18340	2	1	TRUE
1214	rs6733130	C	A	C	A	0.0575005727916719	-0.0315956	NA	0.502711	FALSE	FALSE	FALSE	Crohn's disease	2	135666553	0.0242	0.191800175402528	20883	NA	NA	Crohn's disease || id:ieu-a-30	TRUE	reported	2	135666553	0.0119212855007152	family.Bifidobacteriaceae.id.433	TRUE	1.41164540721956e-06	inferred	l1hS0Y	textfile	18340	2	1	TRUE
1215	rs6738563	T	G	T	G	0.0725204463117622	-0.0163022	NA	0.552852	FALSE	FALSE	FALSE	Crohn's disease	2	135689188	0.025	0.514300563308556	20883	NA	NA	Crohn's disease || id:ieu-a-30	TRUE	reported	2	135689188	0.0119730561172504	family.Bifidobacteriaceae.id.433	TRUE	1.38709113939361e-09	inferred	l1hS0Y	textfile	18340	2	1	TRUE
1216	rs6739713	G	A	G	A	0.0791040400322918	0.00230265	NA	0.294993	FALSE	FALSE	FALSE	Crohn's disease	2	136488978	0.0266	0.932300033873117	20883	NA	NA	Crohn's disease || id:ieu-a-30	TRUE	reported	2	136488978	0.0133800959899423	family.Bifidobacteriaceae.id.433	TRUE	3.37838590026229e-09	inferred	l1hS0Y	textfile	18340	2	1	TRUE
1217	rs6754311	C	T	C	T	0.113083768517588	-0.00950469	NA	0.412849	FALSE	FALSE	FALSE	Crohn's disease	2	136707982	0.0267	0.720700793129924	20883	NA	NA	Crohn's disease || id:ieu-a-30	TRUE	reported	2	136707982	0.0126498584141729	family.Bifidobacteriaceae.id.433	TRUE	3.90834713798834e-19	inferred	l1hS0Y	textfile	18340	2	1	TRUE
1218	rs6759321	T	G	T	G	0.10149328700065	-0.0062998	NA	0.388134	FALSE	FALSE	FALSE	Crohn's disease	2	136322676	0.0268	0.814599989214846	20883	NA	NA	Crohn's disease || id:ieu-a-30	TRUE	reported	2	136322676	0.0126993392422491	family.Bifidobacteriaceae.id.433	TRUE	1.32752808236007e-15	inferred	l1hS0Y	textfile	18340	2	1	TRUE
1219	rs677208	G	C	G	C	0.0728589276738054	-0.0160997	NA	0.142715	FALSE	TRUE	TRUE	Crohn's disease	18	4304187	0.0349	0.644799957244847	20883	NA	NA	Crohn's disease || id:ieu-a-30	TRUE	reported	18	4304187	0.0164820715601647	family.Bifidobacteriaceae.id.433	TRUE	9.84747117548541e-06	inferred	l1hS0Y	textfile	18340	2	1	FALSE
1220	rs687670	C	T	C	T	0.111068768359816	-0.0102968	NA	0.351278	FALSE	FALSE	FALSE	Crohn's disease	2	136740900	0.0262	0.694800304328795	20883	NA	NA	Crohn's disease || id:ieu-a-30	TRUE	reported	2	136740900	0.0129108840103722	family.Bifidobacteriaceae.id.433	TRUE	7.78461990896177e-18	inferred	l1hS0Y	textfile	18340	2	1	TRUE
1221	rs6889494	T	C	T	C	0.0550869723166292	-0.00300451	NA	0.363718	FALSE	FALSE	FALSE	Crohn's disease	5	450102	0.024	0.899000017112415	20883	NA	NA	Crohn's disease || id:ieu-a-30	TRUE	reported	5	450102	0.0120906400609918	family.Bifidobacteriaceae.id.433	TRUE	5.20955833664092e-06	inferred	l1hS0Y	textfile	18340	2	1	TRUE
1222	rs6899771	A	G	A	G	-0.0914311797580814	-0.0453949	NA	0.0909722	FALSE	FALSE	FALSE	Crohn's disease	6	97406220	0.0396	0.251699875076678	20883	NA	NA	Crohn's disease || id:ieu-a-30	TRUE	reported	6	97406220	0.0202603533106968	family.Bifidobacteriaceae.id.433	TRUE	6.39735136312178e-06	inferred	l1hS0Y	textfile	18340	2	1	TRUE
1223	rs71348714	G	A	G	A	0.0916988137288726	0.00170145	NA	0.319278	FALSE	FALSE	FALSE	Crohn's disease	2	136455600	0.0263	0.949199935425385	20883	NA	NA	Crohn's disease || id:ieu-a-30	TRUE	reported	2	136455600	0.0131960933952729	family.Bifidobacteriaceae.id.433	TRUE	3.68050415505436e-12	inferred	l1hS0Y	textfile	18340	2	1	TRUE
1224	rs72847650	A	C	A	C	-0.0610108648508135	0.0326027	NA	0.397289	FALSE	FALSE	FALSE	Crohn's disease	2	137051974	0.0266	0.220199840470542	20883	NA	NA	Crohn's disease || id:ieu-a-30	TRUE	reported	2	137051974	0.0124040801530088	family.Bifidobacteriaceae.id.433	TRUE	8.71597771850295e-07	inferred	l1hS0Y	textfile	18340	2	1	TRUE
1225	rs7322849	T	C	T	C	0.110675689153199	-0.0130954	NA	0.0951986	FALSE	FALSE	FALSE	Crohn's disease	13	112859829	0.0426	0.757800696321498	20883	NA	NA	Crohn's disease || id:ieu-a-30	TRUE	reported	13	112859829	0.0200995509143769	family.Bifidobacteriaceae.id.433	TRUE	3.66295302544405e-08	inferred	l1hS0Y	textfile	18340	2	1	TRUE
1226	rs73797465	T	G	T	G	-0.0942611725559826	0.00330453	NA	0.0697422	FALSE	FALSE	FALSE	Crohn's disease	5	142793467	0.0511	0.947899949215967	20883	NA	NA	Crohn's disease || id:ieu-a-30	TRUE	reported	5	142793467	0.0208421222407667	family.Bifidobacteriaceae.id.433	TRUE	6.10764325219884e-06	inferred	l1hS0Y	textfile	18340	2	1	TRUE
1227	rs745500	G	A	G	A	0.0957105148178184	0.00290421	NA	0.336563	FALSE	FALSE	FALSE	Crohn's disease	2	136583192	0.0262	0.91300004722875	20883	NA	NA	Crohn's disease || id:ieu-a-30	TRUE	reported	2	136583192	0.0130067051843393	family.Bifidobacteriaceae.id.433	TRUE	1.85916008922801e-13	inferred	l1hS0Y	textfile	18340	2	1	TRUE
1228	rs7568525	A	G	A	G	0.101617500951034	-0.0181029	NA	0.148856	FALSE	FALSE	FALSE	Crohn's disease	2	135849613	0.0325	0.578000215045218	20883	NA	NA	Crohn's disease || id:ieu-a-30	TRUE	reported	2	135849613	0.0165712982585253	family.Bifidobacteriaceae.id.433	TRUE	8.67054054759677e-10	inferred	l1hS0Y	textfile	18340	2	1	TRUE
1229	rs7570971	A	C	A	C	0.112507848484763	-0.0130042	NA	0.418849	FALSE	FALSE	FALSE	Crohn's disease	2	135837906	0.0266	0.62409973762341	20883	NA	NA	Crohn's disease || id:ieu-a-30	TRUE	reported	2	135837906	0.0125178226842071	family.Bifidobacteriaceae.id.433	TRUE	2.52198856391326e-19	inferred	l1hS0Y	textfile	18340	2	1	TRUE
1230	rs7572152	G	C	G	C	0.0807782441797566	-0.034498	NA	0.109285	FALSE	TRUE	TRUE	Crohn's disease	2	136068890	0.0373	0.354200361419221	20883	NA	NA	Crohn's disease || id:ieu-a-30	TRUE	reported	2	136068890	0.018934281396688	family.Bifidobacteriaceae.id.433	TRUE	1.98792312896783e-05	inferred	l1hS0Y	textfile	18340	2	1	FALSE
1231	rs7573600	C	G	C	G	0.100477530690121	-0.0187955	NA	0.148856	FALSE	TRUE	TRUE	Crohn's disease	2	135861497	0.0325	0.562299891876746	20883	NA	NA	Crohn's disease || id:ieu-a-30	TRUE	reported	2	135861497	0.0165332333684082	family.Bifidobacteriaceae.id.433	TRUE	1.22217834565374e-09	inferred	l1hS0Y	textfile	18340	2	1	FALSE
1232	rs7589297	A	C	A	C	0.0561654207365443	-0.0309026	NA	0.498711	FALSE	FALSE	FALSE	Crohn's disease	2	135652399	0.0243	0.20399992135549	20883	NA	NA	Crohn's disease || id:ieu-a-30	TRUE	reported	2	135652399	0.0119138440799769	family.Bifidobacteriaceae.id.433	TRUE	2.42544539469862e-06	inferred	l1hS0Y	textfile	18340	2	1	TRUE
1233	rs7603805	G	A	G	A	0.100070288287333	-0.0231011	NA	0.147856	FALSE	FALSE	FALSE	Crohn's disease	2	135893853	0.0327	0.479299526552441	20883	NA	NA	Crohn's disease || id:ieu-a-30	TRUE	reported	2	135893853	0.0165245069492638	family.Bifidobacteriaceae.id.433	TRUE	1.39659584367752e-09	inferred	l1hS0Y	textfile	18340	2	1	TRUE
1234	rs7605229	T	C	T	C	0.0968857949538392	-0.0350988	NA	0.145285	FALSE	FALSE	FALSE	Crohn's disease	2	136228887	0.0329	0.285499925990036	20883	NA	NA	Crohn's disease || id:ieu-a-30	TRUE	reported	2	136228887	0.0167903975959744	family.Bifidobacteriaceae.id.433	TRUE	7.91259524692879e-09	inferred	l1hS0Y	textfile	18340	2	1	TRUE
1235	rs76671854	C	G	C	G	-0.089298109139329	-0.00180162	NA	0.13643	FALSE	TRUE	TRUE	Crohn's disease	5	169748189	0.037	0.962200105091072	20883	NA	NA	Crohn's disease || id:ieu-a-30	TRUE	reported	5	169748189	0.0183176839751201	family.Bifidobacteriaceae.id.433	TRUE	1.08826518068975e-06	inferred	l1hS0Y	textfile	18340	2	1	FALSE
1236	rs857444	C	T	C	T	0.0553965097207252	-0.0589008	NA	0.348578	FALSE	FALSE	FALSE	Crohn's disease	6	14617591	0.0238	0.0131998805149858	20883	NA	NA	Crohn's disease || id:ieu-a-30	TRUE	reported	6	14617591	0.0120669365001091	family.Bifidobacteriaceae.id.433	TRUE	4.4161734034275e-06	inferred	l1hS0Y	textfile	18340	2	1	TRUE
1237	rs935613	T	C	T	C	0.0840634530186664	-0.00439966	NA	0.321708	FALSE	FALSE	FALSE	Crohn's disease	2	136022798	0.0266	0.868599949946945	20883	NA	NA	Crohn's disease || id:ieu-a-30	TRUE	reported	2	136022798	0.0131299872087549	family.Bifidobacteriaceae.id.433	TRUE	1.52951559075482e-10	inferred	l1hS0Y	textfile	18340	2	1	TRUE
1238	rs998451	G	A	G	A	0.0680146005643636	-0.0082955	NA	0.598852	FALSE	FALSE	FALSE	Crohn's disease	2	135429288	0.0255	0.744200572876114	20883	NA	NA	Crohn's disease || id:ieu-a-30	TRUE	reported	2	135429288	0.0121453648124669	family.Bifidobacteriaceae.id.433	TRUE	2.14295041519455e-08	inferred	l1hS0Y	textfile	18340	2	1	TRUE
1239	rs10171677	A	G	A	G	0.0649710584315195	-0.00250313	NA	0.567422	FALSE	FALSE	FALSE	Crohn's disease	2	135446390	0.0251	0.919700028620879	20883	NA	NA	Crohn's disease || id:ieu-a-30	TRUE	reported	2	135446390	0.0120936634605472	genus.Bifidobacterium.id.436	TRUE	7.77289966900924e-08	inferred	gscK0h	textfile	18340	2	1	TRUE
[truncated: 3,121 more rows]
