# Supplementary material for: Mendelian randomization integrated with multi-omics analysis identifies TNIK as a key gene in gut microbiota-induced IBD development
Source: Front Immunol. 2025 Nov 18;16:1678444. doi: 10.3389/fimmu.2025.1678444 (PMC12669205; doi:10.3389/fimmu.2025.1678444)
Supplement: Supplementary file 11 [file SupplementaryFile4.zip › Supplementary File 4/CD/expo.all.csv]

	chr.exposure	pos.exposure	SNP	other_allele.exposure	effect_allele.exposure	beta.exposure	se.exposure	exposure	mr_keep.exposure	pval.exposure	pval_origin.exposure	id.exposure	eaf.exposure	data_source.exposure	samplesize.exposure
1	2	136616754	rs182549	T	C	0.111489457636552	0.0120659892001465	class.Actinobacteria.id.419	TRUE	2.46551193540192e-20	inferred	Yya3Av	NA	textfile	18340
3	2	136707982	rs6754311	T	C	0.108073394177171	0.0120470100587281	class.Actinobacteria.id.419	TRUE	2.93908228100922e-19	inferred	Yya3Av	NA	textfile	18340
4	2	135907088	rs6730157	A	G	0.107534472883407	0.0119089110246824	class.Actinobacteria.id.419	TRUE	1.72066602845223e-19	inferred	Yya3Av	NA	textfile	18340
5	2	136407479	rs1446585	A	G	0.108704219358106	0.0121458088271498	class.Actinobacteria.id.419	TRUE	3.55686479055585e-19	inferred	Yya3Av	NA	textfile	18340
6	2	135837906	rs7570971	C	A	0.106845584612194	0.0119242821378036	class.Actinobacteria.id.419	TRUE	3.23688057314119e-19	inferred	Yya3Av	NA	textfile	18340
8	2	136381348	rs12465802	G	A	0.106317606925027	0.0119960942343425	class.Actinobacteria.id.419	TRUE	7.8109899777432e-19	inferred	Yya3Av	NA	textfile	18340
9	2	135954797	rs1375131	T	C	0.105673811472605	0.0119113724914578	class.Actinobacteria.id.419	TRUE	7.20545718612565e-19	inferred	Yya3Av	NA	textfile	18340
10	2	136740900	rs687670	T	C	0.105577960357517	0.0123096652116433	class.Actinobacteria.id.419	TRUE	9.75198419975708e-18	inferred	Yya3Av	NA	textfile	18340
11	2	136043944	rs13023281	T	C	-0.103987585852128	0.0127965971697001	class.Actinobacteria.id.419	TRUE	4.42992773513293e-16	inferred	Yya3Av	NA	textfile	18340
12	2	136721995	rs13404551	T	C	0.103988024864028	0.0122981587157382	class.Actinobacteria.id.419	TRUE	2.77711230600649e-17	inferred	Yya3Av	NA	textfile	18340
13	2	136685228	rs309160	C	T	0.102057938484474	0.012308598745167	class.Actinobacteria.id.419	TRUE	1.11738104029312e-16	inferred	Yya3Av	NA	textfile	18340
14	2	136755684	rs309134	G	A	0.103649998662562	0.0124916833625678	class.Actinobacteria.id.419	TRUE	1.06306768758064e-16	inferred	Yya3Av	NA	textfile	18340
15	2	136670298	rs309168	C	T	0.10152933184311	0.0123110709406457	class.Actinobacteria.id.419	TRUE	1.6242816551879e-16	inferred	Yya3Av	NA	textfile	18340
16	2	136658345	rs218174	A	G	0.101509529277635	0.012314340905499	class.Actinobacteria.id.419	TRUE	1.67670167183485e-16	inferred	Yya3Av	NA	textfile	18340
17	2	136322676	rs6759321	G	T	0.0987903739970233	0.012096574164202	class.Actinobacteria.id.419	TRUE	3.16661614714362e-16	inferred	Yya3Av	NA	textfile	18340
20	2	136638216	rs632632	T	C	0.0994762659594944	0.0123136813898031	class.Actinobacteria.id.419	TRUE	6.55599426265144e-16	inferred	Yya3Av	NA	textfile	18340
21	2	136092061	rs1561277	C	A	0.0971209652224947	0.01207594390555	class.Actinobacteria.id.419	TRUE	8.80127990131949e-16	inferred	Yya3Av	NA	textfile	18340
26	2	136765951	rs309137	T	C	0.0963442590155254	0.0122801051876754	class.Actinobacteria.id.419	TRUE	4.31037740554955e-15	inferred	Yya3Av	NA	textfile	18340
28	2	136787402	rs6716536	C	T	0.0923254069246181	0.0121224054203991	class.Actinobacteria.id.419	TRUE	2.61462674193284e-14	inferred	Yya3Av	NA	textfile	18340
29	2	136594158	rs2236783	A	G	0.0955765505196386	0.0124158589379401	class.Actinobacteria.id.419	TRUE	1.38276103045569e-14	inferred	Yya3Av	NA	textfile	18340
31	2	136820076	rs11681248	T	C	0.0888171781372043	0.0118422712270274	class.Actinobacteria.id.419	TRUE	6.38119162362654e-14	inferred	Yya3Av	NA	textfile	18340
33	2	136583192	rs745500	A	G	0.0927245350659864	0.0123999152888753	class.Actinobacteria.id.419	TRUE	7.55563040209419e-14	inferred	Yya3Av	NA	textfile	18340
39	2	136557319	rs2322660	T	C	0.0919976282323647	0.0123965581817889	class.Actinobacteria.id.419	TRUE	1.16043348893217e-13	inferred	Yya3Av	NA	textfile	18340
40	2	136569848	rs12988076	A	C	0.0919474430156316	0.01240055127289	class.Actinobacteria.id.419	TRUE	1.21820680401903e-13	inferred	Yya3Av	NA	textfile	18340
47	2	136439517	rs313519	A	C	0.0908563102333117	0.0125815004357574	class.Actinobacteria.id.419	TRUE	5.14471433111387e-13	inferred	Yya3Av	NA	textfile	18340
50	2	136544197	rs10928546	T	C	0.0908598456012777	0.0126286922510295	class.Actinobacteria.id.419	TRUE	6.25912197210754e-13	inferred	Yya3Av	NA	textfile	18340
51	2	136455600	rs71348714	A	G	0.0898643288301278	0.0125801447305906	class.Actinobacteria.id.419	TRUE	9.10858401266601e-13	inferred	Yya3Av	NA	textfile	18340
59	2	136420690	rs4954280	A	G	0.0895870182460304	0.0125763229386279	class.Actinobacteria.id.419	TRUE	1.05245652887398e-12	inferred	Yya3Av	NA	textfile	18340
60	2	136522941	rs28453840	A	G	0.0900387667941151	0.0126227956337859	class.Actinobacteria.id.419	TRUE	9.81838893853833e-13	inferred	Yya3Av	NA	textfile	18340
64	2	136502792	rs1438305	G	C	0.0899054367038255	0.0126320828397605	class.Actinobacteria.id.419	TRUE	1.10117789291834e-12	inferred	Yya3Av	NA	textfile	18340
85	2	136470714	rs13412397	A	G	0.0886463597650054	0.0125961366951239	class.Actinobacteria.id.419	TRUE	1.95602769297418e-12	inferred	Yya3Av	NA	textfile	18340
93	2	135877562	rs1869829	A	G	0.086891077990123	0.0124838407090762	class.Actinobacteria.id.419	TRUE	3.39587215981379e-12	inferred	Yya3Av	NA	textfile	18340
100	2	136808949	rs11693502	T	C	0.0810058109661925	0.0119336506742432	class.Actinobacteria.id.419	TRUE	1.13686095295089e-11	inferred	Yya3Av	NA	textfile	18340
103	2	135771974	rs10187402	C	G	0.0846608983892883	0.0125257175405755	class.Actinobacteria.id.419	TRUE	1.38980046304744e-11	inferred	Yya3Av	NA	textfile	18340
114	2	136873549	rs2680880	T	A	0.077499530295483	0.0115126233076036	class.Actinobacteria.id.419	TRUE	1.67691726070089e-11	inferred	Yya3Av	NA	textfile	18340
116	2	136022798	rs935613	C	T	0.0825195059708255	0.0125188409864094	class.Actinobacteria.id.419	TRUE	4.3503813833254e-11	inferred	Yya3Av	NA	textfile	18340
121	2	136058820	rs2016636	G	A	0.0795818907466306	0.0125225349001299	class.Actinobacteria.id.419	TRUE	2.0829873566874e-10	inferred	Yya3Av	NA	textfile	18340
123	2	135796410	rs13389481	C	A	0.0982232074136752	0.0161635391756714	class.Actinobacteria.id.419	TRUE	1.22575560524724e-09	inferred	Yya3Av	NA	textfile	18340
124	2	135818907	rs2874739	C	T	0.0967750692223844	0.0157893641458451	class.Actinobacteria.id.419	TRUE	8.8360775141945e-10	inferred	Yya3Av	NA	textfile	18340
125	2	136002500	rs1900741	C	T	0.085731749995166	0.0136167326442742	class.Actinobacteria.id.419	TRUE	3.05308511519634e-10	inferred	Yya3Av	NA	textfile	18340
131	2	135849613	rs7568525	G	A	0.0950413721832383	0.0158384156662482	class.Actinobacteria.id.419	TRUE	1.9648463537082e-09	inferred	Yya3Av	NA	textfile	18340
140	2	135861497	rs7573600	G	C	0.0946775614301309	0.0157998638370655	class.Actinobacteria.id.419	TRUE	2.0689079466601e-09	inferred	Yya3Av	NA	textfile	18340
177	2	136901587	rs4954567	G	T	0.0732592114949625	0.0120035053666768	class.Actinobacteria.id.419	TRUE	1.03997195078313e-09	inferred	Yya3Av	NA	textfile	18340
179	2	135893853	rs7603805	A	G	0.0935780383650423	0.0157921618691748	class.Actinobacteria.id.419	TRUE	3.11158681385078e-09	inferred	Yya3Av	NA	textfile	18340
196	2	136488978	rs6739713	A	G	0.0769808767257922	0.012758031506786	class.Actinobacteria.id.419	TRUE	1.60034339754481e-09	inferred	Yya3Av	NA	textfile	18340
202	2	136191314	rs10209482	A	C	0.0937687249015718	0.0160329233677096	class.Actinobacteria.id.419	TRUE	4.95993549155450e-09	inferred	Yya3Av	NA	textfile	18340
208	2	135785066	rs13402101	T	A	0.0923384603371293	0.0158772956974383	class.Actinobacteria.id.419	TRUE	6.03608537839561e-09	inferred	Yya3Av	NA	textfile	18340
209	2	135984172	rs57829242	A	G	0.0936368177868998	0.0160094094539707	class.Actinobacteria.id.419	TRUE	4.94949132352935e-09	inferred	Yya3Av	NA	textfile	18340
223	2	135935049	rs6721838	A	G	0.0916763640561809	0.0158723572226305	class.Actinobacteria.id.419	TRUE	7.6565287470094e-09	inferred	Yya3Av	NA	textfile	18340
226	2	136166536	rs13427494	G	A	0.0924354469016655	0.0160374883267014	class.Actinobacteria.id.419	TRUE	8.2284297464189e-09	inferred	Yya3Av	NA	textfile	18340
231	2	136913375	rs4954569	C	T	0.0707701580831244	0.0119999029376048	class.Actinobacteria.id.419	TRUE	3.68914182060431e-09	inferred	Yya3Av	NA	textfile	18340
233	2	135705558	rs1979033	G	A	0.0652849328028446	0.0114228118193391	class.Actinobacteria.id.419	TRUE	1.09502961312565e-08	inferred	Yya3Av	NA	textfile	18340
238	2	135479980	rs6723108	G	T	0.0666090323649273	0.0115693665022487	class.Actinobacteria.id.419	TRUE	8.54385066508865e-09	inferred	Yya3Av	NA	textfile	18340
258	2	135755629	rs1530559	A	G	0.0654632394695463	0.0114296591999579	class.Actinobacteria.id.419	TRUE	1.01928458201328e-08	inferred	Yya3Av	NA	textfile	18340
268	2	136228887	rs7605229	C	T	0.0901431988016926	0.0160439370801109	class.Actinobacteria.id.419	TRUE	1.92598892502878e-08	inferred	Yya3Av	NA	textfile	18340
269	2	136926719	rs4954572	G	T	0.0691209870392082	0.0120746577861341	class.Actinobacteria.id.419	TRUE	1.03758618450584e-08	inferred	Yya3Av	NA	textfile	18340
271	2	136945029	rs1123848	C	T	0.0688483082574002	0.0121019636158762	class.Actinobacteria.id.419	TRUE	1.27770801667096e-08	inferred	Yya3Av	NA	textfile	18340
272	2	136110129	rs6727889	C	T	0.0899805165938658	0.0160456189265008	class.Actinobacteria.id.419	TRUE	2.04922384488761e-08	inferred	Yya3Av	NA	textfile	18340
295	2	135921839	rs2322445	T	A	0.086507310337829	0.0158257768270331	class.Actinobacteria.id.419	TRUE	4.59711990905021e-08	inferred	Yya3Av	NA	textfile	18340
299	2	136288273	rs3806502	C	T	0.0877177349950771	0.0160345713946225	class.Actinobacteria.id.419	TRUE	4.48671037742426e-08	inferred	Yya3Av	NA	textfile	18340
303	2	135689188	rs6738563	G	T	0.0623797462377704	0.0114297275186645	class.Actinobacteria.id.419	TRUE	4.82407682416466e-08	inferred	Yya3Av	NA	textfile	18340
304	2	136965117	rs1519525	C	T	0.0671756924647967	0.0120760107774945	class.Actinobacteria.id.419	TRUE	2.6557340232461e-08	inferred	Yya3Av	NA	textfile	18340
306	2	136857158	rs13008147	A	G	-0.06886396223236	0.0128716711245031	class.Actinobacteria.id.419	TRUE	8.79345350873885e-08	inferred	Yya3Av	NA	textfile	18340
327	1	207003553	rs6660520	G	A	0.0711482708585258	0.0134495387497714	class.Actinobacteria.id.419	TRUE	1.22305875052729e-07	inferred	Yya3Av	NA	textfile	18340
330	2	135429288	rs998451	A	G	0.0610382312999897	0.0115892357154191	class.Actinobacteria.id.419	TRUE	1.38819392338798e-07	inferred	Yya3Av	NA	textfile	18340
344	2	135456759	rs10928513	C	T	0.0609005249038341	0.0115368061826268	class.Actinobacteria.id.419	TRUE	1.30030642889233e-07	inferred	Yya3Av	NA	textfile	18340
388	16	81776768	rs8047955	G	A	0.0575815497040898	0.011676216345728	class.Actinobacteria.id.419	TRUE	8.15902344318323e-07	inferred	Yya3Av	NA	textfile	18340
391	1	206991253	rs4440852	A	C	0.0650210747305367	0.0135225500891763	class.Actinobacteria.id.419	TRUE	1.52185599962418e-06	inferred	Yya3Av	NA	textfile	18340
396	13	112859829	rs7322849	C	T	0.0944466808134731	0.0192975980696832	class.Actinobacteria.id.419	TRUE	9.86966335064834e-07	inferred	Yya3Av	NA	textfile	18340
402	2	135498924	rs1942055	G	C	0.056412852406805	0.0115777398922632	class.Actinobacteria.id.419	TRUE	1.10179687480805e-06	inferred	Yya3Av	NA	textfile	18340
428	2	137051974	rs72847650	C	A	-0.0559890674118054	0.0118276287481189	class.Actinobacteria.id.419	TRUE	2.20406444032843e-06	inferred	Yya3Av	NA	textfile	18340
446	2	135446390	rs10171677	G	A	0.0550809454027239	0.0114905341572587	class.Actinobacteria.id.419	TRUE	1.63820370158576e-06	inferred	Yya3Av	NA	textfile	18340
454	15	94852795	rs72767435	C	T	-0.126352155578809	0.0273625975662218	class.Actinobacteria.id.419	TRUE	3.88024248431932e-06	inferred	Yya3Av	NA	textfile	18340
455	22	35558300	rs134296	A	C	0.111964144447178	0.0234166802834224	class.Actinobacteria.id.419	TRUE	1.74092302251997e-06	inferred	Yya3Av	NA	textfile	18340
461	12	20378911	rs10841473	C	G	-0.0583764689657296	0.012335330880131	class.Actinobacteria.id.419	TRUE	2.21814229096426e-06	inferred	Yya3Av	NA	textfile	18340
463	5	475408	rs11745923	T	G	0.0563758629126231	0.0115529083776643	class.Actinobacteria.id.419	TRUE	1.06194378542852e-06	inferred	Yya3Av	NA	textfile	18340
467	5	502594	rs11738544	G	A	0.0550310923045627	0.0115017285101394	class.Actinobacteria.id.419	TRUE	1.71333961869256e-06	inferred	Yya3Av	NA	textfile	18340
493	10	126110032	rs1515761	C	T	0.076231730501034	0.0169884018217099	class.Actinobacteria.id.419	TRUE	7.21379464698616e-06	inferred	Yya3Av	NA	textfile	18340
519	2	137602926	rs1961273	T	C	0.0602969391703004	0.0126047003106014	class.Actinobacteria.id.419	TRUE	1.72108747123354e-06	inferred	Yya3Av	NA	textfile	18340
523	2	136628121	rs4988163	G	T	0.0709902363964011	0.0151720713323199	class.Actinobacteria.id.419	TRUE	2.88266821430773e-06	inferred	Yya3Av	NA	textfile	18340
524	2	136994454	rs11678502	T	C	0.0554415698207691	0.0116217424389379	class.Actinobacteria.id.419	TRUE	1.83765455562265e-06	inferred	Yya3Av	NA	textfile	18340
529	10	126086730	rs2459217	A	G	0.0802427534711255	0.0178826570135889	class.Actinobacteria.id.419	TRUE	7.21711008503101e-06	inferred	Yya3Av	NA	textfile	18340
557	15	49208992	rs12899991	T	A	0.0719923240652885	0.0154661078152604	class.Actinobacteria.id.419	TRUE	3.24225596736671e-06	inferred	Yya3Av	NA	textfile	18340
575	1	114665485	rs12049045	G	A	0.0510452102623756	0.0114324903201681	class.Actinobacteria.id.419	TRUE	8.00968564101839e-06	inferred	Yya3Av	NA	textfile	18340
578	2	135372951	rs35564151	A	G	0.0538900213345264	0.0114885800703437	class.Actinobacteria.id.419	TRUE	2.72209531608027e-06	inferred	Yya3Av	NA	textfile	18340
579	2	161611969	rs1376754	A	G	0.0509241548400337	0.0112502920957398	class.Actinobacteria.id.419	TRUE	5.99759699484949e-06	inferred	Yya3Av	NA	textfile	18340
585	17	75348675	rs11655079	C	T	-0.0560674431925884	0.0124285596666734	class.Actinobacteria.id.419	TRUE	6.44686345392045e-06	inferred	Yya3Av	NA	textfile	18340
586	2	161705703	rs6432655	G	A	0.0504196257510288	0.0111903754901522	class.Actinobacteria.id.419	TRUE	6.61781416344403e-06	inferred	Yya3Av	NA	textfile	18340
591	2	137014023	rs4072434	G	C	0.0544639360429715	0.0116187872740225	class.Actinobacteria.id.419	TRUE	2.76461480928833e-06	inferred	Yya3Av	NA	textfile	18340
610	22	35572598	rs134383	A	G	0.114384976861709	0.0245462539000935	class.Actinobacteria.id.419	TRUE	3.1624482854116e-06	inferred	Yya3Av	NA	textfile	18340
616	2	135719132	rs6708336	T	A	0.05211090550272	0.0113622785116489	class.Actinobacteria.id.419	TRUE	4.51153538982651e-06	inferred	Yya3Av	NA	textfile	18340
637	5	18018467	rs6893855	A	C	-0.0771440869221638	0.0173568149442806	class.Actinobacteria.id.419	TRUE	8.80558451029962e-06	inferred	Yya3Av	NA	textfile	18340
640	5	437586	rs55842567	G	A	0.054079945497289	0.0115701920068351	class.Actinobacteria.id.419	TRUE	2.95281382385631e-06	inferred	Yya3Av	NA	textfile	18340
654	8	65654844	rs80083040	G	T	0.155783797244458	0.0348016605944649	class.Actinobacteria.id.419	TRUE	7.59362650613126e-06	inferred	Yya3Av	NA	textfile	18340
659	22	35548081	rs134268	T	C	0.102738830188363	0.0233045515251238	class.Actinobacteria.id.419	TRUE	1.04074283112715e-05	inferred	Yya3Av	NA	textfile	18340
664	7	95654718	rs961091	A	G	0.0501255331845388	0.0112549803291506	class.Actinobacteria.id.419	TRUE	8.44300186005202e-06	inferred	Yya3Av	NA	textfile	18340
670	1	207016225	rs2243193	G	A	0.0575112837926396	0.012874019847653	class.Actinobacteria.id.419	TRUE	7.9236735058235e-06	inferred	Yya3Av	NA	textfile	18340
674	22	35584819	rs134419	T	C	0.11215973115676	0.0245871474360492	class.Actinobacteria.id.419	TRUE	5.07357963023757e-06	inferred	Yya3Av	NA	textfile	18340
682	5	450102	rs6889494	C	T	0.0532331144972037	0.0115430744908791	class.Actinobacteria.id.419	TRUE	3.99402800866731e-06	inferred	Yya3Av	NA	textfile	18340
683	2	136981210	rs10165053	T	C	0.0531281066253803	0.0116306534170991	class.Actinobacteria.id.419	TRUE	4.92545077781523e-06	inferred	Yya3Av	NA	textfile	18340
685	5	422178	rs11742144	G	A	0.0530047366598419	0.0115818732444567	class.Actinobacteria.id.419	TRUE	4.72762414199613e-06	inferred	Yya3Av	NA	textfile	18340
701	11	71221248	rs4945008	G	A	0.0540740658578772	0.0121393450865732	class.Actinobacteria.id.419	TRUE	8.41098137888083e-06	inferred	Yya3Av	NA	textfile	18340
712	2	137041634	rs72847647	G	A	-0.0559073483207414	0.0126361023179142	class.Actinobacteria.id.419	TRUE	9.67044051474888e-06	inferred	Yya3Av	NA	textfile	18340
714	6	14617591	rs857444	T	C	0.0509552627022817	0.0115390480442606	class.Actinobacteria.id.419	TRUE	1.00591370157171e-05	inferred	Yya3Av	NA	textfile	18340
722	2	135288740	rs638382	C	T	-0.0508406064562999	0.0116806866963936	class.Actinobacteria.id.419	TRUE	1.34571917988559e-05	inferred	Yya3Av	NA	textfile	18340
725	5	521096	rs4957061	C	T	0.0496001912080597	0.0111773418389549	class.Actinobacteria.id.419	TRUE	9.09818638551887e-06	inferred	Yya3Av	NA	textfile	18340
726	3	13726736	rs9813022	G	A	-0.075127704449122	0.015386652361298	class.Alphaproteobacteria.id.2379	TRUE	1.04667272921126e-06	inferred	LY2f0u	NA	textfile	18340
727	2	169033340	rs76784716	G	A	0.13327129852031	0.0267737610045454	class.Alphaproteobacteria.id.2379	TRUE	6.4349888299476e-07	inferred	LY2f0u	NA	textfile	18340
728	9	95517807	rs140912403	T	C	-0.160677132788545	0.0317707558663604	class.Alphaproteobacteria.id.2379	TRUE	4.25031357071426e-07	inferred	LY2f0u	NA	textfile	18340
729	2	169071190	rs77497586	G	T	0.132413483514625	0.0267662075729904	class.Alphaproteobacteria.id.2379	TRUE	7.53507283728586e-07	inferred	LY2f0u	NA	textfile	18340
732	2	75630344	rs34569731	G	A	0.0705144539363714	0.0157563726695435	class.Alphaproteobacteria.id.2379	TRUE	7.63050183689857e-06	inferred	LY2f0u	NA	textfile	18340
733	1	14238305	rs10803434	T	A	-0.0692742239134291	0.0148866303248895	class.Alphaproteobacteria.id.2379	TRUE	3.26423164799652e-06	inferred	LY2f0u	NA	textfile	18340
737	3	84471266	rs55876211	T	C	-0.0808109542401146	0.0184159296357595	class.Alphaproteobacteria.id.2379	TRUE	1.14344818876921e-05	inferred	LY2f0u	NA	textfile	18340
738	12	89471235	rs7960664	A	G	0.0969488944630461	0.0215148527086662	class.Alphaproteobacteria.id.2379	TRUE	6.6018174079635e-06	inferred	LY2f0u	NA	textfile	18340
739	3	59982336	rs17061716	C	G	0.0927341450543072	0.0207569226507103	class.Alphaproteobacteria.id.2379	TRUE	7.90928230884063e-06	inferred	LY2f0u	NA	textfile	18340
740	19	28641647	rs12977163	C	G	0.0690233560111482	0.0153828947505729	class.Alphaproteobacteria.id.2379	TRUE	7.22263055015831e-06	inferred	LY2f0u	NA	textfile	18340
741	3	176407911	rs62285697	T	C	0.0805255820019559	0.0180911659986609	class.Alphaproteobacteria.id.2379	TRUE	8.54316980602697e-06	inferred	LY2f0u	NA	textfile	18340
743	9	95446818	rs150933400	G	A	-0.11016299569705	0.0244387920361691	class.Alphaproteobacteria.id.2379	TRUE	6.5530952720782e-06	inferred	LY2f0u	NA	textfile	18340
744	8	10143164	rs2952251	G	A	-0.0598867867493336	0.0123902722433435	class.Bacilli.id.1673	TRUE	1.34240049085301e-06	inferred	NmhNdK	NA	textfile	18340
745	5	174173171	rs77558518	G	A	-0.107254772366289	0.0222878752023409	class.Bacilli.id.1673	TRUE	1.49242346851635e-06	inferred	NmhNdK	NA	textfile	18340
746	1	200418805	rs57872228	T	C	-0.0714773356616873	0.0146646952055786	class.Bacilli.id.1673	TRUE	1.09300149801796e-06	inferred	NmhNdK	NA	textfile	18340
748	16	991253	rs35344081	A	G	0.0619528936526956	0.0127066463159058	class.Bacilli.id.1673	TRUE	1.0846227204359e-06	inferred	NmhNdK	NA	textfile	18340
749	7	36349586	rs78938557	C	T	0.108007224664914	0.0232857665024475	class.Bacilli.id.1673	TRUE	3.51224330695365e-06	inferred	NmhNdK	NA	textfile	18340
750	4	98049499	rs11730038	A	G	-0.0630746834241007	0.0128717370396616	class.Bacilli.id.1673	TRUE	9.57165232292883e-07	inferred	NmhNdK	NA	textfile	18340
751	3	94153993	rs76717940	A	T	0.156331483869623	0.0325945455122939	class.Bacilli.id.1673	TRUE	1.61666097204608e-06	inferred	NmhNdK	NA	textfile	18340
755	8	10199548	rs17708276	G	A	-0.0787914632771194	0.0166123486647989	class.Bacilli.id.1673	TRUE	2.10633017673086e-06	inferred	NmhNdK	NA	textfile	18340
756	3	4800550	rs1962325	G	C	0.0554218680819311	0.0114789253953461	class.Bacilli.id.1673	TRUE	1.37813640941195e-06	inferred	NmhNdK	NA	textfile	18340
757	6	67570929	rs74352383	A	T	-0.104495633159308	0.0217083137950087	class.Bacilli.id.1673	TRUE	1.48218488229097e-06	inferred	NmhNdK	NA	textfile	18340
758	13	24973509	rs9581006	T	C	0.22530905432439	0.0467697047842467	class.Bacilli.id.1673	TRUE	1.45430369768493e-06	inferred	NmhNdK	NA	textfile	18340
759	4	98028407	rs80205102	T	C	-0.0614993275317658	0.0128783820277212	class.Bacilli.id.1673	TRUE	1.79357181411328e-06	inferred	NmhNdK	NA	textfile	18340
771	17	40835649	rs4028634	C	T	0.0520614166569429	0.0109841630454299	class.Bacilli.id.1673	TRUE	2.14056125109574e-06	inferred	NmhNdK	NA	textfile	18340
773	16	1009552	rs11248956	T	C	0.0580457007631079	0.0126811340191753	class.Bacilli.id.1673	TRUE	4.70954336844245e-06	inferred	NmhNdK	NA	textfile	18340
774	12	100584014	rs11110281	C	T	-0.101163799547946	0.0221820460153849	class.Bacilli.id.1673	TRUE	5.10037161588202e-06	inferred	NmhNdK	NA	textfile	18340
789	4	98016515	rs7689028	T	A	-0.0514433911283888	0.0113716990401043	class.Bacilli.id.1673	TRUE	6.07366233888412e-06	inferred	NmhNdK	NA	textfile	18340
790	15	58738075	rs694949	G	A	-0.0811459778561768	0.0180042250554538	class.Bacilli.id.1673	TRUE	6.57345400686248e-06	inferred	NmhNdK	NA	textfile	18340
793	11	8332350	rs12797734	C	T	0.0572157612526424	0.0126792923435085	class.Bacilli.id.1673	TRUE	6.40571029650493e-06	inferred	NmhNdK	NA	textfile	18340
795	8	10126348	rs4260895	A	C	-0.0541394533860402	0.0122761157166517	class.Bacilli.id.1673	TRUE	1.03301307132794e-05	inferred	NmhNdK	NA	textfile	18340
799	9	101101172	rs28564647	G	T	-0.0613034308800788	0.0137578925162102	class.Bacilli.id.1673	TRUE	8.35522289381018e-06	inferred	NmhNdK	NA	textfile	18340
805	4	151691575	rs10034695	T	C	-0.104433902681365	0.0247881551312541	class.Bacilli.id.1673	TRUE	2.51937803331599e-05	inferred	NmhNdK	NA	textfile	18340
806	6	67559323	rs9345899	G	A	-0.0802438422823387	0.0175346376073055	class.Bacilli.id.1673	TRUE	4.73261390055055e-06	inferred	NmhNdK	NA	textfile	18340
809	4	7431487	rs4459992	C	T	0.0535854014625816	0.0116361814672868	class.Bacilli.id.1673	TRUE	4.12332032664903e-06	inferred	NmhNdK	NA	textfile	18340
810	19	51959855	rs34989881	G	A	0.111055892638796	0.0246038979056026	class.Bacilli.id.1673	TRUE	6.36906988343146e-06	inferred	NmhNdK	NA	textfile	18340
811	4	184681021	rs111552159	G	C	0.128031636550387	0.0286921038934206	class.Bacilli.id.1673	TRUE	8.10996195063121e-06	inferred	NmhNdK	NA	textfile	18340
812	3	64398863	rs13068444	G	A	0.0601034535838707	0.0136407421046909	class.Bacilli.id.1673	TRUE	1.05213512456483e-05	inferred	NmhNdK	NA	textfile	18340
813	2	231723657	rs1595463	A	C	0.0476864398793669	0.0108547267531729	class.Bacilli.id.1673	TRUE	1.11720126665956e-05	inferred	NmhNdK	NA	textfile	18340
814	3	184371224	rs74663707	T	C	0.0979154450648597	0.0224073725785738	class.Bacilli.id.1673	TRUE	1.24367795258733e-05	inferred	NmhNdK	NA	textfile	18340
818	13	70522683	rs73512608	A	G	-0.12137169295035	0.0236759464560428	class.Bacteroidia.id.912	TRUE	2.95379771565017e-07	inferred	gmFlTx	NA	textfile	18340
819	3	89340254	rs73846128	G	A	-0.0648522757832394	0.0133490010926984	class.Bacteroidia.id.912	TRUE	1.18450612450105e-06	inferred	gmFlTx	NA	textfile	18340
824	3	89322324	rs11929346	T	C	-0.0638957321259571	0.0132819791034616	class.Bacteroidia.id.912	TRUE	1.5039609035521e-06	inferred	gmFlTx	NA	textfile	18340
832	3	89308895	rs74937713	A	T	-0.0634566804040444	0.0132218139590104	class.Bacteroidia.id.912	TRUE	1.59147290913127e-06	inferred	gmFlTx	NA	textfile	18340
843	17	6460281	rs12938514	G	A	-0.199979188642701	0.041602385796599	class.Bacteroidia.id.912	TRUE	1.53276081967343e-06	inferred	gmFlTx	NA	textfile	18340
851	14	59317502	rs111845179	C	T	0.102647804394865	0.0213842813280857	class.Bacteroidia.id.912	TRUE	1.58545117201038e-06	inferred	gmFlTx	NA	textfile	18340
861	2	53831026	rs2032750	C	T	-0.0508392764927297	0.0106807311325787	class.Bacteroidia.id.912	TRUE	1.93683117170513e-06	inferred	gmFlTx	NA	textfile	18340
883	1	176792690	rs7546249	A	T	-0.0567112563708132	0.0118385895908363	class.Bacteroidia.id.912	TRUE	1.66471811734379e-06	inferred	gmFlTx	NA	textfile	18340
886	3	89297466	rs6791217	G	T	-0.060906277636466	0.0132875491784492	class.Bacteroidia.id.912	TRUE	4.56796746753778e-06	inferred	gmFlTx	NA	textfile	18340
888	3	89286083	rs17026797	G	T	-0.0612049728270269	0.0132451712541403	class.Bacteroidia.id.912	TRUE	3.82028724663019e-06	inferred	gmFlTx	NA	textfile	18340
906	1	176802974	rs1014718	G	A	-0.0562329415240927	0.0119057392005377	class.Bacteroidia.id.912	TRUE	2.32185917492704e-06	inferred	gmFlTx	NA	textfile	18340
909	1	176772958	rs1555070	C	T	-0.0557801699748447	0.0118827722269509	class.Bacteroidia.id.912	TRUE	2.67645404224428e-06	inferred	gmFlTx	NA	textfile	18340
920	16	74290641	rs929878	T	C	-0.0548532058638466	0.0121529540841487	class.Bacteroidia.id.912	TRUE	6.37454733361887e-06	inferred	gmFlTx	NA	textfile	18340
928	9	116888634	rs13291434	C	T	0.069465573445222	0.014978948948469	class.Bacteroidia.id.912	TRUE	3.52569173734408e-06	inferred	gmFlTx	NA	textfile	18340
929	22	27433885	rs17343978	C	A	-0.0552056838644492	0.0120277671378393	class.Bacteroidia.id.912	TRUE	4.43558136785641e-06	inferred	gmFlTx	NA	textfile	18340
934	1	157495438	rs72706335	C	T	-0.222409753814079	0.0493458160525012	class.Bacteroidia.id.912	TRUE	6.56994251288798e-06	inferred	gmFlTx	NA	textfile	18340
935	14	59338832	rs7157380	G	C	0.0959279906691464	0.0212848264115696	class.Bacteroidia.id.912	TRUE	6.57902573169983e-06	inferred	gmFlTx	NA	textfile	18340
938	10	39062269	rs11146701	G	A	0.0473595823703575	0.0105409956228975	class.Bacteroidia.id.912	TRUE	7.02615622333772e-06	inferred	gmFlTx	NA	textfile	18340
939	8	70916181	rs62531359	G	T	0.0655728065406158	0.0149890576376926	class.Bacteroidia.id.912	TRUE	1.21593043710861e-05	inferred	gmFlTx	NA	textfile	18340
942	2	213191389	rs1505366	G	T	-0.107336846036526	0.024124380984073	class.Bacteroidia.id.912	TRUE	8.61466586761034e-06	inferred	gmFlTx	NA	textfile	18340
943	8	13110185	rs79585701	C	A	0.0646822879882445	0.0149628204072749	class.Bacteroidia.id.912	TRUE	1.54014333877805e-05	inferred	gmFlTx	NA	textfile	18340
944	3	195936789	rs4916508	A	G	-0.0466729410254658	0.0105312471945504	class.Bacteroidia.id.912	TRUE	9.34266419331033e-06	inferred	gmFlTx	NA	textfile	18340
946	9	136493820	rs62575403	T	C	0.140054865553026	0.0311128239171364	class.Bacteroidia.id.912	TRUE	6.74705779776357e-06	inferred	gmFlTx	NA	textfile	18340
947	4	45642485	rs4033856	T	C	0.0832422652652502	0.016723677405277	class.Betaproteobacteria.id.2867	TRUE	6.44075798890865e-07	inferred	pkcLoi	NA	textfile	18340
948	3	193456274	rs2367850	C	G	0.064005972049515	0.0130374355162372	class.Betaproteobacteria.id.2867	TRUE	9.13559654845765e-07	inferred	pkcLoi	NA	textfile	18340
949	2	239888758	rs12467854	C	G	0.0641362502594649	0.0131766251266272	class.Betaproteobacteria.id.2867	TRUE	1.13061035477789e-06	inferred	pkcLoi	NA	textfile	18340
950	20	30596130	rs6087811	G	T	-0.0978177376981577	0.0198522012662304	class.Betaproteobacteria.id.2867	TRUE	8.33739852648462e-07	inferred	pkcLoi	NA	textfile	18340
951	2	239900775	rs62191117	G	A	0.0641043566321353	0.013227086562728	class.Betaproteobacteria.id.2867	TRUE	1.25692977066216e-06	inferred	pkcLoi	NA	textfile	18340
952	2	239865055	rs4511740	A	G	0.0613973499684276	0.0128083989293945	class.Betaproteobacteria.id.2867	TRUE	1.63877973444121e-06	inferred	pkcLoi	NA	textfile	18340
956	5	173497796	rs62395635	C	T	0.109740893459822	0.0236000203820535	class.Betaproteobacteria.id.2867	TRUE	3.31880565833723e-06	inferred	pkcLoi	NA	textfile	18340
957	7	111285025	rs2613606	T	C	-0.051310588747841	0.0109091029016923	class.Betaproteobacteria.id.2867	TRUE	2.55782378463593e-06	inferred	pkcLoi	NA	textfile	18340
959	1	153240013	rs1928341	G	A	0.0525580967889223	0.0110407841601289	class.Betaproteobacteria.id.2867	TRUE	1.93248856697932e-06	inferred	pkcLoi	NA	textfile	18340
961	9	84206018	rs72747231	G	C	-0.137280671329485	0.0290337681410356	class.Betaproteobacteria.id.2867	TRUE	2.26395763922691e-06	inferred	pkcLoi	NA	textfile	18340
962	2	239877738	rs4591362	G	A	0.0613019786573051	0.0134714167568392	class.Betaproteobacteria.id.2867	TRUE	5.35129850568109e-06	inferred	pkcLoi	NA	textfile	18340
967	13	58689340	rs2321387	A	G	-0.0494596194054547	0.0109423987398911	class.Betaproteobacteria.id.2867	TRUE	6.18402426564935e-06	inferred	pkcLoi	NA	textfile	18340
971	3	70588939	rs7638039	C	T	0.0576945007994419	0.0126538950247815	class.Betaproteobacteria.id.2867	TRUE	5.12935726103749e-06	inferred	pkcLoi	NA	textfile	18340
983	13	58708500	rs12867878	G	A	-0.0502335335101636	0.0112244574574141	class.Betaproteobacteria.id.2867	TRUE	7.62812204766483e-06	inferred	pkcLoi	NA	textfile	18340
984	4	23588462	rs1511453	G	A	0.0923492456668957	0.0199158272522817	class.Betaproteobacteria.id.2867	TRUE	3.53540638844557e-06	inferred	pkcLoi	NA	textfile	18340
989	18	26569901	rs9964679	G	A	0.0529110285262687	0.0114865910212846	class.Betaproteobacteria.id.2867	TRUE	4.09837867919707e-06	inferred	pkcLoi	NA	textfile	18340
990	8	112732674	rs56386628	T	C	-0.062225169437303	0.0135687620691271	class.Betaproteobacteria.id.2867	TRUE	4.52005678815162e-06	inferred	pkcLoi	NA	textfile	18340
993	13	58533627	rs7326330	T	C	-0.04858047411651	0.0109559476142631	class.Betaproteobacteria.id.2867	TRUE	9.24300281885691e-06	inferred	pkcLoi	NA	textfile	18340
996	7	111297819	rs2528688	G	A	-0.0488151554248877	0.01092199927231	class.Betaproteobacteria.id.2867	TRUE	7.84268361804702e-06	inferred	pkcLoi	NA	textfile	18340
999	13	58599245	rs7988877	T	A	-0.0495475522813962	0.0111770663650657	class.Betaproteobacteria.id.2867	TRUE	9.29456394758939e-06	inferred	pkcLoi	NA	textfile	18340
1007	9	104899117	rs320161	G	A	0.0572285570376515	0.0126199644170908	class.Betaproteobacteria.id.2867	TRUE	5.76680009264348e-06	inferred	pkcLoi	NA	textfile	18340
1009	9	104888414	rs320179	A	C	0.0567330557885626	0.0125697726094815	class.Betaproteobacteria.id.2867	TRUE	6.3781118085761e-06	inferred	pkcLoi	NA	textfile	18340
1012	15	56786407	rs75242906	T	C	-0.121083253075418	0.0280749868903019	class.Betaproteobacteria.id.2867	TRUE	1.61162273665411e-05	inferred	pkcLoi	NA	textfile	18340
1013	4	152131744	rs6815608	C	T	0.103803178927405	0.0210882992549549	class.Clostridia.id.1859	TRUE	8.55279117764535e-07	inferred	YZc5r0	NA	textfile	18340
1014	21	40703251	rs112334273	A	G	0.0641008116927255	0.0127403663613056	class.Clostridia.id.1859	TRUE	4.87123966999302e-07	inferred	YZc5r0	NA	textfile	18340
1015	4	161507301	rs6814436	C	T	0.0739994805048434	0.0150815142256241	class.Clostridia.id.1859	TRUE	9.26523818074208e-07	inferred	YZc5r0	NA	textfile	18340
1016	18	48792829	rs72915163	C	T	-0.058102510832874	0.0120557460101725	class.Clostridia.id.1859	TRUE	1.43927850940126e-06	inferred	YZc5r0	NA	textfile	18340
1017	14	52494072	rs2273429	G	A	-0.072403727243411	0.0153104945245915	class.Clostridia.id.1859	TRUE	2.25599454229584e-06	inferred	YZc5r0	NA	textfile	18340
1018	12	5942519	rs10774377	G	A	0.0526590075575969	0.0113858338043842	class.Clostridia.id.1859	TRUE	3.74673612840856e-06	inferred	YZc5r0	NA	textfile	18340
1024	5	149077788	rs13179700	C	T	0.0511936668802236	0.0109568653813725	class.Clostridia.id.1859	TRUE	2.97858099618294e-06	inferred	YZc5r0	NA	textfile	18340
1027	6	163743050	rs6934062	C	G	0.0524405764288218	0.0116115397312285	class.Clostridia.id.1859	TRUE	6.29453691317433e-06	inferred	YZc5r0	NA	textfile	18340
1029	5	105060362	rs1842454	A	G	-0.0547202081450512	0.0127338284794496	class.Clostridia.id.1859	TRUE	1.72944595029307e-05	inferred	YZc5r0	NA	textfile	18340
1033	2	231678413	rs3792064	A	G	0.0795650596075572	0.0182521010905451	class.Clostridia.id.1859	TRUE	1.30522415663866e-05	inferred	YZc5r0	NA	textfile	18340
1034	3	131371980	rs76767978	A	G	0.0698882465541788	0.0156318808306955	class.Clostridia.id.1859	TRUE	7.7898792036865e-06	inferred	YZc5r0	NA	textfile	18340
1035	4	7420184	rs13105690	C	T	-0.0529096811823286	0.0118179763199682	class.Clostridia.id.1859	TRUE	7.56812206836077e-06	inferred	YZc5r0	NA	textfile	18340
1036	6	12397187	rs76860606	G	C	0.0947035776202654	0.02251167166304	class.Clostridia.id.1859	TRUE	2.58937004320657e-05	inferred	YZc5r0	NA	textfile	18340
1037	5	35770550	rs72738886	C	T	0.0866169515192442	0.0190392641778603	class.Clostridia.id.1859	TRUE	5.38028110948921e-06	inferred	YZc5r0	NA	textfile	18340
1039	20	50800275	rs6126494	T	G	-0.0969353398544582	0.0211699027622617	class.Clostridia.id.1859	TRUE	4.67377761741708e-06	inferred	YZc5r0	NA	textfile	18340
1040	3	89268714	rs6797343	T	G	0.0592278958537155	0.0134556334413273	class.Clostridia.id.1859	TRUE	1.07397383116455e-05	inferred	YZc5r0	NA	textfile	18340
1041	4	161527350	rs6536525	G	C	0.0661828947700384	0.0148537596676455	class.Clostridia.id.1859	TRUE	8.36462028176629e-06	inferred	YZc5r0	NA	textfile	18340
1047	2	116724915	rs13421739	G	C	0.0888471554635275	0.017965466746695	class.Clostridia.id.1859	TRUE	7.59716863065929e-07	inferred	YZc5r0	NA	textfile	18340
1048	10	65799217	rs719099	G	A	0.0778401727113212	0.0155815104001575	class.Coriobacteriia.id.809	TRUE	5.86301189766667e-07	inferred	XrRnSG	NA	textfile	18340
1051	1	176571431	rs240104	C	T	-0.0603428968222628	0.0126849112455853	class.Coriobacteriia.id.809	TRUE	1.96431807235583e-06	inferred	XrRnSG	NA	textfile	18340
1053	10	1922731	rs11250875	C	T	0.0607499778487578	0.0130938873723768	class.Coriobacteriia.id.809	TRUE	3.49138629492573e-06	inferred	XrRnSG	NA	textfile	18340
1055	17	37376685	rs34739816	T	G	0.0965016742150944	0.0207665821247664	class.Coriobacteriia.id.809	TRUE	3.36846910007993e-06	inferred	XrRnSG	NA	textfile	18340
1056	5	125460084	rs76779974	G	C	0.0774888004984215	0.0171876980939008	class.Coriobacteriia.id.809	TRUE	6.53222395744525e-06	inferred	XrRnSG	NA	textfile	18340
1058	19	55857777	rs45480394	G	T	-0.0504261680245036	0.0113306841516123	class.Coriobacteriia.id.809	TRUE	8.57072821299166e-06	inferred	XrRnSG	NA	textfile	18340
1059	12	11494021	rs1816223	G	A	-0.0586264743119709	0.0129005759557854	class.Coriobacteriia.id.809	TRUE	5.50697206249677e-06	inferred	XrRnSG	NA	textfile	18340
1060	10	5644995	rs7898585	C	T	0.0731500938539439	0.0164185602705048	class.Coriobacteriia.id.809	TRUE	8.37644930762697e-06	inferred	XrRnSG	NA	textfile	18340
1061	20	62072077	rs67561917	G	A	-0.0714367226573346	0.015411343140006	class.Coriobacteriia.id.809	TRUE	3.56361626751254e-06	inferred	XrRnSG	NA	textfile	18340
1064	9	136512906	rs3025411	G	A	0.0926542851223394	0.0209467810563104	class.Coriobacteriia.id.809	TRUE	9.71962684829433e-06	inferred	XrRnSG	NA	textfile	18340
1065	17	8121332	rs11656361	C	A	0.0773005865134887	0.0175529695959837	class.Coriobacteriia.id.809	TRUE	1.06348126897277e-05	inferred	XrRnSG	NA	textfile	18340
1067	5	90471451	rs1397793	A	G	-0.0498854546377375	0.0112446353427544	class.Coriobacteriia.id.809	TRUE	9.14850772053357e-06	inferred	XrRnSG	NA	textfile	18340
1068	12	11480228	rs1834859	T	G	-0.0572545943428793	0.0130321870211789	class.Coriobacteriia.id.809	TRUE	1.11631579024015e-05	inferred	XrRnSG	NA	textfile	18340
1071	3	11654412	rs2442778	A	G	-0.116408329290135	0.0258545134241831	class.Coriobacteriia.id.809	TRUE	6.71785320492795e-06	inferred	XrRnSG	NA	textfile	18340
1072	1	179629191	rs7540303	T	C	0.0483227457082237	0.0109061787050566	class.Coriobacteriia.id.809	TRUE	9.38981448634774e-06	inferred	XrRnSG	NA	textfile	18340
1073	7	24464799	rs62448869	A	T	-0.0486059431300521	0.0108982422305061	class.Coriobacteriia.id.809	TRUE	8.19672753491467e-06	inferred	XrRnSG	NA	textfile	18340
1074	7	105084680	rs13307134	T	C	0.0565686016300619	0.0126264741341919	class.Coriobacteriia.id.809	TRUE	7.4587734667082e-06	inferred	XrRnSG	NA	textfile	18340
1075	10	1223742	rs4880783	T	G	0.0565029761563013	0.0125055440391482	class.Coriobacteriia.id.809	TRUE	6.23575037191434e-06	inferred	XrRnSG	NA	textfile	18340
1076	19	52895166	rs12974142	A	G	0.0789796079588601	0.0177204792375076	class.Coriobacteriia.id.809	TRUE	8.31270268150373e-06	inferred	XrRnSG	NA	textfile	18340
1077	14	39660509	rs8010111	A	G	-0.103376879559495	0.0229286313492612	class.Coriobacteriia.id.809	TRUE	6.52453794921555e-06	inferred	XrRnSG	NA	textfile	18340
1080	20	33694801	rs6058181	T	C	0.0825715653635653	0.0165958193892764	class.Deltaproteobacteria.id.3087	TRUE	6.50983466707953e-07	inferred	0GOBG5	NA	textfile	18340
1085	17	2856662	rs4506934	T	C	-0.0936513618625062	0.0201200341683808	class.Deltaproteobacteria.id.3087	TRUE	3.24559310322667e-06	inferred	0GOBG5	NA	textfile	18340
1086	9	81834426	rs17791387	G	A	-0.0735881214341771	0.0154246232497218	class.Deltaproteobacteria.id.3087	TRUE	1.834762462188e-06	inferred	0GOBG5	NA	textfile	18340
1088	21	45064961	rs2838334	A	G	0.0561721591563045	0.0124123910262632	class.Deltaproteobacteria.id.3087	TRUE	6.02555542266038e-06	inferred	0GOBG5	NA	textfile	18340
1089	16	71541641	rs9928243	A	C	-0.0538457369014132	0.0117717963326708	class.Deltaproteobacteria.id.3087	TRUE	4.78200898726693e-06	inferred	0GOBG5	NA	textfile	18340
1090	10	11855599	rs11599763	C	T	-0.0544218833781303	0.0117396588677959	class.Deltaproteobacteria.id.3087	TRUE	3.5568078232122e-06	inferred	0GOBG5	NA	textfile	18340
1091	9	15269705	rs112381107	T	C	0.206594184288417	0.0456908149768398	class.Deltaproteobacteria.id.3087	TRUE	6.13828699612525e-06	inferred	0GOBG5	NA	textfile	18340
1092	18	69312914	rs17084793	A	G	-0.071076165558272	0.0159530092485097	class.Deltaproteobacteria.id.3087	TRUE	8.37582557447976e-06	inferred	0GOBG5	NA	textfile	18340
1094	1	203991605	rs2692012	G	A	0.110334899713198	0.0253335744958444	class.Deltaproteobacteria.id.3087	TRUE	1.32894791404213e-05	inferred	0GOBG5	NA	textfile	18340
1096	15	96161065	rs62020470	G	A	-0.0585411333876721	0.0129358483299474	class.Deltaproteobacteria.id.3087	TRUE	6.02539437696134e-06	inferred	0GOBG5	NA	textfile	18340
1099	1	203308383	rs16851319	C	G	-0.0705515598758075	0.0150849422270963	class.Deltaproteobacteria.id.3087	TRUE	2.9116951678739e-06	inferred	0GOBG5	NA	textfile	18340
1100	11	10660816	rs7936267	G	A	-0.0560975132233156	0.0123206394901874	class.Deltaproteobacteria.id.3087	TRUE	5.28527744381613e-06	inferred	0GOBG5	NA	textfile	18340
1103	2	233929283	rs3935584	T	C	-0.0523484514978676	0.0115660414475456	class.Deltaproteobacteria.id.3087	TRUE	6.00971140118313e-06	inferred	0GOBG5	NA	textfile	18340
1106	8	57867671	rs55744759	G	A	-0.0779693392304533	0.0170738437384274	class.Deltaproteobacteria.id.3087	TRUE	4.95709080836447e-06	inferred	0GOBG5	NA	textfile	18340
1112	8	38803551	rs62504403	T	C	0.0681158923407071	0.0127883386504578	class.Erysipelotrichia.id.2147	TRUE	1.00174712390254e-07	inferred	sSl83E	NA	textfile	18340
1117	18	5830507	rs7234058	C	T	-0.0945758923829389	0.0194090825462235	class.Erysipelotrichia.id.2147	TRUE	1.10047260575039e-06	inferred	sSl83E	NA	textfile	18340
1119	13	40385457	rs17530232	G	A	0.103049982291712	0.0224647543035211	class.Erysipelotrichia.id.2147	TRUE	4.49262710833749e-06	inferred	sSl83E	NA	textfile	18340
1120	3	195793712	rs2300774	A	G	0.0524152009775202	0.0106783794459106	class.Erysipelotrichia.id.2147	TRUE	9.17591795923373e-07	inferred	sSl83E	NA	textfile	18340
1129	17	70327224	rs35161940	C	T	-0.0806040556091446	0.0167640897377564	class.Erysipelotrichia.id.2147	TRUE	1.52342649829533e-06	inferred	sSl83E	NA	textfile	18340
1134	10	133897233	rs10781552	T	C	-0.0552212361185999	0.0116074253551088	class.Erysipelotrichia.id.2147	TRUE	1.96096429112192e-06	inferred	sSl83E	NA	textfile	18340
1138	3	195831098	rs9867473	C	A	0.0500322662220391	0.0107045821537103	class.Erysipelotrichia.id.2147	TRUE	2.95517172418584e-06	inferred	sSl83E	NA	textfile	18340
1143	14	56156504	rs8003149	T	C	0.0538797556086484	0.0116887901412977	class.Erysipelotrichia.id.2147	TRUE	4.03592454606192e-06	inferred	sSl83E	NA	textfile	18340
1153	14	48997206	rs4078432	T	C	-0.0608929343716466	0.0133763631952753	class.Erysipelotrichia.id.2147	TRUE	5.30679494183362e-06	inferred	sSl83E	NA	textfile	18340
1154	3	195807607	rs3804140	C	T	0.0488295525575799	0.0106791087565748	class.Erysipelotrichia.id.2147	TRUE	4.82084076295202e-06	inferred	sSl83E	NA	textfile	18340
1158	14	80357610	rs56970041	G	T	0.0724144474832753	0.0164470635032055	class.Erysipelotrichia.id.2147	TRUE	1.06823242529457e-05	inferred	sSl83E	NA	textfile	18340
1159	5	3004396	rs921306	C	T	0.0493865926324927	0.0109126706277139	class.Erysipelotrichia.id.2147	TRUE	6.02189035300864e-06	inferred	sSl83E	NA	textfile	18340
1163	18	5800225	rs8096144	C	G	-0.0856058497787247	0.0191755704858771	class.Erysipelotrichia.id.2147	TRUE	8.03240885299193e-06	inferred	sSl83E	NA	textfile	18340
1164	8	2954952	rs7826267	G	T	-0.0839071465135132	0.0199130886580185	class.Erysipelotrichia.id.2147	TRUE	2.51256423943493e-05	inferred	sSl83E	NA	textfile	18340
1173	1	64139196	rs1884466	T	C	-0.0475363449086212	0.010693860491781	class.Erysipelotrichia.id.2147	TRUE	8.78102815206266e-06	inferred	sSl83E	NA	textfile	18340
1174	1	97457427	rs290833	G	T	-0.0497373705429633	0.0111376469156611	class.Erysipelotrichia.id.2147	TRUE	7.98080228824899e-06	inferred	sSl83E	NA	textfile	18340
1178	2	167986992	rs6706173	C	A	0.0742509648657476	0.0146392338141419	class.Gammaproteobacteria.id.3303	TRUE	3.93547434866918e-07	inferred	Mv3tGS	NA	textfile	18340
1182	2	167966172	rs7572454	G	A	0.0720097475659935	0.0143427736811356	class.Gammaproteobacteria.id.3303	TRUE	5.1502510180562e-07	inferred	Mv3tGS	NA	textfile	18340
1187	12	43572952	rs11181912	A	G	-0.0579152552119798	0.0118796362656339	class.Gammaproteobacteria.id.3303	TRUE	1.08714380267477e-06	inferred	Mv3tGS	NA	textfile	18340
1204	18	48185248	rs79795896	G	A	-0.15920991860359	0.0351373096390966	class.Gammaproteobacteria.id.3303	TRUE	5.86832441046054e-06	inferred	Mv3tGS	NA	textfile	18340
1205	2	167951368	rs7589167	C	T	0.0669374554679744	0.014780057978001	class.Gammaproteobacteria.id.3303	TRUE	5.92905839750543e-06	inferred	Mv3tGS	NA	textfile	18340
1207	10	48385682	rs2234691	C	T	0.0762905320606657	0.017196192450911	class.Gammaproteobacteria.id.3303	TRUE	9.14426123032521e-06	inferred	Mv3tGS	NA	textfile	18340
1208	8	115123937	rs6469506	A	T	0.05414241613897	0.0116333069341892	class.Gammaproteobacteria.id.3303	TRUE	3.25420262541531e-06	inferred	Mv3tGS	NA	textfile	18340
1211	8	115146828	rs1399856	C	A	0.0539136388907006	0.0116716801122996	class.Gammaproteobacteria.id.3303	TRUE	3.85251975321175e-06	inferred	Mv3tGS	NA	textfile	18340
1212	8	115175017	rs6984998	C	T	-0.055811147493999	0.0121384073271043	class.Gammaproteobacteria.id.3303	TRUE	4.26776731870643e-06	inferred	Mv3tGS	NA	textfile	18340
1213	1	186502694	rs12404135	G	A	-0.0788842681592536	0.0172415055395759	class.Gammaproteobacteria.id.3303	TRUE	4.75642435422164e-06	inferred	Mv3tGS	NA	textfile	18340
1220	8	115096217	rs4281140	G	T	0.0532900806645086	0.0116714532747434	class.Gammaproteobacteria.id.3303	TRUE	4.97479341876892e-06	inferred	Mv3tGS	NA	textfile	18340
1223	18	75633634	rs9973122	A	T	0.0740613874685007	0.0162596356116562	class.Gammaproteobacteria.id.3303	TRUE	5.2404782295963e-06	inferred	Mv3tGS	NA	textfile	18340
1226	8	115160378	rs10111899	C	T	-0.0548297946949662	0.012086903099218	class.Gammaproteobacteria.id.3303	TRUE	5.72502637059126e-06	inferred	Mv3tGS	NA	textfile	18340
1229	2	167920163	rs60188538	C	T	0.0631025294777443	0.0143677789694054	class.Gammaproteobacteria.id.3303	TRUE	1.12339881494266e-05	inferred	Mv3tGS	NA	textfile	18340
1237	8	115135348	rs12550281	A	G	0.0524628715224346	0.0116620925639148	class.Gammaproteobacteria.id.3303	TRUE	6.84084358990173e-06	inferred	Mv3tGS	NA	textfile	18340
1249	3	18615903	rs75101789	T	C	0.0729012009731706	0.0163002524599511	class.Gammaproteobacteria.id.3303	TRUE	7.73476416616704e-06	inferred	Mv3tGS	NA	textfile	18340
1250	21	21023966	rs2825714	G	A	-0.137410135913027	0.0289245799786841	class.Lentisphaeria.id.2250	TRUE	2.02778381326716e-06	inferred	GqD4Sp	NA	textfile	18340
1251	15	25162535	rs17114848	A	G	0.152376929249928	0.0324331667332533	class.Lentisphaeria.id.2250	TRUE	2.62487120574926e-06	inferred	GqD4Sp	NA	textfile	18340
1252	20	61394262	rs77599476	G	A	0.230291774986676	0.0480168105998498	class.Lentisphaeria.id.2250	TRUE	1.61812284190069e-06	inferred	GqD4Sp	NA	textfile	18340
1253	7	146795379	rs11770843	T	C	0.109430891855356	0.0234878971992449	class.Lentisphaeria.id.2250	TRUE	3.17698030850425e-06	inferred	GqD4Sp	NA	textfile	18340
1255	1	11943792	rs72640280	G	A	0.220206945062386	0.0486196475295128	class.Lentisphaeria.id.2250	TRUE	5.92141350376277e-06	inferred	GqD4Sp	NA	textfile	18340
1256	9	111086170	rs62570196	T	C	-0.216350466769097	0.0439865772422347	class.Lentisphaeria.id.2250	TRUE	8.71847394236492e-07	inferred	GqD4Sp	NA	textfile	18340
1260	5	94720245	rs2731834	G	C	0.109437835430535	0.0236929966680865	class.Lentisphaeria.id.2250	TRUE	3.85602968778652e-06	inferred	GqD4Sp	NA	textfile	18340
1263	13	20687179	rs2031282	G	A	0.122368502553019	0.0270329332170586	class.Lentisphaeria.id.2250	TRUE	5.99273743032395e-06	inferred	GqD4Sp	NA	textfile	18340
1264	5	94692439	rs2546105	T	A	0.106187252366229	0.0234690288921389	class.Lentisphaeria.id.2250	TRUE	6.05185634082057e-06	inferred	GqD4Sp	NA	textfile	18340
1267	3	6223568	rs73113483	A	T	-0.131216984551784	0.0288712996339998	class.Lentisphaeria.id.2250	TRUE	5.49630144109724e-06	inferred	GqD4Sp	NA	textfile	18340
1268	5	94708550	rs1363428	A	G	0.104261163606576	0.0234016372643673	class.Lentisphaeria.id.2250	TRUE	8.37784813416164e-06	inferred	GqD4Sp	NA	textfile	18340
1270	3	14306949	rs9864379	C	T	-0.159734554838251	0.0292552973949805	class.Melainabacteria.id.1589	TRUE	4.76076737022024e-08	inferred	UrllTV	NA	textfile	18340
1275	3	14268381	rs6773199	G	A	-0.149006873126816	0.0286017005145295	class.Melainabacteria.id.1589	TRUE	1.89125049495537e-07	inferred	UrllTV	NA	textfile	18340
1278	3	14280171	rs12493406	C	T	-0.154020264633602	0.029198468357415	class.Melainabacteria.id.1589	TRUE	1.32797149142569e-07	inferred	UrllTV	NA	textfile	18340
1282	3	14296762	rs13072729	T	C	-0.150580859079664	0.0291627801248591	class.Melainabacteria.id.1589	TRUE	2.42425941838293e-07	inferred	UrllTV	NA	textfile	18340
1284	16	80493705	rs11150282	C	T	0.0989487499824154	0.0196971636625218	class.Melainabacteria.id.1589	TRUE	5.07375763637229e-07	inferred	UrllTV	NA	textfile	18340
1308	1	230523039	rs16851659	C	G	-0.0896103365383467	0.0186432302729744	class.Melainabacteria.id.1589	TRUE	1.53527525270274e-06	inferred	UrllTV	NA	textfile	18340
1311	7	20010624	rs73074665	T	A	0.166215674119107	0.0355727568917434	class.Melainabacteria.id.1589	TRUE	2.97475371873521e-06	inferred	UrllTV	NA	textfile	18340
1313	9	115975389	rs4129395	A	G	0.0896186903650387	0.0185105800208217	class.Melainabacteria.id.1589	TRUE	1.2887258569857e-06	inferred	UrllTV	NA	textfile	18340
1315	15	100747683	rs79790072	C	T	0.226721783433336	0.0487840538250943	class.Melainabacteria.id.1589	TRUE	3.36052416245715e-06	inferred	UrllTV	NA	textfile	18340
1317	9	26184578	rs10738747	A	G	0.0814624215463303	0.0184409287291279	class.Melainabacteria.id.1589	TRUE	9.9858615127013e-06	inferred	UrllTV	NA	textfile	18340
1318	9	122046549	rs1221147	A	T	0.123968094443866	0.0278958450946755	class.Melainabacteria.id.1589	TRUE	8.83169320176062e-06	inferred	UrllTV	NA	textfile	18340
1324	9	24648997	rs113884518	C	T	-0.205352009645071	0.0454982335780158	class.Melainabacteria.id.1589	TRUE	6.37946703142029e-06	inferred	UrllTV	NA	textfile	18340
1327	11	2937631	rs367480	A	G	-0.0837579603594	0.0185795836403107	class.Melainabacteria.id.1589	TRUE	6.54217075910472e-06	inferred	UrllTV	NA	textfile	18340
1328	17	53906328	rs28678345	C	T	0.214848361135684	0.0470877936537381	class.Melainabacteria.id.1589	TRUE	5.04954269218796e-06	inferred	UrllTV	NA	textfile	18340
1330	14	107061448	rs10148250	A	G	0.086192824609531	0.0193380723339765	class.Melainabacteria.id.1589	TRUE	8.30537741869965e-06	inferred	UrllTV	NA	textfile	18340
1331	2	125440268	rs10202904	G	T	-0.12175357919406	0.0235356821452398	class.Methanobacteria.id.119	TRUE	2.30181906393081e-07	inferred	lY21bD	NA	textfile	18340
1334	13	41956181	rs73457410	G	A	0.215339755154532	0.0436695198888969	class.Methanobacteria.id.119	TRUE	8.17584113124398e-07	inferred	lY21bD	NA	textfile	18340
1336	3	15053083	rs6776814	C	T	-0.199565931441449	0.0411824899687208	class.Methanobacteria.id.119	TRUE	1.26043567659937e-06	inferred	lY21bD	NA	textfile	18340
1337	3	15013348	rs62241835	T	G	-0.203385442720937	0.0417930988632248	class.Methanobacteria.id.119	TRUE	1.13601173571536e-06	inferred	lY21bD	NA	textfile	18340
1341	4	104418307	rs894996	A	C	0.216999068802611	0.0449075536099716	class.Methanobacteria.id.119	TRUE	1.35081030097521e-06	inferred	lY21bD	NA	textfile	18340
1352	3	15024811	rs62240373	G	A	-0.199024599224906	0.0418668298522621	class.Methanobacteria.id.119	TRUE	1.99674222631771e-06	inferred	lY21bD	NA	textfile	18340
1357	3	15038202	rs62240380	C	T	-0.193329863422614	0.0413119250745066	class.Methanobacteria.id.119	TRUE	2.872119781193e-06	inferred	lY21bD	NA	textfile	18340
1368	2	125429006	rs11123059	A	G	-0.108365501679486	0.0234918046896108	class.Methanobacteria.id.119	TRUE	3.97076697815056e-06	inferred	lY21bD	NA	textfile	18340
1369	3	15003008	rs62241827	T	G	-0.192528028382164	0.0417421047305126	class.Methanobacteria.id.119	TRUE	3.98195481055616e-06	inferred	lY21bD	NA	textfile	18340
1372	12	21338861	rs75208022	T	C	-0.227244712937486	0.0487630010419745	class.Methanobacteria.id.119	TRUE	3.15921937226453e-06	inferred	lY21bD	NA	textfile	18340
1374	12	43701132	rs12825290	G	C	-0.216781075165176	0.0493496410834773	class.Methanobacteria.id.119	TRUE	1.11921223717947e-05	inferred	lY21bD	NA	textfile	18340
1375	5	178160975	rs56131665	A	G	0.17866118830425	0.0392979820500185	class.Methanobacteria.id.119	TRUE	5.45921045022848e-06	inferred	lY21bD	NA	textfile	18340
1376	11	89349287	rs11018665	T	A	0.111465287404527	0.025051553571632	class.Methanobacteria.id.119	TRUE	8.60960306869357e-06	inferred	lY21bD	NA	textfile	18340
1377	3	15073230	rs62240390	C	G	-0.189174845558793	0.0415572317709677	class.Methanobacteria.id.119	TRUE	5.30998883720753e-06	inferred	lY21bD	NA	textfile	18340
1379	3	2086167	rs4257531	A	G	0.16449836515477	0.0364959298154365	class.Methanobacteria.id.119	TRUE	6.56555604267996e-06	inferred	lY21bD	NA	textfile	18340
1383	19	28827760	rs6508769	C	T	0.153519130244745	0.0344518662359833	class.Methanobacteria.id.119	TRUE	8.34847925008818e-06	inferred	lY21bD	NA	textfile	18340
1384	7	10773932	rs73068003	T	G	-0.158140381350267	0.0351803171770863	class.Methanobacteria.id.119	TRUE	6.95248357371477e-06	inferred	lY21bD	NA	textfile	18340
1389	19	46439321	rs10424197	A	G	-0.111274175233849	0.0247516778637718	class.Methanobacteria.id.119	TRUE	6.936703355799e-06	inferred	lY21bD	NA	textfile	18340
1390	13	41849721	rs9532770	T	C	0.124359227770949	0.0278183272633325	class.Methanobacteria.id.119	TRUE	7.80711116500044e-06	inferred	lY21bD	NA	textfile	18340
1395	14	46519718	rs74603314	C	T	0.221639278654774	0.0462917653779854	class.Mollicutes.id.3920	TRUE	1.68554898916383e-06	inferred	JnOn9p	NA	textfile	18340
1396	5	148784624	rs6867857	C	A	0.122004497793524	0.0268881721917301	class.Mollicutes.id.3920	TRUE	5.69308869418195e-06	inferred	JnOn9p	NA	textfile	18340
1397	8	59440824	rs10108398	A	G	0.0769142148997625	0.0153952747324077	class.Mollicutes.id.3920	TRUE	5.85430435491848e-07	inferred	JnOn9p	NA	textfile	18340
1398	2	157520186	rs67374027	T	A	0.0752392327569186	0.0154766415661636	class.Mollicutes.id.3920	TRUE	1.1651708555898e-06	inferred	JnOn9p	NA	textfile	18340
1399	2	157532549	rs11890098	G	A	0.074438030540635	0.0153388579198131	class.Mollicutes.id.3920	TRUE	1.21665571197957e-06	inferred	JnOn9p	NA	textfile	18340
1400	11	47103877	rs72901605	C	T	-0.0841852374505514	0.0178119197664198	class.Mollicutes.id.3920	TRUE	2.28599692080953e-06	inferred	JnOn9p	NA	textfile	18340
1401	8	59454408	rs10111506	A	T	0.0690891950646987	0.0142385121223165	class.Mollicutes.id.3920	TRUE	1.22052412578475e-06	inferred	JnOn9p	NA	textfile	18340
1403	1	109965986	rs3768491	G	A	-0.0681051974734089	0.0149061101163454	class.Mollicutes.id.3920	TRUE	4.90185354026458e-06	inferred	JnOn9p	NA	textfile	18340
1404	1	109845252	rs638542	A	G	-0.0680361443074179	0.0149555118473187	class.Mollicutes.id.3920	TRUE	5.38411806405999e-06	inferred	JnOn9p	NA	textfile	18340
1405	14	97159674	rs17214486	A	C	0.0609899584807573	0.0135622625010862	class.Mollicutes.id.3920	TRUE	6.89079031851855e-06	inferred	JnOn9p	NA	textfile	18340
1406	1	61850864	rs12566890	G	T	-0.101147131791056	0.0230978446219969	class.Mollicutes.id.3920	TRUE	1.19185583647237e-05	inferred	JnOn9p	NA	textfile	18340
1407	1	109937931	rs12711448	T	C	-0.0678962336083203	0.0149073491868745	class.Mollicutes.id.3920	TRUE	5.24984007452355e-06	inferred	JnOn9p	NA	textfile	18340
1412	11	108439087	rs78169027	G	A	-0.108282942959154	0.0237289149029042	class.Mollicutes.id.3920	TRUE	5.03478354599274e-06	inferred	JnOn9p	NA	textfile	18340
1415	1	109873573	rs4970749	A	G	-0.0675793952028662	0.0149076138896132	class.Mollicutes.id.3920	TRUE	5.80930682204262e-06	inferred	JnOn9p	NA	textfile	18340
1431	1	109986672	rs6664236	A	C	-0.0665521278578785	0.0148764562413115	class.Mollicutes.id.3920	TRUE	7.68938926035167e-06	inferred	JnOn9p	NA	textfile	18340
1434	8	59468651	rs7825996	A	T	0.0683137816277974	0.0143453876583572	class.Mollicutes.id.3920	TRUE	1.91614444291895e-06	inferred	JnOn9p	NA	textfile	18340
1440	8	59485759	rs10099153	C	G	0.0680709340004486	0.0143495184205943	class.Mollicutes.id.3920	TRUE	2.09768426957502e-06	inferred	JnOn9p	NA	textfile	18340
1445	1	109950858	rs10858094	C	T	-0.0659892989374521	0.0149041596546168	class.Mollicutes.id.3920	TRUE	9.52980183181232e-06	inferred	JnOn9p	NA	textfile	18340
1449	13	73170489	rs4885016	C	T	-0.0819605672017853	0.0181627785653372	class.Mollicutes.id.3920	TRUE	6.40508191529851e-06	inferred	JnOn9p	NA	textfile	18340
1460	15	95309676	rs28537087	A	G	0.0820872695171535	0.0188311675373549	class.Mollicutes.id.3920	TRUE	1.30588064411349e-05	inferred	JnOn9p	NA	textfile	18340
1472	8	59496052	rs3739327	G	A	0.0658356881586605	0.0144204052641441	class.Mollicutes.id.3920	TRUE	4.98415924089818e-06	inferred	JnOn9p	NA	textfile	18340
1473	7	79490250	rs2464826	C	A	0.0944239456748833	0.0211806159720141	class.Mollicutes.id.3920	TRUE	8.27140645425401e-06	inferred	JnOn9p	NA	textfile	18340
1475	2	157502466	rs12476593	C	G	0.0733315193243475	0.0159290102153283	class.Mollicutes.id.3920	TRUE	4.15158518361363e-06	inferred	JnOn9p	NA	textfile	18340
1477	20	16259524	rs6043847	C	T	-0.114937169898503	0.0248606017200305	class.Mollicutes.id.3920	TRUE	3.77745168527624e-06	inferred	JnOn9p	NA	textfile	18340
1491	5	165266628	rs1643968	C	T	-0.0565284394558359	0.0112298063077143	class.Negativicutes.id.2164	TRUE	4.80887003853824e-07	inferred	l4n6MD	NA	textfile	18340
1492	16	21249925	rs60274479	C	T	-0.0659622861607226	0.0134136889652222	class.Negativicutes.id.2164	TRUE	8.76407510557149e-07	inferred	l4n6MD	NA	textfile	18340
1494	3	142135117	rs13086907	A	G	0.062531198944493	0.0131735028225341	class.Negativicutes.id.2164	TRUE	2.06720925013865e-06	inferred	l4n6MD	NA	textfile	18340
1495	4	17413426	rs73232831	A	G	-0.151828859370808	0.0314931801692055	class.Negativicutes.id.2164	TRUE	1.4283495059128e-06	inferred	l4n6MD	NA	textfile	18340
1496	15	101245088	rs71405394	A	G	-0.114177821566363	0.0240499597185675	class.Negativicutes.id.2164	TRUE	2.05919396853546e-06	inferred	l4n6MD	NA	textfile	18340
1497	9	124912908	rs61249479	C	A	0.0777075325492106	0.0168628199057876	class.Negativicutes.id.2164	TRUE	4.061367715396e-06	inferred	l4n6MD	NA	textfile	18340
1498	8	41231597	rs1447205	C	G	-0.0502053288779494	0.0108382033188115	class.Negativicutes.id.2164	TRUE	3.61703066341884e-06	inferred	l4n6MD	NA	textfile	18340
1499	3	142217069	rs34660854	G	A	0.0613121922367767	0.0133433153005654	class.Negativicutes.id.2164	TRUE	4.32802397233725e-06	inferred	l4n6MD	NA	textfile	18340
1503	7	22817571	rs4722181	G	T	0.0501305761989433	0.0105797960605455	class.Negativicutes.id.2164	TRUE	2.15485575657358e-06	inferred	l4n6MD	NA	textfile	18340
1511	3	142163044	rs34058443	T	C	0.0595657545786995	0.0131941117709663	class.Negativicutes.id.2164	TRUE	6.34450599450984e-06	inferred	l4n6MD	NA	textfile	18340
1516	10	5579818	rs9423647	A	G	0.0478170289473945	0.0105282013162198	class.Negativicutes.id.2164	TRUE	5.57748318291133e-06	inferred	l4n6MD	NA	textfile	18340
1517	21	34377485	rs2834062	G	A	0.0489056996978337	0.0108841638830682	class.Negativicutes.id.2164	TRUE	7.01313293718304e-06	inferred	l4n6MD	NA	textfile	18340
1519	10	115598981	rs10787507	C	G	-0.0545097542308412	0.0127037775984229	class.Negativicutes.id.2164	TRUE	1.78006283582012e-05	inferred	l4n6MD	NA	textfile	18340
1521	10	80086072	rs1649999	G	A	0.0748988608074143	0.0166457701860883	class.Negativicutes.id.2164	TRUE	6.80900426477823e-06	inferred	l4n6MD	NA	textfile	18340
1523	7	75609677	rs1135612	A	G	0.0529785072202527	0.0119176701321623	class.Negativicutes.id.2164	TRUE	8.77388782485203e-06	inferred	l4n6MD	NA	textfile	18340
1526	4	95027272	rs11729256	C	T	0.0749798022294282	0.0150176770445129	class.Verrucomicrobiae.id.4029	TRUE	5.95195281171737e-07	inferred	tJUGfP	NA	textfile	18340
1527	11	130280667	rs4936098	G	A	0.0648842532776604	0.0135928093479635	class.Verrucomicrobiae.id.4029	TRUE	1.81119194762522e-06	inferred	tJUGfP	NA	textfile	18340
1528	4	95016155	rs113634144	G	T	0.0736904464550133	0.0150132897202707	class.Verrucomicrobiae.id.4029	TRUE	9.18469014501045e-07	inferred	tJUGfP	NA	textfile	18340
1529	6	56341481	rs9349825	G	A	-0.070403566012229	0.0147127890895391	class.Verrucomicrobiae.id.4029	TRUE	1.70821333840624e-06	inferred	tJUGfP	NA	textfile	18340
1530	4	95059232	rs56161035	C	T	0.0682249632294339	0.0144539454568362	class.Verrucomicrobiae.id.4029	TRUE	2.35656955796922e-06	inferred	tJUGfP	NA	textfile	18340
1531	10	5073050	rs11252894	C	A	0.0770933229354177	0.0166051948776347	class.Verrucomicrobiae.id.4029	TRUE	3.43846923222451e-06	inferred	tJUGfP	NA	textfile	18340
1532	4	95072730	rs2169719	A	G	0.067805516668158	0.014532076978308	class.Verrucomicrobiae.id.4029	TRUE	3.07238401372011e-06	inferred	tJUGfP	NA	textfile	18340
1534	4	100544188	rs74542928	C	T	0.1121637071439	0.0236421949022768	class.Verrucomicrobiae.id.4029	TRUE	2.09314193820292e-06	inferred	tJUGfP	NA	textfile	18340
1535	10	11389614	rs3995795	T	C	0.0641275307372144	0.0140994681762169	class.Verrucomicrobiae.id.4029	TRUE	5.41006955491286e-06	inferred	tJUGfP	NA	textfile	18340
1537	16	81063149	rs2602429	T	C	0.0746844365961214	0.0156194377366149	class.Verrucomicrobiae.id.4029	TRUE	1.73986735045069e-06	inferred	tJUGfP	NA	textfile	18340
1543	1	105422565	rs11184341	C	G	0.0655341927085655	0.0142230775222968	class.Verrucomicrobiae.id.4029	TRUE	4.0735147871073e-06	inferred	tJUGfP	NA	textfile	18340
1544	1	41074472	rs61779207	A	G	-0.0758308530226747	0.0167761568048881	class.Verrucomicrobiae.id.4029	TRUE	6.17939544725437e-06	inferred	tJUGfP	NA	textfile	18340
1553	4	95003498	rs72663756	C	T	0.0664513289724345	0.0147148852444787	class.Verrucomicrobiae.id.4029	TRUE	6.3040756135723e-06	inferred	tJUGfP	NA	textfile	18340
1555	18	49473635	rs117107102	G	A	0.204682880450429	0.0431572505321698	class.Verrucomicrobiae.id.4029	TRUE	2.10864610037714e-06	inferred	tJUGfP	NA	textfile	18340
1561	15	97570657	rs12908520	A	G	0.0618925577665028	0.0130946256328326	class.Verrucomicrobiae.id.4029	TRUE	2.28353275512987e-06	inferred	tJUGfP	NA	textfile	18340
1566	4	95086438	rs72663802	C	T	0.0645324298544833	0.0145369487182666	class.Verrucomicrobiae.id.4029	TRUE	9.02936749816591e-06	inferred	tJUGfP	NA	textfile	18340
1582	12	130309670	rs111862613	C	T	0.0906989568997961	0.0196745959705639	class.Verrucomicrobiae.id.4029	TRUE	4.02760587635448e-06	inferred	tJUGfP	NA	textfile	18340
1584	20	31867840	rs941682	A	G	-0.0631435983227859	0.0143767406769642	class.Verrucomicrobiae.id.4029	TRUE	1.12278443427635e-05	inferred	tJUGfP	NA	textfile	18340
1585	6	5723181	rs6923842	C	T	-0.079610621474013	0.0169192469817891	family.Acidaminococcaceae.id.2166	TRUE	2.53457023841923e-06	inferred	FODj2T	NA	textfile	18340
1587	11	114701288	rs6589457	G	A	0.165910976354579	0.0349516011319187	family.Acidaminococcaceae.id.2166	TRUE	2.06580764397944e-06	inferred	FODj2T	NA	textfile	18340
1588	9	107117653	rs2933324	G	A	-0.0662557061516072	0.0140256520951503	family.Acidaminococcaceae.id.2166	TRUE	2.31370042297815e-06	inferred	FODj2T	NA	textfile	18340
1589	6	158647999	rs262812	C	T	-0.0656749969303588	0.0142256559293957	family.Acidaminococcaceae.id.2166	TRUE	3.89967996644466e-06	inferred	FODj2T	NA	textfile	18340
1593	3	186553389	rs74540770	A	G	-0.108969098008055	0.0243532660586679	family.Acidaminococcaceae.id.2166	TRUE	7.6584306819386e-06	inferred	FODj2T	NA	textfile	18340
1595	9	107135084	rs3000673	C	G	-0.0631806712185719	0.0140369335103059	family.Acidaminococcaceae.id.2166	TRUE	6.76246787290035e-06	inferred	FODj2T	NA	textfile	18340
1596	1	203102563	rs6427992	C	G	-0.0595856624312977	0.0129600332528006	family.Acidaminococcaceae.id.2166	TRUE	4.27288441324382e-06	inferred	FODj2T	NA	textfile	18340
1600	3	18462531	rs78702810	C	T	-0.14375520381743	0.0323243717094554	family.Acidaminococcaceae.id.2166	TRUE	8.69685569571876e-06	inferred	FODj2T	NA	textfile	18340
1601	6	133007480	rs35011108	G	A	0.241826480482219	0.0503796384287133	family.Actinomycetaceae.id.421	TRUE	1.58599343378106e-06	inferred	GcCDJY	NA	textfile	18340
1602	9	76394568	rs2889192	T	G	0.0887537441725857	0.0195008620093177	family.Actinomycetaceae.id.421	TRUE	5.33223400662582e-06	inferred	GcCDJY	NA	textfile	18340
1603	6	67207371	rs34583783	T	G	0.123755793797321	0.026426987766258	family.Actinomycetaceae.id.421	TRUE	2.82799978076334e-06	inferred	GcCDJY	NA	textfile	18340
1605	15	29850991	rs58484246	C	T	0.0761406995712904	0.0169006717277376	family.Actinomycetaceae.id.421	TRUE	6.63142782553812e-06	inferred	GcCDJY	NA	textfile	18340
1607	12	7955685	rs6488662	T	C	0.0809009478289687	0.0175372123847727	family.Actinomycetaceae.id.421	TRUE	3.96703684934266e-06	inferred	GcCDJY	NA	textfile	18340
1616	6	169224781	rs4073240	A	G	0.0747546067773807	0.0164683579073111	family.Actinomycetaceae.id.421	TRUE	5.64447037418716e-06	inferred	GcCDJY	NA	textfile	18340
1620	12	7979715	rs114313061	A	C	0.0798456579956878	0.0175494877396803	family.Actinomycetaceae.id.421	TRUE	5.37114897703304e-06	inferred	GcCDJY	NA	textfile	18340
1627	12	7992820	rs35110659	G	T	0.0758382999433205	0.0170982423406544	family.Actinomycetaceae.id.421	TRUE	9.18826270186261e-06	inferred	GcCDJY	NA	textfile	18340
1628	13	22375922	rs17072071	A	C	-0.111699274592051	0.0246905094807779	family.Actinomycetaceae.id.421	TRUE	6.06885828045539e-06	inferred	GcCDJY	NA	textfile	18340
1629	13	58689340	rs2321387	A	G	-0.0568921832661815	0.0110489552101915	family.Alcaligenaceae.id.2875	TRUE	2.61738307151031e-07	inferred	t961to	NA	textfile	18340
1630	2	239900775	rs62191117	G	A	0.0684301986558959	0.0133635976517634	family.Alcaligenaceae.id.2875	TRUE	3.04497318216368e-07	inferred	t961to	NA	textfile	18340
1632	13	58545245	rs9537885	G	A	-0.0566392931204423	0.0110681408911686	family.Alcaligenaceae.id.2875	TRUE	3.09896544501031e-07	inferred	t961to	NA	textfile	18340
1634	13	58599245	rs7988877	T	A	-0.0575002087345335	0.0112884785119408	family.Alcaligenaceae.id.2875	TRUE	3.51128179161995e-07	inferred	t961to	NA	textfile	18340
1635	13	58533627	rs7326330	T	C	-0.0561777918745732	0.0110630246507416	family.Alcaligenaceae.id.2875	TRUE	3.81473564185025e-07	inferred	t961to	NA	textfile	18340
1637	13	58708500	rs12867878	G	A	-0.0565850585881531	0.0113343872118665	family.Alcaligenaceae.id.2875	TRUE	5.9653653245722e-07	inferred	t961to	NA	textfile	18340
1642	13	58669068	rs9537941	A	C	-0.0548863120031821	0.0110777661368242	family.Alcaligenaceae.id.2875	TRUE	7.24653763401427e-07	inferred	t961to	NA	textfile	18340
1643	2	239888758	rs12467854	C	G	0.0657318435399935	0.013311111869522	family.Alcaligenaceae.id.2875	TRUE	7.88800371603661e-07	inferred	t961to	NA	textfile	18340
1645	13	58562244	rs9527747	C	G	-0.0550869993674597	0.0110689848348389	family.Alcaligenaceae.id.2875	TRUE	6.46779714729016e-07	inferred	t961to	NA	textfile	18340
1647	13	58511363	rs9537872	A	G	-0.0549847717124176	0.0110633143757026	family.Alcaligenaceae.id.2875	TRUE	6.69498034525358e-07	inferred	t961to	NA	textfile	18340
1652	4	45642485	rs4033856	T	C	0.0818339635321697	0.0168931052419685	family.Alcaligenaceae.id.2875	TRUE	1.27108315369011e-06	inferred	t961to	NA	textfile	18340
1654	13	58652225	rs9563573	C	T	-0.0541645053818974	0.0110764060911086	family.Alcaligenaceae.id.2875	TRUE	1.00795305836992e-06	inferred	t961to	NA	textfile	18340
1662	13	58573937	rs7996696	G	A	-0.0544791938654244	0.0110705048925536	family.Alcaligenaceae.id.2875	TRUE	8.60538886144039e-07	inferred	t961to	NA	textfile	18340
1667	13	58475833	rs1953283	C	A	-0.0545355325903172	0.0110628519389585	family.Alcaligenaceae.id.2875	TRUE	8.2394426838878e-07	inferred	t961to	NA	textfile	18340
1668	13	58496024	rs9537865	C	T	-0.0543923817493977	0.0110621115147432	family.Alcaligenaceae.id.2875	TRUE	8.78813860027805e-07	inferred	t961to	NA	textfile	18340
1675	20	29836081	rs67737557	G	C	0.0738409484257322	0.015167785483103	family.Alcaligenaceae.id.2875	TRUE	1.12576692269401e-06	inferred	t961to	NA	textfile	18340
1679	4	75867283	rs17000015	T	A	-0.0609257475031565	0.0125363154163971	family.Alcaligenaceae.id.2875	TRUE	1.1742101459629e-06	inferred	t961to	NA	textfile	18340
1687	13	58614187	rs7983206	T	C	-0.0540002194714809	0.0110650967413869	family.Alcaligenaceae.id.2875	TRUE	1.05962074330598e-06	inferred	t961to	NA	textfile	18340
1690	13	58521633	rs980610	A	G	-0.0537361586056874	0.0110623382284559	family.Alcaligenaceae.id.2875	TRUE	1.18830993744917e-06	inferred	t961to	NA	textfile	18340
1691	3	193456274	rs2367850	C	G	0.0629104086832983	0.0131711976943673	family.Alcaligenaceae.id.2875	TRUE	1.78494911750816e-06	inferred	t961to	NA	textfile	18340
1692	13	58585753	rs1887128	A	G	-0.0537399298926739	0.0110658496353904	family.Alcaligenaceae.id.2875	TRUE	1.19553408968351e-06	inferred	t961to	NA	textfile	18340
1699	20	29862692	rs56050831	T	C	0.0725684052125937	0.0151370357275835	family.Alcaligenaceae.id.2875	TRUE	1.63409863852463e-06	inferred	t961to	NA	textfile	18340
1701	3	70588939	rs7638039	C	T	0.0603335285116898	0.0127778923818906	family.Alcaligenaceae.id.2875	TRUE	2.33867622701169e-06	inferred	t961to	NA	textfile	18340
1702	13	58637285	rs9537930	A	G	-0.0532254196986894	0.0110698870859251	family.Alcaligenaceae.id.2875	TRUE	1.52351198123167e-06	inferred	t961to	NA	textfile	18340
1708	13	58626484	rs7318351	A	T	-0.0525175576303452	0.0110681340630747	family.Alcaligenaceae.id.2875	TRUE	2.08575075387514e-06	inferred	t961to	NA	textfile	18340
1712	20	30596130	rs6087811	G	T	-0.0927043741043785	0.0200456694529662	family.Alcaligenaceae.id.2875	TRUE	3.75216211260782e-06	inferred	t961to	NA	textfile	18340
1714	5	173497796	rs62395635	C	T	0.110582886012571	0.0238514343641889	family.Alcaligenaceae.id.2875	TRUE	3.54666486991225e-06	inferred	t961to	NA	textfile	18340
1717	20	29825914	rs368042645	G	A	0.0691558009102504	0.0151562389987881	family.Alcaligenaceae.id.2875	TRUE	5.04613980040342e-06	inferred	t961to	NA	textfile	18340
1718	6	138305038	rs112159068	T	A	0.131483981730518	0.028108868095033	family.Alcaligenaceae.id.2875	TRUE	2.90154372773077e-06	inferred	t961to	NA	textfile	18340
1720	20	29877101	rs67553427	T	A	0.0692262875252913	0.0151389379120587	family.Alcaligenaceae.id.2875	TRUE	4.81408501987761e-06	inferred	t961to	NA	textfile	18340
1724	2	239865055	rs4511740	A	G	0.0580556449633488	0.0129405847284219	family.Alcaligenaceae.id.2875	TRUE	7.24628079577356e-06	inferred	t961to	NA	textfile	18340
1726	7	104214487	rs6969323	C	A	-0.0593564040497085	0.0129136530047609	family.Alcaligenaceae.id.2875	TRUE	4.29838857273106e-06	inferred	t961to	NA	textfile	18340
1727	13	58464209	rs7991472	T	C	-0.0507996468205488	0.0110841270017064	family.Alcaligenaceae.id.2875	TRUE	4.58135901129561e-06	inferred	t961to	NA	textfile	18340
1728	12	1396151	rs7302582	C	G	-0.106816520996814	0.0232980222198304	family.Alcaligenaceae.id.2875	TRUE	4.5444465391197e-06	inferred	t961to	NA	textfile	18340
1732	5	104233461	rs1153990	G	A	-0.0587269710278623	0.0128305670361357	family.Alcaligenaceae.id.2875	TRUE	4.71434050482585e-06	inferred	t961to	NA	textfile	18340
1740	18	26569901	rs9964679	G	A	0.0537051184975542	0.0116008151688462	family.Alcaligenaceae.id.2875	TRUE	3.66680253052229e-06	inferred	t961to	NA	textfile	18340
1741	20	30035795	rs8115462	T	C	0.0639250944630793	0.0142863038619534	family.Alcaligenaceae.id.2875	TRUE	7.65645435231057e-06	inferred	t961to	NA	textfile	18340
1743	13	58372963	rs6561944	T	C	-0.0503134642493395	0.0111660192292755	family.Alcaligenaceae.id.2875	TRUE	6.6078321510321e-06	inferred	t961to	NA	textfile	18340
1744	20	29811726	rs371834896	C	T	0.0676790076335226	0.0152008872809855	family.Alcaligenaceae.id.2875	TRUE	8.49528272883573e-06	inferred	t961to	NA	textfile	18340
1747	9	82485327	rs112135816	G	T	-0.0775051685914995	0.017155357064872	family.Alcaligenaceae.id.2875	TRUE	6.24734861532518e-06	inferred	t961to	NA	textfile	18340
1750	20	29534074	rs6118993	C	T	0.0710837470464628	0.0158857630940422	family.Alcaligenaceae.id.2875	TRUE	7.652491915301e-06	inferred	t961to	NA	textfile	18340
1754	7	111285025	rs2613606	T	C	-0.0486294108430795	0.0110217584788247	family.Alcaligenaceae.id.2875	TRUE	1.02359495471289e-05	inferred	t961to	NA	textfile	18340
1758	13	58394849	rs8000825	G	A	-0.0492121844922574	0.0111480064429301	family.Alcaligenaceae.id.2875	TRUE	1.01272682539945e-05	inferred	t961to	NA	textfile	18340
1760	13	58406123	rs6650396	A	G	-0.0491774853673439	0.0111465314009872	family.Alcaligenaceae.id.2875	TRUE	1.0246304547597e-05	inferred	t961to	NA	textfile	18340
1768	11	20763367	rs74776516	G	T	-0.0944051801411455	0.0213286526834302	family.Alcaligenaceae.id.2875	TRUE	9.59014071243364e-06	inferred	t961to	NA	textfile	18340
1769	15	71522509	rs28480294	C	T	-0.051696664053881	0.0115503262589624	family.Alcaligenaceae.id.2875	TRUE	7.61345530881967e-06	inferred	t961to	NA	textfile	18340
1771	4	83635863	rs79846372	G	A	0.0882458662855955	0.0198327628179655	family.Alcaligenaceae.id.2875	TRUE	8.60706698283733e-06	inferred	t961to	NA	textfile	18340
1772	3	10593224	rs6795673	T	C	0.0538565254455662	0.0105251271232387	family.Bacteroidaceae.id.917	TRUE	3.10519612504147e-07	inferred	vfUbPI	NA	textfile	18340
1775	6	29143451	rs28757219	A	T	0.0818398265734493	0.0170318661039343	family.Bacteroidaceae.id.917	TRUE	1.54673870717539e-06	inferred	vfUbPI	NA	textfile	18340
1776	13	24910476	rs9507307	T	C	0.0604456209794885	0.012912793116307	family.Bacteroidaceae.id.917	TRUE	2.8538874271777e-06	inferred	vfUbPI	NA	textfile	18340
1777	20	58605432	rs66474973	T	G	0.081251539413751	0.016447899225862	family.Bacteroidaceae.id.917	TRUE	7.81489498948925e-07	inferred	vfUbPI	NA	textfile	18340
1778	1	10644351	rs11585893	G	A	-0.0740745609553361	0.0147633248623595	family.Bacteroidaceae.id.917	TRUE	5.23559797869357e-07	inferred	vfUbPI	NA	textfile	18340
1779	9	112855426	rs495004	G	C	-0.0607474911662983	0.0129865364234517	family.Bacteroidaceae.id.917	TRUE	2.90070298608211e-06	inferred	vfUbPI	NA	textfile	18340
1780	19	24342250	rs17619981	G	T	0.088097760672572	0.0187002065965595	family.Bacteroidaceae.id.917	TRUE	2.46433903109577e-06	inferred	vfUbPI	NA	textfile	18340
1782	14	22045949	rs2023437	C	T	-0.0782324503029468	0.0167633994815769	family.Bacteroidaceae.id.917	TRUE	3.05836516193569e-06	inferred	vfUbPI	NA	textfile	18340
1785	13	24888712	rs7322219	T	C	0.0523634721216202	0.0116115466884991	family.Bacteroidaceae.id.917	TRUE	6.49488876889223e-06	inferred	vfUbPI	NA	textfile	18340
1789	3	77215327	rs66710942	T	C	0.0488037767519042	0.010741208925086	family.Bacteroidaceae.id.917	TRUE	5.53010662035718e-06	inferred	vfUbPI	NA	textfile	18340
1790	6	41519430	rs13207588	G	A	-0.0592049817780405	0.013119468145554	family.Bacteroidaceae.id.917	TRUE	6.39900914998914e-06	inferred	vfUbPI	NA	textfile	18340
1791	3	62019400	rs2366421	A	T	-0.0528152704348437	0.0117124367396841	family.Bacteroidaceae.id.917	TRUE	6.50319480914472e-06	inferred	vfUbPI	NA	textfile	18340
1792	1	102960989	rs1340391	C	T	-0.0592003815046436	0.0132244159756789	family.Bacteroidaceae.id.917	TRUE	7.58422012028347e-06	inferred	vfUbPI	NA	textfile	18340
1796	22	25943322	rs738193	C	T	0.0847327755423449	0.0165855882939095	family.BacteroidalesS24.7group.id.11173	TRUE	3.24177997377968e-07	inferred	4ac6lP	NA	textfile	18340
1797	7	90714667	rs941000	T	C	0.0850265736177122	0.0163382372090581	family.BacteroidalesS24.7group.id.11173	TRUE	1.94890629608279e-07	inferred	4ac6lP	NA	textfile	18340
1799	15	47352866	rs689695	A	C	0.0814577865089475	0.0167056746164109	family.BacteroidalesS24.7group.id.11173	TRUE	1.08228501025673e-06	inferred	4ac6lP	NA	textfile	18340
1805	7	90737708	rs803053	T	A	0.0811557660614549	0.0169598789869607	family.BacteroidalesS24.7group.id.11173	TRUE	1.70849593862622e-06	inferred	4ac6lP	NA	textfile	18340
1806	15	47340971	rs1850003	G	A	0.084048049445062	0.0177806285881621	family.BacteroidalesS24.7group.id.11173	TRUE	2.27923217861186e-06	inferred	4ac6lP	NA	textfile	18340
1807	2	53045620	rs17043468	T	C	-0.172758566869485	0.0343569688333648	family.BacteroidalesS24.7group.id.11173	TRUE	4.94740607729754e-07	inferred	4ac6lP	NA	textfile	18340
1809	2	53132960	rs17043770	A	G	-0.176885673158134	0.0344092363067819	family.BacteroidalesS24.7group.id.11173	TRUE	2.73796738881189e-07	inferred	4ac6lP	NA	textfile	18340
1815	6	151515172	rs10872669	G	A	-0.123070536351653	0.0275665180125616	family.BacteroidalesS24.7group.id.11173	TRUE	8.02584412088782e-06	inferred	4ac6lP	NA	textfile	18340
1816	15	47313244	rs1949158	C	T	0.0787755033387886	0.0173738057343685	family.BacteroidalesS24.7group.id.11173	TRUE	5.78349393471357e-06	inferred	4ac6lP	NA	textfile	18340
1818	15	47302023	rs28434476	G	C	0.0782155377926926	0.0174239410957569	family.BacteroidalesS24.7group.id.11173	TRUE	7.15685877357572e-06	inferred	4ac6lP	NA	textfile	18340
1820	1	242767252	rs12748533	T	G	-0.0821108035598584	0.0172700562757209	family.BacteroidalesS24.7group.id.11173	TRUE	1.98919841500557e-06	inferred	4ac6lP	NA	textfile	18340
1824	4	149300138	rs6831034	A	T	-0.0956546019955361	0.020522806080424	family.BacteroidalesS24.7group.id.11173	TRUE	3.14840467099323e-06	inferred	4ac6lP	NA	textfile	18340
1825	2	53119600	rs72791497	G	T	-0.173114504670844	0.0353093254674966	family.BacteroidalesS24.7group.id.11173	TRUE	9.44809321139417e-07	inferred	4ac6lP	NA	textfile	18340
1830	3	158653545	rs61508842	C	T	0.122574310572688	0.0272388511632675	family.BacteroidalesS24.7group.id.11173	TRUE	6.79595615034234e-06	inferred	4ac6lP	NA	textfile	18340
1835	6	63236747	rs78609301	G	A	-0.0867065138824931	0.019570857222477	family.BacteroidalesS24.7group.id.11173	TRUE	9.4063180953574e-06	inferred	4ac6lP	NA	textfile	18340
1836	5	164763068	rs11135366	G	C	0.0842141676303211	0.0183738804294049	family.BacteroidalesS24.7group.id.11173	TRUE	4.57556242257727e-06	inferred	4ac6lP	NA	textfile	18340
1839	17	21205200	rs7217209	T	C	0.084301876658722	0.0187307910207491	family.BacteroidalesS24.7group.id.11173	TRUE	6.77265458995216e-06	inferred	4ac6lP	NA	textfile	18340
1840	2	136616754	rs182549	T	C	0.117069879249602	0.0126703401741303	family.Bifidobacteriaceae.id.433	TRUE	2.47237241848798e-20	inferred	l1hS0Y	NA	textfile	18340
1842	2	136707982	rs6754311	T	C	0.113083768517588	0.0126498584141729	family.Bifidobacteriaceae.id.433	TRUE	3.90834713798834e-19	inferred	l1hS0Y	NA	textfile	18340
1843	2	135837906	rs7570971	C	A	0.112507848484763	0.0125178226842071	family.Bifidobacteriaceae.id.433	TRUE	2.52198856391326e-19	inferred	l1hS0Y	NA	textfile	18340
1844	2	136407479	rs1446585	A	G	0.111859211704022	0.0127513858834835	family.Bifidobacteriaceae.id.433	TRUE	1.75025298488461e-18	inferred	l1hS0Y	NA	textfile	18340
1846	2	136381348	rs12465802	G	A	0.109584916053151	0.0125965678310204	family.Bifidobacteriaceae.id.433	TRUE	3.33099258321241e-18	inferred	l1hS0Y	NA	textfile	18340
1847	2	135954797	rs1375131	T	C	0.109578436716337	0.0125036012494871	family.Bifidobacteriaceae.id.433	TRUE	1.8886024079591e-18	inferred	l1hS0Y	NA	textfile	18340
1848	2	135907088	rs6730157	A	G	0.109434796845824	0.0125014153219806	family.Bifidobacteriaceae.id.433	TRUE	2.06300078983539e-18	inferred	l1hS0Y	NA	textfile	18340
1849	2	136740900	rs687670	T	C	0.111068768359816	0.0129108840103722	family.Bifidobacteriaceae.id.433	TRUE	7.78461990896177e-18	inferred	l1hS0Y	NA	textfile	18340
1850	2	136721995	rs13404551	T	C	0.109896101172596	0.0128981675303102	family.Bifidobacteriaceae.id.433	TRUE	1.59157139700253e-17	inferred	l1hS0Y	NA	textfile	18340
1851	2	136685228	rs309160	C	T	0.107558117550668	0.0129098327825176	family.Bifidobacteriaceae.id.433	TRUE	7.98324968954051e-17	inferred	l1hS0Y	NA	textfile	18340
1852	2	136043944	rs13023281	T	C	-0.106109403407804	0.0134153524791928	family.Bifidobacteriaceae.id.433	TRUE	2.58320595498444e-15	inferred	l1hS0Y	NA	textfile	18340
1853	2	136670298	rs309168	C	T	0.106802161392314	0.0129126642248613	family.Bifidobacteriaceae.id.433	TRUE	1.32709321019026e-16	inferred	l1hS0Y	NA	textfile	18340
1854	2	136658345	rs218174	A	G	0.106575507298482	0.0129156764090734	family.Bifidobacteriaceae.id.433	TRUE	1.56235949678166e-16	inferred	l1hS0Y	NA	textfile	18340
1856	2	136755684	rs309134	G	A	0.106886390678218	0.0130931365670599	family.Bifidobacteriaceae.id.433	TRUE	3.25336558583026e-16	inferred	l1hS0Y	NA	textfile	18340
1857	2	136638216	rs632632	T	C	0.104541166576756	0.0129145159838556	family.Bifidobacteriaceae.id.433	TRUE	5.73314266828424e-16	inferred	l1hS0Y	NA	textfile	18340
1860	2	136322676	rs6759321	G	T	0.10149328700065	0.0126993392422491	family.Bifidobacteriaceae.id.433	TRUE	1.32752808236007e-15	inferred	l1hS0Y	NA	textfile	18340
1862	2	136092061	rs1561277	C	A	0.0995567758398044	0.0126767311171244	family.Bifidobacteriaceae.id.433	TRUE	4.04567492416174e-15	inferred	l1hS0Y	NA	textfile	18340
1863	2	136787402	rs6716536	C	T	0.0977634104478111	0.0127132776523861	family.Bifidobacteriaceae.id.433	TRUE	1.47288402725027e-14	inferred	l1hS0Y	NA	textfile	18340
1867	2	136765951	rs309137	T	C	0.0987292334071328	0.0128805280968084	family.Bifidobacteriaceae.id.433	TRUE	1.78832765628406e-14	inferred	l1hS0Y	NA	textfile	18340
1868	2	136594158	rs2236783	A	G	0.0990142060002187	0.013023512101074	family.Bifidobacteriaceae.id.433	TRUE	2.89954935300704e-14	inferred	l1hS0Y	NA	textfile	18340
1869	2	136820076	rs11681248	T	C	0.0938825381995774	0.0124222701881273	family.Bifidobacteriaceae.id.433	TRUE	4.10577139816755e-14	inferred	l1hS0Y	NA	textfile	18340
1874	2	136583192	rs745500	A	G	0.0957105148178184	0.0130067051843393	family.Bifidobacteriaceae.id.433	TRUE	1.85916008922801e-13	inferred	l1hS0Y	NA	textfile	18340
1877	2	136569848	rs12988076	A	C	0.0950707051097164	0.0130076266493257	family.Bifidobacteriaceae.id.433	TRUE	2.69451736028997e-13	inferred	l1hS0Y	NA	textfile	18340
1880	2	136557319	rs2322660	T	C	0.094718287830943	0.0130033594470206	family.Bifidobacteriaceae.id.433	TRUE	3.23729228303185e-13	inferred	l1hS0Y	NA	textfile	18340
1886	2	136808949	rs11693502	T	C	0.0877714778114798	0.0125160969645918	family.Bifidobacteriaceae.id.433	TRUE	2.3378309456148e-12	inferred	l1hS0Y	NA	textfile	18340
1891	2	136439517	rs313519	A	C	0.0918404365378299	0.013198364579027	family.Bifidobacteriaceae.id.433	TRUE	3.439856463276e-12	inferred	l1hS0Y	NA	textfile	18340
1892	2	136502792	rs1438305	G	C	0.0924311190827768	0.0132487693707524	family.Bifidobacteriaceae.id.433	TRUE	3.02448952570888e-12	inferred	l1hS0Y	NA	textfile	18340
1895	2	136455600	rs71348714	A	G	0.0916988137288726	0.0131960933952729	family.Bifidobacteriaceae.id.433	TRUE	3.68050415505436e-12	inferred	l1hS0Y	NA	textfile	18340
1900	2	136544197	rs10928546	T	C	0.0919182590896356	0.0132457843962963	family.Bifidobacteriaceae.id.433	TRUE	3.93671357905127e-12	inferred	l1hS0Y	NA	textfile	18340
1903	2	136522941	rs28453840	A	G	0.0917865457572833	0.0132379852209376	family.Bifidobacteriaceae.id.433	TRUE	4.1034006528711e-12	inferred	l1hS0Y	NA	textfile	18340
1907	2	136470714	rs13412397	A	G	0.0914013180579186	0.0132123720632837	family.Bifidobacteriaceae.id.433	TRUE	4.58522498659237e-12	inferred	l1hS0Y	NA	textfile	18340
1913	2	136420690	rs4954280	A	G	0.0905248077493613	0.013192725062413	family.Bifidobacteriaceae.id.433	TRUE	6.80355154461398e-12	inferred	l1hS0Y	NA	textfile	18340
1941	2	135877562	rs1869829	A	G	0.086457176482036	0.0130941973636213	family.Bifidobacteriaceae.id.433	TRUE	4.03711170503186e-11	inferred	l1hS0Y	NA	textfile	18340
1942	2	135771974	rs10187402	C	G	0.0858488039602066	0.0131389677494303	family.Bifidobacteriaceae.id.433	TRUE	6.4075396629961e-11	inferred	l1hS0Y	NA	textfile	18340
1943	2	136873549	rs2680880	T	A	0.0803212574246154	0.0120695921686991	family.Bifidobacteriaceae.id.433	TRUE	2.83599993014269e-11	inferred	l1hS0Y	NA	textfile	18340
1944	2	135705558	rs1979033	G	A	0.0751260818129074	0.0119649791902417	family.Bifidobacteriaceae.id.433	TRUE	3.41128221619268e-10	inferred	l1hS0Y	NA	textfile	18340
1947	2	136022798	rs935613	C	T	0.0840634530186664	0.0131299872087549	family.Bifidobacteriaceae.id.433	TRUE	1.52951559075482e-10	inferred	l1hS0Y	NA	textfile	18340
1951	2	135818907	rs2874739	C	T	0.102638949201982	0.0165212751998016	family.Bifidobacteriaceae.id.433	TRUE	5.2137591583875e-10	inferred	l1hS0Y	NA	textfile	18340
1952	2	136058820	rs2016636	G	A	0.0838215729233165	0.0131322870433453	family.Bifidobacteriaceae.id.433	TRUE	1.73808787579243e-10	inferred	l1hS0Y	NA	textfile	18340
1953	2	135849613	rs7568525	G	A	0.101617500951034	0.0165712982585253	family.Bifidobacteriaceae.id.433	TRUE	8.67054054759677e-10	inferred	l1hS0Y	NA	textfile	18340
1956	2	135796410	rs13389481	C	A	0.103565111050025	0.0169080664640378	family.Bifidobacteriaceae.id.433	TRUE	9.05757450399176e-10	inferred	l1hS0Y	NA	textfile	18340
1968	2	135861497	rs7573600	G	C	0.100477530690121	0.0165332333684082	family.Bifidobacteriaceae.id.433	TRUE	1.22217834565374e-09	inferred	l1hS0Y	NA	textfile	18340
1991	2	135755629	rs1530559	A	G	0.0738294927991947	0.0119721102082487	family.Bifidobacteriaceae.id.433	TRUE	6.9690089601488e-10	inferred	l1hS0Y	NA	textfile	18340
2001	2	135785066	rs13402101	T	A	0.100793937463996	0.016618246425958	family.Bifidobacteriaceae.id.433	TRUE	1.3174271903153e-09	inferred	l1hS0Y	NA	textfile	18340
2007	2	135689188	rs6738563	G	T	0.0725204463117622	0.0119730561172504	family.Bifidobacteriaceae.id.433	TRUE	1.38709113939361e-09	inferred	l1hS0Y	NA	textfile	18340
2009	2	135893853	rs7603805	A	G	0.100070288287333	0.0165245069492638	family.Bifidobacteriaceae.id.433	TRUE	1.39659584367752e-09	inferred	l1hS0Y	NA	textfile	18340
2035	2	136191314	rs10209482	A	C	0.100369106696109	0.0167782372735327	family.Bifidobacteriaceae.id.433	TRUE	2.20277869997359e-09	inferred	l1hS0Y	NA	textfile	18340
2036	2	135984172	rs57829242	A	G	0.100605225015582	0.0167536347737696	family.Bifidobacteriaceae.id.433	TRUE	1.91356668544085e-09	inferred	l1hS0Y	NA	textfile	18340
2044	2	135935049	rs6721838	A	G	0.0989763019743585	0.0166060390738432	family.Bifidobacteriaceae.id.433	TRUE	2.51837706061332e-09	inferred	l1hS0Y	NA	textfile	18340
2045	2	136166536	rs13427494	G	A	0.0997286070197622	0.0167831697746012	family.Bifidobacteriaceae.id.433	TRUE	2.81257226085744e-09	inferred	l1hS0Y	NA	textfile	18340
2050	2	135479980	rs6723108	G	T	0.072729343937437	0.0121263641109655	family.Bifidobacteriaceae.id.433	TRUE	2.00228360015755e-09	inferred	l1hS0Y	NA	textfile	18340
2078	2	136228887	rs7605229	C	T	0.0968857949538392	0.0167903975959744	family.Bifidobacteriaceae.id.433	TRUE	7.91259524692879e-09	inferred	l1hS0Y	NA	textfile	18340
2080	2	136288273	rs3806502	C	T	0.0963562039056597	0.0167782960639374	family.Bifidobacteriaceae.id.433	TRUE	9.30645179990275e-09	inferred	l1hS0Y	NA	textfile	18340
2081	2	136488978	rs6739713	A	G	0.0791040400322918	0.0133800959899423	family.Bifidobacteriaceae.id.433	TRUE	3.37838590026229e-09	inferred	l1hS0Y	NA	textfile	18340
2086	2	136110129	rs6727889	C	T	0.0959132794964301	0.0167910383115632	family.Bifidobacteriaceae.id.433	TRUE	1.11544021044538e-08	inferred	l1hS0Y	NA	textfile	18340
2093	2	135921839	rs2322445	T	A	0.0933242167073587	0.0165580124748665	family.Bifidobacteriaceae.id.433	TRUE	1.73846712882499e-08	inferred	l1hS0Y	NA	textfile	18340
2094	2	136002500	rs1900741	C	T	0.0827062585930391	0.0142631815876795	family.Bifidobacteriaceae.id.433	TRUE	6.68771448008025e-09	inferred	l1hS0Y	NA	textfile	18340
2098	2	136901587	rs4954567	G	T	0.0723039453265882	0.0125803420013671	family.Bifidobacteriaceae.id.433	TRUE	9.06394655179446e-09	inferred	l1hS0Y	NA	textfile	18340
2107	2	135429288	rs998451	A	G	0.0680146005643636	0.0121453648124669	family.Bifidobacteriaceae.id.433	TRUE	2.14295041519455e-08	inferred	l1hS0Y	NA	textfile	18340
2117	13	112859829	rs7322849	C	T	0.110675689153199	0.0200995509143769	family.Bifidobacteriaceae.id.433	TRUE	3.66295302544405e-08	inferred	l1hS0Y	NA	textfile	18340
2122	2	136913375	rs4954569	C	T	0.069851827353432	0.012575316338854	family.Bifidobacteriaceae.id.433	TRUE	2.78124688702016e-08	inferred	l1hS0Y	NA	textfile	18340
2135	2	136857158	rs13008147	A	G	-0.0711997233328613	0.0134900063803116	family.Bifidobacteriaceae.id.433	TRUE	1.30629480754425e-07	inferred	l1hS0Y	NA	textfile	18340
2139	2	136926719	rs4954572	G	T	0.0686117638719819	0.0126533208198446	family.Bifidobacteriaceae.id.433	TRUE	5.87937871775371e-08	inferred	l1hS0Y	NA	textfile	18340
2145	2	135456759	rs10928513	C	T	0.0661816851942229	0.0120900680494492	family.Bifidobacteriaceae.id.433	TRUE	4.39854968784381e-08	inferred	l1hS0Y	NA	textfile	18340
2151	2	136945029	rs1123848	C	T	0.0675930832680318	0.0126834010979051	family.Bifidobacteriaceae.id.433	TRUE	9.8616258724013e-08	inferred	l1hS0Y	NA	textfile	18340
2164	2	135498924	rs1942055	G	C	0.0640754362329426	0.0121331497885588	family.Bifidobacteriaceae.id.433	TRUE	1.28464957437907e-07	inferred	l1hS0Y	NA	textfile	18340
2168	2	136965117	rs1519525	C	T	0.0661017077554012	0.0126557512409389	family.Bifidobacteriaceae.id.433	TRUE	1.75993362902251e-07	inferred	l1hS0Y	NA	textfile	18340
2171	2	137602926	rs1961273	T	C	0.0688124557406754	0.0131699046910986	family.Bifidobacteriaceae.id.433	TRUE	1.74176284217115e-07	inferred	l1hS0Y	NA	textfile	18340
2175	2	135446390	rs10171677	G	A	0.0617726155525634	0.0120413691146276	family.Bifidobacteriaceae.id.433	TRUE	2.89692075377481e-07	inferred	l1hS0Y	NA	textfile	18340
2184	2	135719132	rs6708336	T	A	0.059982680925723	0.0118992347171542	family.Bifidobacteriaceae.id.433	TRUE	4.63382427783502e-07	inferred	l1hS0Y	NA	textfile	18340
2185	2	137051974	rs72847650	C	A	-0.0610108648508135	0.0124040801530088	family.Bifidobacteriaceae.id.433	TRUE	8.71597771850295e-07	inferred	l1hS0Y	NA	textfile	18340
2204	2	135288740	rs638382	C	T	-0.0602865937019961	0.0122473883403659	family.Bifidobacteriaceae.id.433	TRUE	8.54874912493508e-07	inferred	l1hS0Y	NA	textfile	18340
2209	2	135372951	rs35564151	A	G	0.0600030477708894	0.0120378285789605	family.Bifidobacteriaceae.id.433	TRUE	6.21091375362242e-07	inferred	l1hS0Y	NA	textfile	18340
2216	5	169748189	rs76671854	G	C	-0.089298109139329	0.0183176839751201	family.Bifidobacteriaceae.id.433	TRUE	1.08826518068975e-06	inferred	l1hS0Y	NA	textfile	18340
2225	5	537890	rs56108664	C	T	0.0745679054756405	0.0157213353958519	family.Bifidobacteriaceae.id.433	TRUE	2.10469690642353e-06	inferred	l1hS0Y	NA	textfile	18340
2227	2	135666553	rs6733130	A	C	0.0575005727916719	0.0119212855007152	family.Bifidobacteriaceae.id.433	TRUE	1.41164540721956e-06	inferred	l1hS0Y	NA	textfile	18340
2232	5	521096	rs4957061	C	T	0.0569872516616762	0.0116907308876385	family.Bifidobacteriaceae.id.433	TRUE	1.09047340110709e-06	inferred	l1hS0Y	NA	textfile	18340
2238	12	20378911	rs10841473	C	G	-0.0613031225771965	0.012884445476485	family.Bifidobacteriaceae.id.433	TRUE	1.95600858139967e-06	inferred	l1hS0Y	NA	textfile	18340
2240	2	49906864	rs4567981	A	T	0.0577763126255171	0.0117388408530626	family.Bifidobacteriaceae.id.433	TRUE	8.57486245771596e-07	inferred	l1hS0Y	NA	textfile	18340
2247	2	192878532	rs13020688	A	G	0.0584044693141032	0.0122081355228055	family.Bifidobacteriaceae.id.433	TRUE	1.71788212154941e-06	inferred	l1hS0Y	NA	textfile	18340
2255	2	135631331	rs1446524	A	G	0.0565181376160358	0.0119457481011376	family.Bifidobacteriaceae.id.433	TRUE	2.23158357861825e-06	inferred	l1hS0Y	NA	textfile	18340
2267	2	135642180	rs4954193	A	G	0.0563337513696662	0.0119355324748321	family.Bifidobacteriaceae.id.433	TRUE	2.36035300443832e-06	inferred	l1hS0Y	NA	textfile	18340
2270	2	135618982	rs6706537	T	C	0.0561544738431561	0.011947871004631	family.Bifidobacteriaceae.id.433	TRUE	2.6021692952221e-06	inferred	l1hS0Y	NA	textfile	18340
2271	18	4304187	rs677208	C	G	0.0728589276738054	0.0164820715601647	family.Bifidobacteriaceae.id.433	TRUE	9.84747117548541e-06	inferred	l1hS0Y	NA	textfile	18340
2283	2	135652399	rs7589297	C	A	0.0561654207365443	0.0119138440799769	family.Bifidobacteriaceae.id.433	TRUE	2.42544539469862e-06	inferred	l1hS0Y	NA	textfile	18340
2293	5	475408	rs11745923	T	G	0.0579759260596792	0.0121021446485656	family.Bifidobacteriaceae.id.433	TRUE	1.66324973621778e-06	inferred	l1hS0Y	NA	textfile	18340
2315	16	898055	rs12446429	C	T	0.0810099162658783	0.0190730289859381	family.Bifidobacteriaceae.id.433	TRUE	2.16309513372083e-05	inferred	l1hS0Y	NA	textfile	18340
2333	17	75348675	rs11655079	C	T	-0.0586146459903496	0.0129951630912146	family.Bifidobacteriaceae.id.433	TRUE	6.46758726244048e-06	inferred	l1hS0Y	NA	textfile	18340
2349	17	72897722	rs540489	G	T	-0.0632518403073889	0.0138169513948767	family.Bifidobacteriaceae.id.433	TRUE	4.69794080590516e-06	inferred	l1hS0Y	NA	textfile	18340
2361	5	422178	rs11742144	G	A	0.0567455843390335	0.0121319489493869	family.Bifidobacteriaceae.id.433	TRUE	2.90581142585253e-06	inferred	l1hS0Y	NA	textfile	18340
2362	6	14617591	rs857444	T	C	0.0553965097207252	0.0120669365001091	family.Bifidobacteriaceae.id.433	TRUE	4.4161734034275e-06	inferred	l1hS0Y	NA	textfile	18340
2368	5	437586	rs55842567	G	A	0.056886424998647	0.0121195413979625	family.Bifidobacteriaceae.id.433	TRUE	2.68206363121006e-06	inferred	l1hS0Y	NA	textfile	18340
2376	4	161211924	rs10857328	A	T	0.0562000333826813	0.0126395166898001	family.Bifidobacteriaceae.id.433	TRUE	8.73313690176274e-06	inferred	l1hS0Y	NA	textfile	18340
2421	11	13098051	rs10831953	A	G	0.0537537494150867	0.012374595708311	family.Bifidobacteriaceae.id.433	TRUE	1.3998848634974e-05	inferred	l1hS0Y	NA	textfile	18340
2425	2	136628121	rs4988163	G	T	0.0712085926168719	0.0159372332192018	family.Bifidobacteriaceae.id.433	TRUE	7.89303552347468e-06	inferred	l1hS0Y	NA	textfile	18340
2438	2	136994454	rs11678502	T	C	0.0553237310333981	0.0121838361729137	family.Bifidobacteriaceae.id.433	TRUE	5.60549709854416e-06	inferred	l1hS0Y	NA	textfile	18340
2440	2	135353183	rs13410301	T	C	0.0541712289850403	0.0118424292866784	family.Bifidobacteriaceae.id.433	TRUE	4.77736810493479e-06	inferred	l1hS0Y	NA	textfile	18340
2442	5	142793467	rs73797465	G	T	-0.0942611725559826	0.0208421222407667	family.Bifidobacteriaceae.id.433	TRUE	6.10764325219884e-06	inferred	l1hS0Y	NA	textfile	18340
2449	2	135603959	rs10928519	C	T	0.0529462343542058	0.0119456567441396	family.Bifidobacteriaceae.id.433	TRUE	9.32512782829369e-06	inferred	l1hS0Y	NA	textfile	18340
2451	2	137074850	rs12465599	G	A	0.0530218265055965	0.0117671733003371	family.Bifidobacteriaceae.id.433	TRUE	6.6089026151814e-06	inferred	l1hS0Y	NA	textfile	18340
2455	4	1517826	rs55888705	G	A	0.0536729521019835	0.0120586152867048	family.Bifidobacteriaceae.id.433	TRUE	8.54695110788248e-06	inferred	l1hS0Y	NA	textfile	18340
2457	5	450102	rs6889494	C	T	0.0550869723166292	0.0120906400609918	family.Bifidobacteriaceae.id.433	TRUE	5.20955833664092e-06	inferred	l1hS0Y	NA	textfile	18340
2463	6	97406220	rs6899771	G	A	-0.0914311797580814	0.0202603533106968	family.Bifidobacteriaceae.id.433	TRUE	6.39735136312178e-06	inferred	l1hS0Y	NA	textfile	18340
2468	2	137014023	rs4072434	G	C	0.0550043829080471	0.0121800289603632	family.Bifidobacteriaceae.id.433	TRUE	6.30339982132803e-06	inferred	l1hS0Y	NA	textfile	18340
2470	2	136397433	rs4954274	G	A	0.0892078627968289	0.019965752537571	family.Bifidobacteriaceae.id.433	TRUE	7.89380352815002e-06	inferred	l1hS0Y	NA	textfile	18340
2471	2	189805784	rs62181700	A	G	-0.060422853748793	0.0130606310141563	family.Bifidobacteriaceae.id.433	TRUE	3.72193206659152e-06	inferred	l1hS0Y	NA	textfile	18340
2475	2	135406395	rs13424016	G	A	0.0528714433413306	0.0119611136282691	family.Bifidobacteriaceae.id.433	TRUE	9.85741625820922e-06	inferred	l1hS0Y	NA	textfile	18340
2478	2	136068890	rs7572152	C	G	0.0807782441797566	0.018934281396688	family.Bifidobacteriaceae.id.433	TRUE	1.98792312896783e-05	inferred	l1hS0Y	NA	textfile	18340
2479	9	137786999	rs62573205	A	G	-0.0654803538307844	0.0133502875232807	family.Christensenellaceae.id.1866	TRUE	9.35274505869751e-07	inferred	hAoo1H	NA	textfile	18340
2480	8	62220151	rs870002	T	C	0.0488951209387313	0.0109816907270128	family.Christensenellaceae.id.1866	TRUE	8.4907103940648e-06	inferred	hAoo1H	NA	textfile	18340
2481	5	3174785	rs12657403	G	A	0.0781079589993373	0.0171886641538002	family.Christensenellaceae.id.1866	TRUE	5.515598844042e-06	inferred	hAoo1H	NA	textfile	18340
2482	11	123936128	rs117186816	A	G	-0.20647561916414	0.043636231821243	family.Christensenellaceae.id.1866	TRUE	2.22595488627869e-06	inferred	hAoo1H	NA	textfile	18340
2485	22	29825057	rs5763231	T	C	-0.0682036292594733	0.0149491981803679	family.Christensenellaceae.id.1866	TRUE	5.05817330949336e-06	inferred	hAoo1H	NA	textfile	18340
2486	6	169640257	rs4076564	A	G	-0.18862319549548	0.0392090451916025	family.Christensenellaceae.id.1866	TRUE	1.50397979682723e-06	inferred	hAoo1H	NA	textfile	18340
2488	9	15518852	rs72706624	T	G	0.0882626071960871	0.0197574889385838	family.Christensenellaceae.id.1866	TRUE	7.92134426577171e-06	inferred	hAoo1H	NA	textfile	18340
2489	7	120333701	rs77867022	T	G	-0.160443345136108	0.0379588561961666	family.Christensenellaceae.id.1866	TRUE	2.37070030034084e-05	inferred	hAoo1H	NA	textfile	18340
2490	17	13541941	rs7211194	T	C	0.0492093791682309	0.0110916361399522	family.Christensenellaceae.id.1866	TRUE	9.13822324746016e-06	inferred	hAoo1H	NA	textfile	18340
2494	9	83043376	rs892686	G	A	0.0506106636158058	0.0109650567330068	family.Christensenellaceae.id.1866	TRUE	3.91901389637495e-06	inferred	hAoo1H	NA	textfile	18340
2495	9	38002256	rs12380890	G	A	-0.0503972190196476	0.0111047380489945	family.Christensenellaceae.id.1866	TRUE	5.66953505080889e-06	inferred	hAoo1H	NA	textfile	18340
2498	3	132596627	rs12186080	A	G	0.0748235765922846	0.0162459814875042	family.Clostridiaceae1.id.1869	TRUE	4.11146389218334e-06	inferred	DHhJCB	NA	textfile	18340
2499	10	43270264	rs2795528	A	G	-0.180968849414174	0.0390910589746172	family.Clostridiaceae1.id.1869	TRUE	3.66695016414517e-06	inferred	DHhJCB	NA	textfile	18340
2500	6	165722832	rs550843	C	T	-0.07347865598993	0.0168383258817783	family.Clostridiaceae1.id.1869	TRUE	1.27837392561589e-05	inferred	DHhJCB	NA	textfile	18340
2502	9	136710881	rs12341505	A	G	0.081450333255067	0.0179338319010433	family.Clostridiaceae1.id.1869	TRUE	5.57987375530894e-06	inferred	DHhJCB	NA	textfile	18340
2503	3	132574404	rs2123173	C	T	0.0731431614576971	0.0162804894573075	family.Clostridiaceae1.id.1869	TRUE	7.03297473405481e-06	inferred	DHhJCB	NA	textfile	18340
2504	7	30934659	rs4723021	C	T	-0.106376241755003	0.0241943780411555	family.Clostridiaceae1.id.1869	TRUE	1.098919384628e-05	inferred	DHhJCB	NA	textfile	18340
2507	22	47806774	rs881532	G	A	-0.0533035131748178	0.0119010622163564	family.Clostridiaceae1.id.1869	TRUE	7.50332287074934e-06	inferred	DHhJCB	NA	textfile	18340
2508	1	3041519	rs2817172	T	C	0.0563366544569923	0.0123920233289421	family.Clostridiaceae1.id.1869	TRUE	5.46223388302676e-06	inferred	DHhJCB	NA	textfile	18340
2510	1	101804809	rs10875374	T	C	-0.0536759366200412	0.0119435856004688	family.Clostridiaceae1.id.1869	TRUE	6.9857412205497e-06	inferred	DHhJCB	NA	textfile	18340
2511	3	111482845	rs12490337	G	C	-0.0616943600246011	0.0136930086521865	family.Clostridiaceae1.id.1869	TRUE	6.62052354063354e-06	inferred	DHhJCB	NA	textfile	18340
2513	3	111462570	rs7629156	C	T	-0.0608729024555769	0.0136214978532159	family.Clostridiaceae1.id.1869	TRUE	7.86285215212114e-06	inferred	DHhJCB	NA	textfile	18340
2515	1	101789822	rs2038365	C	G	-0.0533350509844077	0.0119435520618281	family.Clostridiaceae1.id.1869	TRUE	7.98470118242333e-06	inferred	DHhJCB	NA	textfile	18340
2516	6	48093014	rs62397761	G	A	0.0615804520081807	0.0136197882176414	family.Clostridiaceae1.id.1869	TRUE	6.14332248179327e-06	inferred	DHhJCB	NA	textfile	18340
2517	1	101816579	rs4908133	T	C	-0.0534258974296966	0.0119441537682497	family.Clostridiaceae1.id.1869	TRUE	7.7138912980056e-06	inferred	DHhJCB	NA	textfile	18340
2519	16	87710690	rs56188186	G	A	0.0967773505327368	0.0217471397208344	family.Clostridiaceae1.id.1869	TRUE	8.58228893764094e-06	inferred	DHhJCB	NA	textfile	18340
2523	15	87392290	rs55682560	T	C	-0.13151943243081	0.026131876724925	family.ClostridialesvadinBB60group.id.11286	TRUE	4.83085256430178e-07	inferred	Z0ttSG	NA	textfile	18340
2524	21	38612024	rs9979874	C	G	-0.0738924566441534	0.015091138745131	family.ClostridialesvadinBB60group.id.11286	TRUE	9.76015427109795e-07	inferred	Z0ttSG	NA	textfile	18340
2525	17	58149405	rs28691777	T	C	0.137133740628287	0.0266996238522878	family.ClostridialesvadinBB60group.id.11286	TRUE	2.80397747468947e-07	inferred	Z0ttSG	NA	textfile	18340
2530	1	56849539	rs6588624	A	G	-0.0662316592397984	0.0138146564712076	family.ClostridialesvadinBB60group.id.11286	TRUE	1.63240782641976e-06	inferred	Z0ttSG	NA	textfile	18340
2531	17	58122627	rs8067909	G	A	0.133969871983434	0.026766623316091	family.ClostridialesvadinBB60group.id.11286	TRUE	5.58303786209464e-07	inferred	Z0ttSG	NA	textfile	18340
2532	1	71391694	rs7538034	G	T	-0.0785979519823069	0.0165982227490736	family.ClostridialesvadinBB60group.id.11286	TRUE	2.18706112158653e-06	inferred	Z0ttSG	NA	textfile	18340
2535	8	3305122	rs66714985	C	A	0.116907777710655	0.0252446793808325	family.ClostridialesvadinBB60group.id.11286	TRUE	3.6392702588221e-06	inferred	Z0ttSG	NA	textfile	18340
2536	8	123977538	rs118104867	T	C	0.214463834026282	0.0455097599648408	family.ClostridialesvadinBB60group.id.11286	TRUE	2.44720095478184e-06	inferred	Z0ttSG	NA	textfile	18340
2539	2	229942951	rs2191834	T	G	0.0746375064093672	0.0159136138663669	family.ClostridialesvadinBB60group.id.11286	TRUE	2.72982173698567e-06	inferred	Z0ttSG	NA	textfile	18340
2540	17	58133324	rs9900396	C	T	0.129914905190792	0.0266299973871158	family.ClostridialesvadinBB60group.id.11286	TRUE	1.06886244783676e-06	inferred	Z0ttSG	NA	textfile	18340
2542	5	142244898	rs7725895	G	A	-0.116223758853562	0.0240367179250362	family.ClostridialesvadinBB60group.id.11286	TRUE	1.32972326773108e-06	inferred	Z0ttSG	NA	textfile	18340
2546	17	58081582	rs8082356	G	T	0.130945544597569	0.0272146699070976	family.ClostridialesvadinBB60group.id.11286	TRUE	1.49742236733456e-06	inferred	Z0ttSG	NA	textfile	18340
2552	8	3287682	rs2938236	C	A	0.114292082532523	0.0256408419266058	family.ClostridialesvadinBB60group.id.11286	TRUE	8.29507580569537e-06	inferred	Z0ttSG	NA	textfile	18340
2554	18	74373125	rs7226487	G	A	-0.0643682482991011	0.0138701454919101	family.ClostridialesvadinBB60group.id.11286	TRUE	3.4710201792861e-06	inferred	Z0ttSG	NA	textfile	18340
2561	4	155632958	rs10517600	G	T	0.0626992946304149	0.0139364203479915	family.ClostridialesvadinBB60group.id.11286	TRUE	6.82890785148628e-06	inferred	Z0ttSG	NA	textfile	18340
2563	14	85856796	rs17121075	A	G	0.0769254297907892	0.0172233518153839	family.ClostridialesvadinBB60group.id.11286	TRUE	7.95672932700376e-06	inferred	Z0ttSG	NA	textfile	18340
2566	4	155612440	rs13142641	G	C	0.0621819516774376	0.0139076283547258	family.ClostridialesvadinBB60group.id.11286	TRUE	7.78299553778062e-06	inferred	Z0ttSG	NA	textfile	18340
2573	10	6714424	rs10904722	T	C	-0.0672313973318482	0.0147123266796197	family.ClostridialesvadinBB60group.id.11286	TRUE	4.88347140188834e-06	inferred	Z0ttSG	NA	textfile	18340
2575	2	202450739	rs6755871	G	C	-0.0613824748858091	0.0138975763809772	family.ClostridialesvadinBB60group.id.11286	TRUE	1.00184186525307e-05	inferred	Z0ttSG	NA	textfile	18340
2578	1	71375275	rs12123324	C	T	-0.0736951817393568	0.0165044685076344	family.ClostridialesvadinBB60group.id.11286	TRUE	8.00069186778921e-06	inferred	Z0ttSG	NA	textfile	18340
2585	5	4308946	rs34088226	G	A	-0.117806972635448	0.0269239736349413	family.ClostridialesvadinBB60group.id.11286	TRUE	1.21131213995069e-05	inferred	Z0ttSG	NA	textfile	18340
2588	17	58161852	rs16944016	A	T	0.137125013770031	0.0296024852555886	family.ClostridialesvadinBB60group.id.11286	TRUE	3.61777852479198e-06	inferred	Z0ttSG	NA	textfile	18340
2590	17	58177884	rs9889426	A	C	0.135816447123245	0.0294701687140246	family.ClostridialesvadinBB60group.id.11286	TRUE	4.05374332320312e-06	inferred	Z0ttSG	NA	textfile	18340
2594	2	205616346	rs13409132	G	A	-0.165418684355487	0.035215443190576	family.ClostridialesvadinBB60group.id.11286	TRUE	2.6357976808543e-06	inferred	Z0ttSG	NA	textfile	18340
2607	3	15564453	rs989682	G	A	0.0701939833575625	0.0155364099549222	family.ClostridialesvadinBB60group.id.11286	TRUE	6.24173180980173e-06	inferred	Z0ttSG	NA	textfile	18340
2608	10	65799217	rs719099	G	A	0.0778401727113212	0.0155815104001575	family.Coriobacteriaceae.id.811	TRUE	5.86301189766667e-07	inferred	5Nne58	NA	textfile	18340
2611	1	176571431	rs240104	C	T	-0.0603428968222628	0.0126849112455853	family.Coriobacteriaceae.id.811	TRUE	1.96431807235583e-06	inferred	5Nne58	NA	textfile	18340
2613	10	1922731	rs11250875	C	T	0.0607499778487578	0.0130938873723768	family.Coriobacteriaceae.id.811	TRUE	3.49138629492573e-06	inferred	5Nne58	NA	textfile	18340
2615	17	37376685	rs34739816	T	G	0.0965016742150944	0.0207665821247664	family.Coriobacteriaceae.id.811	TRUE	3.36846910007993e-06	inferred	5Nne58	NA	textfile	18340
2616	5	125460084	rs76779974	G	C	0.0774888004984215	0.0171876980939008	family.Coriobacteriaceae.id.811	TRUE	6.53222395744525e-06	inferred	5Nne58	NA	textfile	18340
2618	19	55857777	rs45480394	G	T	-0.0504261680245036	0.0113306841516123	family.Coriobacteriaceae.id.811	TRUE	8.57072821299166e-06	inferred	5Nne58	NA	textfile	18340
2619	12	11494021	rs1816223	G	A	-0.0586264743119709	0.0129005759557854	family.Coriobacteriaceae.id.811	TRUE	5.50697206249677e-06	inferred	5Nne58	NA	textfile	18340
2620	10	5644995	rs7898585	C	T	0.0731500938539439	0.0164185602705048	family.Coriobacteriaceae.id.811	TRUE	8.37644930762697e-06	inferred	5Nne58	NA	textfile	18340
2621	20	62072077	rs67561917	G	A	-0.0714367226573346	0.015411343140006	family.Coriobacteriaceae.id.811	TRUE	3.56361626751254e-06	inferred	5Nne58	NA	textfile	18340
2624	9	136512906	rs3025411	G	A	0.0926542851223394	0.0209467810563104	family.Coriobacteriaceae.id.811	TRUE	9.71962684829433e-06	inferred	5Nne58	NA	textfile	18340
2625	17	8121332	rs11656361	C	A	0.0773005865134887	0.0175529695959837	family.Coriobacteriaceae.id.811	TRUE	1.06348126897277e-05	inferred	5Nne58	NA	textfile	18340
2627	5	90471451	rs1397793	A	G	-0.0498854546377375	0.0112446353427544	family.Coriobacteriaceae.id.811	TRUE	9.14850772053357e-06	inferred	5Nne58	NA	textfile	18340
2628	12	11480228	rs1834859	T	G	-0.0572545943428793	0.0130321870211789	family.Coriobacteriaceae.id.811	TRUE	1.11631579024015e-05	inferred	5Nne58	NA	textfile	18340
2631	3	11654412	rs2442778	A	G	-0.116408329290135	0.0258545134241831	family.Coriobacteriaceae.id.811	TRUE	6.71785320492795e-06	inferred	5Nne58	NA	textfile	18340
2632	1	179629191	rs7540303	T	C	0.0483227457082237	0.0109061787050566	family.Coriobacteriaceae.id.811	TRUE	9.38981448634774e-06	inferred	5Nne58	NA	textfile	18340
2633	7	24464799	rs62448869	A	T	-0.0486059431300521	0.0108982422305061	family.Coriobacteriaceae.id.811	TRUE	8.19672753491467e-06	inferred	5Nne58	NA	textfile	18340
2634	7	105084680	rs13307134	T	C	0.0565686016300619	0.0126264741341919	family.Coriobacteriaceae.id.811	TRUE	7.4587734667082e-06	inferred	5Nne58	NA	textfile	18340
2635	10	1223742	rs4880783	T	G	0.0565029761563013	0.0125055440391482	family.Coriobacteriaceae.id.811	TRUE	6.23575037191434e-06	inferred	5Nne58	NA	textfile	18340
2636	19	52895166	rs12974142	A	G	0.0789796079588601	0.0177204792375076	family.Coriobacteriaceae.id.811	TRUE	8.31270268150373e-06	inferred	5Nne58	NA	textfile	18340
2637	14	39660509	rs8010111	A	G	-0.103376879559495	0.0229286313492612	family.Coriobacteriaceae.id.811	TRUE	6.52453794921555e-06	inferred	5Nne58	NA	textfile	18340
2640	4	147414743	rs72731813	T	C	-0.14975117117529	0.0293415196278627	family.Defluviitaleaceae.id.1924	TRUE	3.33024690773053e-07	inferred	ZFVELh	NA	textfile	18340
2641	3	72207794	rs4677103	G	A	0.0977203191918077	0.019703263652202	family.Defluviitaleaceae.id.1924	TRUE	7.06382423282539e-07	inferred	ZFVELh	NA	textfile	18340
2642	4	147446563	rs2357086	C	T	-0.111565996323775	0.021816177213258	family.Defluviitaleaceae.id.1924	TRUE	3.15555488732012e-07	inferred	ZFVELh	NA	textfile	18340
2646	21	41811003	rs55658617	C	T	0.177314250109494	0.0361844504340163	family.Defluviitaleaceae.id.1924	TRUE	9.56959759730331e-07	inferred	ZFVELh	NA	textfile	18340
2647	1	85205632	rs9725395	G	A	-0.138356652387726	0.029518507143491	family.Defluviitaleaceae.id.1924	TRUE	2.77082608005635e-06	inferred	ZFVELh	NA	textfile	18340
2648	4	122202910	rs17051335	T	C	-0.134313529748345	0.0292201442828585	family.Defluviitaleaceae.id.1924	TRUE	4.29425788237386e-06	inferred	ZFVELh	NA	textfile	18340
2650	9	8786663	rs112893842	C	T	0.110761270208714	0.0232544792374362	family.Defluviitaleaceae.id.1924	TRUE	1.90728294412485e-06	inferred	ZFVELh	NA	textfile	18340
2651	7	79734541	rs28696126	T	A	-0.107106350817685	0.0238172669111157	family.Defluviitaleaceae.id.1924	TRUE	6.89176070742051e-06	inferred	ZFVELh	NA	textfile	18340
2654	1	118723685	rs1582238	C	T	0.0801923393370617	0.0167061035796776	family.Defluviitaleaceae.id.1924	TRUE	1.58521424188969e-06	inferred	ZFVELh	NA	textfile	18340
2655	18	59026148	rs1908593	C	T	0.0702229726883309	0.0156600575023583	family.Defluviitaleaceae.id.1924	TRUE	7.31848632452153e-06	inferred	ZFVELh	NA	textfile	18340
2657	22	24804081	rs9608282	G	T	0.139013634684133	0.0299428566737789	family.Defluviitaleaceae.id.1924	TRUE	3.44000389130248e-06	inferred	ZFVELh	NA	textfile	18340
2658	7	79752329	rs2189340	G	A	-0.107135057769682	0.0242146700618366	family.Defluviitaleaceae.id.1924	TRUE	9.67167634139069e-06	inferred	ZFVELh	NA	textfile	18340
2659	1	118782748	rs12122999	T	G	-0.0816765512698839	0.0180938411322767	family.Defluviitaleaceae.id.1924	TRUE	6.36004207705946e-06	inferred	ZFVELh	NA	textfile	18340
2660	10	66407366	rs4344384	T	G	0.0708803494218051	0.0156121046994375	family.Defluviitaleaceae.id.1924	TRUE	5.62304089789685e-06	inferred	ZFVELh	NA	textfile	18340
2661	1	118822559	rs76603889	G	A	-0.106502097638166	0.0240144182044585	family.Defluviitaleaceae.id.1924	TRUE	9.21051675381549e-06	inferred	ZFVELh	NA	textfile	18340
2663	9	93331308	rs540220	C	T	-0.12395359248988	0.0289814130684371	family.Defluviitaleaceae.id.1924	TRUE	1.89426196664985e-05	inferred	ZFVELh	NA	textfile	18340
2665	4	147463705	rs10026953	G	A	-0.105424582346918	0.022475186973611	family.Defluviitaleaceae.id.1924	TRUE	2.72258745743006e-06	inferred	ZFVELh	NA	textfile	18340
2668	20	33694801	rs6058181	T	C	0.0834741845342714	0.01661107517059	family.Desulfovibrionaceae.id.3169	TRUE	5.02875089949219e-07	inferred	jGZCZQ	NA	textfile	18340
2673	17	2856662	rs4506934	T	C	-0.0943380723812191	0.0201379942283356	family.Desulfovibrionaceae.id.3169	TRUE	2.8053272006644e-06	inferred	jGZCZQ	NA	textfile	18340
2674	1	203991605	rs2692012	G	A	0.114230629592926	0.0253568106875472	family.Desulfovibrionaceae.id.3169	TRUE	6.6395165124385e-06	inferred	jGZCZQ	NA	textfile	18340
2675	10	11855599	rs11599763	C	T	-0.0555930741057233	0.0117493453834846	family.Desulfovibrionaceae.id.3169	TRUE	2.22769038516552e-06	inferred	jGZCZQ	NA	textfile	18340
2676	21	45064961	rs2838334	A	G	0.0571419287416221	0.0124229922548654	family.Desulfovibrionaceae.id.3169	TRUE	4.23117588210215e-06	inferred	jGZCZQ	NA	textfile	18340
2677	9	15269705	rs112381107	T	C	0.211435353762408	0.0456961544430311	family.Desulfovibrionaceae.id.3169	TRUE	3.71030016108897e-06	inferred	jGZCZQ	NA	textfile	18340
2678	1	203308383	rs16851319	C	G	-0.0732696955002003	0.0150963751136715	family.Desulfovibrionaceae.id.3169	TRUE	1.2132408958782e-06	inferred	jGZCZQ	NA	textfile	18340
2680	9	81834426	rs17791387	G	A	-0.0729250659014557	0.0154380517707192	family.Desulfovibrionaceae.id.3169	TRUE	2.31566833522152e-06	inferred	jGZCZQ	NA	textfile	18340
2681	16	71541641	rs9928243	A	C	-0.0541731651615663	0.0117818761899937	family.Desulfovibrionaceae.id.3169	TRUE	4.26548893090234e-06	inferred	jGZCZQ	NA	textfile	18340
2686	15	96161065	rs62020470	G	A	-0.0574127355335807	0.0129469410349697	family.Desulfovibrionaceae.id.3169	TRUE	9.23019190379886e-06	inferred	jGZCZQ	NA	textfile	18340
2687	2	233929283	rs3935584	T	C	-0.0525838418768359	0.0115757414119113	family.Desulfovibrionaceae.id.3169	TRUE	5.55673811735346e-06	inferred	jGZCZQ	NA	textfile	18340
2691	18	57672335	rs78143293	G	A	-0.0848521270292302	0.0170415213923933	family.Enterobacteriaceae.id.3469	TRUE	6.38673121141473e-07	inferred	YZ0GEU	NA	textfile	18340
2692	11	2563450	rs111229068	T	A	0.110560882682411	0.0241718882624789	family.Enterobacteriaceae.id.3469	TRUE	4.78625983169886e-06	inferred	YZ0GEU	NA	textfile	18340
2693	20	55339620	rs6092361	G	A	0.0602550177564331	0.0129094781100001	family.Enterobacteriaceae.id.3469	TRUE	3.04883454376054e-06	inferred	YZ0GEU	NA	textfile	18340
2699	18	55145547	rs504442	G	T	0.0841590317152639	0.0189478895708296	family.Enterobacteriaceae.id.3469	TRUE	8.92905621818201e-06	inferred	YZ0GEU	NA	textfile	18340
2700	2	4015933	rs80319214	G	C	0.0990404062548359	0.0215877464012609	family.Enterobacteriaceae.id.3469	TRUE	4.47927219004517e-06	inferred	YZ0GEU	NA	textfile	18340
2701	11	22379097	rs11026530	C	T	0.082240818180927	0.0186379123237208	family.Enterobacteriaceae.id.3469	TRUE	1.02157705551994e-05	inferred	YZ0GEU	NA	textfile	18340
2704	13	110840418	rs79757635	A	C	0.0758596723605769	0.017128562422444	family.Enterobacteriaceae.id.3469	TRUE	9.47410173048779e-06	inferred	YZ0GEU	NA	textfile	18340
2705	2	42134634	rs2374343	G	C	0.0584029378497028	0.0126351254222099	family.Enterobacteriaceae.id.3469	TRUE	3.79566922591429e-06	inferred	YZ0GEU	NA	textfile	18340
2706	16	54327745	rs35673018	A	G	0.0899641503700262	0.0202934223841809	family.Enterobacteriaceae.id.3469	TRUE	9.2858459830887e-06	inferred	YZ0GEU	NA	textfile	18340
2707	14	27718039	rs61973590	G	C	-0.0605392071975379	0.0133696184141312	family.Enterobacteriaceae.id.3469	TRUE	5.95114023939385e-06	inferred	YZ0GEU	NA	textfile	18340
2708	17	13521040	rs4792380	T	A	0.115597848815835	0.0257683011464263	family.Enterobacteriaceae.id.3469	TRUE	7.25562305895304e-06	inferred	YZ0GEU	NA	textfile	18340
2709	8	38803551	rs62504403	T	C	0.0681158923407071	0.0127883386504578	family.Erysipelotrichaceae.id.2149	TRUE	1.00174712390254e-07	inferred	NX1I3G	NA	textfile	18340
2714	18	5830507	rs7234058	C	T	-0.0945758923829389	0.0194090825462235	family.Erysipelotrichaceae.id.2149	TRUE	1.10047260575039e-06	inferred	NX1I3G	NA	textfile	18340
2716	13	40385457	rs17530232	G	A	0.103049982291712	0.0224647543035211	family.Erysipelotrichaceae.id.2149	TRUE	4.49262710833749e-06	inferred	NX1I3G	NA	textfile	18340
2717	3	195793712	rs2300774	A	G	0.0524152009775202	0.0106783794459106	family.Erysipelotrichaceae.id.2149	TRUE	9.17591795923373e-07	inferred	NX1I3G	NA	textfile	18340
2726	17	70327224	rs35161940	C	T	-0.0806040556091446	0.0167640897377564	family.Erysipelotrichaceae.id.2149	TRUE	1.52342649829533e-06	inferred	NX1I3G	NA	textfile	18340
2731	10	133897233	rs10781552	T	C	-0.0552212361185999	0.0116074253551088	family.Erysipelotrichaceae.id.2149	TRUE	1.96096429112192e-06	inferred	NX1I3G	NA	textfile	18340
2735	3	195831098	rs9867473	C	A	0.0500322662220391	0.0107045821537103	family.Erysipelotrichaceae.id.2149	TRUE	2.95517172418584e-06	inferred	NX1I3G	NA	textfile	18340
2740	14	56156504	rs8003149	T	C	0.0538797556086484	0.0116887901412977	family.Erysipelotrichaceae.id.2149	TRUE	4.03592454606192e-06	inferred	NX1I3G	NA	textfile	18340
2750	14	48997206	rs4078432	T	C	-0.0608929343716466	0.0133763631952753	family.Erysipelotrichaceae.id.2149	TRUE	5.30679494183362e-06	inferred	NX1I3G	NA	textfile	18340
2751	3	195807607	rs3804140	C	T	0.0488295525575799	0.0106791087565748	family.Erysipelotrichaceae.id.2149	TRUE	4.82084076295202e-06	inferred	NX1I3G	NA	textfile	18340
2755	14	80357610	rs56970041	G	T	0.0724144474832753	0.0164470635032055	family.Erysipelotrichaceae.id.2149	TRUE	1.06823242529457e-05	inferred	NX1I3G	NA	textfile	18340
2756	5	3004396	rs921306	C	T	0.0493865926324927	0.0109126706277139	family.Erysipelotrichaceae.id.2149	TRUE	6.02189035300864e-06	inferred	NX1I3G	NA	textfile	18340
2760	18	5800225	rs8096144	C	G	-0.0856058497787247	0.0191755704858771	family.Erysipelotrichaceae.id.2149	TRUE	8.03240885299193e-06	inferred	NX1I3G	NA	textfile	18340
2761	8	2954952	rs7826267	G	T	-0.0839071465135132	0.0199130886580185	family.Erysipelotrichaceae.id.2149	TRUE	2.51256423943493e-05	inferred	NX1I3G	NA	textfile	18340
2770	1	64139196	rs1884466	T	C	-0.0475363449086212	0.010693860491781	family.Erysipelotrichaceae.id.2149	TRUE	8.78102815206266e-06	inferred	NX1I3G	NA	textfile	18340
2771	1	97457427	rs290833	G	T	-0.0497373705429633	0.0111376469156611	family.Erysipelotrichaceae.id.2149	TRUE	7.98080228824899e-06	inferred	NX1I3G	NA	textfile	18340
2775	11	95357209	rs2155352	G	A	-0.150537618230113	0.0302319182896975	family.FamilyXI.id.1936	TRUE	6.37729316881687e-07	inferred	iWsCpc	NA	textfile	18340
2780	16	54115200	rs697771	G	A	-0.117677217367506	0.0251491353127986	family.FamilyXI.id.1936	TRUE	2.8803084871479e-06	inferred	iWsCpc	NA	textfile	18340
2781	9	115821485	rs10759623	T	C	-0.162114556015304	0.0321509758243444	family.FamilyXI.id.1936	TRUE	4.59992543340039e-07	inferred	iWsCpc	NA	textfile	18340
2783	7	148921732	rs11547158	G	A	-0.177599231797758	0.0372794605480321	family.FamilyXI.id.1936	TRUE	1.89795488953708e-06	inferred	iWsCpc	NA	textfile	18340
2787	1	239995451	rs488164	G	T	0.117997561017581	0.0255159552090697	family.FamilyXI.id.1936	TRUE	3.75572228184474e-06	inferred	iWsCpc	NA	textfile	18340
2788	7	149003387	rs35293957	G	A	-0.169258011107955	0.0359195322305791	family.FamilyXI.id.1936	TRUE	2.45123965951039e-06	inferred	iWsCpc	NA	textfile	18340
2789	4	119955787	rs3733511	G	A	0.128253369441709	0.027471769982722	family.FamilyXI.id.1936	TRUE	3.03330935467969e-06	inferred	iWsCpc	NA	textfile	18340
2801	16	64956642	rs78222136	C	G	0.224834616622803	0.0511671982904074	family.FamilyXI.id.1936	TRUE	1.1122429744902e-05	inferred	iWsCpc	NA	textfile	18340
2802	11	35334668	rs17379710	C	T	-0.1163834336851	0.0252124823542391	family.FamilyXI.id.1936	TRUE	3.91011573904247e-06	inferred	iWsCpc	NA	textfile	18340
2806	18	43345864	rs2156611	C	T	-0.11248633155642	0.0251098889521974	family.FamilyXI.id.1936	TRUE	7.4726242025884e-06	inferred	iWsCpc	NA	textfile	18340
2807	4	161839492	rs34583378	G	T	-0.0675851777965495	0.014824327075294	family.FamilyXIII.id.1957	TRUE	5.13801006763381e-06	inferred	IogF03	NA	textfile	18340
2808	17	70218627	rs6501525	G	A	0.0561558677690636	0.0115587163877526	family.FamilyXIII.id.1957	TRUE	1.1838985645954e-06	inferred	IogF03	NA	textfile	18340
2809	10	102366896	rs118170811	G	A	0.151619207690709	0.0317112344233849	family.FamilyXIII.id.1957	TRUE	1.74212158436338e-06	inferred	IogF03	NA	textfile	18340
2810	4	161983944	rs13142827	C	T	-0.0632508244344176	0.0137033440568817	family.FamilyXIII.id.1957	TRUE	3.91731340847039e-06	inferred	IogF03	NA	textfile	18340
2811	4	162211872	rs12643275	T	A	-0.0550907115799737	0.0116473966307202	family.FamilyXIII.id.1957	TRUE	2.24659882080672e-06	inferred	IogF03	NA	textfile	18340
2814	21	19685992	rs1999289	T	A	-0.0637365689124177	0.0139269640117191	family.FamilyXIII.id.1957	TRUE	4.72849213668326e-06	inferred	IogF03	NA	textfile	18340
2815	1	166557202	rs482905	T	G	0.0596528438620371	0.0127170310452141	family.FamilyXIII.id.1957	TRUE	2.72160369187779e-06	inferred	IogF03	NA	textfile	18340
2817	4	161995293	rs35112465	C	A	-0.0609293417392771	0.0135095340560055	family.FamilyXIII.id.1957	TRUE	6.47972498454388e-06	inferred	IogF03	NA	textfile	18340
2820	4	161929463	rs17366206	T	G	-0.0659311579361849	0.0149211029608024	family.FamilyXIII.id.1957	TRUE	9.93185261224159e-06	inferred	IogF03	NA	textfile	18340
2828	3	88995218	rs6797051	T	C	-0.0805984489427277	0.0171364126497328	family.FamilyXIII.id.1957	TRUE	2.55934273021512e-06	inferred	IogF03	NA	textfile	18340
2831	1	39212021	rs66753613	A	G	0.0651135572776992	0.0144251250599803	family.FamilyXIII.id.1957	TRUE	6.36465426894495e-06	inferred	IogF03	NA	textfile	18340
2838	1	186914023	rs7514702	C	T	-0.0663236343092018	0.0141625620370551	family.FamilyXIII.id.1957	TRUE	2.82671805249216e-06	inferred	IogF03	NA	textfile	18340
2840	10	7906746	rs7076829	A	T	-0.0516394107477949	0.0112312885972519	family.FamilyXIII.id.1957	TRUE	4.26940536308126e-06	inferred	IogF03	NA	textfile	18340
2847	4	162155869	rs7674904	G	C	-0.050433428853527	0.0109807495839543	family.FamilyXIII.id.1957	TRUE	4.37139229194249e-06	inferred	IogF03	NA	textfile	18340
2856	4	162008958	rs36010286	C	T	-0.0590735762361026	0.0135200553750818	family.FamilyXIII.id.1957	TRUE	1.2462862396738e-05	inferred	IogF03	NA	textfile	18340
2860	19	16174657	rs10404377	A	C	-0.050318303232386	0.0111650051182397	family.FamilyXIII.id.1957	TRUE	6.58165510057205e-06	inferred	IogF03	NA	textfile	18340
2862	3	32373530	rs4293737	G	A	-0.112090616865127	0.0271304941001392	family.FamilyXIII.id.1957	TRUE	3.60347022867084e-05	inferred	IogF03	NA	textfile	18340
2863	1	65170838	rs1887048	A	G	0.0579978535745678	0.0129602056740708	family.FamilyXIII.id.1957	TRUE	7.63855663522662e-06	inferred	IogF03	NA	textfile	18340
2865	1	186894402	rs4336803	G	T	-0.0643455844758626	0.0141498828109979	family.FamilyXIII.id.1957	TRUE	5.43052855956007e-06	inferred	IogF03	NA	textfile	18340
2870	15	94105415	rs12904405	G	A	-0.0851896283396888	0.0192688432395276	family.FamilyXIII.id.1957	TRUE	9.81962798665355e-06	inferred	IogF03	NA	textfile	18340
2875	16	76559184	rs9929145	A	G	-0.12572118307041	0.0245233391126672	family.Lachnospiraceae.id.1987	TRUE	2.95032068811112e-07	inferred	SKHLuG	NA	textfile	18340
2878	6	161957425	rs11755180	G	C	-0.0492270297011294	0.0104894072966892	family.Lachnospiraceae.id.1987	TRUE	2.69197211518693e-06	inferred	SKHLuG	NA	textfile	18340
2879	9	100113683	rs35524804	C	T	-0.0607481235626668	0.0125215777532031	family.Lachnospiraceae.id.1987	TRUE	1.22546553773971e-06	inferred	SKHLuG	NA	textfile	18340
2880	7	130436459	rs11979110	C	T	-0.050092357050129	0.0105068593815124	family.Lachnospiraceae.id.1987	TRUE	1.86446296874075e-06	inferred	SKHLuG	NA	textfile	18340
2884	9	133791605	rs79086868	C	T	0.0776723435017443	0.0164472344359064	family.Lachnospiraceae.id.1987	TRUE	2.32943661792277e-06	inferred	SKHLuG	NA	textfile	18340
2887	17	80469064	rs112040820	G	A	0.0549583650396752	0.0117085639762884	family.Lachnospiraceae.id.1987	TRUE	2.68096992634875e-06	inferred	SKHLuG	NA	textfile	18340
2889	4	10245354	rs2159863	G	A	-0.058583102086782	0.0128742118802224	family.Lachnospiraceae.id.1987	TRUE	5.35383302492711e-06	inferred	SKHLuG	NA	textfile	18340
2892	9	72179847	rs11139361	C	T	0.0494462811548489	0.0110503314418487	family.Lachnospiraceae.id.1987	TRUE	7.65393172184212e-06	inferred	SKHLuG	NA	textfile	18340
2893	17	80502074	rs56077123	C	A	0.0550412416428864	0.0119506592079105	family.Lachnospiraceae.id.1987	TRUE	4.11065707877841e-06	inferred	SKHLuG	NA	textfile	18340
2894	9	99899229	rs4545208	T	C	-0.0489826052129606	0.0106445328887228	family.Lachnospiraceae.id.1987	TRUE	4.1912111775763e-06	inferred	SKHLuG	NA	textfile	18340
2897	20	36876868	rs1205443	G	A	0.0501415002260348	0.0112157194253009	family.Lachnospiraceae.id.1987	TRUE	7.79840424576238e-06	inferred	SKHLuG	NA	textfile	18340
2899	19	29408858	rs7359994	C	T	-0.0503142171916975	0.0112481702021195	family.Lachnospiraceae.id.1987	TRUE	7.70928336370281e-06	inferred	SKHLuG	NA	textfile	18340
2903	9	72201751	rs4744919	T	C	0.0487154746800767	0.0112100150473118	family.Lachnospiraceae.id.1987	TRUE	1.388258721619e-05	inferred	SKHLuG	NA	textfile	18340
2905	6	46664437	rs146660815	C	T	-0.21511389583627	0.0476777754291026	family.Lachnospiraceae.id.1987	TRUE	6.42714657115859e-06	inferred	SKHLuG	NA	textfile	18340
2907	4	186906801	rs959845	T	C	-0.0493665843600549	0.0107801264877542	family.Lachnospiraceae.id.1987	TRUE	4.66296545266558e-06	inferred	SKHLuG	NA	textfile	18340
2915	4	10183117	rs887732	G	C	-0.0588797206390436	0.0131663674705255	family.Lachnospiraceae.id.1987	TRUE	7.74989898127346e-06	inferred	SKHLuG	NA	textfile	18340
2918	2	232469722	rs13005175	G	A	0.0993482850154967	0.0218395039802159	family.Lachnospiraceae.id.1987	TRUE	5.38969705176318e-06	inferred	SKHLuG	NA	textfile	18340
2921	17	80481831	rs140737552	C	T	0.0550767318498287	0.0125082623442961	family.Lachnospiraceae.id.1987	TRUE	1.06651942657482e-05	inferred	SKHLuG	NA	textfile	18340
2925	1	214031969	rs12760724	C	A	-0.0484565886286844	0.0107933968220088	family.Lachnospiraceae.id.1987	TRUE	7.1401924731099e-06	inferred	SKHLuG	NA	textfile	18340
2927	10	103392503	rs3127230	T	C	-0.0503536673842426	0.0112200575015073	family.Lachnospiraceae.id.1987	TRUE	7.19536089025231e-06	inferred	SKHLuG	NA	textfile	18340
2928	13	38004672	rs11841382	T	G	-0.0718127973144791	0.0174619738559167	family.Lachnospiraceae.id.1987	TRUE	3.91355727456642e-05	inferred	SKHLuG	NA	textfile	18340
2929	1	18501459	rs16861661	A	G	-0.193287417633523	0.0379293233072963	family.Lactobacillaceae.id.1836	TRUE	3.46925113696841e-07	inferred	wIl76J	NA	textfile	18340
2930	19	6928017	rs921925	C	A	0.0999418997242979	0.0201687262414001	family.Lactobacillaceae.id.1836	TRUE	7.22222625839105e-07	inferred	wIl76J	NA	textfile	18340
2931	8	69010103	rs768253	G	T	-0.0792344429803437	0.017060425641088	family.Lactobacillaceae.id.1836	TRUE	3.41162828980457e-06	inferred	wIl76J	NA	textfile	18340
2934	20	54192992	rs6092149	T	A	-0.0825645635410618	0.0170282217154541	family.Lactobacillaceae.id.1836	TRUE	1.24279636837945e-06	inferred	wIl76J	NA	textfile	18340
2937	16	73890910	rs328312	A	T	0.0825290126495731	0.016822495685883	family.Lactobacillaceae.id.1836	TRUE	9.3013111729448e-07	inferred	wIl76J	NA	textfile	18340
2938	2	28903275	rs11674854	T	C	-0.0830223751333265	0.0175267430269382	family.Lactobacillaceae.id.1836	TRUE	2.17015471784458e-06	inferred	wIl76J	NA	textfile	18340
2940	1	16773387	rs820999	G	T	-0.0758290787143346	0.017015118934917	family.Lactobacillaceae.id.1836	TRUE	8.32811842777726e-06	inferred	wIl76J	NA	textfile	18340
2945	3	173151665	rs77478751	G	A	-0.219177718398756	0.0473566245370331	family.Lactobacillaceae.id.1836	TRUE	3.68790454643554e-06	inferred	wIl76J	NA	textfile	18340
2946	1	179720669	rs74599091	G	A	0.191612903589545	0.0425039311737871	family.Lactobacillaceae.id.1836	TRUE	6.54039927004931e-06	inferred	wIl76J	NA	textfile	18340
2949	6	67559323	rs9345899	G	A	-0.124041850033677	0.0278946383587882	family.Lactobacillaceae.id.1836	TRUE	8.71593199259855e-06	inferred	wIl76J	NA	textfile	18340
2951	13	23834968	rs7399658	A	G	-0.104569796030978	0.0220312142985154	family.Lactobacillaceae.id.1836	TRUE	2.07029991806251e-06	inferred	wIl76J	NA	textfile	18340
2952	2	135755629	rs1530559	A	G	0.0772453376337641	0.0176921379453296	family.Lactobacillaceae.id.1836	TRUE	1.26494595888962e-05	inferred	wIl76J	NA	textfile	18340
2955	4	109896462	rs62314653	A	C	0.17708198666443	0.0392269012148958	family.Lactobacillaceae.id.1836	TRUE	6.35263424357954e-06	inferred	wIl76J	NA	textfile	18340
2956	2	125440268	rs10202904	G	T	-0.12175357919406	0.0235356821452398	family.Methanobacteriaceae.id.121	TRUE	2.30181906393081e-07	inferred	kBPw1M	NA	textfile	18340
2959	13	41956181	rs73457410	G	A	0.215339755154532	0.0436695198888969	family.Methanobacteriaceae.id.121	TRUE	8.17584113124398e-07	inferred	kBPw1M	NA	textfile	18340
2961	3	15053083	rs6776814	C	T	-0.199565931441449	0.0411824899687208	family.Methanobacteriaceae.id.121	TRUE	1.26043567659937e-06	inferred	kBPw1M	NA	textfile	18340
2962	3	15013348	rs62241835	T	G	-0.203385442720937	0.0417930988632248	family.Methanobacteriaceae.id.121	TRUE	1.13601173571536e-06	inferred	kBPw1M	NA	textfile	18340
2966	4	104418307	rs894996	A	C	0.216999068802611	0.0449075536099716	family.Methanobacteriaceae.id.121	TRUE	1.35081030097521e-06	inferred	kBPw1M	NA	textfile	18340
2977	3	15024811	rs62240373	G	A	-0.199024599224906	0.0418668298522621	family.Methanobacteriaceae.id.121	TRUE	1.99674222631771e-06	inferred	kBPw1M	NA	textfile	18340
2982	3	15038202	rs62240380	C	T	-0.193329863422614	0.0413119250745066	family.Methanobacteriaceae.id.121	TRUE	2.872119781193e-06	inferred	kBPw1M	NA	textfile	18340
2993	2	125429006	rs11123059	A	G	-0.108365501679486	0.0234918046896108	family.Methanobacteriaceae.id.121	TRUE	3.97076697815056e-06	inferred	kBPw1M	NA	textfile	18340
2994	3	15003008	rs62241827	T	G	-0.192528028382164	0.0417421047305126	family.Methanobacteriaceae.id.121	TRUE	3.98195481055616e-06	inferred	kBPw1M	NA	textfile	18340
2997	12	21338861	rs75208022	T	C	-0.227244712937486	0.0487630010419745	family.Methanobacteriaceae.id.121	TRUE	3.15921937226453e-06	inferred	kBPw1M	NA	textfile	18340
2999	12	43701132	rs12825290	G	C	-0.216781075165176	0.0493496410834773	family.Methanobacteriaceae.id.121	TRUE	1.11921223717947e-05	inferred	kBPw1M	NA	textfile	18340
3000	5	178160975	rs56131665	A	G	0.17866118830425	0.0392979820500185	family.Methanobacteriaceae.id.121	TRUE	5.45921045022848e-06	inferred	kBPw1M	NA	textfile	18340
3001	11	89349287	rs11018665	T	A	0.111465287404527	0.025051553571632	family.Methanobacteriaceae.id.121	TRUE	8.60960306869357e-06	inferred	kBPw1M	NA	textfile	18340
3002	3	15073230	rs62240390	C	G	-0.189174845558793	0.0415572317709677	family.Methanobacteriaceae.id.121	TRUE	5.30998883720753e-06	inferred	kBPw1M	NA	textfile	18340
3004	3	2086167	rs4257531	A	G	0.16449836515477	0.0364959298154365	family.Methanobacteriaceae.id.121	TRUE	6.56555604267996e-06	inferred	kBPw1M	NA	textfile	18340
3008	19	28827760	rs6508769	C	T	0.153519130244745	0.0344518662359833	family.Methanobacteriaceae.id.121	TRUE	8.34847925008818e-06	inferred	kBPw1M	NA	textfile	18340
3009	7	10773932	rs73068003	T	G	-0.158140381350267	0.0351803171770863	family.Methanobacteriaceae.id.121	TRUE	6.95248357371477e-06	inferred	kBPw1M	NA	textfile	18340
3014	19	46439321	rs10424197	A	G	-0.111274175233849	0.0247516778637718	family.Methanobacteriaceae.id.121	TRUE	6.936703355799e-06	inferred	kBPw1M	NA	textfile	18340
3016	13	41849721	rs9532770	T	C	0.124359227770949	0.0278183272633325	family.Methanobacteriaceae.id.121	TRUE	7.80711116500044e-06	inferred	kBPw1M	NA	textfile	18340
3020	3	171947435	rs4428215	A	G	0.125609687104535	0.0230052622278044	family.Oxalobacteraceae.id.2966	TRUE	4.7602322683893e-08	inferred	1MOIzt	NA	textfile	18340
3023	3	171963967	rs4481179	C	G	0.121410685468278	0.0229976304570442	family.Oxalobacteraceae.id.2966	TRUE	1.29700033064878e-07	inferred	1MOIzt	NA	textfile	18340
3030	6	38550301	rs1569853	C	T	-0.140042786744338	0.0281703932038749	family.Oxalobacteraceae.id.2966	TRUE	6.65138389236935e-07	inferred	1MOIzt	NA	textfile	18340
3034	3	171937014	rs6445047	C	T	0.12035254263814	0.0232447820249889	family.Oxalobacteraceae.id.2966	TRUE	2.24739865445785e-07	inferred	1MOIzt	NA	textfile	18340
3047	9	87514407	rs736744	T	C	0.105641925322571	0.020064780580293	family.Oxalobacteraceae.id.2966	TRUE	1.401568232339e-07	inferred	1MOIzt	NA	textfile	18340
3052	6	38562493	rs73733942	C	T	-0.136000873480939	0.0281781756612917	family.Oxalobacteraceae.id.2966	TRUE	1.38980406379007e-06	inferred	1MOIzt	NA	textfile	18340
3056	22	37421469	rs6000536	T	C	-0.11838279747485	0.0241354845820373	family.Oxalobacteraceae.id.2966	TRUE	9.34619443352656e-07	inferred	1MOIzt	NA	textfile	18340
3060	6	38578701	rs73733958	G	T	-0.131661862737215	0.0281918741059878	family.Oxalobacteraceae.id.2966	TRUE	3.00897677559638e-06	inferred	1MOIzt	NA	textfile	18340
3064	9	87530935	rs10868238	C	T	0.0988926043390201	0.0200549002777413	family.Oxalobacteraceae.id.2966	TRUE	8.17702481613513e-07	inferred	1MOIzt	NA	textfile	18340
3066	4	189935314	rs36057338	T	G	0.181604096038468	0.039874249668665	family.Oxalobacteraceae.id.2966	TRUE	5.25302112263544e-06	inferred	1MOIzt	NA	textfile	18340
3067	6	38595857	rs56133825	T	C	-0.125456798853122	0.0281863649139575	family.Oxalobacteraceae.id.2966	TRUE	8.54813888230043e-06	inferred	1MOIzt	NA	textfile	18340
3068	13	23443627	rs7993559	A	C	0.0921059026683567	0.0201113605075958	family.Oxalobacteraceae.id.2966	TRUE	4.65432516524168e-06	inferred	1MOIzt	NA	textfile	18340
3070	9	87500772	rs10465181	T	C	0.0964078732542657	0.020012817725122	family.Oxalobacteraceae.id.2966	TRUE	1.4550921929446e-06	inferred	1MOIzt	NA	textfile	18340
3072	9	19682558	rs12002250	C	A	0.196145294582608	0.044523026499593	family.Oxalobacteraceae.id.2966	TRUE	1.05549980556438e-05	inferred	1MOIzt	NA	textfile	18340
3074	15	93941937	rs111966731	C	T	0.204031062006359	0.0445746163930363	family.Oxalobacteraceae.id.2966	TRUE	4.71032393074705e-06	inferred	1MOIzt	NA	textfile	18340
3080	9	87484613	rs4877289	G	A	0.0929556380033464	0.0196757981604085	family.Oxalobacteraceae.id.2966	TRUE	2.3083631548795e-06	inferred	1MOIzt	NA	textfile	18340
3081	11	620927	rs12360820	C	A	0.119590341460569	0.0261130411224065	family.Oxalobacteraceae.id.2966	TRUE	4.6560522983962e-06	inferred	1MOIzt	NA	textfile	18340
3083	11	610277	rs11246212	C	T	0.136070376921109	0.0291796625841315	family.Oxalobacteraceae.id.2966	TRUE	3.11341618130111e-06	inferred	1MOIzt	NA	textfile	18340
3086	4	84254259	rs12509763	G	C	-0.163319668113967	0.0360822917970829	family.Oxalobacteraceae.id.2966	TRUE	6.0022278497993e-06	inferred	1MOIzt	NA	textfile	18340
3087	12	18793583	rs561239	G	A	0.105525020325537	0.0236768736879527	family.Oxalobacteraceae.id.2966	TRUE	8.3160541454786e-06	inferred	1MOIzt	NA	textfile	18340
3088	7	1794263	rs62435498	A	C	0.181521209147343	0.0400608128767373	family.Oxalobacteraceae.id.2966	TRUE	5.86658439102747e-06	inferred	1MOIzt	NA	textfile	18340
3090	4	67427392	rs80330081	C	A	-0.187559842752175	0.0423687819393448	family.Oxalobacteraceae.id.2966	TRUE	9.56233548973691e-06	inferred	1MOIzt	NA	textfile	18340
3103	6	129224488	rs12191680	G	C	0.102213615270672	0.0197189451715606	family.Pasteurellaceae.id.3689	TRUE	2.17732804727997e-07	inferred	Q7diQK	NA	textfile	18340
3104	6	55448491	rs9382510	T	C	-0.0881865235118699	0.016996482214984	family.Pasteurellaceae.id.3689	TRUE	2.11976310644131e-07	inferred	Q7diQK	NA	textfile	18340
3107	11	9951672	rs10840326	G	C	-0.0717634001249645	0.0149229296472104	family.Pasteurellaceae.id.3689	TRUE	1.51736458424664e-06	inferred	Q7diQK	NA	textfile	18340
3108	5	26602662	rs55676407	A	G	0.134300860755026	0.0292184228055175	family.Pasteurellaceae.id.3689	TRUE	4.29761240451706e-06	inferred	Q7diQK	NA	textfile	18340
3109	10	94306385	rs76022354	T	C	0.242889666552244	0.0500406028139046	family.Pasteurellaceae.id.3689	TRUE	1.21086282547055e-06	inferred	Q7diQK	NA	textfile	18340
3110	5	26531908	rs72756943	A	G	0.139879973565161	0.0303028764036678	family.Pasteurellaceae.id.3689	TRUE	3.91089076695386e-06	inferred	Q7diQK	NA	textfile	18340
3112	9	105650242	rs78909003	C	T	-0.241159469160487	0.049837228512976	family.Pasteurellaceae.id.3689	TRUE	1.30531985034833e-06	inferred	Q7diQK	NA	textfile	18340
3113	20	57274077	rs6092684	T	A	0.0684647193210079	0.0146739871302801	family.Pasteurellaceae.id.3689	TRUE	3.07537833764944e-06	inferred	Q7diQK	NA	textfile	18340
3114	22	26891808	rs4822728	C	T	0.0685478706470683	0.0149032318952327	family.Pasteurellaceae.id.3689	TRUE	4.2344405958759e-06	inferred	Q7diQK	NA	textfile	18340
3116	11	10241871	rs7115142	A	G	-0.0678156697048561	0.0149658781023143	family.Pasteurellaceae.id.3689	TRUE	5.86072406776197e-06	inferred	Q7diQK	NA	textfile	18340
3117	12	115493337	rs35509	A	G	0.122351798637608	0.0265121064894162	family.Pasteurellaceae.id.3689	TRUE	3.9320761663314e-06	inferred	Q7diQK	NA	textfile	18340
3118	9	22718481	rs10965428	A	C	-0.119902083436527	0.0258219040333902	family.Pasteurellaceae.id.3689	TRUE	3.42679864371753e-06	inferred	Q7diQK	NA	textfile	18340
3119	20	57286061	rs7270573	G	C	-0.0682589926433053	0.0150634392168136	family.Pasteurellaceae.id.3689	TRUE	5.85844196397828e-06	inferred	Q7diQK	NA	textfile	18340
3121	17	32862601	rs16970009	G	A	0.187381473029356	0.0429571817172673	family.Pasteurellaceae.id.3689	TRUE	1.28848061695565e-05	inferred	Q7diQK	NA	textfile	18340
3123	15	73477482	rs12050685	G	A	-0.0670947871037973	0.0152389832202836	family.Pasteurellaceae.id.3689	TRUE	1.0684353738973e-05	inferred	Q7diQK	NA	textfile	18340
3124	3	97972214	rs73139353	C	A	-0.222572658441282	0.0484634279849437	family.Pasteurellaceae.id.3689	TRUE	4.37778451478283e-06	inferred	Q7diQK	NA	textfile	18340
3125	7	116918060	rs6972479	G	A	-0.0781861885571937	0.0175365600220332	family.Pasteurellaceae.id.3689	TRUE	8.25475860648653e-06	inferred	Q7diQK	NA	textfile	18340
3126	17	64535013	rs9895850	C	T	-0.176406461137779	0.0410169706854833	family.Pasteurellaceae.id.3689	TRUE	1.70169992407035e-05	inferred	Q7diQK	NA	textfile	18340
3127	16	48742489	rs111582866	A	G	-0.113957274543652	0.0256402978860107	family.Pasteurellaceae.id.3689	TRUE	8.81129597363526e-06	inferred	Q7diQK	NA	textfile	18340
3128	9	6818307	rs62568866	A	T	-0.118018252589801	0.0259206150061794	family.Pasteurellaceae.id.3689	TRUE	5.28698547980726e-06	inferred	Q7diQK	NA	textfile	18340
3130	9	105598509	rs77529231	T	C	-0.223825297175377	0.0497777186741538	family.Pasteurellaceae.id.3689	TRUE	6.90825811777988e-06	inferred	Q7diQK	NA	textfile	18340
3131	20	5412480	rs731534	G	C	-0.0986502250352421	0.0216316352020521	family.Pasteurellaceae.id.3689	TRUE	5.10414829935373e-06	inferred	Q7diQK	NA	textfile	18340
3132	16	84977389	rs9938097	C	T	-0.0710386417155028	0.0158024336808288	family.Pasteurellaceae.id.3689	TRUE	6.94314114058191e-06	inferred	Q7diQK	NA	textfile	18340
3133	8	28614217	rs35703006	T	G	0.0812654780318612	0.0164355325624311	family.Peptococcaceae.id.2024	TRUE	7.63398449449095e-07	inferred	mQrQVS	NA	textfile	18340
3135	8	3580757	rs4990837	G	A	0.0910387042878277	0.0185869475413874	family.Peptococcaceae.id.2024	TRUE	9.68214018380391e-07	inferred	mQrQVS	NA	textfile	18340
3138	10	129175962	rs150600492	C	A	0.135773842638443	0.0289756506017505	family.Peptococcaceae.id.2024	TRUE	2.78880749395027e-06	inferred	mQrQVS	NA	textfile	18340
3140	3	182984048	rs12634826	G	T	-0.0739885086579026	0.0150931241529456	family.Peptococcaceae.id.2024	TRUE	9.48014003710523e-07	inferred	mQrQVS	NA	textfile	18340
3144	2	188895743	rs12992764	G	T	0.068421260630805	0.0141136920852293	family.Peptococcaceae.id.2024	TRUE	1.24797866799398e-06	inferred	mQrQVS	NA	textfile	18340
3147	13	113561082	rs75898026	G	A	-0.0821778527056728	0.0173541419743845	family.Peptococcaceae.id.2024	TRUE	2.18682576987694e-06	inferred	mQrQVS	NA	textfile	18340
3148	9	9423378	rs117452796	G	A	-0.257982232591395	0.054956895568425	family.Peptococcaceae.id.2024	TRUE	2.67566968488705e-06	inferred	mQrQVS	NA	textfile	18340
3149	5	89252884	rs75430375	T	C	-0.147940821100389	0.0317498238128536	family.Peptococcaceae.id.2024	TRUE	3.16856346186819e-06	inferred	mQrQVS	NA	textfile	18340
3150	1	27418225	rs12144792	T	C	0.0643990308939703	0.0141245730760557	family.Peptococcaceae.id.2024	TRUE	5.13094480130152e-06	inferred	mQrQVS	NA	textfile	18340
3151	5	89272986	rs114332351	A	G	-0.135974667965927	0.0299800450849789	family.Peptococcaceae.id.2024	TRUE	5.74656025355851e-06	inferred	mQrQVS	NA	textfile	18340
3153	9	15134457	rs11787651	G	A	0.128888238993208	0.0288763875770503	family.Peptococcaceae.id.2024	TRUE	8.06513787294524e-06	inferred	mQrQVS	NA	textfile	18340
3154	10	17019559	rs61841503	A	G	0.0919658390407105	0.0161331030758454	family.Peptostreptococcaceae.id.2042	TRUE	1.1949628692239e-08	inferred	SNaZYE	NA	textfile	18340
3156	10	16999566	rs61844362	T	C	0.0807750520196074	0.0148625118238043	family.Peptostreptococcaceae.id.2042	TRUE	5.48522824860519e-08	inferred	SNaZYE	NA	textfile	18340
3158	4	171180190	rs4692811	T	C	0.0642074905388597	0.0126912731475063	family.Peptostreptococcaceae.id.2042	TRUE	4.21053639898219e-07	inferred	SNaZYE	NA	textfile	18340
3171	9	16786784	rs12377846	A	C	-0.252000425783379	0.0511627227281241	family.Peptostreptococcaceae.id.2042	TRUE	8.41580758934962e-07	inferred	SNaZYE	NA	textfile	18340
3181	10	16983075	rs7075681	G	C	0.0761934477736052	0.0148714703260517	family.Peptostreptococcaceae.id.2042	TRUE	2.99972412872385e-07	inferred	SNaZYE	NA	textfile	18340
3182	8	26726641	rs2644627	G	C	-0.0558505615636014	0.0112240017906288	family.Peptostreptococcaceae.id.2042	TRUE	6.49137774352234e-07	inferred	SNaZYE	NA	textfile	18340
3184	22	37976422	rs59987323	T	C	-0.0537078319049977	0.0114430082104273	family.Peptostreptococcaceae.id.2042	TRUE	2.68561626627941e-06	inferred	SNaZYE	NA	textfile	18340
3189	13	77351196	rs9573937	G	A	-0.0693636881054151	0.0142907395844798	family.Peptostreptococcaceae.id.2042	TRUE	1.21147982090205e-06	inferred	SNaZYE	NA	textfile	18340
3191	13	77338074	rs9573934	T	C	-0.068718902920126	0.0141532822544812	family.Peptostreptococcaceae.id.2042	TRUE	1.20184410247235e-06	inferred	SNaZYE	NA	textfile	18340
3193	18	65324280	rs75819860	A	T	0.126263781396613	0.0268382811618636	family.Peptostreptococcaceae.id.2042	TRUE	2.5434540824333e-06	inferred	SNaZYE	NA	textfile	18340
3195	7	46710977	rs117020988	T	C	0.182411121663598	0.0372126252374271	family.Peptostreptococcaceae.id.2042	TRUE	9.4932932176293e-07	inferred	SNaZYE	NA	textfile	18340
3196	3	151781175	rs1520207	T	C	0.0525658347602802	0.0112476082897817	family.Peptostreptococcaceae.id.2042	TRUE	2.96092083255339e-06	inferred	SNaZYE	NA	textfile	18340
3199	3	151754930	rs1098907	A	T	0.0520183714253715	0.0112540293581842	family.Peptostreptococcaceae.id.2042	TRUE	3.79692179582615e-06	inferred	SNaZYE	NA	textfile	18340
3200	7	44312824	rs76982728	C	T	0.124202832194052	0.0266923245213398	family.Peptostreptococcaceae.id.2042	TRUE	3.26935397649849e-06	inferred	SNaZYE	NA	textfile	18340
3202	4	171199439	rs57768785	G	A	0.0576111174203805	0.012448518465923	family.Peptostreptococcaceae.id.2042	TRUE	3.6930366324454e-06	inferred	SNaZYE	NA	textfile	18340
3204	13	77368132	rs17747079	A	G	-0.0657847466408557	0.0140039791473185	family.Peptostreptococcaceae.id.2042	TRUE	2.63268130072104e-06	inferred	SNaZYE	NA	textfile	18340
3207	19	17414138	rs12986312	G	T	0.0571818479494715	0.0125947197859301	family.Peptostreptococcaceae.id.2042	TRUE	5.62156841831739e-06	inferred	SNaZYE	NA	textfile	18340
3217	4	14324623	rs10805326	A	G	0.0566637004071818	0.0122759843754908	family.Peptostreptococcaceae.id.2042	TRUE	3.91551399324791e-06	inferred	SNaZYE	NA	textfile	18340
3219	2	67823472	rs12993096	C	T	-0.056829900861224	0.0128174272956342	family.Peptostreptococcaceae.id.2042	TRUE	9.25867989027586e-06	inferred	SNaZYE	NA	textfile	18340
3225	17	38216487	rs1467258	A	G	0.0725839764809491	0.016232118462693	family.Peptostreptococcaceae.id.2042	TRUE	7.76267981245119e-06	inferred	SNaZYE	NA	textfile	18340
3226	16	89246670	rs59865771	T	C	-0.0573763948898904	0.01271920718677	family.Peptostreptococcaceae.id.2042	TRUE	6.45214945577389e-06	inferred	SNaZYE	NA	textfile	18340
3227	7	46740334	rs76762387	G	T	0.175280832361683	0.0372882380718181	family.Peptostreptococcaceae.id.2042	TRUE	2.59270783720995e-06	inferred	SNaZYE	NA	textfile	18340
3228	10	14650535	rs77540684	G	T	0.106725055025388	0.0245637514452057	family.Peptostreptococcaceae.id.2042	TRUE	1.39390520845066e-05	inferred	SNaZYE	NA	textfile	18340
3230	2	67852836	rs6721459	G	A	0.050982344011679	0.0111975118385996	family.Peptostreptococcaceae.id.2042	TRUE	5.28846423844439e-06	inferred	SNaZYE	NA	textfile	18340
3231	13	77325365	rs11149051	C	T	-0.0653544114279105	0.0143141935197892	family.Peptostreptococcaceae.id.2042	TRUE	4.97814037566917e-06	inferred	SNaZYE	NA	textfile	18340
3233	4	14343003	rs4698733	T	C	0.0545434664148004	0.0121491670760738	family.Peptostreptococcaceae.id.2042	TRUE	7.1396593352725e-06	inferred	SNaZYE	NA	textfile	18340
3236	7	46722327	rs117127341	C	T	0.15812738073373	0.0349943855670701	family.Peptostreptococcaceae.id.2042	TRUE	6.22351717408214e-06	inferred	SNaZYE	NA	textfile	18340
3239	9	2233969	rs10119172	G	C	-0.0737324059921363	0.014258992688359	family.Porphyromonadaceae.id.943	TRUE	2.32918447211431e-07	inferred	5XQeUV	NA	textfile	18340
3240	9	2217340	rs60884758	T	C	-0.0705762411299985	0.0139390225142896	family.Porphyromonadaceae.id.943	TRUE	4.12248636899059e-07	inferred	5XQeUV	NA	textfile	18340
3247	9	2206297	rs10965204	G	A	-0.0642227924836621	0.0132336180827421	family.Porphyromonadaceae.id.943	TRUE	1.21605654562934e-06	inferred	5XQeUV	NA	textfile	18340
3249	3	62035586	rs17065783	G	A	-0.059132993747896	0.0122235150488895	family.Porphyromonadaceae.id.943	TRUE	1.31388300574326e-06	inferred	5XQeUV	NA	textfile	18340
3254	7	69037529	rs1029811	G	T	0.0673309969415822	0.0145461699591776	family.Porphyromonadaceae.id.943	TRUE	3.67829163848123e-06	inferred	5XQeUV	NA	textfile	18340
3255	7	69251692	rs6953849	G	A	0.071814890693422	0.0150724268262847	family.Porphyromonadaceae.id.943	TRUE	1.89178489669204e-06	inferred	5XQeUV	NA	textfile	18340
3256	9	138076081	rs10858364	T	G	0.0553159862566266	0.0120849921141003	family.Porphyromonadaceae.id.943	TRUE	4.71136480892395e-06	inferred	5XQeUV	NA	textfile	18340
3257	7	69048815	rs2851493	G	T	0.0661170837422893	0.0145466746762477	family.Porphyromonadaceae.id.943	TRUE	5.48913921088782e-06	inferred	5XQeUV	NA	textfile	18340
3258	13	23528685	rs9580476	T	C	-0.110348796357264	0.0243845688798036	family.Porphyromonadaceae.id.943	TRUE	6.02946108531796e-06	inferred	5XQeUV	NA	textfile	18340
3259	7	69402376	rs13221186	G	C	0.0880731195521267	0.0186548381782723	family.Porphyromonadaceae.id.943	TRUE	2.34463584543792e-06	inferred	5XQeUV	NA	textfile	18340
3262	7	69240249	rs17140890	T	C	0.0706213906041469	0.0150690016353058	family.Porphyromonadaceae.id.943	TRUE	2.77870486587257e-06	inferred	5XQeUV	NA	textfile	18340
3264	3	189854046	rs3111851	G	C	0.0581896145978786	0.0121147145760472	family.Porphyromonadaceae.id.943	TRUE	1.56135765294297e-06	inferred	5XQeUV	NA	textfile	18340
3267	7	69264273	rs34701787	C	T	0.0787769005424567	0.0170446299262786	family.Porphyromonadaceae.id.943	TRUE	3.80421464732573e-06	inferred	5XQeUV	NA	textfile	18340
3272	1	240929774	rs35961441	C	A	0.091525668808807	0.0207305673556493	family.Porphyromonadaceae.id.943	TRUE	1.01005171755847e-05	inferred	5XQeUV	NA	textfile	18340
3274	3	191572365	rs115602804	A	G	0.0954653909229281	0.0218060574636563	family.Porphyromonadaceae.id.943	TRUE	1.19811871949655e-05	inferred	5XQeUV	NA	textfile	18340
3279	7	69745333	rs12698889	G	A	0.0748429428486585	0.0166928575920454	family.Porphyromonadaceae.id.943	TRUE	7.34179650471695e-06	inferred	5XQeUV	NA	textfile	18340
3280	17	63750903	rs35233670	C	T	-0.0473575605409452	0.0106019564265726	family.Porphyromonadaceae.id.943	TRUE	7.93723480823212e-06	inferred	5XQeUV	NA	textfile	18340
3281	7	69613866	rs12698860	G	A	0.0771826394850884	0.0170205754338872	family.Porphyromonadaceae.id.943	TRUE	5.76944738603082e-06	inferred	5XQeUV	NA	textfile	18340
3283	4	149855035	rs28868966	C	T	-0.0526880785372745	0.0117490989512561	family.Porphyromonadaceae.id.943	TRUE	7.31071537334998e-06	inferred	5XQeUV	NA	textfile	18340
3285	7	69598198	rs7788868	G	A	0.0757284410671811	0.0169644568508101	family.Porphyromonadaceae.id.943	TRUE	8.0463369372466e-06	inferred	5XQeUV	NA	textfile	18340
3287	14	63386516	rs1980561	G	A	-0.0485288955203291	0.0109283774988611	family.Porphyromonadaceae.id.943	TRUE	8.96953448527669e-06	inferred	5XQeUV	NA	textfile	18340
3292	18	63018983	rs9958960	A	G	-0.0914806576592586	0.0173611300103453	family.Prevotellaceae.id.960	TRUE	1.3695980283084e-07	inferred	dr8cWw	NA	textfile	18340
3293	2	118910912	rs4493272	C	T	-0.0604992121106673	0.0118027291675366	family.Prevotellaceae.id.960	TRUE	2.96172677681559e-07	inferred	dr8cWw	NA	textfile	18340
3295	18	63006580	rs9952932	C	T	-0.0884172902675605	0.0172630915395785	family.Prevotellaceae.id.960	TRUE	3.02708298438243e-07	inferred	dr8cWw	NA	textfile	18340
3299	1	111161677	rs3860225	G	A	0.0839360256982614	0.0167936054525328	family.Prevotellaceae.id.960	TRUE	5.78996346348245e-07	inferred	dr8cWw	NA	textfile	18340
3300	14	33706908	rs912860	A	G	-0.229046146901247	0.0483124182490081	family.Prevotellaceae.id.960	TRUE	2.12731739356509e-06	inferred	dr8cWw	NA	textfile	18340
3302	2	118922722	rs12612711	G	A	-0.0581549422486539	0.0118075677292687	family.Prevotellaceae.id.960	TRUE	8.42628105599406e-07	inferred	dr8cWw	NA	textfile	18340
3303	1	210681370	rs12118202	C	T	-0.075198589025299	0.0147265151490898	family.Prevotellaceae.id.960	TRUE	3.28458986404012e-07	inferred	dr8cWw	NA	textfile	18340
3308	20	9771109	rs2206482	G	T	-0.0569105111439779	0.0117486486167919	family.Prevotellaceae.id.960	TRUE	1.27247809505121e-06	inferred	dr8cWw	NA	textfile	18340
3309	13	105075823	rs9586501	A	G	0.0592681131046509	0.0127329329221034	family.Prevotellaceae.id.960	TRUE	3.24436660456196e-06	inferred	dr8cWw	NA	textfile	18340
3315	1	99470269	rs12057990	T	C	0.0589878456984706	0.0132268337057278	family.Prevotellaceae.id.960	TRUE	8.20705335286706e-06	inferred	dr8cWw	NA	textfile	18340
3316	3	170126707	rs148376875	G	T	0.0845150204194928	0.017916322438479	family.Prevotellaceae.id.960	TRUE	2.39103151879478e-06	inferred	dr8cWw	NA	textfile	18340
3318	3	4864877	rs4685827	C	T	-0.0679529004474914	0.0145407160596826	family.Prevotellaceae.id.960	TRUE	2.96420958715864e-06	inferred	dr8cWw	NA	textfile	18340
3321	14	78643095	rs10131942	G	C	0.0701212235703022	0.0158326212722784	family.Prevotellaceae.id.960	TRUE	9.47113950837708e-06	inferred	dr8cWw	NA	textfile	18340
3322	5	180283881	rs34660375	G	A	-0.0805893918268186	0.0178291297902308	family.Prevotellaceae.id.960	TRUE	6.18113732696017e-06	inferred	dr8cWw	NA	textfile	18340
3323	19	17460999	rs7252711	G	A	-0.0740875711094874	0.0161925752328587	family.Prevotellaceae.id.960	TRUE	4.75302214810268e-06	inferred	dr8cWw	NA	textfile	18340
3324	8	23714609	rs3758087	C	T	0.0564199237416717	0.0124655081554637	family.Prevotellaceae.id.960	TRUE	6.00870069988914e-06	inferred	dr8cWw	NA	textfile	18340
3326	20	9784204	rs926496	T	C	-0.0530522669232517	0.0117244877090065	family.Prevotellaceae.id.960	TRUE	6.04208409125034e-06	inferred	dr8cWw	NA	textfile	18340
3328	11	119712522	rs34071565	A	T	-0.156699930812491	0.034788228864033	family.Prevotellaceae.id.960	TRUE	6.65622383849307e-06	inferred	dr8cWw	NA	textfile	18340
3329	3	71801830	rs13069367	C	A	-0.0539767966072784	0.0119687331180552	family.Prevotellaceae.id.960	TRUE	6.48835589931728e-06	inferred	dr8cWw	NA	textfile	18340
3330	3	71824151	rs2322142	C	T	-0.0598325516108006	0.0132962843406662	family.Prevotellaceae.id.960	TRUE	6.79709656600584e-06	inferred	dr8cWw	NA	textfile	18340
3336	1	210667097	rs12143482	C	T	-0.0756774886687729	0.0160051317019932	family.Prevotellaceae.id.960	TRUE	2.26377928512418e-06	inferred	dr8cWw	NA	textfile	18340
3337	12	21404832	rs7975087	A	C	-0.0601447787233763	0.0135454059860945	family.Prevotellaceae.id.960	TRUE	8.98609133298089e-06	inferred	dr8cWw	NA	textfile	18340
3338	3	32408916	rs2278540	A	G	0.0554249154411354	0.0123264693656438	family.Prevotellaceae.id.960	TRUE	6.91089547036463e-06	inferred	dr8cWw	NA	textfile	18340
3344	3	170063227	rs75982374	A	G	0.0802415923131621	0.0180381343765371	family.Prevotellaceae.id.960	TRUE	8.64954481986084e-06	inferred	dr8cWw	NA	textfile	18340
3345	3	13726736	rs9813022	G	A	-0.084244389646639	0.0163583235596936	family.Rhodospirillaceae.id.2717	TRUE	2.6056939356172e-07	inferred	Duz7Tq	NA	textfile	18340
3346	2	225633812	rs3754624	T	C	0.0971389204244847	0.0200064035753883	family.Rhodospirillaceae.id.2717	TRUE	1.20149170946749e-06	inferred	Duz7Tq	NA	textfile	18340
3347	3	84471266	rs55876211	T	C	-0.0911850562572209	0.0196395209185543	family.Rhodospirillaceae.id.2717	TRUE	3.43491288682637e-06	inferred	Duz7Tq	NA	textfile	18340
3348	2	169033340	rs76784716	G	A	0.136049346891803	0.0285767454730452	family.Rhodospirillaceae.id.2717	TRUE	1.92787712385453e-06	inferred	Duz7Tq	NA	textfile	18340
3349	3	84482783	rs56752332	G	T	-0.0901009076570463	0.0196268492523094	family.Rhodospirillaceae.id.2717	TRUE	4.41769381576854e-06	inferred	Duz7Tq	NA	textfile	18340
3352	10	2670553	rs4278423	C	T	0.107529261894021	0.0235724944744062	family.Rhodospirillaceae.id.2717	TRUE	5.07553270846356e-06	inferred	Duz7Tq	NA	textfile	18340
3353	2	169051157	rs16855101	T	C	0.119408556492601	0.0250470794736883	family.Rhodospirillaceae.id.2717	TRUE	1.86651482212156e-06	inferred	Duz7Tq	NA	textfile	18340
3357	2	169071190	rs77497586	G	T	0.133045765548818	0.0285814617575077	family.Rhodospirillaceae.id.2717	TRUE	3.2403236702881e-06	inferred	Duz7Tq	NA	textfile	18340
3358	3	84461043	rs4266206	G	A	-0.0884642061214656	0.0196287473563851	family.Rhodospirillaceae.id.2717	TRUE	6.57910157083548e-06	inferred	Duz7Tq	NA	textfile	18340
3359	3	84335349	rs62255666	G	A	-0.0818398857540736	0.0179077115628762	family.Rhodospirillaceae.id.2717	TRUE	4.87510620801071e-06	inferred	Duz7Tq	NA	textfile	18340
3360	10	113419797	rs11591293	T	G	0.0743183848921813	0.0158724091963691	family.Rhodospirillaceae.id.2717	TRUE	2.837608465291e-06	inferred	Duz7Tq	NA	textfile	18340
3362	10	113497648	rs7098347	A	G	0.0732010822845034	0.0158124011150217	family.Rhodospirillaceae.id.2717	TRUE	3.66821688316295e-06	inferred	Duz7Tq	NA	textfile	18340
3363	4	134192918	rs74354280	T	C	-0.0911895669685689	0.0204906900649164	family.Rhodospirillaceae.id.2717	TRUE	8.57533617733927e-06	inferred	Duz7Tq	NA	textfile	18340
3368	8	131949033	rs56250014	T	A	0.1154167146041	0.0256946816442419	family.Rhodospirillaceae.id.2717	TRUE	7.06063880756236e-06	inferred	Duz7Tq	NA	textfile	18340
3370	5	119372737	rs1035406	A	G	-0.113540051983377	0.0250862663363438	family.Rhodospirillaceae.id.2717	TRUE	6.01149930889376e-06	inferred	Duz7Tq	NA	textfile	18340
3372	1	92206218	rs72714493	G	A	0.0816858301124391	0.0180791318363985	family.Rhodospirillaceae.id.2717	TRUE	6.23562134278334e-06	inferred	Duz7Tq	NA	textfile	18340
3374	4	134248015	rs77304857	A	C	-0.0997180531742585	0.0224457295232137	family.Rhodospirillaceae.id.2717	TRUE	8.88662423222601e-06	inferred	Duz7Tq	NA	textfile	18340
3384	19	28641647	rs12977163	C	G	0.0730951499543621	0.0163490616101693	family.Rhodospirillaceae.id.2717	TRUE	7.7888209740997e-06	inferred	Duz7Tq	NA	textfile	18340
3385	5	27940068	rs2162883	T	C	0.0876269724024037	0.0194985992323972	family.Rhodospirillaceae.id.2717	TRUE	6.98931233749313e-06	inferred	Duz7Tq	NA	textfile	18340
3399	10	113435151	rs35982688	T	C	0.0721479885961932	0.0158661166942491	family.Rhodospirillaceae.id.2717	TRUE	5.43385788807055e-06	inferred	Duz7Tq	NA	textfile	18340
3400	4	134259397	rs1593368	T	C	-0.0984249477034424	0.0224386199762929	family.Rhodospirillaceae.id.2717	TRUE	1.15237742704004e-05	inferred	Duz7Tq	NA	textfile	18340
3407	16	88554243	rs13336560	T	C	-0.0701718641094793	0.0158061299336448	family.Rhodospirillaceae.id.2717	TRUE	9.01535310571336e-06	inferred	Duz7Tq	NA	textfile	18340
3408	22	27173098	rs4822789	C	G	0.0734320749423401	0.0160521202978377	family.Rhodospirillaceae.id.2717	TRUE	4.77124226365537e-06	inferred	Duz7Tq	NA	textfile	18340
3410	10	113372140	rs12772311	T	C	0.0716323987692617	0.0158685136189796	family.Rhodospirillaceae.id.2717	TRUE	6.35797560419696e-06	inferred	Duz7Tq	NA	textfile	18340
3415	1	78619512	rs6679026	C	T	0.111983835845341	0.0251088152013979	family.Rhodospirillaceae.id.2717	TRUE	8.19821959871633e-06	inferred	Duz7Tq	NA	textfile	18340
3418	3	13695824	rs6790948	T	C	-0.128679461996843	0.028850680301285	family.Rhodospirillaceae.id.2717	TRUE	8.18877372121778e-06	inferred	Duz7Tq	NA	textfile	18340
3423	10	113404871	rs2095588	T	C	0.0700073321447361	0.0158783105700882	family.Rhodospirillaceae.id.2717	TRUE	1.03853227359864e-05	inferred	Duz7Tq	NA	textfile	18340
3425	6	89268715	rs1923415	G	A	-0.099923761192362	0.0227325854215774	family.Rhodospirillaceae.id.2717	TRUE	1.10458049432375e-05	inferred	Duz7Tq	NA	textfile	18340
3426	10	113383445	rs71481160	C	T	0.0700891150935345	0.0159029481054196	family.Rhodospirillaceae.id.2717	TRUE	1.04665595092535e-05	inferred	Duz7Tq	NA	textfile	18340
3427	13	38044689	rs9603208	T	G	0.0821173072257795	0.0159595643105462	family.Rikenellaceae.id.967	TRUE	2.67043617032611e-07	inferred	d44Jf1	NA	textfile	18340
3429	13	38057357	rs1107244	A	G	0.0874428319025199	0.0170521972403763	family.Rikenellaceae.id.967	TRUE	2.9291265015203e-07	inferred	d44Jf1	NA	textfile	18340
3484	11	95304834	rs1939881	A	G	-0.105589493993381	0.0206212717877349	family.Rikenellaceae.id.967	TRUE	3.04862078246168e-07	inferred	d44Jf1	NA	textfile	18340
3486	1	19790706	rs67705352	G	T	-0.0549687931588528	0.0110533795615605	family.Rikenellaceae.id.967	TRUE	6.59143021249194e-07	inferred	d44Jf1	NA	textfile	18340
3493	13	38034596	rs1322804	T	G	0.0788332867963827	0.0159694090312467	family.Rikenellaceae.id.967	TRUE	7.95294026183423e-07	inferred	d44Jf1	NA	textfile	18340
3494	15	71658642	rs4264350	C	T	-0.0526392866736254	0.0108554886462889	family.Rikenellaceae.id.967	TRUE	1.24026536985104e-06	inferred	d44Jf1	NA	textfile	18340
3498	9	14158854	rs62532512	A	C	-0.0504256662570447	0.0107399237787437	family.Rikenellaceae.id.967	TRUE	2.66397428791267e-06	inferred	d44Jf1	NA	textfile	18340
3500	7	135778919	rs67281112	C	G	0.0635813519090281	0.0137451232801783	family.Rikenellaceae.id.967	TRUE	3.73265221892008e-06	inferred	d44Jf1	NA	textfile	18340
3502	15	71678547	rs2044028	C	G	-0.0498103586055012	0.0107457677243268	family.Rikenellaceae.id.967	TRUE	3.56339783457559e-06	inferred	d44Jf1	NA	textfile	18340
3503	4	187842232	rs6837275	G	A	0.0570354884419201	0.0118869936060502	family.Rikenellaceae.id.967	TRUE	1.60143884406867e-06	inferred	d44Jf1	NA	textfile	18340
3508	13	22867356	rs9578457	A	G	-0.141478496200212	0.0315847930109693	family.Rikenellaceae.id.967	TRUE	7.48800810178958e-06	inferred	d44Jf1	NA	textfile	18340
3509	21	32496710	rs2833282	A	G	0.0711137152868577	0.0156966135594529	family.Rikenellaceae.id.967	TRUE	5.88405716544338e-06	inferred	d44Jf1	NA	textfile	18340
3510	4	12159480	rs4306975	G	T	0.0532958011822039	0.0117357341875139	family.Rikenellaceae.id.967	TRUE	5.59013681822839e-06	inferred	d44Jf1	NA	textfile	18340
3511	11	95315342	rs34733323	G	A	-0.099703316302869	0.0206975806890243	family.Rikenellaceae.id.967	TRUE	1.4562443354531e-06	inferred	d44Jf1	NA	textfile	18340
3512	14	21548634	rs77885767	T	C	-0.156209293105529	0.0336481807573774	family.Rikenellaceae.id.967	TRUE	3.44336833848649e-06	inferred	d44Jf1	NA	textfile	18340
3513	18	4069710	rs59663348	A	G	0.057091499140003	0.0125047540800286	family.Rikenellaceae.id.967	TRUE	4.98106828444978e-06	inferred	d44Jf1	NA	textfile	18340
3514	21	40580258	rs8130320	G	A	-0.0489239622940869	0.0106843353108073	family.Rikenellaceae.id.967	TRUE	4.67122493239604e-06	inferred	d44Jf1	NA	textfile	18340
3515	14	90270821	rs74474130	G	T	0.137747170972312	0.029568753191624	family.Rikenellaceae.id.967	TRUE	3.18462470304399e-06	inferred	d44Jf1	NA	textfile	18340
3516	18	10338470	rs7242694	T	C	-0.0618674321631339	0.013488231195542	family.Rikenellaceae.id.967	TRUE	4.50153256085624e-06	inferred	d44Jf1	NA	textfile	18340
3517	21	28515912	rs36021379	G	A	-0.0656005008226125	0.0144902746209565	family.Rikenellaceae.id.967	TRUE	5.97678381388007e-06	inferred	d44Jf1	NA	textfile	18340
3518	9	86052655	rs10217435	T	C	-0.0883756108074033	0.0197506484480263	family.Rikenellaceae.id.967	TRUE	7.65661153495262e-06	inferred	d44Jf1	NA	textfile	18340
3521	21	40564885	rs2836934	A	C	-0.0484866798171446	0.0106854389688637	family.Rikenellaceae.id.967	TRUE	5.68871495912861e-06	inferred	d44Jf1	NA	textfile	18340
3522	8	99188924	rs2447496	A	G	-0.0549203085864701	0.0121904334269763	family.Rikenellaceae.id.967	TRUE	6.63112809861609e-06	inferred	d44Jf1	NA	textfile	18340
3523	8	144441740	rs35909684	C	A	-0.0850180999295932	0.0191538899968792	family.Rikenellaceae.id.967	TRUE	9.05098231657079e-06	inferred	d44Jf1	NA	textfile	18340
3524	16	85396629	rs4783173	G	C	0.0481514370118163	0.011000589165762	family.Rikenellaceae.id.967	TRUE	1.20230793035078e-05	inferred	d44Jf1	NA	textfile	18340
3528	13	38004672	rs11841382	T	G	0.0795924512968148	0.017891517313855	family.Rikenellaceae.id.967	TRUE	8.64262441906152e-06	inferred	d44Jf1	NA	textfile	18340
3529	8	134444155	rs7832304	G	T	-0.0724262037268629	0.0160629971182296	family.Rikenellaceae.id.967	TRUE	6.51692781034306e-06	inferred	d44Jf1	NA	textfile	18340
3530	13	38020035	rs7994129	G	A	0.0751767510820903	0.0165351741582864	family.Rikenellaceae.id.967	TRUE	5.45519222100953e-06	inferred	d44Jf1	NA	textfile	18340
3534	8	144428720	rs2450745	C	A	-0.0792366664343891	0.0184107588694169	family.Rikenellaceae.id.967	TRUE	1.6787502005902e-05	inferred	d44Jf1	NA	textfile	18340
3540	11	17589129	rs10832801	C	A	-0.0534763243320472	0.0122666276274418	family.Rikenellaceae.id.967	TRUE	1.30361838471411e-05	inferred	d44Jf1	NA	textfile	18340
3541	6	100244667	rs9389714	T	C	-0.063684111952452	0.0143415616609612	family.Rikenellaceae.id.967	TRUE	8.97382576180544e-06	inferred	d44Jf1	NA	textfile	18340
3543	2	174257127	rs6744030	T	C	0.0696746564565074	0.0157102962380671	family.Rikenellaceae.id.967	TRUE	9.20860922203721e-06	inferred	d44Jf1	NA	textfile	18340
3545	12	47215359	rs117677831	A	G	0.0984657337937902	0.018889733204845	family.Ruminococcaceae.id.2050	TRUE	1.86153107579557e-07	inferred	IEC3zK	NA	textfile	18340
3546	12	47384118	rs55793120	C	T	0.138220105340871	0.0266152098510359	family.Ruminococcaceae.id.2050	TRUE	2.0662656439289e-07	inferred	IEC3zK	NA	textfile	18340
3547	2	218216801	rs2113833	C	T	0.169146232531439	0.0355009354657934	family.Ruminococcaceae.id.2050	TRUE	1.89268958520853e-06	inferred	IEC3zK	NA	textfile	18340
3549	1	61425267	rs17376049	C	T	0.0848533609968184	0.0172113786775621	family.Ruminococcaceae.id.2050	TRUE	8.21987073471867e-07	inferred	IEC3zK	NA	textfile	18340
3551	9	2801371	rs56199908	C	T	-0.199326846331088	0.0410444343615596	family.Ruminococcaceae.id.2050	TRUE	1.19558876916698e-06	inferred	IEC3zK	NA	textfile	18340
3557	8	69732887	rs10093275	T	C	0.0534594849535929	0.0116769609740817	family.Ruminococcaceae.id.2050	TRUE	4.6898990845316e-06	inferred	IEC3zK	NA	textfile	18340
3560	1	24473669	rs76724913	G	T	0.090105291596104	0.0203104370590461	family.Ruminococcaceae.id.2050	TRUE	9.14743647033948e-06	inferred	IEC3zK	NA	textfile	18340
3561	12	47282931	rs138850552	C	T	0.102461472125362	0.0230653876138544	family.Ruminococcaceae.id.2050	TRUE	8.90364255471979e-06	inferred	IEC3zK	NA	textfile	18340
3562	1	107661606	rs1612733	C	T	0.108708366889282	0.0238005986085142	family.Ruminococcaceae.id.2050	TRUE	4.93661460100122e-06	inferred	IEC3zK	NA	textfile	18340
3563	20	58278102	rs2426816	A	T	-0.0480151859179449	0.0106011214274488	family.Ruminococcaceae.id.2050	TRUE	5.9191928965439e-06	inferred	IEC3zK	NA	textfile	18340
3565	1	147744468	rs3009418	A	C	0.0927606817097305	0.0210123148891037	family.Ruminococcaceae.id.2050	TRUE	1.01203243112053e-05	inferred	IEC3zK	NA	textfile	18340
3566	2	29829167	rs10166469	C	T	-0.0533360342664296	0.0120209132786695	family.Ruminococcaceae.id.2050	TRUE	9.12480072484677e-06	inferred	IEC3zK	NA	textfile	18340
3567	8	4555684	rs1158100	G	A	-0.0490538978219157	0.0109864761639963	family.Ruminococcaceae.id.2050	TRUE	8.00932043691504e-06	inferred	IEC3zK	NA	textfile	18340
3568	11	116485496	rs499272	C	G	0.0706431255460515	0.0160459972824223	family.Ruminococcaceae.id.2050	TRUE	1.06991450346131e-05	inferred	IEC3zK	NA	textfile	18340
3569	12	100584014	rs11110281	C	T	-0.13055405909808	0.0225942975369799	family.Streptococcaceae.id.1850	TRUE	7.55101994271257e-09	inferred	U9B4i7	NA	textfile	18340
3576	12	100560416	rs11110268	T	C	-0.12795860362173	0.0225587246387989	family.Streptococcaceae.id.1850	TRUE	1.40938561098251e-08	inferred	U9B4i7	NA	textfile	18340
3577	12	100598625	rs78843973	C	T	-0.126411444702174	0.0225567346728276	family.Streptococcaceae.id.1850	TRUE	2.09272982755913e-08	inferred	U9B4i7	NA	textfile	18340
3584	12	100487095	rs7294396	C	G	-0.120436709902054	0.0216243055316832	family.Streptococcaceae.id.1850	TRUE	2.55461881619094e-08	inferred	U9B4i7	NA	textfile	18340
3587	12	100477080	rs74348118	T	C	-0.12404599486384	0.0222436097174955	family.Streptococcaceae.id.1850	TRUE	2.45120479884491e-08	inferred	U9B4i7	NA	textfile	18340
3591	12	100572493	rs17030023	A	T	-0.124262429556135	0.0223892367977693	family.Streptococcaceae.id.1850	TRUE	2.85511607686439e-08	inferred	U9B4i7	NA	textfile	18340
3592	12	100350616	rs7313123	T	C	-0.110190995745605	0.0200380042156458	family.Streptococcaceae.id.1850	TRUE	3.8173388109577e-08	inferred	U9B4i7	NA	textfile	18340
3595	12	100336946	rs11110145	A	T	-0.110937915825064	0.0201662344420598	family.Streptococcaceae.id.1850	TRUE	3.77275831872077e-08	inferred	U9B4i7	NA	textfile	18340
3596	12	100460986	rs11522881	C	T	-0.123666506922759	0.0224069242290551	family.Streptococcaceae.id.1850	TRUE	3.4070120361036e-08	inferred	U9B4i7	NA	textfile	18340
3597	12	100549841	rs4374023	G	A	-0.123013962238217	0.022305218831314	family.Streptococcaceae.id.1850	TRUE	3.48719470868258e-08	inferred	U9B4i7	NA	textfile	18340
3600	12	100392565	rs116878826	T	C	-0.123527630326677	0.0223289751467611	family.Streptococcaceae.id.1850	TRUE	3.16297660423229e-08	inferred	U9B4i7	NA	textfile	18340
3602	12	100529938	rs12372388	G	A	-0.122061567848778	0.0222711364791075	family.Streptococcaceae.id.1850	TRUE	4.23630165023977e-08	inferred	U9B4i7	NA	textfile	18340
3608	12	100442373	rs12367656	T	C	-0.122103413606486	0.0224255028364244	family.Streptococcaceae.id.1850	TRUE	5.18501702245393e-08	inferred	U9B4i7	NA	textfile	18340
3613	12	100500818	rs57062458	C	T	-0.114893375425729	0.0213943783704381	family.Streptococcaceae.id.1850	TRUE	7.86231833974931e-08	inferred	U9B4i7	NA	textfile	18340
3619	12	100315857	rs12370204	C	T	-0.108248649781421	0.0202228634119316	family.Streptococcaceae.id.1850	TRUE	8.66105025985115e-08	inferred	U9B4i7	NA	textfile	18340
3620	12	100369625	rs115024257	G	A	-0.107871487168109	0.0202209020059274	family.Streptococcaceae.id.1850	TRUE	9.57276609470412e-08	inferred	U9B4i7	NA	textfile	18340
3622	12	100514027	rs116172730	G	A	-0.11986142840029	0.0222562894300084	family.Streptococcaceae.id.1850	TRUE	7.22402561874766e-08	inferred	U9B4i7	NA	textfile	18340
3625	12	100429535	rs11110204	A	G	-0.119971294427326	0.0224376575839958	family.Streptococcaceae.id.1850	TRUE	8.94870032254117e-08	inferred	U9B4i7	NA	textfile	18340
3630	12	100302337	rs11110118	C	T	-0.10608189349513	0.0201694431621788	family.Streptococcaceae.id.1850	TRUE	1.44420091002942e-07	inferred	U9B4i7	NA	textfile	18340
3638	12	100417973	rs11110198	G	A	-0.105282033712088	0.020202523505455	family.Streptococcaceae.id.1850	TRUE	1.87490757094949e-07	inferred	U9B4i7	NA	textfile	18340
3649	8	10143164	rs2952251	G	A	-0.0639297545298712	0.0126524641105055	family.Streptococcaceae.id.1850	TRUE	4.35490793648772e-07	inferred	U9B4i7	NA	textfile	18340
3659	12	100285805	rs11110091	G	A	-0.102471001416858	0.0202194055351454	family.Streptococcaceae.id.1850	TRUE	4.02116191103617e-07	inferred	U9B4i7	NA	textfile	18340
3660	12	100403186	rs11110184	A	G	-0.10270084888551	0.020084841870722	family.Streptococcaceae.id.1850	TRUE	3.16493198817372e-07	inferred	U9B4i7	NA	textfile	18340
3671	17	61298020	rs4968759	G	A	-0.0544034645910682	0.011127118420903	family.Streptococcaceae.id.1850	TRUE	1.01211600489724e-06	inferred	U9B4i7	NA	textfile	18340
3676	8	10126348	rs4260895	A	C	-0.062559515545815	0.0125301454054734	family.Streptococcaceae.id.1850	TRUE	5.95346413058904e-07	inferred	U9B4i7	NA	textfile	18340
3679	17	61312298	rs1518775	G	T	-0.0533920118707011	0.0110752198958057	family.Streptococcaceae.id.1850	TRUE	1.4294535526279e-06	inferred	U9B4i7	NA	textfile	18340
3680	17	61067817	rs241077	A	T	-0.0540167247189379	0.0110777681168615	family.Streptococcaceae.id.1850	TRUE	1.08183006264468e-06	inferred	U9B4i7	NA	textfile	18340
3681	12	100242274	rs74659220	A	C	-0.0885039882029275	0.0181325192538782	family.Streptococcaceae.id.1850	TRUE	1.05573991572175e-06	inferred	U9B4i7	NA	textfile	18340
3683	17	61363540	rs9895557	C	T	-0.0533859187788695	0.0111228900569926	family.Streptococcaceae.id.1850	TRUE	1.58947469768428e-06	inferred	U9B4i7	NA	textfile	18340
3697	8	10199548	rs17708276	G	A	-0.082760716813113	0.0169466885145122	family.Streptococcaceae.id.1850	TRUE	1.04170375630785e-06	inferred	U9B4i7	NA	textfile	18340
3707	5	169689604	rs395407	C	G	-0.0826854669201341	0.0172536024289578	family.Streptococcaceae.id.1850	TRUE	1.64831133156395e-06	inferred	U9B4i7	NA	textfile	18340
3712	17	61335497	rs2120255	C	A	-0.0518198709867872	0.0110713634568745	family.Streptococcaceae.id.1850	TRUE	2.8613143807223e-06	inferred	U9B4i7	NA	textfile	18340
3716	17	61164851	rs7224098	A	G	-0.0522484900687454	0.0110689644176527	family.Streptococcaceae.id.1850	TRUE	2.35532904054075e-06	inferred	U9B4i7	NA	textfile	18340
3729	17	61323412	rs2460109	C	T	-0.0510878336889641	0.0110716954914535	family.Streptococcaceae.id.1850	TRUE	3.94472251172297e-06	inferred	U9B4i7	NA	textfile	18340
3740	12	100215567	rs7971435	T	G	-0.0838484062238478	0.0182368036897092	family.Streptococcaceae.id.1850	TRUE	4.27062054334812e-06	inferred	U9B4i7	NA	textfile	18340
3742	17	61180293	rs2052119	G	A	-0.0510990872537228	0.0110706558878459	family.Streptococcaceae.id.1850	TRUE	3.91728086715071e-06	inferred	U9B4i7	NA	textfile	18340
3746	12	100257073	rs111923753	C	T	-0.084578959812185	0.0182750056130057	family.Streptococcaceae.id.1850	TRUE	3.68996212028631e-06	inferred	U9B4i7	NA	textfile	18340
3751	17	61030663	rs8079516	A	G	-0.0506981632568997	0.0110857253907436	family.Streptococcaceae.id.1850	TRUE	4.80140137938481e-06	inferred	U9B4i7	NA	textfile	18340
3752	16	991253	rs35344081	A	G	0.0609349198698246	0.0129703348507272	family.Streptococcaceae.id.1850	TRUE	2.62693003442682e-06	inferred	U9B4i7	NA	textfile	18340
3755	17	61527677	rs4968647	T	C	-0.0491424107174759	0.0110705586608096	family.Streptococcaceae.id.1850	TRUE	9.03702004069471e-06	inferred	U9B4i7	NA	textfile	18340
3758	17	61051271	rs4968638	C	T	-0.0504362470110318	0.0110759772740389	family.Streptococcaceae.id.1850	TRUE	5.27202601789082e-06	inferred	U9B4i7	NA	textfile	18340
3759	14	97526750	rs2370083	T	G	-0.0842750757248184	0.0184509344654959	family.Streptococcaceae.id.1850	TRUE	4.93520495502414e-06	inferred	U9B4i7	NA	textfile	18340
3761	5	174173171	rs77558518	G	A	-0.104238822046892	0.0228060424510461	family.Streptococcaceae.id.1850	TRUE	4.86174672183001e-06	inferred	U9B4i7	NA	textfile	18340
3764	16	1009552	rs11248956	T	C	0.0599191714978121	0.0129445365131559	family.Streptococcaceae.id.1850	TRUE	3.67584918339656e-06	inferred	U9B4i7	NA	textfile	18340
3767	3	94153993	rs76717940	A	T	0.15060574177101	0.0334079453457537	family.Streptococcaceae.id.1850	TRUE	6.54164363869662e-06	inferred	U9B4i7	NA	textfile	18340
3770	12	100274654	rs77628647	G	A	-0.0848102959488919	0.0184786796299751	family.Streptococcaceae.id.1850	TRUE	4.44033128132447e-06	inferred	U9B4i7	NA	textfile	18340
3771	17	61124882	rs7219218	T	A	-0.0500115794195983	0.0110711209325505	family.Streptococcaceae.id.1850	TRUE	6.2633009905898e-06	inferred	U9B4i7	NA	textfile	18340
3780	4	53657577	rs10028567	T	C	-0.0934026665503679	0.0190343462459585	family.Streptococcaceae.id.1850	TRUE	9.24520676637525e-07	inferred	U9B4i7	NA	textfile	18340
3781	17	61145080	rs8072812	G	A	-0.0498392778524542	0.0110712425342368	family.Streptococcaceae.id.1850	TRUE	6.74159477518655e-06	inferred	U9B4i7	NA	textfile	18340
3783	17	61228262	rs62077966	C	T	-0.0493747050275524	0.0111298526975258	family.Streptococcaceae.id.1850	TRUE	9.15435040432059e-06	inferred	U9B4i7	NA	textfile	18340
3785	8	10175137	rs7835507	C	A	-0.0734752610198877	0.016464367963597	family.Streptococcaceae.id.1850	TRUE	8.09396134403856e-06	inferred	U9B4i7	NA	textfile	18340
3787	17	61280683	rs57226474	G	A	-0.0492269366536121	0.0111312450109295	family.Streptococcaceae.id.1850	TRUE	9.76057111547699e-06	inferred	U9B4i7	NA	textfile	18340
3789	15	41663393	rs72739637	G	A	0.0927982863550646	0.0192020950136089	family.Streptococcaceae.id.1850	TRUE	1.34682342574263e-06	inferred	U9B4i7	NA	textfile	18340
3790	12	100204338	rs11110057	G	A	-0.0836048502334821	0.0185729046109966	family.Streptococcaceae.id.1850	TRUE	6.74940291725694e-06	inferred	U9B4i7	NA	textfile	18340
3791	8	10209623	rs7818437	T	C	-0.060928930076052	0.0131557898014543	family.Streptococcaceae.id.1850	TRUE	3.63307425792454e-06	inferred	U9B4i7	NA	textfile	18340
3792	17	61386455	rs2907466	G	A	-0.0494127792139502	0.0110804772429761	family.Streptococcaceae.id.1850	TRUE	8.21721427156486e-06	inferred	U9B4i7	NA	textfile	18340
3797	17	61191329	rs4261605	C	T	-0.0489851079560711	0.0110762519279547	family.Streptococcaceae.id.1850	TRUE	9.75496981038483e-06	inferred	U9B4i7	NA	textfile	18340
3808	4	53644580	rs4865417	A	G	-0.0893331642058107	0.0186667954438051	family.Streptococcaceae.id.1850	TRUE	1.70415992727578e-06	inferred	U9B4i7	NA	textfile	18340
3815	12	120729505	rs16950051	G	A	0.107007503242999	0.0236972852522702	family.Streptococcaceae.id.1850	TRUE	6.3137215674144e-06	inferred	U9B4i7	NA	textfile	18340
3817	3	94103591	rs11720390	A	G	0.103043310218098	0.0226649018169183	family.Streptococcaceae.id.1850	TRUE	5.45758466104303e-06	inferred	U9B4i7	NA	textfile	18340
3818	1	240441766	rs77968078	A	G	-0.0993013290249143	0.0224787652129444	family.Streptococcaceae.id.1850	TRUE	9.98206474709668e-06	inferred	U9B4i7	NA	textfile	18340
3822	10	28588269	rs7916711	G	A	0.0959639388163041	0.0215450350496905	family.Streptococcaceae.id.1850	TRUE	8.42422191802749e-06	inferred	U9B4i7	NA	textfile	18340
3824	7	46778653	rs957755	G	T	-0.064244942102398	0.0142702458908614	family.Streptococcaceae.id.1850	TRUE	6.73104305631204e-06	inferred	U9B4i7	NA	textfile	18340
3828	3	132058723	rs6806351	C	T	-0.0619209150634253	0.0135743935812939	family.Streptococcaceae.id.1850	TRUE	5.07659777498065e-06	inferred	U9B4i7	NA	textfile	18340
3832	17	80576624	rs9903102	A	C	-0.0693015125582492	0.0154096264884622	family.Streptococcaceae.id.1850	TRUE	6.88260616904803e-06	inferred	U9B4i7	NA	textfile	18340
3833	4	37452858	rs57646748	A	G	-0.0880209768684337	0.0198759568639738	family.Streptococcaceae.id.1850	TRUE	9.48840377382121e-06	inferred	U9B4i7	NA	textfile	18340
3834	16	73391982	rs6563952	C	G	0.0801930688475086	0.0178575917850009	family.Streptococcaceae.id.1850	TRUE	7.09898274499257e-06	inferred	U9B4i7	NA	textfile	18340
3835	3	14306949	rs9864379	C	T	-0.160521381473713	0.0292752166095037	family.unknownfamily.id.1000001214	TRUE	4.17739568441745e-08	inferred	iLjMDz	NA	textfile	18340
3840	3	14268381	rs6773199	G	A	-0.149630024629228	0.0286205553670275	family.unknownfamily.id.1000001214	TRUE	1.71296503784267e-07	inferred	iLjMDz	NA	textfile	18340
3844	3	14280171	rs12493406	C	T	-0.154563287913324	0.0292188860517135	family.unknownfamily.id.1000001214	TRUE	1.22422130334644e-07	inferred	iLjMDz	NA	textfile	18340
3846	3	14296762	rs13072729	T	C	-0.15128683718852	0.0291828275149178	family.unknownfamily.id.1000001214	TRUE	2.1705482519344e-07	inferred	iLjMDz	NA	textfile	18340
3853	16	80493705	rs11150282	C	T	0.0982349976013212	0.0197126547381465	family.unknownfamily.id.1000001214	TRUE	6.24937523805639e-07	inferred	iLjMDz	NA	textfile	18340
3873	1	230523039	rs16851659	C	G	-0.0895168155184112	0.0186555200834825	family.unknownfamily.id.1000001214	TRUE	1.5993093839789e-06	inferred	iLjMDz	NA	textfile	18340
3875	9	115975389	rs4129395	A	G	0.0904263648602228	0.0185253196661907	family.unknownfamily.id.1000001214	TRUE	1.0542565335033e-06	inferred	iLjMDz	NA	textfile	18340
3878	9	122046549	rs1221147	A	T	0.126305018222927	0.0279161315891641	family.unknownfamily.id.1000001214	TRUE	6.05540304641996e-06	inferred	iLjMDz	NA	textfile	18340
3882	15	100747683	rs79790072	C	T	0.226102517110229	0.0488016587739803	family.unknownfamily.id.1000001214	TRUE	3.60246408026022e-06	inferred	iLjMDz	NA	textfile	18340
3884	7	20010624	rs73074665	T	A	0.164631220636094	0.0356036647363588	family.unknownfamily.id.1000001214	TRUE	3.7641624410042e-06	inferred	iLjMDz	NA	textfile	18340
3887	9	24648997	rs113884518	C	T	-0.205909693843652	0.0455375612884272	family.unknownfamily.id.1000001214	TRUE	6.13290300936949e-06	inferred	iLjMDz	NA	textfile	18340
3890	11	2937631	rs367480	A	G	-0.084164921365913	0.0185947917708035	family.unknownfamily.id.1000001214	TRUE	6.00358062813879e-06	inferred	iLjMDz	NA	textfile	18340
3891	15	62055753	rs8028558	G	A	0.0834599819853589	0.0188504043180276	family.unknownfamily.id.1000001214	TRUE	9.53358650335294e-06	inferred	iLjMDz	NA	textfile	18340
3892	17	53906328	rs28678345	C	T	0.213082992869994	0.047137686062311	family.unknownfamily.id.1000001214	TRUE	6.17117827133893e-06	inferred	iLjMDz	NA	textfile	18340
3894	14	46519718	rs74603314	C	T	0.23076709356536	0.0489700989250211	family.unknownfamily.id.1000005471	TRUE	2.44806426377611e-06	inferred	tEMaUx	NA	textfile	18340
3895	3	3771148	rs76373661	A	G	0.0908218046519633	0.0202985955511829	family.unknownfamily.id.1000005471	TRUE	7.66656043544681e-06	inferred	tEMaUx	NA	textfile	18340
3896	7	82536037	rs17235252	C	T	-0.122002109571119	0.0255462899027454	family.unknownfamily.id.1000005471	TRUE	1.79059066039103e-06	inferred	tEMaUx	NA	textfile	18340
3897	1	109845252	rs638542	A	G	-0.0705919658083386	0.0157048991042773	family.unknownfamily.id.1000005471	TRUE	6.96023402540805e-06	inferred	tEMaUx	NA	textfile	18340
3898	2	177374176	rs62188991	C	G	-0.110864081969792	0.0241355197732589	family.unknownfamily.id.1000005471	TRUE	4.36083297131696e-06	inferred	tEMaUx	NA	textfile	18340
3901	11	112386785	rs949341	A	G	0.0656602219373118	0.0147216443813902	family.unknownfamily.id.1000005471	TRUE	8.19158162046487e-06	inferred	tEMaUx	NA	textfile	18340
3902	3	165846506	rs13100746	T	C	0.0638978827306462	0.0142685381600107	family.unknownfamily.id.1000005471	TRUE	7.52623349063594e-06	inferred	tEMaUx	NA	textfile	18340
3909	5	17443654	rs7706512	A	G	0.0657351136028978	0.0138979285555711	family.unknownfamily.id.1000005471	TRUE	2.24686085697627e-06	inferred	tEMaUx	NA	textfile	18340
3910	1	109860144	rs3853498	C	T	-0.0695894999106541	0.0156542393109542	family.unknownfamily.id.1000005471	TRUE	8.7724715484985e-06	inferred	tEMaUx	NA	textfile	18340
3911	10	3520151	rs483881	A	G	-0.0872596763227505	0.0190711970487407	family.unknownfamily.id.1000005471	TRUE	4.75153677679031e-06	inferred	tEMaUx	NA	textfile	18340
3912	8	15406830	rs11779863	A	G	-0.0772768062373438	0.0172170558982616	family.unknownfamily.id.1000005471	TRUE	7.17645443584035e-06	inferred	tEMaUx	NA	textfile	18340
3914	1	109937931	rs12711448	T	C	-0.069322276156695	0.0156536347123961	family.unknownfamily.id.1000005471	TRUE	9.4886368016217e-06	inferred	tEMaUx	NA	textfile	18340
3915	7	4105705	rs7801843	G	A	-0.0869494681535665	0.0194509403374046	family.unknownfamily.id.1000005471	TRUE	7.81488415055271e-06	inferred	tEMaUx	NA	textfile	18340
3916	1	109873573	rs4970749	A	G	-0.069220032964326	0.0156541171846275	family.unknownfamily.id.1000005471	TRUE	9.78630069907532e-06	inferred	tEMaUx	NA	textfile	18340
3920	5	176287195	rs10071529	C	G	0.125104504914723	0.0278674066026743	family.unknownfamily.id.1000005471	TRUE	7.14653486367852e-06	inferred	tEMaUx	NA	textfile	18340
3921	22	42741466	rs739151	G	C	0.0652658522774629	0.0139772735256071	family.unknownfamily.id.1000005471	TRUE	3.02041644219004e-06	inferred	tEMaUx	NA	textfile	18340
3922	9	116018011	rs114184530	C	T	-0.154544600046663	0.0339991826131501	family.unknownfamily.id.1000005471	TRUE	5.4794929892995e-06	inferred	tEMaUx	NA	textfile	18340
3925	1	61850864	rs12566890	G	T	-0.103133630359835	0.0241774766428878	family.unknownfamily.id.1000005471	TRUE	1.99284962696388e-05	inferred	tEMaUx	NA	textfile	18340
3931	3	184193482	rs3932485	T	C	0.0626208947546286	0.0141623243226873	family.unknownfamily.id.1000005471	TRUE	9.79483194678189e-06	inferred	tEMaUx	NA	textfile	18340
3934	9	116711241	rs7853673	A	G	-0.0624389443195622	0.0139832507184573	family.unknownfamily.id.1000005471	TRUE	7.996905761765e-06	inferred	tEMaUx	NA	textfile	18340
3935	7	1321675	rs60583455	C	T	0.108933640940376	0.0211769661948862	family.unknownfamily.id.1000006161	TRUE	2.68995068972335e-07	inferred	MIuzuM	NA	textfile	18340
3937	8	18229020	rs2172426	T	C	-0.102119828987488	0.0198946576741882	family.unknownfamily.id.1000006161	TRUE	2.85117920297331e-07	inferred	MIuzuM	NA	textfile	18340
3940	10	2095726	rs11251024	A	G	0.104201088285314	0.0206737045829382	family.unknownfamily.id.1000006161	TRUE	4.64871371723226e-07	inferred	MIuzuM	NA	textfile	18340
3947	6	68934648	rs13219468	C	G	0.11534371393901	0.023695801771287	family.unknownfamily.id.1000006161	TRUE	1.12912751417891e-06	inferred	MIuzuM	NA	textfile	18340
3950	5	10737802	rs267959	G	A	0.0988611857466827	0.0209675560934012	family.unknownfamily.id.1000006161	TRUE	2.41758381519434e-06	inferred	MIuzuM	NA	textfile	18340
3953	11	91589600	rs11606187	G	A	-0.154539113814016	0.0326287810927152	family.unknownfamily.id.1000006161	TRUE	2.17674477151044e-06	inferred	MIuzuM	NA	textfile	18340
3954	10	98619568	rs7911787	T	G	-0.223070507995134	0.0470232328672672	family.unknownfamily.id.1000006161	TRUE	2.09708579879178e-06	inferred	MIuzuM	NA	textfile	18340
3955	14	39425971	rs72671304	C	T	0.172321791531134	0.0370028075101359	family.unknownfamily.id.1000006161	TRUE	3.20862361582331e-06	inferred	MIuzuM	NA	textfile	18340
3956	2	234081324	rs13385922	C	T	0.0929494218602979	0.0201348231313137	family.unknownfamily.id.1000006161	TRUE	3.90545166135682e-06	inferred	MIuzuM	NA	textfile	18340
3958	15	81694972	rs4383094	C	T	0.149188096743954	0.0320662276761218	family.unknownfamily.id.1000006161	TRUE	3.27936103814065e-06	inferred	MIuzuM	NA	textfile	18340
3959	10	127094261	rs55921101	T	A	-0.109245445582591	0.023620071974288	family.unknownfamily.id.1000006161	TRUE	3.74398542735445e-06	inferred	MIuzuM	NA	textfile	18340
3964	10	1957088	rs12358808	T	G	-0.11966232775081	0.0255597453210912	family.unknownfamily.id.1000006161	TRUE	2.84545389293586e-06	inferred	MIuzuM	NA	textfile	18340
3969	13	70306831	rs9542068	C	T	0.0990709069246614	0.0218149336955486	family.unknownfamily.id.1000006161	TRUE	5.58750003709217e-06	inferred	MIuzuM	NA	textfile	18340
3971	19	887824	rs2930903	G	C	0.0908334834606851	0.0209433725191799	family.unknownfamily.id.1000006161	TRUE	1.44375498078552e-05	inferred	MIuzuM	NA	textfile	18340
3972	15	97318671	rs60775321	C	T	-0.0962425367576968	0.0213841717582815	family.unknownfamily.id.1000006161	TRUE	6.77480026479549e-06	inferred	MIuzuM	NA	textfile	18340
3975	2	200778866	rs166849	A	G	0.0911053096612077	0.0202239418058459	family.unknownfamily.id.1000006161	TRUE	6.64278008066976e-06	inferred	MIuzuM	NA	textfile	18340
3976	14	39453525	rs56328886	A	T	0.166265571983703	0.0370249755295213	family.unknownfamily.id.1000006161	TRUE	7.1011861203048e-06	inferred	MIuzuM	NA	textfile	18340
3978	20	3412564	rs6051857	G	A	-0.134266765249367	0.0292880491825027	family.unknownfamily.id.1000006161	TRUE	4.55393653344754e-06	inferred	MIuzuM	NA	textfile	18340
3981	10	1901045	rs61833604	G	A	-0.168307831202238	0.0378068527527687	family.unknownfamily.id.1000006161	TRUE	8.5160970740679e-06	inferred	MIuzuM	NA	textfile	18340
3984	14	39532438	rs72671372	G	A	0.165274642514612	0.0370901718866487	family.unknownfamily.id.1000006161	TRUE	8.34942513193925e-06	inferred	MIuzuM	NA	textfile	18340
3987	10	1941370	rs12358432	C	T	-0.113944781067078	0.0249069234274692	family.unknownfamily.id.1000006161	TRUE	4.7662139788543e-06	inferred	MIuzuM	NA	textfile	18340
3989	14	39503527	rs72671349	C	T	0.164566477907816	0.0370638417820556	family.unknownfamily.id.1000006161	TRUE	8.99248196236267e-06	inferred	MIuzuM	NA	textfile	18340
3990	1	50088819	rs12741784	T	C	-0.0621452337598689	0.011926611830465	family.Veillonellaceae.id.2172	TRUE	1.88194297444306e-07	inferred	s1NqDS	NA	textfile	18340
3991	13	38326692	rs79535861	C	A	0.100666153292424	0.0207015525113088	family.Veillonellaceae.id.2172	TRUE	1.15775101651417e-06	inferred	s1NqDS	NA	textfile	18340
3993	1	50468336	rs12024294	C	T	-0.0581038559734827	0.0117707594016803	family.Veillonellaceae.id.2172	TRUE	7.96235850114182e-07	inferred	s1NqDS	NA	textfile	18340
3994	13	38345556	rs17263892	C	A	0.0987394364023849	0.0210195760447935	family.Veillonellaceae.id.2172	TRUE	2.6336653820728e-06	inferred	s1NqDS	NA	textfile	18340
3995	14	102897930	rs111810795	T	C	-0.0867108396418121	0.0180573469527114	family.Veillonellaceae.id.2172	TRUE	1.5711217929e-06	inferred	s1NqDS	NA	textfile	18340
3996	1	50022046	rs66716149	T	C	-0.0580954543433447	0.0119247250342892	family.Veillonellaceae.id.2172	TRUE	1.10558908366855e-06	inferred	s1NqDS	NA	textfile	18340
3999	5	132646303	rs12186441	A	G	0.208095725293107	0.04539986224104	family.Veillonellaceae.id.2172	TRUE	4.56993999627517e-06	inferred	s1NqDS	NA	textfile	18340
4000	18	462180	rs4797169	C	T	0.058779887789916	0.0128296693592295	family.Veillonellaceae.id.2172	TRUE	4.61522238360745e-06	inferred	s1NqDS	NA	textfile	18340
4003	7	21637810	rs12668619	G	A	0.0553009749605488	0.0117653731122403	family.Veillonellaceae.id.2172	TRUE	2.59758840911666e-06	inferred	s1NqDS	NA	textfile	18340
4004	4	23317124	rs2175069	G	A	-0.052675165254569	0.0114886301156591	family.Veillonellaceae.id.2172	TRUE	4.54024986439925e-06	inferred	s1NqDS	NA	textfile	18340
4005	4	46366067	rs1442060	A	G	-0.0514024324748101	0.0112124520131324	family.Veillonellaceae.id.2172	TRUE	4.55278807430415e-06	inferred	s1NqDS	NA	textfile	18340
4006	8	41231597	rs1447205	C	G	-0.0520688754436159	0.0115655665052884	family.Veillonellaceae.id.2172	TRUE	6.72979455001677e-06	inferred	s1NqDS	NA	textfile	18340
4007	13	61597625	rs114889439	G	A	-0.253809200745955	0.0539169165534571	family.Veillonellaceae.id.2172	TRUE	2.50880139952125e-06	inferred	s1NqDS	NA	textfile	18340
4009	15	78546996	rs4461038	G	A	-0.055496494470622	0.0119467363626548	family.Veillonellaceae.id.2172	TRUE	3.39538551823817e-06	inferred	s1NqDS	NA	textfile	18340
4010	6	75534152	rs6909981	T	C	-0.0638696508995954	0.0141765138607553	family.Veillonellaceae.id.2172	TRUE	6.62747687659446e-06	inferred	s1NqDS	NA	textfile	18340
4012	5	38348199	rs2561116	G	T	-0.0836169689713261	0.0187159057047103	family.Veillonellaceae.id.2172	TRUE	7.90667172269182e-06	inferred	s1NqDS	NA	textfile	18340
4017	6	139181109	rs73557284	G	A	0.205194003150224	0.0467173639067461	family.Veillonellaceae.id.2172	TRUE	1.12187333400854e-05	inferred	s1NqDS	NA	textfile	18340
4018	6	92380922	rs9345168	A	C	0.0509102251576406	0.011325295289593	family.Veillonellaceae.id.2172	TRUE	6.94827347235609e-06	inferred	s1NqDS	NA	textfile	18340
4020	21	35576123	rs11700976	A	C	0.0503336761595186	0.0113763096094721	family.Veillonellaceae.id.2172	TRUE	9.66976189645871e-06	inferred	s1NqDS	NA	textfile	18340
4021	1	244391618	rs6692542	G	A	0.0534397223718202	0.01182537122123	family.Veillonellaceae.id.2172	TRUE	6.21108153176216e-06	inferred	s1NqDS	NA	textfile	18340
4022	13	78785141	rs2585520	T	G	-0.09049719181406	0.0200428028063416	family.Veillonellaceae.id.2172	TRUE	6.32581013851106e-06	inferred	s1NqDS	NA	textfile	18340
4023	13	101617913	rs75768969	G	C	-0.0703772961145096	0.0156854774461589	family.Veillonellaceae.id.2172	TRUE	7.23074625304241e-06	inferred	s1NqDS	NA	textfile	18340
4024	18	30208691	rs1693340	C	T	0.0818934280789946	0.0182450176663372	family.Veillonellaceae.id.2172	TRUE	7.17141319583242e-06	inferred	s1NqDS	NA	textfile	18340
4027	8	138319771	rs7814375	A	C	0.050802418018918	0.0114919882019372	family.Veillonellaceae.id.2172	TRUE	9.83901687432348e-06	inferred	s1NqDS	NA	textfile	18340
4032	4	46389361	rs10013922	T	G	0.0549890828739748	0.0129272451105975	family.Veillonellaceae.id.2172	TRUE	2.10233510512566e-05	inferred	s1NqDS	NA	textfile	18340
4033	4	95027272	rs11729256	C	T	0.0749798022294282	0.0150176770445129	family.Verrucomicrobiaceae.id.4036	TRUE	5.95195281171737e-07	inferred	AM6HUA	NA	textfile	18340
4034	11	130280667	rs4936098	G	A	0.0648690999836486	0.0135928078815882	family.Verrucomicrobiaceae.id.4036	TRUE	1.82124425878011e-06	inferred	AM6HUA	NA	textfile	18340
4035	4	95016155	rs113634144	G	T	0.07370139054546	0.0150132973639792	family.Verrucomicrobiaceae.id.4036	TRUE	9.15073594808074e-07	inferred	AM6HUA	NA	textfile	18340
4036	6	56341481	rs9349825	G	A	-0.0704354054632216	0.0147127959281481	family.Verrucomicrobiaceae.id.4036	TRUE	1.68992132207797e-06	inferred	AM6HUA	NA	textfile	18340
4037	4	95059232	rs56161035	C	T	0.0682092426413207	0.0144539578702785	family.Verrucomicrobiaceae.id.4036	TRUE	2.36924993116651e-06	inferred	AM6HUA	NA	textfile	18340
4038	10	5073050	rs11252894	C	A	0.0770872361729089	0.0166051962604864	family.Verrucomicrobiaceae.id.4036	TRUE	3.44458326631279e-06	inferred	AM6HUA	NA	textfile	18340
4039	4	95072730	rs2169719	A	G	0.0677137852711474	0.0145320955189817	family.Verrucomicrobiaceae.id.4036	TRUE	3.16820956469642e-06	inferred	AM6HUA	NA	textfile	18340
4041	4	100544188	rs74542928	C	T	0.112123955601894	0.0236421776623845	family.Verrucomicrobiaceae.id.4036	TRUE	2.11055916852503e-06	inferred	AM6HUA	NA	textfile	18340
4042	10	11389614	rs3995795	T	C	0.0642179805593234	0.0140993998511064	family.Verrucomicrobiaceae.id.4036	TRUE	5.24702328123631e-06	inferred	AM6HUA	NA	textfile	18340
4045	16	81063149	rs2602429	T	C	0.0745515638137895	0.015619484092786	family.Verrucomicrobiaceae.id.4036	TRUE	1.81515284264043e-06	inferred	AM6HUA	NA	textfile	18340
4049	1	105422565	rs11184341	C	G	0.0655300751917741	0.0142230476539083	family.Verrucomicrobiaceae.id.4036	TRUE	4.07899851988107e-06	inferred	AM6HUA	NA	textfile	18340
4050	1	41074472	rs61779207	A	G	-0.0758811193203858	0.016776190237146	family.Verrucomicrobiaceae.id.4036	TRUE	6.09278416717226e-06	inferred	AM6HUA	NA	textfile	18340
4058	4	95003498	rs72663756	C	T	0.0666058606466195	0.0147148289425632	family.Verrucomicrobiaceae.id.4036	TRUE	5.99842640295878e-06	inferred	AM6HUA	NA	textfile	18340
4062	18	49473635	rs117107102	G	A	0.204682880450429	0.0431572505321698	family.Verrucomicrobiaceae.id.4036	TRUE	2.10864610037714e-06	inferred	AM6HUA	NA	textfile	18340
4067	15	97570657	rs12908520	A	G	0.061910393948464	0.0130946089802172	family.Verrucomicrobiaceae.id.4036	TRUE	2.26820407346452e-06	inferred	AM6HUA	NA	textfile	18340
4074	4	95086438	rs72663802	C	T	0.0644466345823354	0.0145369711171647	family.Verrucomicrobiaceae.id.4036	TRUE	9.28051327298405e-06	inferred	AM6HUA	NA	textfile	18340
4088	12	130309670	rs111862613	C	T	0.0907064965869101	0.0196746301357261	family.Verrucomicrobiaceae.id.4036	TRUE	4.02034309787579e-06	inferred	AM6HUA	NA	textfile	18340
4090	20	31867840	rs941682	A	G	-0.0631525696596324	0.0143767254427456	family.Verrucomicrobiaceae.id.4036	TRUE	1.11954147866872e-05	inferred	AM6HUA	NA	textfile	18340
4091	11	9316730	rs4396289	T	C	-0.152917575095274	0.0288525324220802	family.Victivallaceae.id.2255	TRUE	1.15821296306571e-07	inferred	MxUejS	NA	textfile	18340
4094	11	9340990	rs34702749	A	T	-0.140718279835543	0.028458712982591	family.Victivallaceae.id.2255	TRUE	7.62820990411451e-07	inferred	MxUejS	NA	textfile	18340
4095	7	146817883	rs34296005	A	T	0.127902874966482	0.0257465622023387	family.Victivallaceae.id.2255	TRUE	6.77289091888741e-07	inferred	MxUejS	NA	textfile	18340
4096	7	57589803	rs2944282	C	T	-0.124196623325255	0.025702577448202	family.Victivallaceae.id.2255	TRUE	1.35121520366078e-06	inferred	MxUejS	NA	textfile	18340
4098	2	60484909	rs6545794	G	A	-0.197785619878533	0.041049540870068	family.Victivallaceae.id.2255	TRUE	1.44846360578861e-06	inferred	MxUejS	NA	textfile	18340
4102	7	146913540	rs1603450	C	T	-0.144369072350011	0.0299872867337192	family.Victivallaceae.id.2255	TRUE	1.47685244180008e-06	inferred	MxUejS	NA	textfile	18340
4103	2	60502433	rs72960925	C	T	-0.193159419130648	0.0407930937054767	family.Victivallaceae.id.2255	TRUE	2.18946029707112e-06	inferred	MxUejS	NA	textfile	18340
4107	5	94692439	rs2546105	T	A	0.126643494725124	0.025711059028846	family.Victivallaceae.id.2255	TRUE	8.40834449850054e-07	inferred	MxUejS	NA	textfile	18340
4108	7	146795379	rs11770843	T	C	0.124345195060787	0.0258360187285372	family.Victivallaceae.id.2255	TRUE	1.48783966727745e-06	inferred	MxUejS	NA	textfile	18340
4110	9	111086170	rs62570196	T	C	-0.246101492410071	0.0483077156271041	family.Victivallaceae.id.2255	TRUE	3.49745548531698e-07	inferred	MxUejS	NA	textfile	18340
4114	11	9167114	rs2291840	C	A	-0.132775086145549	0.0292992145031286	family.Victivallaceae.id.2255	TRUE	5.85124574026968e-06	inferred	MxUejS	NA	textfile	18340
4115	11	9352951	rs7131017	G	A	-0.133789855767921	0.0284268151460271	family.Victivallaceae.id.2255	TRUE	2.5204726944544e-06	inferred	MxUejS	NA	textfile	18340
4116	10	95286954	rs7077363	A	G	0.148942159891761	0.0318366217930646	family.Victivallaceae.id.2255	TRUE	2.89223601394671e-06	inferred	MxUejS	NA	textfile	18340
4123	5	94720245	rs2731834	G	C	0.123706365415411	0.0259773193403834	family.Victivallaceae.id.2255	TRUE	1.91596994385882e-06	inferred	MxUejS	NA	textfile	18340
4125	5	94708550	rs1363428	A	G	0.121862282867062	0.025638267336216	family.Victivallaceae.id.2255	TRUE	2.00281218648317e-06	inferred	MxUejS	NA	textfile	18340
4133	2	2649472	rs67832247	T	C	-0.123489124096538	0.0266695070307709	family.Victivallaceae.id.2255	TRUE	3.65049990360715e-06	inferred	MxUejS	NA	textfile	18340
4135	12	131103256	rs34962571	C	A	-0.186945459127364	0.0418411800588353	family.Victivallaceae.id.2255	TRUE	7.89625378117906e-06	inferred	MxUejS	NA	textfile	18340
4139	5	94730340	rs41121	T	G	0.117384559179475	0.0259134988714426	family.Victivallaceae.id.2255	TRUE	5.90223831289531e-06	inferred	MxUejS	NA	textfile	18340
4141	9	94128796	rs7860510	C	G	0.164855226085406	0.0375127634054914	family.Victivallaceae.id.2255	TRUE	1.10954632183383e-05	inferred	MxUejS	NA	textfile	18340
4143	3	9968555	rs7627405	T	C	-0.134158068597824	0.0301427472918685	family.Victivallaceae.id.2255	TRUE	8.55677911751485e-06	inferred	MxUejS	NA	textfile	18340
4144	2	31211657	rs61702987	C	T	0.145501293186444	0.0300007330024392	family.Victivallaceae.id.2255	TRUE	1.23508410858343e-06	inferred	MxUejS	NA	textfile	18340
4145	12	102525047	rs7314815	A	G	0.101087856273015	0.0225593604419059	family.Victivallaceae.id.2255	TRUE	7.43039559192289e-06	inferred	MxUejS	NA	textfile	18340
4148	12	102514184	rs4764863	A	G	0.0998231861641893	0.0225194075188529	family.Victivallaceae.id.2255	TRUE	9.30333097147386e-06	inferred	MxUejS	NA	textfile	18340
4151	19	711637	rs11671100	C	A	-0.160034432207544	0.0349472360870359	family.Victivallaceae.id.2255	TRUE	4.66499291916101e-06	inferred	MxUejS	NA	textfile	18340
4152	5	71186626	rs6890185	C	T	0.113423667539842	0.0233137293961593	genus..Clostridiuminnocuumgroup.id.14397	TRUE	1.14397893557269e-06	inferred	KtBrdP	NA	textfile	18340
4157	18	6348227	rs61267978	C	T	0.147079529621292	0.0320875016385457	genus..Clostridiuminnocuumgroup.id.14397	TRUE	4.5681622971627e-06	inferred	KtBrdP	NA	textfile	18340
4171	3	103025517	rs1948423	A	T	-0.108859115491909	0.0234249758961361	genus..Clostridiuminnocuumgroup.id.14397	TRUE	3.36570634089393e-06	inferred	KtBrdP	NA	textfile	18340
4172	1	8419420	rs6577484	A	G	0.160424750103656	0.0360857357818441	genus..Clostridiuminnocuumgroup.id.14397	TRUE	8.76242673880742e-06	inferred	KtBrdP	NA	textfile	18340
4173	5	113126539	rs10074000	C	T	-0.102648063963091	0.0227508293368173	genus..Clostridiuminnocuumgroup.id.14397	TRUE	6.42681659775949e-06	inferred	KtBrdP	NA	textfile	18340
4174	18	69274308	rs1942371	A	G	-0.157937950060136	0.0341869571277657	genus..Clostridiuminnocuumgroup.id.14397	TRUE	3.84053510275999e-06	inferred	KtBrdP	NA	textfile	18340
4176	5	9368158	rs40656	T	C	0.142664381848401	0.0311021163287753	genus..Clostridiuminnocuumgroup.id.14397	TRUE	4.49731691858523e-06	inferred	KtBrdP	NA	textfile	18340
4177	6	143718234	rs71564433	A	T	-0.126745947244519	0.0274656659959585	genus..Clostridiuminnocuumgroup.id.14397	TRUE	3.93653980581524e-06	inferred	KtBrdP	NA	textfile	18340
4178	15	59704208	rs77845139	G	A	-0.114992930091278	0.0257186295637212	genus..Clostridiuminnocuumgroup.id.14397	TRUE	7.77848337690649e-06	inferred	KtBrdP	NA	textfile	18340
4179	12	30268485	rs10506058	G	A	0.0997048048033155	0.0221925734904338	genus..Clostridiuminnocuumgroup.id.14397	TRUE	7.03223986628103e-06	inferred	KtBrdP	NA	textfile	18340
4180	5	95717619	rs4869133	A	G	-0.180590536881835	0.0409505161188048	genus..Clostridiuminnocuumgroup.id.14397	TRUE	1.03385065242007e-05	inferred	KtBrdP	NA	textfile	18340
4181	10	94140233	rs55932844	G	A	-0.1707050270079	0.036102310836577	genus..Eubacteriumbrachygroup.id.11296	TRUE	2.26331208375571e-06	inferred	oFAK58	NA	textfile	18340
4182	10	94198194	rs55716278	A	G	-0.170039547684674	0.0363435091647203	genus..Eubacteriumbrachygroup.id.11296	TRUE	2.88731581624361e-06	inferred	oFAK58	NA	textfile	18340
4184	10	94185213	rs112617308	C	T	-0.17087336142407	0.0362843970742838	genus..Eubacteriumbrachygroup.id.11296	TRUE	2.48594182064315e-06	inferred	oFAK58	NA	textfile	18340
4185	22	26922534	rs9613196	A	T	-0.238718472435947	0.0528561035322752	genus..Eubacteriumbrachygroup.id.11296	TRUE	6.29044819945366e-06	inferred	oFAK58	NA	textfile	18340
4187	10	94066343	rs11592691	A	G	-0.168387909437869	0.0361960942435072	genus..Eubacteriumbrachygroup.id.11296	TRUE	3.28569047241389e-06	inferred	oFAK58	NA	textfile	18340
4193	10	93869195	rs11186828	G	A	-0.163536160415248	0.0355547422231226	genus..Eubacteriumbrachygroup.id.11296	TRUE	4.23384795013632e-06	inferred	oFAK58	NA	textfile	18340
4194	10	93889624	rs76251755	C	G	-0.16603486468837	0.0360990093926704	genus..Eubacteriumbrachygroup.id.11296	TRUE	4.23648631802509e-06	inferred	oFAK58	NA	textfile	18340
4195	10	94091334	rs77352868	G	A	-0.165697686164515	0.036281098157435	genus..Eubacteriumbrachygroup.id.11296	TRUE	4.94629761579517e-06	inferred	oFAK58	NA	textfile	18340
4197	10	93801585	rs1581240	A	G	-0.171971641300502	0.0368426337431088	genus..Eubacteriumbrachygroup.id.11296	TRUE	3.04538725873947e-06	inferred	oFAK58	NA	textfile	18340
4198	10	22892667	rs2913110	T	C	0.105143062329495	0.0229419728069847	genus..Eubacteriumbrachygroup.id.11296	TRUE	4.58351948952989e-06	inferred	oFAK58	NA	textfile	18340
4199	4	184628931	rs4862235	A	G	0.104806298434417	0.0225751345578332	genus..Eubacteriumbrachygroup.id.11296	TRUE	3.44127389835557e-06	inferred	oFAK58	NA	textfile	18340
4202	10	93844623	rs55737168	A	T	-0.162203427829802	0.0361630438123666	genus..Eubacteriumbrachygroup.id.11296	TRUE	7.2798881597165e-06	inferred	oFAK58	NA	textfile	18340
4203	2	218237281	rs12151423	G	A	0.101328627102251	0.0227324448974775	genus..Eubacteriumbrachygroup.id.11296	TRUE	8.29422359050569e-06	inferred	oFAK58	NA	textfile	18340
4204	10	93706792	rs7904900	G	T	-0.168000132276146	0.0369525128356842	genus..Eubacteriumbrachygroup.id.11296	TRUE	5.45766945839872e-06	inferred	oFAK58	NA	textfile	18340
4208	4	6856564	rs73199919	C	T	-0.236716837181504	0.0531334854965897	genus..Eubacteriumbrachygroup.id.11296	TRUE	8.38405221373401e-06	inferred	oFAK58	NA	textfile	18340
4211	10	93827436	rs833386	A	G	-0.11311911099032	0.0251953757616907	genus..Eubacteriumbrachygroup.id.11296	TRUE	7.13310956058179e-06	inferred	oFAK58	NA	textfile	18340
4212	10	22902853	rs1778331	T	C	0.104053817098812	0.0230526689550774	genus..Eubacteriumbrachygroup.id.11296	TRUE	6.36934725945049e-06	inferred	oFAK58	NA	textfile	18340
4215	10	93727619	rs78928087	C	A	-0.162499059965984	0.0363194389960409	genus..Eubacteriumbrachygroup.id.11296	TRUE	7.6711506341675e-06	inferred	oFAK58	NA	textfile	18340
4216	11	80236833	rs6591893	A	G	0.108225435241649	0.0240318587930439	genus..Eubacteriumbrachygroup.id.11296	TRUE	6.68700959763571e-06	inferred	oFAK58	NA	textfile	18340
4218	22	48190598	rs720439	G	A	-0.111927001820581	0.0251252452187253	genus..Eubacteriumbrachygroup.id.11296	TRUE	8.39860890346985e-06	inferred	oFAK58	NA	textfile	18340
4222	4	144665178	rs13139592	C	T	-0.14599661589245	0.0327192091257308	genus..Eubacteriumbrachygroup.id.11296	TRUE	8.11576366695589e-06	inferred	oFAK58	NA	textfile	18340
4224	14	23060552	rs1384962	G	A	0.120888266834655	0.0266264273459264	genus..Eubacteriumbrachygroup.id.11296	TRUE	5.62112906242436e-06	inferred	oFAK58	NA	textfile	18340
4225	7	31085162	rs17159861	T	C	0.0962227578374938	0.0168388279036101	genus..Eubacteriumcoprostanoligenesgroup.id.11375	TRUE	1.10131765909294e-08	inferred	cHyDAc	NA	textfile	18340
4226	7	16380806	rs9648214	C	T	-0.0828719424900575	0.0164309869258978	genus..Eubacteriumcoprostanoligenesgroup.id.11375	TRUE	4.5676416611731e-07	inferred	cHyDAc	NA	textfile	18340
4228	7	16359060	rs55750250	A	G	-0.0821851096912733	0.0163217875639722	genus..Eubacteriumcoprostanoligenesgroup.id.11375	TRUE	4.77099085662864e-07	inferred	cHyDAc	NA	textfile	18340
4234	7	16370043	rs10950610	C	G	-0.0808126699518129	0.0164721838540129	genus..Eubacteriumcoprostanoligenesgroup.id.11375	TRUE	9.29486148071032e-07	inferred	cHyDAc	NA	textfile	18340
4240	7	31096363	rs10241138	T	C	0.0777814335370139	0.0164403415374451	genus..Eubacteriumcoprostanoligenesgroup.id.11375	TRUE	2.23270764934794e-06	inferred	cHyDAc	NA	textfile	18340
4241	7	16394509	rs4463323	G	A	-0.0773883010327513	0.0161849016239665	genus..Eubacteriumcoprostanoligenesgroup.id.11375	TRUE	1.73981631644322e-06	inferred	cHyDAc	NA	textfile	18340
4243	7	16348830	rs17169417	T	C	-0.0784533165009358	0.016427099856079	genus..Eubacteriumcoprostanoligenesgroup.id.11375	TRUE	1.78952367577508e-06	inferred	cHyDAc	NA	textfile	18340
4246	7	16338614	rs57026722	A	G	-0.0783776226112206	0.016458926339041	genus..Eubacteriumcoprostanoligenesgroup.id.11375	TRUE	1.91671249842434e-06	inferred	cHyDAc	NA	textfile	18340
4259	7	16327408	rs3919476	G	A	-0.0769970824978411	0.0164698721148178	genus..Eubacteriumcoprostanoligenesgroup.id.11375	TRUE	2.93916194027971e-06	inferred	cHyDAc	NA	textfile	18340
4260	1	200638489	rs115325767	C	G	0.0783321876449719	0.017471885357439	genus..Eubacteriumcoprostanoligenesgroup.id.11375	TRUE	7.34879418512509e-06	inferred	cHyDAc	NA	textfile	18340
4263	1	200621190	rs78401243	A	G	0.077592764645571	0.0174587094072061	genus..Eubacteriumcoprostanoligenesgroup.id.11375	TRUE	8.81544783895314e-06	inferred	cHyDAc	NA	textfile	18340
4264	15	36911598	rs12906958	T	C	-0.0533159248785428	0.0115934765314648	genus..Eubacteriumcoprostanoligenesgroup.id.11375	TRUE	4.24958739808131e-06	inferred	cHyDAc	NA	textfile	18340
4266	1	200594891	rs11808093	C	T	0.0790287154428198	0.0173724029301444	genus..Eubacteriumcoprostanoligenesgroup.id.11375	TRUE	5.38770570297908e-06	inferred	cHyDAc	NA	textfile	18340
4268	15	86440997	rs4076415	G	T	0.0515152023270292	0.0110294347490564	genus..Eubacteriumcoprostanoligenesgroup.id.11375	TRUE	3.00172219532892e-06	inferred	cHyDAc	NA	textfile	18340
4273	3	127139574	rs6762473	A	C	0.0521583647345351	0.0112352505249882	genus..Eubacteriumcoprostanoligenesgroup.id.11375	TRUE	3.44409414570336e-06	inferred	cHyDAc	NA	textfile	18340
4275	7	33603122	rs73109678	A	G	-0.0796955987438092	0.0172275163130711	genus..Eubacteriumcoprostanoligenesgroup.id.11375	TRUE	3.72679584818935e-06	inferred	cHyDAc	NA	textfile	18340
4280	15	97882593	rs62025228	G	T	-0.0796716605904076	0.0179859229444312	genus..Eubacteriumcoprostanoligenesgroup.id.11375	TRUE	9.43784311971779e-06	inferred	cHyDAc	NA	textfile	18340
4281	10	84506096	rs2644213	A	G	0.0538845264161214	0.0121244576090916	genus..Eubacteriumcoprostanoligenesgroup.id.11375	TRUE	8.81852750586399e-06	inferred	cHyDAc	NA	textfile	18340
4282	3	113794507	rs11720857	T	C	0.063077577565099	0.0144484819514332	genus..Eubacteriumcoprostanoligenesgroup.id.11375	TRUE	1.26722721059087e-05	inferred	cHyDAc	NA	textfile	18340
4283	15	36896276	rs1377730	C	T	-0.0481138908901553	0.0107761272910406	genus..Eubacteriumcoprostanoligenesgroup.id.11375	TRUE	8.01214306242264e-06	inferred	cHyDAc	NA	textfile	18340
4284	7	73306506	rs4717831	T	A	0.0786782665147027	0.0174038008468564	genus..Eubacteriumcoprostanoligenesgroup.id.11375	TRUE	6.16203595657987e-06	inferred	cHyDAc	NA	textfile	18340
4285	15	97869293	rs62024432	T	C	-0.0769697631980281	0.0172101349912633	genus..Eubacteriumcoprostanoligenesgroup.id.11375	TRUE	7.73643301445503e-06	inferred	cHyDAc	NA	textfile	18340
4287	3	81595477	rs76898927	A	G	0.123055019732079	0.0266374911785224	genus..Eubacteriumcoprostanoligenesgroup.id.11375	TRUE	3.84448163227562e-06	inferred	cHyDAc	NA	textfile	18340
4290	12	32713919	rs11052069	C	T	0.0477831748032106	0.0107833295403455	genus..Eubacteriumcoprostanoligenesgroup.id.11375	TRUE	9.37066971967779e-06	inferred	cHyDAc	NA	textfile	18340
4291	2	50797401	rs79895140	C	T	-0.0641016701817228	0.0141152876634352	genus..Eubacteriumcoprostanoligenesgroup.id.11375	TRUE	5.59100181805582e-06	inferred	cHyDAc	NA	textfile	18340
4292	15	97894269	rs62025254	C	A	-0.07880601692846	0.0178614412998803	genus..Eubacteriumcoprostanoligenesgroup.id.11375	TRUE	1.02384677338829e-05	inferred	cHyDAc	NA	textfile	18340
4293	16	81820486	rs4583233	C	A	0.0670204772475218	0.0128121779815614	genus..Eubacteriumeligensgroup.id.14372	TRUE	1.68597344490104e-07	inferred	DdQELB	NA	textfile	18340
4295	10	83092007	rs265534	G	T	-0.0563756083216695	0.0120127195063776	genus..Eubacteriumeligensgroup.id.14372	TRUE	2.692367320178e-06	inferred	DdQELB	NA	textfile	18340
4296	2	115197171	rs72839198	G	C	0.155658995251687	0.0375612220523567	genus..Eubacteriumeligensgroup.id.14372	TRUE	3.41090039328467e-05	inferred	DdQELB	NA	textfile	18340
4298	6	70956815	rs6923695	G	T	0.103267603329869	0.0229524502317044	genus..Eubacteriumeligensgroup.id.14372	TRUE	6.82105124101435e-06	inferred	DdQELB	NA	textfile	18340
4302	2	110260993	rs56080211	T	C	0.12309269677591	0.0282743146719382	genus..Eubacteriumeligensgroup.id.14372	TRUE	1.33970978317742e-05	inferred	DdQELB	NA	textfile	18340
4305	16	81951937	rs4888188	G	T	-0.0533279861230033	0.0119125785506102	genus..Eubacteriumeligensgroup.id.14372	TRUE	7.583706972136e-06	inferred	DdQELB	NA	textfile	18340
4306	14	77619186	rs158115	C	G	0.0915270526420366	0.0190610873345401	genus..Eubacteriumeligensgroup.id.14372	TRUE	1.57265343390261e-06	inferred	DdQELB	NA	textfile	18340
4307	13	107563458	rs2200429	G	A	-0.0888824591608613	0.0198478975663649	genus..Eubacteriumeligensgroup.id.14372	TRUE	7.52820909549811e-06	inferred	DdQELB	NA	textfile	18340
4309	11	31098691	rs182318	A	G	-0.0824941132661435	0.0195614967927638	genus..Eubacteriumeligensgroup.id.14372	TRUE	2.47389948642983e-05	inferred	DdQELB	NA	textfile	18340
4310	7	51365152	rs12719051	G	A	0.091662636801767	0.0208183477478652	genus..Eubacteriumeligensgroup.id.14372	TRUE	1.06777133535939e-05	inferred	DdQELB	NA	textfile	18340
4311	6	70867288	rs73746881	C	T	0.109955473034994	0.0247986135786468	genus..Eubacteriumeligensgroup.id.14372	TRUE	9.25279734815461e-06	inferred	DdQELB	NA	textfile	18340
4312	2	71145246	rs3771393	T	C	0.130842344234957	0.026667104373126	genus..Eubacteriumfissicatenagroup.id.14373	TRUE	9.27125050934809e-07	inferred	w4yNoD	NA	textfile	18340
4316	8	5433699	rs2733072	A	G	0.109644167948117	0.022830586609729	genus..Eubacteriumfissicatenagroup.id.14373	TRUE	1.56687364686323e-06	inferred	w4yNoD	NA	textfile	18340
4317	11	115165111	rs7104872	A	G	0.138611742742229	0.0291905525245554	genus..Eubacteriumfissicatenagroup.id.14373	TRUE	2.04916864610366e-06	inferred	w4yNoD	NA	textfile	18340
4320	7	73043561	rs151257695	G	A	0.209509778724955	0.0454847225801605	genus..Eubacteriumfissicatenagroup.id.14373	TRUE	4.10178515865783e-06	inferred	w4yNoD	NA	textfile	18340
4321	18	45753272	rs11876297	C	T	0.131469397810945	0.0281712031830947	genus..Eubacteriumfissicatenagroup.id.14373	TRUE	3.05925432213429e-06	inferred	w4yNoD	NA	textfile	18340
4325	6	39940437	rs6934739	G	A	0.111463383719603	0.0252788047768516	genus..Eubacteriumfissicatenagroup.id.14373	TRUE	1.03675929384482e-05	inferred	w4yNoD	NA	textfile	18340
4327	14	89484373	rs10147907	G	T	0.172262806688065	0.0396009825121173	genus..Eubacteriumfissicatenagroup.id.14373	TRUE	1.36160535887411e-05	inferred	w4yNoD	NA	textfile	18340
4329	7	73032615	rs145236068	C	T	0.203775880701988	0.0446618155657952	genus..Eubacteriumfissicatenagroup.id.14373	TRUE	5.05138784632126e-06	inferred	w4yNoD	NA	textfile	18340
4331	3	39604954	rs1768152	C	T	0.139488570966463	0.0316185840212357	genus..Eubacteriumfissicatenagroup.id.14373	TRUE	1.02609159152258e-05	inferred	w4yNoD	NA	textfile	18340
4334	10	96758467	rs11818408	A	G	0.105850349853371	0.0237114035360187	genus..Eubacteriumfissicatenagroup.id.14373	TRUE	8.04016792077781e-06	inferred	w4yNoD	NA	textfile	18340
4335	4	111885431	rs13116360	C	T	0.154124444645952	0.0297185330554663	genus..Eubacteriumhalliigroup.id.11338	TRUE	2.14698538206535e-07	inferred	shNeWB	NA	textfile	18340
4337	3	110283389	rs949971	G	T	-0.0540163641850448	0.0116100708747731	genus..Eubacteriumhalliigroup.id.11338	TRUE	3.27864941395863e-06	inferred	shNeWB	NA	textfile	18340
4338	1	34308917	rs10798999	T	C	0.0601660737633011	0.0126752446850334	genus..Eubacteriumhalliigroup.id.11338	TRUE	2.06722788169552e-06	inferred	shNeWB	NA	textfile	18340
4339	7	148856720	rs60254196	G	A	-0.0522831629686655	0.0111864909683667	genus..Eubacteriumhalliigroup.id.11338	TRUE	2.95710568036341e-06	inferred	shNeWB	NA	textfile	18340
4340	7	100635375	rs10808115	C	A	-0.0504747407839271	0.0109922475222328	genus..Eubacteriumhalliigroup.id.11338	TRUE	4.39336204189486e-06	inferred	shNeWB	NA	textfile	18340
4343	3	110299944	rs36021113	G	A	-0.0536541570492571	0.0117279584049108	genus..Eubacteriumhalliigroup.id.11338	TRUE	4.76462998238456e-06	inferred	shNeWB	NA	textfile	18340
4344	15	62014160	rs74018587	T	C	0.208942799186401	0.0438219737316112	genus..Eubacteriumhalliigroup.id.11338	TRUE	1.86071612936378e-06	inferred	shNeWB	NA	textfile	18340
4348	11	58040621	rs10501370	T	C	-0.115588893898329	0.0252488885598848	genus..Eubacteriumhalliigroup.id.11338	TRUE	4.69488719053872e-06	inferred	shNeWB	NA	textfile	18340
4350	3	110236393	rs13073982	T	C	-0.0519484791497443	0.0115992877577324	genus..Eubacteriumhalliigroup.id.11338	TRUE	7.51369326128753e-06	inferred	shNeWB	NA	textfile	18340
4351	3	110272365	rs4682182	C	T	-0.05182632646626	0.0115981714559688	genus..Eubacteriumhalliigroup.id.11338	TRUE	7.87732723931804e-06	inferred	shNeWB	NA	textfile	18340
4352	3	110225767	rs6437918	C	T	-0.0517653310269244	0.011601192993072	genus..Eubacteriumhalliigroup.id.11338	TRUE	8.11718358879635e-06	inferred	shNeWB	NA	textfile	18340
4355	11	123789877	rs78056098	T	G	-0.0507411142624388	0.0113758215034367	genus..Eubacteriumhalliigroup.id.11338	TRUE	8.17934011269095e-06	inferred	shNeWB	NA	textfile	18340
4356	3	195238086	rs138531890	G	A	0.153138470802483	0.0349456413891867	genus..Eubacteriumhalliigroup.id.11338	TRUE	1.17491803441307e-05	inferred	shNeWB	NA	textfile	18340
4361	3	64664456	rs28584818	G	A	0.126115363898252	0.0268627474424814	genus..Eubacteriumhalliigroup.id.11338	TRUE	2.668610271651e-06	inferred	shNeWB	NA	textfile	18340
4363	3	195248351	rs76496924	T	A	0.154228554498415	0.0351662846887691	genus..Eubacteriumhalliigroup.id.11338	TRUE	1.1561670040583e-05	inferred	shNeWB	NA	textfile	18340
4364	11	11771637	rs117748144	C	T	-0.126581958269596	0.0287119552475553	genus..Eubacteriumhalliigroup.id.11338	TRUE	1.04000296868266e-05	inferred	shNeWB	NA	textfile	18340
4365	1	104524676	rs17474256	A	G	0.0810805094614862	0.0184573085032199	genus..Eubacteriumhalliigroup.id.11338	TRUE	1.11865343956445e-05	inferred	shNeWB	NA	textfile	18340
4366	18	48384463	rs630939	T	C	-0.0508914228701184	0.0114352105716252	genus..Eubacteriumhalliigroup.id.11338	TRUE	8.57048521547044e-06	inferred	shNeWB	NA	textfile	18340
4368	4	183709536	rs17074066	C	T	-0.0813986242502035	0.0189272315288738	genus..Eubacteriumhalliigroup.id.11338	TRUE	1.70329283868645e-05	inferred	shNeWB	NA	textfile	18340
4369	14	52185888	rs34297067	G	A	-0.186906548469567	0.0341474916846643	genus..Eubacteriumnodatumgroup.id.11297	TRUE	4.41214446791952e-08	inferred	TsfQRN	NA	textfile	18340
4374	14	52202559	rs12897317	C	T	-0.169172046100383	0.0341345243971661	genus..Eubacteriumnodatumgroup.id.11297	TRUE	7.19446515734129e-07	inferred	TsfQRN	NA	textfile	18340
4376	14	52175433	rs4255714	T	A	-0.16397347532289	0.0336468428441692	genus..Eubacteriumnodatumgroup.id.11297	TRUE	1.09711118172822e-06	inferred	TsfQRN	NA	textfile	18340
4379	9	28245518	rs113893692	T	C	-0.185107160075678	0.0403573253915136	genus..Eubacteriumnodatumgroup.id.11297	TRUE	4.50295494685776e-06	inferred	TsfQRN	NA	textfile	18340
4380	14	52164509	rs12889944	A	T	-0.165223845820521	0.0342207482840938	genus..Eubacteriumnodatumgroup.id.11297	TRUE	1.3778827529686e-06	inferred	TsfQRN	NA	textfile	18340
4382	9	96597985	rs77910827	T	C	0.201788440873475	0.041356826061215	genus..Eubacteriumnodatumgroup.id.11297	TRUE	1.06514199499156e-06	inferred	TsfQRN	NA	textfile	18340
4383	14	52139785	rs34860830	G	A	-0.165665320564456	0.0342289569333942	genus..Eubacteriumnodatumgroup.id.11297	TRUE	1.29893175092612e-06	inferred	TsfQRN	NA	textfile	18340
4385	10	9659749	rs61841040	T	G	0.16062114062078	0.0341609285495782	genus..Eubacteriumnodatumgroup.id.11297	TRUE	2.57756514380047e-06	inferred	TsfQRN	NA	textfile	18340
4389	1	34529736	rs9425984	C	T	-0.130233831901903	0.0292346534965737	genus..Eubacteriumnodatumgroup.id.11297	TRUE	8.39808414057194e-06	inferred	TsfQRN	NA	textfile	18340
4393	9	96564040	rs35598171	T	G	0.169445596366462	0.0366169981761708	genus..Eubacteriumnodatumgroup.id.11297	TRUE	3.70084897245325e-06	inferred	TsfQRN	NA	textfile	18340
4394	14	52106648	rs12881844	C	T	-0.158094775065923	0.0336741774689015	genus..Eubacteriumnodatumgroup.id.11297	TRUE	2.66819368171949e-06	inferred	TsfQRN	NA	textfile	18340
4395	7	64894137	rs10263623	T	C	0.193495904118522	0.0439023377321087	genus..Eubacteriumnodatumgroup.id.11297	TRUE	1.04610728401441e-05	inferred	TsfQRN	NA	textfile	18340
4398	10	61322015	rs11006576	G	A	-0.110167093821417	0.0245929633074394	genus..Eubacteriumnodatumgroup.id.11297	TRUE	7.47765616787026e-06	inferred	TsfQRN	NA	textfile	18340
4400	1	171060821	rs7880204	C	T	-0.125453807552311	0.0275303121132707	genus..Eubacteriumnodatumgroup.id.11297	TRUE	5.19057946935451e-06	inferred	TsfQRN	NA	textfile	18340
4401	9	96575578	rs34195214	C	G	0.166515419595444	0.0362679865965314	genus..Eubacteriumnodatumgroup.id.11297	TRUE	4.40597665267023e-06	inferred	TsfQRN	NA	textfile	18340
4402	10	9671054	rs11256282	A	G	0.154790176157174	0.0339873587675056	genus..Eubacteriumnodatumgroup.id.11297	TRUE	5.25489164816848e-06	inferred	TsfQRN	NA	textfile	18340
4403	14	52120466	rs2357118	G	T	-0.154696392089583	0.0335562784531715	genus..Eubacteriumnodatumgroup.id.11297	TRUE	4.02556521870559e-06	inferred	TsfQRN	NA	textfile	18340
4407	10	9696881	rs11256291	T	C	0.152135106160406	0.0339543111194202	genus..Eubacteriumnodatumgroup.id.11297	TRUE	7.44394553027779e-06	inferred	TsfQRN	NA	textfile	18340
4408	4	94712747	rs6818880	G	A	-0.110080596326478	0.0245964454310779	genus..Eubacteriumnodatumgroup.id.11297	TRUE	7.62442359419791e-06	inferred	TsfQRN	NA	textfile	18340
4409	7	135052348	rs10458299	C	T	-0.187752781331818	0.0419690108889028	genus..Eubacteriumnodatumgroup.id.11297	TRUE	7.69117257725039e-06	inferred	TsfQRN	NA	textfile	18340
4410	8	4954912	rs7827125	T	C	0.122299815338707	0.02713314326782	genus..Eubacteriumnodatumgroup.id.11297	TRUE	6.56281496654265e-06	inferred	TsfQRN	NA	textfile	18340
4412	12	94515340	rs12423772	T	G	0.140979641070221	0.0295028890109047	genus..Eubacteriumoxidoreducensgroup.id.11339	TRUE	1.76605205362774e-06	inferred	DzPosD	NA	textfile	18340
4413	4	37526679	rs2973294	T	G	0.0923558710698249	0.0195438711807532	genus..Eubacteriumoxidoreducensgroup.id.11339	TRUE	2.29474250610876e-06	inferred	DzPosD	NA	textfile	18340
4415	16	86480355	rs34561138	A	G	0.21614534542657	0.0459919696239924	genus..Eubacteriumoxidoreducensgroup.id.11339	TRUE	2.60630348233756e-06	inferred	DzPosD	NA	textfile	18340
4418	5	106882394	rs440215	T	C	0.093276592479957	0.019529390755972	genus..Eubacteriumoxidoreducensgroup.id.11339	TRUE	1.78624347070284e-06	inferred	DzPosD	NA	textfile	18340
4429	4	187905399	rs1425962	C	G	0.0906103936292111	0.0200612323796081	genus..Eubacteriumoxidoreducensgroup.id.11339	TRUE	6.28133737276736e-06	inferred	DzPosD	NA	textfile	18340
4433	1	195064019	rs12129908	A	C	0.089327250313422	0.0198332870637544	genus..Eubacteriumoxidoreducensgroup.id.11339	TRUE	6.67158885262126e-06	inferred	DzPosD	NA	textfile	18340
4435	1	195088871	rs1999981	T	G	0.0877509363522679	0.0198335340356493	genus..Eubacteriumoxidoreducensgroup.id.11339	TRUE	9.67231466504466e-06	inferred	DzPosD	NA	textfile	18340
4436	15	93006765	rs35398954	G	A	-0.0901401557711116	0.0174601710173563	genus..Eubacteriumrectalegroup.id.14374	TRUE	2.43522556261196e-07	inferred	tggPQq	NA	textfile	18340
4437	12	20066025	rs117151453	C	G	-0.113140608673848	0.0243541400411959	genus..Eubacteriumrectalegroup.id.14374	TRUE	3.39020964480995e-06	inferred	tggPQq	NA	textfile	18340
4438	18	37703874	rs16960159	G	C	-0.156595964289606	0.0336233795397446	genus..Eubacteriumrectalegroup.id.14374	TRUE	3.20300200658044e-06	inferred	tggPQq	NA	textfile	18340
4439	2	125553155	rs314726	C	T	0.0528823543475253	0.0109486239549705	genus..Eubacteriumrectalegroup.id.14374	TRUE	1.3650169916622e-06	inferred	tggPQq	NA	textfile	18340
4440	1	234530370	rs10797540	G	A	0.0503179066833849	0.0108389459069818	genus..Eubacteriumrectalegroup.id.14374	TRUE	3.44510838717875e-06	inferred	tggPQq	NA	textfile	18340
4442	7	121281238	rs10248854	A	C	-0.0527826766524865	0.0113463501938763	genus..Eubacteriumrectalegroup.id.14374	TRUE	3.28807601059493e-06	inferred	tggPQq	NA	textfile	18340
4444	1	170900221	rs3980709	T	A	-0.0622701452967712	0.0140571590027479	genus..Eubacteriumrectalegroup.id.14374	TRUE	9.43285366321916e-06	inferred	tggPQq	NA	textfile	18340
4445	11	8129537	rs2884897	G	A	-0.129363698598935	0.0289020676762633	genus..Eubacteriumrectalegroup.id.14374	TRUE	7.60785869252004e-06	inferred	tggPQq	NA	textfile	18340
4446	11	98523638	rs10892089	G	C	-0.0635521739147321	0.01400723324973	genus..Eubacteriumrectalegroup.id.14374	TRUE	5.70339172505736e-06	inferred	tggPQq	NA	textfile	18340
4453	1	116082909	rs143694765	C	T	0.0870025234205739	0.0197789596439438	genus..Eubacteriumrectalegroup.id.14374	TRUE	1.08880603798158e-05	inferred	tggPQq	NA	textfile	18340
4454	9	129425745	rs59427698	G	A	-0.0576035090102185	0.01308533674028	genus..Eubacteriumrectalegroup.id.14374	TRUE	1.07187417397957e-05	inferred	tggPQq	NA	textfile	18340
4455	12	20046100	rs11044925	T	C	-0.0966788234797494	0.0217038649654466	genus..Eubacteriumrectalegroup.id.14374	TRUE	8.41077646741736e-06	inferred	tggPQq	NA	textfile	18340
4456	9	92013419	rs62547233	G	A	0.0536319000668266	0.012020062524606	genus..Eubacteriumrectalegroup.id.14374	TRUE	8.12492892449666e-06	inferred	tggPQq	NA	textfile	18340
4460	15	87881513	rs58498416	T	C	-0.0517315783741011	0.0118196444902127	genus..Eubacteriumrectalegroup.id.14374	TRUE	1.20464374610231e-05	inferred	tggPQq	NA	textfile	18340
4463	5	121182996	rs2116427	G	A	0.0911460512715159	0.0182353068079111	genus..Eubacteriumruminantiumgroup.id.11340	TRUE	5.78294474859752e-07	inferred	akgd0l	NA	textfile	18340
4466	22	25303055	rs139749	T	C	-0.0845439274477069	0.0171790775197909	genus..Eubacteriumruminantiumgroup.id.11340	TRUE	8.59575921699328e-07	inferred	akgd0l	NA	textfile	18340
4469	10	129037453	rs72836424	T	C	-0.139824589058134	0.0300689633359883	genus..Eubacteriumruminantiumgroup.id.11340	TRUE	3.31725834301736e-06	inferred	akgd0l	NA	textfile	18340
4470	9	130980937	rs2229917	G	A	0.153537928651796	0.032392214867845	genus..Eubacteriumruminantiumgroup.id.11340	TRUE	2.13756314871157e-06	inferred	akgd0l	NA	textfile	18340
4471	14	52219066	rs10131724	C	A	-0.199832279489332	0.041457713434255	genus..Eubacteriumruminantiumgroup.id.11340	TRUE	1.43452366385964e-06	inferred	akgd0l	NA	textfile	18340
4473	5	33897589	rs16891896	A	G	-0.174787011436225	0.0390572683191562	genus..Eubacteriumruminantiumgroup.id.11340	TRUE	7.6358811018979e-06	inferred	akgd0l	NA	textfile	18340
4481	2	201610645	rs13025464	C	T	-0.0737077145050206	0.016378577182548	genus..Eubacteriumruminantiumgroup.id.11340	TRUE	6.78731493051573e-06	inferred	akgd0l	NA	textfile	18340
4488	2	71247578	rs2418654	T	C	-0.0748878905033382	0.0165851606753295	genus..Eubacteriumruminantiumgroup.id.11340	TRUE	6.32107437808908e-06	inferred	akgd0l	NA	textfile	18340
4489	1	197978281	rs6676699	T	G	-0.088812363719523	0.0196447171492307	genus..Eubacteriumruminantiumgroup.id.11340	TRUE	6.15689518289214e-06	inferred	akgd0l	NA	textfile	18340
4491	12	63306003	rs73139629	C	A	-0.11509784801075	0.0247909409593739	genus..Eubacteriumruminantiumgroup.id.11340	TRUE	3.4382193582514e-06	inferred	akgd0l	NA	textfile	18340
4492	22	48749548	rs112375806	A	T	0.14314108548906	0.0293757494122342	genus..Eubacteriumruminantiumgroup.id.11340	TRUE	1.10047818692168e-06	inferred	akgd0l	NA	textfile	18340
4493	9	2539358	rs606117	G	A	0.0833242657046866	0.0180559868547672	genus..Eubacteriumruminantiumgroup.id.11340	TRUE	3.93526757485761e-06	inferred	akgd0l	NA	textfile	18340
4499	6	130030114	rs57340348	C	T	-0.0979429331387566	0.0212165948394574	genus..Eubacteriumruminantiumgroup.id.11340	TRUE	3.90574176683814e-06	inferred	akgd0l	NA	textfile	18340
4511	1	88523399	rs10923018	A	G	0.0726437863388374	0.0160924055935709	genus..Eubacteriumruminantiumgroup.id.11340	TRUE	6.35664858744042e-06	inferred	akgd0l	NA	textfile	18340
4512	15	61289622	rs11637981	T	G	-0.0732579960862343	0.0160887959984434	genus..Eubacteriumruminantiumgroup.id.11340	TRUE	5.27971230693242e-06	inferred	akgd0l	NA	textfile	18340
4514	12	30360954	rs17519472	T	C	0.107804140148699	0.0233983775447583	genus..Eubacteriumruminantiumgroup.id.11340	TRUE	4.07864600156534e-06	inferred	akgd0l	NA	textfile	18340
4515	6	11953633	rs209813	A	G	-0.103488116070131	0.0236390573676276	genus..Eubacteriumruminantiumgroup.id.11340	TRUE	1.19858842521844e-05	inferred	akgd0l	NA	textfile	18340
4524	12	30373868	rs61920452	G	A	0.105630797720427	0.0233571340578556	genus..Eubacteriumruminantiumgroup.id.11340	TRUE	6.11362560491408e-06	inferred	akgd0l	NA	textfile	18340
4525	20	2308307	rs6048195	T	A	-0.0603594315178333	0.0116579938541485	genus..Eubacteriumventriosumgroup.id.11341	TRUE	2.24861545144937e-07	inferred	OEQrLI	NA	textfile	18340
4526	20	50140919	rs73615400	C	T	-0.0956303165866365	0.0193427596489153	genus..Eubacteriumventriosumgroup.id.11341	TRUE	7.65415340688097e-07	inferred	OEQrLI	NA	textfile	18340
4527	3	190223732	rs57199565	C	T	0.0783394354345015	0.0160257103081581	genus..Eubacteriumventriosumgroup.id.11341	TRUE	1.0167965448018e-06	inferred	OEQrLI	NA	textfile	18340
4528	13	98785900	rs11617697	G	A	-0.143348528477697	0.0286240730320826	genus..Eubacteriumventriosumgroup.id.11341	TRUE	5.50068116617877e-07	inferred	OEQrLI	NA	textfile	18340
4529	8	114445055	rs16884680	T	G	-0.090642842676102	0.019190901440616	genus..Eubacteriumventriosumgroup.id.11341	TRUE	2.32139897897076e-06	inferred	OEQrLI	NA	textfile	18340
4530	18	22460785	rs12964517	A	G	0.0587198057553738	0.0123453323838013	genus..Eubacteriumventriosumgroup.id.11341	TRUE	1.9703889967103e-06	inferred	OEQrLI	NA	textfile	18340
4531	12	52423996	rs876734	T	C	-0.0618696480882828	0.0132532314306121	genus..Eubacteriumventriosumgroup.id.11341	TRUE	3.03748188592849e-06	inferred	OEQrLI	NA	textfile	18340
4533	14	44975510	rs3809430	C	T	-0.0548171139338207	0.0118425655148259	genus..Eubacteriumventriosumgroup.id.11341	TRUE	3.67753772720459e-06	inferred	OEQrLI	NA	textfile	18340
4534	14	44950818	rs12889086	A	G	0.053301803226905	0.0116038085295421	genus..Eubacteriumventriosumgroup.id.11341	TRUE	4.35925473514984e-06	inferred	OEQrLI	NA	textfile	18340
4540	16	60348381	rs72783037	A	C	0.0658925718144084	0.0143746836139585	genus..Eubacteriumventriosumgroup.id.11341	TRUE	4.56312748061884e-06	inferred	OEQrLI	NA	textfile	18340
4541	14	44988118	rs10144730	C	T	-0.054334723944639	0.0118602159247448	genus..Eubacteriumventriosumgroup.id.11341	TRUE	4.62184455291182e-06	inferred	OEQrLI	NA	textfile	18340
4546	4	126371814	rs73849225	C	T	0.0975711476205074	0.0224388272139941	genus..Eubacteriumventriosumgroup.id.11341	TRUE	1.37185835094021e-05	inferred	OEQrLI	NA	textfile	18340
4552	4	126382122	rs78869071	T	C	0.0980022578771242	0.0225083429654897	genus..Eubacteriumventriosumgroup.id.11341	TRUE	1.33650428961271e-05	inferred	OEQrLI	NA	textfile	18340
4554	13	51938576	rs9316536	G	T	-0.0817110773171718	0.018312095210072	genus..Eubacteriumventriosumgroup.id.11341	TRUE	8.1146322067971e-06	inferred	OEQrLI	NA	textfile	18340
4559	14	51960625	rs35179274	T	C	-0.0627263288397241	0.0137859750213011	genus..Eubacteriumventriosumgroup.id.11341	TRUE	5.36432805083212e-06	inferred	OEQrLI	NA	textfile	18340
4561	1	147291928	rs78250280	A	G	0.0749762423694705	0.0164404475269874	genus..Eubacteriumventriosumgroup.id.11341	TRUE	5.10381505664612e-06	inferred	OEQrLI	NA	textfile	18340
4563	1	109398264	rs66746423	T	C	0.0751500997068046	0.0164978429506572	genus..Eubacteriumventriosumgroup.id.11341	TRUE	5.23489586295543e-06	inferred	OEQrLI	NA	textfile	18340
4565	2	203661779	rs6704822	G	A	0.0739179222185694	0.0166704949557246	genus..Eubacteriumventriosumgroup.id.11341	TRUE	9.24762272470971e-06	inferred	OEQrLI	NA	textfile	18340
4566	14	45001676	rs2152497	T	C	-0.0530193503725381	0.0118460263442517	genus..Eubacteriumventriosumgroup.id.11341	TRUE	7.61586487477247e-06	inferred	OEQrLI	NA	textfile	18340
4569	14	45034115	rs8020950	G	C	-0.0526103121519618	0.0118567956613638	genus..Eubacteriumventriosumgroup.id.11341	TRUE	9.11602262796643e-06	inferred	OEQrLI	NA	textfile	18340
4571	3	107736434	rs13082419	T	C	-0.0715522054761074	0.0161369687414344	genus..Eubacteriumventriosumgroup.id.11341	TRUE	9.24770565565143e-06	inferred	OEQrLI	NA	textfile	18340
4572	3	171895485	rs66830358	A	T	0.0528752093813576	0.0117972266661794	genus..Eubacteriumventriosumgroup.id.11341	TRUE	7.39455843086481e-06	inferred	OEQrLI	NA	textfile	18340
4574	1	147270847	rs35298140	C	T	0.0753601632092066	0.0172240873989957	genus..Eubacteriumventriosumgroup.id.11341	TRUE	1.21278055811092e-05	inferred	OEQrLI	NA	textfile	18340
4575	20	57995506	rs17830032	A	G	-0.160597430862368	0.0310514530483689	genus..Eubacteriumxylanophilumgroup.id.14375	TRUE	2.31628907911223e-07	inferred	0qJ3eB	NA	textfile	18340
4576	7	43566344	rs13239072	A	G	0.06874273429727	0.0142728315744079	genus..Eubacteriumxylanophilumgroup.id.14375	TRUE	1.46219168968793e-06	inferred	0qJ3eB	NA	textfile	18340
4580	17	66689958	rs79582700	G	C	-0.0951676506584881	0.0199968965266752	genus..Eubacteriumxylanophilumgroup.id.14375	TRUE	1.94437831261992e-06	inferred	0qJ3eB	NA	textfile	18340
4581	19	8255478	rs12980122	G	C	-0.10827352488577	0.0238257149732965	genus..Eubacteriumxylanophilumgroup.id.14375	TRUE	5.50925489547014e-06	inferred	0qJ3eB	NA	textfile	18340
4582	7	43810270	rs699510	T	C	0.0652346607672305	0.0145314476334361	genus..Eubacteriumxylanophilumgroup.id.14375	TRUE	7.14891650488783e-06	inferred	0qJ3eB	NA	textfile	18340
4584	7	43821852	rs849162	G	A	0.0650269082826273	0.0145314418219565	genus..Eubacteriumxylanophilumgroup.id.14375	TRUE	7.64431619854112e-06	inferred	0qJ3eB	NA	textfile	18340
4585	16	84790559	rs2012708	G	A	0.0573202475739718	0.0126905020312992	genus..Eubacteriumxylanophilumgroup.id.14375	TRUE	6.27861009535882e-06	inferred	0qJ3eB	NA	textfile	18340
4587	11	131009660	rs2213117	G	T	0.0877797364305482	0.0189012284695105	genus..Eubacteriumxylanophilumgroup.id.14375	TRUE	3.41514735028632e-06	inferred	0qJ3eB	NA	textfile	18340
4588	14	73181783	rs10140184	C	A	0.0576794526232797	0.0125989898497408	genus..Eubacteriumxylanophilumgroup.id.14375	TRUE	4.69215322443156e-06	inferred	0qJ3eB	NA	textfile	18340
4589	1	22627266	rs10917203	C	A	0.0612633267044508	0.0130916884542897	genus..Eubacteriumxylanophilumgroup.id.14375	TRUE	2.87492817606753e-06	inferred	0qJ3eB	NA	textfile	18340
4590	16	73696771	rs112176119	T	C	-0.113455468153488	0.024576195578986	genus..Eubacteriumxylanophilumgroup.id.14375	TRUE	3.90307229201633e-06	inferred	0qJ3eB	NA	textfile	18340
4592	9	130498120	rs1999224	T	G	-0.0949051428308416	0.0203502814684776	genus..Eubacteriumxylanophilumgroup.id.14375	TRUE	3.10756992337975e-06	inferred	0qJ3eB	NA	textfile	18340
4594	4	87891938	rs75586835	G	A	-0.114497554547512	0.0263454721223654	genus..Eubacteriumxylanophilumgroup.id.14375	TRUE	1.38639386539832e-05	inferred	0qJ3eB	NA	textfile	18340
4595	7	43577715	rs13234419	C	T	0.0635418336620847	0.0143051601568893	genus..Eubacteriumxylanophilumgroup.id.14375	TRUE	8.91754545850221e-06	inferred	0qJ3eB	NA	textfile	18340
4597	1	246780557	rs4654122	G	C	0.0553508075146877	0.0123587941192825	genus..Eubacteriumxylanophilumgroup.id.14375	TRUE	7.51138955638882e-06	inferred	0qJ3eB	NA	textfile	18340
4598	9	130358412	rs28420252	A	G	-0.104609336108328	0.0232036186418768	genus..Eubacteriumxylanophilumgroup.id.14375	TRUE	6.53429967355469e-06	inferred	0qJ3eB	NA	textfile	18340
4605	10	29201860	rs2047242	G	A	-0.0676030099013206	0.0133737733507791	genus..Ruminococcusgauvreauiigroup.id.11342	TRUE	4.30629330842988e-07	inferred	FYvlGi	NA	textfile	18340
4608	16	2767894	rs71386687	G	T	0.121036907829049	0.0238599603360403	genus..Ruminococcusgauvreauiigroup.id.11342	TRUE	3.91995714183821e-07	inferred	FYvlGi	NA	textfile	18340
4610	3	112372317	rs9870933	G	A	0.0621642789517628	0.0126071626850593	genus..Ruminococcusgauvreauiigroup.id.11342	TRUE	8.18642456575906e-07	inferred	FYvlGi	NA	textfile	18340
4611	3	112362188	rs6772337	G	A	0.0610663141480634	0.0126084104879418	genus..Ruminococcusgauvreauiigroup.id.11342	TRUE	1.27700273604803e-06	inferred	FYvlGi	NA	textfile	18340
4612	12	61119266	rs1391597	T	C	0.0590283809972879	0.0124873510622732	genus..Ruminococcusgauvreauiigroup.id.11342	TRUE	2.27800860479823e-06	inferred	FYvlGi	NA	textfile	18340
4615	5	166419552	rs431418	G	A	-0.0947370433356811	0.0210157100993473	genus..Ruminococcusgauvreauiigroup.id.11342	TRUE	6.54676665180485e-06	inferred	FYvlGi	NA	textfile	18340
4616	2	191954852	rs10931481	A	G	0.061009637898756	0.0130484457310503	genus..Ruminococcusgauvreauiigroup.id.11342	TRUE	2.93059831140497e-06	inferred	FYvlGi	NA	textfile	18340
4617	15	85563483	rs289410	A	G	-0.0654925767495032	0.0139101039891184	genus..Ruminococcusgauvreauiigroup.id.11342	TRUE	2.49823513740627e-06	inferred	FYvlGi	NA	textfile	18340
4620	5	166374190	rs12189268	T	C	-0.0868769572941293	0.0197442233189975	genus..Ruminococcusgauvreauiigroup.id.11342	TRUE	1.08190896072366e-05	inferred	FYvlGi	NA	textfile	18340
4621	1	20552072	rs2105937	G	A	0.0580215433521253	0.0127805867523871	genus..Ruminococcusgauvreauiigroup.id.11342	TRUE	5.63026899149807e-06	inferred	FYvlGi	NA	textfile	18340
4623	8	137090850	rs2166943	C	A	0.0566973791291385	0.0123496728879881	genus..Ruminococcusgauvreauiigroup.id.11342	TRUE	4.41122047901557e-06	inferred	FYvlGi	NA	textfile	18340
4625	7	153487396	rs12539819	T	C	0.11065353642163	0.0240683599559505	genus..Ruminococcusgauvreauiigroup.id.11342	TRUE	4.2765443398771e-06	inferred	FYvlGi	NA	textfile	18340
4626	1	161880482	rs12079579	G	A	0.0955323785307506	0.0213436193108404	genus..Ruminococcusgauvreauiigroup.id.11342	TRUE	7.6082204518906e-06	inferred	FYvlGi	NA	textfile	18340
4627	4	18824860	rs73802842	A	C	0.0736808103380828	0.016966478373626	genus..Ruminococcusgauvreauiigroup.id.11342	TRUE	1.40723954819635e-05	inferred	FYvlGi	NA	textfile	18340
4636	15	85553042	rs289379	A	G	-0.0625579333265578	0.0140587021814835	genus..Ruminococcusgauvreauiigroup.id.11342	TRUE	8.59639465626497e-06	inferred	FYvlGi	NA	textfile	18340
4639	5	112673238	rs11750752	T	C	0.0712688760825428	0.0156999533541674	genus..Ruminococcusgauvreauiigroup.id.11342	TRUE	5.64058744609694e-06	inferred	FYvlGi	NA	textfile	18340
4642	5	112627773	rs13188803	A	T	0.0709418725946552	0.0156855194425569	genus..Ruminococcusgauvreauiigroup.id.11342	TRUE	6.10378367518059e-06	inferred	FYvlGi	NA	textfile	18340
4645	5	18662686	rs13163520	A	G	-0.127377480674777	0.0233883254497238	genus..Ruminococcusgnavusgroup.id.14376	TRUE	5.14574907662851e-08	inferred	YSHtXk	NA	textfile	18340
4646	5	18675684	rs35326214	T	A	-0.123767528222371	0.0230712199698414	genus..Ruminococcusgnavusgroup.id.14376	TRUE	8.11353965767726e-08	inferred	YSHtXk	NA	textfile	18340
4647	5	18640112	rs6893333	C	G	-0.121343593582115	0.0231490666385982	genus..Ruminococcusgnavusgroup.id.14376	TRUE	1.58987292686958e-07	inferred	YSHtXk	NA	textfile	18340
4650	5	18605141	rs10071259	A	C	-0.114525524606478	0.0226852404159107	genus..Ruminococcusgnavusgroup.id.14376	TRUE	4.4538613159165e-07	inferred	YSHtXk	NA	textfile	18340
4651	5	18686194	rs62349877	C	T	-0.113812094883407	0.0230653960415791	genus..Ruminococcusgnavusgroup.id.14376	TRUE	8.04295896257257e-07	inferred	YSHtXk	NA	textfile	18340
4657	5	18736646	rs1472609	C	T	-0.0869749762844664	0.0178750067651449	genus..Ruminococcusgnavusgroup.id.14376	TRUE	1.14034475866856e-06	inferred	YSHtXk	NA	textfile	18340
4658	5	18711322	rs329899	T	C	-0.0845979067929304	0.0178480800792342	genus..Ruminococcusgnavusgroup.id.14376	TRUE	2.1383601911836e-06	inferred	YSHtXk	NA	textfile	18340
4660	2	122096018	rs934940	C	A	-0.105044904748486	0.0229588343098382	genus..Ruminococcusgnavusgroup.id.14376	TRUE	4.75404500425478e-06	inferred	YSHtXk	NA	textfile	18340
4664	5	18622572	rs12659207	C	G	-0.109070740477273	0.02284749014602	genus..Ruminococcusgnavusgroup.id.14376	TRUE	1.80727208114367e-06	inferred	YSHtXk	NA	textfile	18340
4667	5	18584049	rs12653275	G	A	-0.108639306930276	0.022856399549351	genus..Ruminococcusgnavusgroup.id.14376	TRUE	2.00297171587488e-06	inferred	YSHtXk	NA	textfile	18340
4668	3	66701616	rs9872758	C	T	0.084923254260969	0.0176643132845956	genus..Ruminococcusgnavusgroup.id.14376	TRUE	1.52739968542534e-06	inferred	YSHtXk	NA	textfile	18340
4669	8	129224680	rs2909242	A	C	-0.0909964761111457	0.0183510121866169	genus..Ruminococcusgnavusgroup.id.14376	TRUE	7.09801504665212e-07	inferred	YSHtXk	NA	textfile	18340
4676	5	18700572	rs329889	C	A	-0.0810272521957429	0.0178836757374779	genus..Ruminococcusgnavusgroup.id.14376	TRUE	5.87623934642676e-06	inferred	YSHtXk	NA	textfile	18340
4678	9	135838591	rs3124783	G	A	-0.115989720692856	0.0249099100747593	genus..Ruminococcusgnavusgroup.id.14376	TRUE	3.21835672889074e-06	inferred	YSHtXk	NA	textfile	18340
4681	2	144700007	rs62167033	C	T	0.185289033424303	0.0396295292019789	genus..Ruminococcusgnavusgroup.id.14376	TRUE	2.93196103741465e-06	inferred	YSHtXk	NA	textfile	18340
4682	5	18594877	rs1908700	T	C	-0.105708211839213	0.0228731402038414	genus..Ruminococcusgnavusgroup.id.14376	TRUE	3.80975784440148e-06	inferred	YSHtXk	NA	textfile	18340
4683	2	36259341	rs12989336	A	G	-0.0846860605208149	0.0187936101595358	genus..Ruminococcusgnavusgroup.id.14376	TRUE	6.60271028620513e-06	inferred	YSHtXk	NA	textfile	18340
4684	1	115136095	rs12402335	T	A	0.0891100457278584	0.0196876092374978	genus..Ruminococcusgnavusgroup.id.14376	TRUE	6.00539105323198e-06	inferred	YSHtXk	NA	textfile	18340
4687	1	115168097	rs12136548	T	C	0.0901945658815893	0.0196475742882165	genus..Ruminococcusgnavusgroup.id.14376	TRUE	4.4192930370857e-06	inferred	YSHtXk	NA	textfile	18340
4688	3	146290310	rs78399089	C	T	0.144444797741176	0.0326617690012871	genus..Ruminococcusgnavusgroup.id.14376	TRUE	9.75912932563618e-06	inferred	YSHtXk	NA	textfile	18340
4689	10	6512581	rs11597105	G	A	0.114672833601333	0.025065269287278	genus..Ruminococcusgnavusgroup.id.14376	TRUE	4.76290175435786e-06	inferred	YSHtXk	NA	textfile	18340
4695	1	115211407	rs12124711	T	C	0.0890901083018791	0.0196218563920376	genus..Ruminococcusgnavusgroup.id.14376	TRUE	5.61607504322694e-06	inferred	YSHtXk	NA	textfile	18340
4701	16	433078	rs11864644	C	T	-0.139803729065944	0.031825334518828	genus..Ruminococcusgnavusgroup.id.14376	TRUE	1.1187741920673e-05	inferred	YSHtXk	NA	textfile	18340
4712	1	115196166	rs10858049	A	G	0.0879747417174404	0.019620289464859	genus..Ruminococcusgnavusgroup.id.14376	TRUE	7.33028290155272e-06	inferred	YSHtXk	NA	textfile	18340
4714	1	115079658	rs11587400	C	T	0.0864596337660245	0.0194429958435083	genus..Ruminococcusgnavusgroup.id.14376	TRUE	8.7148072369461e-06	inferred	YSHtXk	NA	textfile	18340
4718	4	190110710	rs4388134	T	C	-0.0904996683317083	0.0203544145041162	genus..Ruminococcusgnavusgroup.id.14376	TRUE	8.74051672823738e-06	inferred	YSHtXk	NA	textfile	18340
4722	19	49218060	rs35866622	C	T	-0.0612023841477696	0.0109421248685838	genus..Ruminococcustorquesgroup.id.14377	TRUE	2.2281764007864e-08	inferred	xVZ7Mg	NA	textfile	18340
4724	19	49232226	rs2287922	G	A	-0.0585446464856706	0.0107108000969708	genus..Ruminococcustorquesgroup.id.14377	TRUE	4.60446556490432e-08	inferred	xVZ7Mg	NA	textfile	18340
4731	19	49248730	rs838145	A	G	-0.0575703616954904	0.011107413235013	genus..Ruminococcustorquesgroup.id.14377	TRUE	2.18277685006714e-07	inferred	xVZ7Mg	NA	textfile	18340
4752	12	56494998	rs773123	A	T	0.0824004646064527	0.0173861594881762	genus..Ruminococcustorquesgroup.id.14377	TRUE	2.14321550631138e-06	inferred	xVZ7Mg	NA	textfile	18340
4760	12	56520375	rs17118317	T	C	0.0761244224108171	0.0162971602169234	genus..Ruminococcustorquesgroup.id.14377	TRUE	2.99702282623772e-06	inferred	xVZ7Mg	NA	textfile	18340
4770	10	4639762	rs10904297	G	A	-0.167804385203179	0.0389812371891559	genus..Ruminococcustorquesgroup.id.14377	TRUE	1.67176264050071e-05	inferred	xVZ7Mg	NA	textfile	18340
4775	12	56531154	rs2271192	T	C	0.0748241857455655	0.0168259645440892	genus..Ruminococcustorquesgroup.id.14377	TRUE	8.70989985688426e-06	inferred	xVZ7Mg	NA	textfile	18340
4783	12	56374803	rs11171713	G	A	0.0870526522197427	0.0197999363930675	genus..Ruminococcustorquesgroup.id.14377	TRUE	1.09953271869409e-05	inferred	xVZ7Mg	NA	textfile	18340
4786	17	14532347	rs8080469	A	G	0.0490726624219759	0.0107036253845275	genus..Ruminococcustorquesgroup.id.14377	TRUE	4.54689321620861e-06	inferred	xVZ7Mg	NA	textfile	18340
4789	8	76769843	rs77034621	G	T	-0.151552842319225	0.0335877751890579	genus..Ruminococcustorquesgroup.id.14377	TRUE	6.41759163882826e-06	inferred	xVZ7Mg	NA	textfile	18340
4790	12	56508821	rs2640569	C	T	0.0726679624251462	0.0164229648210569	genus..Ruminococcustorquesgroup.id.14377	TRUE	9.65418095030131e-06	inferred	xVZ7Mg	NA	textfile	18340
4794	7	54781314	rs73130967	T	A	0.0770374829620573	0.0168264231407815	genus..Ruminococcustorquesgroup.id.14377	TRUE	4.68627625882623e-06	inferred	xVZ7Mg	NA	textfile	18340
4795	15	25326425	rs1972694	A	T	-0.061409435315728	0.0137320553295102	genus..Ruminococcustorquesgroup.id.14377	TRUE	7.7499771892153e-06	inferred	xVZ7Mg	NA	textfile	18340
4796	14	26130404	rs12434631	G	A	0.0746969941277219	0.0153400533962131	genus..Ruminococcustorquesgroup.id.14377	TRUE	1.11932513245237e-06	inferred	xVZ7Mg	NA	textfile	18340
4802	5	55576026	rs158487	G	A	0.0531781389731871	0.0116340876190671	genus..Ruminococcustorquesgroup.id.14377	TRUE	4.85656335698505e-06	inferred	xVZ7Mg	NA	textfile	18340
4806	11	132663147	rs4073731	C	T	0.0651948007848432	0.0142221182808669	genus..Ruminococcustorquesgroup.id.14377	TRUE	4.56070532364414e-06	inferred	xVZ7Mg	NA	textfile	18340
4807	19	49207554	rs571689	C	T	-0.0474053549775292	0.0106462681256048	genus..Ruminococcustorquesgroup.id.14377	TRUE	8.47705948496014e-06	inferred	xVZ7Mg	NA	textfile	18340
4808	17	14517076	rs4792526	T	C	0.0482694832778777	0.0107140873464256	genus..Ruminococcustorquesgroup.id.14377	TRUE	6.62994726837387e-06	inferred	xVZ7Mg	NA	textfile	18340
4814	10	3901226	rs60603763	G	C	0.12432830045946	0.0275286052985264	genus..Ruminococcustorquesgroup.id.14377	TRUE	6.29202133925972e-06	inferred	xVZ7Mg	NA	textfile	18340
4820	5	56944239	rs2109479	A	G	0.0560628511716461	0.012778494883434	genus..Ruminococcustorquesgroup.id.14377	TRUE	1.14776326411583e-05	inferred	xVZ7Mg	NA	textfile	18340
4823	7	54808893	rs62451661	A	C	0.0719178745714824	0.0165825239008219	genus..Ruminococcustorquesgroup.id.14377	TRUE	1.44461684108071e-05	inferred	xVZ7Mg	NA	textfile	18340
4829	6	67262102	rs1475330	C	T	0.0523492419951216	0.0118200494206069	genus..Ruminococcustorquesgroup.id.14377	TRUE	9.47362817559451e-06	inferred	xVZ7Mg	NA	textfile	18340
4832	9	27225258	rs10967781	A	C	0.0507993791715287	0.0113322293418681	genus..Ruminococcustorquesgroup.id.14377	TRUE	7.36924780152914e-06	inferred	xVZ7Mg	NA	textfile	18340
4834	22	21358653	rs8141465	G	A	0.048077756000821	0.0107442105783578	genus..Ruminococcustorquesgroup.id.14377	TRUE	7.64974468749765e-06	inferred	xVZ7Mg	NA	textfile	18340
4835	6	67207371	rs34583783	T	G	0.126595836505875	0.026846063423108	genus.Actinomyces.id.423	TRUE	2.40975687858452e-06	inferred	XgIda7	NA	textfile	18340
4836	15	99492313	rs2715439	T	C	0.0746683994505226	0.0164821843168454	genus.Actinomyces.id.423	TRUE	5.89142027014542e-06	inferred	XgIda7	NA	textfile	18340
4837	13	22375922	rs17072071	A	C	-0.120414473053713	0.0250868925121929	genus.Actinomyces.id.423	TRUE	1.5874810816674e-06	inferred	XgIda7	NA	textfile	18340
4838	12	7979715	rs114313061	A	C	0.0817406283364851	0.0178279285704286	genus.Actinomyces.id.423	TRUE	4.54038133862521e-06	inferred	XgIda7	NA	textfile	18340
4839	10	4782841	rs4146653	A	G	0.098522403437553	0.0214182421930773	genus.Actinomyces.id.423	TRUE	4.22634012649222e-06	inferred	XgIda7	NA	textfile	18340
4840	6	133007480	rs35011108	G	A	0.232633598040746	0.0512043570830662	genus.Actinomyces.id.423	TRUE	5.53965577432826e-06	inferred	XgIda7	NA	textfile	18340
4843	6	169224781	rs4073240	A	G	0.074968682205107	0.0167368171225874	genus.Actinomyces.id.423	TRUE	7.48995970900117e-06	inferred	XgIda7	NA	textfile	18340
4844	12	7992820	rs35110659	G	T	0.0772070482970828	0.0173724892511536	genus.Actinomyces.id.423	TRUE	8.82140423065483e-06	inferred	XgIda7	NA	textfile	18340
4845	10	127532121	rs7915461	C	T	0.187759791955344	0.0401636109273514	genus.Actinomyces.id.423	TRUE	2.94135167259514e-06	inferred	XgIda7	NA	textfile	18340
4846	10	127520723	rs4962491	T	C	0.169320869834768	0.0366887999740874	genus.Actinomyces.id.423	TRUE	3.9298916256644e-06	inferred	XgIda7	NA	textfile	18340
4847	3	101352439	rs71315246	G	A	-0.0969809195615515	0.0219250409545605	genus.Actinomyces.id.423	TRUE	9.7206958331763e-06	inferred	XgIda7	NA	textfile	18340
4848	10	121356829	rs10787984	C	G	0.0943159572323385	0.0213513090231775	genus.Actinomyces.id.423	TRUE	9.99237256810098e-06	inferred	XgIda7	NA	textfile	18340
4849	4	171281359	rs7680684	T	C	-0.0833810149338312	0.0168900878699876	genus.Adlercreutzia.id.812	TRUE	7.9462346587282e-07	inferred	YRLzxD	NA	textfile	18340
4850	1	201061818	rs2147798	G	C	0.0922959021130688	0.0192121235815759	genus.Adlercreutzia.id.812	TRUE	1.5549202537041e-06	inferred	YRLzxD	NA	textfile	18340
4851	5	94059857	rs80078995	T	A	-0.113239744695891	0.0232586222780324	genus.Adlercreutzia.id.812	TRUE	1.12322810298957e-06	inferred	YRLzxD	NA	textfile	18340
4853	18	75016549	rs34181676	T	G	-0.134998065114726	0.0282310187581709	genus.Adlercreutzia.id.812	TRUE	1.73641271176556e-06	inferred	YRLzxD	NA	textfile	18340
4855	6	123909083	rs9490822	T	C	-0.0734512021417798	0.0155788962653845	genus.Adlercreutzia.id.812	TRUE	2.41961857706848e-06	inferred	YRLzxD	NA	textfile	18340
4858	5	94088858	rs4869118	T	C	-0.0726930737028996	0.0156587630404919	genus.Adlercreutzia.id.812	TRUE	3.44509696546416e-06	inferred	YRLzxD	NA	textfile	18340
4860	5	94111315	rs255375	T	G	-0.0721621213635428	0.0156847036449769	genus.Adlercreutzia.id.812	TRUE	4.20879524175687e-06	inferred	YRLzxD	NA	textfile	18340
4861	5	31991834	rs12522517	T	A	-0.104884370540792	0.0234694751994377	genus.Adlercreutzia.id.812	TRUE	7.859730924639e-06	inferred	YRLzxD	NA	textfile	18340
4862	4	171269504	rs1406514	G	A	-0.0813765830986263	0.0176246973977203	genus.Adlercreutzia.id.812	TRUE	3.88970418413643e-06	inferred	YRLzxD	NA	textfile	18340
4865	4	171298105	rs9637706	T	C	-0.0815533869067884	0.017864407821089	genus.Adlercreutzia.id.812	TRUE	4.99179196710681e-06	inferred	YRLzxD	NA	textfile	18340
4866	7	48844151	rs13231526	A	C	0.143237050617466	0.0311654425580231	genus.Adlercreutzia.id.812	TRUE	4.30633848849089e-06	inferred	YRLzxD	NA	textfile	18340
4867	1	69444163	rs6664405	C	T	-0.0953083875087502	0.0210751700190995	genus.Adlercreutzia.id.812	TRUE	6.11692722619575e-06	inferred	YRLzxD	NA	textfile	18340
4873	10	135204950	rs1046175	G	C	0.112757931604663	0.025599406929859	genus.Adlercreutzia.id.812	TRUE	1.05926097514192e-05	inferred	YRLzxD	NA	textfile	18340
4883	18	74969717	rs9966313	C	T	-0.0948814235487045	0.0212437573920421	genus.Adlercreutzia.id.812	TRUE	7.95764673203234e-06	inferred	YRLzxD	NA	textfile	18340
4884	17	48864179	rs9915817	C	T	0.0749218889170671	0.0168330065913192	genus.Adlercreutzia.id.812	TRUE	8.5514471796023e-06	inferred	YRLzxD	NA	textfile	18340
4885	17	48884877	rs1468569	G	A	0.0718062745486743	0.0161500803463325	genus.Adlercreutzia.id.812	TRUE	8.74079368161564e-06	inferred	YRLzxD	NA	textfile	18340
4888	3	105355971	rs55719207	A	G	-0.0699242753570151	0.0158036091736608	genus.Adlercreutzia.id.812	TRUE	9.6631726025335e-06	inferred	YRLzxD	NA	textfile	18340
4889	11	98386085	rs11604400	T	C	-0.102524228047471	0.0234833684441405	genus.Adlercreutzia.id.812	TRUE	1.2664505401457e-05	inferred	YRLzxD	NA	textfile	18340
4891	4	95027272	rs11729256	C	T	0.0750472529910655	0.0150183954238514	genus.Akkermansia.id.4037	TRUE	5.82224153821603e-07	inferred	eC6i3e	NA	textfile	18340
4892	11	130280667	rs4936098	G	A	0.0649224919006123	0.013593380200573	genus.Akkermansia.id.4037	TRUE	1.7878317747655e-06	inferred	eC6i3e	NA	textfile	18340
4893	4	95016155	rs113634144	G	T	0.0739594186855601	0.0150138107414316	genus.Akkermansia.id.4037	TRUE	8.3890347722635e-07	inferred	eC6i3e	NA	textfile	18340
4894	6	56341481	rs9349825	G	A	-0.0703406918138457	0.0147132912731865	genus.Akkermansia.id.4037	TRUE	1.74635075983185e-06	inferred	eC6i3e	NA	textfile	18340
4895	4	95059232	rs56161035	C	T	0.0681628174331558	0.0144546834770503	genus.Akkermansia.id.4037	TRUE	2.40973937940352e-06	inferred	eC6i3e	NA	textfile	18340
4896	10	5073050	rs11252894	C	A	0.0768577929197772	0.0166060950264768	genus.Akkermansia.id.4037	TRUE	3.68700760606441e-06	inferred	eC6i3e	NA	textfile	18340
4897	4	100544188	rs74542928	C	T	0.112622737273028	0.0236434376110673	genus.Akkermansia.id.4037	TRUE	1.90374471242646e-06	inferred	eC6i3e	NA	textfile	18340
4898	4	95072730	rs2169719	A	G	0.0677774257442568	0.0145327715022233	genus.Akkermansia.id.4037	TRUE	3.10476473898778e-06	inferred	eC6i3e	NA	textfile	18340
4900	10	11389614	rs3995795	T	C	0.0641175318970515	0.0140999272039679	genus.Akkermansia.id.4037	TRUE	5.43214418554557e-06	inferred	eC6i3e	NA	textfile	18340
4903	16	81063149	rs2602429	T	C	0.0745352408198936	0.0156201269093276	genus.Akkermansia.id.4037	TRUE	1.826378998155e-06	inferred	eC6i3e	NA	textfile	18340
4907	1	41074472	rs61779207	A	G	-0.0760538563796334	0.0167769103490103	genus.Akkermansia.id.4037	TRUE	5.80841898623544e-06	inferred	eC6i3e	NA	textfile	18340
4908	1	105422565	rs11184341	C	G	0.0655854786845953	0.0142236403272038	genus.Akkermansia.id.4037	TRUE	4.00699516666377e-06	inferred	eC6i3e	NA	textfile	18340
4914	4	95003498	rs72663756	C	T	0.0668089771128446	0.0147153469072047	genus.Akkermansia.id.4037	TRUE	5.62306238519294e-06	inferred	eC6i3e	NA	textfile	18340
4921	18	49473635	rs117107102	G	A	0.204406165609251	0.0431628939124462	genus.Akkermansia.id.4037	TRUE	2.18309061353275e-06	inferred	eC6i3e	NA	textfile	18340
4928	15	97570657	rs12908520	A	G	0.0617720233657728	0.0130953899052071	genus.Akkermansia.id.4037	TRUE	2.39251696507585e-06	inferred	eC6i3e	NA	textfile	18340
4936	4	95086438	rs72663802	C	T	0.0645111831312337	0.0145376325530268	genus.Akkermansia.id.4037	TRUE	9.09969685171635e-06	inferred	eC6i3e	NA	textfile	18340
4948	12	130309670	rs111862613	C	T	0.0911199279099132	0.0196748154721001	genus.Akkermansia.id.4037	TRUE	3.63380917800269e-06	inferred	eC6i3e	NA	textfile	18340
4953	20	31867840	rs941682	A	G	-0.0632957453582636	0.0143776796764711	genus.Akkermansia.id.4037	TRUE	1.0707888047322e-05	inferred	eC6i3e	NA	textfile	18340
4955	7	135778919	rs67281112	C	G	0.0634574980297181	0.0137845894350757	genus.Alistipes.id.968	TRUE	4.15428845722097e-06	inferred	bWNL8G	NA	textfile	18340
4956	1	19790706	rs67705352	G	T	-0.0532403980270706	0.0110864005920226	genus.Alistipes.id.968	TRUE	1.56840984462484e-06	inferred	bWNL8G	NA	textfile	18340
4957	7	62443498	rs11769002	A	G	-0.0528792651309804	0.0109388513007522	genus.Alistipes.id.968	TRUE	1.3376384509892e-06	inferred	bWNL8G	NA	textfile	18340
4959	7	62457057	rs7783848	C	G	-0.0521461813253981	0.0109336308220104	genus.Alistipes.id.968	TRUE	1.84832281710938e-06	inferred	bWNL8G	NA	textfile	18340
4961	11	17511427	rs7129639	A	C	-0.0524955381762561	0.0109583766015038	genus.Alistipes.id.968	TRUE	1.66408975370541e-06	inferred	bWNL8G	NA	textfile	18340
4968	7	62419726	rs1595991	T	C	-0.0510096077246304	0.0108284773562288	genus.Alistipes.id.968	TRUE	2.46878653157495e-06	inferred	bWNL8G	NA	textfile	18340
4969	9	14080129	rs1689282	C	A	-0.0520061423050748	0.0113941961226584	genus.Alistipes.id.968	TRUE	5.0124485484983e-06	inferred	bWNL8G	NA	textfile	18340
4974	5	177755179	rs11958296	G	A	-0.098122203590723	0.0218272010717814	genus.Alistipes.id.968	TRUE	6.94362381759489e-06	inferred	bWNL8G	NA	textfile	18340
4975	21	40580258	rs8130320	G	A	-0.0490019718226355	0.0107170102068559	genus.Alistipes.id.968	TRUE	4.8227367691951e-06	inferred	bWNL8G	NA	textfile	18340
4977	7	62432603	rs4424138	T	A	-0.0500709460809265	0.0108275991746357	genus.Alistipes.id.968	TRUE	3.75718343474478e-06	inferred	bWNL8G	NA	textfile	18340
4979	11	130887552	rs2875322	C	T	-0.0580944643723803	0.013143238348469	genus.Alistipes.id.968	TRUE	9.8653968293212e-06	inferred	bWNL8G	NA	textfile	18340
4981	10	127787142	rs2290844	T	C	0.0813969084797602	0.0191631848226432	genus.Alistipes.id.968	TRUE	2.16104698847905e-05	inferred	bWNL8G	NA	textfile	18340
4982	8	144441740	rs35909684	C	A	-0.0845284617010209	0.0192090720588814	genus.Alistipes.id.968	TRUE	1.08029195348502e-05	inferred	bWNL8G	NA	textfile	18340
4984	8	144428720	rs2450745	C	A	-0.0805239593536397	0.0184701780589743	genus.Alistipes.id.968	TRUE	1.30256208452252e-05	inferred	bWNL8G	NA	textfile	18340
4985	7	62477247	rs7805099	G	T	-0.0501149928260556	0.0109280731878785	genus.Alistipes.id.968	TRUE	4.52046421616193e-06	inferred	bWNL8G	NA	textfile	18340
4986	21	40564885	rs2836934	A	C	-0.0482771660361445	0.0107180907509477	genus.Alistipes.id.968	TRUE	6.66017371887399e-06	inferred	bWNL8G	NA	textfile	18340
4988	9	112120264	rs62576416	C	T	0.0492646784759336	0.0109732821385578	genus.Alistipes.id.968	TRUE	7.13866287898686e-06	inferred	bWNL8G	NA	textfile	18340
4992	13	38057357	rs1107244	A	G	0.0758557762214468	0.0171182213487307	genus.Alistipes.id.968	TRUE	9.36716921575282e-06	inferred	bWNL8G	NA	textfile	18340
4993	17	52776479	rs34417064	G	A	-0.0482019503359687	0.0106868432842737	genus.Alistipes.id.968	TRUE	6.47051451659237e-06	inferred	bWNL8G	NA	textfile	18340
4995	2	178000949	rs12990744	T	C	-0.0776617913761962	0.0172985610866558	genus.Alistipes.id.968	TRUE	7.13924580438806e-06	inferred	bWNL8G	NA	textfile	18340
5003	7	62490832	rs62476323	C	A	-0.0494991131334759	0.0109236993167888	genus.Alistipes.id.968	TRUE	5.86077354229788e-06	inferred	bWNL8G	NA	textfile	18340
5012	20	41191335	rs4810359	G	A	-0.0652427928329035	0.0146155267313609	genus.Alistipes.id.968	TRUE	8.04671745067274e-06	inferred	bWNL8G	NA	textfile	18340
5013	21	40614878	rs2150413	C	T	-0.0475412023475532	0.0107162317479857	genus.Alistipes.id.968	TRUE	9.148722263681e-06	inferred	bWNL8G	NA	textfile	18340
5025	7	62532331	rs4718714	A	G	-0.0491713314239258	0.0109317840109064	genus.Alistipes.id.968	TRUE	6.85907716184785e-06	inferred	bWNL8G	NA	textfile	18340
5027	7	62504188	rs10950094	G	C	-0.0486166666861275	0.0109201178197436	genus.Alistipes.id.968	TRUE	8.50632015870455e-06	inferred	bWNL8G	NA	textfile	18340
5031	7	62519921	rs10434981	G	A	-0.0486282839650056	0.0109201771773856	genus.Alistipes.id.968	TRUE	8.46522041779742e-06	inferred	bWNL8G	NA	textfile	18340
5032	7	62405838	rs4498432	G	C	-0.0482107740169828	0.0108207109600966	genus.Alistipes.id.968	TRUE	8.37304854648743e-06	inferred	bWNL8G	NA	textfile	18340
5036	9	79110160	rs602075	G	A	0.16897427696283	0.0296975656667402	genus.Allisonella.id.2174	TRUE	1.27161473072804e-08	inferred	qTwhAy	NA	textfile	18340
5044	9	79121085	rs785907	T	G	0.161366507656206	0.0295145781379591	genus.Allisonella.id.2174	TRUE	4.56815336266139e-08	inferred	qTwhAy	NA	textfile	18340
5048	9	100021407	rs4743068	C	T	0.130006388830712	0.0267944219363888	genus.Allisonella.id.2174	TRUE	1.22225991331893e-06	inferred	qTwhAy	NA	textfile	18340
5049	9	100150556	rs35778461	T	C	0.146678706864219	0.0297185567255093	genus.Allisonella.id.2174	TRUE	7.99075046154509e-07	inferred	qTwhAy	NA	textfile	18340
5050	2	33607071	rs6742198	A	G	0.149151971084973	0.0316484384200305	genus.Allisonella.id.2174	TRUE	2.443659050403e-06	inferred	qTwhAy	NA	textfile	18340
5051	9	100006991	rs62559861	G	C	0.146717793910667	0.029857028129445	genus.Allisonella.id.2174	TRUE	8.92312937603187e-07	inferred	qTwhAy	NA	textfile	18340
5054	5	114286707	rs1901739	G	T	0.115768512751925	0.0248626179944525	genus.Allisonella.id.2174	TRUE	3.21898433045989e-06	inferred	qTwhAy	NA	textfile	18340
5062	9	99973826	rs4743061	T	C	0.144107637897214	0.0305888057231964	genus.Allisonella.id.2174	TRUE	2.46355023175568e-06	inferred	qTwhAy	NA	textfile	18340
5063	9	99922416	rs10980890	T	C	0.143191930106172	0.0309223460324248	genus.Allisonella.id.2174	TRUE	3.64441688244895e-06	inferred	qTwhAy	NA	textfile	18340
5066	9	100059541	rs1048451	A	G	0.142219582974029	0.0298524151088706	genus.Allisonella.id.2174	TRUE	1.89708117302027e-06	inferred	qTwhAy	NA	textfile	18340
5073	9	100037094	rs10981444	A	C	0.141382580759666	0.029851487558091	genus.Allisonella.id.2174	TRUE	2.17763941290533e-06	inferred	qTwhAy	NA	textfile	18340
5082	9	100134582	rs2045730	A	G	0.138662608173755	0.0299028630127878	genus.Allisonella.id.2174	TRUE	3.53329087638412e-06	inferred	qTwhAy	NA	textfile	18340
5087	7	137968010	rs76904847	A	G	0.148523491509526	0.0334856907578156	genus.Allisonella.id.2174	TRUE	9.18879974131749e-06	inferred	qTwhAy	NA	textfile	18340
5105	9	100074446	rs3747504	C	T	0.139390639293609	0.0301559308427731	genus.Allisonella.id.2174	TRUE	3.79455231195913e-06	inferred	qTwhAy	NA	textfile	18340
5115	12	28018998	rs35110698	C	T	-0.146321971689678	0.0320852070740693	genus.Allisonella.id.2174	TRUE	5.10517754941891e-06	inferred	qTwhAy	NA	textfile	18340
5120	9	100123789	rs4742688	G	T	0.135939992072917	0.0299116249116278	genus.Allisonella.id.2174	TRUE	5.50080470778337e-06	inferred	qTwhAy	NA	textfile	18340
5127	10	122413451	rs7898615	G	T	0.167966357555933	0.037358630966442	genus.Allisonella.id.2174	TRUE	6.9226725263772e-06	inferred	qTwhAy	NA	textfile	18340
5129	11	88665692	rs538601	G	A	0.112041518159794	0.0252304239803617	genus.Allisonella.id.2174	TRUE	8.96539361846063e-06	inferred	qTwhAy	NA	textfile	18340
5130	11	88632972	rs594561	T	C	0.112230607412563	0.0251680694728087	genus.Allisonella.id.2174	TRUE	8.22485656521322e-06	inferred	qTwhAy	NA	textfile	18340
5134	18	75370866	rs685403	C	G	-0.17520322515291	0.0404474155259813	genus.Allisonella.id.2174	TRUE	1.48009738237695e-05	inferred	qTwhAy	NA	textfile	18340
5144	9	100089171	rs12378350	T	C	0.133283306150088	0.0299856564411959	genus.Allisonella.id.2174	TRUE	8.79319156952686e-06	inferred	qTwhAy	NA	textfile	18340
5147	8	69994816	rs12675596	T	G	0.145668933727757	0.0290678233176824	genus.Alloprevotella.id.961	TRUE	5.40504980115461e-07	inferred	n4yhhp	NA	textfile	18340
5148	4	189076705	rs58212166	G	A	-0.161505876281675	0.0359102328713784	genus.Alloprevotella.id.961	TRUE	6.87607267323988e-06	inferred	n4yhhp	NA	textfile	18340
5155	21	40993008	rs34619204	A	G	-0.156036945059348	0.034439246835329	genus.Alloprevotella.id.961	TRUE	5.87639337526893e-06	inferred	n4yhhp	NA	textfile	18340
5156	3	79794395	rs17380632	T	A	0.1255637641264	0.0280408508687668	genus.Alloprevotella.id.961	TRUE	7.53854523384175e-06	inferred	n4yhhp	NA	textfile	18340
5157	3	152805600	rs4680035	G	A	-0.119599444504753	0.0259445931552082	genus.Alloprevotella.id.961	TRUE	4.03052120770789e-06	inferred	n4yhhp	NA	textfile	18340
5158	1	234126516	rs4364940	G	A	0.126417748281019	0.028220735434207	genus.Alloprevotella.id.961	TRUE	7.47812879433636e-06	inferred	n4yhhp	NA	textfile	18340
5159	21	36053643	rs2154444	G	T	0.138234323400095	0.0308960710883919	genus.Alloprevotella.id.961	TRUE	7.67081258887393e-06	inferred	n4yhhp	NA	textfile	18340
5160	12	117811409	rs816292	C	T	-0.113002639429087	0.0220400457313333	genus.Anaerofilum.id.2053	TRUE	2.94159802340545e-07	inferred	sQx1ko	NA	textfile	18340
5161	2	191139151	rs79598899	T	C	0.182585804267907	0.0357284469369788	genus.Anaerofilum.id.2053	TRUE	3.21517970303507e-07	inferred	sQx1ko	NA	textfile	18340
5162	1	247145690	rs4506496	A	G	0.103089881939612	0.0212861218481594	genus.Anaerofilum.id.2053	TRUE	1.27857179800976e-06	inferred	sQx1ko	NA	textfile	18340
5163	12	117827391	rs1384873	C	G	-0.111842279869616	0.0221520330333934	genus.Anaerofilum.id.2053	TRUE	4.44478821382944e-07	inferred	sQx1ko	NA	textfile	18340
5164	3	129686434	rs712981	C	A	0.100759616767355	0.0202902476344993	genus.Anaerofilum.id.2053	TRUE	6.8378392879463e-07	inferred	sQx1ko	NA	textfile	18340
5167	10	125294406	rs17105491	C	G	-0.193107440072501	0.0411186602953347	genus.Anaerofilum.id.2053	TRUE	2.64857246772636e-06	inferred	sQx1ko	NA	textfile	18340
5168	11	1051715	rs10794359	C	T	-0.0953524306703405	0.020059978674458	genus.Anaerofilum.id.2053	TRUE	2.00057216927862e-06	inferred	sQx1ko	NA	textfile	18340
5169	10	125309148	rs1710914	C	T	-0.176916706341329	0.0383389490742871	genus.Anaerofilum.id.2053	TRUE	3.93962332712596e-06	inferred	sQx1ko	NA	textfile	18340
5171	14	30991358	rs17096874	T	C	-0.126336895200331	0.0268918901756397	genus.Anaerofilum.id.2053	TRUE	2.62779054845833e-06	inferred	sQx1ko	NA	textfile	18340
5184	2	3838940	rs1563175	C	A	0.0923833813219145	0.0202157080775832	genus.Anaerofilum.id.2053	TRUE	4.88001107928622e-06	inferred	sQx1ko	NA	textfile	18340
5188	2	76698142	rs17012738	G	T	0.090341715700164	0.0200239426413777	genus.Anaerofilum.id.2053	TRUE	6.43147435123533e-06	inferred	sQx1ko	NA	textfile	18340
5197	9	104339812	rs9299345	C	T	-0.136399548297223	0.0302371634487277	genus.Anaerofilum.id.2053	TRUE	6.452569916962e-06	inferred	sQx1ko	NA	textfile	18340
5201	2	191328440	rs56342910	G	T	0.111594187483966	0.0248673365978921	genus.Anaerofilum.id.2053	TRUE	7.20364239450795e-06	inferred	sQx1ko	NA	textfile	18340
5202	2	191293055	rs13417431	A	G	0.110456999097528	0.0248732525758481	genus.Anaerofilum.id.2053	TRUE	8.96274235974914e-06	inferred	sQx1ko	NA	textfile	18340
5206	12	67167461	rs4244069	A	G	-0.146774518126021	0.032659424039613	genus.Anaerofilum.id.2053	TRUE	6.9866798342707e-06	inferred	sQx1ko	NA	textfile	18340
5207	16	77574020	rs7193624	T	C	0.0750642387198608	0.0150723460595632	genus.Anaerostipes.id.1991	TRUE	6.34981101621628e-07	inferred	VReXMT	NA	textfile	18340
5208	10	117383184	rs2804244	G	A	-0.0530889860568187	0.0110982647049578	genus.Anaerostipes.id.1991	TRUE	1.7223514495304e-06	inferred	VReXMT	NA	textfile	18340
5209	21	25873624	rs62215703	A	G	0.0644965490937592	0.0136701952333106	genus.Anaerostipes.id.1991	TRUE	2.38125868872323e-06	inferred	VReXMT	NA	textfile	18340
5210	10	117347860	rs12259533	C	G	-0.0516847134109889	0.0109539574995673	genus.Anaerostipes.id.1991	TRUE	2.37753656454296e-06	inferred	VReXMT	NA	textfile	18340
5212	2	228018671	rs2396460	C	T	-0.0512652746751098	0.0109555424801148	genus.Anaerostipes.id.1991	TRUE	2.87727275422891e-06	inferred	VReXMT	NA	textfile	18340
5216	9	13525082	rs3900776	A	G	-0.110013200385222	0.0236301709060042	genus.Anaerostipes.id.1991	TRUE	3.23000298669383e-06	inferred	VReXMT	NA	textfile	18340
5229	10	117328439	rs1336116	A	C	-0.0517390587863057	0.0110682676207456	genus.Anaerostipes.id.1991	TRUE	2.94613334472567e-06	inferred	VReXMT	NA	textfile	18340
5250	10	117311098	rs11197294	C	T	-0.051655855019507	0.0110944947451018	genus.Anaerostipes.id.1991	TRUE	3.22427805326533e-06	inferred	VReXMT	NA	textfile	18340
5271	10	117368656	rs3932552	C	T	-0.0503204638541519	0.0109578175664513	genus.Anaerostipes.id.1991	TRUE	4.38602718957702e-06	inferred	VReXMT	NA	textfile	18340
5272	3	171100102	rs2014785	C	T	0.0515686846806014	0.0112198626924591	genus.Anaerostipes.id.1991	TRUE	4.30274594535639e-06	inferred	VReXMT	NA	textfile	18340
5284	2	142774333	rs62157625	C	T	0.0885730405766228	0.0185547856377159	genus.Anaerostipes.id.1991	TRUE	1.80965706649676e-06	inferred	VReXMT	NA	textfile	18340
5293	10	117357959	rs2225166	C	T	-0.0500310532911134	0.0109557969477166	genus.Anaerostipes.id.1991	TRUE	4.95631534943728e-06	inferred	VReXMT	NA	textfile	18340
5319	2	39351569	rs6726833	A	C	-0.0877497271633556	0.0189408323707159	genus.Anaerostipes.id.1991	TRUE	3.60694214590045e-06	inferred	VReXMT	NA	textfile	18340
5344	10	117297912	rs2149112	A	G	-0.0490938644296588	0.0109559970638124	genus.Anaerostipes.id.1991	TRUE	7.42927899478334e-06	inferred	VReXMT	NA	textfile	18340
5345	9	1582701	rs6474958	G	A	-0.0500065074508622	0.0112000876731674	genus.Anaerostipes.id.1991	TRUE	8.01316833759383e-06	inferred	VReXMT	NA	textfile	18340
5346	10	117432222	rs2532728	A	C	-0.05023237774089	0.0112509018826821	genus.Anaerostipes.id.1991	TRUE	8.01651744972952e-06	inferred	VReXMT	NA	textfile	18340
5348	4	169690814	rs6854026	C	T	-0.0508481579468372	0.0109075051220451	genus.Anaerostipes.id.1991	TRUE	3.13518504606278e-06	inferred	VReXMT	NA	textfile	18340
5355	10	117400933	rs11197369	A	G	-0.049642550227587	0.0111246989952901	genus.Anaerostipes.id.1991	TRUE	8.10571810884852e-06	inferred	VReXMT	NA	textfile	18340
5357	19	1497547	rs78735375	C	A	-0.137428569661896	0.0305304363570451	genus.Anaerostipes.id.1991	TRUE	6.75191514666264e-06	inferred	VReXMT	NA	textfile	18340
5359	9	1504344	rs10961808	C	T	0.0524036274107064	0.0117413285399759	genus.Anaerostipes.id.1991	TRUE	8.07532944927036e-06	inferred	VReXMT	NA	textfile	18340
5360	8	128397494	rs7823228	C	G	-0.0621084707886636	0.0136614026604065	genus.Anaerostipes.id.1991	TRUE	5.46041120037082e-06	inferred	VReXMT	NA	textfile	18340
5361	1	67595108	rs13376554	T	A	0.19738898986139	0.0458642395384475	genus.Anaerostipes.id.1991	TRUE	1.67918439179994e-05	inferred	VReXMT	NA	textfile	18340
5364	11	105615253	rs10502061	G	A	0.0835752260265934	0.0192016674101706	genus.Anaerostipes.id.1991	TRUE	1.34594875592372e-05	inferred	VReXMT	NA	textfile	18340
5373	13	38057357	rs1107244	A	G	0.0861586531062665	0.0176660990789211	genus.Anaerotruncus.id.2054	TRUE	1.07677827106293e-06	inferred	888kiH	NA	textfile	18340
5378	14	30607199	rs8005030	T	C	0.0554446592751529	0.0117854301952901	genus.Anaerotruncus.id.2054	TRUE	2.5447797453412e-06	inferred	888kiH	NA	textfile	18340
5383	13	38044689	rs9603208	T	G	0.0775519094975712	0.0165254802536173	genus.Anaerotruncus.id.2054	TRUE	2.69400369063394e-06	inferred	888kiH	NA	textfile	18340
5386	2	12200752	rs4669806	T	G	0.0576389030048486	0.0122994032328165	genus.Anaerotruncus.id.2054	TRUE	2.78165250643192e-06	inferred	888kiH	NA	textfile	18340
5398	13	38034596	rs1322804	T	G	0.0759900283828806	0.0165346236186025	genus.Anaerotruncus.id.2054	TRUE	4.310663953855e-06	inferred	888kiH	NA	textfile	18340
5408	13	38004672	rs11841382	T	G	0.0841580368162608	0.0185422309807892	genus.Anaerotruncus.id.2054	TRUE	5.65961170253555e-06	inferred	888kiH	NA	textfile	18340
5415	14	30418008	rs10150232	G	A	0.0567087892720503	0.0124877016315361	genus.Anaerotruncus.id.2054	TRUE	5.5942616671156e-06	inferred	888kiH	NA	textfile	18340
5420	9	78630894	rs1272208	T	G	-0.0611742713308029	0.0129830731751261	genus.Anaerotruncus.id.2054	TRUE	2.45480088669356e-06	inferred	888kiH	NA	textfile	18340
5430	8	74713100	rs12056802	G	C	0.0774193528001405	0.017717788855019	genus.Anaerotruncus.id.2054	TRUE	1.24483896694016e-05	inferred	888kiH	NA	textfile	18340
5441	11	89040226	rs11018566	G	A	-0.156465176427029	0.0366032258395506	genus.Anaerotruncus.id.2054	TRUE	1.91456633324422e-05	inferred	888kiH	NA	textfile	18340
5442	4	172808992	rs7675045	T	A	-0.0497815289902457	0.0110573396358085	genus.Anaerotruncus.id.2054	TRUE	6.72772833131008e-06	inferred	888kiH	NA	textfile	18340
5444	3	150855371	rs1431492	T	C	-0.0654996397692133	0.0146188105218655	genus.Anaerotruncus.id.2054	TRUE	7.44669662823186e-06	inferred	888kiH	NA	textfile	18340
5449	3	150787796	rs7637290	C	A	-0.0662083754018599	0.0151380857539482	genus.Anaerotruncus.id.2054	TRUE	1.22197812600031e-05	inferred	888kiH	NA	textfile	18340
5453	14	30434431	rs17096167	A	G	0.0563783624994505	0.0126143858708552	genus.Anaerotruncus.id.2054	TRUE	7.8450185127993e-06	inferred	888kiH	NA	textfile	18340
5454	6	165015261	rs9347879	C	T	0.0506180008814494	0.0110490008071809	genus.Anaerotruncus.id.2054	TRUE	4.62251737709991e-06	inferred	888kiH	NA	textfile	18340
5455	2	211663702	rs17734739	C	T	0.0660051954150962	0.0149080256098041	genus.Anaerotruncus.id.2054	TRUE	9.53341798114007e-06	inferred	888kiH	NA	textfile	18340
5456	15	33459867	rs6494922	G	A	0.0903106384889494	0.0202256522976594	genus.Anaerotruncus.id.2054	TRUE	8.00114337212145e-06	inferred	888kiH	NA	textfile	18340
5457	12	76523655	rs34449434	C	A	-0.0497003878419244	0.0113402159416538	genus.Anaerotruncus.id.2054	TRUE	1.17235347715795e-05	inferred	888kiH	NA	textfile	18340
5460	14	77502546	rs7155595	A	C	0.0539336206631479	0.0118902916030214	genus.Anaerotruncus.id.2054	TRUE	5.73481377298682e-06	inferred	888kiH	NA	textfile	18340
5466	4	88163243	rs115414803	C	A	-0.144355887846664	0.0317523951012767	genus.Anaerotruncus.id.2054	TRUE	5.4597413326335e-06	inferred	888kiH	NA	textfile	18340
5468	11	54908652	rs2704155	A	T	-0.106234694139208	0.0234814560648308	genus.Anaerotruncus.id.2054	TRUE	6.06257119229764e-06	inferred	888kiH	NA	textfile	18340
5469	3	10593224	rs6795673	T	C	0.0538565254455662	0.0105251271232387	genus.Bacteroides.id.918	TRUE	3.10519612504147e-07	inferred	J40bzu	NA	textfile	18340
5472	6	29143451	rs28757219	A	T	0.0818398265734493	0.0170318661039343	genus.Bacteroides.id.918	TRUE	1.54673870717539e-06	inferred	J40bzu	NA	textfile	18340
5473	13	24910476	rs9507307	T	C	0.0604456209794885	0.012912793116307	genus.Bacteroides.id.918	TRUE	2.8538874271777e-06	inferred	J40bzu	NA	textfile	18340
5474	20	58605432	rs66474973	T	G	0.081251539413751	0.016447899225862	genus.Bacteroides.id.918	TRUE	7.81489498948925e-07	inferred	J40bzu	NA	textfile	18340
5475	1	10644351	rs11585893	G	A	-0.0740745609553361	0.0147633248623595	genus.Bacteroides.id.918	TRUE	5.23559797869357e-07	inferred	J40bzu	NA	textfile	18340
5476	9	112855426	rs495004	G	C	-0.0607474911662983	0.0129865364234517	genus.Bacteroides.id.918	TRUE	2.90070298608211e-06	inferred	J40bzu	NA	textfile	18340
5477	19	24342250	rs17619981	G	T	0.088097760672572	0.0187002065965595	genus.Bacteroides.id.918	TRUE	2.46433903109577e-06	inferred	J40bzu	NA	textfile	18340
5479	14	22045949	rs2023437	C	T	-0.0782324503029468	0.0167633994815769	genus.Bacteroides.id.918	TRUE	3.05836516193569e-06	inferred	J40bzu	NA	textfile	18340
5482	13	24888712	rs7322219	T	C	0.0523634721216202	0.0116115466884991	genus.Bacteroides.id.918	TRUE	6.49488876889223e-06	inferred	J40bzu	NA	textfile	18340
5486	3	77215327	rs66710942	T	C	0.0488037767519042	0.010741208925086	genus.Bacteroides.id.918	TRUE	5.53010662035718e-06	inferred	J40bzu	NA	textfile	18340
5487	6	41519430	rs13207588	G	A	-0.0592049817780405	0.013119468145554	genus.Bacteroides.id.918	TRUE	6.39900914998914e-06	inferred	J40bzu	NA	textfile	18340
5488	3	62019400	rs2366421	A	T	-0.0528152704348437	0.0117124367396841	genus.Bacteroides.id.918	TRUE	6.50319480914472e-06	inferred	J40bzu	NA	textfile	18340
5489	1	102960989	rs1340391	C	T	-0.0592003815046436	0.0132244159756789	genus.Bacteroides.id.918	TRUE	7.58422012028347e-06	inferred	J40bzu	NA	textfile	18340
5493	4	5730954	rs2276875	G	A	-0.0697175652048023	0.0139537040639811	genus.Barnesiella.id.944	TRUE	5.8426104019606e-07	inferred	IFmAz3	NA	textfile	18340
5494	6	110831148	rs2428166	A	G	-0.165858716710748	0.0337309068914428	genus.Barnesiella.id.944	TRUE	8.782938025472e-07	inferred	IFmAz3	NA	textfile	18340
5495	12	54872438	rs60316894	T	C	-0.121478155581858	0.0251839723300115	genus.Barnesiella.id.944	TRUE	1.40969063037223e-06	inferred	IFmAz3	NA	textfile	18340
5496	7	122032455	rs12674064	T	A	-0.0592897014708638	0.0127710904293653	genus.Barnesiella.id.944	TRUE	3.44229841345598e-06	inferred	IFmAz3	NA	textfile	18340
5497	3	181589155	rs35177866	G	A	0.0917125454915571	0.0190133434085038	genus.Barnesiella.id.944	TRUE	1.4099812931001e-06	inferred	IFmAz3	NA	textfile	18340
5498	7	122021518	rs13242616	C	T	-0.0583746513715384	0.0123175719416742	genus.Barnesiella.id.944	TRUE	2.14631182642007e-06	inferred	IFmAz3	NA	textfile	18340
5501	4	114546595	rs79795328	G	A	-0.0818644666797628	0.0176440695792381	genus.Barnesiella.id.944	TRUE	3.48793140984869e-06	inferred	IFmAz3	NA	textfile	18340
5502	7	10076378	rs2057922	C	G	0.0915240710957309	0.0194622771829022	genus.Barnesiella.id.944	TRUE	2.56819787341334e-06	inferred	IFmAz3	NA	textfile	18340
5503	6	23435415	rs199035	A	G	0.0559494827304266	0.0119715583705293	genus.Barnesiella.id.944	TRUE	2.96060949609265e-06	inferred	IFmAz3	NA	textfile	18340
5504	3	44327429	rs62251337	G	A	-0.0690762683595968	0.0149374121019969	genus.Barnesiella.id.944	TRUE	3.75720693099491e-06	inferred	IFmAz3	NA	textfile	18340
5505	5	54107036	rs77455852	G	T	-0.0891490840327605	0.0195600572740755	genus.Barnesiella.id.944	TRUE	5.17141803218906e-06	inferred	IFmAz3	NA	textfile	18340
5506	6	148601905	rs11155559	C	T	0.0956022821199843	0.0212960771198572	genus.Barnesiella.id.944	TRUE	7.14922124869494e-06	inferred	IFmAz3	NA	textfile	18340
5507	15	87145913	rs12909713	T	C	-0.0550715555499186	0.0120038941432617	genus.Barnesiella.id.944	TRUE	4.4792537687229e-06	inferred	IFmAz3	NA	textfile	18340
5510	1	206216607	rs28479800	T	A	-0.0915200226521502	0.0210002280874914	genus.Barnesiella.id.944	TRUE	1.31227018270177e-05	inferred	IFmAz3	NA	textfile	18340
5512	2	179974885	rs3816345	C	T	0.0976396845129814	0.0213140896248044	genus.Barnesiella.id.944	TRUE	4.62774462530871e-06	inferred	IFmAz3	NA	textfile	18340
5515	1	206230697	rs28380027	C	T	-0.0812442246209032	0.018743733800369	genus.Barnesiella.id.944	TRUE	1.46109132651043e-05	inferred	IFmAz3	NA	textfile	18340
5518	4	102616869	rs72684847	C	T	-0.11436927819354	0.0253873271123416	genus.Barnesiella.id.944	TRUE	6.63807047841278e-06	inferred	IFmAz3	NA	textfile	18340
5519	8	25834694	rs28418786	G	C	-0.0791324211854283	0.0174957009774818	genus.Barnesiella.id.944	TRUE	6.09796890162374e-06	inferred	IFmAz3	NA	textfile	18340
5520	2	136616754	rs182549	T	C	0.119703495308544	0.0127293739894414	genus.Bifidobacterium.id.436	TRUE	5.26662790456344e-21	inferred	gscK0h	NA	textfile	18340
5522	2	136707982	rs6754311	T	C	0.117026875763574	0.0127077670262126	genus.Bifidobacterium.id.436	TRUE	3.2892411817863e-20	inferred	gscK0h	NA	textfile	18340
5523	2	135837906	rs7570971	C	A	0.113335163727569	0.012574753369833	genus.Bifidobacterium.id.436	TRUE	2.00653628282447e-19	inferred	gscK0h	NA	textfile	18340
5524	2	136407479	rs1446585	A	G	0.113725409072396	0.012810188377001	genus.Bifidobacterium.id.436	TRUE	6.82378956628995e-19	inferred	gscK0h	NA	textfile	18340
5525	2	136381348	rs12465802	G	A	0.11196662222612	0.01265538540766	genus.Bifidobacterium.id.436	TRUE	8.9622094285873e-19	inferred	gscK0h	NA	textfile	18340
5526	2	135954797	rs1375131	T	C	0.112105940345776	0.0125611471230035	genus.Bifidobacterium.id.436	TRUE	4.46436374714005e-19	inferred	gscK0h	NA	textfile	18340
5527	2	135907088	rs6730157	A	G	0.111274393076956	0.0125592991251372	genus.Bifidobacterium.id.436	TRUE	8.00714461741056e-19	inferred	gscK0h	NA	textfile	18340
5528	2	136740900	rs687670	T	C	0.111449980043163	0.0129721766381837	genus.Bifidobacterium.id.436	TRUE	8.58686062997538e-18	inferred	gscK0h	NA	textfile	18340
5530	2	136721995	rs13404551	T	C	0.110451173812582	0.0129597151867145	genus.Bifidobacterium.id.436	TRUE	1.55937548783865e-17	inferred	gscK0h	NA	textfile	18340
5531	2	136685228	rs309160	C	T	0.107709958450764	0.0129713948293317	genus.Bifidobacterium.id.436	TRUE	1.00958425390955e-16	inferred	gscK0h	NA	textfile	18340
5532	2	136670298	rs309168	C	T	0.106751611417311	0.0129742001420768	genus.Bifidobacterium.id.436	TRUE	1.90378229496435e-16	inferred	gscK0h	NA	textfile	18340
5533	2	136658345	rs218174	A	G	0.106460689096101	0.0129769810048236	genus.Bifidobacterium.id.436	TRUE	2.32885685015363e-16	inferred	gscK0h	NA	textfile	18340
5534	2	136755684	rs309134	G	A	0.107482789893117	0.0131553071156328	genus.Bifidobacterium.id.436	TRUE	3.07626594254187e-16	inferred	gscK0h	NA	textfile	18340
5535	2	136043944	rs13023281	T	C	-0.10351952930003	0.0134758873502845	genus.Bifidobacterium.id.436	TRUE	1.56827003705125e-14	inferred	gscK0h	NA	textfile	18340
5537	2	136787402	rs6716536	C	T	0.100723304081019	0.0127700752319668	genus.Bifidobacterium.id.436	TRUE	3.08428651099945e-15	inferred	gscK0h	NA	textfile	18340
5539	2	136638216	rs632632	T	C	0.103456963409858	0.0129773816043704	genus.Bifidobacterium.id.436	TRUE	1.56002483388696e-15	inferred	gscK0h	NA	textfile	18340
5540	2	136322676	rs6759321	G	T	0.101766185289637	0.0127587102531525	genus.Bifidobacterium.id.436	TRUE	1.50891961623912e-15	inferred	gscK0h	NA	textfile	18340
5543	2	136092061	rs1561277	C	A	0.0997129048747129	0.0127357448155568	genus.Bifidobacterium.id.436	TRUE	4.90306453012892e-15	inferred	gscK0h	NA	textfile	18340
5544	2	136820076	rs11681248	T	C	0.096127653930234	0.0124785181222444	genus.Bifidobacterium.id.436	TRUE	1.32439819870588e-14	inferred	gscK0h	NA	textfile	18340
5547	2	136765951	rs309137	T	C	0.0995867873441595	0.0129413395906119	genus.Bifidobacterium.id.436	TRUE	1.41222578811444e-14	inferred	gscK0h	NA	textfile	18340
5550	2	136594158	rs2236783	A	G	0.0982999660895002	0.0130873522354355	genus.Bifidobacterium.id.436	TRUE	5.86478239990951e-14	inferred	gscK0h	NA	textfile	18340
5558	2	136583192	rs745500	A	G	0.0949983297422934	0.0130705021116694	genus.Bifidobacterium.id.436	TRUE	3.64452277575018e-13	inferred	gscK0h	NA	textfile	18340
5560	2	136569848	rs12988076	A	C	0.0945409506922915	0.0130713800086104	genus.Bifidobacterium.id.436	TRUE	4.7359653294137e-13	inferred	gscK0h	NA	textfile	18340
5561	2	136557319	rs2322660	T	C	0.0942718288517412	0.0130671170232308	genus.Bifidobacterium.id.436	TRUE	5.41595126387393e-13	inferred	gscK0h	NA	textfile	18340
5563	2	136808949	rs11693502	T	C	0.0900748930894744	0.0125730402602877	genus.Bifidobacterium.id.436	TRUE	7.82821751547062e-13	inferred	gscK0h	NA	textfile	18340
5569	2	136502792	rs1438305	G	C	0.0934541032527715	0.0133141861679735	genus.Bifidobacterium.id.436	TRUE	2.23242027420361e-12	inferred	gscK0h	NA	textfile	18340
5571	2	136455600	rs71348714	A	G	0.0928905209795303	0.0132611251011241	genus.Bifidobacterium.id.436	TRUE	2.47473230453407e-12	inferred	gscK0h	NA	textfile	18340
5572	2	136439517	rs313519	A	C	0.0927125313699626	0.0132635943225881	genus.Bifidobacterium.id.436	TRUE	2.74885201755061e-12	inferred	gscK0h	NA	textfile	18340
5576	2	136544197	rs10928546	T	C	0.0930118114126757	0.013310859617758	genus.Bifidobacterium.id.436	TRUE	2.79501241296633e-12	inferred	gscK0h	NA	textfile	18340
5582	2	136522941	rs28453840	A	G	0.0925236829257779	0.0133031352400852	genus.Bifidobacterium.id.436	TRUE	3.52491109512462e-12	inferred	gscK0h	NA	textfile	18340
5587	2	136470714	rs13412397	A	G	0.0923288032483557	0.0132777622361299	genus.Bifidobacterium.id.436	TRUE	3.55974645804783e-12	inferred	gscK0h	NA	textfile	18340
5595	2	136420690	rs4954280	A	G	0.0913617079664251	0.0132578937521626	genus.Bifidobacterium.id.436	TRUE	5.53556638564073e-12	inferred	gscK0h	NA	textfile	18340
5617	2	135705558	rs1979033	G	A	0.078153015527507	0.0120178772465268	genus.Bifidobacterium.id.436	TRUE	7.8700699860611e-11	inferred	gscK0h	NA	textfile	18340
5621	2	135877562	rs1869829	A	G	0.0861556597780666	0.0131594930421826	genus.Bifidobacterium.id.436	TRUE	5.86906649791566e-11	inferred	gscK0h	NA	textfile	18340
5623	2	136873549	rs2680880	T	A	0.0795933098769785	0.01212498253443	genus.Bifidobacterium.id.436	TRUE	5.22406349236712e-11	inferred	gscK0h	NA	textfile	18340
5624	2	135771974	rs10187402	C	G	0.084920391057564	0.013204372870475	genus.Bifidobacterium.id.436	TRUE	1.26573434566005e-10	inferred	gscK0h	NA	textfile	18340
5628	2	135689188	rs6738563	G	T	0.0755000762443541	0.0120259852688998	genus.Bifidobacterium.id.436	TRUE	3.4278345528484e-10	inferred	gscK0h	NA	textfile	18340
5630	2	135479980	rs6723108	G	T	0.0768795302675688	0.0121796523701405	genus.Bifidobacterium.id.436	TRUE	2.75223631232114e-10	inferred	gscK0h	NA	textfile	18340
5633	2	135755629	rs1530559	A	G	0.0757875304171427	0.0120245290853382	genus.Bifidobacterium.id.436	TRUE	2.92421374576696e-10	inferred	gscK0h	NA	textfile	18340
5635	2	136022798	rs935613	C	T	0.0841653342184876	0.0131955823961773	genus.Bifidobacterium.id.436	TRUE	1.79068827797714e-10	inferred	gscK0h	NA	textfile	18340
5640	2	136058820	rs2016636	G	A	0.0831210501326489	0.0131982820293589	genus.Bifidobacterium.id.436	TRUE	3.01765528679163e-10	inferred	gscK0h	NA	textfile	18340
5648	2	135429288	rs998451	A	G	0.0727391195490106	0.0121982346491378	genus.Bifidobacterium.id.436	TRUE	2.47518399752891e-09	inferred	gscK0h	NA	textfile	18340
5649	2	135796410	rs13389481	C	A	0.098878610162243	0.0169926951219958	genus.Bifidobacterium.id.436	TRUE	5.92399843657661e-09	inferred	gscK0h	NA	textfile	18340
5652	2	135818907	rs2874739	C	T	0.097343600702091	0.0166029474907767	genus.Bifidobacterium.id.436	TRUE	4.54492525111816e-09	inferred	gscK0h	NA	textfile	18340
5664	2	135849613	rs7568525	G	A	0.0955455589648411	0.0166535160020565	genus.Bifidobacterium.id.436	TRUE	9.62202229981684e-09	inferred	gscK0h	NA	textfile	18340
5672	2	136002500	rs1900741	C	T	0.0859385281993728	0.0143316352169155	genus.Bifidobacterium.id.436	TRUE	2.0171281831004e-09	inferred	gscK0h	NA	textfile	18340
5690	2	135785066	rs13402101	T	A	0.0961489835013178	0.0167022160473312	genus.Bifidobacterium.id.436	TRUE	8.57943278369574e-09	inferred	gscK0h	NA	textfile	18340
5692	2	135861497	rs7573600	G	C	0.094834536001753	0.0166153391353547	genus.Bifidobacterium.id.436	TRUE	1.14546838766299e-08	inferred	gscK0h	NA	textfile	18340
5694	2	136488978	rs6739713	A	G	0.0803204218174138	0.0134475655495656	genus.Bifidobacterium.id.436	TRUE	2.33130437483159e-09	inferred	gscK0h	NA	textfile	18340
5714	2	135935049	rs6721838	A	G	0.0960483025269599	0.016688683559262	genus.Bifidobacterium.id.436	TRUE	8.64904545709454e-09	inferred	gscK0h	NA	textfile	18340
5715	2	135984172	rs57829242	A	G	0.0970352956357957	0.0168364954483553	genus.Bifidobacterium.id.436	TRUE	8.24408139697912e-09	inferred	gscK0h	NA	textfile	18340
5721	2	136166536	rs13427494	G	A	0.0963635655234024	0.0168657213413441	genus.Bifidobacterium.id.436	TRUE	1.10627017374465e-08	inferred	gscK0h	NA	textfile	18340
5722	2	136191314	rs10209482	A	C	0.0963731188663239	0.0168613474394449	genus.Bifidobacterium.id.436	TRUE	1.09302305193343e-08	inferred	gscK0h	NA	textfile	18340
5725	2	135893853	rs7603805	A	G	0.0945697972291833	0.0166075067841579	genus.Bifidobacterium.id.436	TRUE	1.23806060004613e-08	inferred	gscK0h	NA	textfile	18340
5744	2	136901587	rs4954567	G	T	0.0731025285336856	0.0126388325466943	genus.Bifidobacterium.id.436	TRUE	7.29613838151486e-09	inferred	gscK0h	NA	textfile	18340
5761	2	135456759	rs10928513	C	T	0.0695604513354486	0.0121430737804264	genus.Bifidobacterium.id.436	TRUE	1.01378966368893e-08	inferred	gscK0h	NA	textfile	18340
5771	13	112859829	rs7322849	C	T	0.112428453340795	0.0201812621619254	genus.Bifidobacterium.id.436	TRUE	2.53379195033128e-08	inferred	gscK0h	NA	textfile	18340
5778	2	136228887	rs7605229	C	T	0.0934873394259277	0.0168730147440683	genus.Bifidobacterium.id.436	TRUE	3.01364213627047e-08	inferred	gscK0h	NA	textfile	18340
5780	2	136288273	rs3806502	C	T	0.0931395533268193	0.0168615458459479	genus.Bifidobacterium.id.436	TRUE	3.31773496478707e-08	inferred	gscK0h	NA	textfile	18340
5789	2	136913375	rs4954569	C	T	0.0700207147516066	0.0126337802029298	genus.Bifidobacterium.id.436	TRUE	2.98454809773852e-08	inferred	gscK0h	NA	textfile	18340
5790	2	135921839	rs2322445	T	A	0.0898650664636025	0.0166403947623271	genus.Bifidobacterium.id.436	TRUE	6.64862629944805e-08	inferred	gscK0h	NA	textfile	18340
5796	2	136110129	rs6727889	C	T	0.0916946619750692	0.0168737991356634	genus.Bifidobacterium.id.436	TRUE	5.505996408403e-08	inferred	gscK0h	NA	textfile	18340
5805	2	135498924	rs1942055	G	C	0.066819525780251	0.0121874828397308	genus.Bifidobacterium.id.436	TRUE	4.19035877650678e-08	inferred	gscK0h	NA	textfile	18340
5807	2	136926719	rs4954572	G	T	0.069364264283748	0.0127113028190325	genus.Bifidobacterium.id.436	TRUE	4.84528497693427e-08	inferred	gscK0h	NA	textfile	18340
5822	2	135446390	rs10171677	G	A	0.0649710584315195	0.0120936634605472	genus.Bifidobacterium.id.436	TRUE	7.77289966900924e-08	inferred	gscK0h	NA	textfile	18340
5826	2	136857158	rs13008147	A	G	-0.0699839069782307	0.0135488957741383	genus.Bifidobacterium.id.436	TRUE	2.40072946973854e-07	inferred	gscK0h	NA	textfile	18340
5836	2	136945029	rs1123848	C	T	0.067186884419415	0.012742353282313	genus.Bifidobacterium.id.436	TRUE	1.34415211172097e-07	inferred	gscK0h	NA	textfile	18340
5844	2	135288740	rs638382	C	T	-0.0650863662855496	0.0123007624298851	genus.Bifidobacterium.id.436	TRUE	1.21485486749371e-07	inferred	gscK0h	NA	textfile	18340
5846	2	135719132	rs6708336	T	A	0.0627567378416511	0.0119536021418795	genus.Bifidobacterium.id.436	TRUE	1.52076652298626e-07	inferred	gscK0h	NA	textfile	18340
5848	2	135372951	rs35564151	A	G	0.0638885010592745	0.0120893780116964	genus.Bifidobacterium.id.436	TRUE	1.25924288685778e-07	inferred	gscK0h	NA	textfile	18340
5852	2	136965117	rs1519525	C	T	0.065773511244422	0.0127151433425974	genus.Bifidobacterium.id.436	TRUE	2.30551838717401e-07	inferred	gscK0h	NA	textfile	18340
5883	2	137602926	rs1961273	T	C	0.0674036093739092	0.0132318962594856	genus.Bifidobacterium.id.436	TRUE	3.50540647773143e-07	inferred	gscK0h	NA	textfile	18340
5888	2	135666553	rs6733130	A	C	0.0600796097988755	0.0119757602359684	genus.Bifidobacterium.id.436	TRUE	5.25479791370968e-07	inferred	gscK0h	NA	textfile	18340
5899	2	135631331	rs1446524	A	G	0.0593456320120831	0.0120000420208285	genus.Bifidobacterium.id.436	TRUE	7.59673816825048e-07	inferred	gscK0h	NA	textfile	18340
5907	2	135618982	rs6706537	T	C	0.0589500929212605	0.0120021707000499	genus.Bifidobacterium.id.436	TRUE	9.03273149050377e-07	inferred	gscK0h	NA	textfile	18340
5908	2	135642180	rs4954193	A	G	0.0590880734187431	0.0119898805833637	genus.Bifidobacterium.id.436	TRUE	8.30067965956569e-07	inferred	gscK0h	NA	textfile	18340
5914	2	137051974	rs72847650	C	A	-0.0600191694150581	0.0124576376348002	genus.Bifidobacterium.id.436	TRUE	1.45105227798626e-06	inferred	gscK0h	NA	textfile	18340
5915	2	135652399	rs7589297	C	A	0.0589780942506327	0.0119679846251247	genus.Bifidobacterium.id.436	TRUE	8.30803762830225e-07	inferred	gscK0h	NA	textfile	18340
5938	12	20378911	rs10841473	C	G	-0.0624206538966098	0.0129438494819259	genus.Bifidobacterium.id.436	TRUE	1.41828277110049e-06	inferred	gscK0h	NA	textfile	18340
6021	5	537890	rs56108664	C	T	0.0729970977242608	0.0157925888415359	genus.Bifidobacterium.id.436	TRUE	3.79622871935468e-06	inferred	gscK0h	NA	textfile	18340
6034	2	136628121	rs4988163	G	T	0.074525153908658	0.016018513737569	genus.Bifidobacterium.id.436	TRUE	3.28032202855297e-06	inferred	gscK0h	NA	textfile	18340
6046	2	135406395	rs13424016	G	A	0.0566759491955796	0.0120150412573532	genus.Bifidobacterium.id.436	TRUE	2.39249876006033e-06	inferred	gscK0h	NA	textfile	18340
6049	7	48090746	rs2686790	C	T	0.0707410106931328	0.0157925946124653	genus.Bifidobacterium.id.436	TRUE	7.4860644047013e-06	inferred	gscK0h	NA	textfile	18340
6054	2	49906864	rs4567981	A	T	0.0562083951530246	0.0117923089016579	genus.Bifidobacterium.id.436	TRUE	1.87425754458511e-06	inferred	gscK0h	NA	textfile	18340
6058	2	135603959	rs10928519	C	T	0.0555939955417445	0.0120000807235423	genus.Bifidobacterium.id.436	TRUE	3.60749882583138e-06	inferred	gscK0h	NA	textfile	18340
6070	5	169748189	rs76671854	G	C	-0.0846054567723805	0.0184003195669723	genus.Bifidobacterium.id.436	TRUE	4.26478410413964e-06	inferred	gscK0h	NA	textfile	18340
6073	21	31861790	rs75344046	T	C	0.232354091355058	0.0505978672851669	genus.Bifidobacterium.id.436	TRUE	4.3865735129304e-06	inferred	gscK0h	NA	textfile	18340
6074	21	31847241	rs117761464	G	A	0.230688721795879	0.0503201677085352	genus.Bifidobacterium.id.436	TRUE	4.55251003723735e-06	inferred	gscK0h	NA	textfile	18340
6075	17	72897722	rs540489	G	T	-0.0637640855186499	0.0138745914671867	genus.Bifidobacterium.id.436	TRUE	4.31205616720973e-06	inferred	gscK0h	NA	textfile	18340
6078	6	14617591	rs857444	T	C	0.0558234369658901	0.0121219243778603	genus.Bifidobacterium.id.436	TRUE	4.12143020229907e-06	inferred	gscK0h	NA	textfile	18340
6079	2	192878532	rs13020688	A	G	0.0562696314746877	0.0122617477438803	genus.Bifidobacterium.id.436	TRUE	4.45292478153938e-06	inferred	gscK0h	NA	textfile	18340
6091	2	135353183	rs13410301	T	C	0.055643447973453	0.0118965023305431	genus.Bifidobacterium.id.436	TRUE	2.90684278795757e-06	inferred	gscK0h	NA	textfile	18340
6103	2	189805784	rs62181700	A	G	-0.0624643312582115	0.0131205260142945	genus.Bifidobacterium.id.436	TRUE	1.92817525361932e-06	inferred	gscK0h	NA	textfile	18340
6108	4	1517826	rs55888705	G	A	0.0546319337934813	0.0121138646182753	genus.Bifidobacterium.id.436	TRUE	6.48678903379261e-06	inferred	gscK0h	NA	textfile	18340
6111	2	135386474	rs17789633	C	A	0.0548521707197858	0.0120135495679672	genus.Bifidobacterium.id.436	TRUE	4.97453596760062e-06	inferred	gscK0h	NA	textfile	18340
6114	22	18354272	rs5746486	C	T	-0.0536216054129498	0.0120800568899063	genus.Bifidobacterium.id.436	TRUE	9.04392568222322e-06	inferred	gscK0h	NA	textfile	18340
6115	5	142793467	rs73797465	G	T	-0.0953566327105873	0.0209236503498442	genus.Bifidobacterium.id.436	TRUE	5.18002944714804e-06	inferred	gscK0h	NA	textfile	18340
6118	5	521096	rs4957061	C	T	0.0534239383507768	0.0117431074198851	genus.Bifidobacterium.id.436	TRUE	5.38024570631678e-06	inferred	gscK0h	NA	textfile	18340
6120	2	137074850	rs12465599	G	A	0.0535787023450935	0.0118217443489597	genus.Bifidobacterium.id.436	TRUE	5.83680395666095e-06	inferred	gscK0h	NA	textfile	18340
6146	6	20505628	rs116261629	C	G	0.128112275673758	0.026135828216452	genus.Bilophila.id.3170	TRUE	9.4968541716899e-07	inferred	EHzFz9	NA	textfile	18340
6147	9	4940871	rs1571225	T	C	0.0826825691081273	0.0170621467106679	genus.Bilophila.id.3170	TRUE	1.25997605606442e-06	inferred	EHzFz9	NA	textfile	18340
6148	20	61980991	rs3827020	T	C	0.0766479089271516	0.0160642226078387	genus.Bilophila.id.3170	TRUE	1.83002001015304e-06	inferred	EHzFz9	NA	textfile	18340
6149	1	103299921	rs1241171	A	G	-0.0692653887989458	0.0150148249895016	genus.Bilophila.id.3170	TRUE	3.96643785775929e-06	inferred	EHzFz9	NA	textfile	18340
6151	7	138583840	rs7802841	A	C	0.0670096585746394	0.0137700557963231	genus.Bilophila.id.3170	TRUE	1.13688668533679e-06	inferred	EHzFz9	NA	textfile	18340
6153	14	67640571	rs8013541	T	A	-0.0571991297430305	0.0125672901054056	genus.Bilophila.id.3170	TRUE	5.3282756496161e-06	inferred	EHzFz9	NA	textfile	18340
6154	3	194419531	rs6793291	A	C	0.112729046047986	0.0241632937600047	genus.Bilophila.id.3170	TRUE	3.08165138920657e-06	inferred	EHzFz9	NA	textfile	18340
6156	20	61991141	rs3818204	G	A	0.0779996018975046	0.0167740278985631	genus.Bilophila.id.3170	TRUE	3.31899321781452e-06	inferred	EHzFz9	NA	textfile	18340
6158	7	123174986	rs1917709	T	A	0.118509423212468	0.0267419600537538	genus.Bilophila.id.3170	TRUE	9.3540422570375e-06	inferred	EHzFz9	NA	textfile	18340
6159	15	50011554	rs542415	C	T	-0.061362319104268	0.0133435935575322	genus.Bilophila.id.3170	TRUE	4.2526768219836e-06	inferred	EHzFz9	NA	textfile	18340
6160	8	109990939	rs72676854	C	T	0.123208755952079	0.0268820380860221	genus.Bilophila.id.3170	TRUE	4.57669329007453e-06	inferred	EHzFz9	NA	textfile	18340
6163	18	3765773	rs4798126	A	G	0.0732880189075661	0.0167989837379323	genus.Bilophila.id.3170	TRUE	1.284987867846e-05	inferred	EHzFz9	NA	textfile	18340
6165	12	100786847	rs1969927	A	G	0.0564588551053351	0.0126934757889821	genus.Bilophila.id.3170	TRUE	8.67283748924464e-06	inferred	EHzFz9	NA	textfile	18340
6167	8	90878338	rs60178956	A	G	-0.0624817846441777	0.0141484987610292	genus.Bilophila.id.3170	TRUE	1.00477926613165e-05	inferred	EHzFz9	NA	textfile	18340
6171	7	47211732	rs2728491	T	G	-0.0627415680520095	0.0139456463061657	genus.Bilophila.id.3170	TRUE	6.82714325113832e-06	inferred	EHzFz9	NA	textfile	18340
6175	7	9510367	rs2713349	T	A	0.061722788558873	0.0140174242145051	genus.Bilophila.id.3170	TRUE	1.06621323984033e-05	inferred	EHzFz9	NA	textfile	18340
6179	17	9121579	rs9899990	G	A	-0.102702281064038	0.0233878213129838	genus.Bilophila.id.3170	TRUE	1.12689546978203e-05	inferred	EHzFz9	NA	textfile	18340
6180	13	102402685	rs11069458	C	T	-0.0680946590942852	0.0155029962877905	genus.Bilophila.id.3170	TRUE	1.12129550513336e-05	inferred	EHzFz9	NA	textfile	18340
6181	16	77238810	rs11149971	T	C	0.117604746593993	0.0233899746373371	genus.Blautia.id.1992	TRUE	4.95626945195726e-07	inferred	xeKrRy	NA	textfile	18340
6182	17	16895873	rs12453000	T	C	0.0625334558309434	0.0129987114031502	genus.Blautia.id.1992	TRUE	1.5037049901353e-06	inferred	xeKrRy	NA	textfile	18340
6183	1	175757311	rs115043014	A	G	-0.206605438302473	0.0439919738215107	genus.Blautia.id.1992	TRUE	2.64741643048023e-06	inferred	xeKrRy	NA	textfile	18340
6184	7	124210039	rs67794373	T	C	0.0601708893026546	0.0123442806737907	genus.Blautia.id.1992	TRUE	1.09142895230404e-06	inferred	xeKrRy	NA	textfile	18340
6185	7	124253514	rs55798850	A	G	0.0599000177729739	0.0124323544582121	genus.Blautia.id.1992	TRUE	1.44949796845575e-06	inferred	xeKrRy	NA	textfile	18340
6187	7	124272939	rs12670293	G	A	0.0598078607958913	0.0124445172750956	genus.Blautia.id.1992	TRUE	1.5401016223775e-06	inferred	xeKrRy	NA	textfile	18340
6188	7	124222570	rs72607721	C	A	0.0586158559018411	0.0123486649426074	genus.Blautia.id.1992	TRUE	2.0672520205731e-06	inferred	xeKrRy	NA	textfile	18340
6190	7	68396262	rs117001700	C	T	0.196414251864989	0.0441121967933184	genus.Blautia.id.1992	TRUE	8.48341596085662e-06	inferred	xeKrRy	NA	textfile	18340
6192	7	124233327	rs66876068	A	G	0.0590591153356226	0.0124373319705312	genus.Blautia.id.1992	TRUE	2.04894686324439e-06	inferred	xeKrRy	NA	textfile	18340
6196	19	13420917	rs4926264	C	T	0.08262068058659	0.0178239067314261	genus.Blautia.id.1992	TRUE	3.5627271934994e-06	inferred	xeKrRy	NA	textfile	18340
6198	9	1866537	rs7860714	G	A	-0.0502177750726921	0.0109852690602203	genus.Blautia.id.1992	TRUE	4.84536243229628e-06	inferred	xeKrRy	NA	textfile	18340
6200	11	87805911	rs682885	G	A	-0.0493376106771502	0.0107358833566408	genus.Blautia.id.1992	TRUE	4.31547208769515e-06	inferred	xeKrRy	NA	textfile	18340
6201	1	219117743	rs2788271	G	T	-0.0575596329896656	0.0133491687320902	genus.Blautia.id.1992	TRUE	1.61893167390771e-05	inferred	xeKrRy	NA	textfile	18340
6206	14	78062644	rs113271346	T	C	0.078268222067035	0.0172116465449065	genus.Blautia.id.1992	TRUE	5.43130037042983e-06	inferred	xeKrRy	NA	textfile	18340
6208	7	124196118	rs67597570	T	C	0.0552093985339298	0.0123138061508818	genus.Blautia.id.1992	TRUE	7.34160602582014e-06	inferred	xeKrRy	NA	textfile	18340
6210	7	124286402	rs112309597	A	T	0.0562975382216906	0.0124381138624704	genus.Blautia.id.1992	TRUE	6.00503863765748e-06	inferred	xeKrRy	NA	textfile	18340
6211	6	74605806	rs3005511	G	A	0.0501084956207266	0.0110767602301311	genus.Blautia.id.1992	TRUE	6.07534415419221e-06	inferred	xeKrRy	NA	textfile	18340
6213	7	124307800	rs67645219	T	C	0.056230754126283	0.0124670661441096	genus.Blautia.id.1992	TRUE	6.47226531051322e-06	inferred	xeKrRy	NA	textfile	18340
6216	6	9298640	rs16892041	C	T	-0.0622604957670071	0.0141803978471888	genus.Blautia.id.1992	TRUE	1.13036812329494e-05	inferred	xeKrRy	NA	textfile	18340
6220	7	124179004	rs17147246	C	G	0.0544027720873776	0.0123119962028238	genus.Blautia.id.1992	TRUE	9.93055276832782e-06	inferred	xeKrRy	NA	textfile	18340
6221	2	153453410	rs56221232	C	T	0.0828027321888187	0.016740065611563	genus.Butyricicoccus.id.2055	TRUE	7.56061497420143e-07	inferred	C0QYnV	NA	textfile	18340
6222	4	7460153	rs2017189	T	G	-0.0506955994637128	0.0110240223246253	genus.Butyricicoccus.id.2055	TRUE	4.25241339405271e-06	inferred	C0QYnV	NA	textfile	18340
6226	13	100213990	rs7322368	C	T	0.0815733139993021	0.0183166506764406	genus.Butyricicoccus.id.2055	TRUE	8.44793395260183e-06	inferred	C0QYnV	NA	textfile	18340
6228	18	22899113	rs75238760	A	T	0.061942289495631	0.0139941844312385	genus.Butyricicoccus.id.2055	TRUE	9.58685458580659e-06	inferred	C0QYnV	NA	textfile	18340
6229	13	100155586	rs7320057	A	G	0.0797091130205984	0.0180721849581754	genus.Butyricicoccus.id.2055	TRUE	1.03086324057126e-05	inferred	C0QYnV	NA	textfile	18340
6230	13	27018240	rs12585793	C	T	-0.262206198956676	0.0564728773227041	genus.Butyricicoccus.id.2055	TRUE	3.43308941395102e-06	inferred	C0QYnV	NA	textfile	18340
6231	7	157688150	rs62478070	G	T	0.224039317520069	0.0494959320035045	genus.Butyricicoccus.id.2055	TRUE	5.99916329236528e-06	inferred	C0QYnV	NA	textfile	18340
6233	10	126908208	rs4962426	T	G	0.0614215744245796	0.0135979124047622	genus.Butyricicoccus.id.2055	TRUE	6.27261713964532e-06	inferred	C0QYnV	NA	textfile	18340
6234	2	191304149	rs10084203	G	A	0.0549698622016388	0.0123562616822796	genus.Butyricicoccus.id.2055	TRUE	8.63733302033123e-06	inferred	C0QYnV	NA	textfile	18340
6237	2	191317676	rs10174174	T	C	0.0545298044180925	0.0123387417218024	genus.Butyricicoccus.id.2055	TRUE	9.89764473728386e-06	inferred	C0QYnV	NA	textfile	18340
6238	1	67379595	rs12034718	G	A	0.070119899815845	0.0158213496770027	genus.Butyricicoccus.id.2055	TRUE	9.33718317426278e-06	inferred	C0QYnV	NA	textfile	18340
6239	21	16550389	rs113054641	A	G	-0.144880972020289	0.0274573789578166	genus.Butyricimonas.id.945	TRUE	1.31619282324937e-07	inferred	DnLvX7	NA	textfile	18340
6241	5	159867647	rs62390301	C	T	-0.0872983371481833	0.0174892884980104	genus.Butyricimonas.id.945	TRUE	5.99023631763857e-07	inferred	DnLvX7	NA	textfile	18340
6245	10	72711156	rs7083431	C	A	0.0703539412128272	0.0144438683339597	genus.Butyricimonas.id.945	TRUE	1.11118197556387e-06	inferred	DnLvX7	NA	textfile	18340
6247	5	62119947	rs2642760	C	G	0.0713357132503677	0.0145395714756985	genus.Butyricimonas.id.945	TRUE	9.2803581676106e-07	inferred	DnLvX7	NA	textfile	18340
6248	10	72698263	rs4746071	C	T	0.0683282673981535	0.0143087476656373	genus.Butyricimonas.id.945	TRUE	1.79457954357048e-06	inferred	DnLvX7	NA	textfile	18340
6250	3	127468661	rs782080	A	T	0.065348801522418	0.0137973498467744	genus.Butyricimonas.id.945	TRUE	2.17623163281602e-06	inferred	DnLvX7	NA	textfile	18340
6254	21	16529846	rs11908936	A	G	-0.126411618532462	0.0261727449447905	genus.Butyricimonas.id.945	TRUE	1.36604842119391e-06	inferred	DnLvX7	NA	textfile	18340
6265	5	62149465	rs2591756	A	T	0.0672569536364578	0.0145096838908494	genus.Butyricimonas.id.945	TRUE	3.56394549005927e-06	inferred	DnLvX7	NA	textfile	18340
6267	16	22172866	rs1862649	A	G	0.113123951513662	0.024817638527024	genus.Butyricimonas.id.945	TRUE	5.15919988869875e-06	inferred	DnLvX7	NA	textfile	18340
6268	12	129438771	rs12304031	A	G	-0.0862780483122213	0.0196846292804851	genus.Butyricimonas.id.945	TRUE	1.17047425039861e-05	inferred	DnLvX7	NA	textfile	18340
6273	19	51465096	rs1701950	C	G	-0.105055621819369	0.0241046583940153	genus.Butyricimonas.id.945	TRUE	1.31069446299484e-05	inferred	DnLvX7	NA	textfile	18340
6275	21	16511032	rs9981005	G	A	-0.117291671024218	0.025781837772561	genus.Butyricimonas.id.945	TRUE	5.38012912846509e-06	inferred	DnLvX7	NA	textfile	18340
6277	2	83093264	rs71428626	T	G	-0.133188395875157	0.0289905477745792	genus.Butyricimonas.id.945	TRUE	4.34411060514403e-06	inferred	DnLvX7	NA	textfile	18340
6278	3	78740009	rs78453362	G	A	-0.149480189682089	0.0327072805881383	genus.Butyricimonas.id.945	TRUE	4.8716117471044e-06	inferred	DnLvX7	NA	textfile	18340
6281	5	997217	rs326049	G	C	0.0759693654778453	0.0167617295863045	genus.Butyricimonas.id.945	TRUE	5.83419663542289e-06	inferred	DnLvX7	NA	textfile	18340
6282	19	49162501	rs62130338	A	G	-0.0732608116246117	0.0158323884877688	genus.Butyricimonas.id.945	TRUE	3.70508834056816e-06	inferred	DnLvX7	NA	textfile	18340
6284	18	34091618	rs12458763	C	A	0.122036628394586	0.0269586641584852	genus.Butyricimonas.id.945	TRUE	5.98820157429788e-06	inferred	DnLvX7	NA	textfile	18340
6286	15	80528373	rs2114713	T	G	0.0627209622053717	0.0138997682794136	genus.Butyricimonas.id.945	TRUE	6.41058180174855e-06	inferred	DnLvX7	NA	textfile	18340
6292	1	45082825	rs270727	C	G	-0.0694172670152741	0.0150795451812087	genus.Butyricimonas.id.945	TRUE	4.15637070845853e-06	inferred	DnLvX7	NA	textfile	18340
6293	10	72443070	rs72814525	G	A	0.0664153512716373	0.014976619950093	genus.Butyricimonas.id.945	TRUE	9.22424683063188e-06	inferred	DnLvX7	NA	textfile	18340
6296	5	62091145	rs1900181	T	A	0.0635065966862136	0.0142544929179525	genus.Butyricimonas.id.945	TRUE	8.3815575592715e-06	inferred	DnLvX7	NA	textfile	18340
6297	11	56664962	rs11228830	G	A	0.135264872375896	0.0298411317183982	genus.Butyricimonas.id.945	TRUE	5.81977727017296e-06	inferred	DnLvX7	NA	textfile	18340
6299	3	78751732	rs77723681	C	T	-0.14338255496756	0.0326841320402892	genus.Butyricimonas.id.945	TRUE	1.14968951280909e-05	inferred	DnLvX7	NA	textfile	18340
6303	14	76065563	rs72723662	T	C	0.224078206021812	0.0449336418716378	genus.Butyrivibrio.id.1993	TRUE	6.13654998966626e-07	inferred	DFJQCv	NA	textfile	18340
6304	1	235580646	rs7412979	G	C	0.186778577224362	0.0389112045239754	genus.Butyrivibrio.id.1993	TRUE	1.58568019287763e-06	inferred	DFJQCv	NA	textfile	18340
6305	6	111780705	rs7752361	G	A	-0.119230279045399	0.0239974879417035	genus.Butyrivibrio.id.1993	TRUE	6.7490775959278e-07	inferred	DFJQCv	NA	textfile	18340
6306	1	235608749	rs71640701	G	A	0.186881862906064	0.0391670847430059	genus.Butyrivibrio.id.1993	TRUE	1.82948999730058e-06	inferred	DFJQCv	NA	textfile	18340
6307	1	235627029	rs6696235	C	T	0.186692351040926	0.0393381823150924	genus.Butyrivibrio.id.1993	TRUE	2.07652404314944e-06	inferred	DFJQCv	NA	textfile	18340
6310	13	27292666	rs4537857	C	T	-0.124589673857014	0.0260991629545075	genus.Butyrivibrio.id.1993	TRUE	1.80868322153104e-06	inferred	DFJQCv	NA	textfile	18340
6314	7	150596929	rs11761679	C	T	0.154775363361634	0.0321539385083873	genus.Butyrivibrio.id.1993	TRUE	1.48254645309926e-06	inferred	DFJQCv	NA	textfile	18340
6318	17	20668303	rs9901771	C	T	0.12301079104882	0.0259098051366935	genus.Butyrivibrio.id.1993	TRUE	2.05789647278104e-06	inferred	DFJQCv	NA	textfile	18340
6321	17	20575697	rs16941336	T	C	0.127487508110848	0.0267935911776994	genus.Butyrivibrio.id.1993	TRUE	1.95390384172714e-06	inferred	DFJQCv	NA	textfile	18340
6323	6	111792897	rs6913769	A	G	-0.117691700011655	0.0239746998965847	genus.Butyrivibrio.id.1993	TRUE	9.15439596667198e-07	inferred	DFJQCv	NA	textfile	18340
6328	1	235536100	rs12745118	G	A	0.17619536754245	0.037256425659582	genus.Butyrivibrio.id.1993	TRUE	2.25338348574185e-06	inferred	DFJQCv	NA	textfile	18340
6336	6	111673207	rs463854	G	C	-0.116237510601473	0.0239774955946299	genus.Butyrivibrio.id.1993	TRUE	1.24853709898027e-06	inferred	DFJQCv	NA	textfile	18340
6339	18	10267733	rs77356209	C	T	0.216874487487862	0.0483299404237184	genus.Butyrivibrio.id.1993	TRUE	7.21066446344377e-06	inferred	DFJQCv	NA	textfile	18340
6356	1	235594528	rs12726892	C	T	0.178946753677228	0.0389981344774622	genus.Butyrivibrio.id.1993	TRUE	4.46233259375498e-06	inferred	DFJQCv	NA	textfile	18340
6357	14	34150977	rs74622183	G	A	-0.201027446914555	0.0428204478425957	genus.Butyrivibrio.id.1993	TRUE	2.67050421332712e-06	inferred	DFJQCv	NA	textfile	18340
6362	6	111662977	rs466923	C	T	-0.114802241688634	0.0239801598685044	genus.Butyrivibrio.id.1993	TRUE	1.68969061090113e-06	inferred	DFJQCv	NA	textfile	18340
6365	6	111690401	rs467042	T	C	-0.114703836118152	0.0239751308470139	genus.Butyrivibrio.id.1993	TRUE	1.71597873289873e-06	inferred	DFJQCv	NA	textfile	18340
6367	6	111749725	rs10456875	G	A	-0.114600773941898	0.0240043162122599	genus.Butyrivibrio.id.1993	TRUE	1.80446635563625e-06	inferred	DFJQCv	NA	textfile	18340
6382	17	20592748	rs7211005	T	C	0.122962864225194	0.0268831270071366	genus.Butyrivibrio.id.1993	TRUE	4.78547329222154e-06	inferred	DFJQCv	NA	textfile	18340
6386	6	111725899	rs11153293	T	A	-0.113441188619366	0.0239902987550086	genus.Butyrivibrio.id.1993	TRUE	2.2604255765635e-06	inferred	DFJQCv	NA	textfile	18340
6389	6	21960091	rs7763512	A	G	0.119845683503454	0.0253367108545472	genus.Butyrivibrio.id.1993	TRUE	2.24387130489033e-06	inferred	DFJQCv	NA	textfile	18340
6392	17	20653255	rs8074123	G	T	0.115976894076961	0.0257654674021268	genus.Butyrivibrio.id.1993	TRUE	6.75539553055922e-06	inferred	DFJQCv	NA	textfile	18340
6399	6	111803059	rs61269242	C	T	-0.11279475010497	0.0240283176033115	genus.Butyrivibrio.id.1993	TRUE	2.67596423639461e-06	inferred	DFJQCv	NA	textfile	18340
6401	10	22587900	rs142855850	G	A	0.205013198108928	0.0457137570722301	genus.Butyrivibrio.id.1993	TRUE	7.30112601476227e-06	inferred	DFJQCv	NA	textfile	18340
6411	6	53939724	rs9349693	G	A	0.117972728384693	0.0259860629057099	genus.Butyrivibrio.id.1993	TRUE	5.62952822668369e-06	inferred	DFJQCv	NA	textfile	18340
6414	6	111849860	rs10872068	C	G	-0.111369464093329	0.024075366632251	genus.Butyrivibrio.id.1993	TRUE	3.73033127965215e-06	inferred	DFJQCv	NA	textfile	18340
6420	6	111715238	rs11153288	A	T	-0.110902165663209	0.0239850938590763	genus.Butyrivibrio.id.1993	TRUE	3.76781597979092e-06	inferred	DFJQCv	NA	textfile	18340
6425	6	111825132	rs3851225	G	A	-0.111249922644885	0.0241088877915816	genus.Butyrivibrio.id.1993	TRUE	3.94085275010023e-06	inferred	DFJQCv	NA	textfile	18340
6427	20	811507	rs486484	G	A	-0.108348689461232	0.0240007927250064	genus.Butyrivibrio.id.1993	TRUE	6.35023808681833e-06	inferred	DFJQCv	NA	textfile	18340
6435	5	128976021	rs17163238	A	G	0.140986911695781	0.0309117121093563	genus.Butyrivibrio.id.1993	TRUE	5.09216211988606e-06	inferred	DFJQCv	NA	textfile	18340
6441	3	54288503	rs4928024	G	A	-0.174709994188576	0.0389332570692502	genus.Butyrivibrio.id.1993	TRUE	7.20898455395154e-06	inferred	DFJQCv	NA	textfile	18340
6442	6	148403405	rs1007475	T	G	0.118065426079648	0.0261270856462838	genus.Butyrivibrio.id.1993	TRUE	6.21646794052438e-06	inferred	DFJQCv	NA	textfile	18340
6443	6	111769171	rs17539197	G	C	-0.10948014448863	0.0240348337624923	genus.Butyrivibrio.id.1993	TRUE	5.2370269070212e-06	inferred	DFJQCv	NA	textfile	18340
6447	6	111649316	rs240974	T	C	-0.110005445644844	0.0241510709604804	genus.Butyrivibrio.id.1993	TRUE	5.24132662200896e-06	inferred	DFJQCv	NA	textfile	18340
6449	6	53910988	rs9370258	G	T	0.119317707303107	0.0267487249828425	genus.Butyrivibrio.id.1993	TRUE	8.16970869759176e-06	inferred	DFJQCv	NA	textfile	18340
6456	6	111623203	rs56827	T	C	-0.106745603383944	0.0240161253884073	genus.Butyrivibrio.id.1993	TRUE	8.79953227341212e-06	inferred	DFJQCv	NA	textfile	18340
6458	9	119693164	rs16934069	C	T	-0.133784150616992	0.0299443643288539	genus.Butyrivibrio.id.1993	TRUE	7.90439314830583e-06	inferred	DFJQCv	NA	textfile	18340
6461	1	224687852	rs61825792	C	T	0.112199365781676	0.0231856333705555	genus.CandidatusSoleaferrea.id.11350	TRUE	1.30378403188211e-06	inferred	ZGKcIU	NA	textfile	18340
6465	8	138638199	rs10090365	G	A	-0.0834413479530733	0.0180988821805702	genus.CandidatusSoleaferrea.id.11350	TRUE	4.02080671050643e-06	inferred	ZGKcIU	NA	textfile	18340
6468	3	137945192	rs4678258	C	T	0.0986136157619694	0.0215646267746116	genus.CandidatusSoleaferrea.id.11350	TRUE	4.80941584167757e-06	inferred	ZGKcIU	NA	textfile	18340
6469	8	123882833	rs10108780	G	A	-0.0928340395901556	0.01998065961638	genus.CandidatusSoleaferrea.id.11350	TRUE	3.3811351629227e-06	inferred	ZGKcIU	NA	textfile	18340
6471	1	224699166	rs712066	C	T	0.107045673427487	0.0228062226709303	genus.CandidatusSoleaferrea.id.11350	TRUE	2.68301318994788e-06	inferred	ZGKcIU	NA	textfile	18340
6472	10	82879688	rs386526	G	C	0.0818458561096492	0.0180086171726012	genus.CandidatusSoleaferrea.id.11350	TRUE	5.4983195861313e-06	inferred	ZGKcIU	NA	textfile	18340
6474	7	351270	rs36160691	A	G	0.103880432220985	0.0236960395475727	genus.CandidatusSoleaferrea.id.11350	TRUE	1.1658766174408e-05	inferred	ZGKcIU	NA	textfile	18340
6475	6	109347262	rs7766248	C	T	-0.123380618865585	0.0278709396479217	genus.CandidatusSoleaferrea.id.11350	TRUE	9.5616796212075e-06	inferred	ZGKcIU	NA	textfile	18340
6477	5	172758774	rs6881988	C	G	-0.0819131136806658	0.0181850363851429	genus.CandidatusSoleaferrea.id.11350	TRUE	6.65532212914669e-06	inferred	ZGKcIU	NA	textfile	18340
6478	6	109376647	rs11153159	C	G	-0.128050002659143	0.0285446105875536	genus.CandidatusSoleaferrea.id.11350	TRUE	7.25861047872701e-06	inferred	ZGKcIU	NA	textfile	18340
6479	9	10611282	rs10809135	C	T	0.0834857903433733	0.0182426302783199	genus.CandidatusSoleaferrea.id.11350	TRUE	4.73018767921615e-06	inferred	ZGKcIU	NA	textfile	18340
6480	2	19885907	rs9973954	G	A	0.0892075136621146	0.0195401488834511	genus.CandidatusSoleaferrea.id.11350	TRUE	4.98674434249181e-06	inferred	ZGKcIU	NA	textfile	18340
6482	12	115352769	rs6489992	G	A	-0.0840437493388396	0.018703073246532	genus.CandidatusSoleaferrea.id.11350	TRUE	7.00358087212179e-06	inferred	ZGKcIU	NA	textfile	18340
6483	15	62394540	rs6494306	G	A	-0.0969303604221496	0.0214220864295107	genus.CandidatusSoleaferrea.id.11350	TRUE	6.0456598790549e-06	inferred	ZGKcIU	NA	textfile	18340
6484	4	52935445	rs12500231	T	A	0.0813853301154383	0.0182695520543318	genus.CandidatusSoleaferrea.id.11350	TRUE	8.40115136725264e-06	inferred	ZGKcIU	NA	textfile	18340
6486	6	109331777	rs6568555	A	G	-0.122648207995913	0.027879416201349	genus.CandidatusSoleaferrea.id.11350	TRUE	1.08631265454169e-05	inferred	ZGKcIU	NA	textfile	18340
6488	14	76403542	rs7400877	C	T	-0.0951084870444481	0.0212799068458365	genus.CandidatusSoleaferrea.id.11350	TRUE	7.84380905516111e-06	inferred	ZGKcIU	NA	textfile	18340
6494	3	190349049	rs2193878	A	T	0.228255106962276	0.0509241346505462	genus.CandidatusSoleaferrea.id.11350	TRUE	7.38573953571309e-06	inferred	ZGKcIU	NA	textfile	18340
6496	19	47991441	rs830149	G	C	0.184646616431892	0.0397237479208195	genus.CandidatusSoleaferrea.id.11350	TRUE	3.34734229894901e-06	inferred	ZGKcIU	NA	textfile	18340
6515	20	41279686	rs62203853	C	A	0.100166767600215	0.0223389354006121	genus.CandidatusSoleaferrea.id.11350	TRUE	7.32723281553905e-06	inferred	ZGKcIU	NA	textfile	18340
6516	1	240118443	rs12404911	T	C	0.140717215978327	0.0304142223483345	genus.Catenibacterium.id.2153	TRUE	3.71553793217261e-06	inferred	2pTcJO	NA	textfile	18340
6517	4	122282768	rs77285108	A	G	-0.161826131163642	0.035344674357505	genus.Catenibacterium.id.2153	TRUE	4.68287990356242e-06	inferred	2pTcJO	NA	textfile	18340
6518	7	57364320	rs73128290	G	A	0.129726248514929	0.028456259958979	genus.Catenibacterium.id.2153	TRUE	5.14480209774361e-06	inferred	2pTcJO	NA	textfile	18340
6519	6	159485742	rs212393	A	G	-0.135253856458632	0.0286208804746533	genus.Catenibacterium.id.2153	TRUE	2.29317627341758e-06	inferred	2pTcJO	NA	textfile	18340
6523	7	57354153	rs56327358	G	A	0.126268947750316	0.0285223266488241	genus.Catenibacterium.id.2153	TRUE	9.55432987138959e-06	inferred	2pTcJO	NA	textfile	18340
6524	6	105089665	rs7742829	T	C	0.114110133206833	0.0251098948897137	genus.Catenibacterium.id.2153	TRUE	5.508438367497e-06	inferred	2pTcJO	NA	textfile	18340
6525	6	159496713	rs629326	T	G	-0.116608633973292	0.0254010984289019	genus.Catenibacterium.id.2153	TRUE	4.41777633191647e-06	inferred	2pTcJO	NA	textfile	18340
6527	19	34076956	rs999354	A	T	0.0580247790096514	0.011718513539007	genus.ChristensenellaceaeR.7group.id.11283	TRUE	7.36255594849753e-07	inferred	Tn0a5W	NA	textfile	18340
6531	19	34088565	rs6510389	C	A	0.0569591750569656	0.0116085655079454	genus.ChristensenellaceaeR.7group.id.11283	TRUE	9.26448522950205e-07	inferred	Tn0a5W	NA	textfile	18340
6554	10	126448374	rs78521377	T	C	0.124991780482145	0.027479689188913	genus.ChristensenellaceaeR.7group.id.11283	TRUE	5.40257743646011e-06	inferred	Tn0a5W	NA	textfile	18340
6556	7	118096925	rs62467127	T	C	0.114108278625467	0.0251982715929554	genus.ChristensenellaceaeR.7group.id.11283	TRUE	5.94272470496715e-06	inferred	Tn0a5W	NA	textfile	18340
6557	18	67555560	rs17081797	G	A	-0.0904324747184105	0.0204253136789687	genus.ChristensenellaceaeR.7group.id.11283	TRUE	9.5344586797691e-06	inferred	Tn0a5W	NA	textfile	18340
6558	7	118084119	rs78024454	A	T	0.112322066278426	0.0250353689107729	genus.ChristensenellaceaeR.7group.id.11283	TRUE	7.23907292944619e-06	inferred	Tn0a5W	NA	textfile	18340
6559	19	49279227	rs62132810	G	A	-0.0828853163230301	0.0179622720394738	genus.ChristensenellaceaeR.7group.id.11283	TRUE	3.94210528173385e-06	inferred	Tn0a5W	NA	textfile	18340
6560	19	35883736	rs60954665	G	T	0.0498149580416149	0.0110787271329436	genus.ChristensenellaceaeR.7group.id.11283	TRUE	6.90969665026529e-06	inferred	Tn0a5W	NA	textfile	18340
6564	7	118063457	rs62468811	G	A	0.130237134077034	0.0291152902647218	genus.ChristensenellaceaeR.7group.id.11283	TRUE	7.70747599060911e-06	inferred	Tn0a5W	NA	textfile	18340
6565	4	156131004	rs10461257	G	A	-0.0551969397959362	0.0122069201935037	genus.ChristensenellaceaeR.7group.id.11283	TRUE	6.13233848114754e-06	inferred	Tn0a5W	NA	textfile	18340
6566	5	29352420	rs79150079	A	C	0.121546581259889	0.0270977324351054	genus.ChristensenellaceaeR.7group.id.11283	TRUE	7.27468934922063e-06	inferred	Tn0a5W	NA	textfile	18340
6568	2	230943099	rs62190261	C	A	0.0958394246809316	0.0214722817870095	genus.ChristensenellaceaeR.7group.id.11283	TRUE	8.06685162663436e-06	inferred	Tn0a5W	NA	textfile	18340
6576	9	83043376	rs892686	G	A	0.0514098867476968	0.0111359752836585	genus.ChristensenellaceaeR.7group.id.11283	TRUE	3.90155166013047e-06	inferred	Tn0a5W	NA	textfile	18340
6589	18	1779609	rs73952017	T	C	-0.0862164437759679	0.0194353925166946	genus.ChristensenellaceaeR.7group.id.11283	TRUE	9.16230253094046e-06	inferred	Tn0a5W	NA	textfile	18340
6590	6	165722832	rs550843	C	T	-0.078324644819721	0.016920943373302	genus.Clostridiumsensustricto1.id.1873	TRUE	3.67687703366401e-06	inferred	xHf5Gs	NA	textfile	18340
6592	10	43270264	rs2795528	A	G	-0.184314695012329	0.0392204190294881	genus.Clostridiumsensustricto1.id.1873	TRUE	2.6085341229804e-06	inferred	xHf5Gs	NA	textfile	18340
6594	1	3041519	rs2817172	T	C	0.0581389570833038	0.0124492191298523	genus.Clostridiumsensustricto1.id.1873	TRUE	3.01069767926299e-06	inferred	xHf5Gs	NA	textfile	18340
6595	5	84997131	rs115807074	G	A	-0.227359785527468	0.0492575233308432	genus.Clostridiumsensustricto1.id.1873	TRUE	3.91702261067538e-06	inferred	xHf5Gs	NA	textfile	18340
6597	12	43485015	rs116847295	T	C	0.110021418241233	0.0246031552223139	genus.Clostridiumsensustricto1.id.1873	TRUE	7.75487843334292e-06	inferred	xHf5Gs	NA	textfile	18340
6598	9	136710881	rs12341505	A	G	0.0810717750687341	0.0180121112680455	genus.Clostridiumsensustricto1.id.1873	TRUE	6.76475417188703e-06	inferred	xHf5Gs	NA	textfile	18340
6600	12	43469740	rs11181871	T	C	0.109228844855389	0.0246229108510007	genus.Clostridiumsensustricto1.id.1873	TRUE	9.1617989811588e-06	inferred	xHf5Gs	NA	textfile	18340
6601	1	83252771	rs11586026	T	A	0.110966818675986	0.0250497879311014	genus.Clostridiumsensustricto1.id.1873	TRUE	9.42983823792391e-06	inferred	xHf5Gs	NA	textfile	18340
6602	1	155676492	rs11264403	A	G	-0.139061503036463	0.0334454246436368	genus.Clostridiumsensustricto1.id.1873	TRUE	3.21238174817794e-05	inferred	xHf5Gs	NA	textfile	18340
6604	12	43497861	rs146962933	G	A	0.109314336461008	0.0245998036713677	genus.Clostridiumsensustricto1.id.1873	TRUE	8.84217234105382e-06	inferred	xHf5Gs	NA	textfile	18340
6605	12	43526889	rs118086821	C	T	0.107234820310963	0.0246468389693681	genus.Clostridiumsensustricto1.id.1873	TRUE	1.35607766414515e-05	inferred	xHf5Gs	NA	textfile	18340
6606	3	111482845	rs12490337	G	C	-0.0616878672577272	0.0137581003681659	genus.Clostridiumsensustricto1.id.1873	TRUE	7.33429657265831e-06	inferred	xHf5Gs	NA	textfile	18340
6608	13	68610061	rs9541268	A	C	0.0959699803923341	0.0197312179450097	genus.Collinsella.id.815	TRUE	1.15115442960362e-06	inferred	NKkGFs	NA	textfile	18340
6609	17	47529492	rs2671662	G	C	-0.0567750905454579	0.0119449970391299	genus.Collinsella.id.815	TRUE	2.00377214124934e-06	inferred	NKkGFs	NA	textfile	18340
6610	2	195739311	rs73052258	A	G	0.0930178136710824	0.0202658418156036	genus.Collinsella.id.815	TRUE	4.43497587487766e-06	inferred	NKkGFs	NA	textfile	18340
6611	21	29355467	rs2103510	A	G	0.0786551008312094	0.0168216723394299	genus.Collinsella.id.815	TRUE	2.92782278841061e-06	inferred	NKkGFs	NA	textfile	18340
6612	4	149818294	rs75672793	G	A	-0.108908002708988	0.0240521540300568	genus.Collinsella.id.815	TRUE	5.95463473548756e-06	inferred	NKkGFs	NA	textfile	18340
6614	11	107123199	rs10890671	C	T	-0.0537401435312326	0.0118848423721915	genus.Collinsella.id.815	TRUE	6.13339428692991e-06	inferred	NKkGFs	NA	textfile	18340
6615	16	77283458	rs12921100	T	A	0.0563758622599928	0.0127018916065986	genus.Collinsella.id.815	TRUE	9.0637148747384e-06	inferred	NKkGFs	NA	textfile	18340
6620	15	50026113	rs59414781	G	C	0.0668865628354403	0.0149772911826132	genus.Collinsella.id.815	TRUE	7.97458280208437e-06	inferred	NKkGFs	NA	textfile	18340
6622	19	31879555	rs62102630	G	A	-0.0696298618482644	0.0153324824122231	genus.Collinsella.id.815	TRUE	5.59004604636221e-06	inferred	NKkGFs	NA	textfile	18340
6625	7	24464799	rs62448869	A	T	-0.0540662843378778	0.0120324504775297	genus.Collinsella.id.815	TRUE	7.01039392048035e-06	inferred	NKkGFs	NA	textfile	18340
6626	19	31760841	rs1496626	C	T	-0.0722306741986191	0.0161600457676983	genus.Collinsella.id.815	TRUE	7.83267196876172e-06	inferred	NKkGFs	NA	textfile	18340
6628	19	56526640	rs149807560	A	C	-0.104264209029208	0.0235840970420256	genus.Collinsella.id.815	TRUE	9.82660762111567e-06	inferred	NKkGFs	NA	textfile	18340
6629	21	29344087	rs2831291	G	A	0.0741158670579214	0.0167007518429338	genus.Collinsella.id.815	TRUE	9.08508969195372e-06	inferred	NKkGFs	NA	textfile	18340
6632	10	8589813	rs11597285	T	G	-0.053794650779523	0.0120548486632522	genus.Collinsella.id.815	TRUE	8.10124227617804e-06	inferred	NKkGFs	NA	textfile	18340
6633	1	88233128	rs305411	G	A	0.129218482685631	0.0264517840471191	genus.Coprobacter.id.949	TRUE	1.03398740923407e-06	inferred	oXiI8s	NA	textfile	18340
6634	3	46483717	rs3828477	T	G	-0.0912179513688051	0.0195690407492176	genus.Coprobacter.id.949	TRUE	3.14157325320561e-06	inferred	oXiI8s	NA	textfile	18340
6635	4	34852443	rs55672356	A	T	-0.19335420278431	0.041381488101085	genus.Coprobacter.id.949	TRUE	2.97583547239438e-06	inferred	oXiI8s	NA	textfile	18340
6636	11	103549974	rs143662916	T	C	0.253263890265002	0.0540141200438636	genus.Coprobacter.id.949	TRUE	2.74750062325554e-06	inferred	oXiI8s	NA	textfile	18340
6637	6	97234939	rs213863	T	C	-0.0887411894848992	0.018837726904781	genus.Coprobacter.id.949	TRUE	2.467189366982e-06	inferred	oXiI8s	NA	textfile	18340
6638	6	4714797	rs72821405	C	T	-0.147365312671575	0.0319978051260011	genus.Coprobacter.id.949	TRUE	4.11511759526763e-06	inferred	oXiI8s	NA	textfile	18340
6639	12	98289796	rs11532348	T	C	-0.103930602645979	0.0226826379870405	genus.Coprobacter.id.949	TRUE	4.60670784497928e-06	inferred	oXiI8s	NA	textfile	18340
6640	2	137223458	rs12996055	C	A	0.0921817270050809	0.0209404990082725	genus.Coprobacter.id.949	TRUE	1.07218592772613e-05	inferred	oXiI8s	NA	textfile	18340
6645	2	32242452	rs74919520	A	G	0.125702917390853	0.0276295699301814	genus.Coprobacter.id.949	TRUE	5.37532931440678e-06	inferred	oXiI8s	NA	textfile	18340
6646	2	32442124	rs182453737	A	T	0.123724294372791	0.0279467703622279	genus.Coprobacter.id.949	TRUE	9.54902922739006e-06	inferred	oXiI8s	NA	textfile	18340
6647	15	91181567	rs6496717	T	C	0.088993930368345	0.0199617780082472	genus.Coprobacter.id.949	TRUE	8.26443640078572e-06	inferred	oXiI8s	NA	textfile	18340
6649	4	96389240	rs28402691	C	T	0.110695393335087	0.0251199127933402	genus.Coprobacter.id.949	TRUE	1.04967545910246e-05	inferred	oXiI8s	NA	textfile	18340
6651	20	57574851	rs189356	A	G	0.0781125153429063	0.0171916373964738	genus.Coprobacter.id.949	TRUE	5.52925193618332e-06	inferred	oXiI8s	NA	textfile	18340
6655	6	97327493	rs1927591	T	A	0.0782101789471624	0.0174969738616421	genus.Coprobacter.id.949	TRUE	7.82466528467795e-06	inferred	oXiI8s	NA	textfile	18340
6663	15	91208418	rs62025078	T	G	0.0993865666612718	0.0222556372821879	genus.Coprobacter.id.949	TRUE	7.98146266442408e-06	inferred	oXiI8s	NA	textfile	18340
6665	15	91171436	rs12908296	G	A	0.100596415158405	0.0223213376589074	genus.Coprobacter.id.949	TRUE	6.58319132954992e-06	inferred	oXiI8s	NA	textfile	18340
6666	4	3852385	rs76001613	G	C	0.215910371008253	0.049301858537488	genus.Coprobacter.id.949	TRUE	1.1903075527568e-05	inferred	oXiI8s	NA	textfile	18340
6667	20	4319420	rs4277593	A	G	-0.0585649150583803	0.0109913630016476	genus.Coprococcus1.id.11301	TRUE	9.91543756388393e-08	inferred	FHFAag	NA	textfile	18340
6668	4	174468316	rs56405618	G	A	-0.0896300013528177	0.0186508153481767	genus.Coprococcus1.id.11301	TRUE	1.54220165495701e-06	inferred	FHFAag	NA	textfile	18340
6670	1	95424321	rs74101919	C	T	-0.0718988506139327	0.0144651148207908	genus.Coprococcus1.id.11301	TRUE	6.67805235349307e-07	inferred	FHFAag	NA	textfile	18340
6671	1	30400301	rs1010560	A	C	0.0580232117643218	0.0122721513591721	genus.Coprococcus1.id.11301	TRUE	2.2669850955949e-06	inferred	FHFAag	NA	textfile	18340
6672	11	134622282	rs73031725	C	T	0.167590996187699	0.0355223810337236	genus.Coprococcus1.id.11301	TRUE	2.3829305808975e-06	inferred	FHFAag	NA	textfile	18340
6675	20	4307661	rs6084702	A	G	0.0523835152446235	0.0114724031182501	genus.Coprococcus1.id.11301	TRUE	4.97010807188672e-06	inferred	FHFAag	NA	textfile	18340
6676	2	22079770	rs1519491	C	T	0.049919694128204	0.0113557798094936	genus.Coprococcus1.id.11301	TRUE	1.10277969009031e-05	inferred	FHFAag	NA	textfile	18340
6677	6	72529277	rs1576241	G	A	-0.0510343492786108	0.0109534557904321	genus.Coprococcus1.id.11301	TRUE	3.17439530103624e-06	inferred	FHFAag	NA	textfile	18340
6679	3	165693143	rs73167075	C	T	0.0573137029393281	0.0127573096290727	genus.Coprococcus1.id.11301	TRUE	7.03533261522626e-06	inferred	FHFAag	NA	textfile	18340
6684	11	124554061	rs12794898	T	G	0.0903298537476982	0.0197212151417186	genus.Coprococcus1.id.11301	TRUE	4.64222532970202e-06	inferred	FHFAag	NA	textfile	18340
6687	10	15913820	rs946513	T	C	0.20589892259567	0.0460017959174333	genus.Coprococcus1.id.11301	TRUE	7.60940888768093e-06	inferred	FHFAag	NA	textfile	18340
6689	6	150288094	rs1762123	T	C	-0.0891532305119444	0.0198554094841176	genus.Coprococcus1.id.11301	TRUE	7.11820620168667e-06	inferred	FHFAag	NA	textfile	18340
6692	7	132556835	rs7784490	G	C	-0.0518542549566359	0.011313592973607	genus.Coprococcus1.id.11301	TRUE	4.575660874955e-06	inferred	FHFAag	NA	textfile	18340
6695	14	29898456	rs12886051	C	G	-0.0521782080135299	0.0118050628049533	genus.Coprococcus1.id.11301	TRUE	9.87074626428264e-06	inferred	FHFAag	NA	textfile	18340
6697	19	2600717	rs2907920	G	A	0.0561173327022114	0.0126823841028149	genus.Coprococcus1.id.11301	TRUE	9.65204072858427e-06	inferred	FHFAag	NA	textfile	18340
6700	20	49266770	rs59936925	T	A	0.117085316793222	0.023399473352717	genus.Coprococcus2.id.11302	TRUE	5.62231466070275e-07	inferred	q3addJ	NA	textfile	18340
6701	1	112139008	rs6677933	T	C	-0.0804404992253657	0.0164216264400948	genus.Coprococcus2.id.11302	TRUE	9.65961144726205e-07	inferred	q3addJ	NA	textfile	18340
6703	14	86833255	rs1958519	A	T	0.0665288463975029	0.0138558056107684	genus.Coprococcus2.id.11302	TRUE	1.57470396561782e-06	inferred	q3addJ	NA	textfile	18340
6705	4	131125786	rs72680320	C	T	-0.0649382010510421	0.0139189993347894	genus.Coprococcus2.id.11302	TRUE	3.07963289145323e-06	inferred	q3addJ	NA	textfile	18340
6706	9	25554068	rs2482516	T	C	0.0754414644967808	0.0164618652547858	genus.Coprococcus2.id.11302	TRUE	4.58787018367702e-06	inferred	q3addJ	NA	textfile	18340
6709	14	86858736	rs11159771	A	C	-0.0665437373558801	0.0142562515882203	genus.Coprococcus2.id.11302	TRUE	3.04607686789581e-06	inferred	q3addJ	NA	textfile	18340
6711	4	131111077	rs7685943	G	A	0.0716121837153704	0.0161217383654511	genus.Coprococcus2.id.11302	TRUE	8.91414180724224e-06	inferred	q3addJ	NA	textfile	18340
6713	10	129715759	rs35890118	G	A	-0.0665360031200264	0.0147661058534701	genus.Coprococcus2.id.11302	TRUE	6.6062559046827e-06	inferred	q3addJ	NA	textfile	18340
6718	9	16806694	rs10121347	G	C	0.0925805382248542	0.0219458770031321	genus.Coprococcus2.id.11302	TRUE	2.45840754151883e-05	inferred	q3addJ	NA	textfile	18340
6719	1	4210455	rs9426473	G	A	0.0727360944021369	0.0161661587328153	genus.Coprococcus2.id.11302	TRUE	6.8183610032328e-06	inferred	q3addJ	NA	textfile	18340
6721	4	131238051	rs1022078	T	C	0.0653639745714439	0.0144271194976698	genus.Coprococcus2.id.11302	TRUE	5.88073950595583e-06	inferred	q3addJ	NA	textfile	18340
6723	5	33114638	rs6894272	C	T	-0.113458171288406	0.0253003186608573	genus.Coprococcus2.id.11302	TRUE	7.31001135245367e-06	inferred	q3addJ	NA	textfile	18340
6725	3	180544880	rs12634070	C	T	0.073648589179734	0.0164921341935238	genus.Coprococcus2.id.11302	TRUE	7.98149387813738e-06	inferred	q3addJ	NA	textfile	18340
6728	4	131214560	rs67539765	G	A	0.0693562655332079	0.0157705735798028	genus.Coprococcus2.id.11302	TRUE	1.0933971691693e-05	inferred	q3addJ	NA	textfile	18340
6732	1	223688236	rs61823518	C	A	-0.0955380705347769	0.0215724314480024	genus.Coprococcus2.id.11302	TRUE	9.47978239102843e-06	inferred	q3addJ	NA	textfile	18340
6733	5	34794789	rs10070053	G	A	0.0594311719702941	0.0135375201570822	genus.Coprococcus2.id.11302	TRUE	1.13294515254132e-05	inferred	q3addJ	NA	textfile	18340
6734	19	40032132	rs8100692	C	T	0.0577410932265099	0.0113475949084393	genus.Coprococcus3.id.11303	TRUE	3.61098566308442e-07	inferred	eqvpcE	NA	textfile	18340
6735	8	4128340	rs62481985	C	G	-0.0582385231531753	0.0115052208041965	genus.Coprococcus3.id.11303	TRUE	4.15052192622961e-07	inferred	eqvpcE	NA	textfile	18340
6736	22	21331556	rs178271	C	T	0.14525692305973	0.0294238683871715	genus.Coprococcus3.id.11303	TRUE	7.94540005977421e-07	inferred	eqvpcE	NA	textfile	18340
6737	2	240727657	rs13394391	T	C	-0.0709301584016131	0.0150917845040903	genus.Coprococcus3.id.11303	TRUE	2.60265236402729e-06	inferred	eqvpcE	NA	textfile	18340
6740	2	240701710	rs11681779	C	T	-0.0688985962372678	0.014744999392808	genus.Coprococcus3.id.11303	TRUE	2.97301403146902e-06	inferred	eqvpcE	NA	textfile	18340
6741	1	149998497	rs7521171	A	G	-0.0596434398939691	0.0129278573040729	genus.Coprococcus3.id.11303	TRUE	3.95830730034958e-06	inferred	eqvpcE	NA	textfile	18340
6748	7	76343091	rs58719470	A	G	-0.0633033510577098	0.0141080908925996	genus.Coprococcus3.id.11303	TRUE	7.22247341175517e-06	inferred	eqvpcE	NA	textfile	18340
6749	8	4234021	rs34731438	G	T	-0.0626607165998396	0.0137304651400232	genus.Coprococcus3.id.11303	TRUE	5.02774565971715e-06	inferred	eqvpcE	NA	textfile	18340
6751	17	76343961	rs11077359	C	T	-0.0645442780269651	0.0148833137793009	genus.Coprococcus3.id.11303	TRUE	1.44646166265515e-05	inferred	eqvpcE	NA	textfile	18340
6752	8	8540070	rs6994742	T	C	0.0551306184397704	0.0123929382448197	genus.Coprococcus3.id.11303	TRUE	8.64515033015181e-06	inferred	eqvpcE	NA	textfile	18340
6755	7	76300635	rs10265310	T	A	0.0590548262271138	0.0133641213189069	genus.Coprococcus3.id.11303	TRUE	9.92007375880531e-06	inferred	eqvpcE	NA	textfile	18340
6756	7	76357726	rs13247359	A	G	0.0512109889995466	0.0113030883422265	genus.Coprococcus3.id.11303	TRUE	5.87864371451512e-06	inferred	eqvpcE	NA	textfile	18340
6758	7	76387192	rs9655998	G	T	0.0511557307525275	0.0114071165518135	genus.Coprococcus3.id.11303	TRUE	7.3069587177397e-06	inferred	eqvpcE	NA	textfile	18340
6759	14	99141751	rs4575475	A	G	0.0619513748774375	0.0137787223069321	genus.Coprococcus3.id.11303	TRUE	6.9190856949354e-06	inferred	eqvpcE	NA	textfile	18340
6760	9	13799809	rs10810043	G	A	0.0515517826669376	0.01159230205132	genus.Coprococcus3.id.11303	TRUE	8.7049338520916e-06	inferred	eqvpcE	NA	textfile	18340
6761	3	72207794	rs4677103	G	A	0.0977912099191572	0.0197263324270326	genus.DefluviitaleaceaeUCG011.id.11287	TRUE	7.1444851054048e-07	inferred	cK9xOd	NA	textfile	18340
6762	4	147414743	rs72731813	T	C	-0.147382972453203	0.0293796130821283	genus.DefluviitaleaceaeUCG011.id.11287	TRUE	5.26199399882195e-07	inferred	cK9xOd	NA	textfile	18340
6763	4	147446563	rs2357086	C	T	-0.110007996432127	0.0218466253063937	genus.DefluviitaleaceaeUCG011.id.11287	TRUE	4.7668118895405e-07	inferred	cK9xOd	NA	textfile	18340
6765	9	8786663	rs112893842	C	T	0.113810201946648	0.0232805615266658	genus.DefluviitaleaceaeUCG011.id.11287	TRUE	1.01536801969557e-06	inferred	cK9xOd	NA	textfile	18340
6768	1	85205632	rs9725395	G	A	-0.13833966866191	0.0295540022460731	genus.DefluviitaleaceaeUCG011.id.11287	TRUE	2.85602235270014e-06	inferred	cK9xOd	NA	textfile	18340
6769	21	41811003	rs55658617	C	T	0.174368774971644	0.0362225535536972	genus.DefluviitaleaceaeUCG011.id.11287	TRUE	1.48073781870353e-06	inferred	cK9xOd	NA	textfile	18340
6770	22	24804081	rs9608282	G	T	0.1429391901847	0.0299792984291401	genus.DefluviitaleaceaeUCG011.id.11287	TRUE	1.86128617465068e-06	inferred	cK9xOd	NA	textfile	18340
6771	7	79734541	rs28696126	T	A	-0.106502747608687	0.0238472563674688	genus.DefluviitaleaceaeUCG011.id.11287	TRUE	7.96815491092783e-06	inferred	cK9xOd	NA	textfile	18340
6772	1	118723685	rs1582238	C	T	0.0805035878033149	0.0167256720282713	genus.DefluviitaleaceaeUCG011.id.11287	TRUE	1.48551037222915e-06	inferred	cK9xOd	NA	textfile	18340
6773	1	118782748	rs12122999	T	G	-0.0827292002519607	0.0181154274141195	genus.DefluviitaleaceaeUCG011.id.11287	TRUE	4.95269596116957e-06	inferred	cK9xOd	NA	textfile	18340
6774	10	66407366	rs4344384	T	G	0.0715977822685902	0.0156309115064956	genus.DefluviitaleaceaeUCG011.id.11287	TRUE	4.63809977709753e-06	inferred	cK9xOd	NA	textfile	18340
6776	4	120741726	rs2892880	A	G	0.081775541633077	0.018168647046951	genus.DefluviitaleaceaeUCG011.id.11287	TRUE	6.76614631397416e-06	inferred	cK9xOd	NA	textfile	18340
6778	4	120753203	rs77041875	C	T	0.0815207226547644	0.0183166795952343	genus.DefluviitaleaceaeUCG011.id.11287	TRUE	8.56196391698644e-06	inferred	cK9xOd	NA	textfile	18340
6782	14	97116904	rs11160353	A	T	-0.0691755635241121	0.0147285052003316	genus.Desulfovibrio.id.3173	TRUE	2.64381372256294e-06	inferred	s5oFpx	NA	textfile	18340
6784	8	105462047	rs2853179	T	C	0.0811970782525123	0.0174234433036507	genus.Desulfovibrio.id.3173	TRUE	3.15871647111176e-06	inferred	s5oFpx	NA	textfile	18340
6785	2	198089911	rs16863365	G	A	0.109402490929603	0.0226963747544364	genus.Desulfovibrio.id.3173	TRUE	1.4336923120097e-06	inferred	s5oFpx	NA	textfile	18340
6786	1	68664315	rs12031543	C	T	-0.127184981812456	0.0281887222243749	genus.Desulfovibrio.id.3173	TRUE	6.42464058383594e-06	inferred	s5oFpx	NA	textfile	18340
6789	3	67478973	rs13066142	A	G	0.119140589873539	0.0250890546883058	genus.Desulfovibrio.id.3173	TRUE	2.04720464037733e-06	inferred	s5oFpx	NA	textfile	18340
6790	14	97127431	rs746985	C	T	-0.0672797271318715	0.0149950960648377	genus.Desulfovibrio.id.3173	TRUE	7.23069916321179e-06	inferred	s5oFpx	NA	textfile	18340
6791	14	90986846	rs1294544	C	A	0.0688781692835595	0.0153634583128131	genus.Desulfovibrio.id.3173	TRUE	7.35159560201001e-06	inferred	s5oFpx	NA	textfile	18340
6793	13	64264446	rs2590913	A	G	0.154495517374046	0.0339396246876762	genus.Desulfovibrio.id.3173	TRUE	5.31208769565122e-06	inferred	s5oFpx	NA	textfile	18340
[truncated: 2,396 more rows]
