# Supplementary material for: Mendelian randomization integrated with multi-omics analysis identifies TNIK as a key gene in gut microbiota-induced IBD development
Source: Front Immunol. 2025 Nov 18;16:1678444. doi: 10.3389/fimmu.2025.1678444 (PMC12669205; doi:10.3389/fimmu.2025.1678444)
Supplement: Supplementary file 11 [file SupplementaryFile4.zip › Supplementary File 4/CD/flora.csv]

	x
1	genus.FamilyXIIIUCG001.id.11294
2	genus.Parasutterella.id.2892
3	genus.LachnospiraceaeNK4A136group.id.11319
4	genus.RuminococcaceaeUCG004.id.11362
5	genus.DefluviitaleaceaeUCG011.id.11287
6	family.Prevotellaceae.id.960
7	genus.ErysipelotrichaceaeUCG003.id.11384
8	genus.Oxalobacter.id.2978
9	family.Ruminococcaceae.id.2050
10	genus.Lactobacillus.id.1837
11	genus.RikenellaceaeRC9gutgroup.id.11191
12	phylum.Actinobacteria.id.400
13	order.Bacillales.id.1674
14	phylum.Firmicutes.id.1672
15	genus..Eubacteriumhalliigroup.id.11338
16	family.Lachnospiraceae.id.1987
17	genus.Odoribacter.id.952
18	genus.Anaerostipes.id.1991
19	genus.Enterorhabdus.id.820
20	genus.Ruminiclostridium9.id.11357
21	genus..Ruminococcustorquesgroup.id.14377
22	class.Actinobacteria.id.419
23	genus.RuminococcaceaeUCG014.id.11371
24	family.Defluviitaleaceae.id.1924
25	genus.Erysipelatoclostridium.id.11381
26	genus.LachnospiraceaeUCG010.id.11330
