# Supplementary material for: Mendelian randomization integrated with multi-omics analysis identifies TNIK as a key gene in gut microbiota-induced IBD development
Source: Front Immunol. 2025 Nov 18;16:1678444. doi: 10.3389/fimmu.2025.1678444 (PMC12669205; doi:10.3389/fimmu.2025.1678444)
Supplement: Supplementary file 11 [file SupplementaryFile4.zip › Supplementary File 4/UC/01.results_all_TrMGs.csv]

	id.exposure	id.outcome	outcome	exposure	method	nsnp	b	se	pval	lo_ci	up_ci	or	or_lci95	or_uci95	FDR
1	04WSwZ	ulcerative colitis	ulcerative colitis || id:ebi-a-GCST90018933	genus.Hungatella.id.11306	MR Egger	7	-0.589483085655294	0.604821968336937	0.374501739145563	-1.77493414359569	0.595967972285102	0.554613898530657	0.169494611437583	1.81478675831915	0.814077189210506
2	04WSwZ	ulcerative colitis	ulcerative colitis || id:ebi-a-GCST90018933	genus.Hungatella.id.11306	Weighted median	7	0.000785266077010076	0.0984211111498217	0.993634038224683	-0.19212011177664	0.193690643930661	1.00078557447914	0.825207745370481	1.21372075299157	0.999544452458744
3	04WSwZ	ulcerative colitis	ulcerative colitis || id:ebi-a-GCST90018933	genus.Hungatella.id.11306	Inverse variance weighted	7	-0.0566288183038102	0.0942607534502461	0.547994704387554	-0.241379895066293	0.128122258458672	0.94494475047458	0.785543145730848	1.13669196440982	0.875961232013439
4	04WSwZ	ulcerative colitis	ulcerative colitis || id:ebi-a-GCST90018933	genus.Hungatella.id.11306	Simple mode	7	0.0109642781422647	0.15110718918825	0.944514914119595	-0.285205812666704	0.307134368951234	1.01102460612251	0.75185949618644	1.35952363356424	0.999544452458744
5	04WSwZ	ulcerative colitis	ulcerative colitis || id:ebi-a-GCST90018933	genus.Hungatella.id.11306	Weighted mode	7	0.00446909759653191	0.13640259037663	0.974925503046375	-0.262879979541662	0.271818174734726	1.00447909890659	0.76883416760307	1.31234836152743	0.999544452458744
6	0GOBG5	ulcerative colitis	ulcerative colitis || id:ebi-a-GCST90018933	class.Deltaproteobacteria.id.3087	MR Egger	13	-0.332943079801996	0.309866190382794	0.305614419035184	-0.940280812952273	0.27439465334828	0.716810994018231	0.39051815740305	1.3157339586008	0.7770042328821
7	0GOBG5	ulcerative colitis	ulcerative colitis || id:ebi-a-GCST90018933	class.Deltaproteobacteria.id.3087	Weighted median	13	-0.12341666196386	0.133419476507939	0.354951692065409	-0.384918835919421	0.138085511991701	0.883895300273214	0.680505866596186	1.1480737201472	0.803592350062246
8	0GOBG5	ulcerative colitis	ulcerative colitis || id:ebi-a-GCST90018933	class.Deltaproteobacteria.id.3087	Inverse variance weighted	13	-0.129860666285961	0.0992189709072639	0.190592281852666	-0.324329849264198	0.0646085166922767	0.87821778774225	0.723011718160244	1.06674133120475	0.736719563866654
9	0GOBG5	ulcerative colitis	ulcerative colitis || id:ebi-a-GCST90018933	class.Deltaproteobacteria.id.3087	Simple mode	13	-0.0279260099142142	0.230147499642615	0.905430213985834	-0.479015109213739	0.423163089385311	0.972460316561675	0.619393126078968	1.52678327780904	0.999544452458744
10	0GOBG5	ulcerative colitis	ulcerative colitis || id:ebi-a-GCST90018933	class.Deltaproteobacteria.id.3087	Weighted mode	13	-0.0818939542114916	0.215634635140522	0.710743866933555	-0.504537839086915	0.340749930663932	0.921369660888001	0.603784556576958	1.4060015990102	0.940359936320865
11	0ifc8g	ulcerative colitis	ulcerative colitis || id:ebi-a-GCST90018933	genus.Olsenella.id.822	MR Egger	13	-0.235444220519016	0.160167949542539	0.169580619499429	-0.549373401622394	0.0784849605843609	0.790219739826457	0.577311439481904	1.08164708769982	0.736719563866654
12	0ifc8g	ulcerative colitis	ulcerative colitis || id:ebi-a-GCST90018933	genus.Olsenella.id.822	Weighted median	13	-0.0966966447018689	0.0679768693496486	0.154883080239747	-0.22993130862718	0.0365380192234423	0.907831359818972	0.79458818198179	1.03721373732897	0.736719563866654
13	0ifc8g	ulcerative colitis	ulcerative colitis || id:ebi-a-GCST90018933	genus.Olsenella.id.822	Inverse variance weighted	13	-0.0781546149464248	0.0494131961105311	0.113728414414235	-0.175004479323066	0.0186952494302161	0.924821424273713	0.839453260578433	1.01887109975165	0.736719563866654
14	0ifc8g	ulcerative colitis	ulcerative colitis || id:ebi-a-GCST90018933	genus.Olsenella.id.822	Simple mode	13	-0.0721060377214897	0.113356039241948	0.536653662635976	-0.294283874635707	0.150071799192728	0.930432229666497	0.74506495637692	1.16191766448377	0.871705173948509
15	0ifc8g	ulcerative colitis	ulcerative colitis || id:ebi-a-GCST90018933	genus.Olsenella.id.822	Weighted mode	13	-0.0949741944325251	0.109767194752857	0.403876974753662	-0.310117896148125	0.120169507283075	0.909396401655642	0.73336049075037	1.1276879867063	0.816754206428627
16	0kujzG	ulcerative colitis	ulcerative colitis || id:ebi-a-GCST90018933	phylum.Tenericutes.id.3919	MR Egger	19	-0.0120360658528527	0.433087239280652	0.978152234586239	-0.860887054842931	0.836814923137225	0.988036077855534	0.422786880780057	2.30900090689426	0.999544452458744
17	0kujzG	ulcerative colitis	ulcerative colitis || id:ebi-a-GCST90018933	phylum.Tenericutes.id.3919	Weighted median	19	0.158871457895119	0.120427635200283	0.187093040096007	-0.0771667070974356	0.394909622887674	1.17218726157832	0.925735514061562	1.48425004262622	0.736719563866654
18	0kujzG	ulcerative colitis	ulcerative colitis || id:ebi-a-GCST90018933	phylum.Tenericutes.id.3919	Inverse variance weighted	19	0.125335713670389	0.116627907382623	0.282525570129732	-0.103254984799553	0.353926412140331	1.13352893035524	0.901896974140426	1.42465034565272	0.773509232868179
19	0kujzG	ulcerative colitis	ulcerative colitis || id:ebi-a-GCST90018933	phylum.Tenericutes.id.3919	Simple mode	19	-0.158662766882339	0.322544804522073	0.628728778998999	-0.790850583745603	0.473525049980924	0.853284066100079	0.453458926406623	1.6056442051543	0.904923413156813
20	0kujzG	ulcerative colitis	ulcerative colitis || id:ebi-a-GCST90018933	phylum.Tenericutes.id.3919	Weighted mode	19	-0.0680388372258338	0.281969299263154	0.812050928074837	-0.620698663781616	0.484620989329949	0.934224190196791	0.537568726562733	1.62355954582674	0.981976548162769
21	0qJ3eB	ulcerative colitis	ulcerative colitis || id:ebi-a-GCST90018933	genus..Eubacteriumxylanophilumgroup.id.14375	MR Egger	13	-0.41831889638354	0.307652824650247	0.201139491868272	-1.02131843269802	0.184680639930943	0.658152312563606	0.360119833280265	1.20283424155567	0.736719563866654
22	0qJ3eB	ulcerative colitis	ulcerative colitis || id:ebi-a-GCST90018933	genus..Eubacteriumxylanophilumgroup.id.14375	Weighted median	13	-0.266904538739364	0.115237021871602	0.0205508803145727	-0.492769101607704	-0.0410399758710243	0.765746167070855	0.610932316071077	0.959790760709222	0.489036312974033
23	0qJ3eB	ulcerative colitis	ulcerative colitis || id:ebi-a-GCST90018933	genus..Eubacteriumxylanophilumgroup.id.14375	Inverse variance weighted	13	-0.263901055255625	0.0908149850163721	0.00366175390973372	-0.441898425887714	-0.0859036846235355	0.768049530361653	0.642814925495007	0.91768261391021	0.167963059772568
24	0qJ3eB	ulcerative colitis	ulcerative colitis || id:ebi-a-GCST90018933	genus..Eubacteriumxylanophilumgroup.id.14375	Simple mode	13	-0.277343275148164	0.191563034738491	0.17329340560898	-0.652806823235606	0.0981202729392781	0.757794320499334	0.520582541027427	1.10309544966241	0.736719563866654
25	0qJ3eB	ulcerative colitis	ulcerative colitis || id:ebi-a-GCST90018933	genus..Eubacteriumxylanophilumgroup.id.14375	Weighted mode	13	-0.277343275148164	0.178171797281919	0.145532551716154	-0.626559997820725	0.0718734475243974	0.757794320499334	0.534427072822723	1.07451935237483	0.736719563866654
26	0VJl7w	ulcerative colitis	ulcerative colitis || id:ebi-a-GCST90018933	genus.Sellimonas.id.14369	MR Egger	23	0.403729128016684	0.223352518996698	0.0850181589491024	-0.0340418092168449	0.841500065250213	1.49739828877561	0.96653109388465	2.31984428583289	0.723928517833463
27	0VJl7w	ulcerative colitis	ulcerative colitis || id:ebi-a-GCST90018933	genus.Sellimonas.id.14369	Weighted median	23	0.0244729854761503	0.0508371730547648	0.630232650880753	-0.0751678737111887	0.124113844663489	1.0247749069271	0.92758775565838	1.13214475230116	0.905852107192363
28	0VJl7w	ulcerative colitis	ulcerative colitis || id:ebi-a-GCST90018933	genus.Sellimonas.id.14369	Inverse variance weighted	23	0.0609674774088664	0.0392914612310811	0.120740621001362	-0.0160437866040526	0.137978741421785	1.06286434652251	0.984084229405388	1.14795114620555	0.736719563866654
29	0VJl7w	ulcerative colitis	ulcerative colitis || id:ebi-a-GCST90018933	genus.Sellimonas.id.14369	Simple mode	23	0.0156704082259421	0.0998724653828576	0.876751406555133	-0.180079623924459	0.211420440376343	1.01579383293534	0.835203706566779	1.2354316712398	0.999544452458744
30	0VJl7w	ulcerative colitis	ulcerative colitis || id:ebi-a-GCST90018933	genus.Sellimonas.id.14369	Weighted mode	23	0.0156704082259421	0.0941299399133476	0.869302662783728	-0.168824274004219	0.200165090456103	1.01579383293534	0.844657318593851	1.2216044167441	0.999544452458744
31	1MOIzt	ulcerative colitis	ulcerative colitis || id:ebi-a-GCST90018933	family.Oxalobacteraceae.id.2966	MR Egger	20	0.149368572217711	0.200021702453057	0.464850459338953	-0.24267396459028	0.541411109025702	1.16110085987253	0.784527255744085	1.7184300442412	0.849062960533687
32	1MOIzt	ulcerative colitis	ulcerative colitis || id:ebi-a-GCST90018933	family.Oxalobacteraceae.id.2966	Weighted median	20	-0.0538043771853907	0.0622235397711047	0.387206272189558	-0.175762515136756	0.0681537607659745	0.947617463966607	0.838817166064666	1.07052990132212	0.814077189210506
33	1MOIzt	ulcerative colitis	ulcerative colitis || id:ebi-a-GCST90018933	family.Oxalobacteraceae.id.2966	Inverse variance weighted	20	-0.0367103059977262	0.0458445789407771	0.423273113757239	-0.126565680721649	0.0531450687261969	0.963955346986614	0.881116275290107	1.05458262098058	0.834127426299134
34	1MOIzt	ulcerative colitis	ulcerative colitis || id:ebi-a-GCST90018933	family.Oxalobacteraceae.id.2966	Simple mode	20	-0.0435794785290409	0.108892342530098	0.693467998120235	-0.257008469888034	0.169849512829952	0.957356461783804	0.77336166345101	1.18512649156841	0.937174939673215
35	1MOIzt	ulcerative colitis	ulcerative colitis || id:ebi-a-GCST90018933	family.Oxalobacteraceae.id.2966	Weighted mode	20	-0.0435794785290409	0.115146969640615	0.709278424019562	-0.269267539024646	0.182108581966564	0.957356461783804	0.763938844852045	1.19974445742017	0.940061227814872
36	1zkgJk	ulcerative colitis	ulcerative colitis || id:ebi-a-GCST90018933	genus.FamilyXIIIUCG001.id.11294	MR Egger	12	0.407367627957679	0.284476025215254	0.182652127676583	-0.150205381464218	0.964940637379576	1.50285649618301	0.86053122111235	2.62463184682591	0.736719563866654
37	1zkgJk	ulcerative colitis	ulcerative colitis || id:ebi-a-GCST90018933	genus.FamilyXIIIUCG001.id.11294	Weighted median	12	-0.107338568673305	0.127640022583437	0.400377299110392	-0.357513012936842	0.142835875590232	0.898221511837895	0.69941359745854	1.15354046198134	0.816754206428627
38	1zkgJk	ulcerative colitis	ulcerative colitis || id:ebi-a-GCST90018933	genus.FamilyXIIIUCG001.id.11294	Inverse variance weighted	12	-0.0311724410295797	0.0922097324280452	0.735317818796563	-0.211903516588548	0.149558634529389	0.969308410123342	0.809042753005732	1.161321562359	0.94374732217807
39	1zkgJk	ulcerative colitis	ulcerative colitis || id:ebi-a-GCST90018933	genus.FamilyXIIIUCG001.id.11294	Simple mode	12	-0.235058412072001	0.227650415465957	0.323986638441783	-0.681253226385276	0.211136402241274	0.790524672096021	0.505982484257725	1.23508081136305	0.791543743097822
40	1zkgJk	ulcerative colitis	ulcerative colitis || id:ebi-a-GCST90018933	genus.FamilyXIIIUCG001.id.11294	Weighted mode	12	-0.208785764301342	0.22013171755113	0.363268049963768	-0.640243930701556	0.222672402098873	0.811569084090214	0.527163816918377	1.24941120219753	0.806837458340579
41	2920qK	ulcerative colitis	ulcerative colitis || id:ebi-a-GCST90018933	genus.Paraprevotella.id.962	MR Egger	25	-0.454499158084842	0.193718154238684	0.0279531165523802	-0.834186740392663	-0.0748115757770223	0.634765805670146	0.434227477542678	0.927918312144279	0.570414950968964
42	2920qK	ulcerative colitis	ulcerative colitis || id:ebi-a-GCST90018933	genus.Paraprevotella.id.962	Weighted median	25	-0.00362263350149104	0.0651421762621244	0.95565155534722	-0.131301298975255	0.124056031972273	0.996383920318834	0.876953509387931	1.13207930185813	0.999544452458744
43	2920qK	ulcerative colitis	ulcerative colitis || id:ebi-a-GCST90018933	genus.Paraprevotella.id.962	Inverse variance weighted	25	0.0355084903459583	0.0477219701365787	0.456834076544247	-0.058026571121736	0.129043551813653	1.0361464453325	0.943624873932286	1.13773967371299	0.849062960533687
44	2920qK	ulcerative colitis	ulcerative colitis || id:ebi-a-GCST90018933	genus.Paraprevotella.id.962	Simple mode	25	-0.0229137282974146	0.124094920706092	0.85505750827438	-0.266139772881355	0.220312316286526	0.977346797508517	0.766332007582189	1.24646596142301	0.997685852647051
45	2920qK	ulcerative colitis	ulcerative colitis || id:ebi-a-GCST90018933	genus.Paraprevotella.id.962	Weighted mode	25	-0.0344113808868909	0.116449492005296	0.770149837482334	-0.26265238521727	0.193829623443489	0.966173957371965	0.769009169810014	1.21388944703277	0.955891857110426
46	2fZ97I	ulcerative colitis	ulcerative colitis || id:ebi-a-GCST90018933	order.Selenomonadales.id.2165	MR Egger	13	0.240564841780984	0.374418426633172	0.533709199001854	-0.493295274420033	0.974424957982	1.27196740778736	0.610610944652053	2.64964311669067	0.871705173948509
47	2fZ97I	ulcerative colitis	ulcerative colitis || id:ebi-a-GCST90018933	order.Selenomonadales.id.2165	Weighted median	13	0.290007095051203	0.149278077494499	0.0520487121144244	-0.00257793683801449	0.58259212694042	1.33643697008057	0.997425383187604	1.79067407457605	0.65631540902274
48	2fZ97I	ulcerative colitis	ulcerative colitis || id:ebi-a-GCST90018933	order.Selenomonadales.id.2165	Inverse variance weighted	13	0.0679962504471289	0.105223981226879	0.518146677809197	-0.138242752757553	0.274235253651811	1.07036129509498	0.870887255800644	1.31552424772153	0.869468536200222
49	2fZ97I	ulcerative colitis	ulcerative colitis || id:ebi-a-GCST90018933	order.Selenomonadales.id.2165	Simple mode	13	0.376189088182486	0.298480545185198	0.231501312237019	-0.208832780380501	0.961210956745473	1.45672255675129	0.811530928190891	2.61486104057499	0.736719563866654
50	2fZ97I	ulcerative colitis	ulcerative colitis || id:ebi-a-GCST90018933	order.Selenomonadales.id.2165	Weighted mode	13	0.381964045254431	0.291086272691713	0.213998137008562	-0.188565049221326	0.952493139730188	1.4651594047523	0.828146631392978	2.59216423753759	0.736719563866654
51	2pTcJO	ulcerative colitis	ulcerative colitis || id:ebi-a-GCST90018933	genus.Catenibacterium.id.2153	MR Egger	7	0.651633666111958	0.706230944039972	0.398506451147001	-0.732578984206387	2.0358463164303	1.91867274070477	0.480667755665803	7.65873109342305	0.816754206428627
52	2pTcJO	ulcerative colitis	ulcerative colitis || id:ebi-a-GCST90018933	genus.Catenibacterium.id.2153	Weighted median	7	-0.0207375404455211	0.0839304367631549	0.804846236682849	-0.185241196501305	0.143766115610263	0.979476003672347	0.830903848579756	1.15461403074469	0.978105367747487
53	2pTcJO	ulcerative colitis	ulcerative colitis || id:ebi-a-GCST90018933	genus.Catenibacterium.id.2153	Inverse variance weighted	7	-0.00600629963596785	0.0676474386381121	0.929250173131125	-0.138595279366668	0.126582680094732	0.99401170212234	0.870580298977838	1.13494328451522	0.999544452458744
54	2pTcJO	ulcerative colitis	ulcerative colitis || id:ebi-a-GCST90018933	genus.Catenibacterium.id.2153	Simple mode	7	-0.0396719884940109	0.110433456734076	0.731720514001996	-0.2561215636928	0.176777586704778	0.961104640835261	0.77404786695557	1.19336564322333	0.941890106259919
55	2pTcJO	ulcerative colitis	ulcerative colitis || id:ebi-a-GCST90018933	genus.Catenibacterium.id.2153	Weighted mode	7	-0.0396719884940109	0.104574643398624	0.717480151290217	-0.244638289555314	0.165294312567292	0.961104640835261	0.782987701856985	1.17974028001247	0.940442530006521
56	37LLWX	ulcerative colitis	ulcerative colitis || id:ebi-a-GCST90018933	genus.Intestinibacter.id.11345	MR Egger	25	0.350482544953541	0.188296378972104	0.0755265897805543	-0.0185783578317823	0.719543447738864	1.41975247771882	0.981593156066845	2.05349546859663	0.695488007106942
57	37LLWX	ulcerative colitis	ulcerative colitis || id:ebi-a-GCST90018933	genus.Intestinibacter.id.11345	Weighted median	25	0.0043067907360674	0.0839916533917762	0.959105262805632	-0.160316849911814	0.168930431383949	1.00431607828768	0.851873830052312	1.18403776419005	0.999544452458744
58	37LLWX	ulcerative colitis	ulcerative colitis || id:ebi-a-GCST90018933	genus.Intestinibacter.id.11345	Inverse variance weighted	25	0.0463459514998644	0.0649491159583803	0.475491105962381	-0.0809543157785609	0.17364621877829	1.04743671058531	0.922235822107764	1.18963462097396	0.85095660778747
59	37LLWX	ulcerative colitis	ulcerative colitis || id:ebi-a-GCST90018933	genus.Intestinibacter.id.11345	Simple mode	25	0.000897725129720972	0.161926715589163	0.995622360193261	-0.316478637425038	0.31827408768448	1.00089812820553	0.728710578527868	1.37475301246368	0.999544452458744
60	37LLWX	ulcerative colitis	ulcerative colitis || id:ebi-a-GCST90018933	genus.Intestinibacter.id.11345	Weighted mode	25	0.010017149091711	0.148847826247422	0.946902049928206	-0.281724590353237	0.301758888536659	1.01006748867564	0.754481447390743	1.35223514800509	0.999544452458744
61	3m54Hn	ulcerative colitis	ulcerative colitis || id:ebi-a-GCST90018933	order.Rhodospirillales.id.2667	MR Egger	19	0.697635983978187	0.504421195223942	0.184548810746798	-0.29102955866074	1.68630152661711	2.00899778637531	0.747493582782321	5.39947392008077	0.736719563866654
62	3m54Hn	ulcerative colitis	ulcerative colitis || id:ebi-a-GCST90018933	order.Rhodospirillales.id.2667	Weighted median	19	0.13620834025771	0.0939307363528056	0.147032477088544	-0.0478959029937887	0.320312583509209	1.1459206101221	0.953233010615605	1.37755829905068	0.736719563866654
63	3m54Hn	ulcerative colitis	ulcerative colitis || id:ebi-a-GCST90018933	order.Rhodospirillales.id.2667	Inverse variance weighted	19	0.06283643788981	0.0973080335412247	0.518442769945806	-0.12788730785099	0.25356018363061	1.06485265543939	0.879952537299821	1.28860493007474	0.869468536200222
64	3m54Hn	ulcerative colitis	ulcerative colitis || id:ebi-a-GCST90018933	order.Rhodospirillales.id.2667	Simple mode	19	0.167329259227611	0.172945323098858	0.346101874602403	-0.171643574046151	0.506302092501374	1.18214343286997	0.842279329887062	1.6591444741556	0.803592350062246
65	3m54Hn	ulcerative colitis	ulcerative colitis || id:ebi-a-GCST90018933	order.Rhodospirillales.id.2667	Weighted mode	19	0.167329259227611	0.157832188973933	0.303085703852219	-0.142021831161298	0.47668034961652	1.18214343286997	0.867602315513071	1.61071849497219	0.7770042328821
66	3ojnFL	ulcerative colitis	ulcerative colitis || id:ebi-a-GCST90018933	genus.Parasutterella.id.2892	MR Egger	27	-0.0674434599986638	0.163969401099811	0.684344659627876	-0.388823486154294	0.253936566156966	0.934780571616684	0.67785391005509	1.28909002973959	0.936518523484565
67	3ojnFL	ulcerative colitis	ulcerative colitis || id:ebi-a-GCST90018933	genus.Parasutterella.id.2892	Weighted median	27	-0.142349471810902	0.0809393606251342	0.0786254996178149	-0.300990618636164	0.0162916750143615	0.867318100289591	0.740084715718128	1.01642510798243	0.701504997801296
68	3ojnFL	ulcerative colitis	ulcerative colitis || id:ebi-a-GCST90018933	genus.Parasutterella.id.2892	Inverse variance weighted	27	-0.10791443630242	0.0560027820492252	0.0539861386532667	-0.217679889118902	0.00185101651406142	0.89770440405256	0.804382892174361	1.00185273070263	0.65631540902274
69	3ojnFL	ulcerative colitis	ulcerative colitis || id:ebi-a-GCST90018933	genus.Parasutterella.id.2892	Simple mode	27	-0.168482231587093	0.162108109589492	0.30822506500799	-0.486214126382498	0.149249663208312	0.844946276639883	0.614950116170966	1.16096280272775	0.777936467902941
70	3ojnFL	ulcerative colitis	ulcerative colitis || id:ebi-a-GCST90018933	genus.Parasutterella.id.2892	Weighted mode	27	-0.127077820663604	0.131433789891972	0.342523137650453	-0.384688048851868	0.13053240752466	0.880665135985114	0.680662936673764	1.13943486555873	0.803026467158284
71	4ac6lP	ulcerative colitis	ulcerative colitis || id:ebi-a-GCST90018933	family.BacteroidalesS24.7group.id.11173	MR Egger	13	-0.302014487236856	0.235480897099161	0.226019479844085	-0.763557045551211	0.159528071077499	0.739327354001455	0.466005871313248	1.17295718793072	0.736719563866654
72	4ac6lP	ulcerative colitis	ulcerative colitis || id:ebi-a-GCST90018933	family.BacteroidalesS24.7group.id.11173	Weighted median	13	-0.266151655082837	0.0931773001498073	0.00428474736871755	-0.448779163376459	-0.0835241467892147	0.766322901924971	0.638407066788811	0.919868874523243	0.181520180421843
73	4ac6lP	ulcerative colitis	ulcerative colitis || id:ebi-a-GCST90018933	family.BacteroidalesS24.7group.id.11173	Inverse variance weighted	13	-0.203445719400628	0.0693421588537749	0.00334689120122608	-0.339356350754026	-0.0675350880472289	0.815914491448329	0.712228600663454	0.934694923421019	0.160498646240614
74	4ac6lP	ulcerative colitis	ulcerative colitis || id:ebi-a-GCST90018933	family.BacteroidalesS24.7group.id.11173	Simple mode	13	-0.352266791425332	0.158605959580963	0.0463535196263171	-0.663134472204019	-0.0413991106466449	0.703092517896884	0.515233814709856	0.959446128358167	0.65631540902274
75	4ac6lP	ulcerative colitis	ulcerative colitis || id:ebi-a-GCST90018933	family.BacteroidalesS24.7group.id.11173	Weighted mode	13	-0.330044651835089	0.150084597880373	0.0482182863286667	-0.62421046368062	-0.0358788399895577	0.718891632884619	0.5356842037334	0.964757176391779	0.65631540902274
76	4IwqF1	ulcerative colitis	ulcerative colitis || id:ebi-a-GCST90018933	genus.Methanobrevibacter.id.123	MR Egger	9	0.346791085319449	0.250392600132696	0.208587268030329	-0.143978410940635	0.837560581579532	1.41452118025914	0.865906441962993	2.31072327498312	0.736719563866654
77	4IwqF1	ulcerative colitis	ulcerative colitis || id:ebi-a-GCST90018933	genus.Methanobrevibacter.id.123	Weighted median	9	0.0911097403881416	0.0854066788778417	0.286073288823914	-0.0762873502124282	0.258506830988711	1.0953892070996	0.926549923985555	1.29499499591886	0.773509232868179
78	4IwqF1	ulcerative colitis	ulcerative colitis || id:ebi-a-GCST90018933	genus.Methanobrevibacter.id.123	Inverse variance weighted	9	0.124309961492805	0.065536922372454	0.0578552919802036	-0.00414240635720518	0.252762329342814	1.1323668067139	0.99586616157331	1.28757722114152	0.65631540902274
79	4IwqF1	ulcerative colitis	ulcerative colitis || id:ebi-a-GCST90018933	genus.Methanobrevibacter.id.123	Simple mode	9	0.109812457082851	0.124489656596329	0.403447001438887	-0.134187269845955	0.353812184011656	1.11606874004302	0.874426295591639	1.42448761980383	0.816754206428627
80	4IwqF1	ulcerative colitis	ulcerative colitis || id:ebi-a-GCST90018933	genus.Methanobrevibacter.id.123	Weighted mode	9	0.100169288205751	0.130882453245297	0.466046982380939	-0.156360320155031	0.356698896566533	1.10535802631458	0.855250970683123	1.42860564702095	0.849187506756288
81	4RoXzN	ulcerative colitis	ulcerative colitis || id:ebi-a-GCST90018933	genus.Prevotella9.id.11183	MR Egger	15	0.0908012383703929	0.201512983965468	0.659703110502471	-0.304164210201924	0.48576668694271	1.09505132943964	0.737739712116381	1.62542072009044	0.930463611738111
82	4RoXzN	ulcerative colitis	ulcerative colitis || id:ebi-a-GCST90018933	genus.Prevotella9.id.11183	Weighted median	15	0.23328905447125	0.0990190393150141	0.0184728183350879	0.0392117374138223	0.427366371528678	1.26274642908092	1.03999066527286	1.53321428489771	0.489036312974033
83	4RoXzN	ulcerative colitis	ulcerative colitis || id:ebi-a-GCST90018933	genus.Prevotella9.id.11183	Inverse variance weighted	15	0.192578933081063	0.0701779287373353	0.00606673620358541	0.0550301927558861	0.33012767340624	1.21237219620358	1.05657251502993	1.39114572943993	0.24616948826087
84	4RoXzN	ulcerative colitis	ulcerative colitis || id:ebi-a-GCST90018933	genus.Prevotella9.id.11183	Simple mode	15	0.25418005228851	0.168241203036397	0.153076024581958	-0.0755727056628271	0.583932810239848	1.28940394349942	0.927212314497358	1.79307641142916	0.736719563866654
85	4RoXzN	ulcerative colitis	ulcerative colitis || id:ebi-a-GCST90018933	genus.Prevotella9.id.11183	Weighted mode	15	0.262719147340167	0.176011300849662	0.157724804106268	-0.08226300232517	0.607701297005504	1.30046142960637	0.921029693888598	1.83620565234284	0.736719563866654
86	5Nne58	ulcerative colitis	ulcerative colitis || id:ebi-a-GCST90018933	family.Coriobacteriaceae.id.811	MR Egger	18	-0.446758743451341	0.463371858277214	0.349319153798352	-1.35496758567468	0.461450098771999	0.639698221044562	0.257955655774856	1.58637271502486	0.803592350062246
87	5Nne58	ulcerative colitis	ulcerative colitis || id:ebi-a-GCST90018933	family.Coriobacteriaceae.id.811	Weighted median	18	0.000403181335592681	0.136204268393043	0.997638167313888	-0.266557184714772	0.267363547385958	1.00040326262411	0.766012198284634	1.30651534023886	0.999544452458744
88	5Nne58	ulcerative colitis	ulcerative colitis || id:ebi-a-GCST90018933	family.Coriobacteriaceae.id.811	Inverse variance weighted	18	0.121804962633859	0.112623075295136	0.279462496995429	-0.098936264944608	0.342546190212326	1.12953377900221	0.905800437424889	1.40852941243231	0.773509232868179
89	5Nne58	ulcerative colitis	ulcerative colitis || id:ebi-a-GCST90018933	family.Coriobacteriaceae.id.811	Simple mode	18	-0.0844198465089092	0.249514881636126	0.739252632340494	-0.573469014515716	0.404629321497897	0.919045317115307	0.563567021596337	1.49874684384312	0.946171016097489
90	5Nne58	ulcerative colitis	ulcerative colitis || id:ebi-a-GCST90018933	family.Coriobacteriaceae.id.811	Weighted mode	18	-0.0908569031709208	0.229665198013156	0.697316291022337	-0.541000691276707	0.359286884934865	0.913148370186831	0.582165392961127	1.43230765012262	0.939256391779762
91	5XQeUV	ulcerative colitis	ulcerative colitis || id:ebi-a-GCST90018933	family.Porphyromonadaceae.id.943	MR Egger	18	-0.355035742943457	0.435586594625624	0.426996121564148	-1.20878546840968	0.498713982522766	0.701148381653728	0.298559669468431	1.64660234910805	0.837573066268965
92	5XQeUV	ulcerative colitis	ulcerative colitis || id:ebi-a-GCST90018933	family.Porphyromonadaceae.id.943	Weighted median	18	-0.155558739840753	0.123665643475573	0.208428722431779	-0.397943401052876	0.0868259213713701	0.855936797861051	0.671700044101434	1.09070679444826	0.736719563866654
93	5XQeUV	ulcerative colitis	ulcerative colitis || id:ebi-a-GCST90018933	family.Porphyromonadaceae.id.943	Inverse variance weighted	18	-0.0161707483878848	0.0928850613981962	0.861791448824808	-0.198225468728349	0.16588397195258	0.983959296247218	0.820184906240922	1.18043613007788	0.998013148748817
94	5XQeUV	ulcerative colitis	ulcerative colitis || id:ebi-a-GCST90018933	family.Porphyromonadaceae.id.943	Simple mode	18	-0.189099734655702	0.195792761454943	0.347676027546717	-0.57285354710739	0.194654077795986	0.827703951809354	0.563913985492069	1.21489065613971	0.803592350062246
95	5XQeUV	ulcerative colitis	ulcerative colitis || id:ebi-a-GCST90018933	family.Porphyromonadaceae.id.943	Weighted mode	18	-0.189099734655702	0.210315724989967	0.381146473009037	-0.601318555636038	0.223119086324634	0.827703951809354	0.548088474287443	1.24996941913711	0.814077189210506
96	6vCZiJ	ulcerative colitis	ulcerative colitis || id:ebi-a-GCST90018933	phylum.Bacteroidetes.id.905	MR Egger	18	-0.00211214765995186	0.358263778458237	0.995368973042466	-0.704309153438097	0.700084858118193	0.997890081354305	0.494450045404377	2.01392359798636	0.999544452458744
97	6vCZiJ	ulcerative colitis	ulcerative colitis || id:ebi-a-GCST90018933	phylum.Bacteroidetes.id.905	Weighted median	18	0.126384647272987	0.148610173412	0.395078218839601	-0.164891292614534	0.417660587160507	1.13471855074713	0.847985881405728	1.51840522070393	0.814077189210506
98	6vCZiJ	ulcerative colitis	ulcerative colitis || id:ebi-a-GCST90018933	phylum.Bacteroidetes.id.905	Inverse variance weighted	18	0.192875550276904	0.13703683861424	0.159287394419265	-0.0757166534070075	0.461467753960815	1.21273185998333	0.92707885398221	1.58640072298192	0.736719563866654
99	6vCZiJ	ulcerative colitis	ulcerative colitis || id:ebi-a-GCST90018933	phylum.Bacteroidetes.id.905	Simple mode	18	0.376996942631175	0.320389559060147	0.25553594254046	-0.250966593126714	1.00496047838906	1.45789985202685	0.778048363287887	2.73179930558311	0.768063872878021
100	6vCZiJ	ulcerative colitis	ulcerative colitis || id:ebi-a-GCST90018933	phylum.Bacteroidetes.id.905	Weighted mode	18	0.112298000851066	0.224878681982659	0.623918601523991	-0.328464215834946	0.553060217537078	1.11884622809887	0.720028693390433	1.73856527333179	0.904923413156813
101	7hKmIL	ulcerative colitis	ulcerative colitis || id:ebi-a-GCST90018933	order.Desulfovibrionales.id.3156	MR Egger	12	-0.377210577467471	0.301712250722714	0.239679065475436	-0.968566588883991	0.214145433949049	0.685771650632958	0.379626809575037	1.23880280567723	0.750848978545921
102	7hKmIL	ulcerative colitis	ulcerative colitis || id:ebi-a-GCST90018933	order.Desulfovibrionales.id.3156	Weighted median	12	-0.0960247501666284	0.13618040998421	0.480729988854343	-0.36293835373568	0.170888853402423	0.908441531711179	0.695629315125965	1.18635888194033	0.85095660778747
103	7hKmIL	ulcerative colitis	ulcerative colitis || id:ebi-a-GCST90018933	order.Desulfovibrionales.id.3156	Inverse variance weighted	12	-0.13448291881811	0.102169756245213	0.188083653772491	-0.334735641058728	0.0657698034225078	0.874167810568421	0.715527217369856	1.06798084333246	0.736719563866654
104	7hKmIL	ulcerative colitis	ulcerative colitis || id:ebi-a-GCST90018933	order.Desulfovibrionales.id.3156	Simple mode	12	-0.0854940021020776	0.217734341599073	0.702077866754692	-0.51225331163626	0.341265307432105	0.918058649459712	0.599143998474734	1.40672640632873	0.939256391779762
105	7hKmIL	ulcerative colitis	ulcerative colitis || id:ebi-a-GCST90018933	order.Desulfovibrionales.id.3156	Weighted mode	12	-0.103419603068812	0.220045290043078	0.647540548032811	-0.534708371553245	0.327869165415621	0.901748517641155	0.585840112877364	1.38800736104296	0.925087671438907
106	888kiH	ulcerative colitis	ulcerative colitis || id:ebi-a-GCST90018933	genus.Anaerotruncus.id.2054	MR Egger	18	0.369577799780507	0.297370133242172	0.231839711093582	-0.21326766137415	0.952423260935164	1.44712350980463	0.807939853980898	2.59198310655284	0.736719563866654
107	888kiH	ulcerative colitis	ulcerative colitis || id:ebi-a-GCST90018933	genus.Anaerotruncus.id.2054	Weighted median	18	0.0643221157801809	0.125411083302647	0.608028127982555	-0.181483607493008	0.31012783905337	1.06643585926033	0.834031917065454	1.36359942424969	0.904923413156813
108	888kiH	ulcerative colitis	ulcerative colitis || id:ebi-a-GCST90018933	genus.Anaerotruncus.id.2054	Inverse variance weighted	18	-0.00165250836752431	0.0903481177689014	0.985407140366188	-0.178734819194571	0.175429802459523	0.998348856272631	0.836327648033303	1.19175832721147	0.999544452458744
109	888kiH	ulcerative colitis	ulcerative colitis || id:ebi-a-GCST90018933	genus.Anaerotruncus.id.2054	Simple mode	18	0.0959402151013873	0.217412502387871	0.664569990585533	-0.33018828957884	0.522068719781614	1.10069325719209	0.71878838032813	1.6855108952583	0.932114479130156
110	888kiH	ulcerative colitis	ulcerative colitis || id:ebi-a-GCST90018933	genus.Anaerotruncus.id.2054	Weighted mode	18	0.0858680335061726	0.196144949321394	0.667058229140538	-0.298576067163759	0.470312134176105	1.08966251987419	0.741873847464287	1.60049368403665	0.932114479130156
111	8bPmZR	ulcerative colitis	ulcerative colitis || id:ebi-a-GCST90018933	genus.Holdemania.id.2157	MR Egger	15	-0.286311798501545	0.217796071118829	0.211369529072001	-0.71319209789445	0.14056850089136	0.751028409903411	0.490077323191929	1.15092791645279	0.736719563866654
112	8bPmZR	ulcerative colitis	ulcerative colitis || id:ebi-a-GCST90018933	genus.Holdemania.id.2157	Weighted median	15	0.102532625918411	0.099852269721341	0.304494295469967	-0.0931778227354172	0.298243074572239	1.1079734499715	0.91103148378096	1.3474892884568	0.7770042328821
113	8bPmZR	ulcerative colitis	ulcerative colitis || id:ebi-a-GCST90018933	genus.Holdemania.id.2157	Inverse variance weighted	15	0.0537964733982132	0.0776808816191457	0.488603482401917	-0.0984580545753124	0.206051001371739	1.05526980481999	0.906233704174648	1.22881587369235	0.85177040063298
114	8bPmZR	ulcerative colitis	ulcerative colitis || id:ebi-a-GCST90018933	genus.Holdemania.id.2157	Simple mode	15	0.263874066657554	0.176856620911299	0.157881270692646	-0.0827649103285926	0.610513043643701	1.30196422526977	0.920567537703491	1.84137586266733	0.736719563866654
115	8bPmZR	ulcerative colitis	ulcerative colitis || id:ebi-a-GCST90018933	genus.Holdemania.id.2157	Weighted mode	15	0.25586154853992	0.195002466442958	0.210595578770557	-0.126343285688278	0.638066382768118	1.29157389526857	0.881312252964977	1.89281735426582	0.736719563866654
116	8HQrrb	ulcerative colitis	ulcerative colitis || id:ebi-a-GCST90018933	genus.unknowngenus.id.2755	MR Egger	22	0.502089412213694	0.401807848736761	0.225880629915204	-0.285453971310357	1.28963279573774	1.65216973043249	0.751672938902508	3.63145282593629	0.736719563866654
117	8HQrrb	ulcerative colitis	ulcerative colitis || id:ebi-a-GCST90018933	genus.unknowngenus.id.2755	Weighted median	22	0.0935818323030218	0.0852100825132265	0.272096059909885	-0.073429929422902	0.260593594028946	1.09810045975424	0.929201253178487	1.29770016515556	0.773509232868179
118	8HQrrb	ulcerative colitis	ulcerative colitis || id:ebi-a-GCST90018933	genus.unknowngenus.id.2755	Inverse variance weighted	22	0.00814959133281403	0.0862993165831318	0.924764393003043	-0.160997069170124	0.177296251835752	1.00818288964668	0.851294566103042	1.19398476091447	0.999544452458744
119	8HQrrb	ulcerative colitis	ulcerative colitis || id:ebi-a-GCST90018933	genus.unknowngenus.id.2755	Simple mode	22	0.16177966224304	0.158697804367418	0.319605151369131	-0.149268034317099	0.472827358803179	1.17560118345409	0.861338215755442	1.604524352059	0.787775148176552
120	8HQrrb	ulcerative colitis	ulcerative colitis || id:ebi-a-GCST90018933	genus.unknowngenus.id.2755	Weighted mode	22	0.16177966224304	0.164557841275752	0.336741582587974	-0.160753706657434	0.484313031143514	1.17560118345409	0.851501764498827	1.6230596343533	0.798599339241443
121	8zMIuP	ulcerative colitis	ulcerative colitis || id:ebi-a-GCST90018933	order.Victivallales.id.2254	MR Egger	8	-0.399008782149732	0.241811939341039	0.150019470424245	-0.872960183258168	0.0749426189587041	0.670984808638513	0.417713209645916	1.07782230254414	0.736719563866654
122	8zMIuP	ulcerative colitis	ulcerative colitis || id:ebi-a-GCST90018933	order.Victivallales.id.2254	Weighted median	8	-0.101300345754325	0.0915332671003024	0.268421391855916	-0.280705549270917	0.0781048577622682	0.903661581203964	0.755250686858224	1.08123602871657	0.773509232868179
123	8zMIuP	ulcerative colitis	ulcerative colitis || id:ebi-a-GCST90018933	order.Victivallales.id.2254	Inverse variance weighted	8	-0.0977088018642479	0.0695295616214555	0.159936752766281	-0.233986742642301	0.0385691389138049	0.906912956668468	0.791372307331791	1.03932258350848	0.736719563866654
124	8zMIuP	ulcerative colitis	ulcerative colitis || id:ebi-a-GCST90018933	order.Victivallales.id.2254	Simple mode	8	-0.208178967803843	0.157693198897154	0.2283132823622	-0.517257637642265	0.100899702034579	0.812061690808819	0.596153176347963	1.10616569003127	0.736719563866654
125	8zMIuP	ulcerative colitis	ulcerative colitis || id:ebi-a-GCST90018933	order.Victivallales.id.2254	Weighted mode	8	-0.208178967803843	0.141592714793722	0.184953261417563	-0.485700688799538	0.0693427531918525	0.812061690808819	0.615265935742134	1.07180351027212	0.736719563866654
126	9RimWX	ulcerative colitis	ulcerative colitis || id:ebi-a-GCST90018933	genus.Sutterella.id.2896	MR Egger	14	0.273806294698438	0.433785395094063	0.539745382507436	-0.576413079685925	1.1240256690828	1.31496006283182	0.561910283526052	3.07721715999259	0.873361010038873
127	9RimWX	ulcerative colitis	ulcerative colitis || id:ebi-a-GCST90018933	genus.Sutterella.id.2896	Weighted median	14	0.0202964214449719	0.123866781789196	0.869843831758746	-0.222482470861851	0.263075313751795	1.0205037944069	0.80052903921136	1.30092469278171	0.999544452458744
128	9RimWX	ulcerative colitis	ulcerative colitis || id:ebi-a-GCST90018933	genus.Sutterella.id.2896	Inverse variance weighted	14	0.0454424629104881	0.0897977455663816	0.612819096811913	-0.13056111839962	0.221446044220596	1.0464907908474	0.877602853627665	1.24787991607083	0.904923413156813
129	9RimWX	ulcerative colitis	ulcerative colitis || id:ebi-a-GCST90018933	genus.Sutterella.id.2896	Simple mode	14	0.0577799468919848	0.207277452801013	0.784816624390117	-0.348483860598001	0.464043754381971	1.05948182778748	0.705757305432877	1.59049255993659	0.965013448405097
130	9RimWX	ulcerative colitis	ulcerative colitis || id:ebi-a-GCST90018933	genus.Sutterella.id.2896	Weighted mode	14	0.0577799468919848	0.20169456853946	0.779030814921976	-0.337541407445358	0.453101301229327	1.05948182778748	0.713522428953811	1.57318354386944	0.961260245313082
131	9V3Jhc	ulcerative colitis	ulcerative colitis || id:ebi-a-GCST90018933	phylum.Cyanobacteria.id.1500	MR Egger	11	1.43663602341627	1.18090530284516	0.254714267932207	-0.877938370160241	3.75121041699279	4.206521349756	0.415638922594954	42.5725814018552	0.768063872878021
132	9V3Jhc	ulcerative colitis	ulcerative colitis || id:ebi-a-GCST90018933	phylum.Cyanobacteria.id.1500	Weighted median	11	-0.119903502197504	0.140263268306546	0.392636375614499	-0.394819508078334	0.155012503683327	0.887006026719847	0.67380164402775	1.16767256122178	0.814077189210506
133	9V3Jhc	ulcerative colitis	ulcerative colitis || id:ebi-a-GCST90018933	phylum.Cyanobacteria.id.1500	Inverse variance weighted	11	0.13694711435528	0.142970655814348	0.338128977981955	-0.143275371040842	0.417169599751402	1.14676749937813	0.866515422785005	1.51765988584863	0.798599339241443
134	9V3Jhc	ulcerative colitis	ulcerative colitis || id:ebi-a-GCST90018933	phylum.Cyanobacteria.id.1500	Simple mode	11	-0.263511848485394	0.274877790969537	0.360338380106967	-0.802272318785686	0.275248621814898	0.768348518619095	0.448309104632869	1.31685803380598	0.805417353840784
135	9V3Jhc	ulcerative colitis	ulcerative colitis || id:ebi-a-GCST90018933	phylum.Cyanobacteria.id.1500	Weighted mode	11	-0.252559878574363	0.231340593350314	0.30055883984284	-0.705987441540979	0.200867684392253	0.776809697189463	0.493620911732908	1.22246301018563	0.7770042328821
136	9Yoznq	ulcerative colitis	ulcerative colitis || id:ebi-a-GCST90018933	genus.Lachnoclostridium.id.11308	MR Egger	25	-0.244993930391281	0.48771331550832	0.620209735073555	-1.20091202878759	0.710924168005026	0.782709288966575	0.300919639348357	2.03587187716037	0.904923413156813
137	9Yoznq	ulcerative colitis	ulcerative colitis || id:ebi-a-GCST90018933	genus.Lachnoclostridium.id.11308	Weighted median	25	0.0763273168668176	0.120870679791147	0.52772726309105	-0.16057921552383	0.313233849257465	1.07931579461082	0.851650356970638	1.3678413623169	0.871705173948509
138	9Yoznq	ulcerative colitis	ulcerative colitis || id:ebi-a-GCST90018933	genus.Lachnoclostridium.id.11308	Inverse variance weighted	25	0.216762499046122	0.113493081698024	0.0561437500306269	-0.00568394108200571	0.43920893917425	1.24204907926396	0.994332181949189	1.55147941835324	0.65631540902274
139	9Yoznq	ulcerative colitis	ulcerative colitis || id:ebi-a-GCST90018933	genus.Lachnoclostridium.id.11308	Simple mode	25	0.00564326711836038	0.212562189399301	0.979039148587495	-0.41097862410427	0.422265158340991	1.00565922034557	0.663001103691718	1.52541294702929	0.999544452458744
140	9Yoznq	ulcerative colitis	ulcerative colitis || id:ebi-a-GCST90018933	genus.Lachnoclostridium.id.11308	Weighted mode	25	0.00564326711836038	0.195372742158107	0.977195466090813	-0.37728730751153	0.388573841748251	1.00565922034557	0.685719033362679	1.4748758868578	0.999544452458744
141	A9lTyS	ulcerative colitis	ulcerative colitis || id:ebi-a-GCST90018933	genus.Veillonella.id.2198	MR Egger	9	-0.10736651060932	0.668853297976571	0.877003150219405	-1.4183189746434	1.20358595342476	0.898196414140525	0.24212068600326	3.33204407971995	0.999544452458744
142	A9lTyS	ulcerative colitis	ulcerative colitis || id:ebi-a-GCST90018933	genus.Veillonella.id.2198	Weighted median	9	0.156624045003074	0.138085696459213	0.256688651952715	-0.114023920056983	0.42727201006313	1.16955583087798	0.892236613276519	1.53306961537652	0.769336726733279
143	A9lTyS	ulcerative colitis	ulcerative colitis || id:ebi-a-GCST90018933	genus.Veillonella.id.2198	Inverse variance weighted	9	0.0889596234272304	0.110263198754721	0.419785509667856	-0.127156246132023	0.305075492986484	1.09303652236666	0.880596072117522	1.35672742254517	0.833754430920173
144	A9lTyS	ulcerative colitis	ulcerative colitis || id:ebi-a-GCST90018933	genus.Veillonella.id.2198	Simple mode	9	0.240482671806103	0.237337533947676	0.340601038792784	-0.224698894731341	0.705664238343548	1.2718628945514	0.798756692402078	2.02519144806411	0.802085035549971
145	A9lTyS	ulcerative colitis	ulcerative colitis || id:ebi-a-GCST90018933	genus.Veillonella.id.2198	Weighted mode	9	0.210942597881234	0.224288016670373	0.374488291290334	-0.228661914792698	0.650547110555166	1.2348414705102	0.795597467776005	1.91658912836197	0.814077189210506
146	aDLPBb	ulcerative colitis	ulcerative colitis || id:ebi-a-GCST90018933	genus.LachnospiraceaeNK4A136group.id.11319	MR Egger	19	0.182157004867472	0.19417532101468	0.361327996898225	-0.1984266243213	0.562740634056245	1.19980255393373	0.820019938052471	1.75547703369841	0.805921853546781
147	aDLPBb	ulcerative colitis	ulcerative colitis || id:ebi-a-GCST90018933	genus.LachnospiraceaeNK4A136group.id.11319	Weighted median	19	-0.100447882273515	0.115155524762219	0.383055545545903	-0.326152710807463	0.125256946260434	0.904432248136989	0.721694968394745	1.13343964873358	0.814077189210506
148	aDLPBb	ulcerative colitis	ulcerative colitis || id:ebi-a-GCST90018933	genus.LachnospiraceaeNK4A136group.id.11319	Inverse variance weighted	19	-0.00597328577728009	0.0894350881478558	0.946749630068476	-0.181266058547078	0.169319486992517	0.994044518825908	0.834213379567656	1.18449851034509	0.999544452458744
149	aDLPBb	ulcerative colitis	ulcerative colitis || id:ebi-a-GCST90018933	genus.LachnospiraceaeNK4A136group.id.11319	Simple mode	19	-0.119180450364019	0.230645999808656	0.611639078458907	-0.571246609988985	0.332885709260946	0.887647609974801	0.564820888279666	1.39498785516559	0.904923413156813
150	aDLPBb	ulcerative colitis	ulcerative colitis || id:ebi-a-GCST90018933	genus.LachnospiraceaeNK4A136group.id.11319	Weighted mode	19	-0.12826205040323	0.228020674080584	0.580712840106148	-0.575182571601174	0.318658470794714	0.879622843419165	0.562602144255648	1.37528154587557	0.894445915222182
151	aJ5Zom	ulcerative colitis	ulcerative colitis || id:ebi-a-GCST90018933	genus.Escherichia.Shigella.id.3504	MR Egger	10	0.32968026502211	0.29662198766912	0.298658605925486	-0.251698830809365	0.911059360853585	1.39052345839206	0.777478855490343	2.48695572192654	0.7770042328821
152	aJ5Zom	ulcerative colitis	ulcerative colitis || id:ebi-a-GCST90018933	genus.Escherichia.Shigella.id.3504	Weighted median	10	-0.0595549748803231	0.145278463821333	0.681852378462371	-0.344300763970136	0.22519081420949	0.942183735729338	0.70871573983184	1.25256169996101	0.936027860641377
153	aJ5Zom	ulcerative colitis	ulcerative colitis || id:ebi-a-GCST90018933	genus.Escherichia.Shigella.id.3504	Inverse variance weighted	10	-0.0242449628986945	0.104722304906518	0.816913409758152	-0.22950068051547	0.181010754718081	0.976046585270003	0.794930427675203	1.1984280679799	0.981976548162769
154	aJ5Zom	ulcerative colitis	ulcerative colitis || id:ebi-a-GCST90018933	genus.Escherichia.Shigella.id.3504	Simple mode	10	-0.153059133441603	0.252925167687681	0.560022767071918	-0.648792462109458	0.342674195226252	0.85807897914791	0.522676547580238	1.40870972279943	0.879202409614395
155	aJ5Zom	ulcerative colitis	ulcerative colitis || id:ebi-a-GCST90018933	genus.Escherichia.Shigella.id.3504	Weighted mode	10	-0.136818926713121	0.263336103525031	0.615905319518231	-0.652957689622182	0.379319836195939	0.872128130942756	0.520504008544652	1.46129033455168	0.904923413156813
156	akgd0l	ulcerative colitis	ulcerative colitis || id:ebi-a-GCST90018933	genus..Eubacteriumruminantiumgroup.id.11340	MR Egger	17	0.186617187395425	0.21239935477781	0.393467250539258	-0.229685547969082	0.602919922759932	1.20516584405714	0.794783484494165	1.82744702175881	0.814077189210506
157	akgd0l	ulcerative colitis	ulcerative colitis || id:ebi-a-GCST90018933	genus..Eubacteriumruminantiumgroup.id.11340	Weighted median	17	-0.121918262490627	0.0835446666514217	0.144477515693848	-0.285665809127414	0.0418292841461594	0.885220721282622	0.751513723012558	1.0427164553255	0.736719563866654
158	akgd0l	ulcerative colitis	ulcerative colitis || id:ebi-a-GCST90018933	genus..Eubacteriumruminantiumgroup.id.11340	Inverse variance weighted	17	-0.0868063671273103	0.060509469597736	0.1514035552746	-0.205404927538873	0.0317921932842522	0.916854611638421	0.814317510056875	1.03230296352577	0.736719563866654
159	akgd0l	ulcerative colitis	ulcerative colitis || id:ebi-a-GCST90018933	genus..Eubacteriumruminantiumgroup.id.11340	Simple mode	17	-0.243654325573205	0.14848197055441	0.120311548288653	-0.534678987859848	0.047370336713439	0.783758512716918	0.585857327276531	1.04851023902324	0.736719563866654
160	akgd0l	ulcerative colitis	ulcerative colitis || id:ebi-a-GCST90018933	genus..Eubacteriumruminantiumgroup.id.11340	Weighted mode	17	-0.2320484690167	0.149061445743646	0.139091738648147	-0.524208902674246	0.0601119646408466	0.792907690919189	0.592023527390443	1.06195544134881	0.736719563866654
161	AlGX2b	ulcerative colitis	ulcerative colitis || id:ebi-a-GCST90018933	genus.RuminococcaceaeUCG010.id.11367	MR Egger	5	0.588918693036853	0.393798739955288	0.231671288143795	-0.182926837275512	1.36076422334922	1.80203880441678	0.8328290855531	3.89917200174057	0.736719563866654
162	AlGX2b	ulcerative colitis	ulcerative colitis || id:ebi-a-GCST90018933	genus.RuminococcaceaeUCG010.id.11367	Weighted median	5	0.276257725997757	0.182228566268168	0.129520435381171	-0.0809102638878514	0.633425715883366	1.31818755145421	0.922276449234252	1.88405376961708	0.736719563866654
163	AlGX2b	ulcerative colitis	ulcerative colitis || id:ebi-a-GCST90018933	genus.RuminococcaceaeUCG010.id.11367	Inverse variance weighted	5	0.243625552685724	0.138531714437448	0.0786409583377097	-0.0278966076116749	0.515147712983123	1.27586649625027	0.972488909554458	1.67388573819286	0.701504997801296
164	AlGX2b	ulcerative colitis	ulcerative colitis || id:ebi-a-GCST90018933	genus.RuminococcaceaeUCG010.id.11367	Simple mode	5	0.329225408743786	0.251927429259549	0.261338461799529	-0.164552352604929	0.823003170092501	1.38989111389069	0.848273346462468	2.27732878385065	0.771975143567205
165	AlGX2b	ulcerative colitis	ulcerative colitis || id:ebi-a-GCST90018933	genus.RuminococcaceaeUCG010.id.11367	Weighted mode	5	0.349051743892873	0.246114492422373	0.22910382012022	-0.133332661254978	0.831436149040724	1.41772254692768	0.87517390722819	2.29661465391821	0.736719563866654
166	AM6HUA	ulcerative colitis	ulcerative colitis || id:ebi-a-GCST90018933	family.Verrucomicrobiaceae.id.4036	MR Egger	17	-0.394849251003897	0.312144207969952	0.225185947717221	-1.006651898625	0.216953396617209	0.67378160349364	0.365440465325844	1.2422862060491	0.736719563866654
167	AM6HUA	ulcerative colitis	ulcerative colitis || id:ebi-a-GCST90018933	family.Verrucomicrobiaceae.id.4036	Weighted median	17	-0.192418996749412	0.10723465118415	0.0727536028961781	-0.402598913070346	0.017760919571523	0.824961140031126	0.668580204334642	1.01791958264564	0.695488007106942
168	AM6HUA	ulcerative colitis	ulcerative colitis || id:ebi-a-GCST90018933	family.Verrucomicrobiaceae.id.4036	Inverse variance weighted	17	-0.135845568798471	0.075595349767541	0.0723340966725966	-0.284012454342852	0.0123213167459089	0.872977437033946	0.752757269550696	1.01239753689158	0.695488007106942
169	AM6HUA	ulcerative colitis	ulcerative colitis || id:ebi-a-GCST90018933	family.Verrucomicrobiaceae.id.4036	Simple mode	17	-0.292252388390139	0.214429743618778	0.191780063239302	-0.712534685882945	0.128029909102666	0.746580084047295	0.490399611837368	1.13658699648586	0.736719563866654
170	AM6HUA	ulcerative colitis	ulcerative colitis || id:ebi-a-GCST90018933	family.Verrucomicrobiaceae.id.4036	Weighted mode	17	-0.257861683543854	0.185724659098275	0.184040909347374	-0.621882015376473	0.106158648288766	0.77270210213224	0.536932969988776	1.11199827913727	0.736719563866654
171	aOkzmC	ulcerative colitis	ulcerative colitis || id:ebi-a-GCST90018933	genus.RuminococcaceaeUCG004.id.11362	MR Egger	30	0.109039260470558	0.238234475691199	0.650701981783	-0.357900311884192	0.575978832825309	1.11520613299953	0.699142767757897	1.77887089223304	0.925189475446179
172	aOkzmC	ulcerative colitis	ulcerative colitis || id:ebi-a-GCST90018933	genus.RuminococcaceaeUCG004.id.11362	Weighted median	30	-0.0951900246098556	0.071881021805066	0.18541272571246	-0.236076827347785	0.0456967781280737	0.90920014764854	0.78971999950905	1.04675696322498	0.736719563866654
173	aOkzmC	ulcerative colitis	ulcerative colitis || id:ebi-a-GCST90018933	genus.RuminococcaceaeUCG004.id.11362	Inverse variance weighted	30	0.00233176368492506	0.0523264847057481	0.964456571185069	-0.100228146338341	0.104891673708191	1.00233448436011	0.904631006239184	1.11059029771064	0.999544452458744
174	aOkzmC	ulcerative colitis	ulcerative colitis || id:ebi-a-GCST90018933	genus.RuminococcaceaeUCG004.id.11362	Simple mode	30	-0.111739971937662	0.136736468470327	0.420481817955116	-0.379743450139502	0.156263506264178	0.894276764324119	0.684036876268551	1.16913423669873	0.833754430920173
175	aOkzmC	ulcerative colitis	ulcerative colitis || id:ebi-a-GCST90018933	genus.RuminococcaceaeUCG004.id.11362	Weighted mode	30	-0.111739971937662	0.119815008596642	0.358724491462535	-0.34657738878708	0.123097444911756	0.894276764324119	0.707104095241515	1.13099462524943	0.805310935266743
176	BeAt6q	ulcerative colitis	ulcerative colitis || id:ebi-a-GCST90018933	genus.unknowngenus.id.1000005479	MR Egger	13	-0.302014487236856	0.235480897099161	0.226019479844085	-0.763557045551211	0.159528071077499	0.739327354001455	0.466005871313248	1.17295718793072	0.736719563866654
177	BeAt6q	ulcerative colitis	ulcerative colitis || id:ebi-a-GCST90018933	genus.unknowngenus.id.1000005479	Weighted median	13	-0.266151655082837	0.0932175574681413	0.00430142607634699	-0.448858067720394	-0.0834452424452801	0.766322901924971	0.638356695685318	0.919941459036872	0.181520180421843
178	BeAt6q	ulcerative colitis	ulcerative colitis || id:ebi-a-GCST90018933	genus.unknowngenus.id.1000005479	Inverse variance weighted	13	-0.203445719400628	0.0693421588537749	0.00334689120122608	-0.339356350754026	-0.0675350880472289	0.815914491448329	0.712228600663454	0.934694923421019	0.160498646240614
179	BeAt6q	ulcerative colitis	ulcerative colitis || id:ebi-a-GCST90018933	genus.unknowngenus.id.1000005479	Simple mode	13	-0.352266791425332	0.150387797215208	0.0372237607272219	-0.64702687396714	-0.0575067088835242	0.703092517896884	0.523600194244773	0.944115556403874	0.636965285196823
180	BeAt6q	ulcerative colitis	ulcerative colitis || id:ebi-a-GCST90018933	genus.unknowngenus.id.1000005479	Weighted mode	13	-0.330044651835089	0.140602299205269	0.0368889791830658	-0.605625158277416	-0.0544641453927616	0.718891632884619	0.545733150378765	0.946992462291921	0.636965285196823
181	bJiQpL	ulcerative colitis	ulcerative colitis || id:ebi-a-GCST90018933	genus.RuminococcaceaeUCG005.id.11363	MR Egger	15	-0.255420432998213	0.270948661294687	0.363029769353613	-0.7864798091358	0.275638943139374	0.774590765973514	0.455445230851125	1.31737213190308	0.806837458340579
182	bJiQpL	ulcerative colitis	ulcerative colitis || id:ebi-a-GCST90018933	genus.RuminococcaceaeUCG005.id.11363	Weighted median	15	-0.200244877075153	0.120807910559854	0.0974087887880043	-0.437028381772466	0.0365386276221601	0.818530289231332	0.645953097856609	1.03721436836867	0.736719563866654
183	bJiQpL	ulcerative colitis	ulcerative colitis || id:ebi-a-GCST90018933	genus.RuminococcaceaeUCG005.id.11363	Inverse variance weighted	15	-0.134575038997709	0.0933724586688497	0.14950806990211	-0.317585057988655	0.0484349799932361	0.874087285781747	0.727904764025932	1.04962712283895	0.736719563866654
184	bJiQpL	ulcerative colitis	ulcerative colitis || id:ebi-a-GCST90018933	genus.RuminococcaceaeUCG005.id.11363	Simple mode	15	-0.128492721187061	0.208196766620529	0.547029932318856	-0.536558383763299	0.279572941389176	0.879419963528529	0.584757303429582	1.32256487899625	0.875817585101442
185	bJiQpL	ulcerative colitis	ulcerative colitis || id:ebi-a-GCST90018933	genus.RuminococcaceaeUCG005.id.11363	Weighted mode	15	-0.226914271904725	0.176924453712741	0.220479289732984	-0.573686201181698	0.119857657372248	0.796989103719381	0.563444635644638	1.12733637213654	0.736719563866654
186	bWNL8G	ulcerative colitis	ulcerative colitis || id:ebi-a-GCST90018933	genus.Alistipes.id.968	MR Egger	22	0.0908883171535841	0.59615335581067	0.88035331958315	-1.07757226023533	1.2593488945425	1.09514668932879	0.340420976791309	3.52312681331343	0.999544452458744
187	bWNL8G	ulcerative colitis	ulcerative colitis || id:ebi-a-GCST90018933	genus.Alistipes.id.968	Weighted median	22	-0.0658747437205693	0.134981753706091	0.625530698769065	-0.330438980984508	0.198689493543369	0.936248127904589	0.718608208843353	1.21980315033658	0.904923413156813
188	bWNL8G	ulcerative colitis	ulcerative colitis || id:ebi-a-GCST90018933	genus.Alistipes.id.968	Inverse variance weighted	22	0.111544239320057	0.112091850109691	0.319680518677343	-0.108155786894938	0.331244265535051	1.11800320261302	0.897487768706323	1.39269993935926	0.787775148176552
189	bWNL8G	ulcerative colitis	ulcerative colitis || id:ebi-a-GCST90018933	genus.Alistipes.id.968	Simple mode	22	-0.27817904738759	0.312590526866135	0.383593233099844	-0.890856480045215	0.334498385270034	0.757161241634787	0.410304184871589	1.39723933357724	0.814077189210506
190	bWNL8G	ulcerative colitis	ulcerative colitis || id:ebi-a-GCST90018933	genus.Alistipes.id.968	Weighted mode	22	-0.306954028192669	0.275288451638921	0.277437172461983	-0.846519393404955	0.232611337019617	0.735684420872318	0.428905187171276	1.26189093371376	0.773509232868179
191	C0QYnV	ulcerative colitis	ulcerative colitis || id:ebi-a-GCST90018933	genus.Butyricicoccus.id.2055	MR Egger	10	0.244167446119267	0.247335719832277	0.352462016719731	-0.240610564751995	0.728945456990529	1.27655806728864	0.786147720415044	2.0728934993278	0.803592350062246
192	C0QYnV	ulcerative colitis	ulcerative colitis || id:ebi-a-GCST90018933	genus.Butyricicoccus.id.2055	Weighted median	10	0.0987333901185328	0.140004723782188	0.480676630849065	-0.175675868494556	0.373142648731621	1.10377198380911	0.838889849904385	1.45229149259675	0.85095660778747
193	C0QYnV	ulcerative colitis	ulcerative colitis || id:ebi-a-GCST90018933	genus.Butyricicoccus.id.2055	Inverse variance weighted	10	0.0477661331385111	0.126930057675627	0.706680102667346	-0.201016779905717	0.296549046182739	1.04892531776542	0.81789870717552	1.34520853572298	0.939256391779762
194	C0QYnV	ulcerative colitis	ulcerative colitis || id:ebi-a-GCST90018933	genus.Butyricicoccus.id.2055	Simple mode	10	0.121425568545093	0.193083483693723	0.545058764846942	-0.257018059494604	0.49986919658479	1.12910532184559	0.77335424725248	1.648505626431	0.875817585101442
195	C0QYnV	ulcerative colitis	ulcerative colitis || id:ebi-a-GCST90018933	genus.Butyricicoccus.id.2055	Weighted mode	10	0.11082541741189	0.147433698040663	0.471432680023026	-0.17814463074781	0.399795465571589	1.11719984618727	0.836821384633366	1.49151959933207	0.85095660778747
196	CC79Iv	ulcerative colitis	ulcerative colitis || id:ebi-a-GCST90018933	order.Coriobacteriales.id.810	MR Egger	18	-0.446758743451341	0.463371858277214	0.349319153798352	-1.35496758567468	0.461450098771999	0.639698221044562	0.257955655774856	1.58637271502486	0.803592350062246
197	CC79Iv	ulcerative colitis	ulcerative colitis || id:ebi-a-GCST90018933	order.Coriobacteriales.id.810	Weighted median	18	0.000403181335592681	0.13686570794632	0.997649581458822	-0.267853606239195	0.26865996891038	1.00040326262411	0.765019767026429	1.30821023325845	0.999544452458744
198	CC79Iv	ulcerative colitis	ulcerative colitis || id:ebi-a-GCST90018933	order.Coriobacteriales.id.810	Inverse variance weighted	18	0.121804962633859	0.112623075295136	0.279462496995429	-0.098936264944608	0.342546190212326	1.12953377900221	0.905800437424889	1.40852941243231	0.773509232868179
199	CC79Iv	ulcerative colitis	ulcerative colitis || id:ebi-a-GCST90018933	order.Coriobacteriales.id.810	Simple mode	18	-0.0844198465089092	0.270605275372693	0.758859547288934	-0.614806186239387	0.445966493221569	0.919045317115307	0.54074568910929	1.56199912809821	0.953212591162585
200	CC79Iv	ulcerative colitis	ulcerative colitis || id:ebi-a-GCST90018933	order.Coriobacteriales.id.810	Weighted mode	18	-0.0908569031709208	0.25042066540998	0.721213176230646	-0.581681407374481	0.39996760103264	0.913148370186831	0.558957740332447	1.49177636484456	0.941683045697192
201	cHyDAc	ulcerative colitis	ulcerative colitis || id:ebi-a-GCST90018933	genus..Eubacteriumcoprostanoligenesgroup.id.11375	MR Egger	23	0.866484544581686	0.347287378716493	0.021003520380953	0.185801282297359	1.54716780686601	2.37853450679451	1.20418294413201	4.69814526736228	0.489036312974033
202	cHyDAc	ulcerative colitis	ulcerative colitis || id:ebi-a-GCST90018933	genus..Eubacteriumcoprostanoligenesgroup.id.11375	Weighted median	23	0.298091606768586	0.114076931996613	0.00897315447861064	0.0745008200552244	0.521682393481948	1.34728520267043	1.07734622700529	1.68485986383446	0.318390241393709
203	cHyDAc	ulcerative colitis	ulcerative colitis || id:ebi-a-GCST90018933	genus..Eubacteriumcoprostanoligenesgroup.id.11375	Inverse variance weighted	23	0.250200693803268	0.0808631117940163	0.00197393329151529	0.0917089946869965	0.40869239291954	1.28428313849283	1.09604582051043	1.50484874715263	0.122499977796978
204	cHyDAc	ulcerative colitis	ulcerative colitis || id:ebi-a-GCST90018933	genus..Eubacteriumcoprostanoligenesgroup.id.11375	Simple mode	23	0.313447594887511	0.227172685042401	0.181518644059595	-0.131810867795595	0.758706057570617	1.36813376367934	0.876506755058364	2.13551120344161	0.736719563866654
205	cHyDAc	ulcerative colitis	ulcerative colitis || id:ebi-a-GCST90018933	genus..Eubacteriumcoprostanoligenesgroup.id.11375	Weighted mode	23	0.267997287753263	0.224193038766993	0.244663087055399	-0.171421068230043	0.707415643736569	1.30734359417173	0.842466762788431	2.02874148715951	0.759175167186606
206	cK9xOd	ulcerative colitis	ulcerative colitis || id:ebi-a-GCST90018933	genus.DefluviitaleaceaeUCG011.id.11287	MR Egger	12	-1.0199765333694	0.366027975323285	0.0192313650799788	-1.73739136500304	-0.302561701735759	0.360603402220624	0.175978867002469	0.738922894027183	0.489036312974033
207	cK9xOd	ulcerative colitis	ulcerative colitis || id:ebi-a-GCST90018933	genus.DefluviitaleaceaeUCG011.id.11287	Weighted median	12	-0.0551179857419666	0.109503246698299	0.61472125809077	-0.269744349270633	0.1595083777867	0.94637348278862	0.7635746778097	1.17293408877117	0.904923413156813
208	cK9xOd	ulcerative colitis	ulcerative colitis || id:ebi-a-GCST90018933	genus.DefluviitaleaceaeUCG011.id.11287	Inverse variance weighted	12	-0.0956204695644077	0.119544510110442	0.423784171086574	-0.329927709380874	0.138686770252059	0.908808871249824	0.718975706752289	1.14876421651746	0.834127426299134
209	cK9xOd	ulcerative colitis	ulcerative colitis || id:ebi-a-GCST90018933	genus.DefluviitaleaceaeUCG011.id.11287	Simple mode	12	-0.076600247516557	0.195231842593024	0.702291345678785	-0.459254658998884	0.30605416396577	0.926260054364275	0.631754342484344	1.35805586224708	0.939256391779762
210	cK9xOd	ulcerative colitis	ulcerative colitis || id:ebi-a-GCST90018933	genus.DefluviitaleaceaeUCG011.id.11287	Weighted mode	12	-0.0707046482415381	0.186204338943081	0.711385464473685	-0.435665152569976	0.2942558560869	0.931737041666322	0.646834280473519	1.34212725116793	0.940359936320865
211	D2JV7U	ulcerative colitis	ulcerative colitis || id:ebi-a-GCST90018933	genus.LachnospiraceaeUCG008.id.11328	MR Egger	19	0.500431790856329	0.313478440501042	0.128823690863368	-0.113985952525713	1.11484953423837	1.64943332718813	0.892270489941137	3.04910935810326	0.736719563866654
212	D2JV7U	ulcerative colitis	ulcerative colitis || id:ebi-a-GCST90018933	genus.LachnospiraceaeUCG008.id.11328	Weighted median	19	-0.0279018109749702	0.0799146191045838	0.726980254608686	-0.184534464419955	0.128730842470014	0.972483849354526	0.831491282540827	1.13738394750875	0.941890106259919
213	D2JV7U	ulcerative colitis	ulcerative colitis || id:ebi-a-GCST90018933	genus.LachnospiraceaeUCG008.id.11328	Inverse variance weighted	19	0.0131160037659235	0.0554011096307692	0.812853669002066	-0.0954701711103841	0.121702178642231	1.01320239583636	0.908945474083516	1.12941768697802	0.981976548162769
214	D2JV7U	ulcerative colitis	ulcerative colitis || id:ebi-a-GCST90018933	genus.LachnospiraceaeUCG008.id.11328	Simple mode	19	-0.0980373152316169	0.13290905276089	0.470248544445599	-0.358539058642961	0.162464428179728	0.906615072571295	0.698696335174936	1.17640647078485	0.85095660778747
215	D2JV7U	ulcerative colitis	ulcerative colitis || id:ebi-a-GCST90018933	genus.LachnospiraceaeUCG008.id.11328	Weighted mode	19	-0.0980373152316169	0.140708389441382	0.494865284830107	-0.373825758536726	0.177751128073493	0.906615072571295	0.688096796376921	1.19452799975428	0.854472791318761
216	d44Jf1	ulcerative colitis	ulcerative colitis || id:ebi-a-GCST90018933	family.Rikenellaceae.id.967	MR Egger	29	-0.256573340611761	0.240578601117507	0.295648676216279	-0.728107398802075	0.214960717578553	0.773698248975722	0.482821915251261	1.2398131931451	0.7770042328821
217	d44Jf1	ulcerative colitis	ulcerative colitis || id:ebi-a-GCST90018933	family.Rikenellaceae.id.967	Weighted median	29	0.110105341688108	0.109766441347704	0.315818660850051	-0.105036883353393	0.325247566729608	1.11639566726903	0.900291316211116	1.38437332833808	0.78582237546416
218	d44Jf1	ulcerative colitis	ulcerative colitis || id:ebi-a-GCST90018933	family.Rikenellaceae.id.967	Inverse variance weighted	29	0.0944847995851918	0.0722281956166266	0.190824852882614	-0.0470824638233963	0.23605206299378	1.09909245634477	0.954008723139654	1.26624023270816	0.736719563866654
219	d44Jf1	ulcerative colitis	ulcerative colitis || id:ebi-a-GCST90018933	family.Rikenellaceae.id.967	Simple mode	29	0.13930801698808	0.200732003281928	0.493400289572978	-0.2541267094445	0.53274274342066	1.14947810426468	0.775593520795849	1.70359844010574	0.853339845081134
220	d44Jf1	ulcerative colitis	ulcerative colitis || id:ebi-a-GCST90018933	family.Rikenellaceae.id.967	Weighted mode	29	0.153252720350066	0.205065616623393	0.461091764428173	-0.248675888231784	0.555181328931916	1.16561951749573	0.779832685379593	1.7422568777117	0.849062960533687
221	DdQELB	ulcerative colitis	ulcerative colitis || id:ebi-a-GCST90018933	genus..Eubacteriumeligensgroup.id.14372	MR Egger	9	-0.4073294525323	0.431547860637372	0.376660070240646	-1.25316325938155	0.43850435431695	0.665424928257617	0.285599939777008	1.55038665446631	0.814077189210506
222	DdQELB	ulcerative colitis	ulcerative colitis || id:ebi-a-GCST90018933	genus..Eubacteriumeligensgroup.id.14372	Weighted median	9	-0.23088479222043	0.156881414888979	0.141097750722218	-0.538372365402829	0.0766027809619677	0.793830916264469	0.583697525916657	1.07961314831282	0.736719563866654
223	DdQELB	ulcerative colitis	ulcerative colitis || id:ebi-a-GCST90018933	genus..Eubacteriumeligensgroup.id.14372	Inverse variance weighted	9	-0.138391977350527	0.120751452672031	0.251758103431025	-0.375064824587708	0.0982808698866532	0.870757307700338	0.68724472699088	1.10327261765022	0.768063872878021
224	DdQELB	ulcerative colitis	ulcerative colitis || id:ebi-a-GCST90018933	genus..Eubacteriumeligensgroup.id.14372	Simple mode	9	-0.276656748139323	0.22725846859501	0.258152967541717	-0.722083346585543	0.168769850306897	0.758314745389934	0.485739237909763	1.18384764539575	0.770239103091945
225	DdQELB	ulcerative colitis	ulcerative colitis || id:ebi-a-GCST90018933	genus..Eubacteriumeligensgroup.id.14372	Weighted mode	9	-0.271039147889329	0.229660043779001	0.271830065401654	-0.721172833696172	0.179094537917513	0.762586642163233	0.486181711154981	1.19613381882318	0.773509232868179
226	DFJQCv	ulcerative colitis	ulcerative colitis || id:ebi-a-GCST90018933	genus.Butyrivibrio.id.1993	MR Egger	31	0.123957399253648	0.150761721154464	0.417668147907447	-0.171535574209102	0.419450372716398	1.13196764730538	0.842370300829775	1.52112527386576	0.832967667376856
227	DFJQCv	ulcerative colitis	ulcerative colitis || id:ebi-a-GCST90018933	genus.Butyrivibrio.id.1993	Weighted median	31	-0.0857419335059206	0.0450960183389989	0.0572601924912111	-0.174130129450358	0.00264626243851716	0.917831062104133	0.840187557399349	1.00264976688151	0.65631540902274
228	DFJQCv	ulcerative colitis	ulcerative colitis || id:ebi-a-GCST90018933	genus.Butyrivibrio.id.1993	Inverse variance weighted	31	-0.137791019555588	0.0328272688357049	2.6992997001641e-05	-0.20213246647357	-0.0734495726376067	0.871280753360522	0.816986697427176	0.929183000858035	0.00284776118367313
229	DFJQCv	ulcerative colitis	ulcerative colitis || id:ebi-a-GCST90018933	genus.Butyrivibrio.id.1993	Simple mode	31	-0.00064925649108849	0.108725641058381	0.995274984186839	-0.213751512965514	0.212452999983337	0.999350954230301	0.807549025555926	1.23670798690333	0.999544452458744
230	DFJQCv	ulcerative colitis	ulcerative colitis || id:ebi-a-GCST90018933	genus.Butyrivibrio.id.1993	Weighted mode	31	-0.00705065316307907	0.105613977071557	0.947216724144458	-0.214054048223331	0.199952741897173	0.992974144378087	0.807304750456058	1.22134503834691	0.999544452458744
231	DHhJCB	ulcerative colitis	ulcerative colitis || id:ebi-a-GCST90018933	family.Clostridiaceae1.id.1869	MR Egger	13	0.0971671694261232	0.298030004870014	0.750518904772765	-0.486971640119105	0.681305978971351	1.10204458638428	0.614484459403604	1.97645725907803	0.950704429617512
232	DHhJCB	ulcerative colitis	ulcerative colitis || id:ebi-a-GCST90018933	family.Clostridiaceae1.id.1869	Weighted median	13	0.114236119438759	0.131543833789129	0.385161024945288	-0.143589794787934	0.372062033665452	1.12101678749163	0.866243012587222	1.45072297216542	0.814077189210506
233	DHhJCB	ulcerative colitis	ulcerative colitis || id:ebi-a-GCST90018933	family.Clostridiaceae1.id.1869	Inverse variance weighted	13	0.0843440896716974	0.0947369662276044	0.373306132107794	-0.101340364134407	0.270028543477802	1.08800320007159	0.903625418854925	1.31000184220811	0.814077189210506
234	DHhJCB	ulcerative colitis	ulcerative colitis || id:ebi-a-GCST90018933	family.Clostridiaceae1.id.1869	Simple mode	13	0.137537695637882	0.22549644867775	0.553281127876998	-0.304435343770509	0.579510735046272	1.1474449588265	0.737539713229979	1.78516479847615	0.877200305871937
235	DHhJCB	ulcerative colitis	ulcerative colitis || id:ebi-a-GCST90018933	family.Clostridiaceae1.id.1869	Weighted mode	13	0.123773335673858	0.213654393632026	0.573091070275499	-0.294989275844914	0.542535947192629	1.13175931246203	0.744539571980933	1.72036408748106	0.890443415523787
236	DnLvX7	ulcerative colitis	ulcerative colitis || id:ebi-a-GCST90018933	genus.Butyricimonas.id.945	MR Egger	16	0.382925376402852	0.305103430245477	0.230000820797246	-0.215077346878283	0.980928099683986	1.46656858536157	0.806479059127244	2.66693027082068	0.736719563866654
237	DnLvX7	ulcerative colitis	ulcerative colitis || id:ebi-a-GCST90018933	genus.Butyricimonas.id.945	Weighted median	16	0.213915732983442	0.118127808276222	0.070158842546276	-0.0176147712379533	0.445446237204836	1.23851828415525	0.982539461923223	1.56118670000731	0.695488007106942
238	DnLvX7	ulcerative colitis	ulcerative colitis || id:ebi-a-GCST90018933	genus.Butyricimonas.id.945	Inverse variance weighted	16	0.16423729815016	0.0902602728671777	0.068820438691059	-0.0126728366695082	0.341147432969829	1.17849393634568	0.98740712558583	1.40656059898243	0.695488007106942
239	DnLvX7	ulcerative colitis	ulcerative colitis || id:ebi-a-GCST90018933	genus.Butyricimonas.id.945	Simple mode	16	0.261598877917084	0.208311910847995	0.228396519549449	-0.146692467344985	0.669890223179153	1.29900537816811	0.863559509333027	1.95402280245048	0.736719563866654
240	DnLvX7	ulcerative colitis	ulcerative colitis || id:ebi-a-GCST90018933	genus.Butyricimonas.id.945	Weighted mode	16	0.248771599058478	0.180753058147929	0.188926479094696	-0.105504394911463	0.603047593028418	1.28244908703758	0.899870517986838	1.82768034730478	0.736719563866654
241	dr8cWw	ulcerative colitis	ulcerative colitis || id:ebi-a-GCST90018933	family.Prevotellaceae.id.960	MR Egger	22	-0.288989276025663	0.328100121753641	0.38889042005164	-0.932065514662798	0.354086962611473	0.749020237833408	0.393739594970658	1.42487909229912	0.814077189210506
242	dr8cWw	ulcerative colitis	ulcerative colitis || id:ebi-a-GCST90018933	family.Prevotellaceae.id.960	Weighted median	22	-0.0830805610749118	0.103534531621988	0.422296742787167	-0.286008243054008	0.119847120904184	0.920277005728907	0.751256423274092	1.12732449405544	0.834127426299134
243	dr8cWw	ulcerative colitis	ulcerative colitis || id:ebi-a-GCST90018933	family.Prevotellaceae.id.960	Inverse variance weighted	22	-0.0200018269480827	0.0877226412387589	0.819636804575827	-0.19193820377605	0.151934549879885	0.980196882536304	0.825357870915617	1.16408404449822	0.981976548162769
244	dr8cWw	ulcerative colitis	ulcerative colitis || id:ebi-a-GCST90018933	family.Prevotellaceae.id.960	Simple mode	22	-0.139194684611729	0.15956504278265	0.392888953882925	-0.451942168465723	0.173552799242266	0.87005862494308	0.636390972127225	1.18952349105057	0.814077189210506
245	dr8cWw	ulcerative colitis	ulcerative colitis || id:ebi-a-GCST90018933	family.Prevotellaceae.id.960	Weighted mode	22	-0.16004924589251	0.150965152700151	0.30110765928823	-0.455940945184805	0.135842453399786	0.852101825418052	0.633851267962792	1.1455014095253	0.7770042328821
246	Duz7Tq	ulcerative colitis	ulcerative colitis || id:ebi-a-GCST90018933	family.Rhodospirillaceae.id.2717	MR Egger	26	0.357350707697339	0.342457503138354	0.307119208636811	-0.313865998453834	1.02856741384851	1.42953713162625	0.730616925397746	2.79705593952083	0.7770042328821
247	Duz7Tq	ulcerative colitis	ulcerative colitis || id:ebi-a-GCST90018933	family.Rhodospirillaceae.id.2717	Weighted median	26	0.136366285158	0.0804776662848739	0.0901776734720589	-0.0213699407603527	0.294102511076353	1.14610161673276	0.97885677855897	1.34192145842949	0.731181555423851
248	Duz7Tq	ulcerative colitis	ulcerative colitis || id:ebi-a-GCST90018933	family.Rhodospirillaceae.id.2717	Inverse variance weighted	26	0.101284424521142	0.0652677056577975	0.120702755861458	-0.0266402785681413	0.229209127610425	1.10659133871915	0.973711443407639	1.25760501144238	0.736719563866654
249	Duz7Tq	ulcerative colitis	ulcerative colitis || id:ebi-a-GCST90018933	family.Rhodospirillaceae.id.2717	Simple mode	26	0.156780427049577	0.165608956906414	0.352857842444448	-0.167813128486994	0.481373982586148	1.169738742714	0.845511821995976	1.61829638641368	0.803592350062246
250	Duz7Tq	ulcerative colitis	ulcerative colitis || id:ebi-a-GCST90018933	family.Rhodospirillaceae.id.2717	Weighted mode	26	0.160360858192665	0.149158133321954	0.292594096256848	-0.131989083118365	0.452710799503695	1.17393441841947	0.876350562042509	1.57256933291385	0.7770042328821
251	DzPosD	ulcerative colitis	ulcerative colitis || id:ebi-a-GCST90018933	genus..Eubacteriumoxidoreducensgroup.id.11339	MR Egger	6	0.519985794631626	0.305492435414009	0.163946520904514	-0.0787793787798308	1.11875096804308	1.68200375604622	0.924243809750588	3.0610284921649	0.736719563866654
252	DzPosD	ulcerative colitis	ulcerative colitis || id:ebi-a-GCST90018933	genus..Eubacteriumoxidoreducensgroup.id.11339	Weighted median	6	-0.0820586976549843	0.10742265765492	0.444934995838018	-0.292607106658628	0.128489711348659	0.921217883779821	0.74631530541628	1.13710972190556	0.847304008319691
253	DzPosD	ulcerative colitis	ulcerative colitis || id:ebi-a-GCST90018933	genus..Eubacteriumoxidoreducensgroup.id.11339	Inverse variance weighted	6	0.0121316093509073	0.0854160285158677	0.887056579147935	-0.155283806540193	0.179547025242008	1.01220549580853	0.856172155742334	1.19667517668414	0.999544452458744
254	DzPosD	ulcerative colitis	ulcerative colitis || id:ebi-a-GCST90018933	genus..Eubacteriumoxidoreducensgroup.id.11339	Simple mode	6	-0.108398262240903	0.161641287965872	0.532193725468615	-0.425215186654012	0.208418662172205	0.897270176430553	0.653629117732707	1.23172873984624	0.871705173948509
255	DzPosD	ulcerative colitis	ulcerative colitis || id:ebi-a-GCST90018933	genus..Eubacteriumoxidoreducensgroup.id.11339	Weighted mode	6	-0.107446519957933	0.170084905460137	0.555319979901886	-0.440812934659802	0.225919894743935	0.898124552905326	0.643513074306457	1.25347525130042	0.877200305871937
256	eC6i3e	ulcerative colitis	ulcerative colitis || id:ebi-a-GCST90018933	genus.Akkermansia.id.4037	MR Egger	17	-0.399434857247814	0.311883136234364	0.219741242146345	-1.01072580426717	0.211856089771539	0.670698979616999	0.363954723792554	1.23597000355374	0.736719563866654
257	eC6i3e	ulcerative colitis	ulcerative colitis || id:ebi-a-GCST90018933	genus.Akkermansia.id.4037	Weighted median	17	-0.192501601928818	0.10841963059703	0.0758114889263491	-0.405004077898997	0.0200008740413608	0.824892996782682	0.666974090999952	1.02020223172531	0.695488007106942
258	eC6i3e	ulcerative colitis	ulcerative colitis || id:ebi-a-GCST90018933	genus.Akkermansia.id.4037	Inverse variance weighted	17	-0.136045627288681	0.0755446866708093	0.0717244839496411	-0.284113213163467	0.0120219585861055	0.872802807954504	0.752681426437003	1.01209451278658	0.695488007106942
259	eC6i3e	ulcerative colitis	ulcerative colitis || id:ebi-a-GCST90018933	genus.Akkermansia.id.4037	Simple mode	17	-0.29062130016049	0.195816200221394	0.157200865514368	-0.674421052594422	0.0931784522734419	0.7477988156941	0.509451280742312	1.09765759728525	0.736719563866654
260	eC6i3e	ulcerative colitis	ulcerative colitis || id:ebi-a-GCST90018933	genus.Akkermansia.id.4037	Weighted mode	17	-0.260073690111253	0.194237020946627	0.199300559760207	-0.640778251166642	0.120630870944136	0.77099476901987	0.526882217741346	1.12820838100066	0.736719563866654
261	EHzFz9	ulcerative colitis	ulcerative colitis || id:ebi-a-GCST90018933	genus.Bilophila.id.3170	MR Egger	13	-0.395930449023584	0.453526105246846	0.401316230299484	-1.2848416153074	0.492980717260235	0.673053505838042	0.27669440431979	1.63718895159629	0.816754206428627
262	EHzFz9	ulcerative colitis	ulcerative colitis || id:ebi-a-GCST90018933	genus.Bilophila.id.3170	Weighted median	13	-0.150857994282638	0.122191749181471	0.216979223912134	-0.390353822678322	0.0886378341130456	0.859969810618569	0.676817358796996	1.09268485147875	0.736719563866654
263	EHzFz9	ulcerative colitis	ulcerative colitis || id:ebi-a-GCST90018933	genus.Bilophila.id.3170	Inverse variance weighted	13	-0.166549996511756	0.0952210791116847	0.0802759004972275	-0.353183311570658	0.0200833185471462	0.846580489805933	0.702448414652091	1.02028634526141	0.701504997801296
264	EHzFz9	ulcerative colitis	ulcerative colitis || id:ebi-a-GCST90018933	genus.Bilophila.id.3170	Simple mode	13	-0.102100619953902	0.197129663913605	0.613917983311784	-0.488474761224567	0.284273521316763	0.902938693448168	0.613561508670833	1.32879633517441	0.904923413156813
265	EHzFz9	ulcerative colitis	ulcerative colitis || id:ebi-a-GCST90018933	genus.Bilophila.id.3170	Weighted mode	13	-0.0943089372576532	0.18733328577	0.623776378834019	-0.461482177366853	0.272864302851546	0.910001585415746	0.630348664250687	1.31372196440451	0.904923413156813
266	eqvpcE	ulcerative colitis	ulcerative colitis || id:ebi-a-GCST90018933	genus.Coprococcus3.id.11303	MR Egger	13	0.112122263495719	0.497215358357812	0.825724813996462	-0.862419838885593	1.08666436587703	1.1186496222977	0.422139336195534	2.96436951065645	0.987686710619351
267	eqvpcE	ulcerative colitis	ulcerative colitis || id:ebi-a-GCST90018933	genus.Coprococcus3.id.11303	Weighted median	13	-0.136180410514792	0.135711679235366	0.315641920747642	-0.402175301816109	0.129814480786526	0.872685176703827	0.668863482429217	1.1386171283752	0.78582237546416
268	eqvpcE	ulcerative colitis	ulcerative colitis || id:ebi-a-GCST90018933	genus.Coprococcus3.id.11303	Inverse variance weighted	13	-0.0814689851459681	0.103141011487598	0.429598062122812	-0.283625367661659	0.120687397369723	0.921761297702661	0.753048708266294	1.12827215639024	0.839307325073272
269	eqvpcE	ulcerative colitis	ulcerative colitis || id:ebi-a-GCST90018933	genus.Coprococcus3.id.11303	Simple mode	13	-0.230074778979647	0.230727017567239	0.338363890654905	-0.682299733411436	0.222150175452142	0.794474190312663	0.505453247006386	1.2487588967155	0.798599339241443
270	eqvpcE	ulcerative colitis	ulcerative colitis || id:ebi-a-GCST90018933	genus.Coprococcus3.id.11303	Weighted mode	13	-0.20725688059262	0.238607084123922	0.402098029729086	-0.674926765475507	0.260413004290266	0.812810827840397	0.509193709801317	1.2974658349813	0.816754206428627
271	f3zjjr	ulcerative colitis	ulcerative colitis || id:ebi-a-GCST90018933	order.Verrucomicrobiales.id.4030	MR Egger	17	-0.394283302950195	0.312054198338225	0.22569168599447	-1.00590953169312	0.217342925792726	0.674163036806298	0.365711856966502	1.24277020703083	0.736719563866654
272	f3zjjr	ulcerative colitis	ulcerative colitis || id:ebi-a-GCST90018933	order.Verrucomicrobiales.id.4030	Weighted median	17	-0.1925813947708	0.106373903972914	0.0702307506839342	-0.401074246557712	0.0159114570161127	0.824827178852072	0.669600343671725	1.01603871832331	0.695488007106942
273	f3zjjr	ulcerative colitis	ulcerative colitis || id:ebi-a-GCST90018933	order.Verrucomicrobiales.id.4030	Inverse variance weighted	17	-0.135822780102434	0.0755948959844204	0.0723802532784593	-0.283988776231898	0.0123432160270296	0.872997331278087	0.752775093631865	1.01241970791261	0.695488007106942
274	f3zjjr	ulcerative colitis	ulcerative colitis || id:ebi-a-GCST90018933	order.Verrucomicrobiales.id.4030	Simple mode	17	-0.292262077333151	0.206207333958951	0.175567985157187	-0.696428451892695	0.111904297226393	0.74657285051045	0.498362053077378	1.11840582098404	0.736719563866654
275	f3zjjr	ulcerative colitis	ulcerative colitis || id:ebi-a-GCST90018933	order.Verrucomicrobiales.id.4030	Weighted mode	17	-0.257866411676891	0.197158142460843	0.209382203747854	-0.644296370900143	0.128563547546362	0.77269844870254	0.525031839847906	1.13719368486352	0.736719563866654
276	fg0UHk	ulcerative colitis	ulcerative colitis || id:ebi-a-GCST90018933	order.Erysipelotrichales.id.2148	MR Egger	15	0.344962986193067	0.450451229454583	0.457465511069061	-0.537921423537916	1.22784739592405	1.4119376575126	0.583960798923488	3.41387290444365	0.849062960533687
277	fg0UHk	ulcerative colitis	ulcerative colitis || id:ebi-a-GCST90018933	order.Erysipelotrichales.id.2148	Weighted median	15	-0.0497584243784647	0.143619169339544	0.728996375963486	-0.33125199628397	0.231735147527041	0.95145924609869	0.718024206808706	1.26078576237732	0.941890106259919
278	fg0UHk	ulcerative colitis	ulcerative colitis || id:ebi-a-GCST90018933	order.Erysipelotrichales.id.2148	Inverse variance weighted	15	0.0074603303073269	0.101843292455876	0.941604763564495	-0.19215252290619	0.207073183520843	1.00748822790342	0.825180999888768	1.2300725895298	0.999544452458744
279	fg0UHk	ulcerative colitis	ulcerative colitis || id:ebi-a-GCST90018933	order.Erysipelotrichales.id.2148	Simple mode	15	-0.0427018767251903	0.217432326273724	0.847125971166767	-0.468869236221689	0.383465482771309	0.958197008320224	0.625709397931988	1.46736090234276	0.996463880141378
280	fg0UHk	ulcerative colitis	ulcerative colitis || id:ebi-a-GCST90018933	order.Erysipelotrichales.id.2148	Weighted mode	15	-0.0383636633393587	0.214416677834822	0.860563152520205	-0.458620351895609	0.381893025216892	0.962362901140441	0.632155195869941	1.4650553527713	0.997685852647051
281	FHFAag	ulcerative colitis	ulcerative colitis || id:ebi-a-GCST90018933	genus.Coprococcus1.id.11301	MR Egger	13	0.61911557808671	0.360678838197084	0.114054506495328	-0.0878149447795757	1.326046100953	1.85728469196535	0.915930358735505	3.76612303993401	0.736719563866654
282	FHFAag	ulcerative colitis	ulcerative colitis || id:ebi-a-GCST90018933	genus.Coprococcus1.id.11301	Weighted median	13	0.121387418990515	0.165900445591691	0.464358824585925	-0.2037774543692	0.44655229235023	1.12906224780212	0.815643868970103	1.56291441388705	0.849062960533687
283	FHFAag	ulcerative colitis	ulcerative colitis || id:ebi-a-GCST90018933	genus.Coprococcus1.id.11301	Inverse variance weighted	13	0.0778920066064597	0.154684106345912	0.614573887912149	-0.225288841831527	0.381072855044446	1.08100591086945	0.798285607178985	1.46385425069136	0.904923413156813
284	FHFAag	ulcerative colitis	ulcerative colitis || id:ebi-a-GCST90018933	genus.Coprococcus1.id.11301	Simple mode	13	-0.275587610728606	0.342640076242279	0.436864772415471	-0.947162160163473	0.395986938706262	0.75912592160548	0.387840091288925	1.48584991030252	0.842581965079199
285	FHFAag	ulcerative colitis	ulcerative colitis || id:ebi-a-GCST90018933	genus.Coprococcus1.id.11301	Weighted mode	13	0.234108728039372	0.330906272413875	0.492781608500926	-0.414467565891824	0.882685021970567	1.26378189326542	0.660691962008685	2.4173817233825	0.853339845081134
286	FODj2T	ulcerative colitis	ulcerative colitis || id:ebi-a-GCST90018933	family.Acidaminococcaceae.id.2166	MR Egger	6	-0.417350075825796	0.356357243503921	0.306541126851913	-1.11581027309348	0.281110121441888	0.658790253029165	0.327649685588243	1.32459946270678	0.7770042328821
287	FODj2T	ulcerative colitis	ulcerative colitis || id:ebi-a-GCST90018933	family.Acidaminococcaceae.id.2166	Weighted median	6	-0.0997190699493485	0.159997488763281	0.53311764126953	-0.413314147925378	0.213876008026681	0.905091649766634	0.661454455640346	1.23846908504719	0.871705173948509
288	FODj2T	ulcerative colitis	ulcerative colitis || id:ebi-a-GCST90018933	family.Acidaminococcaceae.id.2166	Inverse variance weighted	6	-0.086273826642641	0.124007861545457	0.486608859057716	-0.329329235271736	0.156781581986454	0.91734300387045	0.719406123881787	1.16974009368919	0.85177040063298
289	FODj2T	ulcerative colitis	ulcerative colitis || id:ebi-a-GCST90018933	family.Acidaminococcaceae.id.2166	Simple mode	6	-0.0925579074471602	0.216714414289595	0.687076148982989	-0.517318159454766	0.332202344560446	0.911596421214424	0.596117097169002	1.39403489535438	0.936518523484565
290	FODj2T	ulcerative colitis	ulcerative colitis || id:ebi-a-GCST90018933	family.Acidaminococcaceae.id.2166	Weighted mode	6	-0.111747361057106	0.208428045015669	0.614842900312139	-0.520266329287818	0.296771607173606	0.894270156430705	0.594362230819243	1.34550795998645	0.904923413156813
291	FuYM7m	ulcerative colitis	ulcerative colitis || id:ebi-a-GCST90018933	genus.Tyzzerella3.id.11335	MR Egger	18	-0.0622749387002479	0.333854275899936	0.854371169229071	-0.716629319464123	0.592079442063627	0.939624512132033	0.488395710539104	1.80774360779049	0.997685852647051
292	FuYM7m	ulcerative colitis	ulcerative colitis || id:ebi-a-GCST90018933	genus.Tyzzerella3.id.11335	Weighted median	18	-0.0275989441933639	0.0665390409256591	0.678304273453886	-0.158015464407656	0.102817576020928	0.972778427014786	0.853836577789474	1.10828921210575	0.936027860641377
293	FuYM7m	ulcerative colitis	ulcerative colitis || id:ebi-a-GCST90018933	genus.Tyzzerella3.id.11335	Inverse variance weighted	18	-0.00328721118544296	0.0498060111574846	0.947377594488233	-0.100906993054113	0.0943325706832269	0.996718185777973	0.904017108846303	1.09892515544132	0.999544452458744
294	FuYM7m	ulcerative colitis	ulcerative colitis || id:ebi-a-GCST90018933	genus.Tyzzerella3.id.11335	Simple mode	18	-0.0409603774830315	0.125235823443009	0.747610760342473	-0.286422591431329	0.204501836465266	0.959867161547236	0.750945205874821	1.2269137090281	0.950704429617512
295	FuYM7m	ulcerative colitis	ulcerative colitis || id:ebi-a-GCST90018933	genus.Tyzzerella3.id.11335	Weighted mode	18	-0.0409603774830315	0.117536583821137	0.731750340893657	-0.27133208177246	0.189411326806397	0.959867161547236	0.762363287412604	1.20853795431797	0.941890106259919
296	FYvlGi	ulcerative colitis	ulcerative colitis || id:ebi-a-GCST90018933	genus..Ruminococcusgauvreauiigroup.id.11342	MR Egger	16	0.837623597151001	0.511653789279313	0.123884482715583	-0.165217829836453	1.84046502413846	2.3108688911188	0.847709027655774	6.29946698421745	0.736719563866654
297	FYvlGi	ulcerative colitis	ulcerative colitis || id:ebi-a-GCST90018933	genus..Ruminococcusgauvreauiigroup.id.11342	Weighted median	16	0.00282884860333923	0.132288495341926	0.982939388542701	-0.256456602266836	0.262114299473515	1.00283285357114	0.773788574500902	1.29967508611807	0.999544452458744
298	FYvlGi	ulcerative colitis	ulcerative colitis || id:ebi-a-GCST90018933	genus..Ruminococcusgauvreauiigroup.id.11342	Inverse variance weighted	16	-0.0013595806339916	0.116118826338928	0.990658159006633	-0.228952480258291	0.226233318990308	0.998641343177046	0.79536632820957	1.25386818241026	0.999544452458744
299	FYvlGi	ulcerative colitis	ulcerative colitis || id:ebi-a-GCST90018933	genus..Ruminococcusgauvreauiigroup.id.11342	Simple mode	16	-0.180675503039739	0.27089145884629	0.514923149082512	-0.711622762378467	0.350271756298989	0.834706174370276	0.490847022741243	1.41945324154315	0.867801792782828
300	FYvlGi	ulcerative colitis	ulcerative colitis || id:ebi-a-GCST90018933	genus..Ruminococcusgauvreauiigroup.id.11342	Weighted mode	16	-0.0391826641234876	0.272926640717696	0.887755040524278	-0.574118879930171	0.495753551683196	0.961575047840065	0.563200897858736	1.64173490515376	0.999544452458744
301	g4gxPL	ulcerative colitis	ulcerative colitis || id:ebi-a-GCST90018933	genus.Prevotella7.id.11182	MR Egger	13	-0.0517773082221712	0.34251428352674	0.882579574593378	-0.723105303934581	0.619550687490238	0.94954029811712	0.485243086691738	1.8580929898361	0.999544452458744
302	g4gxPL	ulcerative colitis	ulcerative colitis || id:ebi-a-GCST90018933	genus.Prevotella7.id.11182	Weighted median	13	0.00156790507631114	0.0715522361690471	0.982517567419367	-0.138674477815021	0.141810287967643	1.00156913488213	0.870511353099231	1.15235801161825	0.999544452458744
303	g4gxPL	ulcerative colitis	ulcerative colitis || id:ebi-a-GCST90018933	genus.Prevotella7.id.11182	Inverse variance weighted	13	-0.0469452976778053	0.0509874230269699	0.357195017925202	-0.146880646810666	0.0529900514550557	0.954139589814101	0.863397020454992	1.05441915513082	0.805310935266743
304	g4gxPL	ulcerative colitis	ulcerative colitis || id:ebi-a-GCST90018933	genus.Prevotella7.id.11182	Simple mode	13	0.0934848713163092	0.140778055321607	0.519208699342313	-0.18244011711404	0.369409859746659	1.09799399201185	0.83323453892326	1.4468805002395	0.869468536200222
305	g4gxPL	ulcerative colitis	ulcerative colitis || id:ebi-a-GCST90018933	genus.Prevotella7.id.11182	Weighted mode	13	0.0998704118415465	0.1408559143182	0.491854700547595	-0.176207180222126	0.375948003905219	1.10502771029081	0.838444256274034	1.45637140617666	0.853339845081134
306	GcCDJY	ulcerative colitis	ulcerative colitis || id:ebi-a-GCST90018933	family.Actinomycetaceae.id.421	MR Egger	9	0.180500758710956	0.319278406803021	0.589494863122576	-0.445284918622964	0.806286436044877	1.19781703027705	0.640641719270175	2.23957571738572	0.902637272270418
307	GcCDJY	ulcerative colitis	ulcerative colitis || id:ebi-a-GCST90018933	family.Actinomycetaceae.id.421	Weighted median	9	0.10712059114442	0.12087840001198	0.3755179957853	-0.129801072879062	0.344042255167902	1.11306847258733	0.878270125291691	1.41063824100407	0.814077189210506
308	GcCDJY	ulcerative colitis	ulcerative colitis || id:ebi-a-GCST90018933	family.Actinomycetaceae.id.421	Inverse variance weighted	9	0.126853233308929	0.104671649045789	0.225544584044229	-0.0783031988208166	0.332009665438676	1.13525038861091	0.924684020931588	1.39376631981031	0.736719563866654
309	GcCDJY	ulcerative colitis	ulcerative colitis || id:ebi-a-GCST90018933	family.Actinomycetaceae.id.421	Simple mode	9	0.109581182068044	0.182755314037891	0.565360055466947	-0.248619233446222	0.467781597582311	1.11581065107456	0.779876867884721	1.59644869635428	0.882229568322229
310	GcCDJY	ulcerative colitis	ulcerative colitis || id:ebi-a-GCST90018933	family.Actinomycetaceae.id.421	Weighted mode	9	0.157179512258605	0.151267155236894	0.329147802793634	-0.139304112005708	0.453663136522919	1.1702056613086	0.869963421904149	1.57406766224888	0.796467849221675
311	gmFlTx	ulcerative colitis	ulcerative colitis || id:ebi-a-GCST90018933	class.Bacteroidia.id.912	MR Egger	20	0.0386240531085646	0.342252895143583	0.911396673587524	-0.632191621372858	0.709439727589987	1.03937965863835	0.531425839572497	2.0328519886429	0.999544452458744
312	gmFlTx	ulcerative colitis	ulcerative colitis || id:ebi-a-GCST90018933	class.Bacteroidia.id.912	Weighted median	20	0.081319284993712	0.14687192435745	0.57980141682333	-0.20654968674689	0.369188256734314	1.0847171751995	0.81338584595626	1.44655990268614	0.894445915222182
313	gmFlTx	ulcerative colitis	ulcerative colitis || id:ebi-a-GCST90018933	class.Bacteroidia.id.912	Inverse variance weighted	20	0.202052485604696	0.13063884004795	0.121947806973167	-0.0539996408892868	0.458104612098679	1.22391224419984	0.947432446734879	1.58107439392084	0.736719563866654
314	gmFlTx	ulcerative colitis	ulcerative colitis || id:ebi-a-GCST90018933	class.Bacteroidia.id.912	Simple mode	20	0.429306228718798	0.323272448523923	0.199911466432037	-0.204307770388091	1.06292022782569	1.5361913882964	0.81521143463424	2.89481216923171	0.736719563866654
315	gmFlTx	ulcerative colitis	ulcerative colitis || id:ebi-a-GCST90018933	class.Bacteroidia.id.912	Weighted mode	20	0.0942113791006149	0.245464149212493	0.705381184463537	-0.386898353355872	0.575321111557102	1.09879198303241	0.67916012576581	1.77770127569682	0.939256391779762
316	GqD4Sp	ulcerative colitis	ulcerative colitis || id:ebi-a-GCST90018933	class.Lentisphaeria.id.2250	MR Egger	8	-0.399008782149732	0.241811939341039	0.150019470424245	-0.872960183258168	0.0749426189587041	0.670984808638513	0.417713209645916	1.07782230254414	0.736719563866654
317	GqD4Sp	ulcerative colitis	ulcerative colitis || id:ebi-a-GCST90018933	class.Lentisphaeria.id.2250	Weighted median	8	-0.101300345754325	0.093388229593555	0.278044428197101	-0.284341275757692	0.0817405842490431	0.903661581203964	0.752509787531215	1.08517426201606	0.773509232868179
318	GqD4Sp	ulcerative colitis	ulcerative colitis || id:ebi-a-GCST90018933	class.Lentisphaeria.id.2250	Inverse variance weighted	8	-0.0977088018642479	0.0695295616214555	0.159936752766281	-0.233986742642301	0.0385691389138049	0.906912956668468	0.791372307331791	1.03932258350848	0.736719563866654
319	GqD4Sp	ulcerative colitis	ulcerative colitis || id:ebi-a-GCST90018933	class.Lentisphaeria.id.2250	Simple mode	8	-0.208178967803843	0.150796292369827	0.209893844749332	-0.503739700848704	0.0873817652410184	0.812061690808819	0.604266652483199	1.09131322565846	0.736719563866654
320	GqD4Sp	ulcerative colitis	ulcerative colitis || id:ebi-a-GCST90018933	class.Lentisphaeria.id.2250	Weighted mode	8	-0.208178967803843	0.161765448086708	0.239041934032669	-0.525239246053791	0.108881310446105	0.812061690808819	0.591413854008864	1.11503000007402	0.750848978545921
321	gscK0h	ulcerative colitis	ulcerative colitis || id:ebi-a-GCST90018933	genus.Bifidobacterium.id.436	MR Egger	88	0.00901664543414458	0.13914157764433	0.948482085140942	-0.263700846748742	0.281734137617031	1.00905741783288	0.768203315805402	1.32542629214774	0.999544452458744
322	gscK0h	ulcerative colitis	ulcerative colitis || id:ebi-a-GCST90018933	genus.Bifidobacterium.id.436	Weighted median	88	-0.256039935739498	0.0441728568872291	6.77865798349729e-09	-0.342618735238467	-0.169461136240529	0.774111053477565	0.709908823187774	0.84411955950242	7.9460935250996e-07
323	gscK0h	ulcerative colitis	ulcerative colitis || id:ebi-a-GCST90018933	genus.Bifidobacterium.id.436	Inverse variance weighted	88	-0.294487047257109	0.0377732797133824	6.38125691677539e-15	-0.368522675495339	-0.22045141901888	0.744913594953387	0.691755523521123	0.802156607470059	1.68305651179951e-12
324	gscK0h	ulcerative colitis	ulcerative colitis || id:ebi-a-GCST90018933	genus.Bifidobacterium.id.436	Simple mode	88	-0.15666279382703	0.0953946508586495	0.104146130113598	-0.343636309509983	0.0303107218559232	0.854992318901189	0.709186805649713	1.0307747684481	0.736719563866654
325	gscK0h	ulcerative colitis	ulcerative colitis || id:ebi-a-GCST90018933	genus.Bifidobacterium.id.436	Weighted mode	88	-0.15666279382703	0.0761599887887378	0.0426788048663834	-0.305936371852956	-0.00738921580110366	0.854992318901189	0.736433475862882	0.992638017335516	0.65631540902274
326	GShgFr	ulcerative colitis	ulcerative colitis || id:ebi-a-GCST90018933	genus.unknowngenus.id.826	MR Egger	15	-0.416944495768905	0.224321783013913	0.0858539436097206	-0.856615190476173	0.0227261989383644	0.659057499408706	0.424596832171766	1.02298640643448	0.723928517833463
327	GShgFr	ulcerative colitis	ulcerative colitis || id:ebi-a-GCST90018933	genus.unknowngenus.id.826	Weighted median	15	-0.197095346892151	0.116391244231278	0.0903819470423054	-0.425222185585456	0.0310314918011547	0.821112339070524	0.653624543043331	1.03151798773439	0.731181555423851
328	GShgFr	ulcerative colitis	ulcerative colitis || id:ebi-a-GCST90018933	genus.unknowngenus.id.826	Inverse variance weighted	15	-0.172723661871438	0.082384192983141	0.0360322655926764	-0.334196680118394	-0.0112506436244815	0.841370085357727	0.715912962533214	0.988812408187155	0.636965285196823
329	GShgFr	ulcerative colitis	ulcerative colitis || id:ebi-a-GCST90018933	genus.unknowngenus.id.826	Simple mode	15	-0.349016149479546	0.216967578818913	0.130012532847772	-0.774272603964616	0.0762403050055245	0.70538173863001	0.461039017012643	1.07922188542028	0.736719563866654
330	GShgFr	ulcerative colitis	ulcerative colitis || id:ebi-a-GCST90018933	genus.unknowngenus.id.826	Weighted mode	15	-0.357469898547549	0.211391540631852	0.112961597026313	-0.771797318185978	0.0568575210908804	0.69944375289872	0.462181633903117	1.05850498501547	0.736719563866654
331	gXkSQA	ulcerative colitis	ulcerative colitis || id:ebi-a-GCST90018933	order.NB1n.id.3953	MR Egger	18	0.0254564327318831	0.241709562308479	0.917432311341178	-0.448294309392736	0.499207174856502	1.02578321472456	0.638716676049958	1.64741464105496	0.999544452458744
332	gXkSQA	ulcerative colitis	ulcerative colitis || id:ebi-a-GCST90018933	order.NB1n.id.3953	Weighted median	18	0.0022211514277907	0.0676495341129752	0.97380759393208	-0.130371935433641	0.134814238289222	1.00222362001198	0.877768896844245	1.14432419298648	0.999544452458744
333	gXkSQA	ulcerative colitis	ulcerative colitis || id:ebi-a-GCST90018933	order.NB1n.id.3953	Inverse variance weighted	18	0.0704026929735	0.0560579526999213	0.209155396983261	-0.0394708943183458	0.180276280265346	1.07294015973434	0.961297932815032	1.19754817634905	0.736719563866654
334	gXkSQA	ulcerative colitis	ulcerative colitis || id:ebi-a-GCST90018933	order.NB1n.id.3953	Simple mode	18	-0.0143918089342034	0.09707911270391	0.883891094815701	-0.204666869833867	0.17588325196546	0.985711258115147	0.814918745215321	1.19229885197722	0.999544452458744
335	gXkSQA	ulcerative colitis	ulcerative colitis || id:ebi-a-GCST90018933	order.NB1n.id.3953	Weighted mode	18	-0.00900630161531718	0.102878948004066	0.931263080356106	-0.210649039703287	0.192636436472653	0.99103413363733	0.810058315305097	1.21244191372121	0.999544452458744
336	gYf3sg	ulcerative colitis	ulcerative colitis || id:ebi-a-GCST90018933	genus.Slackia.id.825	MR Egger	8	-1.55530049165553	0.502946065858551	0.0213229103287256	-2.54107478073829	-0.569526202572768	0.211125931527494	0.0787816812383711	0.56579344668316	0.489036312974033
337	gYf3sg	ulcerative colitis	ulcerative colitis || id:ebi-a-GCST90018933	genus.Slackia.id.825	Weighted median	8	-0.260688073489126	0.122970335758036	0.034012244194715	-0.501709931574876	-0.019666215403375	0.770521228132078	0.605494419988458	0.980525903134637	0.636965285196823
338	gYf3sg	ulcerative colitis	ulcerative colitis || id:ebi-a-GCST90018933	genus.Slackia.id.825	Inverse variance weighted	8	-0.22580963665622	0.0959772771206179	0.0186356292465438	-0.413925099812631	-0.0376941734998087	0.797869972405754	0.66105046221518	0.963007409046389	0.489036312974033
339	gYf3sg	ulcerative colitis	ulcerative colitis || id:ebi-a-GCST90018933	genus.Slackia.id.825	Simple mode	8	-0.379389680889765	0.20810129297728	0.111062734629178	-0.787268215125233	0.0284888533457032	0.684278910290634	0.455086296614807	1.02889854199425	0.736719563866654
340	gYf3sg	ulcerative colitis	ulcerative colitis || id:ebi-a-GCST90018933	genus.Slackia.id.825	Weighted mode	8	-0.361973976419508	0.198575521985771	0.111103116928811	-0.751181999511618	0.0272340466726027	0.696300487837788	0.471808545553449	1.02760828291996	0.736719563866654
341	H8YRVC	ulcerative colitis	ulcerative colitis || id:ebi-a-GCST90018933	genus.Streptococcus.id.1853	MR Egger	48	0.274418185179016	0.164355421277181	0.101778477860519	-0.047718440524259	0.59655481088229	1.3157649205939	0.953402188710644	1.81585205778345	0.736719563866654
342	H8YRVC	ulcerative colitis	ulcerative colitis || id:ebi-a-GCST90018933	genus.Streptococcus.id.1853	Weighted median	48	0.227738974160857	0.0751921692753457	0.00245560328868312	0.0803623223811792	0.375115625940534	1.25575749749388	1.08367963793902	1.45515965909551	0.136350603661089
343	H8YRVC	ulcerative colitis	ulcerative colitis || id:ebi-a-GCST90018933	genus.Streptococcus.id.1853	Inverse variance weighted	48	0.191978356933097	0.0522586158758975	0.000239137208198873	0.0895514698163375	0.294405244049856	1.21164429298262	1.09368362355895	1.34232776380072	0.0202814575147013
344	H8YRVC	ulcerative colitis	ulcerative colitis || id:ebi-a-GCST90018933	genus.Streptococcus.id.1853	Simple mode	48	0.237244292691734	0.140341952091785	0.0975601972616655	-0.0378259334081647	0.512314518791633	1.2677507822004	0.962880531637288	1.66915000663358	0.736719563866654
345	H8YRVC	ulcerative colitis	ulcerative colitis || id:ebi-a-GCST90018933	genus.Streptococcus.id.1853	Weighted mode	48	0.232639069969963	0.12811427990226	0.0757720543013899	-0.0184649186384676	0.483743058578393	1.26192593015764	0.981704513518663	1.62213479848074	0.695488007106942
346	hAoo1H	ulcerative colitis	ulcerative colitis || id:ebi-a-GCST90018933	family.Christensenellaceae.id.1866	MR Egger	11	-0.185248007104951	0.249564243362538	0.476839043272538	-0.674393924095524	0.303897909885623	0.830898189642246	0.509465101578289	1.35513070357906	0.85095660778747
347	hAoo1H	ulcerative colitis	ulcerative colitis || id:ebi-a-GCST90018933	family.Christensenellaceae.id.1866	Weighted median	11	-0.148831076217513	0.130125392266083	0.252726824740026	-0.403876845059037	0.10621469262401	0.861714666705955	0.667726350004602	1.11206060208802	0.768063872878021
348	hAoo1H	ulcerative colitis	ulcerative colitis || id:ebi-a-GCST90018933	family.Christensenellaceae.id.1866	Inverse variance weighted	11	-0.0519806640077118	0.12045265719028	0.666072610225342	-0.288067872100661	0.184106544085238	0.949347223236007	0.749710706071676	1.20214389759528	0.932114479130156
349	hAoo1H	ulcerative colitis	ulcerative colitis || id:ebi-a-GCST90018933	family.Christensenellaceae.id.1866	Simple mode	11	-0.0744734850895761	0.240406473697396	0.763086182322806	-0.545670173536473	0.396723203357321	0.928232085723299	0.579453318905142	1.48694429189606	0.95561756006365
350	hAoo1H	ulcerative colitis	ulcerative colitis || id:ebi-a-GCST90018933	family.Christensenellaceae.id.1866	Weighted mode	11	-0.173258940317344	0.167483960416008	0.325280262830098	-0.50152750273272	0.155009622098031	0.840919838600447	0.605604889710554	1.16766919647855	0.792541979874719
351	HloVwq	ulcerative colitis	ulcerative colitis || id:ebi-a-GCST90018933	genus.Oscillospira.id.2064	MR Egger	11	-0.411984294954622	0.39403638218775	0.323036882214131	-1.18429560404261	0.360327014133368	0.662334677966613	0.305961621740951	1.43379821018389	0.791543743097822
352	HloVwq	ulcerative colitis	ulcerative colitis || id:ebi-a-GCST90018933	genus.Oscillospira.id.2064	Weighted median	11	-0.0241473550517306	0.118088356142469	0.837974131846044	-0.255600533090971	0.207305822987509	0.976141859725419	0.774451274666289	1.23035878625002	0.99623994833337
353	HloVwq	ulcerative colitis	ulcerative colitis || id:ebi-a-GCST90018933	genus.Oscillospira.id.2064	Inverse variance weighted	11	0.00470225089257452	0.0886580034402851	0.957701561432017	-0.169067435850384	0.178471937635533	1.0047133238234	0.844451955130176	1.19538933735153	0.999544452458744
354	HloVwq	ulcerative colitis	ulcerative colitis || id:ebi-a-GCST90018933	genus.Oscillospira.id.2064	Simple mode	11	-0.110356338207443	0.206856977840865	0.605347640886192	-0.515796014775538	0.295083338360651	0.895514972234964	0.597025164566306	1.34323829729948	0.904923413156813
355	HloVwq	ulcerative colitis	ulcerative colitis || id:ebi-a-GCST90018933	genus.Oscillospira.id.2064	Weighted mode	11	-0.119512793297294	0.196491828399464	0.556594631908832	-0.504636776960244	0.265611190365656	0.887352655580107	0.603724822372017	1.30422786373338	0.877200305871937
356	HQVR07	ulcerative colitis	ulcerative colitis || id:ebi-a-GCST90018933	genus.ErysipelotrichaceaeUCG003.id.11384	MR Egger	25	0.00511267582079894	0.214607046124514	0.981198938613512	-0.415517134583249	0.425742486224847	1.00512576785008	0.659998884190698	1.53072654120474	0.999544452458744
357	HQVR07	ulcerative colitis	ulcerative colitis || id:ebi-a-GCST90018933	genus.ErysipelotrichaceaeUCG003.id.11384	Weighted median	25	-0.00158520267938938	0.0928699066996235	0.986381516105597	-0.183610219810651	0.180439814451873	0.99841605309074	0.832260139127444	1.19774403243004	0.999544452458744
358	HQVR07	ulcerative colitis	ulcerative colitis || id:ebi-a-GCST90018933	genus.ErysipelotrichaceaeUCG003.id.11384	Inverse variance weighted	25	-0.0227395582588019	0.0701624718837071	0.745863393840012	-0.160258003150868	0.114778886633264	0.977517036862845	0.851923961542969	1.12162540378191	0.950345266305813
359	HQVR07	ulcerative colitis	ulcerative colitis || id:ebi-a-GCST90018933	genus.ErysipelotrichaceaeUCG003.id.11384	Simple mode	25	0.00660956731436668	0.198084109527242	0.973657504204363	-0.381635287359028	0.394854421987761	1.00663145870871	0.68274401317536	1.48416811294948	0.999544452458744
360	HQVR07	ulcerative colitis	ulcerative colitis || id:ebi-a-GCST90018933	genus.ErysipelotrichaceaeUCG003.id.11384	Weighted mode	25	0.0213467958484037	0.194536387643671	0.913534603431376	-0.359944523933191	0.402638115629999	1.02157626862227	0.697715031483109	1.49576549955334	0.999544452458744
361	hRvtKW	ulcerative colitis	ulcerative colitis || id:ebi-a-GCST90018933	genus.LachnospiraceaeND3007group.id.11317	MR Egger	3	4.06941096671661	3.61662707378654	0.462540072921486	-3.01917809790501	11.1580000313382	58.5224807484253	0.0488413446733134	70122.5729114935	0.849062960533687
362	hRvtKW	ulcerative colitis	ulcerative colitis || id:ebi-a-GCST90018933	genus.LachnospiraceaeND3007group.id.11317	Weighted median	3	0.293320338557463	0.26859904228547	0.274816435577386	-0.233133784322058	0.819774461436984	1.34087225472484	0.792047602884277	2.26998781000487	0.773509232868179
363	hRvtKW	ulcerative colitis	ulcerative colitis || id:ebi-a-GCST90018933	genus.LachnospiraceaeND3007group.id.11317	Inverse variance weighted	3	0.313773971023428	0.214543630190194	0.14359925153555	-0.106731544149353	0.734279486196209	1.36858036276622	0.898766919844792	2.08397991514059	0.736719563866654
364	hRvtKW	ulcerative colitis	ulcerative colitis || id:ebi-a-GCST90018933	genus.LachnospiraceaeND3007group.id.11317	Simple mode	3	0.36532854324325	0.349317450320965	0.405407812578544	-0.319333659385841	1.04999074587234	1.44098735704694	0.726633060913488	2.85762467311728	0.816754206428627
365	hRvtKW	ulcerative colitis	ulcerative colitis || id:ebi-a-GCST90018933	genus.LachnospiraceaeND3007group.id.11317	Weighted mode	3	0.23890235848652	0.334894878462312	0.549628265174238	-0.417491603299612	0.895296320272652	1.26985454001114	0.658697022706362	2.44806109212635	0.877200305871937
366	I5AGxd	ulcerative colitis	ulcerative colitis || id:ebi-a-GCST90018933	genus.Oxalobacter.id.2978	MR Egger	19	0.00533139609298559	0.197869547563906	0.978818173860025	-0.382492917132269	0.39315570931824	1.00534563327524	0.682158722599345	1.48164907793641	0.999544452458744
367	I5AGxd	ulcerative colitis	ulcerative colitis || id:ebi-a-GCST90018933	genus.Oxalobacter.id.2978	Weighted median	19	-0.0337769399427066	0.0591772898068414	0.568151915460481	-0.149764427964116	0.0822105480787025	0.966787132180761	0.860910759039385	1.08568437452591	0.884071195886147
368	I5AGxd	ulcerative colitis	ulcerative colitis || id:ebi-a-GCST90018933	genus.Oxalobacter.id.2978	Inverse variance weighted	19	-0.0605363800344919	0.0438347148105309	0.167274479370975	-0.146452421063132	0.0253796609941487	0.941259525341519	0.863766828464499	1.02570446658748	0.736719563866654
369	I5AGxd	ulcerative colitis	ulcerative colitis || id:ebi-a-GCST90018933	genus.Oxalobacter.id.2978	Simple mode	19	-0.00704546387915733	0.10541860596901	0.947451240169302	-0.213665931578417	0.199575003820102	0.992979297216219	0.807618139679081	1.22088377694416	0.999544452458744
370	I5AGxd	ulcerative colitis	ulcerative colitis || id:ebi-a-GCST90018933	genus.Oxalobacter.id.2978	Weighted mode	19	-0.00515476121146458	0.106974978942605	0.962098163156916	-0.21482571993897	0.204516197516041	0.994858501771154	0.806682016518215	1.22693132892469	0.999544452458744
371	IEC3zK	ulcerative colitis	ulcerative colitis || id:ebi-a-GCST90018933	family.Ruminococcaceae.id.2050	MR Egger	12	-0.120691037635451	0.229936178729568	0.611098239495534	-0.571365947945405	0.329983872674502	0.886307753033858	0.564753487730917	1.3909456960489	0.904923413156813
372	IEC3zK	ulcerative colitis	ulcerative colitis || id:ebi-a-GCST90018933	family.Ruminococcaceae.id.2050	Weighted median	12	-0.142031679374172	0.137485630478537	0.301573186673609	-0.411503515112104	0.127440156363761	0.867593771222851	0.662653191690134	1.13591688881002	0.7770042328821
373	IEC3zK	ulcerative colitis	ulcerative colitis || id:ebi-a-GCST90018933	family.Ruminococcaceae.id.2050	Inverse variance weighted	12	-0.0506053190329157	0.0997240580497762	0.611836678304248	-0.246064472810477	0.144853834744646	0.950653801460762	0.781871813827152	1.15587060979741	0.904923413156813
374	IEC3zK	ulcerative colitis	ulcerative colitis || id:ebi-a-GCST90018933	family.Ruminococcaceae.id.2050	Simple mode	12	-0.0314008463716311	0.228647519980286	0.893249087450667	-0.479549985532991	0.416748292789729	0.969087040186375	0.619061915949645	1.51702061984633	0.999544452458744
375	IEC3zK	ulcerative colitis	ulcerative colitis || id:ebi-a-GCST90018933	family.Ruminococcaceae.id.2050	Weighted mode	12	-0.12717508836997	0.18662733911345	0.50968604269257	-0.492964673032332	0.238614496292391	0.880579479873114	0.610812846850435	1.269489049505	0.861891573287458
376	IFmAz3	ulcerative colitis	ulcerative colitis || id:ebi-a-GCST90018933	genus.Barnesiella.id.944	MR Egger	14	0.489956457411531	0.332127647868854	0.165906674309078	-0.161013732411422	1.14092664723448	1.63224514622934	0.851280380894458	3.12966711929845	0.736719563866654
377	IFmAz3	ulcerative colitis	ulcerative colitis || id:ebi-a-GCST90018933	genus.Barnesiella.id.944	Weighted median	14	0.0866478402127891	0.122376370492082	0.47891800825157	-0.153209845951691	0.326505526377269	1.09051257741234	0.857949665655934	1.3861159099413	0.85095660778747
378	IFmAz3	ulcerative colitis	ulcerative colitis || id:ebi-a-GCST90018933	genus.Barnesiella.id.944	Inverse variance weighted	14	0.0698753212356357	0.0945405936228202	0.459843910258361	-0.115424242265092	0.255174884736363	1.07237447059502	0.890988068918279	1.29068732264857	0.849062960533687
379	IFmAz3	ulcerative colitis	ulcerative colitis || id:ebi-a-GCST90018933	genus.Barnesiella.id.944	Simple mode	14	0.0126753198686747	0.198980889595736	0.950177238534344	-0.377327223738967	0.402677863476316	1.01275599222453	0.685691662592058	1.49582495419214	0.999544452458744
380	IFmAz3	ulcerative colitis	ulcerative colitis || id:ebi-a-GCST90018933	genus.Barnesiella.id.944	Weighted mode	14	0.031700506661241	0.208075975760542	0.88124951790816	-0.376128405829422	0.439529419151904	1.03220831949198	0.686514174960371	1.5519767161253	0.999544452458744
381	iLjMDz	ulcerative colitis	ulcerative colitis || id:ebi-a-GCST90018933	family.unknownfamily.id.1000001214	MR Egger	11	0.522833869488705	0.288491427520454	0.103356961554889	-0.0426093284513847	1.08827706742879	1.68680105694658	0.958285691903003	2.96915401091482	0.736719563866654
382	iLjMDz	ulcerative colitis	ulcerative colitis || id:ebi-a-GCST90018933	family.unknownfamily.id.1000001214	Weighted median	11	-0.0148852384346797	0.10831191672921	0.890691417713232	-0.227176595223932	0.197406118354573	0.985224999078584	0.796780062311739	1.21823868934816	0.999544452458744
383	iLjMDz	ulcerative colitis	ulcerative colitis || id:ebi-a-GCST90018933	family.unknownfamily.id.1000001214	Inverse variance weighted	11	0.176229052026536	0.0990106366861792	0.0750922949939181	-0.0178317958783753	0.370289899931447	1.19271122028744	0.982326249786779	1.44815437366998	0.695488007106942
384	iLjMDz	ulcerative colitis	ulcerative colitis || id:ebi-a-GCST90018933	family.unknownfamily.id.1000001214	Simple mode	11	-0.0788807159206418	0.184026529122098	0.677273220349839	-0.439572712999954	0.28181128115867	0.924150154270965	0.644311668274012	1.32552854417008	0.936027860641377
385	iLjMDz	ulcerative colitis	ulcerative colitis || id:ebi-a-GCST90018933	family.unknownfamily.id.1000001214	Weighted mode	11	-0.0877209385076641	0.172022387125277	0.621159175929391	-0.424884817273207	0.249442940257878	0.916016465981108	0.653845092453362	1.28331033700979	0.904923413156813
386	IogF03	ulcerative colitis	ulcerative colitis || id:ebi-a-GCST90018933	family.FamilyXIII.id.1957	MR Egger	15	0.13788753562783	0.460262657855853	0.76923034091189	-0.764227273769641	1.0400023450253	1.14784645118431	0.465693645671245	2.82922364894482	0.955875158612537
387	IogF03	ulcerative colitis	ulcerative colitis || id:ebi-a-GCST90018933	family.FamilyXIII.id.1957	Weighted median	15	0.287301399919148	0.139434869348459	0.0393536072151313	0.0140090559961679	0.560593743842128	1.33282586655195	1.01410764265183	1.75171225995764	0.65631540902274
388	IogF03	ulcerative colitis	ulcerative colitis || id:ebi-a-GCST90018933	family.FamilyXIII.id.1957	Inverse variance weighted	15	0.19820865952054	0.101236941058052	0.0502453967721572	-0.000215744953241948	0.396633063994321	1.21921676846822	0.999784278318027	1.48681026572538	0.65631540902274
389	IogF03	ulcerative colitis	ulcerative colitis || id:ebi-a-GCST90018933	family.FamilyXIII.id.1957	Simple mode	15	0.415816860333452	0.249158508533003	0.117340396300417	-0.0725338163912337	0.904167537058139	1.51560827545798	0.930034295724898	2.46987498761677	0.736719563866654
390	IogF03	ulcerative colitis	ulcerative colitis || id:ebi-a-GCST90018933	family.FamilyXIII.id.1957	Weighted mode	15	0.399454526845483	0.245814541136219	0.126449613986926	-0.0823419737815062	0.881251027472473	1.49101116921659	0.920956961704264	2.41391769558338	0.736719563866654
391	IpZyFT	ulcerative colitis	ulcerative colitis || id:ebi-a-GCST90018933	genus.unknowngenus.id.959	MR Egger	17	-0.634654291836276	0.308015864879265	0.0571400295894055	-1.23836538699964	-0.0309431966729158	0.530118723013167	0.289857635966012	0.969530644078197	0.65631540902274
392	IpZyFT	ulcerative colitis	ulcerative colitis || id:ebi-a-GCST90018933	genus.unknowngenus.id.959	Weighted median	17	0.0590416282645605	0.0683667020191276	0.38780650347613	-0.0749571076929297	0.193040364222051	1.06081939989165	0.927783280240471	1.21293175157759	0.814077189210506
393	IpZyFT	ulcerative colitis	ulcerative colitis || id:ebi-a-GCST90018933	genus.unknowngenus.id.959	Inverse variance weighted	17	0.00953978692427386	0.0505336118815436	0.85026444620311	-0.0895060923635516	0.108585666212099	1.00958543573606	0.914382694355536	1.11470039660884	0.997685852647051
394	IpZyFT	ulcerative colitis	ulcerative colitis || id:ebi-a-GCST90018933	genus.unknowngenus.id.959	Simple mode	17	0.0923151656467205	0.121423673258187	0.458148969751667	-0.145675233939327	0.330305565232768	1.09671041306535	0.86443839785529	1.39139322490777	0.849062960533687
395	IpZyFT	ulcerative colitis	ulcerative colitis || id:ebi-a-GCST90018933	genus.unknowngenus.id.959	Weighted mode	17	0.0923151656467205	0.124918871720856	0.470609604815887	-0.152525822926157	0.337156154219598	1.09671041306535	0.858536723739725	1.40095781213269	0.85095660778747
396	iWsCpc	ulcerative colitis	ulcerative colitis || id:ebi-a-GCST90018933	family.FamilyXI.id.1936	MR Egger	9	0.00987142287776608	0.460016081432143	0.983478490150189	-0.891760096729234	0.911502942484766	1.00992030608913	0.409933594625597	2.48805913451103	0.999544452458744
397	iWsCpc	ulcerative colitis	ulcerative colitis || id:ebi-a-GCST90018933	family.FamilyXI.id.1936	Weighted median	9	-0.0134993367751504	0.0763766370679268	0.859707169650768	-0.163197545428287	0.136198871877986	0.986591370649429	0.849423372135621	1.14590976016199	0.997685852647051
398	iWsCpc	ulcerative colitis	ulcerative colitis || id:ebi-a-GCST90018933	family.FamilyXI.id.1936	Inverse variance weighted	9	-0.0026362969233767	0.0710101414025099	0.970384828608381	-0.141816174072296	0.136543580225543	0.997367175055631	0.867780762428498	1.14630483291039	0.999544452458744
399	iWsCpc	ulcerative colitis	ulcerative colitis || id:ebi-a-GCST90018933	family.FamilyXI.id.1936	Simple mode	9	-0.0314073485903316	0.104930447888564	0.772327664822303	-0.237071026451916	0.174256329271253	0.969080738990986	0.788935250755917	1.19036065099576	0.956344702332781
400	iWsCpc	ulcerative colitis	ulcerative colitis || id:ebi-a-GCST90018933	family.FamilyXI.id.1936	Weighted mode	9	-0.0337329560089322	0.0926576762008162	0.725247384584437	-0.215342001362532	0.147876089344668	0.966829656217137	0.806265649069003	1.15936922926125	0.941890106259919
401	iXoSBl	ulcerative colitis	ulcerative colitis || id:ebi-a-GCST90018933	genus.LachnospiraceaeUCG004.id.11324	MR Egger	14	-0.818088770960841	0.381719691081394	0.0532892377284513	-1.56625936548037	-0.0699181764413079	0.441274225190157	0.208824860684493	0.932470114807713	0.65631540902274
402	iXoSBl	ulcerative colitis	ulcerative colitis || id:ebi-a-GCST90018933	genus.LachnospiraceaeUCG004.id.11324	Weighted median	14	-0.0537895843550762	0.133033690337418	0.685969667768906	-0.314535617416416	0.206956448706264	0.947631482014637	0.73012785421406	1.22992900561493	0.936518523484565
403	iXoSBl	ulcerative colitis	ulcerative colitis || id:ebi-a-GCST90018933	genus.LachnospiraceaeUCG004.id.11324	Inverse variance weighted	14	-0.0886575645007623	0.0983663262361387	0.367428862630092	-0.281455563923594	0.10414043492207	0.915158902819631	0.754684450146095	1.10975629251126	0.811687191491696
404	iXoSBl	ulcerative colitis	ulcerative colitis || id:ebi-a-GCST90018933	genus.LachnospiraceaeUCG004.id.11324	Simple mode	14	-0.0126415972197247	0.228902130257625	0.956797303312739	-0.461289772524669	0.436006578085219	0.987437972122958	0.630469958054337	1.54651896784948	0.999544452458744
405	iXoSBl	ulcerative colitis	ulcerative colitis || id:ebi-a-GCST90018933	genus.LachnospiraceaeUCG004.id.11324	Weighted mode	14	-0.00389306154308611	0.222974806834577	0.986335047234204	-0.440923682938857	0.433137559852684	0.99611450659674	0.643441810287185	1.54208833555532	0.999544452458744
406	J40bzu	ulcerative colitis	ulcerative colitis || id:ebi-a-GCST90018933	genus.Bacteroides.id.918	MR Egger	10	-1.16781227199916	0.815219545074089	0.189890743314606	-2.76564258034437	0.430018036346054	0.311046682987313	0.062935645143339	1.53728525030699	0.736719563866654
407	J40bzu	ulcerative colitis	ulcerative colitis || id:ebi-a-GCST90018933	genus.Bacteroides.id.918	Weighted median	10	0.140053939671369	0.197381156931526	0.477976510282815	-0.246813127914422	0.52692100725716	1.15033584592131	0.781286680561932	1.69370935321685	0.85095660778747
408	J40bzu	ulcerative colitis	ulcerative colitis || id:ebi-a-GCST90018933	genus.Bacteroides.id.918	Inverse variance weighted	10	0.151789825210504	0.171417483722704	0.375888141192717	-0.184188442885995	0.487768093307004	1.16391558501016	0.831779046213229	1.62867710505209	0.814077189210506
409	J40bzu	ulcerative colitis	ulcerative colitis || id:ebi-a-GCST90018933	genus.Bacteroides.id.918	Simple mode	10	0.116861216359728	0.354751003428793	0.749377107474249	-0.578450750360706	0.812173183080163	1.12396343112926	0.560766461181849	2.25279841425143	0.950704429617512
410	J40bzu	ulcerative colitis	ulcerative colitis || id:ebi-a-GCST90018933	genus.Bacteroides.id.918	Weighted mode	10	0.0219054426003582	0.347752874118533	0.951150163484025	-0.659690190671966	0.703501075872682	1.02214712832623	0.517011484663059	2.02081536472337	0.999544452458744
411	j5sptr	ulcerative colitis	ulcerative colitis || id:ebi-a-GCST90018933	genus.Dialister.id.2183	MR Egger	13	-0.462173346817829	0.39086351726474	0.261959337817118	-1.22826584065672	0.303919147021061	0.629913137039384	0.29279989934658	1.35515948297894	0.771975143567205
412	j5sptr	ulcerative colitis	ulcerative colitis || id:ebi-a-GCST90018933	genus.Dialister.id.2183	Weighted median	13	0.172076813282524	0.122117998201266	0.158804772834009	-0.067274463191958	0.411428089757006	1.18776906615076	0.934938559897639	1.50897119342164	0.736719563866654
413	j5sptr	ulcerative colitis	ulcerative colitis || id:ebi-a-GCST90018933	genus.Dialister.id.2183	Inverse variance weighted	13	0.120325226504714	0.0896241467023432	0.179416542818044	-0.0553381010318783	0.295988554041307	1.12786360307491	0.946165194439658	1.34445476817024	0.736719563866654
414	j5sptr	ulcerative colitis	ulcerative colitis || id:ebi-a-GCST90018933	genus.Dialister.id.2183	Simple mode	13	0.17368928040319	0.214154664671143	0.433131394467665	-0.24605386235225	0.593432423158629	1.18968584967677	0.781880109889384	1.81019110605253	0.841343383357895
415	j5sptr	ulcerative colitis	ulcerative colitis || id:ebi-a-GCST90018933	genus.Dialister.id.2183	Weighted mode	13	0.17368928040319	0.186103257384996	0.369066890778279	-0.191073104071402	0.538451664877782	1.18968584967677	0.826072196702939	1.71335196435634	0.812871753175541
416	jGZCZQ	ulcerative colitis	ulcerative colitis || id:ebi-a-GCST90018933	family.Desulfovibrionaceae.id.3169	MR Egger	10	-0.362846220692455	0.307672703233613	0.272149518790981	-0.965884719030336	0.240192277645426	0.695693408524238	0.380646285711392	1.27149360661577	0.773509232868179
417	jGZCZQ	ulcerative colitis	ulcerative colitis || id:ebi-a-GCST90018933	family.Desulfovibrionaceae.id.3169	Weighted median	10	-0.0956428467245963	0.150104607275901	0.524011104809532	-0.389847876985363	0.19856218353617	0.908788534915666	0.677159878265417	1.21964786707349	0.871705173948509
418	jGZCZQ	ulcerative colitis	ulcerative colitis || id:ebi-a-GCST90018933	family.Desulfovibrionaceae.id.3169	Inverse variance weighted	10	-0.125628020305227	0.110271849653896	0.254595812424093	-0.341760845626862	0.0905048050164087	0.881942850606629	0.710518107904521	1.09472676780909	0.768063872878021
419	jGZCZQ	ulcerative colitis	ulcerative colitis || id:ebi-a-GCST90018933	family.Desulfovibrionaceae.id.3169	Simple mode	10	0.00228916254156575	0.223484171195737	0.992050822079189	-0.435739813002078	0.440318138085209	1.00229178467458	0.646785989349381	1.55320127239724	0.999544452458744
420	jGZCZQ	ulcerative colitis	ulcerative colitis || id:ebi-a-GCST90018933	family.Desulfovibrionaceae.id.3169	Weighted mode	10	-0.0517582615024945	0.220446557769961	0.819627724470101	-0.483833514731618	0.380316991726629	0.949558383917237	0.616415817522874	1.46274819502674	0.981976548162769
421	JHamaO	ulcerative colitis	ulcerative colitis || id:ebi-a-GCST90018933	order.Enterobacteriales.id.3468	MR Egger	6	-1.80965511712906	1.00580497142059	0.146372748119757	-3.78103286111341	0.1617226268553	0.16371058804522	0.0227991309240738	1.17553413449687	0.736719563866654
422	JHamaO	ulcerative colitis	ulcerative colitis || id:ebi-a-GCST90018933	order.Enterobacteriales.id.3468	Weighted median	6	0.124160967257149	0.194987827123916	0.524279452386257	-0.258015173905726	0.506337108420024	1.13219810315529	0.772583508908655	1.6592025716407	0.871705173948509
423	JHamaO	ulcerative colitis	ulcerative colitis || id:ebi-a-GCST90018933	order.Enterobacteriales.id.3468	Inverse variance weighted	6	0.183856309494714	0.167808740438621	0.273240677398975	-0.145048821764984	0.512761440754411	1.20184311724371	0.864980062226543	1.66989615315293	0.773509232868179
424	JHamaO	ulcerative colitis	ulcerative colitis || id:ebi-a-GCST90018933	order.Enterobacteriales.id.3468	Simple mode	6	-0.0211734272609982	0.338797707362505	0.952589395780194	-0.685216933691509	0.642870079169512	0.979049156031657	0.503980887280913	1.90193174804271	0.999544452458744
425	JHamaO	ulcerative colitis	ulcerative colitis || id:ebi-a-GCST90018933	order.Enterobacteriales.id.3468	Weighted mode	6	-0.0311550964926632	0.309797263200488	0.923802948189554	-0.638357732365619	0.576047539380292	0.969325222474646	0.528159090779488	1.77899311652256	0.999544452458744
426	JjUfnB	ulcerative colitis	ulcerative colitis || id:ebi-a-GCST90018933	genus.unknowngenus.id.1000006162	MR Egger	18	0.0254564327318831	0.241709562308479	0.917432311341178	-0.448294309392736	0.499207174856502	1.02578321472456	0.638716676049958	1.64741464105496	0.999544452458744
427	JjUfnB	ulcerative colitis	ulcerative colitis || id:ebi-a-GCST90018933	genus.unknowngenus.id.1000006162	Weighted median	18	0.0022211514277907	0.0643280337806099	0.972455704857257	-0.123861794782205	0.128304097637786	1.00222362001198	0.883501937023023	1.13689867833731	0.999544452458744
428	JjUfnB	ulcerative colitis	ulcerative colitis || id:ebi-a-GCST90018933	genus.unknowngenus.id.1000006162	Inverse variance weighted	18	0.0704026929735	0.0560579526999213	0.209155396983261	-0.0394708943183458	0.180276280265346	1.07294015973434	0.961297932815032	1.19754817634905	0.736719563866654
429	JjUfnB	ulcerative colitis	ulcerative colitis || id:ebi-a-GCST90018933	genus.unknowngenus.id.1000006162	Simple mode	18	-0.0143918089342034	0.0969781709189217	0.883771175665475	-0.20446902393529	0.175685406066883	0.985711258115147	0.81507998949697	1.19206298387302	0.999544452458744
430	JjUfnB	ulcerative colitis	ulcerative colitis || id:ebi-a-GCST90018933	genus.unknowngenus.id.1000006162	Weighted mode	18	-0.00900630161531718	0.103440273479246	0.931635086403543	-0.211749237634638	0.193736634404004	0.99103413363733	0.809167580904245	1.21377657386711	0.999544452458744
431	JmYw77	ulcerative colitis	ulcerative colitis || id:ebi-a-GCST90018933	order.Bacteroidales.id.913	MR Egger	20	0.0386240531085646	0.342252895143583	0.911396673587524	-0.632191621372858	0.709439727589987	1.03937965863835	0.531425839572497	2.0328519886429	0.999544452458744
432	JmYw77	ulcerative colitis	ulcerative colitis || id:ebi-a-GCST90018933	order.Bacteroidales.id.913	Weighted median	20	0.081319284993712	0.152676301032229	0.594292874644046	-0.217926265029458	0.380564835016882	1.0847171751995	0.80418473601832	1.46311077228152	0.904713408521985
433	JmYw77	ulcerative colitis	ulcerative colitis || id:ebi-a-GCST90018933	order.Bacteroidales.id.913	Inverse variance weighted	20	0.202052485604696	0.13063884004795	0.121947806973167	-0.0539996408892868	0.458104612098679	1.22391224419984	0.947432446734879	1.58107439392084	0.736719563866654
434	JmYw77	ulcerative colitis	ulcerative colitis || id:ebi-a-GCST90018933	order.Bacteroidales.id.913	Simple mode	20	0.429306228718798	0.343555968340746	0.226621688765017	-0.244063469229064	1.10267592666666	1.5361913882964	0.78343790848478	3.01221571731218	0.736719563866654
435	JmYw77	ulcerative colitis	ulcerative colitis || id:ebi-a-GCST90018933	order.Bacteroidales.id.913	Weighted mode	20	0.0942113791006149	0.224739063429943	0.679768836751074	-0.346277185222073	0.534699943423303	1.09879198303241	0.707316402277808	1.70693598803622	0.936027860641377
436	JnOn9p	ulcerative colitis	ulcerative colitis || id:ebi-a-GCST90018933	class.Mollicutes.id.3920	MR Egger	19	-0.0120360658528527	0.433087239280652	0.978152234586239	-0.860887054842931	0.836814923137225	0.988036077855534	0.422786880780057	2.30900090689426	0.999544452458744
437	JnOn9p	ulcerative colitis	ulcerative colitis || id:ebi-a-GCST90018933	class.Mollicutes.id.3920	Weighted median	19	0.158871457895119	0.124097681592942	0.200470255939498	-0.0843599980270466	0.402102913817285	1.17218726157832	0.919100322228269	1.49496517733264	0.736719563866654
438	JnOn9p	ulcerative colitis	ulcerative colitis || id:ebi-a-GCST90018933	class.Mollicutes.id.3920	Inverse variance weighted	19	0.125335713670389	0.116627907382623	0.282525570129732	-0.103254984799553	0.353926412140331	1.13352893035524	0.901896974140426	1.42465034565272	0.773509232868179
439	JnOn9p	ulcerative colitis	ulcerative colitis || id:ebi-a-GCST90018933	class.Mollicutes.id.3920	Simple mode	19	-0.158662766882339	0.321978530252638	0.628129255646311	-0.78974068617751	0.472415152412831	0.853284066100079	0.453962498771449	1.60386309316455	0.904923413156813
440	JnOn9p	ulcerative colitis	ulcerative colitis || id:ebi-a-GCST90018933	class.Mollicutes.id.3920	Weighted mode	19	-0.0680388372258338	0.268051817855141	0.802505804115824	-0.593420400221911	0.457342725770243	0.934224190196791	0.552434502448592	1.5798702537231	0.977947539696594
441	JPh0DZ	ulcerative colitis	ulcerative colitis || id:ebi-a-GCST90018933	genus.unknowngenus.id.2071	MR Egger	24	-0.388749478525865	0.355697776297218	0.286252270510553	-1.08591712006841	0.308418163016682	0.677904078271786	0.337592031448438	1.36127010275037	0.773509232868179
442	JPh0DZ	ulcerative colitis	ulcerative colitis || id:ebi-a-GCST90018933	genus.unknowngenus.id.2071	Weighted median	24	-0.090006881300894	0.0919360174111024	0.327571809082371	-0.270201475426655	0.0901877128248668	0.913924896257384	0.763225707620175	1.09437969352933	0.796286310096547
443	JPh0DZ	ulcerative colitis	ulcerative colitis || id:ebi-a-GCST90018933	genus.unknowngenus.id.2071	Inverse variance weighted	24	-0.116396157362554	0.0723567455011936	0.107694470813407	-0.258215378544894	0.0254230638197852	0.890122524848248	0.772428849588301	1.02574898602573	0.736719563866654
444	JPh0DZ	ulcerative colitis	ulcerative colitis || id:ebi-a-GCST90018933	genus.unknowngenus.id.2071	Simple mode	24	-0.0401774997837496	0.160274502223068	0.804287896259088	-0.354315524140964	0.273960524573464	0.960618914369148	0.701653543793332	1.31516288459816	0.978105367747487
445	JPh0DZ	ulcerative colitis	ulcerative colitis || id:ebi-a-GCST90018933	genus.unknowngenus.id.2071	Weighted mode	24	-0.0401774997837496	0.144741143253362	0.783813257377285	-0.323870140560339	0.243515140992839	0.960618914369148	0.723344169349573	1.27572563344712	0.964904301672154
446	jT3MOh	ulcerative colitis	ulcerative colitis || id:ebi-a-GCST90018933	genus.unknowngenus.id.1000000073	MR Egger	21	-0.121844605192983	0.192024676771106	0.533304324656249	-0.498212971664352	0.254523761278385	0.885285926650166	0.607615516233946	1.28984719939753	0.871705173948509
447	jT3MOh	ulcerative colitis	ulcerative colitis || id:ebi-a-GCST90018933	genus.unknowngenus.id.1000000073	Weighted median	21	-0.119633708449235	0.0873255703435063	0.170695205453804	-0.290791826322507	0.0515244094240374	0.887245367685429	0.747671307304166	1.05287488604803	0.736719563866654
448	jT3MOh	ulcerative colitis	ulcerative colitis || id:ebi-a-GCST90018933	genus.unknowngenus.id.1000000073	Inverse variance weighted	21	-0.0206756441934204	0.0653078373139982	0.751556630562988	-0.148679005328857	0.107327716942016	0.979536631442293	0.86184571838541	1.11329904166007	0.950704429617512
449	jT3MOh	ulcerative colitis	ulcerative colitis || id:ebi-a-GCST90018933	genus.unknowngenus.id.1000000073	Simple mode	21	-0.142594362746879	0.161482184026864	0.387708677384346	-0.459099443439531	0.173910717945774	0.867105727953313	0.631852408198451	1.1899493199578	0.814077189210506
450	jT3MOh	ulcerative colitis	ulcerative colitis || id:ebi-a-GCST90018933	genus.unknowngenus.id.1000000073	Weighted mode	21	-0.135384334631049	0.144361413280657	0.359527441242309	-0.418332704661137	0.147564035399038	0.873380176926855	0.658143224676518	1.15900749996128	0.805310935266743
451	jTPXD3	ulcerative colitis	ulcerative colitis || id:ebi-a-GCST90018933	genus.Oscillibacter.id.2063	MR Egger	26	-0.448294805818496	0.28218260905799	0.125223423933161	-1.00137271957216	0.104783107935163	0.638716358974624	0.36737479231228	1.11046973216122	0.736719563866654
452	jTPXD3	ulcerative colitis	ulcerative colitis || id:ebi-a-GCST90018933	genus.Oscillibacter.id.2063	Weighted median	26	0.207672657912386	0.0862574569444786	0.0160581694032366	0.0386080423012075	0.376737273523564	1.23081020761645	1.03936301746408	1.45752132962071	0.470593575567073
453	jTPXD3	ulcerative colitis	ulcerative colitis || id:ebi-a-GCST90018933	genus.Oscillibacter.id.2063	Inverse variance weighted	26	0.134569092741367	0.0713297260083157	0.0592171064047106	-0.00523717023493192	0.274375355717666	1.14404370138731	0.994776519831607	1.31570856829786	0.663847973526921
454	jTPXD3	ulcerative colitis	ulcerative colitis || id:ebi-a-GCST90018933	genus.Oscillibacter.id.2063	Simple mode	26	0.435368352599557	0.19713539638828	0.0366039623263803	0.0489829756785278	0.821753729520586	1.5455322549363	1.05020247160335	2.27448517370339	0.636965285196823
455	jTPXD3	ulcerative colitis	ulcerative colitis || id:ebi-a-GCST90018933	genus.Oscillibacter.id.2063	Weighted mode	26	0.418445566443175	0.196954928153381	0.0436882153867071	0.0324139072625492	0.804477225623802	1.51959760528224	1.03294496025653	2.23552751678662	0.65631540902274
456	kBPw1M	ulcerative colitis	ulcerative colitis || id:ebi-a-GCST90018933	family.Methanobacteriaceae.id.121	MR Egger	16	0.553859274874078	0.183978431846507	0.009355542638109	0.193261548454924	0.914457001293231	1.73995504184772	1.21320006262858	2.49541987418949	0.318390241393709
457	kBPw1M	ulcerative colitis	ulcerative colitis || id:ebi-a-GCST90018933	family.Methanobacteriaceae.id.121	Weighted median	16	0.108657991001137	0.0676730447067416	0.108354839270545	-0.023981176624076	0.241297158626351	1.11478101999536	0.976304086923793	1.27289923210052	0.736719563866654
458	kBPw1M	ulcerative colitis	ulcerative colitis || id:ebi-a-GCST90018933	family.Methanobacteriaceae.id.121	Inverse variance weighted	16	0.0823878246290584	0.0507210478540212	0.104304956396776	-0.0170254291648232	0.18180107842294	1.0858768579675	0.983118684429977	1.19937558846523	0.736719563866654
459	kBPw1M	ulcerative colitis	ulcerative colitis || id:ebi-a-GCST90018933	family.Methanobacteriaceae.id.121	Simple mode	16	0.154371620064339	0.119880969397814	0.217360937160992	-0.0805950799553768	0.389338320084055	1.16692445875387	0.922567181767055	1.47600382860989	0.736719563866654
460	kBPw1M	ulcerative colitis	ulcerative colitis || id:ebi-a-GCST90018933	family.Methanobacteriaceae.id.121	Weighted mode	16	0.146337730392196	0.12921560944827	0.275200089447386	-0.106924864126412	0.399600324910805	1.15758707437662	0.898593187038018	1.49122857160848	0.773509232868179
461	kCwNII	ulcerative colitis	ulcerative colitis || id:ebi-a-GCST90018933	genus.Senegalimassilia.id.11160	MR Egger	10	0.408268410406108	0.366893932259161	0.29812382935089	-0.310843696821848	1.12738051763406	1.50421085283605	0.732828410327623	3.08755809395844	0.7770042328821
462	kCwNII	ulcerative colitis	ulcerative colitis || id:ebi-a-GCST90018933	genus.Senegalimassilia.id.11160	Weighted median	10	-0.0365657027366339	0.106806995065128	0.73208520107406	-0.245907413064285	0.172776007591017	0.964094748152024	0.781994624059806	1.18859983792322	0.941890106259919
463	kCwNII	ulcerative colitis	ulcerative colitis || id:ebi-a-GCST90018933	genus.Senegalimassilia.id.11160	Inverse variance weighted	10	-0.0188969966238021	0.0785929289848739	0.809988059683214	-0.172939137434155	0.135145144186551	0.981280432234959	0.841188810196016	1.14470291926832	0.981099199731103
464	kCwNII	ulcerative colitis	ulcerative colitis || id:ebi-a-GCST90018933	genus.Senegalimassilia.id.11160	Simple mode	10	-0.217955956984865	0.19419229324062	0.290753498570294	-0.59857285173648	0.16266093776675	0.804160858555485	0.549595430830093	1.17663766865015	0.7770042328821
465	kCwNII	ulcerative colitis	ulcerative colitis || id:ebi-a-GCST90018933	genus.Senegalimassilia.id.11160	Weighted mode	10	-0.215206949537323	0.191407156699817	0.289960458270527	-0.590364976668964	0.159951077594317	0.806374544069582	0.554125005124523	1.17345346142123	0.7770042328821
466	KG8xLh	ulcerative colitis	ulcerative colitis || id:ebi-a-GCST90018933	genus.Peptococcus.id.2037	MR Egger	32	0.556592371233406	0.151657645601951	0.000937247594290195	0.259343385853582	0.85384135661323	1.74471701113419	1.29607878354337	2.3486515538962	0.0617997632485097
467	KG8xLh	ulcerative colitis	ulcerative colitis || id:ebi-a-GCST90018933	genus.Peptococcus.id.2037	Weighted median	32	0.0644457230080065	0.0512737209315615	0.208791380053246	-0.0360507700178539	0.164942216033867	1.06656768658779	0.964591319921405	1.17932497066831	0.736719563866654
468	KG8xLh	ulcerative colitis	ulcerative colitis || id:ebi-a-GCST90018933	genus.Peptococcus.id.2037	Inverse variance weighted	32	0.0201352912552229	0.0396125803085701	0.611239134483362	-0.0575053661495745	0.0977759486600204	1.02033937368379	0.944116824100735	1.10271569250031	0.904923413156813
469	KG8xLh	ulcerative colitis	ulcerative colitis || id:ebi-a-GCST90018933	genus.Peptococcus.id.2037	Simple mode	32	0.126579430948968	0.100684819849385	0.218076282000593	-0.0707628159558265	0.323921677853763	1.13493959692505	0.931682846228518	1.38253901945561	0.736719563866654
470	KG8xLh	ulcerative colitis	ulcerative colitis || id:ebi-a-GCST90018933	genus.Peptococcus.id.2037	Weighted mode	32	0.117858547882025	0.100603561916263	0.250317809542455	-0.0793244334738493	0.3150415292379	1.12508495446136	0.923740183588037	1.37031621796355	0.768063872878021
471	kgjqOg	ulcerative colitis	ulcerative colitis || id:ebi-a-GCST90018933	genus.Lactobacillus.id.1837	MR Egger	11	0.0299306300146208	0.20327682439371	0.886187690406826	-0.368491945797051	0.428353205826292	1.03038305381688	0.691776781286271	1.53472806013946	0.999544452458744
472	kgjqOg	ulcerative colitis	ulcerative colitis || id:ebi-a-GCST90018933	genus.Lactobacillus.id.1837	Weighted median	11	-0.0899256485301351	0.0927865548788498	0.332461972616447	-0.271787296092681	0.0919359990324105	0.913999139924441	0.762016327703469	1.09629465591675	0.798403581517062
473	kgjqOg	ulcerative colitis	ulcerative colitis || id:ebi-a-GCST90018933	genus.Lactobacillus.id.1837	Inverse variance weighted	11	-0.117192940506868	0.0705965553889372	0.0969068769043005	-0.255562189069185	0.0211763080554485	0.889413572702142	0.774480970812168	1.02140211718467	0.736719563866654
474	kgjqOg	ulcerative colitis	ulcerative colitis || id:ebi-a-GCST90018933	genus.Lactobacillus.id.1837	Simple mode	11	-0.0658423703776413	0.142943239054816	0.654926175659328	-0.34601111892508	0.214326378169798	0.936278437876914	0.707504620371899	1.23902698016649	0.928862878590019
475	kgjqOg	ulcerative colitis	ulcerative colitis || id:ebi-a-GCST90018933	genus.Lactobacillus.id.1837	Weighted mode	11	-0.0841279840918715	0.138490414208809	0.557084554439998	-0.355569195941136	0.187313227757393	0.919313591050563	0.700774451693613	1.20600498012988	0.877200305871937
476	KNnQDt	ulcerative colitis	ulcerative colitis || id:ebi-a-GCST90018933	genus.Roseburia.id.2012	MR Egger	18	-0.268436726637314	0.378549765948279	0.4884558619829	-1.01039426789594	0.473520814621314	0.76457379843464	0.364075408025471	1.60563740468809	0.85177040063298
477	KNnQDt	ulcerative colitis	ulcerative colitis || id:ebi-a-GCST90018933	genus.Roseburia.id.2012	Weighted median	18	-0.16281638502936	0.128717914846948	0.205904128766459	-0.415103498129377	0.089470728070657	0.849747200398336	0.660271940257793	1.09359532119885	0.736719563866654
478	KNnQDt	ulcerative colitis	ulcerative colitis || id:ebi-a-GCST90018933	genus.Roseburia.id.2012	Inverse variance weighted	18	-0.0812717827350349	0.10007815299143	0.416743915331458	-0.277424962598237	0.114881397128167	0.921943089177143	0.757732420741863	1.12174038805059	0.832698542944485
479	KNnQDt	ulcerative colitis	ulcerative colitis || id:ebi-a-GCST90018933	genus.Roseburia.id.2012	Simple mode	18	-0.14175977684779	0.229367317701999	0.544736221186922	-0.591319719543709	0.307800165848129	0.867829704235057	0.553596210695687	1.36042910157617	0.875817585101442
480	KNnQDt	ulcerative colitis	ulcerative colitis || id:ebi-a-GCST90018933	genus.Roseburia.id.2012	Weighted mode	18	-0.14175977684779	0.227966076764346	0.542293697201289	-0.588573287305908	0.305053733610328	0.867829704235057	0.555118714945837	1.35669790132402	0.875817585101442
481	KtBrdP	ulcerative colitis	ulcerative colitis || id:ebi-a-GCST90018933	genus..Clostridiuminnocuumgroup.id.14397	MR Egger	9	0.362339690103407	0.324149428322187	0.300535413169873	-0.27299318940808	0.997672569614894	1.43668688739789	0.761097971138975	2.7119625734019	0.7770042328821
482	KtBrdP	ulcerative colitis	ulcerative colitis || id:ebi-a-GCST90018933	genus..Clostridiuminnocuumgroup.id.14397	Weighted median	9	-0.20689819114809	0.0875988181602652	0.0181823618043332	-0.37859187474221	-0.0352045075539701	0.813102426798351	0.684825050039763	0.965407962846833	0.489036312974033
483	KtBrdP	ulcerative colitis	ulcerative colitis || id:ebi-a-GCST90018933	genus..Clostridiuminnocuumgroup.id.14397	Inverse variance weighted	9	-0.12441957581844	0.067497240089634	0.0652810851483095	-0.256714166394122	0.00787501475724303	0.883009273808947	0.773589299986091	1.00790610424242	0.695488007106942
484	KtBrdP	ulcerative colitis	ulcerative colitis || id:ebi-a-GCST90018933	genus..Clostridiuminnocuumgroup.id.14397	Simple mode	9	-0.238832290679746	0.172354057936624	0.203240173451117	-0.576646244235528	0.0989816628760365	0.787546950261567	0.561779281241014	1.1040460543439	0.736719563866654
485	KtBrdP	ulcerative colitis	ulcerative colitis || id:ebi-a-GCST90018933	genus..Clostridiuminnocuumgroup.id.14397	Weighted mode	9	-0.238832290679746	0.15242628459948	0.155779613878779	-0.537587808494727	0.0599232271352352	0.787546950261567	0.584155649531381	1.06175502944096	0.736719563866654
486	l1hS0Y	ulcerative colitis	ulcerative colitis || id:ebi-a-GCST90018933	family.Bifidobacteriaceae.id.433	MR Egger	93	-0.160903414969702	0.145627624459456	0.272117363273561	-0.446333558910234	0.124526728970831	0.85137429714847	0.639970268670247	1.13261229361662	0.773509232868179
487	l1hS0Y	ulcerative colitis	ulcerative colitis || id:ebi-a-GCST90018933	family.Bifidobacteriaceae.id.433	Weighted median	93	-0.265970656406842	0.042846713713966	5.38366583765157e-10	-0.349950215286215	-0.181991097527468	0.76646161790893	0.704723173286873	0.833608761561804	8.11395351246058e-08
488	l1hS0Y	ulcerative colitis	ulcerative colitis || id:ebi-a-GCST90018933	family.Bifidobacteriaceae.id.433	Inverse variance weighted	93	-0.303617312085636	0.036507363905422	9.05190748825036e-17	-0.375171745340263	-0.232062878831008	0.738143290923434	0.687171250195648	0.792896265348919	4.77488120005207e-14
489	l1hS0Y	ulcerative colitis	ulcerative colitis || id:ebi-a-GCST90018933	family.Bifidobacteriaceae.id.433	Simple mode	93	-0.133833849941732	0.106535455644172	0.212210481816687	-0.342643343004309	0.0749756431208446	0.874735389866094	0.709891354132622	1.07785789731035	0.736719563866654
490	l1hS0Y	ulcerative colitis	ulcerative colitis || id:ebi-a-GCST90018933	family.Bifidobacteriaceae.id.433	Weighted mode	93	-0.153782416814491	0.0777110932518458	0.0508175491111971	-0.306096159588109	-0.001468674040873	0.857458569282785	0.736315812226536	0.998532403933051	0.65631540902274
491	l4n6MD	ulcerative colitis	ulcerative colitis || id:ebi-a-GCST90018933	class.Negativicutes.id.2164	MR Egger	13	0.240564841780984	0.374418426633172	0.533709199001854	-0.493295274420033	0.974424957982	1.27196740778736	0.610610944652053	2.64964311669067	0.871705173948509
492	l4n6MD	ulcerative colitis	ulcerative colitis || id:ebi-a-GCST90018933	class.Negativicutes.id.2164	Weighted median	13	0.290007095051203	0.146105932668278	0.0471545097989929	0.00363946702137752	0.576374723081028	1.33643697008057	1.00364609792335	1.77957526930426	0.65631540902274
493	l4n6MD	ulcerative colitis	ulcerative colitis || id:ebi-a-GCST90018933	class.Negativicutes.id.2164	Inverse variance weighted	13	0.0679962504471289	0.105223981226879	0.518146677809197	-0.138242752757553	0.274235253651811	1.07036129509498	0.870887255800644	1.31552424772153	0.869468536200222
494	l4n6MD	ulcerative colitis	ulcerative colitis || id:ebi-a-GCST90018933	class.Negativicutes.id.2164	Simple mode	13	0.376189088182486	0.305771669671654	0.242159968476129	-0.223123384373956	0.975501560738929	1.45672255675129	0.800016133714886	2.65249726589175	0.755854339474308
495	l4n6MD	ulcerative colitis	ulcerative colitis || id:ebi-a-GCST90018933	class.Negativicutes.id.2164	Weighted mode	13	0.381964045254431	0.288881541028874	0.210744835910203	-0.184243775162162	0.948171865671025	1.4651594047523	0.831733023258623	2.58098695290904	0.736719563866654
496	L5At9S	ulcerative colitis	ulcerative colitis || id:ebi-a-GCST90018933	genus.RikenellaceaeRC9gutgroup.id.11191	MR Egger	17	-0.163221476199598	0.237834882848524	0.503007281974394	-0.629377846582704	0.302934894183509	0.849403045022379	0.532923257913749	1.35382631960502	0.860085384899491
497	L5At9S	ulcerative colitis	ulcerative colitis || id:ebi-a-GCST90018933	genus.RikenellaceaeRC9gutgroup.id.11191	Weighted median	17	-0.103508444442688	0.0593439145900457	0.0811219049590124	-0.219822517039178	0.0128056281538014	0.901668408622507	0.802661244015356	1.01288797131993	0.701504997801296
498	L5At9S	ulcerative colitis	ulcerative colitis || id:ebi-a-GCST90018933	genus.RikenellaceaeRC9gutgroup.id.11191	Inverse variance weighted	17	-0.0805001206680422	0.0420715788078019	0.0556957644063438	-0.162960415131334	0.00196017379524947	0.922654792248802	0.849624820035851	1.00196209619178	0.65631540902274
499	L5At9S	ulcerative colitis	ulcerative colitis || id:ebi-a-GCST90018933	genus.RikenellaceaeRC9gutgroup.id.11191	Simple mode	17	-0.112572351031219	0.118022387758484	0.354362924729365	-0.343896231037848	0.11875152897541	0.893532696757746	0.709002496685618	1.12609008276764	0.803592350062246
500	L5At9S	ulcerative colitis	ulcerative colitis || id:ebi-a-GCST90018933	genus.RikenellaceaeRC9gutgroup.id.11191	Weighted mode	17	-0.105605845114489	0.105165757794786	0.330235609339947	-0.311730730392271	0.100519040163292	0.899779230570733	0.732178655146236	1.1057446950632	0.797250727353877
501	leItIJ	ulcerative colitis	ulcerative colitis || id:ebi-a-GCST90018933	order.Burkholderiales.id.2874	MR Egger	21	0.169415172602063	0.344704867952257	0.628717257088389	-0.506206368584361	0.845036713788487	1.18461185522971	0.602777964232245	2.32806328502428	0.904923413156813
502	leItIJ	ulcerative colitis	ulcerative colitis || id:ebi-a-GCST90018933	order.Burkholderiales.id.2874	Weighted median	21	0.160677427919294	0.123398434482436	0.192881299135772	-0.0811835036662797	0.402538359504868	1.17430610934734	0.922024481047047	1.49561629522515	0.736719563866654
503	leItIJ	ulcerative colitis	ulcerative colitis || id:ebi-a-GCST90018933	order.Burkholderiales.id.2874	Inverse variance weighted	21	0.0388758829552325	0.0876470048993466	0.657367517110326	-0.132912246647487	0.210664012557952	1.03964143841901	0.875541920476536	1.23449750971338	0.929655134787391
504	leItIJ	ulcerative colitis	ulcerative colitis || id:ebi-a-GCST90018933	order.Burkholderiales.id.2874	Simple mode	21	0.155628449456425	0.254065501129318	0.547074681120237	-0.342339932757039	0.653596831669889	1.16839200574689	0.71010677512273	1.92244311266753	0.875817585101442
505	leItIJ	ulcerative colitis	ulcerative colitis || id:ebi-a-GCST90018933	order.Burkholderiales.id.2874	Weighted mode	21	0.170791007844992	0.249807503094633	0.502015671450069	-0.318831698220489	0.660413713910473	1.18624280767298	0.7269978940499	1.93559295050624	0.860085384899491
506	lg7lQM	ulcerative colitis	ulcerative colitis || id:ebi-a-GCST90018933	genus.Haemophilus.id.3698	MR Egger	10	0.153508740129383	0.169797515189249	0.392368871980332	-0.179294389641545	0.486311869900311	1.16591797735155	0.835859794708131	1.62630711336726	0.814077189210506
507	lg7lQM	ulcerative colitis	ulcerative colitis || id:ebi-a-GCST90018933	genus.Haemophilus.id.3698	Weighted median	10	-0.211051593867925	0.106013192643651	0.0465023295845945	-0.418837451449482	-0.00326573628636789	0.809732288582782	0.657811112820839	0.99673959043025	0.65631540902274
508	lg7lQM	ulcerative colitis	ulcerative colitis || id:ebi-a-GCST90018933	genus.Haemophilus.id.3698	Inverse variance weighted	10	-0.17636849651924	0.0908093989123177	0.0521149160837834	-0.354354918387383	0.00161792534890237	0.838309012460085	0.70162590322517	1.00161923489627	0.65631540902274
509	lg7lQM	ulcerative colitis	ulcerative colitis || id:ebi-a-GCST90018933	genus.Haemophilus.id.3698	Simple mode	10	-0.242585676526792	0.16362325381607	0.17233056149998	-0.56328725400629	0.0781159009527057	0.784596523193947	0.569334437439942	1.08124796907787	0.736719563866654
510	lg7lQM	ulcerative colitis	ulcerative colitis || id:ebi-a-GCST90018933	genus.Haemophilus.id.3698	Weighted mode	10	-0.224768825370257	0.143997925129066	0.152976448672515	-0.507004758623227	0.057467107882712	0.798700836789272	0.602296904372208	1.05915043238154	0.736719563866654
511	lVhph8	ulcerative colitis	ulcerative colitis || id:ebi-a-GCST90018933	genus.FamilyXIIIAD3011group.id.11293	MR Egger	20	-0.16478910531917	0.317268320884451	0.609810078623776	-0.786635014252694	0.457056803614354	0.848072539217043	0.455374548906074	1.57941859838634	0.904923413156813
512	lVhph8	ulcerative colitis	ulcerative colitis || id:ebi-a-GCST90018933	genus.FamilyXIIIAD3011group.id.11293	Weighted median	20	0.11732713514704	0.104980312420198	0.263733237060563	-0.0884342771965492	0.323088547490629	1.12448722882219	0.915363268999306	1.38138766390152	0.773509232868179
513	lVhph8	ulcerative colitis	ulcerative colitis || id:ebi-a-GCST90018933	genus.FamilyXIIIAD3011group.id.11293	Inverse variance weighted	20	0.126053777542033	0.0772960839155763	0.102934373736181	-0.0254465469324969	0.277554102016562	1.13434316883022	0.974874487604838	1.31989752632993	0.736719563866654
514	lVhph8	ulcerative colitis	ulcerative colitis || id:ebi-a-GCST90018933	genus.FamilyXIIIAD3011group.id.11293	Simple mode	20	0.0927398272167046	0.186225334492398	0.624200587564843	-0.272261828388396	0.457741482821805	1.09717624273416	0.761654812128303	1.58050036374938	0.904923413156813
515	lVhph8	ulcerative colitis	ulcerative colitis || id:ebi-a-GCST90018933	genus.FamilyXIIIAD3011group.id.11293	Weighted mode	20	0.0999599786304302	0.190995669237352	0.606772792995039	-0.27439153307478	0.47431149033564	1.10512668850697	0.760034438376746	1.60690744521892	0.904923413156813
516	lW40TK	ulcerative colitis	ulcerative colitis || id:ebi-a-GCST90018933	genus.Holdemanella.id.11393	MR Egger	13	0.246213983631395	0.18255784018049	0.204547523561091	-0.111599383122366	0.604027350385156	1.27917326639853	0.894402498473162	1.82947190807492	0.736719563866654
517	lW40TK	ulcerative colitis	ulcerative colitis || id:ebi-a-GCST90018933	genus.Holdemanella.id.11393	Weighted median	13	-0.0111748263690517	0.0884871906139138	0.899504348049387	-0.184609719972323	0.162260067234219	0.988887380072124	0.831428710559544	1.17616608380987	0.999544452458744
518	lW40TK	ulcerative colitis	ulcerative colitis || id:ebi-a-GCST90018933	genus.Holdemanella.id.11393	Inverse variance weighted	13	0.0268952950268406	0.0662534425942961	0.684782555012541	-0.10296145245798	0.156752042511661	1.02726023787666	0.902161748929184	1.16970554069152	0.936518523484565
519	lW40TK	ulcerative colitis	ulcerative colitis || id:ebi-a-GCST90018933	genus.Holdemanella.id.11393	Simple mode	13	-0.0542177072336048	0.145029381481175	0.715045178431622	-0.338475294936708	0.230039880469499	0.947225866129689	0.712856390333588	1.25865020448967	0.940442530006521
520	lW40TK	ulcerative colitis	ulcerative colitis || id:ebi-a-GCST90018933	genus.Holdemanella.id.11393	Weighted mode	13	-0.0333689753624276	0.142338657539707	0.818600542041417	-0.312352744140253	0.245614793415398	0.967181627551958	0.731723371567758	1.27840702787697	0.981976548162769
521	lY21bD	ulcerative colitis	ulcerative colitis || id:ebi-a-GCST90018933	class.Methanobacteria.id.119	MR Egger	16	0.553859274874078	0.183978431846507	0.009355542638109	0.193261548454924	0.914457001293231	1.73995504184772	1.21320006262858	2.49541987418949	0.318390241393709
522	lY21bD	ulcerative colitis	ulcerative colitis || id:ebi-a-GCST90018933	class.Methanobacteria.id.119	Weighted median	16	0.108657991001137	0.0673432105506286	0.106636823334049	-0.0233347016780946	0.24065068368037	1.11478101999536	0.976935447112932	1.2720766005722	0.736719563866654
523	lY21bD	ulcerative colitis	ulcerative colitis || id:ebi-a-GCST90018933	class.Methanobacteria.id.119	Inverse variance weighted	16	0.0823878246290584	0.0507210478540212	0.104304956396776	-0.0170254291648232	0.18180107842294	1.0858768579675	0.983118684429977	1.19937558846523	0.736719563866654
524	lY21bD	ulcerative colitis	ulcerative colitis || id:ebi-a-GCST90018933	class.Methanobacteria.id.119	Simple mode	16	0.154371620064339	0.1215587268755	0.22345545366359	-0.0838834846116404	0.392626724740319	1.16692445875387	0.919538390226265	1.48086551568874	0.736719563866654
525	lY21bD	ulcerative colitis	ulcerative colitis || id:ebi-a-GCST90018933	class.Methanobacteria.id.119	Weighted mode	16	0.146337730392196	0.124805427653991	0.259271119602463	-0.0982809078096254	0.390956368594018	1.15758707437662	0.906394254764388	1.47839400759677	0.770509946987601
526	LY2f0u	ulcerative colitis	ulcerative colitis || id:ebi-a-GCST90018933	class.Alphaproteobacteria.id.2379	MR Egger	9	0.413860738502586	0.356421524310366	0.283639499679032	-0.284725449145732	1.1124469261509	1.51264645880485	0.752220748820652	3.04179233678701	0.773509232868179
527	LY2f0u	ulcerative colitis	ulcerative colitis || id:ebi-a-GCST90018933	class.Alphaproteobacteria.id.2379	Weighted median	9	-0.0175733998428902	0.129612966110502	0.892150426551836	-0.271614813419474	0.236468013733693	0.982580111792333	0.762147773652447	1.26676703582434	0.999544452458744
528	LY2f0u	ulcerative colitis	ulcerative colitis || id:ebi-a-GCST90018933	class.Alphaproteobacteria.id.2379	Inverse variance weighted	9	-0.0119862292882149	0.0934250522948981	0.897913300864551	-0.195099331786215	0.171126873209785	0.988085319406397	0.822752928478914	1.18664129246118	0.999544452458744
529	LY2f0u	ulcerative colitis	ulcerative colitis || id:ebi-a-GCST90018933	class.Alphaproteobacteria.id.2379	Simple mode	9	0.136486447017053	0.205645802783621	0.525545216256727	-0.266579326438844	0.539552220472951	1.14623934270823	0.765995237641674	1.71523864145329	0.871705173948509
530	LY2f0u	ulcerative colitis	ulcerative colitis || id:ebi-a-GCST90018933	class.Alphaproteobacteria.id.2379	Weighted mode	9	0.139472618019508	0.216735605606904	0.537895799280075	-0.285329168970024	0.56427440500904	1.1496673251188	0.751766755298579	1.75817159927597	0.871705173948509
531	lYrekx	ulcerative colitis	ulcerative colitis || id:ebi-a-GCST90018933	genus.Terrisporobacter.id.11348	MR Egger	6	0.219746302543538	0.256125276976897	0.439279820987748	-0.28225924033118	0.721751845418255	1.24576064418713	0.754078171716809	2.05803541438187	0.84569381595269
532	lYrekx	ulcerative colitis	ulcerative colitis || id:ebi-a-GCST90018933	genus.Terrisporobacter.id.11348	Weighted median	6	0.111188032301431	0.125749665480134	0.376587494015628	-0.135281312039632	0.357657376642494	1.11760503294503	0.873470159451011	1.42997559349835	0.814077189210506
533	lYrekx	ulcerative colitis	ulcerative colitis || id:ebi-a-GCST90018933	genus.Terrisporobacter.id.11348	Inverse variance weighted	6	0.100792110614406	0.094084160642982	0.28403575748694	-0.0836128442458389	0.28519706547465	1.10604668249594	0.919787288111952	1.33002410412894	0.773509232868179
534	lYrekx	ulcerative colitis	ulcerative colitis || id:ebi-a-GCST90018933	genus.Terrisporobacter.id.11348	Simple mode	6	0.0377801475369145	0.183053892537797	0.844628770615179	-0.321005481837168	0.396565776910997	1.03850289036022	0.725419274348901	1.48671022596487	0.996463880141378
535	lYrekx	ulcerative colitis	ulcerative colitis || id:ebi-a-GCST90018933	genus.Terrisporobacter.id.11348	Weighted mode	6	0.136092366146536	0.182800134412343	0.49007074235471	-0.222195897301656	0.494380629594728	1.14578772070388	0.800758482542793	1.63948247759664	0.85177040063298
536	maC2s8	ulcerative colitis	ulcerative colitis || id:ebi-a-GCST90018933	order.Methanobacteriales.id.120	MR Egger	16	0.553859274874078	0.183978431846507	0.009355542638109	0.193261548454924	0.914457001293231	1.73995504184772	1.21320006262858	2.49541987418949	0.318390241393709
537	maC2s8	ulcerative colitis	ulcerative colitis || id:ebi-a-GCST90018933	order.Methanobacteriales.id.120	Weighted median	16	0.108657991001137	0.0676482440564255	0.108225488169728	-0.0239325673494565	0.241248549351731	1.11478101999536	0.976351545510721	1.272837358896	0.736719563866654
538	maC2s8	ulcerative colitis	ulcerative colitis || id:ebi-a-GCST90018933	order.Methanobacteriales.id.120	Inverse variance weighted	16	0.0823878246290584	0.0507210478540212	0.104304956396776	-0.0170254291648232	0.18180107842294	1.0858768579675	0.983118684429977	1.19937558846523	0.736719563866654
539	maC2s8	ulcerative colitis	ulcerative colitis || id:ebi-a-GCST90018933	order.Methanobacteriales.id.120	Simple mode	16	0.154371620064339	0.125545603715413	0.23778337048407	-0.0916977632178697	0.400441003346548	1.16692445875387	0.912380862933718	1.4924827424147	0.750848978545921
540	maC2s8	ulcerative colitis	ulcerative colitis || id:ebi-a-GCST90018933	order.Methanobacteriales.id.120	Weighted mode	16	0.146337730392196	0.116905301357933	0.229825102912711	-0.0827966602693527	0.375472121053746	1.15758707437662	0.920538310202692	1.45567850888113	0.736719563866654
541	ME2jUx	ulcerative colitis	ulcerative colitis || id:ebi-a-GCST90018933	genus.Fusicatenibacter.id.11305	MR Egger	22	-0.180472046281474	0.365235921839692	0.626601556736073	-0.89633445308727	0.535390360524322	0.834876018259975	0.408062694624646	1.70811489275386	0.904923413156813
542	ME2jUx	ulcerative colitis	ulcerative colitis || id:ebi-a-GCST90018933	genus.Fusicatenibacter.id.11305	Weighted median	22	-0.0900367550175745	0.120795571006899	0.456051275352895	-0.326796074191097	0.146722564155948	0.913897594331773	0.721230805606609	1.15803263869592	0.849062960533687
543	ME2jUx	ulcerative colitis	ulcerative colitis || id:ebi-a-GCST90018933	genus.Fusicatenibacter.id.11305	Inverse variance weighted	22	-0.0638570867090861	0.0893175856605653	0.474643545206798	-0.238919554603794	0.111205381185622	0.938139062491567	0.78747822882281	1.11762442231351	0.85095660778747
544	ME2jUx	ulcerative colitis	ulcerative colitis || id:ebi-a-GCST90018933	genus.Fusicatenibacter.id.11305	Simple mode	22	-0.204797975620041	0.24822355329452	0.418614575447044	-0.6913161400773	0.281720188837218	0.814811911655964	0.500916358930448	1.32540780419717	0.833279956786097
545	ME2jUx	ulcerative colitis	ulcerative colitis || id:ebi-a-GCST90018933	genus.Fusicatenibacter.id.11305	Weighted mode	22	-0.210248740804892	0.241397722196598	0.393621812961943	-0.683388276310225	0.26289079470044	0.810382645666562	0.504903338817315	1.30068466953662	0.814077189210506
546	meSe8f	ulcerative colitis	ulcerative colitis || id:ebi-a-GCST90018933	order.MollicutesRF9.id.11579	MR Egger	17	0.244936152663169	0.322317243695033	0.459078907363453	-0.386805644979095	0.876677950305434	1.27753974309061	0.679223092517369	2.40290386642629	0.849062960533687
547	meSe8f	ulcerative colitis	ulcerative colitis || id:ebi-a-GCST90018933	order.MollicutesRF9.id.11579	Weighted median	17	0.0777272001350056	0.112372722652522	0.489131404436338	-0.142523336263938	0.297977736533949	1.08082776877955	0.86716731761073	1.34713179572269	0.85177040063298
548	meSe8f	ulcerative colitis	ulcerative colitis || id:ebi-a-GCST90018933	order.MollicutesRF9.id.11579	Inverse variance weighted	17	0.121459177080214	0.0999658556461868	0.224363563861181	-0.0744738999863126	0.31739225414674	1.12914327005914	0.928231700602916	1.37354124351896	0.736719563866654
549	meSe8f	ulcerative colitis	ulcerative colitis || id:ebi-a-GCST90018933	order.MollicutesRF9.id.11579	Simple mode	17	-0.0229368985479421	0.211992859836122	0.915184991978186	-0.438442903826741	0.392569106730856	0.977324152400714	0.645040028884008	1.48078019362351	0.999544452458744
550	meSe8f	ulcerative colitis	ulcerative colitis || id:ebi-a-GCST90018933	order.MollicutesRF9.id.11579	Weighted mode	17	0.035969073858674	0.180648331605598	0.844684164066378	-0.318101656088298	0.390039803805646	1.03662378722145	0.727528826920672	1.47703958450914	0.996463880141378
551	MIuzuM	ulcerative colitis	ulcerative colitis || id:ebi-a-GCST90018933	family.unknownfamily.id.1000006161	MR Egger	18	0.0254564327318831	0.241709562308479	0.917432311341178	-0.448294309392736	0.499207174856502	1.02578321472456	0.638716676049958	1.64741464105496	0.999544452458744
552	MIuzuM	ulcerative colitis	ulcerative colitis || id:ebi-a-GCST90018933	family.unknownfamily.id.1000006161	Weighted median	18	0.0022211514277907	0.0630124436771057	0.971880863643086	-0.121283238179336	0.125725541034918	1.00222362001198	0.88578303648451	1.13397089709055	0.999544452458744
553	MIuzuM	ulcerative colitis	ulcerative colitis || id:ebi-a-GCST90018933	family.unknownfamily.id.1000006161	Inverse variance weighted	18	0.0704026929735	0.0560579526999213	0.209155396983261	-0.0394708943183458	0.180276280265346	1.07294015973434	0.961297932815032	1.19754817634905	0.736719563866654
554	MIuzuM	ulcerative colitis	ulcerative colitis || id:ebi-a-GCST90018933	family.unknownfamily.id.1000006161	Simple mode	18	-0.0143918089342034	0.106961228278021	0.894546558544625	-0.224035816359124	0.195252198490717	0.985711258115147	0.799286506324139	1.21561752473889	0.999544452458744
555	MIuzuM	ulcerative colitis	ulcerative colitis || id:ebi-a-GCST90018933	family.unknownfamily.id.1000006161	Weighted mode	18	-0.00900630161531718	0.101843533850757	0.930566168204499	-0.208619627962802	0.190607024732167	0.99103413363733	0.811703926407112	1.20998386490704	0.999544452458744
556	mL5iUX	ulcerative colitis	ulcerative colitis || id:ebi-a-GCST90018933	genus.Ruminiclostridium5.id.11355	MR Egger	13	0.39706342651263	0.444626386792877	0.390961350242746	-0.474404291601409	1.26853114462667	1.48745027084281	0.622255628981736	3.55562602438956	0.814077189210506
557	mL5iUX	ulcerative colitis	ulcerative colitis || id:ebi-a-GCST90018933	genus.Ruminiclostridium5.id.11355	Weighted median	13	-0.110349820288295	0.154007015460884	0.473667462639735	-0.412203570591628	0.191503930015038	0.895520809148171	0.662189460030151	1.21106959265235	0.85095660778747
558	mL5iUX	ulcerative colitis	ulcerative colitis || id:ebi-a-GCST90018933	genus.Ruminiclostridium5.id.11355	Inverse variance weighted	13	-0.143680650071286	0.10660823812064	0.177740623882344	-0.352632796787741	0.0652714966451687	0.866164313408034	0.70283522935243	1.06744879381311	0.736719563866654
559	mL5iUX	ulcerative colitis	ulcerative colitis || id:ebi-a-GCST90018933	genus.Ruminiclostridium5.id.11355	Simple mode	13	-0.208797051711778	0.279897441461555	0.470042950901098	-0.757396036976426	0.33980193355287	0.811559923628564	0.468885800005297	1.40466934514238	0.85095660778747
560	mL5iUX	ulcerative colitis	ulcerative colitis || id:ebi-a-GCST90018933	genus.Ruminiclostridium5.id.11355	Weighted mode	13	-0.228494810855307	0.278474286763114	0.427916476510874	-0.774304412911011	0.317314791200397	0.79573042635409	0.461024352080504	1.37343484908818	0.837573066268965
561	MPVigG	ulcerative colitis	ulcerative colitis || id:ebi-a-GCST90018933	genus.Turicibacter.id.2162	MR Egger	14	-0.268511398248275	0.51516128343404	0.611698724579401	-1.27822751377899	0.741204717282443	0.764516708608933	0.278530554751258	2.09846204580396	0.904923413156813
562	MPVigG	ulcerative colitis	ulcerative colitis || id:ebi-a-GCST90018933	genus.Turicibacter.id.2162	Weighted median	14	-0.120319402147786	0.112893955312853	0.286525977745024	-0.341591554560978	0.100952750265407	0.886637197660745	0.710638402454446	1.1062243717206	0.773509232868179
563	MPVigG	ulcerative colitis	ulcerative colitis || id:ebi-a-GCST90018933	genus.Turicibacter.id.2162	Inverse variance weighted	14	-0.149247511048093	0.103124864079362	0.147826777500178	-0.351372244643644	0.0528772225474569	0.86135589341275	0.703721748442117	1.05430019288071	0.736719563866654
564	MPVigG	ulcerative colitis	ulcerative colitis || id:ebi-a-GCST90018933	genus.Turicibacter.id.2162	Simple mode	14	0.00828017651492163	0.213764556287898	0.969690178356152	-0.410698353809358	0.427258706839201	1.00831455198931	0.663186949248854	1.53304922074378	0.999544452458744
565	MPVigG	ulcerative colitis	ulcerative colitis || id:ebi-a-GCST90018933	genus.Turicibacter.id.2162	Weighted mode	14	-0.0343473343583032	0.182333555991186	0.853490418965695	-0.391721104101028	0.323026435384422	0.966235839441592	0.675892591348491	1.38130186566881	0.997685852647051
566	mQrQVS	ulcerative colitis	ulcerative colitis || id:ebi-a-GCST90018933	family.Peptococcaceae.id.2024	MR Egger	11	0.200586654617249	0.217288612988549	0.380020196494613	-0.225299026840306	0.626472336074804	1.22211950995008	0.798277476674473	1.87099866931319	0.814077189210506
567	mQrQVS	ulcerative colitis	ulcerative colitis || id:ebi-a-GCST90018933	family.Peptococcaceae.id.2024	Weighted median	11	-0.0143222899392867	0.11219087820319	0.898418029261315	-0.234216411217538	0.205571831338965	0.985779786153062	0.791190574851402	1.22822720299782	0.999544452458744
568	mQrQVS	ulcerative colitis	ulcerative colitis || id:ebi-a-GCST90018933	family.Peptococcaceae.id.2024	Inverse variance weighted	11	-0.0132183790940753	0.0826600907266575	0.872950027053033	-0.175232156918324	0.148795398730173	0.986868600016132	0.839262157634488	1.16043553833384	0.999544452458744
569	mQrQVS	ulcerative colitis	ulcerative colitis || id:ebi-a-GCST90018933	family.Peptococcaceae.id.2024	Simple mode	11	-0.0407212320977502	0.174332330034273	0.82002022647526	-0.382412598964925	0.300970134769425	0.96009673679924	0.682213514538146	1.35116898796206	0.981976548162769
570	mQrQVS	ulcerative colitis	ulcerative colitis || id:ebi-a-GCST90018933	family.Peptococcaceae.id.2024	Weighted mode	11	-0.0140748952033971	0.154982815180748	0.929432278491516	-0.317841212957664	0.28969142255087	0.9860236930523	0.727718331482492	1.33601516026107	0.999544452458744
571	mqX7lN	ulcerative colitis	ulcerative colitis || id:ebi-a-GCST90018933	order.Actinomycetales.id.420	MR Egger	9	0.179824300691798	0.319744060081247	0.591389417103382	-0.446874057067446	0.806522658451041	1.19700703133746	0.639624459382421	2.2401048178407	0.902917272133239
572	mqX7lN	ulcerative colitis	ulcerative colitis || id:ebi-a-GCST90018933	order.Actinomycetales.id.420	Weighted median	9	0.106713581334533	0.115291829264469	0.354656309590881	-0.119258404023827	0.332685566692893	1.11261553498119	0.88757841729193	1.39470868665154	0.803592350062246
573	mqX7lN	ulcerative colitis	ulcerative colitis || id:ebi-a-GCST90018933	order.Actinomycetales.id.420	Inverse variance weighted	9	0.126708904302239	0.104669947168729	0.226065353344302	-0.0784441921484694	0.331862000752948	1.13508655087353	0.924553655844969	1.3935605249394	0.736719563866654
574	mqX7lN	ulcerative colitis	ulcerative colitis || id:ebi-a-GCST90018933	order.Actinomycetales.id.420	Simple mode	9	0.105972394688818	0.171418329973818	0.553625972735462	-0.230007532059866	0.441952321437502	1.11179118474128	0.794527618051212	1.55574156314444	0.877200305871937
575	mqX7lN	ulcerative colitis	ulcerative colitis || id:ebi-a-GCST90018933	order.Actinomycetales.id.420	Weighted mode	9	0.153788202686739	0.157989654086211	0.358860400172242	-0.155871519322235	0.463447924695714	1.16624385330411	0.855669120257447	1.58954517952033	0.805310935266743
576	Mv3tGS	ulcerative colitis	ulcerative colitis || id:ebi-a-GCST90018933	class.Gammaproteobacteria.id.3303	MR Egger	14	-0.784309195156539	0.5338124224756	0.167485592727789	-1.83058154320872	0.261963152895638	0.456434900342641	0.160320307474323	1.29947865952143	0.736719563866654
577	Mv3tGS	ulcerative colitis	ulcerative colitis || id:ebi-a-GCST90018933	class.Gammaproteobacteria.id.3303	Weighted median	14	-0.106743890412849	0.154137098126065	0.488607298446532	-0.408852602739935	0.195364821914238	0.898755823500078	0.664412157636667	1.21575443945598	0.85177040063298
578	Mv3tGS	ulcerative colitis	ulcerative colitis || id:ebi-a-GCST90018933	class.Gammaproteobacteria.id.3303	Inverse variance weighted	14	-0.127584184562424	0.137065992918301	0.35194510816082	-0.396233530682294	0.141065161557447	0.880219311837455	0.672849546574809	1.15149967905263	0.803592350062246
579	Mv3tGS	ulcerative colitis	ulcerative colitis || id:ebi-a-GCST90018933	class.Gammaproteobacteria.id.3303	Simple mode	14	0.0613759662973818	0.289538776803557	0.835411221403895	-0.50612003623759	0.628871968832354	1.0632986034866	0.602830005714878	1.87549377014802	0.99623994833337
580	Mv3tGS	ulcerative colitis	ulcerative colitis || id:ebi-a-GCST90018933	class.Gammaproteobacteria.id.3303	Weighted mode	14	0.0109249669699523	0.258048757952991	0.966873535427185	-0.494850598617911	0.516700532557815	1.01098486234119	0.609661984835727	1.67648699985525	0.999544452458744
581	MxUejS	ulcerative colitis	ulcerative colitis || id:ebi-a-GCST90018933	family.Victivallaceae.id.2255	MR Egger	19	-0.11500709913019	0.191866790430548	0.556803772941265	-0.491066008374065	0.261051810113684	0.89135981600499	0.611973677280696	1.29829492849906	0.877200305871937
582	MxUejS	ulcerative colitis	ulcerative colitis || id:ebi-a-GCST90018933	family.Victivallaceae.id.2255	Weighted median	19	0.0145393251370789	0.0555524781282202	0.793535507998592	-0.0943435319942327	0.12342218226839	1.01464553524161	0.909970104695149	1.13136196109501	0.971206451204773
583	MxUejS	ulcerative colitis	ulcerative colitis || id:ebi-a-GCST90018933	family.Victivallaceae.id.2255	Inverse variance weighted	19	0.0120952178409822	0.0406957670518788	0.766305645321183	-0.0676684855807002	0.0918589212626646	1.01216866079243	0.934570245739718	1.09621015922614	0.95561756006365
584	MxUejS	ulcerative colitis	ulcerative colitis || id:ebi-a-GCST90018933	family.Victivallaceae.id.2255	Simple mode	19	-0.00442456263462165	0.117260049561219	0.97031597483006	-0.234254259774612	0.225405134505368	0.995585211322157	0.791160629996462	1.25283017812428	0.999544452458744
585	MxUejS	ulcerative colitis	ulcerative colitis || id:ebi-a-GCST90018933	family.Victivallaceae.id.2255	Weighted mode	19	-0.0109169325535183	0.109475754628182	0.921668786168771	-0.225489411624755	0.203655546517719	0.989142440899595	0.798125511255556	1.22587582352762	0.999544452458744
586	N41aEL	ulcerative colitis	ulcerative colitis || id:ebi-a-GCST90018933	genus.unknowngenus.id.1000005472	MR Egger	17	0.244936152663169	0.322317243695033	0.459078907363453	-0.386805644979095	0.876677950305434	1.27753974309061	0.679223092517369	2.40290386642629	0.849062960533687
587	N41aEL	ulcerative colitis	ulcerative colitis || id:ebi-a-GCST90018933	genus.unknowngenus.id.1000005472	Weighted median	17	0.0777272001350056	0.112416966149527	0.489302413646165	-0.142610053518068	0.298064453788079	1.08082776877955	0.867092122502479	1.34724862035825	0.85177040063298
588	N41aEL	ulcerative colitis	ulcerative colitis || id:ebi-a-GCST90018933	genus.unknowngenus.id.1000005472	Inverse variance weighted	17	0.121459177080214	0.0999658556461868	0.224363563861181	-0.0744738999863126	0.31739225414674	1.12914327005914	0.928231700602916	1.37354124351896	0.736719563866654
589	N41aEL	ulcerative colitis	ulcerative colitis || id:ebi-a-GCST90018933	genus.unknowngenus.id.1000005472	Simple mode	17	-0.0229368985479421	0.223517879129507	0.919541498003027	-0.461031941641777	0.415158144545893	0.977324152400714	0.630632533637861	1.51461024910312	0.999544452458744
590	N41aEL	ulcerative colitis	ulcerative colitis || id:ebi-a-GCST90018933	genus.unknowngenus.id.1000005472	Weighted mode	17	0.035969073858674	0.197431687945329	0.857725865596462	-0.35099703451417	0.422935182231518	1.03662378722145	0.703985841512563	1.52643535262656	0.997685852647051
591	n4yhhp	ulcerative colitis	ulcerative colitis || id:ebi-a-GCST90018933	genus.Alloprevotella.id.961	MR Egger	6	-0.327510199753603	0.62001325711825	0.625287150834664	-1.54273618370537	0.887715784198168	0.720715940113044	0.213795317122714	2.42957363764374	0.904923413156813
592	n4yhhp	ulcerative colitis	ulcerative colitis || id:ebi-a-GCST90018933	genus.Alloprevotella.id.961	Weighted median	6	0.0307084096992277	0.0816636178655443	0.70689059248638	-0.129352281317239	0.190769100715695	1.03118477656492	0.878664373974047	1.21017999012516	0.939256391779762
593	n4yhhp	ulcerative colitis	ulcerative colitis || id:ebi-a-GCST90018933	genus.Alloprevotella.id.961	Inverse variance weighted	6	0.0346040026298884	0.0684043584848263	0.61294493947419	-0.0994685400003711	0.168676545260148	1.03520968730758	0.905318430737997	1.18373719158888	0.904923413156813
594	n4yhhp	ulcerative colitis	ulcerative colitis || id:ebi-a-GCST90018933	genus.Alloprevotella.id.961	Simple mode	6	0.088844548112389	0.112403629363601	0.465109566706591	-0.13146656544027	0.309155661665047	1.09291074808161	0.87680859035691	1.36227440790253	0.849062960533687
595	n4yhhp	ulcerative colitis	ulcerative colitis || id:ebi-a-GCST90018933	genus.Alloprevotella.id.961	Weighted mode	6	-0.014860785032478	0.115436091565584	0.902584556401341	-0.241115524501022	0.211393954436067	0.985249091476315	0.785750847670258	1.23539895010367	0.999544452458744
596	N7nvkO	ulcerative colitis	ulcerative colitis || id:ebi-a-GCST90018933	phylum.Verrucomicrobia.id.3982	MR Egger	17	-0.020902088772792	0.24013016138028	0.931787252390665	-0.491557205078141	0.449753027532557	0.979314845793834	0.611673151642078	1.56792490338598	0.999544452458744
597	N7nvkO	ulcerative colitis	ulcerative colitis || id:ebi-a-GCST90018933	phylum.Verrucomicrobia.id.3982	Weighted median	17	-0.0711142465937069	0.107419696289604	0.507956857445501	-0.281656851321331	0.139428358133917	0.93135548185787	0.754532556964617	1.14961644210056	0.861566695506437
598	N7nvkO	ulcerative colitis	ulcerative colitis || id:ebi-a-GCST90018933	phylum.Verrucomicrobia.id.3982	Inverse variance weighted	17	-0.0740495726786885	0.0787049475282787	0.346781585211386	-0.228311269834115	0.0802121244767378	0.928625658238865	0.795876488932964	1.08351688375129	0.803592350062246
599	N7nvkO	ulcerative colitis	ulcerative colitis || id:ebi-a-GCST90018933	phylum.Verrucomicrobia.id.3982	Simple mode	17	-0.257418909818315	0.22102056770804	0.261219465043516	-0.690619222526074	0.175781402889444	0.773044310075485	0.501265578007	1.1921774236246	0.771975143567205
600	N7nvkO	ulcerative colitis	ulcerative colitis || id:ebi-a-GCST90018933	phylum.Verrucomicrobia.id.3982	Weighted mode	17	-0.113204009349059	0.183428177497086	0.54581430663978	-0.472723237243347	0.24631521854523	0.892968467616352	0.623302554241253	1.27930276994896	0.875817585101442
601	n9LkmC	ulcerative colitis	ulcerative colitis || id:ebi-a-GCST90018933	phylum.Actinobacteria.id.400	MR Egger	72	-0.258998076231283	0.260818476809013	0.324120281533895	-0.770202290776948	0.252206138314382	0.771824507854118	0.462919414510872	1.2868612813608	0.791543743097822
602	n9LkmC	ulcerative colitis	ulcerative colitis || id:ebi-a-GCST90018933	phylum.Actinobacteria.id.400	Weighted median	72	-0.345535866856008	0.0589925605306478	4.70513231766185e-09	-0.461161285496078	-0.229910448215939	0.707840943319367	0.630550970470274	0.79460475759092	6.20489324391656e-07
603	n9LkmC	ulcerative colitis	ulcerative colitis || id:ebi-a-GCST90018933	phylum.Actinobacteria.id.400	Inverse variance weighted	72	-0.355232337917349	0.0466649554633087	2.69050969756257e-14	-0.446695650625434	-0.263769025209264	0.701010552954601	0.639738582686307	0.768150942671343	5.67697546185702e-12
604	n9LkmC	ulcerative colitis	ulcerative colitis || id:ebi-a-GCST90018933	phylum.Actinobacteria.id.400	Simple mode	72	-0.20522219454533	0.130278500271029	0.11964272288945	-0.460568055076546	0.0501236659858872	0.81446632632959	0.630925143461449	1.05140111089161	0.736719563866654
605	n9LkmC	ulcerative colitis	ulcerative colitis || id:ebi-a-GCST90018933	phylum.Actinobacteria.id.400	Weighted mode	72	-0.16622241370623	0.115399379252992	0.154146778966226	-0.392405197042095	0.0599603696296341	0.846857860446333	0.675430376114946	1.06179446640358	0.736719563866654
606	NKkGFs	ulcerative colitis	ulcerative colitis || id:ebi-a-GCST90018933	genus.Collinsella.id.815	MR Egger	10	-0.424773993283016	0.477957806241702	0.400082288951068	-1.36157129351675	0.51202330695072	0.653917558190871	0.25625780421586	1.66866400115609	0.816754206428627
607	NKkGFs	ulcerative colitis	ulcerative colitis || id:ebi-a-GCST90018933	genus.Collinsella.id.815	Weighted median	10	0.0754542509105604	0.158507498271075	0.634053335587222	-0.235220445700746	0.386128947521867	1.07837389196589	0.7903965908918	1.47127437576823	0.910103767407509
608	NKkGFs	ulcerative colitis	ulcerative colitis || id:ebi-a-GCST90018933	genus.Collinsella.id.815	Inverse variance weighted	10	0.201211113937178	0.115216889775434	0.0807469896873962	-0.024613990022673	0.427036217897029	1.22288291220016	0.975686464057106	1.53270817218553	0.701504997801296
609	NKkGFs	ulcerative colitis	ulcerative colitis || id:ebi-a-GCST90018933	genus.Collinsella.id.815	Simple mode	10	0.00685252922159407	0.269884523665837	0.980297476061246	-0.522121137163446	0.535826195606634	1.00687606152118	0.593260824836554	1.70885951140242	0.999544452458744
610	NKkGFs	ulcerative colitis	ulcerative colitis || id:ebi-a-GCST90018933	genus.Collinsella.id.815	Weighted mode	10	0.00685252922159407	0.254279541477439	0.979088659820547	-0.491535372074187	0.505240430517375	1.00687606152118	0.611686506450204	1.6573839582432	0.999544452458744
611	NmhNdK	ulcerative colitis	ulcerative colitis || id:ebi-a-GCST90018933	class.Bacilli.id.1673	MR Egger	23	-0.354618911497703	0.261226443286524	0.189028001980993	-0.866622740339289	0.157384917343884	0.701440703267529	0.420368849362829	1.17044605219017	0.736719563866654
612	NmhNdK	ulcerative colitis	ulcerative colitis || id:ebi-a-GCST90018933	class.Bacilli.id.1673	Weighted median	23	-0.00267786528970402	0.115737347750794	0.981540645348583	-0.22952306688126	0.224167336301852	0.997325716993214	0.79491263227106	1.25128038654298	0.999544452458744
613	NmhNdK	ulcerative colitis	ulcerative colitis || id:ebi-a-GCST90018933	class.Bacilli.id.1673	Inverse variance weighted	23	0.0020095336406398	0.0893587416974181	0.982058378386979	-0.1731336000863	0.177152667367579	1.00201155410654	0.841025246293081	1.19381333555487	0.999544452458744
614	NmhNdK	ulcerative colitis	ulcerative colitis || id:ebi-a-GCST90018933	class.Bacilli.id.1673	Simple mode	23	0.356757165282531	0.280073789120798	0.216028829748831	-0.192187461394233	0.905701791959295	1.42868889246295	0.825152169815913	2.47366731387543	0.736719563866654
615	NmhNdK	ulcerative colitis	ulcerative colitis || id:ebi-a-GCST90018933	class.Bacilli.id.1673	Weighted mode	23	-0.365207190232898	0.282476087628018	0.2094664285487	-0.918860321983813	0.188445941518017	0.694052835011342	0.398973483384431	1.20737181253505	0.736719563866654
616	NQJqxG	ulcerative colitis	ulcerative colitis || id:ebi-a-GCST90018933	phylum.Euryarchaeota.id.55	MR Egger	19	0.333554299330644	0.193295539074276	0.102545221432204	-0.0453049572549362	0.712413555916225	1.39592084205103	0.955705987914166	2.03890633930765	0.736719563866654
617	NQJqxG	ulcerative colitis	ulcerative colitis || id:ebi-a-GCST90018933	phylum.Euryarchaeota.id.55	Weighted median	19	0.135351890243527	0.0583999561591012	0.0204672031865531	0.0208879761716885	0.249815804315365	1.14493960654953	1.02110765684134	1.28378892652793	0.489036312974033
618	NQJqxG	ulcerative colitis	ulcerative colitis || id:ebi-a-GCST90018933	phylum.Euryarchaeota.id.55	Inverse variance weighted	19	0.144855782988799	0.0433934284971091	0.000843241505400138	0.0598046631344653	0.229906902843133	1.15587286171776	1.06162915097931	1.25848284330095	0.0593079858798097
619	NQJqxG	ulcerative colitis	ulcerative colitis || id:ebi-a-GCST90018933	phylum.Euryarchaeota.id.55	Simple mode	19	0.145447716237141	0.103063793394913	0.175225284017175	-0.0565573188168887	0.347452751291171	1.15655726383567	0.945012315954827	1.4154574304987	0.736719563866654
620	NQJqxG	ulcerative colitis	ulcerative colitis || id:ebi-a-GCST90018933	phylum.Euryarchaeota.id.55	Weighted mode	19	0.124453706183014	0.105783842104755	0.254723821971174	-0.0828826243423064	0.331790036708335	1.13252959012908	0.920459180381446	1.39346024229603	0.768063872878021
621	NX1I3G	ulcerative colitis	ulcerative colitis || id:ebi-a-GCST90018933	family.Erysipelotrichaceae.id.2149	MR Egger	15	0.344962986193067	0.450451229454583	0.457465511069061	-0.537921423537916	1.22784739592405	1.4119376575126	0.583960798923488	3.41387290444365	0.849062960533687
622	NX1I3G	ulcerative colitis	ulcerative colitis || id:ebi-a-GCST90018933	family.Erysipelotrichaceae.id.2149	Weighted median	15	-0.0497584243784647	0.13575085179604	0.713960482457832	-0.315830093898703	0.216313245141774	0.95145924609869	0.729183332340286	1.24149120918774	0.940359936320865
623	NX1I3G	ulcerative colitis	ulcerative colitis || id:ebi-a-GCST90018933	family.Erysipelotrichaceae.id.2149	Inverse variance weighted	15	0.0074603303073269	0.101843292455876	0.941604763564495	-0.19215252290619	0.207073183520843	1.00748822790342	0.825180999888768	1.2300725895298	0.999544452458744
624	NX1I3G	ulcerative colitis	ulcerative colitis || id:ebi-a-GCST90018933	family.Erysipelotrichaceae.id.2149	Simple mode	15	-0.0427018767251903	0.216970943450253	0.84680534879684	-0.467964925887686	0.382561172437305	0.958197008320224	0.626275489329193	1.46603455252137	0.996463880141378
625	NX1I3G	ulcerative colitis	ulcerative colitis || id:ebi-a-GCST90018933	family.Erysipelotrichaceae.id.2149	Weighted mode	15	-0.0383636633393587	0.207985610761175	0.856302942655565	-0.446015460431262	0.369288133752544	0.962362901140441	0.640173874620954	1.44670438799118	0.997685852647051
626	odn6wc	ulcerative colitis	ulcerative colitis || id:ebi-a-GCST90018933	genus.RuminococcaceaeUCG009.id.11366	MR Egger	11	0.0513733716464551	0.311134196110604	0.872501563357399	-0.558449652730329	0.661196396023239	1.05271587417387	0.572095323088644	1.93710849750459	0.999544452458744
627	odn6wc	ulcerative colitis	ulcerative colitis || id:ebi-a-GCST90018933	genus.RuminococcaceaeUCG009.id.11366	Weighted median	11	-8.89800931365334e-05	0.103310867710663	0.999312794139396	-0.202578280806037	0.202400320619764	0.999911023865475	0.816622554224189	1.22433803778241	0.999624515410419
628	odn6wc	ulcerative colitis	ulcerative colitis || id:ebi-a-GCST90018933	genus.RuminococcaceaeUCG009.id.11366	Inverse variance weighted	11	-0.00697622409415338	0.075844609884979	0.926713543601118	-0.155631659468712	0.141679211280405	0.993048053269571	0.855874385543763	1.15220697424653	0.999544452458744
629	odn6wc	ulcerative colitis	ulcerative colitis || id:ebi-a-GCST90018933	genus.RuminococcaceaeUCG009.id.11366	Simple mode	11	0.00714648473955148	0.171105412628715	0.967506953055224	-0.32822012401273	0.342513093491833	1.00717208180162	0.720204467957945	1.40848279549947	0.999544452458744
630	odn6wc	ulcerative colitis	ulcerative colitis || id:ebi-a-GCST90018933	genus.RuminococcaceaeUCG009.id.11366	Weighted mode	11	0.0136270398420743	0.166754532251027	0.936482540169265	-0.313211843369938	0.340465923054087	1.01372031113851	0.731095018530353	1.40560234055553	0.999544452458744
631	OEQrLI	ulcerative colitis	ulcerative colitis || id:ebi-a-GCST90018933	genus..Eubacteriumventriosumgroup.id.11341	MR Egger	20	-0.122724707757284	0.405346247152534	0.765539881636591	-0.917203352176252	0.671753936661683	0.884507126998037	0.399635118403663	1.95766793678048	0.95561756006365
632	OEQrLI	ulcerative colitis	ulcerative colitis || id:ebi-a-GCST90018933	genus..Eubacteriumventriosumgroup.id.11341	Weighted median	20	0.0137988312561436	0.120970560330284	0.909184141988182	-0.223303466991213	0.2509011295035	1.01389447454369	0.799872077687061	1.28518301136699	0.999544452458744
633	OEQrLI	ulcerative colitis	ulcerative colitis || id:ebi-a-GCST90018933	genus..Eubacteriumventriosumgroup.id.11341	Inverse variance weighted	20	-0.0578847271226966	0.0935250640779483	0.535967692425481	-0.241193852715475	0.125424398470082	0.943758730951181	0.785689303619705	1.13362946159911	0.871705173948509
634	OEQrLI	ulcerative colitis	ulcerative colitis || id:ebi-a-GCST90018933	genus..Eubacteriumventriosumgroup.id.11341	Simple mode	20	0.0248703247297284	0.23792212219978	0.91784326590078	-0.44145703478184	0.491197684241297	1.02518217112937	0.643098720913623	1.63427239057236	0.999544452458744
635	OEQrLI	ulcerative colitis	ulcerative colitis || id:ebi-a-GCST90018933	genus..Eubacteriumventriosumgroup.id.11341	Weighted mode	20	0.0467715201010988	0.229645453943698	0.840778154441356	-0.403333569628548	0.496876609830746	1.04788256162449	0.668089207881809	1.64357970462975	0.996463880141378
636	oFAK58	ulcerative colitis	ulcerative colitis || id:ebi-a-GCST90018933	genus..Eubacteriumbrachygroup.id.11296	MR Egger	19	-0.479944835141255	0.186697364833136	0.019844887324738	-0.845871670214202	-0.114018000068308	0.61881752784609	0.429183088999655	0.8922418953228	0.489036312974033
637	oFAK58	ulcerative colitis	ulcerative colitis || id:ebi-a-GCST90018933	genus..Eubacteriumbrachygroup.id.11296	Weighted median	19	-0.217221201597646	0.0604920455615944	0.00032953147550978	-0.335785610898371	-0.0986567922969211	0.804751937201017	0.714776329645889	0.906053619248462	0.0248325504759156
638	oFAK58	ulcerative colitis	ulcerative colitis || id:ebi-a-GCST90018933	genus..Eubacteriumbrachygroup.id.11296	Inverse variance weighted	19	-0.161070042345996	0.0439799895184779	0.00024991369449395	-0.247270821802212	-0.0748692628897789	0.851232446701504	0.780929172244554	0.927864784759912	0.0202814575147013
639	oFAK58	ulcerative colitis	ulcerative colitis || id:ebi-a-GCST90018933	genus..Eubacteriumbrachygroup.id.11296	Simple mode	19	-0.228604886123372	0.11113361235023	0.0544721145018452	-0.446426766329823	-0.0107830059169206	0.795642840934685	0.639910621472715	0.989274922291016	0.65631540902274
640	oFAK58	ulcerative colitis	ulcerative colitis || id:ebi-a-GCST90018933	genus..Eubacteriumbrachygroup.id.11296	Weighted mode	19	-0.226838201726899	0.115058705517557	0.0642376000387126	-0.452353264541311	-0.00132313891248759	0.797049733128242	0.636129408063708	0.998677736049862	0.695488007106942
641	oQjHiM	ulcerative colitis	ulcerative colitis || id:ebi-a-GCST90018933	genus.Eisenbergiella.id.11304	MR Egger	16	0.495935753792965	0.467614476087283	0.306842095637153	-0.420588619338109	1.41246012692404	1.64203405996965	0.656660183152942	4.10604437923172	0.7770042328821
642	oQjHiM	ulcerative colitis	ulcerative colitis || id:ebi-a-GCST90018933	genus.Eisenbergiella.id.11304	Weighted median	16	-0.0477118588749806	0.0762933587412422	0.531725829267863	-0.197246842007815	0.101823124257854	0.953408463690121	0.820987953983847	1.10718761977577	0.871705173948509
643	oQjHiM	ulcerative colitis	ulcerative colitis || id:ebi-a-GCST90018933	genus.Eisenbergiella.id.11304	Inverse variance weighted	16	0.046608929068826	0.0563826720169737	0.408433525588994	-0.0639011080844424	0.157118966222094	1.04771219916718	0.938097765228749	1.17013481213875	0.820211790723469
644	oQjHiM	ulcerative colitis	ulcerative colitis || id:ebi-a-GCST90018933	genus.Eisenbergiella.id.11304	Simple mode	16	-0.106425081321025	0.154299828673928	0.500896776241337	-0.408852745521925	0.196002582879874	0.899042400707221	0.664412062770585	1.21653004748123	0.860085384899491
645	oQjHiM	ulcerative colitis	ulcerative colitis || id:ebi-a-GCST90018933	genus.Eisenbergiella.id.11304	Weighted mode	16	-0.10390396924204	0.151956945132635	0.504545597126663	-0.401739581702005	0.193931643217924	0.901311846925249	0.669154983203865	1.21401329407766	0.860880360175919
646	otyAVJ	ulcerative colitis	ulcerative colitis || id:ebi-a-GCST90018933	genus.Intestinimonas.id.2062	MR Egger	17	-0.19424950700798	0.185812892037099	0.312391394023732	-0.558442775400694	0.169943761384735	0.823452421485047	0.572099257590293	1.18523819329126	0.78582237546416
647	otyAVJ	ulcerative colitis	ulcerative colitis || id:ebi-a-GCST90018933	genus.Intestinimonas.id.2062	Weighted median	17	-0.0535723379321426	0.101951552936978	0.599257488643314	-0.253397381688619	0.146252705824334	0.947837373928195	0.776159389004458	1.15748865521994	0.904923413156813
648	otyAVJ	ulcerative colitis	ulcerative colitis || id:ebi-a-GCST90018933	genus.Intestinimonas.id.2062	Inverse variance weighted	17	0.00764493084788229	0.0732954932670652	0.916928994538981	-0.136014235955566	0.15130409765133	1.00767422794222	0.872830206828233	1.16335037641378	0.999544452458744
649	otyAVJ	ulcerative colitis	ulcerative colitis || id:ebi-a-GCST90018933	genus.Intestinimonas.id.2062	Simple mode	17	-0.133155748396731	0.183524617202633	0.47859535418772	-0.492863998113892	0.226552501320431	0.875328750442055	0.610874343479506	1.25426845885557	0.85095660778747
650	otyAVJ	ulcerative colitis	ulcerative colitis || id:ebi-a-GCST90018933	genus.Intestinimonas.id.2062	Weighted mode	17	-0.127136098043284	0.168388290109168	0.461208643598592	-0.457177146657253	0.202904950570686	0.880613814624065	0.633068184216389	1.22495603134224	0.849062960533687
651	oXiI8s	ulcerative colitis	ulcerative colitis || id:ebi-a-GCST90018933	genus.Coprobacter.id.949	MR Egger	13	0.240247203238156	0.260346836589686	0.375910604445854	-0.270032596477629	0.750527002953941	1.27156344607373	0.763354611259796	2.11811597590602	0.814077189210506
652	oXiI8s	ulcerative colitis	ulcerative colitis || id:ebi-a-GCST90018933	genus.Coprobacter.id.949	Weighted median	13	0.0458450274940676	0.0936931620179496	0.624622043059506	-0.137793570061114	0.229483625049249	1.04691215578444	0.87127853115698	1.25795026818095	0.904923413156813
653	oXiI8s	ulcerative colitis	ulcerative colitis || id:ebi-a-GCST90018933	genus.Coprobacter.id.949	Inverse variance weighted	13	-0.0322332841382431	0.0702087631322677	0.646157846409479	-0.169842459877488	0.105375891601002	0.96828067120755	0.843797738124912	1.11112819562376	0.92496136765536
654	oXiI8s	ulcerative colitis	ulcerative colitis || id:ebi-a-GCST90018933	genus.Coprobacter.id.949	Simple mode	13	0.0827099788132125	0.137738441516069	0.559353005852136	-0.187257366558282	0.352677324184707	1.08622673409477	0.829230292773484	1.42287194298689	0.879202409614395
655	oXiI8s	ulcerative colitis	ulcerative colitis || id:ebi-a-GCST90018933	genus.Coprobacter.id.949	Weighted mode	13	0.0998816998920705	0.132011679996509	0.46387826556883	-0.158861192901086	0.358624592685227	1.10504018396984	0.853114769137	1.4313593579248	0.849062960533687
656	oY6Ba2	ulcerative colitis	ulcerative colitis || id:ebi-a-GCST90018933	genus.Victivallis.id.2256	MR Egger	16	0.0853352656273032	0.2913257434913	0.773879732064097	-0.485663191615645	0.656333722870251	1.08908213730311	0.615289006914619	1.92771183697958	0.957143162166029
657	oY6Ba2	ulcerative colitis	ulcerative colitis || id:ebi-a-GCST90018933	genus.Victivallis.id.2256	Weighted median	16	-0.053429123569781	0.0568840270274235	0.347595173627956	-0.164921816543531	0.0580635694039691	0.947973127574029	0.847959997939927	1.05978236330218	0.803592350062246
658	oY6Ba2	ulcerative colitis	ulcerative colitis || id:ebi-a-GCST90018933	genus.Victivallis.id.2256	Inverse variance weighted	16	-0.0463740332796267	0.0425293414767414	0.275536574640246	-0.12973154257404	0.0369834760147864	0.954684811510699	0.878331193804426	1.03767587415569	0.773509232868179
659	oY6Ba2	ulcerative colitis	ulcerative colitis || id:ebi-a-GCST90018933	genus.Victivallis.id.2256	Simple mode	16	-0.087813849499065	0.104982164786571	0.416020812770319	-0.293578892480744	0.117951193482614	0.915931361936726	0.745590399067552	1.12518919346124	0.832698542944485
660	oY6Ba2	ulcerative colitis	ulcerative colitis || id:ebi-a-GCST90018933	genus.Victivallis.id.2256	Weighted mode	16	-0.0843429577449112	0.111673047329209	0.461784292996309	-0.303222130510161	0.134536215020338	0.919115984090511	0.738435049197017	1.14400608845597	0.849062960533687
661	PBpNxH	ulcerative colitis	ulcerative colitis || id:ebi-a-GCST90018933	genus.RuminococcaceaeUCG011.id.11368	MR Egger	20	-0.0735525422797012	0.246714481610231	0.769019271885208	-0.557112926235755	0.410007841676352	0.929087328142773	0.57286056941301	1.50682960113658	0.955875158612537
662	PBpNxH	ulcerative colitis	ulcerative colitis || id:ebi-a-GCST90018933	genus.RuminococcaceaeUCG011.id.11368	Weighted median	20	-0.102165534408798	0.0546257028499704	0.0614445010394001	-0.20923191199474	0.00490084317714361	0.902880081577477	0.811207085173809	1.00491287195142	0.675249464547574
663	PBpNxH	ulcerative colitis	ulcerative colitis || id:ebi-a-GCST90018933	genus.RuminococcaceaeUCG011.id.11368	Inverse variance weighted	20	-0.0864174695433394	0.039088735618722	0.0270495253076579	-0.163031391356034	-0.00980354773064436	0.917211243523884	0.849564519013708	0.990244350391776	0.570414950968964
664	PBpNxH	ulcerative colitis	ulcerative colitis || id:ebi-a-GCST90018933	genus.RuminococcaceaeUCG011.id.11368	Simple mode	20	-0.075443882654225	0.0945194624062887	0.434627624578249	-0.260702028970551	0.109814263662101	0.927331768471369	0.770510475212422	1.11607075631147	0.841343383357895
665	PBpNxH	ulcerative colitis	ulcerative colitis || id:ebi-a-GCST90018933	genus.RuminococcaceaeUCG011.id.11368	Weighted mode	20	-0.0924835739302911	0.0937011401197462	0.336043115817346	-0.276137808564993	0.0911706607044114	0.91166418590094	0.758708367045208	1.09545594058923	0.798599339241443
666	Phb6i2	ulcerative colitis	ulcerative colitis || id:ebi-a-GCST90018933	genus.unknowngenus.id.1868	MR Egger	21	0.25469095002112	0.24958874027386	0.320337003381745	-0.234502980915645	0.743884880957885	1.29006286535708	0.790963876091271	2.10409381120874	0.787775148176552
667	Phb6i2	ulcerative colitis	ulcerative colitis || id:ebi-a-GCST90018933	genus.unknowngenus.id.1868	Weighted median	21	0.0850680381234454	0.0882720095852944	0.335194635830656	-0.0879451006637316	0.258081176910622	1.08879114348457	0.915811152767686	1.29444389331559	0.798599339241443
668	Phb6i2	ulcerative colitis	ulcerative colitis || id:ebi-a-GCST90018933	genus.unknowngenus.id.1868	Inverse variance weighted	21	0.0591318484008648	0.0685951016688447	0.38866448823183	-0.075314550870071	0.1935782476718	1.06091511147999	0.927451709699428	1.21358434298576	0.814077189210506
669	Phb6i2	ulcerative colitis	ulcerative colitis || id:ebi-a-GCST90018933	genus.unknowngenus.id.1868	Simple mode	21	0.02217828476478	0.179825378716274	0.903074946031563	-0.330279457519117	0.374636027048677	1.02242605121031	0.718722852859048	1.45446193346313	0.999544452458744
670	Phb6i2	ulcerative colitis	ulcerative colitis || id:ebi-a-GCST90018933	genus.unknowngenus.id.1868	Weighted mode	21	-0.00401979160564458	0.164664263457435	0.980765870840847	-0.326761747982218	0.318722164770929	0.995988276941718	0.721255563150806	1.3753691458154	0.999544452458744
671	PJoltJ	ulcerative colitis	ulcerative colitis || id:ebi-a-GCST90018933	genus.Phascolarctobacterium.id.2168	MR Egger	13	-0.437431486393668	0.399183403432588	0.296571223756871	-1.21983095712154	0.344967984334205	0.645692763652269	0.295280077699651	1.41194471459392	0.7770042328821
672	PJoltJ	ulcerative colitis	ulcerative colitis || id:ebi-a-GCST90018933	genus.Phascolarctobacterium.id.2168	Weighted median	13	-0.205907900138441	0.114590793364378	0.0723519074325252	-0.430505855132622	0.0186900548557397	0.813908033648307	0.650180114574097	1.01886580716359	0.695488007106942
673	PJoltJ	ulcerative colitis	ulcerative colitis || id:ebi-a-GCST90018933	genus.Phascolarctobacterium.id.2168	Inverse variance weighted	13	-0.133884663638751	0.0873887123590365	0.125507875006709	-0.305166539862463	0.0373972125849601	0.8746909424563	0.737000624187923	1.03810528743868	0.736719563866654
674	PJoltJ	ulcerative colitis	ulcerative colitis || id:ebi-a-GCST90018933	genus.Phascolarctobacterium.id.2168	Simple mode	13	-0.281751111495347	0.181604201007552	0.146754347901996	-0.637695345470149	0.074193122479455	0.754461437946395	0.528509052332121	1.07701478117813	0.736719563866654
675	PJoltJ	ulcerative colitis	ulcerative colitis || id:ebi-a-GCST90018933	genus.Phascolarctobacterium.id.2168	Weighted mode	13	-0.281751111495347	0.173915067980539	0.13118584720349	-0.622624644737203	0.0591224217465093	0.754461437946395	0.536534375822703	1.06090511064707	0.736719563866654
676	pkcLoi	ulcerative colitis	ulcerative colitis || id:ebi-a-GCST90018933	class.Betaproteobacteria.id.2867	MR Egger	19	0.273279877172022	0.405857179965093	0.509782314437321	-0.522200195559561	1.0687599499036	1.31426802697409	0.593213924441224	2.91176652394564	0.861891573287458
677	pkcLoi	ulcerative colitis	ulcerative colitis || id:ebi-a-GCST90018933	class.Betaproteobacteria.id.2867	Weighted median	19	0.152679127696031	0.141051266977192	0.279058340102591	-0.123781355579264	0.429139610971327	1.16495111841582	0.883573008073045	1.53593545286989	0.773509232868179
678	pkcLoi	ulcerative colitis	ulcerative colitis || id:ebi-a-GCST90018933	class.Betaproteobacteria.id.2867	Inverse variance weighted	19	0.0462147435707443	0.101459557417979	0.648750168966622	-0.152645988968495	0.245075476109983	1.04729928759932	0.858433562977767	1.27771774673081	0.925087671438907
679	pkcLoi	ulcerative colitis	ulcerative colitis || id:ebi-a-GCST90018933	class.Betaproteobacteria.id.2867	Simple mode	19	-0.314069258285746	0.295404519983674	0.301754839648233	-0.893062117453748	0.264923600882255	0.730468435415833	0.40940019991056	1.30333139860563	0.7770042328821
680	pkcLoi	ulcerative colitis	ulcerative colitis || id:ebi-a-GCST90018933	class.Betaproteobacteria.id.2867	Weighted mode	19	-0.33512072766728	0.281348295780975	0.2490753317544	-0.88656338739799	0.21632193206343	0.715251730466955	0.412069445252728	1.24150199397146	0.768063872878021
681	pLoBA7	ulcerative colitis	ulcerative colitis || id:ebi-a-GCST90018933	phylum.Lentisphaerae.id.2238	MR Egger	9	-0.32429866590409	0.2712628466187	0.270810344419078	-0.855973845276742	0.207376513468562	0.723034264446546	0.424869232653807	1.2304457639787	0.773509232868179
682	pLoBA7	ulcerative colitis	ulcerative colitis || id:ebi-a-GCST90018933	phylum.Lentisphaerae.id.2238	Weighted median	9	-0.065235287894071	0.0933621855617542	0.484718586061672	-0.248225171595109	0.117754595806967	0.93684700868352	0.780184248166364	1.12496800562437	0.85177040063298
683	pLoBA7	ulcerative colitis	ulcerative colitis || id:ebi-a-GCST90018933	phylum.Lentisphaerae.id.2238	Inverse variance weighted	9	-0.049371149668996	0.0743921751582493	0.506907612979095	-0.195179812979164	0.0964375136411726	0.951827793561744	0.822686715006232	1.10124076646814	0.861222610180898
684	pLoBA7	ulcerative colitis	ulcerative colitis || id:ebi-a-GCST90018933	phylum.Lentisphaerae.id.2238	Simple mode	9	-0.164023767253106	0.164380761947854	0.347583196445114	-0.4862100606709	0.158162526164688	0.848721849853469	0.614952616385868	1.17135655532638	0.803592350062246
685	pLoBA7	ulcerative colitis	ulcerative colitis || id:ebi-a-GCST90018933	phylum.Lentisphaerae.id.2238	Weighted mode	9	-0.175056982886401	0.152845118544673	0.285180351054574	-0.474633415233961	0.124519449461158	0.839409187448007	0.622113071843876	1.13260404878448	0.773509232868179
686	pxHQRS	ulcerative colitis	ulcerative colitis || id:ebi-a-GCST90018933	order.Gastranaerophilales.id.1591	MR Egger	11	0.522833869488705	0.288491427520454	0.103356961554889	-0.0426093284513847	1.08827706742879	1.68680105694658	0.958285691903003	2.96915401091482	0.736719563866654
687	pxHQRS	ulcerative colitis	ulcerative colitis || id:ebi-a-GCST90018933	order.Gastranaerophilales.id.1591	Weighted median	11	-0.0148852384346797	0.110944159732568	0.893269142016082	-0.232335791510512	0.202565314641153	0.985224999078584	0.792679903429872	1.22454006290481	0.999544452458744
688	pxHQRS	ulcerative colitis	ulcerative colitis || id:ebi-a-GCST90018933	order.Gastranaerophilales.id.1591	Inverse variance weighted	11	0.176229052026536	0.0990106366861792	0.0750922949939181	-0.0178317958783753	0.370289899931447	1.19271122028744	0.982326249786779	1.44815437366998	0.695488007106942
689	pxHQRS	ulcerative colitis	ulcerative colitis || id:ebi-a-GCST90018933	order.Gastranaerophilales.id.1591	Simple mode	11	-0.0788807159206418	0.192021844797939	0.689890321223626	-0.455243531724603	0.297482099883319	0.924150154270965	0.634293478552721	1.34646427326946	0.937174939673215
690	pxHQRS	ulcerative colitis	ulcerative colitis || id:ebi-a-GCST90018933	order.Gastranaerophilales.id.1591	Weighted mode	11	-0.0877209385076641	0.175432423037602	0.627875299850705	-0.431568487661364	0.256126610646036	0.916016465981108	0.649489578992574	1.29191628794111	0.904923413156813
691	q3addJ	ulcerative colitis	ulcerative colitis || id:ebi-a-GCST90018933	genus.Coprococcus2.id.11302	MR Egger	13	-0.454970827127855	0.573682926051726	0.444506522725816	-1.57938936218924	0.669447707933528	0.634466476887658	0.206100912797587	1.95315830886	0.847304008319691
692	q3addJ	ulcerative colitis	ulcerative colitis || id:ebi-a-GCST90018933	genus.Coprococcus2.id.11302	Weighted median	13	-0.0266638535568532	0.115406540319716	0.817281529307917	-0.252860672583496	0.199532965469789	0.973688488441934	0.776576072624508	1.22083245408303	0.981976548162769
693	q3addJ	ulcerative colitis	ulcerative colitis || id:ebi-a-GCST90018933	genus.Coprococcus2.id.11302	Inverse variance weighted	13	-0.00415218175708169	0.0883935072959628	0.962534083578836	-0.177403456057169	0.169099092543005	0.995856426630938	0.837441845370738	1.18423748221359	0.999544452458744
694	q3addJ	ulcerative colitis	ulcerative colitis || id:ebi-a-GCST90018933	genus.Coprococcus2.id.11302	Simple mode	13	-0.0473507892102794	0.191529103078119	0.80891318541585	-0.422747831243392	0.328046252822833	0.953752772720461	0.655243844305874	1.38825318143292	0.980923460475542
695	q3addJ	ulcerative colitis	ulcerative colitis || id:ebi-a-GCST90018933	genus.Coprococcus2.id.11302	Weighted mode	13	-0.0549888389400942	0.185640479022697	0.772132395882483	-0.41884417782458	0.308866499944391	0.946495711789872	0.657806688151431	1.3618805472382	0.956344702332781
696	Q7diQK	ulcerative colitis	ulcerative colitis || id:ebi-a-GCST90018933	family.Pasteurellaceae.id.3689	MR Egger	17	-0.0214110900406827	0.167794939881442	0.900158338418426	-0.350289172208309	0.307466992126944	0.978816500135706	0.704484342968009	1.35997591784864	0.999544452458744
697	Q7diQK	ulcerative colitis	ulcerative colitis || id:ebi-a-GCST90018933	family.Pasteurellaceae.id.3689	Weighted median	17	-0.16418815570382	0.0900650820561755	0.0683042130218446	-0.340715716533924	0.0123394051262836	0.8485823412506	0.711261079232997	1.01241584968894	0.695488007106942
698	Q7diQK	ulcerative colitis	ulcerative colitis || id:ebi-a-GCST90018933	family.Pasteurellaceae.id.3689	Inverse variance weighted	17	-0.0405583978999923	0.0733049085244915	0.580069283247373	-0.184236018607996	0.103119222808011	0.960253086110309	0.83173947466589	1.10862357441286	0.894445915222182
699	Q7diQK	ulcerative colitis	ulcerative colitis || id:ebi-a-GCST90018933	family.Pasteurellaceae.id.3689	Simple mode	17	-0.21171479167942	0.156763042628964	0.195636465718343	-0.518970355232189	0.095540771873349	0.809195453934555	0.595133008195892	1.10025368052316	0.736719563866654
700	Q7diQK	ulcerative colitis	ulcerative colitis || id:ebi-a-GCST90018933	family.Pasteurellaceae.id.3689	Weighted mode	17	-0.21171479167942	0.15990467749403	0.204105792315168	-0.52512795956772	0.101698376208879	0.809195453934555	0.591479674040862	1.10704950889507	0.736719563866654
701	qNQE5B	ulcerative colitis	ulcerative colitis || id:ebi-a-GCST90018933	genus.Flavonifractor.id.2059	MR Egger	8	1.28544202564604	0.505114082545111	0.0437932780676489	0.295418423857625	2.27546562743446	3.61626608633747	1.34368847239125	9.73244965324577	0.65631540902274
702	qNQE5B	ulcerative colitis	ulcerative colitis || id:ebi-a-GCST90018933	genus.Flavonifractor.id.2059	Weighted median	8	-0.106767853539473	0.152926862620712	0.485075359370565	-0.406504504276069	0.192968797197122	0.89873428675852	0.665974095878127	1.21284494876683	0.85177040063298
703	qNQE5B	ulcerative colitis	ulcerative colitis || id:ebi-a-GCST90018933	genus.Flavonifractor.id.2059	Inverse variance weighted	8	-0.0481902519980417	0.12716329214368	0.704714935052601	-0.297430304599654	0.20104980060357	0.952952468718749	0.742724345887585	1.22268566079105	0.939256391779762
704	qNQE5B	ulcerative colitis	ulcerative colitis || id:ebi-a-GCST90018933	genus.Flavonifractor.id.2059	Simple mode	8	-0.31643371491932	0.23029920122216	0.211817617019439	-0.767820149314754	0.134952719476115	0.72874331476829	0.464023468526167	1.1444826713318	0.736719563866654
705	qNQE5B	ulcerative colitis	ulcerative colitis || id:ebi-a-GCST90018933	genus.Flavonifractor.id.2059	Weighted mode	8	-0.289759202843026	0.25252199400135	0.28889144996752	-0.784702311085673	0.205183905399621	0.748443769013431	0.456255503776838	1.22775083421025	0.7770042328821
706	qTwhAy	ulcerative colitis	ulcerative colitis || id:ebi-a-GCST90018933	genus.Allisonella.id.2174	MR Egger	19	-0.766272006462983	0.315406690279809	0.0264958588021261	-1.38446911941141	-0.148074893514557	0.464742399502355	0.250456727119015	0.862366526863428	0.570414950968964
707	qTwhAy	ulcerative colitis	ulcerative colitis || id:ebi-a-GCST90018933	genus.Allisonella.id.2174	Weighted median	19	-0.13560805784262	0.0527649724558915	0.0101686950823733	-0.239027403856168	-0.0321887118290728	0.873184803364365	0.787393304464167	0.968323830674843	0.335249165996995
708	qTwhAy	ulcerative colitis	ulcerative colitis || id:ebi-a-GCST90018933	genus.Allisonella.id.2174	Inverse variance weighted	19	-0.0855744044089596	0.038974082357503	0.0281152392894655	-0.161963605829665	-0.0091852029882537	0.917984838393772	0.850472156205517	0.990856852128621	0.570414950968964
709	qTwhAy	ulcerative colitis	ulcerative colitis || id:ebi-a-GCST90018933	genus.Allisonella.id.2174	Simple mode	19	-0.141790299654944	0.0793458313629788	0.0907912642279853	-0.297308129126383	0.0137275298164944	0.867803216040601	0.742815094129546	1.01382218498521	0.731181555423851
710	qTwhAy	ulcerative colitis	ulcerative colitis || id:ebi-a-GCST90018933	genus.Allisonella.id.2174	Weighted mode	19	-0.140268577390441	0.0804184023489745	0.0981699844030794	-0.297888645994431	0.0173514912135491	0.86912477678484	0.742384002577628	1.01750290280846	0.736719563866654
711	R5jIgG	ulcerative colitis	ulcerative colitis || id:ebi-a-GCST90018933	genus.unknowngenus.id.2001	MR Egger	10	-0.347465446238898	0.285617403416077	0.258449898099098	-0.907275556934408	0.212344664456613	0.706476424925427	0.403622373608275	1.23657401474926	0.770239103091945
712	R5jIgG	ulcerative colitis	ulcerative colitis || id:ebi-a-GCST90018933	genus.unknowngenus.id.2001	Weighted median	10	-0.0214416976724186	0.12041975235169	0.858677442922324	-0.257464412281732	0.214581016936895	0.978786541339219	0.773009135455318	1.23934252464234	0.997685852647051
713	R5jIgG	ulcerative colitis	ulcerative colitis || id:ebi-a-GCST90018933	genus.unknowngenus.id.2001	Inverse variance weighted	10	-0.109763851444523	0.0906545649931355	0.225975007737137	-0.287446798831069	0.0679190959420225	0.896045710214098	0.750176475974791	1.07027871508473	0.736719563866654
714	R5jIgG	ulcerative colitis	ulcerative colitis || id:ebi-a-GCST90018933	genus.unknowngenus.id.2001	Simple mode	10	0.0277687132759735	0.200610878034815	0.89295552176117	-0.365428607672264	0.420966034224211	1.02815785765672	0.69389917662178	1.52343253296213	0.999544452458744
715	R5jIgG	ulcerative colitis	ulcerative colitis || id:ebi-a-GCST90018933	genus.unknowngenus.id.2001	Weighted mode	10	0.0251335479630023	0.197104333601581	0.901337297474246	-0.361190945896096	0.411458041822101	1.02545205841389	0.696845925892686	1.50901639090193	0.999544452458744
716	RbI1fz	ulcerative colitis	ulcerative colitis || id:ebi-a-GCST90018933	genus.Howardella.id.2000	MR Egger	13	0.179388384027918	0.272040351558302	0.52319266996817	-0.353810705026353	0.71258747308219	1.19648534973883	0.702007841334634	2.03926097095722	0.871705173948509
717	RbI1fz	ulcerative colitis	ulcerative colitis || id:ebi-a-GCST90018933	genus.Howardella.id.2000	Weighted median	13	0.0384056684026843	0.0701496463421337	0.584047636164564	-0.0990876384278978	0.175898975233266	1.03915269880048	0.905663333634712	1.19231759895876	0.898207370486319
718	RbI1fz	ulcerative colitis	ulcerative colitis || id:ebi-a-GCST90018933	genus.Howardella.id.2000	Inverse variance weighted	13	-0.0145524875027251	0.057605178566737	0.800558287449819	-0.12745863749353	0.0983536624880794	0.985552888164887	0.880329827729368	1.1033529306572	0.977533557013379
719	RbI1fz	ulcerative colitis	ulcerative colitis || id:ebi-a-GCST90018933	genus.Howardella.id.2000	Simple mode	13	0.050085642794456	0.117160439180763	0.676588840371923	-0.179548817999838	0.279720103588751	1.05136113402593	0.835647155324692	1.32275952487483	0.936027860641377
720	RbI1fz	ulcerative colitis	ulcerative colitis || id:ebi-a-GCST90018933	genus.Howardella.id.2000	Weighted mode	13	0.050085642794456	0.09571170784428	0.610295034260532	-0.137509304580333	0.237680590169245	1.05136113402593	0.871526240773512	1.26830401934799	0.904923413156813
721	rcQBxB	ulcerative colitis	ulcerative colitis || id:ebi-a-GCST90018933	genus.unknowngenus.id.2041	MR Egger	16	-0.183084731630097	0.226650331842806	0.432725883894351	-0.627319382041996	0.261149918781803	0.832697596923087	0.534021391389736	1.29842230873377	0.841343383357895
722	rcQBxB	ulcerative colitis	ulcerative colitis || id:ebi-a-GCST90018933	genus.unknowngenus.id.2041	Weighted median	16	-0.0373877998345791	0.0868217032752003	0.666739352731855	-0.207558338253972	0.132782738584814	0.963302494356817	0.812565836718196	1.14200185843635	0.932114479130156
723	rcQBxB	ulcerative colitis	ulcerative colitis || id:ebi-a-GCST90018933	genus.unknowngenus.id.2041	Inverse variance weighted	16	0.00177209896088352	0.0652552879669984	0.97833498746593	-0.126128265454433	0.1296724633762	1.00177367005616	0.881501773306324	1.13845543640108	0.999544452458744
724	rcQBxB	ulcerative colitis	ulcerative colitis || id:ebi-a-GCST90018933	genus.unknowngenus.id.2041	Simple mode	16	-0.0175824560005532	0.147597803563713	0.906757783172661	-0.306874150985431	0.271709238984324	0.982571213432216	0.735743187636297	1.31220540766041	0.999544452458744
725	rcQBxB	ulcerative colitis	ulcerative colitis || id:ebi-a-GCST90018933	genus.unknowngenus.id.2041	Weighted mode	16	-0.0372281622476119	0.146420741754441	0.80275125059455	-0.324212816086316	0.249756491591092	0.963456285917666	0.723096339470921	1.28371278376744	0.977947539696594
726	ReN9Rt	ulcerative colitis	ulcerative colitis || id:ebi-a-GCST90018933	order.Bacillales.id.1674	MR Egger	15	-0.549258995116619	0.294819669401325	0.0852029006507286	-1.12710554714322	0.0285875569099773	0.577377491444753	0.323969615423911	1.02900010295975	0.723928517833463
727	ReN9Rt	ulcerative colitis	ulcerative colitis || id:ebi-a-GCST90018933	order.Bacillales.id.1674	Weighted median	15	-0.142234846790652	0.0696455720109505	0.0411250630631651	-0.278740167932115	-0.00572952564918941	0.867417522342418	0.756736502082776	0.99428685678011	0.65631540902274
728	ReN9Rt	ulcerative colitis	ulcerative colitis || id:ebi-a-GCST90018933	order.Bacillales.id.1674	Inverse variance weighted	15	-0.127713959374444	0.0605334310462396	0.0348748369202086	-0.246359484225073	-0.00906843452381433	0.880105088953511	0.781641186737806	0.99097255971709	0.636965285196823
729	ReN9Rt	ulcerative colitis	ulcerative colitis || id:ebi-a-GCST90018933	order.Bacillales.id.1674	Simple mode	15	-0.31871872067268	0.130829129053625	0.0288009456165451	-0.575143813617785	-0.062293627727576	0.72708003312908	0.56262395000278	0.939606951627943	0.573301841989719
730	ReN9Rt	ulcerative colitis	ulcerative colitis || id:ebi-a-GCST90018933	order.Bacillales.id.1674	Weighted mode	15	-0.291429793054096	0.132057808782269	0.044525935646868	-0.550263098267343	-0.0325964878408484	0.747194470003282	0.576798035851715	0.967929051941182	0.65631540902274
731	rHEqOa	ulcerative colitis	ulcerative colitis || id:ebi-a-GCST90018933	genus.Parabacteroides.id.954	MR Egger	7	-0.454350288480503	0.52605904266024	0.427239623860783	-1.48542601209457	0.576725435133568	0.634860310038724	0.226405868490509	1.78019949725534	0.837573066268965
732	rHEqOa	ulcerative colitis	ulcerative colitis || id:ebi-a-GCST90018933	genus.Parabacteroides.id.954	Weighted median	7	-0.0782239662063601	0.178339973686909	0.660934924008412	-0.427770314632702	0.271322382219982	0.924757288966683	0.651961143537541	1.31169787030071	0.930956401640687
733	rHEqOa	ulcerative colitis	ulcerative colitis || id:ebi-a-GCST90018933	genus.Parabacteroides.id.954	Inverse variance weighted	7	0.0281364962040326	0.138910336200424	0.839485605752006	-0.244127762748799	0.300400755156864	1.02853606610916	0.783387540123347	1.35039987886549	0.99623994833337
734	rHEqOa	ulcerative colitis	ulcerative colitis || id:ebi-a-GCST90018933	genus.Parabacteroides.id.954	Simple mode	7	-0.156584712031304	0.267175834175934	0.579189557705325	-0.680249347016135	0.367079922953526	0.855059080843193	0.506490684678097	1.44351328435009	0.894445915222182
735	rHEqOa	ulcerative colitis	ulcerative colitis || id:ebi-a-GCST90018933	genus.Parabacteroides.id.954	Weighted mode	7	-0.156584712031304	0.279137827505538	0.595138488639107	-0.703694853942159	0.39052542987955	0.855059080843193	0.494753879130933	1.47775704763887	0.904713408521985
736	RokLYZ	ulcerative colitis	ulcerative colitis || id:ebi-a-GCST90018933	phylum.Firmicutes.id.1672	MR Egger	27	-0.252462604118126	0.230909740932998	0.2846686438536	-0.705045696346802	0.20012048811055	0.776885264605687	0.494085995815255	1.22154993153686	0.773509232868179
737	RokLYZ	ulcerative colitis	ulcerative colitis || id:ebi-a-GCST90018933	phylum.Firmicutes.id.1672	Weighted median	27	-0.137370206080157	0.105270822385716	0.191919428542957	-0.34370101795616	0.0689606057958463	0.871647477198175	0.709140916758186	1.07139400160296	0.736719563866654
738	RokLYZ	ulcerative colitis	ulcerative colitis || id:ebi-a-GCST90018933	phylum.Firmicutes.id.1672	Inverse variance weighted	27	-0.0566918775481621	0.0764196801303185	0.458178715499679	-0.206474450603586	0.0930906955072623	0.944885164851392	0.813447044272461	1.09756127463068	0.849062960533687
739	RokLYZ	ulcerative colitis	ulcerative colitis || id:ebi-a-GCST90018933	phylum.Firmicutes.id.1672	Simple mode	27	-0.28990085623703	0.196775445337793	0.152686138137965	-0.675580729099104	0.0957790166250433	0.748337756921993	0.508860824497046	1.10051584141607	0.736719563866654
740	RokLYZ	ulcerative colitis	ulcerative colitis || id:ebi-a-GCST90018933	phylum.Firmicutes.id.1672	Weighted mode	27	-0.239215881841077	0.174479606128351	0.182086530987683	-0.581195909852646	0.102764146170492	0.787244912145593	0.559229178816213	1.10822999796082	0.736719563866654
741	rrUecb	ulcerative colitis	ulcerative colitis || id:ebi-a-GCST90018933	genus.unknowngenus.id.1000001215	MR Egger	11	0.522833869488705	0.288491427520454	0.103356961554889	-0.0426093284513847	1.08827706742879	1.68680105694658	0.958285691903003	2.96915401091482	0.736719563866654
742	rrUecb	ulcerative colitis	ulcerative colitis || id:ebi-a-GCST90018933	genus.unknowngenus.id.1000001215	Weighted median	11	-0.0148852384346797	0.10874696455066	0.891125982600643	-0.228029288953974	0.198258812084614	0.985224999078584	0.796100942530122	1.21927791684868	0.999544452458744
743	rrUecb	ulcerative colitis	ulcerative colitis || id:ebi-a-GCST90018933	genus.unknowngenus.id.1000001215	Inverse variance weighted	11	0.176229052026536	0.0990106366861792	0.0750922949939181	-0.0178317958783753	0.370289899931447	1.19271122028744	0.982326249786779	1.44815437366998	0.695488007106942
744	rrUecb	ulcerative colitis	ulcerative colitis || id:ebi-a-GCST90018933	genus.unknowngenus.id.1000001215	Simple mode	11	-0.0788807159206418	0.175154114415018	0.662063960316284	-0.422182780174077	0.264421348332794	0.924150154270965	0.655614195164481	1.30267696144801	0.93130330417824
745	rrUecb	ulcerative colitis	ulcerative colitis || id:ebi-a-GCST90018933	genus.unknowngenus.id.1000001215	Weighted mode	11	-0.0877209385076641	0.187400230757091	0.649752984218992	-0.455025390791563	0.279583513776234	0.916016465981108	0.634431859016627	1.32257886173798	0.925087671438907
746	s1NqDS	ulcerative colitis	ulcerative colitis || id:ebi-a-GCST90018933	family.Veillonellaceae.id.2172	MR Egger	23	-0.271984634548224	0.152913078418278	0.0897726468034744	-0.571694268248049	0.0277249991516001	0.761865967414683	0.564568098130157	1.02811291361861	0.731181555423851
747	s1NqDS	ulcerative colitis	ulcerative colitis || id:ebi-a-GCST90018933	family.Veillonellaceae.id.2172	Weighted median	23	-0.11253531808404	0.0989239005855274	0.255289705534503	-0.306426163231674	0.0813555270635935	0.893565787519628	0.736072865414558	1.08475648830755	0.768063872878021
748	s1NqDS	ulcerative colitis	ulcerative colitis || id:ebi-a-GCST90018933	family.Veillonellaceae.id.2172	Inverse variance weighted	23	-0.0691439778462135	0.068742365121494	0.314491441310848	-0.203879013484342	0.0655910577919147	0.93319231138628	0.815561037106736	1.06778996348313	0.78582237546416
749	s1NqDS	ulcerative colitis	ulcerative colitis || id:ebi-a-GCST90018933	family.Veillonellaceae.id.2172	Simple mode	23	0.158114174102133	0.170601581983292	0.364085014869781	-0.17626492658512	0.492493274789386	1.17129991919019	0.83839584056559	1.63639111063506	0.806953131696679
750	s1NqDS	ulcerative colitis	ulcerative colitis || id:ebi-a-GCST90018933	family.Veillonellaceae.id.2172	Weighted mode	23	-0.192341128012599	0.143066268643849	0.192512098705265	-0.472751014554544	0.088068758529346	0.825025381214177	0.623285240812696	1.09206320810691	0.736719563866654
751	s5oFpx	ulcerative colitis	ulcerative colitis || id:ebi-a-GCST90018933	genus.Desulfovibrio.id.3173	MR Egger	12	-0.067441739954954	0.242903855255462	0.786938177012702	-0.543533296255659	0.408649816345751	0.934782179481509	0.580692863443212	1.50478467721285	0.966495665597672
752	s5oFpx	ulcerative colitis	ulcerative colitis || id:ebi-a-GCST90018933	genus.Desulfovibrio.id.3173	Weighted median	12	0.096468759587162	0.0996653313818672	0.333080856982829	-0.0988752899212977	0.291812809095622	1.10127517631523	0.905855670311572	1.33885237319428	0.798403581517062
753	s5oFpx	ulcerative colitis	ulcerative colitis || id:ebi-a-GCST90018933	genus.Desulfovibrio.id.3173	Inverse variance weighted	12	0.0870234853960959	0.0810517329016047	0.28296689816494	-0.0718379110910493	0.245884881883241	1.09092230015975	0.930681736773346	1.27875235750509	0.773509232868179
754	s5oFpx	ulcerative colitis	ulcerative colitis || id:ebi-a-GCST90018933	genus.Desulfovibrio.id.3173	Simple mode	12	0.0744415250395354	0.167428622725052	0.665218022091623	-0.253718575501566	0.402601625580637	1.07728234763774	0.775910131442986	1.49571091999224	0.932114479130156
755	s5oFpx	ulcerative colitis	ulcerative colitis || id:ebi-a-GCST90018933	genus.Desulfovibrio.id.3173	Weighted mode	12	0.0865849789446251	0.152156543365695	0.580753982869379	-0.211641846052138	0.384811803941388	1.09044402856333	0.809254483357479	1.46933777184176	0.894445915222182
756	shNeWB	ulcerative colitis	ulcerative colitis || id:ebi-a-GCST90018933	genus..Eubacteriumhalliigroup.id.11338	MR Egger	18	0.234119063642923	0.195033082881064	0.247453170580695	-0.148145778803962	0.616383906089808	1.26379495528154	0.862305399929125	1.85221812263538	0.765580923644086
757	shNeWB	ulcerative colitis	ulcerative colitis || id:ebi-a-GCST90018933	genus..Eubacteriumhalliigroup.id.11338	Weighted median	18	-0.036163945995286	0.127401321866305	0.776518833813674	-0.285870536853243	0.213542644862671	0.964482157533347	0.751359883065305	1.23805629388298	0.959282634278016
758	shNeWB	ulcerative colitis	ulcerative colitis || id:ebi-a-GCST90018933	genus..Eubacteriumhalliigroup.id.11338	Inverse variance weighted	18	-0.185374120267535	0.0927043176169497	0.0455404818791459	-0.367074582796757	-0.0036736577383141	0.830793409051009	0.692757975290306	0.996333081886724	0.65631540902274
759	shNeWB	ulcerative colitis	ulcerative colitis || id:ebi-a-GCST90018933	genus..Eubacteriumhalliigroup.id.11338	Simple mode	18	-0.585577592263513	0.269328421013603	0.0441017615399748	-1.11346129745017	-0.0576938870768514	0.556784174687374	0.328420231361551	0.943938855097566	0.65631540902274
760	shNeWB	ulcerative colitis	ulcerative colitis || id:ebi-a-GCST90018933	genus..Eubacteriumhalliigroup.id.11338	Weighted mode	18	0.0411101258460833	0.193111793273227	0.83395047279702	-0.337388988969442	0.419609240661609	1.04196684670796	0.713631191243445	1.5213669511093	0.99623994833337
761	SKHLuG	ulcerative colitis	ulcerative colitis || id:ebi-a-GCST90018933	family.Lachnospiraceae.id.1987	MR Egger	19	-0.055911901232009	0.298761100020839	0.853761637015043	-0.641483657272854	0.529659854808836	0.945622440392814	0.526510682864589	1.69835452323469	0.997685852647051
762	SKHLuG	ulcerative colitis	ulcerative colitis || id:ebi-a-GCST90018933	family.Lachnospiraceae.id.1987	Weighted median	19	0.0493928342180535	0.124949638984871	0.692620070654798	-0.195508458192293	0.2942941266284	1.05063299427524	0.822416387378815	1.34217861608747	0.937174939673215
763	SKHLuG	ulcerative colitis	ulcerative colitis || id:ebi-a-GCST90018933	family.Lachnospiraceae.id.1987	Inverse variance weighted	19	-0.0372509916643827	0.0909994966584411	0.682280023538596	-0.215610005114927	0.141108021786162	0.963434291023641	0.806049595802462	1.15154903364991	0.936027860641377
764	SKHLuG	ulcerative colitis	ulcerative colitis || id:ebi-a-GCST90018933	family.Lachnospiraceae.id.1987	Simple mode	19	0.0780534190472726	0.222666047304184	0.730002096364599	-0.358372033668927	0.514478871763472	1.08118041275506	0.698813044658604	1.67276654873592	0.941890106259919
765	SKHLuG	ulcerative colitis	ulcerative colitis || id:ebi-a-GCST90018933	family.Lachnospiraceae.id.1987	Weighted mode	19	0.0780534190472726	0.219544599882312	0.726329158726571	-0.352253996722059	0.508360834816605	1.08118041275506	0.703101513814573	1.66256374358126	0.941890106259919
766	Slj49I	ulcerative colitis	ulcerative colitis || id:ebi-a-GCST90018933	genus.Odoribacter.id.952	MR Egger	13	0.45441292841018	0.281630110651562	0.134929372914941	-0.0975820884668827	1.00640794528724	1.57524832798352	0.907027881971456	2.73575635781058	0.736719563866654
767	Slj49I	ulcerative colitis	ulcerative colitis || id:ebi-a-GCST90018933	genus.Odoribacter.id.952	Weighted median	13	0.263672908781272	0.131406163947745	0.0447977047932441	0.00611682744369202	0.521228990118852	1.30170235125111	1.00613557343519	1.68409611586189	0.65631540902274
768	Slj49I	ulcerative colitis	ulcerative colitis || id:ebi-a-GCST90018933	genus.Odoribacter.id.952	Inverse variance weighted	13	0.174462187920212	0.0968359996054019	0.0716043762303153	-0.0153363713063761	0.364260747146799	1.1906057222553	0.984780631937332	1.43944949757833	0.695488007106942
769	Slj49I	ulcerative colitis	ulcerative colitis || id:ebi-a-GCST90018933	genus.Odoribacter.id.952	Simple mode	13	0.267744922379862	0.211476679525506	0.229513762067523	-0.146749369490129	0.682239214249853	1.30701370754516	0.8635103723425	1.97830261966253	0.736719563866654
770	Slj49I	ulcerative colitis	ulcerative colitis || id:ebi-a-GCST90018933	genus.Odoribacter.id.952	Weighted mode	13	0.265215846892456	0.198318058452801	0.205913174336198	-0.123487547675033	0.653919241459945	1.30371234766955	0.883832646946891	1.92306302707575	0.736719563866654
771	SNaZYE	ulcerative colitis	ulcerative colitis || id:ebi-a-GCST90018933	family.Peptostreptococcaceae.id.2042	MR Egger	23	0.0258055565780557	0.189347802789029	0.892892830260076	-0.345316136888441	0.396927250044552	1.02614140262816	0.707996494275863	1.48724772890952	0.999544452458744
772	SNaZYE	ulcerative colitis	ulcerative colitis || id:ebi-a-GCST90018933	family.Peptostreptococcaceae.id.2042	Weighted median	23	0.0677219503780976	0.10161134531064	0.505104211325966	-0.131436286430757	0.266880187186952	1.07006773518144	0.876835139654499	1.30588397532463	0.860880360175919
773	SNaZYE	ulcerative colitis	ulcerative colitis || id:ebi-a-GCST90018933	family.Peptostreptococcaceae.id.2042	Inverse variance weighted	23	0.117652785140308	0.0785633033858425	0.134249179306962	-0.0363312894959437	0.271636859776559	1.12485347771192	0.964320771216636	1.31211043470965	0.736719563866654
774	SNaZYE	ulcerative colitis	ulcerative colitis || id:ebi-a-GCST90018933	family.Peptostreptococcaceae.id.2042	Simple mode	23	-0.0140952216990078	0.153965382526581	0.927885657763437	-0.315867371451106	0.28767692805309	0.986003650849726	0.72915615067704	1.33332647415272	0.999544452458744
775	SNaZYE	ulcerative colitis	ulcerative colitis || id:ebi-a-GCST90018933	family.Peptostreptococcaceae.id.2042	Weighted mode	23	0.00261250807196989	0.122415700553432	0.983165793621169	-0.237322265012757	0.242547281156697	1.00261592364494	0.788737064695952	1.27449150717153	0.999544452458744
776	sQx1ko	ulcerative colitis	ulcerative colitis || id:ebi-a-GCST90018933	genus.Anaerofilum.id.2053	MR Egger	13	-0.26201450477489	0.286700555840572	0.380367288525607	-0.82394759422241	0.29991858467263	0.769499862204349	0.438696436273437	1.3497489128529	0.814077189210506
777	sQx1ko	ulcerative colitis	ulcerative colitis || id:ebi-a-GCST90018933	genus.Anaerofilum.id.2053	Weighted median	13	0.115569037364603	0.0793784630312768	0.145413532893913	-0.0400127501766997	0.271150824905905	1.12251200714401	0.960777188995299	1.31147285823899	0.736719563866654
778	sQx1ko	ulcerative colitis	ulcerative colitis || id:ebi-a-GCST90018933	genus.Anaerofilum.id.2053	Inverse variance weighted	13	0.122916807397654	0.0579862936771687	0.0340266080959155	0.00926367179040327	0.236569943004904	1.13079034364288	1.00930671239995	1.26689616304591	0.636965285196823
779	sQx1ko	ulcerative colitis	ulcerative colitis || id:ebi-a-GCST90018933	genus.Anaerofilum.id.2053	Simple mode	13	0.0579935322726068	0.136323095871252	0.678065575991776	-0.209199735635047	0.325186800180261	1.05970814178475	0.8112331872847	1.38428920730381	0.936027860641377
780	sQx1ko	ulcerative colitis	ulcerative colitis || id:ebi-a-GCST90018933	genus.Anaerofilum.id.2053	Weighted mode	13	0.0801567896624465	0.134776292904822	0.563064078200524	-0.184004744431004	0.344318323755897	1.08345692920455	0.831931856774014	1.41102772767148	0.8800483000023
781	sSl83E	ulcerative colitis	ulcerative colitis || id:ebi-a-GCST90018933	class.Erysipelotrichia.id.2147	MR Egger	15	0.344962986193067	0.450451229454583	0.457465511069061	-0.537921423537916	1.22784739592405	1.4119376575126	0.583960798923488	3.41387290444365	0.849062960533687
782	sSl83E	ulcerative colitis	ulcerative colitis || id:ebi-a-GCST90018933	class.Erysipelotrichia.id.2147	Weighted median	15	-0.0497584243784647	0.135673378126295	0.713804335865286	-0.315678245506002	0.216161396749073	0.95145924609869	0.729294066064442	1.24130270505546	0.940359936320865
783	sSl83E	ulcerative colitis	ulcerative colitis || id:ebi-a-GCST90018933	class.Erysipelotrichia.id.2147	Inverse variance weighted	15	0.0074603303073269	0.101843292455876	0.941604763564495	-0.19215252290619	0.207073183520843	1.00748822790342	0.825180999888768	1.2300725895298	0.999544452458744
784	sSl83E	ulcerative colitis	ulcerative colitis || id:ebi-a-GCST90018933	class.Erysipelotrichia.id.2147	Simple mode	15	-0.0427018767251903	0.23483224268703	0.858314922545676	-0.502973072391769	0.417569318941388	0.958197008320224	0.604730078109509	1.51826664488741	0.997685852647051
785	sSl83E	ulcerative colitis	ulcerative colitis || id:ebi-a-GCST90018933	class.Erysipelotrichia.id.2147	Weighted mode	15	-0.0383636633393587	0.212242944887686	0.859151558156519	-0.454359835319224	0.377632508640506	0.962362901140441	0.634854249158665	1.45882673813526	0.997685852647051
786	t961to	ulcerative colitis	ulcerative colitis || id:ebi-a-GCST90018933	family.Alcaligenaceae.id.2875	MR Egger	37	-0.18006792326433	0.393125397083008	0.649753520887422	-0.950593701547027	0.590457855018366	0.83521347905866	0.386511482856624	1.80481456966193	0.925087671438907
787	t961to	ulcerative colitis	ulcerative colitis || id:ebi-a-GCST90018933	family.Alcaligenaceae.id.2875	Weighted median	37	0.143063901906212	0.0878533094025548	0.103431480183969	-0.0291285845227955	0.315256388335219	1.15380352955524	0.971291563374431	1.37061067450138	0.736719563866654
788	t961to	ulcerative colitis	ulcerative colitis || id:ebi-a-GCST90018933	family.Alcaligenaceae.id.2875	Inverse variance weighted	37	0.0406278705396835	0.0670072102504972	0.544301697469001	-0.0907062615512911	0.171962002630658	1.04146447381278	0.913285938697789	1.18763270543799	0.875817585101442
789	t961to	ulcerative colitis	ulcerative colitis || id:ebi-a-GCST90018933	family.Alcaligenaceae.id.2875	Simple mode	37	0.158174051413035	0.183351142630305	0.394022162835958	-0.201194188142364	0.517542290968433	1.17137005557938	0.817753618078505	1.67789879099784	0.814077189210506
790	t961to	ulcerative colitis	ulcerative colitis || id:ebi-a-GCST90018933	family.Alcaligenaceae.id.2875	Weighted mode	37	0.152829476848988	0.181632844113698	0.405667492102939	-0.20317089761386	0.508829851311836	1.16512628099716	0.816138753341335	1.66334369629242	0.816754206428627
791	tEMaUx	ulcerative colitis	ulcerative colitis || id:ebi-a-GCST90018933	family.unknownfamily.id.1000005471	MR Egger	17	0.244936152663169	0.322317243695033	0.459078907363453	-0.386805644979095	0.876677950305434	1.27753974309061	0.679223092517369	2.40290386642629	0.849062960533687
792	tEMaUx	ulcerative colitis	ulcerative colitis || id:ebi-a-GCST90018933	family.unknownfamily.id.1000005471	Weighted median	17	0.0777272001350056	0.109416601066794	0.477469456651634	-0.13672933795591	0.292183738225921	1.08082776877955	0.872206267318154	1.33934908465735	0.85095660778747
793	tEMaUx	ulcerative colitis	ulcerative colitis || id:ebi-a-GCST90018933	family.unknownfamily.id.1000005471	Inverse variance weighted	17	0.121459177080214	0.0999658556461868	0.224363563861181	-0.0744738999863126	0.31739225414674	1.12914327005914	0.928231700602916	1.37354124351896	0.736719563866654
794	tEMaUx	ulcerative colitis	ulcerative colitis || id:ebi-a-GCST90018933	family.unknownfamily.id.1000005471	Simple mode	17	-0.0229368985479421	0.207538518619191	0.913372406168397	-0.429712395041556	0.383838597945672	0.977324152400714	0.650696211271006	1.46790849911367	0.999544452458744
795	tEMaUx	ulcerative colitis	ulcerative colitis || id:ebi-a-GCST90018933	family.unknownfamily.id.1000005471	Weighted mode	17	0.035969073858674	0.184859865292755	0.848174942527922	-0.326356262115125	0.398294409832473	1.03662378722145	0.721548081390223	1.48928242475941	0.996463880141378
796	tggPQq	ulcerative colitis	ulcerative colitis || id:ebi-a-GCST90018933	genus..Eubacteriumrectalegroup.id.14374	MR Egger	10	0.174011568969974	0.484069274632216	0.728542581474289	-0.774764209309169	1.12278734724912	1.19006933361711	0.460812423469694	3.07340893318822	0.941890106259919
797	tggPQq	ulcerative colitis	ulcerative colitis || id:ebi-a-GCST90018933	genus..Eubacteriumrectalegroup.id.14374	Weighted median	10	-0.0639793117654771	0.167357777925114	0.702245797792888	-0.3920005564987	0.264041932967745	0.938024405398879	0.67570373793227	1.30218279954538	0.939256391779762
798	tggPQq	ulcerative colitis	ulcerative colitis || id:ebi-a-GCST90018933	genus..Eubacteriumrectalegroup.id.14374	Inverse variance weighted	10	0.161245596021242	0.129326996847075	0.212468865718265	-0.0922353177990255	0.414726509841509	1.1749735021983	0.911890540220507	1.51395663182809	0.736719563866654
799	tggPQq	ulcerative colitis	ulcerative colitis || id:ebi-a-GCST90018933	genus..Eubacteriumrectalegroup.id.14374	Simple mode	10	-0.0956813757983065	0.302460812113829	0.758955996755044	-0.688504567541412	0.497141815944799	0.908753520809753	0.502326703321715	1.64401564982146	0.953212591162585
800	tggPQq	ulcerative colitis	ulcerative colitis || id:ebi-a-GCST90018933	genus..Eubacteriumrectalegroup.id.14374	Weighted mode	10	-0.0956813757983065	0.280492601717741	0.740842426786	-0.645446875165078	0.454084123568465	0.908753520809753	0.524428135825552	1.57473046384916	0.946233365931271
801	tJUGfP	ulcerative colitis	ulcerative colitis || id:ebi-a-GCST90018933	class.Verrucomicrobiae.id.4029	MR Egger	17	-0.394283302950195	0.312054198338225	0.22569168599447	-1.00590953169312	0.217342925792726	0.674163036806298	0.365711856966502	1.24277020703083	0.736719563866654
802	tJUGfP	ulcerative colitis	ulcerative colitis || id:ebi-a-GCST90018933	class.Verrucomicrobiae.id.4029	Weighted median	17	-0.1925813947708	0.109908657963861	0.0797402927716207	-0.408002364379968	0.0228395748383689	0.824827178852072	0.66497730656152	1.02310239501403	0.701504997801296
803	tJUGfP	ulcerative colitis	ulcerative colitis || id:ebi-a-GCST90018933	class.Verrucomicrobiae.id.4029	Inverse variance weighted	17	-0.135822780102434	0.0755948959844204	0.0723802532784593	-0.283988776231898	0.0123432160270296	0.872997331278087	0.752775093631865	1.01241970791261	0.695488007106942
804	tJUGfP	ulcerative colitis	ulcerative colitis || id:ebi-a-GCST90018933	class.Verrucomicrobiae.id.4029	Simple mode	17	-0.292262077333151	0.201309436898807	0.165882314857597	-0.686828573654813	0.102304418988511	0.74657285051045	0.503169305706544	1.10772063160062	0.736719563866654
805	tJUGfP	ulcerative colitis	ulcerative colitis || id:ebi-a-GCST90018933	class.Verrucomicrobiae.id.4029	Weighted mode	17	-0.257866411676891	0.206080523435328	0.228815862607152	-0.661784237610133	0.146051414256352	0.77269844870254	0.515929971111879	1.15725568596177	0.736719563866654
806	Tn0a5W	ulcerative colitis	ulcerative colitis || id:ebi-a-GCST90018933	genus.ChristensenellaceaeR.7group.id.11283	MR Egger	12	-0.0725169578159172	0.344938475600762	0.837708601342727	-0.748596369993411	0.603562454361576	0.930049974910283	0.473030046149246	1.82862159152931	0.99623994833337
807	Tn0a5W	ulcerative colitis	ulcerative colitis || id:ebi-a-GCST90018933	genus.ChristensenellaceaeR.7group.id.11283	Weighted median	12	0.0198811752494936	0.154459510502869	0.897583579010442	-0.282859465336129	0.322621815835116	1.02008012205905	0.753625690951178	1.3807430769865	0.999544452458744
808	Tn0a5W	ulcerative colitis	ulcerative colitis || id:ebi-a-GCST90018933	genus.ChristensenellaceaeR.7group.id.11283	Inverse variance weighted	12	0.0475687378724278	0.113032286313727	0.673870431521086	-0.173974543302478	0.269112019047334	1.04871828530751	0.84031828911466	1.30880174355964	0.936027860641377
809	Tn0a5W	ulcerative colitis	ulcerative colitis || id:ebi-a-GCST90018933	genus.ChristensenellaceaeR.7group.id.11283	Simple mode	12	0.0198288604404111	0.253388258984151	0.939030700155427	-0.476812127168524	0.516469848049346	1.02002675815809	0.620759142116598	1.67610030487972	0.999544452458744
810	Tn0a5W	ulcerative colitis	ulcerative colitis || id:ebi-a-GCST90018933	genus.ChristensenellaceaeR.7group.id.11283	Weighted mode	12	-0.0105446406360212	0.243090271684233	0.966178033722295	-0.487001573137118	0.465912291865075	0.989510759192303	0.614466066304494	1.59346723318017	0.999544452458744
811	TsfQRN	ulcerative colitis	ulcerative colitis || id:ebi-a-GCST90018933	genus..Eubacteriumnodatumgroup.id.11297	MR Egger	18	-0.154476074870273	0.213871932719969	0.480544922605604	-0.573665063001413	0.264712913260867	0.856863992479037	0.563456545964808	1.30305683173831	0.85095660778747
812	TsfQRN	ulcerative colitis	ulcerative colitis || id:ebi-a-GCST90018933	genus..Eubacteriumnodatumgroup.id.11297	Weighted median	18	0.00326667381969654	0.0534760691217408	0.951290202512901	-0.101546421658915	0.108079769298308	1.00327201521323	0.903439239220549	1.11413661573791	0.999544452458744
813	TsfQRN	ulcerative colitis	ulcerative colitis || id:ebi-a-GCST90018933	genus..Eubacteriumnodatumgroup.id.11297	Inverse variance weighted	18	-0.0134364702714753	0.0403622574910719	0.739212111879619	-0.0925464949539763	0.0656735544110257	0.986653396149101	0.911606824861733	1.06787805617867	0.946171016097489
814	TsfQRN	ulcerative colitis	ulcerative colitis || id:ebi-a-GCST90018933	genus..Eubacteriumnodatumgroup.id.11297	Simple mode	18	-0.00634648759311773	0.0913815227040059	0.945441479530103	-0.185454272092969	0.172761296906734	0.993673608822907	0.830726822111283	1.18858235293487	0.999544452458744
815	TsfQRN	ulcerative colitis	ulcerative colitis || id:ebi-a-GCST90018933	genus..Eubacteriumnodatumgroup.id.11297	Weighted mode	18	-0.000531761145888821	0.0887220965221242	0.995287633078733	-0.174427070329252	0.173363548037475	0.999468380214012	0.839938108405254	1.18929839359741	0.999544452458744
816	U9B4i7	ulcerative colitis	ulcerative colitis || id:ebi-a-GCST90018933	family.Streptococcaceae.id.1850	MR Egger	59	0.225476842272098	0.146255170045909	0.128688279002632	-0.0611832910178841	0.512136975562079	1.25292001899955	0.940650811129536	1.66885368665637	0.736719563866654
817	U9B4i7	ulcerative colitis	ulcerative colitis || id:ebi-a-GCST90018933	family.Streptococcaceae.id.1850	Weighted median	59	0.194949911115238	0.0642391214534804	0.00240732197392116	0.0690412330664164	0.32085858916406	1.2152501144423	1.07148038865954	1.37831065904957	0.136350603661089
818	U9B4i7	ulcerative colitis	ulcerative colitis || id:ebi-a-GCST90018933	family.Streptococcaceae.id.1850	Inverse variance weighted	59	0.0945263843828911	0.0484784749766928	0.0511924508394693	-0.000491426571426715	0.189544195337209	1.09913816283256	0.999508694158833	1.20869854164865	0.65631540902274
819	U9B4i7	ulcerative colitis	ulcerative colitis || id:ebi-a-GCST90018933	family.Streptococcaceae.id.1850	Simple mode	59	0.237413641158858	0.151155285870807	0.121701431799339	-0.0588507191479243	0.533678001465641	1.26796549203194	0.942847507731383	1.70519248955986	0.736719563866654
820	U9B4i7	ulcerative colitis	ulcerative colitis || id:ebi-a-GCST90018933	family.Streptococcaceae.id.1850	Weighted mode	59	0.237413641158858	0.137165849092511	0.0887956614265739	-0.0314314230624625	0.506258705380179	1.26796549203194	0.969057409164571	1.65907249021482	0.731181555423851
821	Um8R8C	ulcerative colitis	ulcerative colitis || id:ebi-a-GCST90018933	genus.LachnospiraceaeUCG001.id.11321	MR Egger	20	0.129532206786963	0.307716060031146	0.678777003610267	-0.473591270874083	0.73265568444801	1.13829577172185	0.622761741417865	2.08059869087306	0.936027860641377
822	Um8R8C	ulcerative colitis	ulcerative colitis || id:ebi-a-GCST90018933	genus.LachnospiraceaeUCG001.id.11321	Weighted median	20	-0.0423396353050629	0.0824890111647052	0.607758222159903	-0.204018097187885	0.119338826577759	0.958544169839625	0.815447613745083	1.12675162701594	0.904923413156813
823	Um8R8C	ulcerative colitis	ulcerative colitis || id:ebi-a-GCST90018933	genus.LachnospiraceaeUCG001.id.11321	Inverse variance weighted	20	-0.0026845104280541	0.0654452889455646	0.967280625514017	-0.130957276761361	0.125588255905252	0.997319089647864	0.877255252775951	1.1338152304345	0.999544452458744
824	Um8R8C	ulcerative colitis	ulcerative colitis || id:ebi-a-GCST90018933	genus.LachnospiraceaeUCG001.id.11321	Simple mode	20	-0.0603395448331403	0.151395628911321	0.694664268080051	-0.357074977499329	0.236395887833048	0.941444816585035	0.699720032509512	1.26667567240585	0.937174939673215
825	Um8R8C	ulcerative colitis	ulcerative colitis || id:ebi-a-GCST90018933	genus.LachnospiraceaeUCG001.id.11321	Weighted mode	20	-0.0494896033357809	0.143981730071285	0.734830298641141	-0.3316937942755	0.232714587603938	0.951715052746862	0.717707055219895	1.26202123141656	0.94374732217807
826	unnTdt	ulcerative colitis	ulcerative colitis || id:ebi-a-GCST90018933	genus.RuminococcaceaeUCG003.id.11361	MR Egger	18	0.410541664319208	0.3126127567459	0.207618190488597	-0.202179338902755	1.02326266754117	1.50763419563286	0.816948404173511	2.78225755290023	0.736719563866654
827	unnTdt	ulcerative colitis	ulcerative colitis || id:ebi-a-GCST90018933	genus.RuminococcaceaeUCG003.id.11361	Weighted median	18	0.110319042921528	0.127520738279482	0.386980236923425	-0.139621604106257	0.360259689949313	1.11663426789382	0.869687259231981	1.4337016841386	0.814077189210506
828	unnTdt	ulcerative colitis	ulcerative colitis || id:ebi-a-GCST90018933	genus.RuminococcaceaeUCG003.id.11361	Inverse variance weighted	18	0.105814817630626	0.102613541763129	0.302448258937521	-0.0953077242251064	0.306937359486358	1.11161600575952	0.909093141438394	1.35925582092238	0.7770042328821
829	unnTdt	ulcerative colitis	ulcerative colitis || id:ebi-a-GCST90018933	genus.RuminococcaceaeUCG003.id.11361	Simple mode	18	0.42341642192589	0.286039057925506	0.157094436630647	-0.137220131608103	0.984052975459882	1.52717011069233	0.871778299049397	2.67527713127884	0.736719563866654
830	unnTdt	ulcerative colitis	ulcerative colitis || id:ebi-a-GCST90018933	genus.RuminococcaceaeUCG003.id.11361	Weighted mode	18	0.439351069104928	0.271399510361974	0.123884376050948	-0.0925919712045415	0.971294109414398	1.55169994568682	0.911565369343976	2.64136045797491	0.736719563866654
831	UrllTV	ulcerative colitis	ulcerative colitis || id:ebi-a-GCST90018933	class.Melainabacteria.id.1589	MR Egger	12	0.402612706636998	0.277552334652682	0.177528761759609	-0.141389869282259	0.946615282556255	1.49572749414108	0.868150780388834	2.57697255737941	0.736719563866654
832	UrllTV	ulcerative colitis	ulcerative colitis || id:ebi-a-GCST90018933	class.Melainabacteria.id.1589	Weighted median	12	0.0685292347344789	0.103266777111267	0.506937669120699	-0.133873648403605	0.270932117872562	1.07093193290404	0.874700577435778	1.31118606126425	0.861222610180898
833	UrllTV	ulcerative colitis	ulcerative colitis || id:ebi-a-GCST90018933	class.Melainabacteria.id.1589	Inverse variance weighted	12	0.201556726725484	0.0916596977839841	0.0278802098511668	0.0219037190688754	0.381209734382093	1.22330562921721	1.02214536662499	1.46405463580558	0.570414950968964
834	UrllTV	ulcerative colitis	ulcerative colitis || id:ebi-a-GCST90018933	class.Melainabacteria.id.1589	Simple mode	12	-0.0572604593226905	0.227193821680746	0.805662146514281	-0.502560349816954	0.388039431171572	0.944348073072403	0.604979715376339	1.47408790815541	0.978105367747487
835	UrllTV	ulcerative colitis	ulcerative colitis || id:ebi-a-GCST90018933	class.Melainabacteria.id.1589	Weighted mode	12	-0.0710451903603314	0.221823307335797	0.754758957533044	-0.505818872738493	0.36372849201783	0.931419799980139	0.60301158344968	1.43868354705899	0.952476914111676
836	UT2d6l	ulcerative colitis	ulcerative colitis || id:ebi-a-GCST90018933	order.Pasteurellales.id.3688	MR Egger	17	-0.0214110900406827	0.167794939881442	0.900158338418426	-0.350289172208309	0.307466992126944	0.978816500135706	0.704484342968009	1.35997591784864	0.999544452458744
837	UT2d6l	ulcerative colitis	ulcerative colitis || id:ebi-a-GCST90018933	order.Pasteurellales.id.3688	Weighted median	17	-0.16418815570382	0.0859492251801163	0.056095569699756	-0.332648637056848	0.00427232564920757	0.8485823412506	0.717022084890624	1.00428146504329	0.65631540902274
838	UT2d6l	ulcerative colitis	ulcerative colitis || id:ebi-a-GCST90018933	order.Pasteurellales.id.3688	Inverse variance weighted	17	-0.0405583978999923	0.0733049085244915	0.580069283247373	-0.184236018607996	0.103119222808011	0.960253086110309	0.83173947466589	1.10862357441286	0.894445915222182
839	UT2d6l	ulcerative colitis	ulcerative colitis || id:ebi-a-GCST90018933	order.Pasteurellales.id.3688	Simple mode	17	-0.21171479167942	0.161674618086119	0.208854351469203	-0.528597043128214	0.105167459769374	0.809195453934555	0.58943133660837	1.11089662527293	0.736719563866654
840	UT2d6l	ulcerative colitis	ulcerative colitis || id:ebi-a-GCST90018933	order.Pasteurellales.id.3688	Weighted mode	17	-0.21171479167942	0.147593739540927	0.170702588860247	-0.500998521179637	0.0775689378207963	0.809195453934555	0.605925328271239	1.08065672801061	0.736719563866654
841	uYn0CJ	ulcerative colitis	ulcerative colitis || id:ebi-a-GCST90018933	genus.RuminococcaceaeUCG002.id.11360	MR Egger	25	-0.269974546826763	0.218170101168318	0.228405092725802	-0.697587945116667	0.157638851463141	0.763398925014653	0.497784540529395	1.17074330611743	0.736719563866654
842	uYn0CJ	ulcerative colitis	ulcerative colitis || id:ebi-a-GCST90018933	genus.RuminococcaceaeUCG002.id.11360	Weighted median	25	-0.0234422295195509	0.113718539898786	0.836679564281891	-0.246330567721172	0.19944610868207	0.976830405000639	0.781663789395026	1.22072642110263	0.99623994833337
843	uYn0CJ	ulcerative colitis	ulcerative colitis || id:ebi-a-GCST90018933	genus.RuminococcaceaeUCG002.id.11360	Inverse variance weighted	25	-0.0158815598552084	0.0819549761647115	0.846345046696217	-0.176513313138043	0.144750193427626	0.984243887140541	0.838187620173411	1.1557508200528	0.996463880141378
844	uYn0CJ	ulcerative colitis	ulcerative colitis || id:ebi-a-GCST90018933	genus.RuminococcaceaeUCG002.id.11360	Simple mode	25	0.134008651020214	0.202094660774367	0.513586561826063	-0.262096884097544	0.530114186137973	1.14340271120183	0.769436473937895	1.69912631421371	0.866934116362394
845	uYn0CJ	ulcerative colitis	ulcerative colitis || id:ebi-a-GCST90018933	genus.RuminococcaceaeUCG002.id.11360	Weighted mode	25	-0.11780718209524	0.151223132897865	0.443576827692939	-0.414204522575055	0.178590158384576	0.888867425646815	0.660865775472967	1.19553066552818	0.847304008319691
846	vck2z4	ulcerative colitis	ulcerative colitis || id:ebi-a-GCST90018933	genus.Dorea.id.1997	MR Egger	14	0.127090010479855	0.326168778685261	0.703626101959209	-0.512200795743258	0.766380816702967	1.13551922181174	0.599175463883061	2.15196379162079	0.939256391779762
847	vck2z4	ulcerative colitis	ulcerative colitis || id:ebi-a-GCST90018933	genus.Dorea.id.1997	Weighted median	14	-0.188060614786837	0.149082176206946	0.207144581077302	-0.480261680152451	0.104140450578777	0.828564482451029	0.618621489658052	1.10975630988639	0.736719563866654
848	vck2z4	ulcerative colitis	ulcerative colitis || id:ebi-a-GCST90018933	genus.Dorea.id.1997	Inverse variance weighted	14	0.00551350428344368	0.119819514159266	0.963298232176658	-0.229332743468717	0.240359752035604	1.00552873162065	0.795063937153881	1.27170656706436	0.999544452458744
849	vck2z4	ulcerative colitis	ulcerative colitis || id:ebi-a-GCST90018933	genus.Dorea.id.1997	Simple mode	14	-0.20889106956082	0.244803355660855	0.408939717460232	-0.688705646656096	0.270923507534456	0.811483626096897	0.502225706067489	1.31117477155755	0.820211790723469
850	vck2z4	ulcerative colitis	ulcerative colitis || id:ebi-a-GCST90018933	genus.Dorea.id.1997	Weighted mode	14	-0.202700117290896	0.186628481244516	0.297157443867785	-0.568491940530148	0.163091705948356	0.816523065863504	0.566378928087434	1.17714463590392	0.7770042328821
851	vfUbPI	ulcerative colitis	ulcerative colitis || id:ebi-a-GCST90018933	family.Bacteroidaceae.id.917	MR Egger	10	-1.16781227199916	0.815219545074089	0.189890743314606	-2.76564258034437	0.430018036346054	0.311046682987313	0.062935645143339	1.53728525030699	0.736719563866654
852	vfUbPI	ulcerative colitis	ulcerative colitis || id:ebi-a-GCST90018933	family.Bacteroidaceae.id.917	Weighted median	10	0.140053939671369	0.191761721503856	0.465173830510399	-0.235799034476189	0.515906913818926	1.15033584592131	0.789939408569196	1.67515703616852	0.849062960533687
853	vfUbPI	ulcerative colitis	ulcerative colitis || id:ebi-a-GCST90018933	family.Bacteroidaceae.id.917	Inverse variance weighted	10	0.151789825210504	0.171417483722704	0.375888141192717	-0.184188442885995	0.487768093307004	1.16391558501016	0.831779046213229	1.62867710505209	0.814077189210506
854	vfUbPI	ulcerative colitis	ulcerative colitis || id:ebi-a-GCST90018933	family.Bacteroidaceae.id.917	Simple mode	10	0.116861216359728	0.379878770207762	0.765365554272096	-0.627701173247486	0.861423605966943	1.12396343112926	0.533817545634695	2.36652729916143	0.95561756006365
855	vfUbPI	ulcerative colitis	ulcerative colitis || id:ebi-a-GCST90018933	family.Bacteroidaceae.id.917	Weighted mode	10	0.0219054426003582	0.371193597877489	0.95423090067255	-0.705634009239519	0.749444894440236	1.02214712832623	0.493795404141601	2.11582518424159	0.999544452458744
856	vHBuyd	ulcerative colitis	ulcerative colitis || id:ebi-a-GCST90018933	genus.Ruminococcus2.id.11374	MR Egger	16	0.103501361323042	0.328133602661533	0.757092167844785	-0.539640499893562	0.746643222539647	1.10904730313569	0.582957788094545	2.10990563246933	0.953141094363065
857	vHBuyd	ulcerative colitis	ulcerative colitis || id:ebi-a-GCST90018933	genus.Ruminococcus2.id.11374	Weighted median	16	-0.106814633130516	0.146208716851566	0.465046309755447	-0.393383718159585	0.179754451898553	0.898692245319478	0.674769776486577	1.19692342476076	0.849062960533687
858	vHBuyd	ulcerative colitis	ulcerative colitis || id:ebi-a-GCST90018933	genus.Ruminococcus2.id.11374	Inverse variance weighted	16	0.0893013347528821	0.126258581311419	0.479386757081356	-0.1581654846175	0.336768154123264	1.09341008914807	0.853708494654671	1.40041434580594	0.85095660778747
859	vHBuyd	ulcerative colitis	ulcerative colitis || id:ebi-a-GCST90018933	genus.Ruminococcus2.id.11374	Simple mode	16	-0.271423861159116	0.343821254125507	0.442159562935036	-0.94531351924511	0.402465796926877	0.762293321388445	0.388557731476595	1.49550777338844	0.847304008319691
860	vHBuyd	ulcerative colitis	ulcerative colitis || id:ebi-a-GCST90018933	genus.Ruminococcus2.id.11374	Weighted mode	16	-0.283573543189361	0.250080340052804	0.274621867794562	-0.773731009692857	0.206583923314135	0.753087735629492	0.461288780732509	1.22947091116102	0.773509232868179
861	Vnaitu	ulcerative colitis	ulcerative colitis || id:ebi-a-GCST90018933	phylum.Proteobacteria.id.2375	MR Egger	15	0.228513182227354	0.331047324734945	0.502160495925788	-0.420339574253138	0.877365938707847	1.2567300915245	0.656823741509909	2.40455760522983	0.860085384899491
862	Vnaitu	ulcerative colitis	ulcerative colitis || id:ebi-a-GCST90018933	phylum.Proteobacteria.id.2375	Weighted median	15	0.191541229816017	0.150902597265772	0.204332755971215	-0.104227860824895	0.48731032045693	1.21111476614961	0.9010199668758	1.62793171151534	0.736719563866654
863	Vnaitu	ulcerative colitis	ulcerative colitis || id:ebi-a-GCST90018933	phylum.Proteobacteria.id.2375	Inverse variance weighted	15	0.134706404213531	0.113376029186435	0.234778921505401	-0.0875106129918818	0.356923421418943	1.14420080249781	0.91620914787903	1.42892644050471	0.743819105670264
864	Vnaitu	ulcerative colitis	ulcerative colitis || id:ebi-a-GCST90018933	phylum.Proteobacteria.id.2375	Simple mode	15	0.299148020585304	0.250468230025461	0.252182749152706	-0.1917697102646	0.790065751435208	1.34870924543038	0.82549695007813	2.20354130749632	0.768063872878021
865	Vnaitu	ulcerative colitis	ulcerative colitis || id:ebi-a-GCST90018933	phylum.Proteobacteria.id.2375	Weighted mode	15	0.287903267041289	0.229924215318277	0.231024785208478	-0.162748194982534	0.738554729065112	1.33362829207311	0.849805146675379	2.09290850776319	0.736719563866654
866	VQ4ikJ	ulcerative colitis	ulcerative colitis || id:ebi-a-GCST90018933	genus.LachnospiraceaeNC2004group.id.11316	MR Egger	11	-0.344541953198568	0.314903075028719	0.302318828648379	-0.961751980254858	0.272668073857722	0.708544825841508	0.382222652488512	1.31346419935658	0.7770042328821
867	VQ4ikJ	ulcerative colitis	ulcerative colitis || id:ebi-a-GCST90018933	genus.LachnospiraceaeNC2004group.id.11316	Weighted median	11	0.0527897176659076	0.0912717699184951	0.563007953298826	-0.126102951374343	0.231682386706158	1.05420794050354	0.88152408799525	1.26071924404034	0.8800483000023
868	VQ4ikJ	ulcerative colitis	ulcerative colitis || id:ebi-a-GCST90018933	genus.LachnospiraceaeNC2004group.id.11316	Inverse variance weighted	11	0.0954632346798292	0.0694956724631009	0.169548112946179	-0.0407482833478485	0.231674752707507	1.1001683732479	0.960070765333576	1.26070961974807	0.736719563866654
869	VQ4ikJ	ulcerative colitis	ulcerative colitis || id:ebi-a-GCST90018933	genus.LachnospiraceaeNC2004group.id.11316	Simple mode	11	0.0353790587568473	0.136071326677918	0.800135769696503	-0.231320741531871	0.302078859045566	1.0360123439302	0.793484921646661	1.35266789260262	0.977533557013379
870	VQ4ikJ	ulcerative colitis	ulcerative colitis || id:ebi-a-GCST90018933	genus.LachnospiraceaeNC2004group.id.11316	Weighted mode	11	0.030828465780849	0.128117814909537	0.814706452588076	-0.220282451441843	0.281939383003541	1.03130858400039	0.802292157379874	1.3256983576985	0.981976548162769
871	VReXMT	ulcerative colitis	ulcerative colitis || id:ebi-a-GCST90018933	genus.Anaerostipes.id.1991	MR Egger	20	-0.617370679834482	0.473202855605528	0.208442351914519	-1.54484827682132	0.310106917152352	0.539360726875415	0.213344238033404	1.36357089545595	0.736719563866654
872	VReXMT	ulcerative colitis	ulcerative colitis || id:ebi-a-GCST90018933	genus.Anaerostipes.id.1991	Weighted median	20	0.0280233683853202	0.145731174820963	0.84751117707395	-0.257609734263768	0.313656471034409	1.02841971664884	0.772896808397614	1.36841956403573	0.996463880141378
873	VReXMT	ulcerative colitis	ulcerative colitis || id:ebi-a-GCST90018933	genus.Anaerostipes.id.1991	Inverse variance weighted	20	0.317682634860839	0.129573096602676	0.0142157920548233	0.0637193655195936	0.571645904202084	1.37394015132086	1.06579325845162	1.77117984603697	0.428504589081102
874	VReXMT	ulcerative colitis	ulcerative colitis || id:ebi-a-GCST90018933	genus.Anaerostipes.id.1991	Simple mode	20	-0.158234023505547	0.3744869527296	0.677377486821259	-0.892228450855563	0.57576040384447	0.853649984428867	0.409741645488627	1.77848237770996	0.936027860641377
875	VReXMT	ulcerative colitis	ulcerative colitis || id:ebi-a-GCST90018933	genus.Anaerostipes.id.1991	Weighted mode	20	-0.132365720804462	0.264487605746427	0.622498022254201	-0.650761428067458	0.386029986458534	0.876020557544578	0.521648427749635	1.47112878409562	0.904923413156813
876	VsivK9	ulcerative colitis	ulcerative colitis || id:ebi-a-GCST90018933	genus.Enterorhabdus.id.820	MR Egger	8	-0.24124279563148	0.239384201377859	0.3524661428073	-0.710435830332083	0.227950239069124	0.785650850635121	0.491429970693771	1.25602282301239	0.803592350062246
877	VsivK9	ulcerative colitis	ulcerative colitis || id:ebi-a-GCST90018933	genus.Enterorhabdus.id.820	Weighted median	8	-0.108059562112675	0.104476727002123	0.300999142512743	-0.312833947036835	0.0967148228114854	0.897574133426597	0.731371348865828	1.10154619297823	0.7770042328821
878	VsivK9	ulcerative colitis	ulcerative colitis || id:ebi-a-GCST90018933	genus.Enterorhabdus.id.820	Inverse variance weighted	8	-0.0592007306945506	0.0806233592400835	0.46277349080424	-0.217222514805114	0.0988210534160131	0.942517557963452	0.804750880395457	1.10386874834217	0.849062960533687
879	VsivK9	ulcerative colitis	ulcerative colitis || id:ebi-a-GCST90018933	genus.Enterorhabdus.id.820	Simple mode	8	-0.0936532676647809	0.166334137038458	0.590975123725265	-0.419668176260159	0.232361640930598	0.910598441433558	0.657264879724785	1.26157588381784	0.902917272133239
880	VsivK9	ulcerative colitis	ulcerative colitis || id:ebi-a-GCST90018933	genus.Enterorhabdus.id.820	Weighted mode	8	-0.141196777781528	0.131700384907206	0.319236988994085	-0.399329532199652	0.116935976636595	0.86831842911113	0.670769624739615	1.12404746208761	0.787775148176552
881	vw6VdD	ulcerative colitis	ulcerative colitis || id:ebi-a-GCST90018933	genus.Subdoligranulum.id.2070	MR Egger	13	0.184733649729189	0.357263587028033	0.615338460491609	-0.515502980845755	0.884970280304133	1.20289800524618	0.597200138831905	2.4229123821964	0.904923413156813
882	vw6VdD	ulcerative colitis	ulcerative colitis || id:ebi-a-GCST90018933	genus.Subdoligranulum.id.2070	Weighted median	13	0.0530006754417314	0.141403086587003	0.707794494028607	-0.224149374268795	0.330150725152258	1.05443035732538	0.799195746172616	1.39117779814758	0.939274454339849
883	vw6VdD	ulcerative colitis	ulcerative colitis || id:ebi-a-GCST90018933	genus.Subdoligranulum.id.2070	Inverse variance weighted	13	0.0325147271552527	0.104829945050257	0.756434416758068	-0.17295196514325	0.237981419453756	1.03304910690653	0.841178019739873	1.26868561973408	0.953141094363065
884	vw6VdD	ulcerative colitis	ulcerative colitis || id:ebi-a-GCST90018933	genus.Subdoligranulum.id.2070	Simple mode	13	0.0188326359591451	0.242583064948136	0.939398837862906	-0.456630171339201	0.494295443257491	1.01901108853154	0.633414551606371	1.63934282203786	0.999544452458744
885	vw6VdD	ulcerative colitis	ulcerative colitis || id:ebi-a-GCST90018933	genus.Subdoligranulum.id.2070	Weighted mode	13	0.0672296531763275	0.246715627172717	0.789871031263447	-0.416332976082198	0.550792282434853	1.06954107347739	0.65946064929875	1.73462678792369	0.968969695328996
886	w4yNoD	ulcerative colitis	ulcerative colitis || id:ebi-a-GCST90018933	genus..Eubacteriumfissicatenagroup.id.14373	MR Egger	10	0.364453918254322	0.271025362207445	0.215592805098776	-0.166755791672271	0.895663628180914	1.43972758449032	0.846406285563955	2.44896044948582	0.736719563866654
887	w4yNoD	ulcerative colitis	ulcerative colitis || id:ebi-a-GCST90018933	genus..Eubacteriumfissicatenagroup.id.14373	Weighted median	10	0.0453653745914713	0.0790672057968338	0.566132149529999	-0.109606348770323	0.200337097953265	1.04641012174083	0.89618685092439	1.22181455993493	0.882229568322229
888	w4yNoD	ulcerative colitis	ulcerative colitis || id:ebi-a-GCST90018933	genus..Eubacteriumfissicatenagroup.id.14373	Inverse variance weighted	10	0.0509454744133183	0.0584562306737837	0.383473088956726	-0.0636287377072978	0.165519686533934	1.05226551632434	0.938353310070705	1.18000619272276	0.814077189210506
889	w4yNoD	ulcerative colitis	ulcerative colitis || id:ebi-a-GCST90018933	genus..Eubacteriumfissicatenagroup.id.14373	Simple mode	10	0.0476906586769879	0.116880197396247	0.692787697284211	-0.181394528219656	0.276775845573632	1.04884615367936	0.834106215331747	1.31887070719219	0.937174939673215
890	w4yNoD	ulcerative colitis	ulcerative colitis || id:ebi-a-GCST90018933	genus..Eubacteriumfissicatenagroup.id.14373	Weighted mode	10	0.0476906586769879	0.117589691700508	0.694531943847127	-0.182785137056007	0.278166454409983	1.04884615367936	0.832947105978896	1.32070601625436	0.937174939673215
891	W5iriV	ulcerative colitis	ulcerative colitis || id:ebi-a-GCST90018933	genus.Gordonibacter.id.821	MR Egger	13	0.175265438069846	0.244564125727327	0.488530541418709	-0.304080248355716	0.654611124495408	1.19156246067856	0.737801656705086	1.92439402215367	0.85177040063298
892	W5iriV	ulcerative colitis	ulcerative colitis || id:ebi-a-GCST90018933	genus.Gordonibacter.id.821	Weighted median	13	-0.0279020188380351	0.0740366713381757	0.706272038734658	-0.17301389466086	0.117209856984789	0.972483647211074	0.841125927603924	1.12435535875941	0.939256391779762
893	W5iriV	ulcerative colitis	ulcerative colitis || id:ebi-a-GCST90018933	genus.Gordonibacter.id.821	Inverse variance weighted	13	-2.82477077394266e-05	0.0600248576821051	0.999624515410419	-0.117676968764665	0.117620473349187	0.999971752691223	0.888983175570675	1.12481713226851	0.999624515410419
894	W5iriV	ulcerative colitis	ulcerative colitis || id:ebi-a-GCST90018933	genus.Gordonibacter.id.821	Simple mode	13	-0.0408014457598767	0.110541700024625	0.718480264630574	-0.257463177808142	0.175860286288388	0.960019727012645	0.77301008971527	1.19227147034123	0.940442530006521
895	W5iriV	ulcerative colitis	ulcerative colitis || id:ebi-a-GCST90018933	genus.Gordonibacter.id.821	Weighted mode	13	-0.0408014457598767	0.110468770097972	0.718303323458594	-0.257320235151903	0.175717343632149	0.960019727012645	0.773120593728473	1.19210105607033	0.940442530006521
896	wIl76J	ulcerative colitis	ulcerative colitis || id:ebi-a-GCST90018933	family.Lactobacillaceae.id.1836	MR Egger	11	0.158192207065037	0.226625527199449	0.502790678122367	-0.285993826245883	0.602378240375957	1.17139132275953	0.751267254071872	1.82645739395565	0.860085384899491
897	wIl76J	ulcerative colitis	ulcerative colitis || id:ebi-a-GCST90018933	family.Lactobacillaceae.id.1836	Weighted median	11	-0.0443373035244487	0.100326739014817	0.658540526282224	-0.240977711993489	0.152303104944592	0.956631227962416	0.785859141426818	1.16451315263869	0.930067276074627
898	wIl76J	ulcerative colitis	ulcerative colitis || id:ebi-a-GCST90018933	family.Lactobacillaceae.id.1836	Inverse variance weighted	11	-0.0670860358753764	0.0856048045964781	0.433232956498913	-0.234871452884473	0.100699381133721	0.93511474446012	0.790672481763194	1.10594412411663	0.841343383357895
899	wIl76J	ulcerative colitis	ulcerative colitis || id:ebi-a-GCST90018933	family.Lactobacillaceae.id.1836	Simple mode	11	-0.0529116155628048	0.148362776056461	0.728774101619215	-0.343702656633468	0.237879425507858	0.948463838220339	0.70913975470601	1.26855622808032	0.941890106259919
900	wIl76J	ulcerative colitis	ulcerative colitis || id:ebi-a-GCST90018933	family.Lactobacillaceae.id.1836	Weighted mode	11	-0.068178579376009	0.141237965418374	0.639686548046252	-0.345004991596022	0.208647832844004	0.934093648820986	0.708216818326724	1.2320110482962	0.916941994821734
901	wurWmY	ulcerative colitis	ulcerative colitis || id:ebi-a-GCST90018933	order.Bifidobacteriales.id.432	MR Egger	93	-0.160903414969702	0.145627624459456	0.272117363273561	-0.446333558910234	0.124526728970831	0.85137429714847	0.639970268670247	1.13261229361662	0.773509232868179
902	wurWmY	ulcerative colitis	ulcerative colitis || id:ebi-a-GCST90018933	order.Bifidobacteriales.id.432	Weighted median	93	-0.265970656406842	0.0417855653044374	1.95121322922485e-10	-0.347870364403539	-0.184070948410144	0.76646161790893	0.706190417696752	0.831876781397847	3.43088326138703e-08
903	wurWmY	ulcerative colitis	ulcerative colitis || id:ebi-a-GCST90018933	order.Bifidobacteriales.id.432	Inverse variance weighted	93	-0.303617312085636	0.036507363905422	9.05190748825036e-17	-0.375171745340263	-0.232062878831008	0.738143290923434	0.687171250195648	0.792896265348919	4.77488120005207e-14
904	wurWmY	ulcerative colitis	ulcerative colitis || id:ebi-a-GCST90018933	order.Bifidobacteriales.id.432	Simple mode	93	-0.133833849941732	0.0974123392538238	0.172814047857268	-0.324762034879227	0.0570943349957622	0.874735389866094	0.722699310410089	1.05875568339757	0.736719563866654
905	wurWmY	ulcerative colitis	ulcerative colitis || id:ebi-a-GCST90018933	order.Bifidobacteriales.id.432	Weighted mode	93	-0.153782416814491	0.0806851435855043	0.0597777796066896	-0.311925298242079	0.00436046461309755	0.857458569282785	0.732036210577645	1.00436998527205	0.663847973526921
906	wViPRt	ulcerative colitis	ulcerative colitis || id:ebi-a-GCST90018933	genus.Faecalibacterium.id.2057	MR Egger	10	-0.221020162769093	0.190949726436367	0.280464995989983	-0.595281626584373	0.153241301046187	0.801700515624855	0.551407253057471	1.16560620700825	0.773509232868179
907	wViPRt	ulcerative colitis	ulcerative colitis || id:ebi-a-GCST90018933	genus.Faecalibacterium.id.2057	Weighted median	10	-0.0565550709820674	0.126588622900248	0.655046428124146	-0.304668771866553	0.191558629902419	0.945014440188805	0.73736757083118	1.21113583983452	0.928862878590019
908	wViPRt	ulcerative colitis	ulcerative colitis || id:ebi-a-GCST90018933	genus.Faecalibacterium.id.2057	Inverse variance weighted	10	0.0160700577208197	0.0975456099248872	0.869145452792469	-0.175119337731959	0.207259453173599	1.01619987555953	0.839356847849595	1.23030173606477	0.999544452458744
909	wViPRt	ulcerative colitis	ulcerative colitis || id:ebi-a-GCST90018933	genus.Faecalibacterium.id.2057	Simple mode	10	-0.0747432509825257	0.179500280713173	0.686874758069739	-0.426563801180346	0.277077299215294	0.927981714138205	0.652748218140204	1.3192683455015	0.936518523484565
910	wViPRt	ulcerative colitis	ulcerative colitis || id:ebi-a-GCST90018933	genus.Faecalibacterium.id.2057	Weighted mode	10	-0.0786909314008535	0.140642529520012	0.589464377671924	-0.354350289260078	0.196968426458371	0.924325560308355	0.701629151148314	1.21770559282072	0.902637272270418
911	WvtMd2	ulcerative colitis	ulcerative colitis || id:ebi-a-GCST90018933	order.Clostridiales.id.1863	MR Egger	14	0.358222389889889	0.465360521220971	0.456320348362577	-0.553884231703215	1.27032901148299	1.43078377694781	0.574713150300926	3.56202431648749	0.849062960533687
912	WvtMd2	ulcerative colitis	ulcerative colitis || id:ebi-a-GCST90018933	order.Clostridiales.id.1863	Weighted median	14	-0.0544134308711257	0.150595710290104	0.717859307123579	-0.349581023039729	0.240754161297478	0.947040489779474	0.704983399652192	1.27220823883829	0.940442530006521
913	WvtMd2	ulcerative colitis	ulcerative colitis || id:ebi-a-GCST90018933	order.Clostridiales.id.1863	Inverse variance weighted	14	-0.0112032168715917	0.107743817084549	0.917185111416489	-0.222381098357307	0.199974664614123	0.988859305460976	0.800610194958437	1.22137181384198	0.999544452458744
914	WvtMd2	ulcerative colitis	ulcerative colitis || id:ebi-a-GCST90018933	order.Clostridiales.id.1863	Simple mode	14	-0.232013357655539	0.263365555221225	0.394337595668654	-0.748209845889141	0.284183130578062	0.792935531476249	0.473212919004234	1.32867622972038	0.814077189210506
915	WvtMd2	ulcerative colitis	ulcerative colitis || id:ebi-a-GCST90018933	order.Clostridiales.id.1863	Weighted mode	14	-0.212703677716176	0.268393506240669	0.442288300449111	-0.738754949947887	0.313347594515535	0.808395647373101	0.477708316178918	1.36799695663455	0.847304008319691
916	x1PNg9	ulcerative colitis	ulcerative colitis || id:ebi-a-GCST90018933	genus.Eggerthella.id.819	MR Egger	14	0.0813336685859549	0.301858499450901	0.792165958948859	-0.510308990337811	0.672976327509721	1.08473277744125	0.600310060143729	1.96006243535831	0.970656314391459
917	x1PNg9	ulcerative colitis	ulcerative colitis || id:ebi-a-GCST90018933	genus.Eggerthella.id.819	Weighted median	14	-0.122807473861518	0.0788835256997374	0.119513156979623	-0.277419184233004	0.0318042365099669	0.884433922818422	0.75773679920919	1.03231539585823	0.736719563866654
918	x1PNg9	ulcerative colitis	ulcerative colitis || id:ebi-a-GCST90018933	genus.Eggerthella.id.819	Inverse variance weighted	14	-0.131252587773471	0.059059617249502	0.0262580066908017	-0.247009437582495	-0.0154957379644468	0.876996227887708	0.781133321486428	0.98462370324402	0.570414950968964
919	x1PNg9	ulcerative colitis	ulcerative colitis || id:ebi-a-GCST90018933	genus.Eggerthella.id.819	Simple mode	14	-0.191397554129558	0.150900140762647	0.226908680471382	-0.487161830024347	0.104366721765231	0.825804221005394	0.61436760177542	1.11000744417446	0.736719563866654
920	x1PNg9	ulcerative colitis	ulcerative colitis || id:ebi-a-GCST90018933	genus.Eggerthella.id.819	Weighted mode	14	-0.162236820555292	0.155383611937161	0.315464264035229	-0.466788699952128	0.142315058841544	0.85023982642811	0.627012564200857	1.15293983521027	0.78582237546416
921	X99vhA	ulcerative colitis	ulcerative colitis || id:ebi-a-GCST90018933	genus.Ruminiclostridium9.id.11357	MR Egger	42	-0.281378825214998	0.450410630441076	0.535704824802436	-1.16418366087951	0.60142601044951	0.754742365878358	0.312177400666642	1.82471901436564	0.871705173948509
922	X99vhA	ulcerative colitis	ulcerative colitis || id:ebi-a-GCST90018933	genus.Ruminiclostridium9.id.11357	Weighted median	42	-0.0704839478621261	0.073446419629079	0.337223915255591	-0.214438930335121	0.0734710346108687	0.93194269907843	0.806994093085912	1.0762373625864	0.798599339241443
923	X99vhA	ulcerative colitis	ulcerative colitis || id:ebi-a-GCST90018933	genus.Ruminiclostridium9.id.11357	Inverse variance weighted	42	0.0239920729722226	0.056857965824674	0.673050546237037	-0.0874495400441385	0.135433685988584	1.024282198345	0.916265105181162	1.14503326156793	0.936027860641377
924	X99vhA	ulcerative colitis	ulcerative colitis || id:ebi-a-GCST90018933	genus.Ruminiclostridium9.id.11357	Simple mode	42	-0.115041123876792	0.148972007107414	0.444405116154596	-0.407026257807323	0.17694401005374	0.89132948822907	0.665626712174096	1.19356426365729	0.847304008319691
925	X99vhA	ulcerative colitis	ulcerative colitis || id:ebi-a-GCST90018933	genus.Ruminiclostridium9.id.11357	Weighted mode	42	-0.115041123876792	0.146153107915467	0.435733907678705	-0.401501215391108	0.171418967637524	0.89132948822907	0.66931450622033	1.18698795439698	0.841940059708853
926	X9hr5m	ulcerative colitis	ulcerative colitis || id:ebi-a-GCST90018933	genus.RuminococcaceaeNK4A214group.id.11358	MR Egger	15	0.328136302430772	0.326340493896043	0.333004479704769	-0.311491065605473	0.967763670467017	1.38837819871642	0.732354153617082	2.63205173774289	0.798403581517062
927	X9hr5m	ulcerative colitis	ulcerative colitis || id:ebi-a-GCST90018933	genus.RuminococcaceaeNK4A214group.id.11358	Weighted median	15	0.184258319536183	0.128884771018468	0.152821492988954	-0.0683558316600135	0.43687247073238	1.20232636737431	0.933928093261242	1.54785866718663	0.736719563866654
928	X9hr5m	ulcerative colitis	ulcerative colitis || id:ebi-a-GCST90018933	genus.RuminococcaceaeNK4A214group.id.11358	Inverse variance weighted	15	0.163100196590024	0.0928750985486014	0.0790672250483275	-0.0189349965652353	0.345135389745282	1.17715463065965	0.981243144344477	1.41218110156497	0.701504997801296
929	X9hr5m	ulcerative colitis	ulcerative colitis || id:ebi-a-GCST90018933	genus.RuminococcaceaeNK4A214group.id.11358	Simple mode	15	0.260540432642563	0.200578110992569	0.21494874220212	-0.132592664902873	0.653673530187999	1.29763117944938	0.875821772406366	1.92259056686011	0.736719563866654
930	X9hr5m	ulcerative colitis	ulcerative colitis || id:ebi-a-GCST90018933	genus.RuminococcaceaeNK4A214group.id.11358	Weighted mode	15	0.24315177601003	0.198073448168946	0.239844650018934	-0.145072182401104	0.631375734421164	1.2752621636337	0.864959855978074	1.8801954504082	0.750848978545921
931	x9zwdZ	ulcerative colitis	ulcerative colitis || id:ebi-a-GCST90018933	genus.Ruminococcus1.id.11373	MR Egger	14	0.217214200274221	0.280082982727004	0.45303666250124	-0.331748445870706	0.766176846419148	1.24261024108762	0.717667832456239	2.15152489971742	0.849062960533687
932	x9zwdZ	ulcerative colitis	ulcerative colitis || id:ebi-a-GCST90018933	genus.Ruminococcus1.id.11373	Weighted median	14	-0.0405013973114401	0.121995813791179	0.739896766142586	-0.27961319234215	0.19861039771927	0.960307822661369	0.756076140942133	1.2197066728167	0.946171016097489
933	x9zwdZ	ulcerative colitis	ulcerative colitis || id:ebi-a-GCST90018933	genus.Ruminococcus1.id.11373	Inverse variance weighted	14	-0.0844531167142701	0.0921661292082667	0.359502214668524	-0.265098729962473	0.0961924965339326	0.919014740797514	0.767130207500293	1.10097097669407	0.805310935266743
934	x9zwdZ	ulcerative colitis	ulcerative colitis || id:ebi-a-GCST90018933	genus.Ruminococcus1.id.11373	Simple mode	14	-0.32014258384531	0.226302344185405	0.180669446865827	-0.763695178448703	0.123410010758084	0.726045507332727	0.465941505017649	1.13134819079504	0.736719563866654
935	x9zwdZ	ulcerative colitis	ulcerative colitis || id:ebi-a-GCST90018933	genus.Ruminococcus1.id.11373	Weighted mode	14	-0.310426008839459	0.221814115441223	0.185074299118661	-0.745181675104256	0.124329657425338	0.733134567882485	0.474648060370506	1.13238910995377	0.736719563866654
936	XB7rbo	ulcerative colitis	ulcerative colitis || id:ebi-a-GCST90018933	genus.RuminococcaceaeUCG013.id.11370	MR Egger	13	-0.13384202427751	0.444457031082432	0.768926715667857	-1.00497780519908	0.737293756644058	0.874728239514526	0.366052759181973	2.09027107107205	0.955875158612537
937	XB7rbo	ulcerative colitis	ulcerative colitis || id:ebi-a-GCST90018933	genus.RuminococcaceaeUCG013.id.11370	Weighted median	13	-0.00738354709022858	0.166056390035164	0.964534471751308	-0.33285407155915	0.318086977378693	0.992643644329389	0.716874798944801	1.37449580607087	0.999544452458744
938	XB7rbo	ulcerative colitis	ulcerative colitis || id:ebi-a-GCST90018933	genus.RuminococcaceaeUCG013.id.11370	Inverse variance weighted	13	0.0463523773616462	0.152523349666667	0.761201423375962	-0.252593387985022	0.345298142708314	1.04744344129047	0.776783667190443	1.4124109569279	0.954895959169607
939	XB7rbo	ulcerative colitis	ulcerative colitis || id:ebi-a-GCST90018933	genus.RuminococcaceaeUCG013.id.11370	Simple mode	13	-0.229993193983311	0.284387363586159	0.43441080518669	-0.787392426612183	0.327406038645562	0.794539010130695	0.455029773179716	1.3873646865084	0.841343383357895
940	XB7rbo	ulcerative colitis	ulcerative colitis || id:ebi-a-GCST90018933	genus.RuminococcaceaeUCG013.id.11370	Weighted mode	13	-0.0836237750742819	0.206962379793278	0.693281857956381	-0.489270039469107	0.322022489320543	0.919777234129851	0.613073750528727	1.37991580897724	0.937174939673215
941	xeKrRy	ulcerative colitis	ulcerative colitis || id:ebi-a-GCST90018933	genus.Blautia.id.1992	MR Egger	18	-0.0504527404107175	0.324885481233492	0.878531861523955	-0.687228283628362	0.586322802806927	0.950798861974261	0.502968224106507	1.79736697589094	0.999544452458744
942	xeKrRy	ulcerative colitis	ulcerative colitis || id:ebi-a-GCST90018933	genus.Blautia.id.1992	Weighted median	18	0.0846383505489928	0.13712542746005	0.537080996445646	-0.184127487272706	0.353404188370691	1.08832340395717	0.831829749360417	1.42390655360864	0.871705173948509
943	xeKrRy	ulcerative colitis	ulcerative colitis || id:ebi-a-GCST90018933	genus.Blautia.id.1992	Inverse variance weighted	18	0.241523652332845	0.101947517484727	0.0178315314497455	0.0417065180627806	0.44134078660291	1.27318756841754	1.04258845296754	1.55479046382978	0.489036312974033
944	xeKrRy	ulcerative colitis	ulcerative colitis || id:ebi-a-GCST90018933	genus.Blautia.id.1992	Simple mode	18	0.691008827571834	0.30611437125484	0.0374330309783915	0.0910246599123472	1.29099299523132	1.99572786331978	1.09529601482916	3.63639568710763	0.636965285196823
945	xeKrRy	ulcerative colitis	ulcerative colitis || id:ebi-a-GCST90018933	genus.Blautia.id.1992	Weighted mode	18	-0.0799433963698708	0.261830748485278	0.763825653462472	-0.593131663401016	0.433244870661274	0.92316859960172	0.552594033660741	1.54225382718089	0.95561756006365
946	XgIda7	ulcerative colitis	ulcerative colitis || id:ebi-a-GCST90018933	genus.Actinomyces.id.423	MR Egger	11	0.470843121889038	0.205111808899786	0.0473433301301839	0.0688239764454578	0.872862267332617	1.6013437521854	1.07124762773622	2.39375261729369	0.65631540902274
947	XgIda7	ulcerative colitis	ulcerative colitis || id:ebi-a-GCST90018933	genus.Actinomyces.id.423	Weighted median	11	0.204806945541102	0.103893293701678	0.0486872655421382	0.00117608988581297	0.40843780119639	1.22728810864945	1.00117678175073	1.50446567388272	0.65631540902274
948	XgIda7	ulcerative colitis	ulcerative colitis || id:ebi-a-GCST90018933	genus.Actinomyces.id.423	Inverse variance weighted	11	0.120283664134199	0.0750783096639861	0.109131424180221	-0.0268698228072138	0.267437151075612	1.12781672736409	0.973487959206022	1.30661150812761	0.736719563866654
949	XgIda7	ulcerative colitis	ulcerative colitis || id:ebi-a-GCST90018933	genus.Actinomyces.id.423	Simple mode	11	0.21455774151446	0.164596427577196	0.221601769147273	-0.108051256536843	0.537166739565763	1.23931367875724	0.897581588327585	1.7111518488437	0.736719563866654
950	XgIda7	ulcerative colitis	ulcerative colitis || id:ebi-a-GCST90018933	genus.Actinomyces.id.423	Weighted mode	11	0.247996842096276	0.147608563299749	0.123858711482306	-0.0413159419712327	0.537309626163785	1.28145588547332	0.959525927540142	1.71139636697885	0.736719563866654
951	xHf5Gs	ulcerative colitis	ulcerative colitis || id:ebi-a-GCST90018933	genus.Clostridiumsensustricto1.id.1873	MR Egger	10	-0.187053627730538	0.288948011974825	0.535528878111121	-0.753391731201195	0.379284475740118	0.829399256392903	0.470767126311241	1.46123866357292	0.871705173948509
952	xHf5Gs	ulcerative colitis	ulcerative colitis || id:ebi-a-GCST90018933	genus.Clostridiumsensustricto1.id.1873	Weighted median	10	-0.00453555182900807	0.134320162668248	0.973063171393317	-0.267803070658774	0.258731967000758	0.995474718253491	0.765058428721277	1.29528657874952	0.999544452458744
953	xHf5Gs	ulcerative colitis	ulcerative colitis || id:ebi-a-GCST90018933	genus.Clostridiumsensustricto1.id.1873	Inverse variance weighted	10	-0.142666507852643	0.102665083420397	0.164641178243104	-0.343890071356622	0.0585570556513355	0.867043172775413	0.709006863928437	1.0603054803886	0.736719563866654
954	xHf5Gs	ulcerative colitis	ulcerative colitis || id:ebi-a-GCST90018933	genus.Clostridiumsensustricto1.id.1873	Simple mode	10	0.0387929481134128	0.247003113084014	0.878668763290015	-0.445333153531254	0.52291904975808	1.03955521949609	0.640610818720848	1.6869447452346	0.999544452458744
955	xHf5Gs	ulcerative colitis	ulcerative colitis || id:ebi-a-GCST90018933	genus.Clostridiumsensustricto1.id.1873	Weighted mode	10	0.0347408351230847	0.203334187800062	0.868116568292917	-0.363794172965036	0.433275843211206	1.0353513473217	0.695034236857609	1.5423015954543	0.999544452458744
956	XrRnSG	ulcerative colitis	ulcerative colitis || id:ebi-a-GCST90018933	class.Coriobacteriia.id.809	MR Egger	18	-0.446758743451341	0.463371858277214	0.349319153798352	-1.35496758567468	0.461450098771999	0.639698221044562	0.257955655774856	1.58637271502486	0.803592350062246
957	XrRnSG	ulcerative colitis	ulcerative colitis || id:ebi-a-GCST90018933	class.Coriobacteriia.id.809	Weighted median	18	0.000403181335592681	0.134887185614148	0.997615105672235	-0.263975702468137	0.264782065139322	1.00040326262411	0.767992199744952	1.30314694368163	0.999544452458744
958	XrRnSG	ulcerative colitis	ulcerative colitis || id:ebi-a-GCST90018933	class.Coriobacteriia.id.809	Inverse variance weighted	18	0.121804962633859	0.112623075295136	0.279462496995429	-0.098936264944608	0.342546190212326	1.12953377900221	0.905800437424889	1.40852941243231	0.773509232868179
959	XrRnSG	ulcerative colitis	ulcerative colitis || id:ebi-a-GCST90018933	class.Coriobacteriia.id.809	Simple mode	18	-0.0844198465089092	0.262903563620816	0.752044240497119	-0.599710831205708	0.430871138187889	0.919045317115307	0.548970358240769	1.53859727074941	0.950704429617512
960	XrRnSG	ulcerative colitis	ulcerative colitis || id:ebi-a-GCST90018933	class.Coriobacteriia.id.809	Weighted mode	18	-0.0908569031709208	0.235763188542502	0.704740093195653	-0.552952752714225	0.371238946372384	0.913148370186831	0.575248732928385	1.44952939179907	0.939256391779762
961	xRuMgS	ulcerative colitis	ulcerative colitis || id:ebi-a-GCST90018933	order.Lactobacillales.id.1800	MR Egger	25	-0.220700043961864	0.269493754149839	0.421223802540713	-0.748907802095548	0.30750771417182	0.801957196119607	0.4728827523448	1.36003129997662	0.833754430920173
962	xRuMgS	ulcerative colitis	ulcerative colitis || id:ebi-a-GCST90018933	order.Lactobacillales.id.1800	Weighted median	25	0.166182059174978	0.112031855814477	0.137982378655523	-0.053400378221398	0.385764496571354	1.18078805545473	0.948000377783495	1.47073826612228	0.736719563866654
963	xRuMgS	ulcerative colitis	ulcerative colitis || id:ebi-a-GCST90018933	order.Lactobacillales.id.1800	Inverse variance weighted	25	0.0890905606873384	0.0912986614058572	0.329156381289716	-0.0898548156681418	0.268035937042819	1.09317965094433	0.914063883392337	1.3073941230493	0.796467849221675
964	xRuMgS	ulcerative colitis	ulcerative colitis || id:ebi-a-GCST90018933	order.Lactobacillales.id.1800	Simple mode	25	0.338616055366973	0.254129212600292	0.195224323700253	-0.159477201329598	0.836709312063545	1.40300456571548	0.85258940507968	2.30875706370585	0.736719563866654
965	xRuMgS	ulcerative colitis	ulcerative colitis || id:ebi-a-GCST90018933	order.Lactobacillales.id.1800	Weighted mode	25	0.327911596823	0.300924765830375	0.286674985830766	-0.261900944204534	0.917724137850535	1.38806625739826	0.769587252009514	2.5035860844844	0.773509232868179
966	xVZ7Mg	ulcerative colitis	ulcerative colitis || id:ebi-a-GCST90018933	genus..Ruminococcustorquesgroup.id.14377	MR Egger	20	0.112279004564364	0.291631392716305	0.70474651157888	-0.459318525159593	0.683876534288321	1.11882497437702	0.631713996048378	1.98154438736525	0.939256391779762
967	xVZ7Mg	ulcerative colitis	ulcerative colitis || id:ebi-a-GCST90018933	genus..Ruminococcustorquesgroup.id.14377	Weighted median	20	-0.133134932784362	0.114260259964745	0.24394202003333	-0.357085042315263	0.0908151767465388	0.875346971135656	0.69971298999162	1.09506659278334	0.759170593319065
968	xVZ7Mg	ulcerative colitis	ulcerative colitis || id:ebi-a-GCST90018933	genus..Ruminococcustorquesgroup.id.14377	Inverse variance weighted	20	-0.118111614502634	0.0864144701069883	0.171686853530823	-0.287483975912331	0.051260746907063	0.888596866782104	0.750148587121399	1.05259731899913	0.736719563866654
969	xVZ7Mg	ulcerative colitis	ulcerative colitis || id:ebi-a-GCST90018933	genus..Ruminococcustorquesgroup.id.14377	Simple mode	20	-0.109671406088624	0.209973089953289	0.607490121443922	-0.52121866239707	0.301875850219822	0.896128549307666	0.593796469427357	1.3523933169537	0.904923413156813
970	xVZ7Mg	ulcerative colitis	ulcerative colitis || id:ebi-a-GCST90018933	genus..Ruminococcustorquesgroup.id.14377	Weighted mode	20	-0.114575432668004	0.194099390506742	0.561950339117272	-0.495010238061217	0.26585937272521	0.891744669201433	0.609564666503991	1.30455159025194	0.8800483000023
971	YHbXt3	ulcerative colitis	ulcerative colitis || id:ebi-a-GCST90018933	genus.Ruminiclostridium6.id.11356	MR Egger	21	-0.129912423701311	0.187509548295222	0.49679762638887	-0.497431138359947	0.237606290957325	0.878172334635719	0.608090756035755	1.26820978885955	0.856407672941598
972	YHbXt3	ulcerative colitis	ulcerative colitis || id:ebi-a-GCST90018933	genus.Ruminiclostridium6.id.11356	Weighted median	21	0.0148543933970558	0.100963140226718	0.883031861218002	-0.183033361447311	0.212742148241423	1.0149652682111	0.832740373849565	1.23706563056703	0.999544452458744
973	YHbXt3	ulcerative colitis	ulcerative colitis || id:ebi-a-GCST90018933	genus.Ruminiclostridium6.id.11356	Inverse variance weighted	21	0.0195432188312021	0.0711965436004146	0.783702911638942	-0.120002006625611	0.159088444288015	1.01973543768206	0.88691865700168	1.1724416378611	0.964904301672154
974	YHbXt3	ulcerative colitis	ulcerative colitis || id:ebi-a-GCST90018933	genus.Ruminiclostridium6.id.11356	Simple mode	21	-0.102225522150419	0.202329500314279	0.618910776217786	-0.498791342766407	0.294340298465568	0.902825921464916	0.607264190586291	1.34224058837066	0.904923413156813
975	YHbXt3	ulcerative colitis	ulcerative colitis || id:ebi-a-GCST90018933	genus.Ruminiclostridium6.id.11356	Weighted mode	21	-0.105910492975373	0.214220661193333	0.626411160552253	-0.525782988914306	0.31396200296356	0.899505156503031	0.591092364359908	1.36883772378235	0.904923413156813
976	YjcdK5	ulcerative colitis	ulcerative colitis || id:ebi-a-GCST90018933	genus.Lachnospira.id.2004	MR Egger	8	0.483216287104782	0.769795974519477	0.553311774788914	-1.02558382295339	1.99201639716296	1.62128052916466	0.358587052929705	7.33029966579335	0.877200305871937
977	YjcdK5	ulcerative colitis	ulcerative colitis || id:ebi-a-GCST90018933	genus.Lachnospira.id.2004	Weighted median	8	0.0412116682684185	0.179259539287168	0.81816990901058	-0.310137028734431	0.392560365271268	1.04207265591754	0.733346459801712	1.48076724949986	0.981976548162769
978	YjcdK5	ulcerative colitis	ulcerative colitis || id:ebi-a-GCST90018933	genus.Lachnospira.id.2004	Inverse variance weighted	8	0.0618369212742354	0.139407067961334	0.65735283477085	-0.211400931929978	0.335074774478449	1.06378884925169	0.809449467677236	1.39804491939387	0.929655134787391
979	YjcdK5	ulcerative colitis	ulcerative colitis || id:ebi-a-GCST90018933	genus.Lachnospira.id.2004	Simple mode	8	0.118071334597802	0.270481429956442	0.675604903800911	-0.412072268116824	0.648214937312428	1.1253243830665	0.662276412853478	1.91212451862476	0.936027860641377
980	YjcdK5	ulcerative colitis	ulcerative colitis || id:ebi-a-GCST90018933	genus.Lachnospira.id.2004	Weighted mode	8	0.0997400241175905	0.260411242466524	0.713078055643356	-0.410666011116797	0.610146059351978	1.10488363763562	0.663208398847331	1.84070023063133	0.940359936320865
981	yPurBq	ulcerative colitis	ulcerative colitis || id:ebi-a-GCST90018933	genus.LachnospiraceaeFCS020group.id.11314	MR Egger	21	-0.0961391576732765	0.273106974223843	0.728697396543476	-0.631428827152009	0.439150511805456	0.908337605125705	0.531831362777448	1.55138877214123	0.941890106259919
982	yPurBq	ulcerative colitis	ulcerative colitis || id:ebi-a-GCST90018933	genus.LachnospiraceaeFCS020group.id.11314	Weighted median	21	-0.00994844971499819	0.109807497384346	0.927811224672599	-0.225171144588317	0.20527424515832	0.990100872415781	0.798379568723644	1.22786175393451	0.999544452458744
983	yPurBq	ulcerative colitis	ulcerative colitis || id:ebi-a-GCST90018933	genus.LachnospiraceaeFCS020group.id.11314	Inverse variance weighted	21	0.0180289835263745	0.0933592138853414	0.846869585470155	-0.164955075688895	0.201013042741644	1.01819248677093	0.847931795984082	1.22264071830635	0.996463880141378
984	yPurBq	ulcerative colitis	ulcerative colitis || id:ebi-a-GCST90018933	genus.LachnospiraceaeFCS020group.id.11314	Simple mode	21	0.0942608147649273	0.221883182052771	0.675501975171853	-0.340630222058504	0.529151851588358	1.09884630388671	0.71132189072534	1.69749197277513	0.936027860641377
985	yPurBq	ulcerative colitis	ulcerative colitis || id:ebi-a-GCST90018933	genus.LachnospiraceaeFCS020group.id.11314	Weighted mode	21	0.0735799445715912	0.203062428870722	0.720890240722505	-0.324422416015023	0.471582305158206	1.07635458193835	0.72294479441219	1.60252787628365	0.941683045697192
986	YRLzxD	ulcerative colitis	ulcerative colitis || id:ebi-a-GCST90018933	genus.Adlercreutzia.id.812	MR Egger	14	0.224902483197099	0.410508428757368	0.593830452349921	-0.579694037167343	1.02949900356154	1.25220059963869	0.560069700865264	2.79966286216347	0.904713408521985
987	YRLzxD	ulcerative colitis	ulcerative colitis || id:ebi-a-GCST90018933	genus.Adlercreutzia.id.812	Weighted median	14	0.00538102107065204	0.102748199496972	0.95823311892749	-0.196005449943413	0.206767492084717	1.00539552476776	0.82200775477023	1.22969662434096	0.999544452458744
988	YRLzxD	ulcerative colitis	ulcerative colitis || id:ebi-a-GCST90018933	genus.Adlercreutzia.id.812	Inverse variance weighted	14	0.103978628506347	0.0765756786632518	0.174509863072849	-0.0461097016736265	0.254066958686321	1.1095767413499	0.954937198235574	1.2892581284083	0.736719563866654
989	YRLzxD	ulcerative colitis	ulcerative colitis || id:ebi-a-GCST90018933	genus.Adlercreutzia.id.812	Simple mode	14	-0.0758266439608987	0.180809605463986	0.68179079318138	-0.430213470670311	0.278560182748513	0.926976889673218	0.650370244931529	1.32122611802251	0.936027860641377
990	YRLzxD	ulcerative colitis	ulcerative colitis || id:ebi-a-GCST90018933	genus.Adlercreutzia.id.812	Weighted mode	14	-0.0842991735800131	0.156754403037721	0.599815752335503	-0.391537803533945	0.222939456373919	0.919156227697329	0.676016494199157	1.24974490735708	0.904923413156813
991	YSHtXk	ulcerative colitis	ulcerative colitis || id:ebi-a-GCST90018933	genus..Ruminococcusgnavusgroup.id.14376	MR Egger	22	-0.256102997897745	0.28690049387325	0.382657393410503	-0.818427965889315	0.306221970093824	0.774062237903034	0.441124572593042	1.35828377146475	0.814077189210506
992	YSHtXk	ulcerative colitis	ulcerative colitis || id:ebi-a-GCST90018933	genus..Ruminococcusgnavusgroup.id.14376	Weighted median	22	-0.0946948056911253	0.0736668376836819	0.198636172656274	-0.239081807551142	0.0496921961688912	0.909650512267904	0.787350468524234	1.05094756090031	0.736719563866654
993	YSHtXk	ulcerative colitis	ulcerative colitis || id:ebi-a-GCST90018933	genus..Ruminococcusgnavusgroup.id.14376	Inverse variance weighted	22	-0.00036761548806901	0.0540836541420436	0.994576689236019	-0.106371577606474	0.105636346630336	0.999632452074225	0.899090504102041	1.11141763224152	0.999544452458744
994	YSHtXk	ulcerative colitis	ulcerative colitis || id:ebi-a-GCST90018933	genus..Ruminococcusgnavusgroup.id.14376	Simple mode	22	-0.125098460593314	0.121419531201933	0.314590599773162	-0.363080741749104	0.112883820562475	0.882410015693507	0.695530272901085	1.1195018622963	0.78582237546416
995	YSHtXk	ulcerative colitis	ulcerative colitis || id:ebi-a-GCST90018933	genus..Ruminococcusgnavusgroup.id.14376	Weighted mode	22	-0.11895191876206	0.113403490049629	0.306134520714258	-0.341222759259333	0.103318921735214	0.8878504886863	0.710900530891337	1.10884498745858	0.7770042328821
996	Yya3Av	ulcerative colitis	ulcerative colitis || id:ebi-a-GCST90018933	class.Actinobacteria.id.419	MR Egger	95	-0.338465645766693	0.132593201971417	0.0123190470196161	-0.59834832163067	-0.0785829699027157	0.712863268839281	0.549718845404955	0.92442535726763	0.393836200172575
997	Yya3Av	ulcerative colitis	ulcerative colitis || id:ebi-a-GCST90018933	class.Actinobacteria.id.419	Weighted median	95	-0.165123000231825	0.0427356112741839	0.000111624382275521	-0.248884798329225	-0.0813612021344247	0.847789419379403	0.779669787473404	0.921860653265577	0.0107057930273341
998	Yya3Av	ulcerative colitis	ulcerative colitis || id:ebi-a-GCST90018933	class.Actinobacteria.id.419	Inverse variance weighted	95	-0.275124734744428	0.0341178648290286	7.38683591317688e-16	-0.341995749809324	-0.208253719679532	0.759477384099057	0.710351223830909	0.812000989943036	2.59770396280054e-13
999	Yya3Av	ulcerative colitis	ulcerative colitis || id:ebi-a-GCST90018933	class.Actinobacteria.id.419	Simple mode	95	-0.0933213373729562	0.103113300504632	0.367759694344105	-0.295423406362034	0.108780731616122	0.910900746809338	0.744216414782809	1.1149178573009	0.811687191491696
1000	Yya3Av	ulcerative colitis	ulcerative colitis || id:ebi-a-GCST90018933	class.Actinobacteria.id.419	Weighted mode	95	-0.119799389740952	0.0861135082163538	0.167454882361336	-0.288581865845006	0.048983086363101	0.88709837990374	0.749325458474596	1.05020258784457	0.736719563866654
1001	YZ0GEU	ulcerative colitis	ulcerative colitis || id:ebi-a-GCST90018933	family.Enterobacteriaceae.id.3469	MR Egger	6	-1.80965511712906	1.00580497142059	0.146372748119757	-3.78103286111341	0.1617226268553	0.16371058804522	0.0227991309240738	1.17553413449687	0.736719563866654
1002	YZ0GEU	ulcerative colitis	ulcerative colitis || id:ebi-a-GCST90018933	family.Enterobacteriaceae.id.3469	Weighted median	6	0.124160967257149	0.200229231045343	0.535195828306672	-0.268288325591723	0.516610260106021	1.13219810315529	0.76468727040523	1.67633566609411	0.871705173948509
1003	YZ0GEU	ulcerative colitis	ulcerative colitis || id:ebi-a-GCST90018933	family.Enterobacteriaceae.id.3469	Inverse variance weighted	6	0.183856309494714	0.167808740438621	0.273240677398975	-0.145048821764984	0.512761440754411	1.20184311724371	0.864980062226543	1.66989615315293	0.773509232868179
1004	YZ0GEU	ulcerative colitis	ulcerative colitis || id:ebi-a-GCST90018933	family.Enterobacteriaceae.id.3469	Simple mode	6	-0.0211734272609982	0.314677190798457	0.94896163524418	-0.637940721225975	0.595593866703978	0.979049156031657	0.528379384933213	1.81410796344271	0.999544452458744
1005	YZ0GEU	ulcerative colitis	ulcerative colitis || id:ebi-a-GCST90018933	family.Enterobacteriaceae.id.3469	Weighted mode	6	-0.0311550964926632	0.290474386688503	0.918756709176142	-0.600484894402129	0.538174701416803	0.969325222474646	0.548545584912438	1.7128774941749	0.999544452458744
1006	YZc5r0	ulcerative colitis	ulcerative colitis || id:ebi-a-GCST90018933	class.Clostridia.id.1859	MR Egger	13	0.535301197620874	0.539208792783991	0.342166399646855	-0.521548036235747	1.5921504314775	1.70796259906018	0.593600920610929	4.9143054508509	0.803026467158284
1007	YZc5r0	ulcerative colitis	ulcerative colitis || id:ebi-a-GCST90018933	class.Clostridia.id.1859	Weighted median	13	-0.159629542038624	0.159690796335916	0.317496174034081	-0.472623502857019	0.153364418779772	0.852459530898016	0.62336472203908	1.16574972263719	0.787775148176552
1008	YZc5r0	ulcerative colitis	ulcerative colitis || id:ebi-a-GCST90018933	class.Clostridia.id.1859	Inverse variance weighted	13	-0.17126988098449	0.125887573445564	0.173672161574005	-0.418009524937796	0.0754697629688163	0.84259414264663	0.658355957595419	1.07839061989427	0.736719563866654
1009	YZc5r0	ulcerative colitis	ulcerative colitis || id:ebi-a-GCST90018933	class.Clostridia.id.1859	Simple mode	13	-0.273298893494265	0.253147653685785	0.301540794903971	-0.769468294718403	0.222870507729873	0.760865335939788	0.463259320266029	1.24965874211084	0.7770042328821
1010	YZc5r0	ulcerative colitis	ulcerative colitis || id:ebi-a-GCST90018933	class.Clostridia.id.1859	Weighted mode	13	-0.252121177754774	0.231697132841813	0.297901113452331	-0.706247558124726	0.202005202615179	0.777150559002996	0.493492529445587	1.22385437533815	0.7770042328821
1011	YZLhx2	ulcerative colitis	ulcerative colitis || id:ebi-a-GCST90018933	genus.RuminococcaceaeUCG014.id.11371	MR Egger	12	0.00943225857405955	0.280512969462729	0.973837856439262	-0.54037316157289	0.559237678721009	1.00947688251613	0.582530833688207	1.74933843395477	0.999544452458744
1012	YZLhx2	ulcerative colitis	ulcerative colitis || id:ebi-a-GCST90018933	genus.RuminococcaceaeUCG014.id.11371	Weighted median	12	0.0792584567638091	0.134430677074114	0.555468182111746	-0.184225670301455	0.342742583829073	1.08248406124586	0.83174808180547	1.4088060657835	0.877200305871937
1013	YZLhx2	ulcerative colitis	ulcerative colitis || id:ebi-a-GCST90018933	genus.RuminococcaceaeUCG014.id.11371	Inverse variance weighted	12	0.101090790581823	0.104583077008435	0.333740264880592	-0.10389204035471	0.306073621518356	1.106377085823	0.901322598636849	1.35808228694751	0.798403581517062
1014	YZLhx2	ulcerative colitis	ulcerative colitis || id:ebi-a-GCST90018933	genus.RuminococcaceaeUCG014.id.11371	Simple mode	12	-0.143556370947537	0.23449912780792	0.552860528670242	-0.60317466145106	0.316061919555986	0.866271966239288	0.547072107617008	1.37171518899194	0.877200305871937
1015	YZLhx2	ulcerative colitis	ulcerative colitis || id:ebi-a-GCST90018933	genus.RuminococcaceaeUCG014.id.11371	Weighted mode	12	0.062303065123376	0.187289874276248	0.745647496741349	-0.304785088458071	0.429391218704823	1.0642848434739	0.737281807736578	1.53632195472937	0.950345266305813
1016	Z0ttSG	ulcerative colitis	ulcerative colitis || id:ebi-a-GCST90018933	family.ClostridialesvadinBB60group.id.11286	MR Egger	21	-0.121844605192983	0.192024676771106	0.533304324656249	-0.498212971664352	0.254523761278385	0.885285926650166	0.607615516233946	1.28984719939753	0.871705173948509
1017	Z0ttSG	ulcerative colitis	ulcerative colitis || id:ebi-a-GCST90018933	family.ClostridialesvadinBB60group.id.11286	Weighted median	21	-0.119633708449235	0.088040273848047	0.17419346917385	-0.292192645191407	0.0529252282929372	0.887245367685429	0.746624688462018	1.0543508065623	0.736719563866654
1018	Z0ttSG	ulcerative colitis	ulcerative colitis || id:ebi-a-GCST90018933	family.ClostridialesvadinBB60group.id.11286	Inverse variance weighted	21	-0.0206756441934204	0.0653078373139982	0.751556630562988	-0.148679005328857	0.107327716942016	0.979536631442293	0.86184571838541	1.11329904166007	0.950704429617512
1019	Z0ttSG	ulcerative colitis	ulcerative colitis || id:ebi-a-GCST90018933	family.ClostridialesvadinBB60group.id.11286	Simple mode	21	-0.142594362746879	0.159423315137891	0.381725346154941	-0.455064060417144	0.169875334923387	0.867105727953313	0.634407326248521	1.18515709441052	0.814077189210506
1020	Z0ttSG	ulcerative colitis	ulcerative colitis || id:ebi-a-GCST90018933	family.ClostridialesvadinBB60group.id.11286	Weighted mode	21	-0.135384334631049	0.142737490117365	0.354203640239632	-0.415149815261085	0.144381145998987	0.873380176926855	0.660241359063595	1.15532437187915	0.803592350062246
1021	ZFVELh	ulcerative colitis	ulcerative colitis || id:ebi-a-GCST90018933	family.Defluviitaleaceae.id.1924	MR Egger	16	-0.978898884845878	0.313242376507416	0.00745210762179636	-1.59285394280041	-0.364943826891342	0.375724587197219	0.203344449399279	0.69423564715714	0.291184205222043
1022	ZFVELh	ulcerative colitis	ulcerative colitis || id:ebi-a-GCST90018933	family.Defluviitaleaceae.id.1924	Weighted median	16	-0.0555242630682787	0.106304998082762	0.601453856003723	-0.263882059310492	0.152833533173935	0.945989070794567	0.768064120326965	1.16513100713754	0.904923413156813
1023	ZFVELh	ulcerative colitis	ulcerative colitis || id:ebi-a-GCST90018933	family.Defluviitaleaceae.id.1924	Inverse variance weighted	16	-0.0652485400926394	0.101967452322075	0.5222403725798	-0.265104746643907	0.134607666458628	0.936834593483198	0.767125591936101	1.14408783225672	0.871705173948509
1024	ZFVELh	ulcerative colitis	ulcerative colitis || id:ebi-a-GCST90018933	family.Defluviitaleaceae.id.1924	Simple mode	16	0.0330326050661924	0.209483685871881	0.876807476295005	-0.377555419242694	0.443620629375079	1.03358423877444	0.685535208689429	1.55833918535744	0.999544452458744
1025	ZFVELh	ulcerative colitis	ulcerative colitis || id:ebi-a-GCST90018933	family.Defluviitaleaceae.id.1924	Weighted mode	16	-0.0010268000324376	0.184200267962256	0.995625782532466	-0.36205932523846	0.360005725173584	0.998973726946333	0.696241061949517	1.43333762064353	0.999544452458744
1026	ZGKcIU	ulcerative colitis	ulcerative colitis || id:ebi-a-GCST90018933	genus.CandidatusSoleaferrea.id.11350	MR Egger	14	1.90708719431575	0.513292301907941	0.00295154576059328	0.901034282576183	2.91314010605531	6.73344698337555	2.46214835182128	18.4145314576155	0.155694038871296
1027	ZGKcIU	ulcerative colitis	ulcerative colitis || id:ebi-a-GCST90018933	genus.CandidatusSoleaferrea.id.11350	Weighted median	14	0.133669249172989	0.100655988140401	0.18418435295767	-0.0636164875821964	0.330954985928175	1.14301470405842	0.938364805086551	1.39229711793512	0.736719563866654
1028	ZGKcIU	ulcerative colitis	ulcerative colitis || id:ebi-a-GCST90018933	genus.CandidatusSoleaferrea.id.11350	Inverse variance weighted	14	0.183646602506757	0.0864699331935227	0.0336851699019102	0.0141655334474525	0.353127671566061	1.20159110876849	1.01426634004704	1.42351287395037	0.636965285196823
1029	ZGKcIU	ulcerative colitis	ulcerative colitis || id:ebi-a-GCST90018933	genus.CandidatusSoleaferrea.id.11350	Simple mode	14	0.113940541250834	0.178473722910108	0.534288448092761	-0.235867955652977	0.463749038154646	1.12068548834576	0.78988496689168	1.59002388503618	0.871705173948509
1030	ZGKcIU	ulcerative colitis	ulcerative colitis || id:ebi-a-GCST90018933	genus.CandidatusSoleaferrea.id.11350	Weighted mode	14	0.113940541250834	0.160066345676922	0.489146105234936	-0.199789496275934	0.427670578777602	1.12068548834576	0.818903117091509	1.53368077074793	0.85177040063298
1031	ZkIgOU	ulcerative colitis	ulcerative colitis || id:ebi-a-GCST90018933	genus.Erysipelatoclostridium.id.11381	MR Egger	19	-0.495021731293418	0.272034310197293	0.0864597092388781	-1.02820897928011	0.0381655166932764	0.609557660675997	0.357646940370138	1.03890317446658	0.723928517833463
1032	ZkIgOU	ulcerative colitis	ulcerative colitis || id:ebi-a-GCST90018933	genus.Erysipelatoclostridium.id.11381	Weighted median	19	-0.0348233447777228	0.0877343558069928	0.691427932330314	-0.206782682159429	0.137135992603983	0.965776010564752	0.813196352861897	1.14698411927183	0.937174939673215
1033	ZkIgOU	ulcerative colitis	ulcerative colitis || id:ebi-a-GCST90018933	genus.Erysipelatoclostridium.id.11381	Inverse variance weighted	19	-0.125787621882656	0.0655417850204284	0.0549593593950853	-0.254249520522696	0.0026742767573831	0.881802102368588	0.775498275168046	1.00267785582523	0.65631540902274
1034	ZkIgOU	ulcerative colitis	ulcerative colitis || id:ebi-a-GCST90018933	genus.Erysipelatoclostridium.id.11381	Simple mode	19	0.000547003152296721	0.15963468746652	0.997303670577417	-0.312336984282082	0.313430990586675	1.0005471527858	0.731734903515185	1.36811104696334	0.999544452458744
1035	ZkIgOU	ulcerative colitis	ulcerative colitis || id:ebi-a-GCST90018933	genus.Erysipelatoclostridium.id.11381	Weighted mode	19	-0.0023589365039679	0.162857656706792	0.988602664702495	-0.32155994364928	0.316842070641345	0.997643843600287	0.725017168549961	1.37278575163144	0.999544452458744
1036	ZsitfL	ulcerative colitis	ulcerative colitis || id:ebi-a-GCST90018933	genus.LachnospiraceaeUCG010.id.11330	MR Egger	13	-0.0448177828785371	0.215181972439172	0.838817797788657	-0.466574448859313	0.376938883102239	0.956171696814359	0.627146916720019	1.45781520950539	0.99623994833337
1037	ZsitfL	ulcerative colitis	ulcerative colitis || id:ebi-a-GCST90018933	genus.LachnospiraceaeUCG010.id.11330	Weighted median	13	-0.0644437611675988	0.11839532986118	0.586228171483582	-0.296498607695511	0.167611085360313	0.9375888416811	0.74341666232574	1.18247663873281	0.90024850205994
1038	ZsitfL	ulcerative colitis	ulcerative colitis || id:ebi-a-GCST90018933	genus.LachnospiraceaeUCG010.id.11330	Inverse variance weighted	13	-0.0731842652430634	0.0872726397592267	0.401710344341502	-0.244238639171148	0.097870108685021	0.929429552683611	0.783300685730726	1.10281952912603	0.816754206428627
1039	ZsitfL	ulcerative colitis	ulcerative colitis || id:ebi-a-GCST90018933	genus.LachnospiraceaeUCG010.id.11330	Simple mode	13	0.0610782459092505	0.173933562192865	0.731557649551713	-0.279831535988764	0.401988027807265	1.06298208493302	0.755911074541658	1.49479343661379	0.941890106259919
1040	ZsitfL	ulcerative colitis	ulcerative colitis || id:ebi-a-GCST90018933	genus.LachnospiraceaeUCG010.id.11330	Weighted mode	13	0.0554256914956215	0.17173993062905	0.752453268938979	-0.281184572537316	0.392035955528559	1.0569904707731	0.754888990844575	1.47999092430158	0.950704429617512
1041	zSS2UK	ulcerative colitis	ulcerative colitis || id:ebi-a-GCST90018933	genus.Romboutsia.id.11347	MR Egger	18	-0.413144788273187	0.282419864458644	0.16286811340694	-0.966687722612129	0.140398146065756	0.661566488823577	0.380340748070897	1.15073186702775	0.736719563866654
1042	zSS2UK	ulcerative colitis	ulcerative colitis || id:ebi-a-GCST90018933	genus.Romboutsia.id.11347	Weighted median	18	-0.146747617857107	0.108028033916001	0.174329934855178	-0.35848256433247	0.0649873286182551	0.863511884897108	0.698735808657638	1.06714550209049	0.736719563866654
1043	zSS2UK	ulcerative colitis	ulcerative colitis || id:ebi-a-GCST90018933	genus.Romboutsia.id.11347	Inverse variance weighted	18	-0.149270873801606	0.0964944907151735	0.121878498366272	-0.338400075603346	0.039858328000134	0.861335770002396	0.712910012932755	1.04066333089307	0.736719563866654
1044	zSS2UK	ulcerative colitis	ulcerative colitis || id:ebi-a-GCST90018933	genus.Romboutsia.id.11347	Simple mode	18	-0.21386496882095	0.186793300502536	0.268102764657807	-0.57997983780592	0.152249900164021	0.807457409587708	0.559909655458738	1.16445119662013	0.773509232868179
1045	zSS2UK	ulcerative colitis	ulcerative colitis || id:ebi-a-GCST90018933	genus.Romboutsia.id.11347	Weighted mode	18	-0.229696121034831	0.168741617368981	0.191212689544946	-0.560429691078033	0.101037449008372	0.794775081240551	0.570963673135263	1.10631807150239	0.736719563866654
1046	zW2F2G	ulcerative colitis	ulcerative colitis || id:ebi-a-GCST90018933	genus.Marvinbryantia.id.2005	MR Egger	17	0.959201719425293	0.344827628301255	0.0139661369102479	0.283339567954833	1.63506387089575	2.6096124387942	1.32755588072332	5.12978563056717	0.428504589081102
1047	zW2F2G	ulcerative colitis	ulcerative colitis || id:ebi-a-GCST90018933	genus.Marvinbryantia.id.2005	Weighted median	17	0.150350641364986	0.113904995630227	0.186846604748688	-0.0729031500702583	0.373604432800231	1.16224170130478	0.929690866160795	1.45296229254145	0.736719563866654
1048	zW2F2G	ulcerative colitis	ulcerative colitis || id:ebi-a-GCST90018933	genus.Marvinbryantia.id.2005	Inverse variance weighted	17	0.107628311451308	0.0825534253483954	0.192321797135621	-0.0541764022315473	0.269433025134163	1.11363374354145	0.947264992104082	1.30922194432567	0.736719563866654
1049	zW2F2G	ulcerative colitis	ulcerative colitis || id:ebi-a-GCST90018933	genus.Marvinbryantia.id.2005	Simple mode	17	0.314265037336463	0.229315472795842	0.189469122813091	-0.135193289343388	0.763723364016314	1.36925259152	0.873547048033455	2.14625264157772	0.736719563866654
1050	zW2F2G	ulcerative colitis	ulcerative colitis || id:ebi-a-GCST90018933	genus.Marvinbryantia.id.2005	Weighted mode	17	0.318392739037266	0.210750635142873	0.150347209972114	-0.0946785058427658	0.731463983917298	1.37491613844573	0.909665339554155	2.07812071710353	0.736719563866654
1051	zy9tgQ	ulcerative colitis	ulcerative colitis || id:ebi-a-GCST90018933	genus.Lactococcus.id.1851	MR Egger	13	0.179908355615178	0.246330449816985	0.48044018778732	-0.302899326026112	0.662716037256468	1.19710764990045	0.738673457819693	1.94005444527557	0.85095660778747
1052	zy9tgQ	ulcerative colitis	ulcerative colitis || id:ebi-a-GCST90018933	genus.Lactococcus.id.1851	Weighted median	13	-0.116090563554434	0.0705314243560402	0.0997759054542684	-0.254332155292273	0.0221510281834048	0.890394582347736	0.775434194694445	1.02239818375123	0.736719563866654
1053	zy9tgQ	ulcerative colitis	ulcerative colitis || id:ebi-a-GCST90018933	genus.Lactococcus.id.1851	Inverse variance weighted	13	-0.105201812969438	0.0520256073403536	0.043164369538304	-0.207172003356531	-0.00323162258234519	0.900142843754093	0.812879819904814	0.996773593489607	0.65631540902274
1054	zy9tgQ	ulcerative colitis	ulcerative colitis || id:ebi-a-GCST90018933	genus.Lactococcus.id.1851	Simple mode	13	-0.109081070965305	0.126474061921175	0.405331568395321	-0.356970232330809	0.138808090400198	0.896657721644472	0.699793328640875	1.14890359321681	0.816754206428627
1055	zy9tgQ	ulcerative colitis	ulcerative colitis || id:ebi-a-GCST90018933	genus.Lactococcus.id.1851	Weighted mode	13	-0.106831865101583	0.122001842117226	0.398405111753817	-0.345955475651346	0.13229174544818	0.898676759214136	0.707543989340458	1.14144128099293	0.816754206428627
