# Supplementary material for: Mendelian randomization integrated with multi-omics analysis identifies TNIK as a key gene in gut microbiota-induced IBD development
Source: Front Immunol. 2025 Nov 18;16:1678444. doi: 10.3389/fimmu.2025.1678444 (PMC12669205; doi:10.3389/fimmu.2025.1678444)
Supplement: Supplementary file 11 [file SupplementaryFile4.zip › Supplementary File 4/UC/02.results.csv]

	id.exposure	id.outcome	outcome	exposure	method	nsnp	b	se	pval	lo_ci	up_ci	or	or_lci95	or_uci95	FDR
228	DFJQCv	ulcerative colitis	ulcerative colitis || id:ebi-a-GCST90018933	genus.Butyrivibrio.id.1993	Inverse variance weighted	31	-0.137791019555588	0.0328272688357049	2.6992997001641e-05	-0.20213246647357	-0.0734495726376067	0.871280753360522	0.816986697427176	0.929183000858035	0.00284776118367313
323	gscK0h	ulcerative colitis	ulcerative colitis || id:ebi-a-GCST90018933	genus.Bifidobacterium.id.436	Inverse variance weighted	88	-0.294487047257109	0.0377732797133824	6.38125691677539e-15	-0.368522675495339	-0.22045141901888	0.744913594953387	0.691755523521123	0.802156607470059	1.68305651179951e-12
343	H8YRVC	ulcerative colitis	ulcerative colitis || id:ebi-a-GCST90018933	genus.Streptococcus.id.1853	Inverse variance weighted	48	0.191978356933097	0.0522586158758975	0.000239137208198873	0.0895514698163375	0.294405244049856	1.21164429298262	1.09368362355895	1.34232776380072	0.0202814575147013
488	l1hS0Y	ulcerative colitis	ulcerative colitis || id:ebi-a-GCST90018933	family.Bifidobacteriaceae.id.433	Inverse variance weighted	93	-0.303617312085636	0.036507363905422	9.05190748825036e-17	-0.375171745340263	-0.232062878831008	0.738143290923434	0.687171250195648	0.792896265348919	4.77488120005207e-14
603	n9LkmC	ulcerative colitis	ulcerative colitis || id:ebi-a-GCST90018933	phylum.Actinobacteria.id.400	Inverse variance weighted	72	-0.355232337917349	0.0466649554633087	2.69050969756257e-14	-0.446695650625434	-0.263769025209264	0.701010552954601	0.639738582686307	0.768150942671343	5.67697546185702e-12
638	oFAK58	ulcerative colitis	ulcerative colitis || id:ebi-a-GCST90018933	genus..Eubacteriumbrachygroup.id.11296	Inverse variance weighted	19	-0.161070042345996	0.0439799895184779	0.00024991369449395	-0.247270821802212	-0.0748692628897789	0.851232446701504	0.780929172244554	0.927864784759912	0.0202814575147013
903	wurWmY	ulcerative colitis	ulcerative colitis || id:ebi-a-GCST90018933	order.Bifidobacteriales.id.432	Inverse variance weighted	93	-0.303617312085636	0.036507363905422	9.05190748825036e-17	-0.375171745340263	-0.232062878831008	0.738143290923434	0.687171250195648	0.792896265348919	4.77488120005207e-14
998	Yya3Av	ulcerative colitis	ulcerative colitis || id:ebi-a-GCST90018933	class.Actinobacteria.id.419	Inverse variance weighted	95	-0.275124734744428	0.0341178648290286	7.38683591317688e-16	-0.341995749809324	-0.208253719679532	0.759477384099057	0.710351223830909	0.812000989943036	2.59770396280054e-13
