# Supplementary material for: Mendelian randomization integrated with multi-omics analysis identifies TNIK as a key gene in gut microbiota-induced IBD development
Source: Front Immunol. 2025 Nov 18;16:1678444. doi: 10.3389/fimmu.2025.1678444 (PMC12669205; doi:10.3389/fimmu.2025.1678444)
Supplement: Supplementary file 11 [file SupplementaryFile4.zip › Supplementary File 4/UC/06.gene.csv]

	x
1	DPF3
2
3	ZFHX3
4	HECW1
5	HECW1
6
7
8	USP10
9
10	STXBP1
11	BLVRA
12	AFF1
13	BLVRA
14	ENSG00000223598
15
16	ENSG00000228033
17	ENSG00000228033
18
19
20
21
22	MAP2K3
23	ENSG00000228033
24
25
26	CDK14
27
28
29	SULT4A1
30
31
32
33	NT5ELP
34	CAMK1D
35
36	ENSG00000253557
37	BCAS3
38	C18orf63
39	IGSF3P2,ENSG00000286698
40
41
42	ADCYAP1R1
43	FGD4
44	QTRT2
45	DDX59
46	CDIN1
47	CDIN1
48
49	CRPPA
50	NRG3
51	CRPPA
52
53	CRPPA
54	CRPPA
55	CRPPA
56	LINC02253
57	LINC02253
58	LINC00923,LINC02253
59
60	BBS9
61	GBE1
62	DDX59
63	NRXN1
64	CRPPA
65
66	REV3L,MFSD4B
67
68	TBCE,ENSG00000285053
69	TBCE,ENSG00000285053
70
71	ASTN2
72	ENSG00000236504
73	ADAMTS19,ENSG00000251680
74	REV3L,MFSD4B
75	TRAF3IP2-AS1
76
77	REV3L,MFSD4B
78	REV3L,MFSD4B
79
80	CACNA2D3
81	REV3L,MFSD4B
82	REV3L
83	B3GALNT2
84	REV3L
85	TBCE,ENSG00000285053
86
87	FLVCR2
88	NPAS3,ENSG00000287777
89
90	REV3L
91	CASC15
92	RNFT1P3
93	MLIP,MLIP-AS1
94	MLIP,MLIP-AS1
95
96	EDIL3
97
98	PFKFB3
99	NCKAP5
100	ADGRL3
101
102
103	COLEC11
104
105	ATG16L1
106	NCKAP5
107
108
109
110
111	LINC01618
112
113	ANKS1B
114	ANKS1B
115	ANKS1B
116	RPS4XP1
117
118	BLTP3B
119	GOLGA2P5,GOLGA2P5
120	ENSG00000257489,ENSG00000290576
121	ANKS1B
122	ANKS1B
123	BLTP3B
124	BLTP3B
125
126
127	BLTP3B
128	ANKS1B
129	BLTP3B
130	TANC2,ENSG00000233635
131	MSRA
132	NTM
133
134	MSRA
135	MSRA
136
137	TANC2,ENSG00000233635
138	BLTP3B
139
140	C4orf19,ENSG00000288073
141	ACTR6,DEPDC4
142	ACP3
143	ENSG00000233539
144	GATA3
145	NUSAP1,ENSG00000285920
146	ANKS1B
147	BLTP3B
148	ANKS1B
149
150	ANKS1B
151	ACTR6,DEPDC4
152	MPP7
153	ANKS1B
154	NEIL2
155	ENSG00000233539
156
157	TANC2,ENSG00000233635
158	FOXK2,WDR45B
159	TMEM163
160	ZRANB3
161	ENSG00000255558
162	TMEM163
163	ACMSD,CCNT2-AS1
164
165
166	SEPTIN9
167
168
169
170	AHRR,PDCD6-AHRR
171	SLC9A3,SLC9A3-AS1
172	ENSG00000287855
173
174	R3HDM1
175	LCT
176
177	TMEFF2,CAVIN2-AS1
178	ZRANB3
179	MAP3K19
180	DARS1
181	TMEM163
182	R3HDM1
183	TMEM163
184	ZRANB3
185	ZRANB3
186	ACMSD,CCNT2-AS1
187	R3HDM1
188
189	MAP3K19
190	ZRANB3
191	MCM6
192	RAB3GAP1
193	ZRANB3
194	THSD7B
195	CCNT2
196	ZRANB3
197
198	LCT
199	LCT
200	UBXN4
201	RAB3GAP1
202	DARS1-AS1
203	DARS1-AS1
204	DARS1
205	DARS1
206	R3HDM1
207	TMEM163
208	ZRANB3
209	ACMSD,CCNT2-AS1
210	R3HDM1
211	R3HDM1
212
213
214
215	SLC9A3
216	MCM6
217
218	AHRR,PDCD6-AHRR
219
220
221	ZRANB3
222
223
224	TMEM163
225	ACMSD,CCNT2-AS1
226
227	ZRANB3
228	ENSG00000287463
229	ZRANB3
230	RAB3GAP1,ZRANB3
231	CCNT2-AS1
232	CCNT2
233
234	DARS1
235	R3HDM1
236	DARS1
237	EXOC3
238	KLHL32
239	R3HDM1
240
241
242	NR3C1
243	LCT
244	RAB3GAP1
245	RAB3GAP1
246	ACMSD,CCNT2-AS1
247	RAB3GAP1
248	ZRANB3
249	ENSG00000289958
250	ZRANB3
251	TMEM163
252	ENSG00000287865
253	ENSG00000285961
254
255	LUCAT1
256	ENSG00000273118
257	ENSG00000273118
258	ENSG00000273118
259	SLCO3A1
260
261	CMTM5
262	PTPRS
263
264	ENSG00000261218,ENSG00000289733
265	CMTM8
266	CNTNAP5
267	ENSG00000254927
268
269	APP
270
271
272	NR2C2
273	NR2C2
274	NR2C2
275	ENSG00000267320
276	MRPS25,NR2C2
277
278
279	NAA16
280
281	GMPR
282
283	GMPR
284
285	CPEB3
286	ENSG00000286795
287	MARCHF5
288	DIRC3
289	GUSBP5
290
291
292	PIP4K2A
293	PIP4K2A
294	TRAPPC11
295
296
297
298	EPIC1
299	KIAA0232
300	MARCHF5
301	BTAF1
302	BTAF1
303	CPEB3
304	ENSG00000230333
305	AXDND1
306
307
308	IGF2BP2
309	AXDND1
310	AXDND1,MEF2AP1,HNRNPA1P54
311
312	DOCK4
313	AXDND1
314	ROBO2
315	ENSG00000230333
316
317	IGF2BP2,IGF2BP2-AS1
318
319	IGF2BP2
320	OVCH1,OVCH1-AS1
321
322
323	SLC30A10
324	CTTNBP2
325
326
327	NFIA
328
329	ENSG00000248491
330	SHLD1
331
332
333
334	CPM
335
336
337
338
339	LINC02688
340	MFSD6
341	DCDC2C
342
343	G2E3-AS1
344
345	GRIP1
346	ZNF670-ZNF695,ZNF695
347	MFSD6
348	ENSG00000250643
349	HIBCH
350	NOS1
351	GRIN3A
352
353
354	DYNLRB2-AS1
355
356
357
358	PCTP
359	SLC22A18
360	FKBP15
361
362	ADAMTS17
363
364	GRIA4
365
366	ATRNL1
367	ATRNL1
368	ATRNL1
369	TNIK
370	ATRNL1
371	ATRNL1
372	COL4A4
373	ATRNL1
374	ATRNL1
375	ENSG00000226197
376	ATRNL1
377	LRP1B
378	LINC01684
379
380
381	PALLD
382
383	REEP6
384	SLC2A5
385	SGO1-AS1
386	MMP20
387	ENSG00000232855
388
389	UGT2A1,UGT2A2
390	TRGC1,TARP
391	LINC01121
392	MPRIP
393	MPRIP
394	LRP1B
395	IGDCC4
396	MPRIP
397
398	SYCE1L,ENSG00000261063
399	SPTLC2
400
401
402
403
404
405
406
407	CACNA1A
408
409
410
411
412
413	ENSG00000255102
414
415
416
417	SLC9A3
418	SYT6
419	LINC01399
420	LINC01399
421	LINC01399
422	LINC01399
423
424
425	IL19
426	OAT
427	IL19
428	NADSYN1
429
430	IL19
431
432	MCTP2
433
434	CYP7B1
435	DYNC1I1
436
437	RAP1GAP2
438	GALNT14
439	DGKB
440	PSME4
441	RPH3A
442	RPH3A
443
444
445
446
447	ATP11A
448	PSME4
