# Supplementary material for: Mendelian randomization integrated with multi-omics analysis identifies TNIK as a key gene in gut microbiota-induced IBD development
Source: Front Immunol. 2025 Nov 18;16:1678444. doi: 10.3389/fimmu.2025.1678444 (PMC12669205; doi:10.3389/fimmu.2025.1678444)
Supplement: Supplementary file 11 [file SupplementaryFile4.zip › Supplementary File 4/UC/07_het_res(all.exposure).csv]

	id.exposure	id.outcome	outcome	exposure	method	Q	Q_df	Q_pval
1	Yya3Av	ulcerative colitis	ulcerative colitis || id:ebi-a-GCST90018933	class.Actinobacteria.id.419	Inverse variance weighted (multiplicative random effects)	124.42153	94	0.01952
2	UrllTV	ulcerative colitis	ulcerative colitis || id:ebi-a-GCST90018933	class.Melainabacteria.id.1589	Inverse variance weighted (multiplicative random effects)	24.53081	11	0.01067
3	4ac6lP	ulcerative colitis	ulcerative colitis || id:ebi-a-GCST90018933	family.BacteroidalesS24.7group.id.11173	Inverse variance weighted (fixed effects)	10.16025	12	0.6019
4	l1hS0Y	ulcerative colitis	ulcerative colitis || id:ebi-a-GCST90018933	family.Bifidobacteriaceae.id.433	Inverse variance weighted (multiplicative random effects)	149.9132	92	0.00013
5	oFAK58	ulcerative colitis	ulcerative colitis || id:ebi-a-GCST90018933	genus..Eubacteriumbrachygroup.id.11296	Inverse variance weighted (fixed effects)	15.02809	18	0.66004
6	cHyDAc	ulcerative colitis	ulcerative colitis || id:ebi-a-GCST90018933	genus..Eubacteriumcoprostanoligenesgroup.id.11375	Inverse variance weighted (fixed effects)	20.10889	22	0.57623
7	0qJ3eB	ulcerative colitis	ulcerative colitis || id:ebi-a-GCST90018933	genus..Eubacteriumxylanophilumgroup.id.14375	Inverse variance weighted (fixed effects)	3.42866	12	0.99169
8	sQx1ko	ulcerative colitis	ulcerative colitis || id:ebi-a-GCST90018933	genus.Anaerofilum.id.2053	Inverse variance weighted (fixed effects)	9.7768	12	0.63553
9	VReXMT	ulcerative colitis	ulcerative colitis || id:ebi-a-GCST90018933	genus.Anaerostipes.id.1991	Inverse variance weighted (multiplicative random effects)	43.4487	19	0.00113
10	xeKrRy	ulcerative colitis	ulcerative colitis || id:ebi-a-GCST90018933	genus.Blautia.id.1992	Inverse variance weighted (fixed effects)	20.49335	17	0.24978
11	DFJQCv	ulcerative colitis	ulcerative colitis || id:ebi-a-GCST90018933	genus.Butyrivibrio.id.1993	Inverse variance weighted (fixed effects)	33.63996	30	0.29545
12	x1PNg9	ulcerative colitis	ulcerative colitis || id:ebi-a-GCST90018933	genus.Eggerthella.id.819	Inverse variance weighted (fixed effects)	8.71829	13	0.79387
13	zy9tgQ	ulcerative colitis	ulcerative colitis || id:ebi-a-GCST90018933	genus.Lactococcus.id.1851	Inverse variance weighted (fixed effects)	10.19701	12	0.59868
14	4RoXzN	ulcerative colitis	ulcerative colitis || id:ebi-a-GCST90018933	genus.Prevotella9.id.11183	Inverse variance weighted (fixed effects)	9.79779	14	0.77681
15	PBpNxH	ulcerative colitis	ulcerative colitis || id:ebi-a-GCST90018933	genus.RuminococcaceaeUCG011.id.11368	Inverse variance weighted (fixed effects)	15.97891	19	0.65868
16	H8YRVC	ulcerative colitis	ulcerative colitis || id:ebi-a-GCST90018933	genus.Streptococcus.id.1853	Inverse variance weighted (fixed effects)	40.59107	47	0.73371
17	BeAt6q	ulcerative colitis	ulcerative colitis || id:ebi-a-GCST90018933	genus.unknowngenus.id.1000005479	Inverse variance weighted (fixed effects)	10.16025	12	0.6019
18	GShgFr	ulcerative colitis	ulcerative colitis || id:ebi-a-GCST90018933	genus.unknowngenus.id.826	Inverse variance weighted (fixed effects)	13.95274	14	0.45324
19	ReN9Rt	ulcerative colitis	ulcerative colitis || id:ebi-a-GCST90018933	order.Bacillales.id.1674	Inverse variance weighted (multiplicative random effects)	24.71722	14	0.03746
20	wurWmY	ulcerative colitis	ulcerative colitis || id:ebi-a-GCST90018933	order.Bifidobacteriales.id.432	Inverse variance weighted (multiplicative random effects)	149.9132	92	0.00013
21	n9LkmC	ulcerative colitis	ulcerative colitis || id:ebi-a-GCST90018933	phylum.Actinobacteria.id.400	Inverse variance weighted (multiplicative random effects)	95.20838	71	0.02922
22	NQJqxG	ulcerative colitis	ulcerative colitis || id:ebi-a-GCST90018933	phylum.Euryarchaeota.id.55	Inverse variance weighted (fixed effects)	10.80558	18	0.90242
