# Supplementary material for: Mendelian randomization integrated with multi-omics analysis identifies TNIK as a key gene in gut microbiota-induced IBD development
Source: Front Immunol. 2025 Nov 18;16:1678444. doi: 10.3389/fimmu.2025.1678444 (PMC12669205; doi:10.3389/fimmu.2025.1678444)
Supplement: Supplementary file 11 [file SupplementaryFile4.zip › Supplementary File 4/UC/08_pleiotropy_res(p0.05).csv]

	id.exposure	id.outcome	outcome	exposure	egger_intercept	se	pval
1	Yya3Av	ulcerative colitis	ulcerative colitis || id:ebi-a-GCST90018933	class.Actinobacteria.id.419	0.00527	0.01065	0.62212
2	UrllTV	ulcerative colitis	ulcerative colitis || id:ebi-a-GCST90018933	class.Melainabacteria.id.1589	-0.02558	0.03326	0.45952
3	4ac6lP	ulcerative colitis	ulcerative colitis || id:ebi-a-GCST90018933	family.BacteroidalesS24.7group.id.11173	0.0105	0.02397	0.66986
4	l1hS0Y	ulcerative colitis	ulcerative colitis || id:ebi-a-GCST90018933	family.Bifidobacteriaceae.id.433	-0.0121	0.01196	0.31407
5	oFAK58	ulcerative colitis	ulcerative colitis || id:ebi-a-GCST90018933	genus..Eubacteriumbrachygroup.id.11296	0.04386	0.02496	0.09684
6	cHyDAc	ulcerative colitis	ulcerative colitis || id:ebi-a-GCST90018933	genus..Eubacteriumcoprostanoligenesgroup.id.11375	-0.04329	0.02372	0.0823
7	0qJ3eB	ulcerative colitis	ulcerative colitis || id:ebi-a-GCST90018933	genus..Eubacteriumxylanophilumgroup.id.14375	0.01246	0.02372	0.60978
8	sQx1ko	ulcerative colitis	ulcerative colitis || id:ebi-a-GCST90018933	genus.Anaerofilum.id.2053	0.04469	0.0326	0.19771
9	VReXMT	ulcerative colitis	ulcerative colitis || id:ebi-a-GCST90018933	genus.Anaerostipes.id.1991	0.05646	0.02764	0.05601
10	xeKrRy	ulcerative colitis	ulcerative colitis || id:ebi-a-GCST90018933	genus.Blautia.id.1992	0.01979	0.0209	0.35781
11	DFJQCv	ulcerative colitis	ulcerative colitis || id:ebi-a-GCST90018933	genus.Butyrivibrio.id.1993	-0.03534	0.0199	0.08625
12	x1PNg9	ulcerative colitis	ulcerative colitis || id:ebi-a-GCST90018933	genus.Eggerthella.id.819	-0.02335	0.03251	0.48642
13	zy9tgQ	ulcerative colitis	ulcerative colitis || id:ebi-a-GCST90018933	genus.Lactococcus.id.1851	-0.03703	0.03127	0.26131
14	4RoXzN	ulcerative colitis	ulcerative colitis || id:ebi-a-GCST90018933	genus.Prevotella9.id.11183	0.01017	0.01888	0.59913
15	PBpNxH	ulcerative colitis	ulcerative colitis || id:ebi-a-GCST90018933	genus.RuminococcaceaeUCG011.id.11368	-0.00173	0.03283	0.95846
16	H8YRVC	ulcerative colitis	ulcerative colitis || id:ebi-a-GCST90018933	genus.Streptococcus.id.1853	-0.00762	0.0144	0.59931
17	BeAt6q	ulcerative colitis	ulcerative colitis || id:ebi-a-GCST90018933	genus.unknowngenus.id.1000005479	0.0105	0.02397	0.66986
18	GShgFr	ulcerative colitis	ulcerative colitis || id:ebi-a-GCST90018933	genus.unknowngenus.id.826	0.02317	0.0198	0.26281
19	ReN9Rt	ulcerative colitis	ulcerative colitis || id:ebi-a-GCST90018933	order.Bacillales.id.1674	0.06693	0.04589	0.16842
20	wurWmY	ulcerative colitis	ulcerative colitis || id:ebi-a-GCST90018933	order.Bifidobacteriales.id.432	-0.0121	0.01196	0.31407
21	n9LkmC	ulcerative colitis	ulcerative colitis || id:ebi-a-GCST90018933	phylum.Actinobacteria.id.400	-0.0066	0.01759	0.70872
22	NQJqxG	ulcerative colitis	ulcerative colitis || id:ebi-a-GCST90018933	phylum.Euryarchaeota.id.55	-0.02843	0.02838	0.33049
