# Supplementary material for: Mendelian randomization integrated with multi-omics analysis identifies TNIK as a key gene in gut microbiota-induced IBD development
Source: Front Immunol. 2025 Nov 18;16:1678444. doi: 10.3389/fimmu.2025.1678444 (PMC12669205; doi:10.3389/fimmu.2025.1678444)
Supplement: Supplementary file 11 [file SupplementaryFile4.zip › Supplementary File 4/UC/09_steiger_res(all.exposure).csv]

	id.exposure	id.outcome	exposure	outcome	snp_r2.exposure	snp_r2.outcome	correct_causal_direction	steiger_pval
1	Yya3Av	ulcerative colitis	class.Actinobacteria.id.419	ulcerative colitis || id:ebi-a-GCST90018933	2.224659e-01	5.939135e-04	TRUE	0.000000e+00
2	UrllTV	ulcerative colitis	class.Melainabacteria.id.1589	ulcerative colitis || id:ebi-a-GCST90018933	1.892665e-02	9.693527e-05	TRUE	3.795733e-65
3	4ac6lP	ulcerative colitis	family.BacteroidalesS24.7group.id.11173	ulcerative colitis || id:ebi-a-GCST90018933	2.093098e-02	5.351184e-05	TRUE	3.903165e-75
4	l1hS0Y	ulcerative colitis	family.Bifidobacteriaceae.id.433	ulcerative colitis || id:ebi-a-GCST90018933	2.244454e-01	7.670103e-04	TRUE	0.000000e+00
5	oFAK58	ulcerative colitis	genus..Eubacteriumbrachygroup.id.11296	ulcerative colitis || id:ebi-a-GCST90018933	2.494459e-02	7.684450e-05	TRUE	1.570518e-88
6	cHyDAc	ulcerative colitis	genus..Eubacteriumcoprostanoligenesgroup.id.11375	ulcerative colitis || id:ebi-a-GCST90018933	3.087104e-02	7.472421e-05	TRUE	5.444208e-111
7	0qJ3eB	ulcerative colitis	genus..Eubacteriumxylanophilumgroup.id.14375	ulcerative colitis || id:ebi-a-GCST90018933	1.854752e-02	3.716217e-05	TRUE	1.804597e-67
8	sQx1ko	ulcerative colitis	genus.Anaerofilum.id.2053	ulcerative colitis || id:ebi-a-GCST90018933	1.829378e-02	3.454729e-05	TRUE	9.770277e-67
9	VReXMT	ulcerative colitis	genus.Anaerostipes.id.1991	ulcerative colitis || id:ebi-a-GCST90018933	2.651700e-02	1.567111e-04	TRUE	5.225884e-90
10	xeKrRy	ulcerative colitis	genus.Blautia.id.1992	ulcerative colitis || id:ebi-a-GCST90018933	2.334987e-02	7.858364e-05	TRUE	1.793579e-82
11	DFJQCv	ulcerative colitis	genus.Butyrivibrio.id.1993	ulcerative colitis || id:ebi-a-GCST90018933	4.395018e-02	1.728063e-04	TRUE	2.699431e-154
12	x1PNg9	ulcerative colitis	genus.Eggerthella.id.819	ulcerative colitis || id:ebi-a-GCST90018933	1.808236e-02	5.089125e-05	TRUE	1.050922e-64
13	zy9tgQ	ulcerative colitis	genus.Lactococcus.id.1851	ulcerative colitis || id:ebi-a-GCST90018933	2.134143e-02	4.619396e-05	TRUE	3.167771e-77
14	4RoXzN	ulcerative colitis	genus.Prevotella9.id.11183	ulcerative colitis || id:ebi-a-GCST90018933	2.291795e-02	4.854159e-05	TRUE	5.751753e-83
15	PBpNxH	ulcerative colitis	genus.RuminococcaceaeUCG011.id.11368	ulcerative colitis || id:ebi-a-GCST90018933	2.703429e-02	5.826333e-05	TRUE	1.000070e-97
16	H8YRVC	ulcerative colitis	genus.Streptococcus.id.1853	ulcerative colitis || id:ebi-a-GCST90018933	7.782197e-02	1.454242e-04	TRUE	8.290757e-290
17	BeAt6q	ulcerative colitis	genus.unknowngenus.id.1000005479	ulcerative colitis || id:ebi-a-GCST90018933	2.093098e-02	5.351184e-05	TRUE	3.903165e-75
18	GShgFr	ulcerative colitis	genus.unknowngenus.id.826	ulcerative colitis || id:ebi-a-GCST90018933	1.961689e-02	4.615271e-05	TRUE	9.122235e-71
19	ReN9Rt	ulcerative colitis	order.Bacillales.id.1674	ulcerative colitis || id:ebi-a-GCST90018933	1.984727e-02	7.970936e-05	TRUE	1.935238e-69
20	wurWmY	ulcerative colitis	order.Bifidobacteriales.id.432	ulcerative colitis || id:ebi-a-GCST90018933	2.244454e-01	7.670103e-04	TRUE	0.000000e+00
21	n9LkmC	ulcerative colitis	phylum.Actinobacteria.id.400	ulcerative colitis || id:ebi-a-GCST90018933	1.340877e-01	4.701430e-04	TRUE	0.000000e+00
22	NQJqxG	ulcerative colitis	phylum.Euryarchaeota.id.55	ulcerative colitis || id:ebi-a-GCST90018933	2.216335e-02	5.247769e-05	TRUE	7.958505e-80
