# Supplementary material for: Mendelian randomization integrated with multi-omics analysis identifies TNIK as a key gene in gut microbiota-induced IBD development
Source: Front Immunol. 2025 Nov 18;16:1678444. doi: 10.3389/fimmu.2025.1678444 (PMC12669205; doi:10.3389/fimmu.2025.1678444)
Supplement: Supplementary file 11 [file SupplementaryFile4.zip › Supplementary File 4/UC/clumping_all.csv]

	SNP	effect_allele.exposure	other_allele.exposure	effect_allele.outcome	other_allele.outcome	beta.exposure	beta.outcome	eaf.exposure	eaf.outcome	remove	palindromic	ambiguous	id.outcome	chr.outcome	pos.outcome	se.outcome	pval.outcome	ncase.outcome	ncontrol.outcome	outcome	mr_keep.outcome	pval_origin.outcome	samplesize.outcome	chr.exposure	pos.exposure	se.exposure	exposure	mr_keep.exposure	pval.exposure	pval_origin.exposure	id.exposure	data_source.exposure	samplesize.exposure	action	SNP_index	mr_keep	R	F
1	rs1000888	C	G	C	G	-0.0585037659057702	-0.0238	NA	0.370104062253071	FALSE	TRUE	TRUE	ulcerative colitis	13	23343542	0.0199	0.2333	5371	412561	ulcerative colitis || id:ebi-a-GCST90018933	TRUE	reported	417932	13	23343542	0.0132190104728438	genus.Intestinimonas.id.2062	TRUE	9.611686332571e-06	inferred	otyAVJ	textfile	18340	2	1	FALSE	-0.0326645799292252	19.5870824745017
2	rs10262702	T	C	T	C	0.0918017115791659	0.0278	NA	0.230490337019233	FALSE	FALSE	FALSE	ulcerative colitis	7	66890843	0.0281	0.3233	5371	412561	ulcerative colitis || id:ebi-a-GCST90018933	TRUE	reported	417932	7	66890843	0.0194884678818685	genus.Intestinimonas.id.2062	TRUE	2.47029946561078e-06	inferred	otyAVJ	textfile	18340	2	1	TRUE	0.0347643810748405	22.1894307751199
3	rs11258178	A	G	A	G	0.0660742320663152	0.0109	NA	0.46438747876564	FALSE	FALSE	FALSE	ulcerative colitis	10	13124513	0.0196	0.5789	5371	412561	ulcerative colitis || id:ebi-a-GCST90018933	TRUE	reported	417932	10	13124513	0.0134138858839776	genus.Intestinimonas.id.2062	TRUE	8.40122798237394e-07	inferred	otyAVJ	textfile	18340	2	1	TRUE	0.0363508364233947	24.2635886155865
4	rs11928843	G	A	G	A	-0.0607330797381236	-0.0185	NA	0.479762689450551	FALSE	FALSE	FALSE	ulcerative colitis	3	17187915	0.0198	0.3519	5371	412561	ulcerative colitis || id:ebi-a-GCST90018933	TRUE	reported	417932	3	17187915	0.0132035148147477	genus.Intestinimonas.id.2062	TRUE	4.22965601400653e-06	inferred	otyAVJ	textfile	18340	2	1	TRUE	-0.0339476229191807	21.1578480997386
5	rs12226153	A	G	A	G	-0.151142451496101	0.0269	NA	0.0337805029103219	FALSE	FALSE	FALSE	ulcerative colitis	11	94364293	0.0504	0.5942	5371	412561	ulcerative colitis || id:ebi-a-GCST90018933	TRUE	reported	417932	11	94364293	0.0306922289908772	genus.Intestinimonas.id.2062	TRUE	8.45964836162694e-07	inferred	otyAVJ	textfile	18340	2	1	TRUE	-0.0363408500344621	24.2502413171376
6	rs12566247	T	A	T	A	0.0637084405216945	0.028	NA	0.379041277332755	FALSE	TRUE	TRUE	ulcerative colitis	1	43767569	0.0199	0.1598	5371	412561	ulcerative colitis || id:ebi-a-GCST90018933	TRUE	reported	417932	1	43767569	0.0135355478642567	genus.Intestinimonas.id.2062	TRUE	2.51697209494699e-06	inferred	otyAVJ	textfile	18340	2	1	FALSE	0.034736253984489	22.1534959878494
7	rs17067892	C	T	C	T	0.107193792199643	0.0291	NA	0.0595687021760531	FALSE	FALSE	FALSE	ulcerative colitis	8	3763540	0.0365	0.4253	5371	412561	ulcerative colitis || id:ebi-a-GCST90018933	TRUE	reported	417932	8	3763540	0.0250013442235499	genus.Intestinimonas.id.2062	TRUE	1.80678057109252e-05	inferred	otyAVJ	textfile	18340	2	1	TRUE	0.0316455554057206	18.382837633217
8	rs1859797	G	A	G	A	0.0603679545145569	0.0151	NA	0.416095816400132	FALSE	FALSE	FALSE	ulcerative colitis	7	22007303	0.0195	0.4382	5371	412561	ulcerative colitis || id:ebi-a-GCST90018933	TRUE	reported	417932	7	22007303	0.0131792534573361	genus.Intestinimonas.id.2062	TRUE	4.63800984503828e-06	inferred	otyAVJ	textfile	18340	2	1	TRUE	0.0338058111708567	20.9812472091895
9	rs2099538	G	A	G	A	-0.164346831582879	0.0143	NA	0.0410216857911288	FALSE	FALSE	FALSE	ulcerative colitis	16	58832377	0.0651	0.8266	5371	412561	ulcerative colitis || id:ebi-a-GCST90018933	TRUE	reported	417932	16	58832377	0.0376522677342333	genus.Intestinimonas.id.2062	TRUE	1.27204907221186e-05	inferred	otyAVJ	textfile	18340	2	1	TRUE	-0.032215785772763	19.0519922101953
10	rs2276760	A	G	A	G	-0.0685233502744646	-0.02	NA	0.258210338214849	FALSE	FALSE	FALSE	ulcerative colitis	3	150620956	0.0228	0.3808	5371	412561	ulcerative colitis || id:ebi-a-GCST90018933	TRUE	reported	417932	3	150620956	0.0152545628517705	genus.Intestinimonas.id.2062	TRUE	7.05605965317363e-06	inferred	otyAVJ	textfile	18340	2	1	TRUE	-0.0331530916291701	20.1779779822675
11	rs2731794	C	T	C	T	0.120632118397556	-0.0226	NA	0.0790722764699089	FALSE	FALSE	FALSE	ulcerative colitis	5	17209391	0.0416	0.5869	5371	412561	ulcerative colitis || id:ebi-a-GCST90018933	TRUE	reported	417932	5	17209391	0.0257529252925081	genus.Intestinimonas.id.2062	TRUE	2.81041320991081e-06	inferred	otyAVJ	textfile	18340	2	1	TRUE	0.0345701079797346	21.9418263118816
12	rs2930225	G	T	G	T	0.0729523838541179	-0.0366	NA	0.216326579152242	FALSE	FALSE	FALSE	ulcerative colitis	16	85327902	0.0223	0.1016	5371	412561	ulcerative colitis || id:ebi-a-GCST90018933	TRUE	reported	417932	16	85327902	0.0152948475897603	genus.Intestinimonas.id.2062	TRUE	1.84467592653985e-06	inferred	otyAVJ	textfile	18340	2	1	TRUE	0.0352005233931857	22.7503806930947
13	rs4113676	A	C	A	C	-0.218506906130478	-0.0377	NA	0.0396984702033316	FALSE	FALSE	FALSE	ulcerative colitis	20	6218922	0.0552	0.4942	5371	412561	ulcerative colitis || id:ebi-a-GCST90018933	TRUE	reported	417932	20	6218922	0.0490151854900061	genus.Intestinimonas.id.2062	TRUE	8.27498735067627e-06	inferred	otyAVJ	textfile	18340	2	1	TRUE	-0.0329020784677442	19.8732563517942
14	rs4784055	T	C	T	C	-0.175323954330758	0.0306	NA	0.141911378556706	FALSE	FALSE	FALSE	ulcerative colitis	16	58818770	0.0414	0.4588	5371	412561	ulcerative colitis || id:ebi-a-GCST90018933	TRUE	reported	417932	16	58818770	0.038599022818149	genus.Intestinimonas.id.2062	TRUE	5.56737947075564e-06	inferred	otyAVJ	textfile	18340	2	1	TRUE	-0.0335231480792638	20.6314567823062
15	rs62240188	G	A	G	A	0.130073573107971	-0.021	NA	0.0840818654948652	FALSE	FALSE	FALSE	ulcerative colitis	3	10611142	0.0354	0.5528	5371	412561	ulcerative colitis || id:ebi-a-GCST90018933	TRUE	reported	417932	3	10611142	0.02671788381193	genus.Intestinimonas.id.2062	TRUE	1.12500581051269e-06	inferred	otyAVJ	textfile	18340	2	1	TRUE	0.0359277941068732	23.7014014890376
16	rs62427239	C	A	C	A	0.162658132156808	-0.0361	NA	0.0551061581813827	FALSE	FALSE	FALSE	ulcerative colitis	6	155737906	0.0585	0.5377	5371	412561	ulcerative colitis || id:ebi-a-GCST90018933	TRUE	reported	417932	6	155737906	0.0367647064149365	genus.Intestinimonas.id.2062	TRUE	9.6754984071401e-06	inferred	otyAVJ	textfile	18340	2	1	TRUE	0.0326540482133332	19.5744404939943
17	rs716604	A	G	A	G	0.0818068347959367	-0.0041	NA	0.171546143896419	FALSE	FALSE	FALSE	ulcerative colitis	2	6514088	0.0243	0.8651	5371	412561	ulcerative colitis || id:ebi-a-GCST90018933	TRUE	reported	417932	2	6514088	0.0165992382272966	genus.Intestinimonas.id.2062	TRUE	8.29274993904707e-07	inferred	otyAVJ	textfile	18340	2	1	TRUE	0.0363695583321389	24.2886212991878
18	rs7170984	T	C	T	C	-0.065811569987918	-0.008	NA	0.33337036370279	FALSE	FALSE	FALSE	ulcerative colitis	15	93819735	0.0212	0.7072	5371	412561	ulcerative colitis || id:ebi-a-GCST90018933	TRUE	reported	417932	15	93819735	0.014076732767137	genus.Intestinimonas.id.2062	TRUE	2.93664338429819e-06	inferred	otyAVJ	textfile	18340	2	1	TRUE	-0.0345037050071468	21.8575142732189
19	rs72982915	C	T	C	T	0.183157909213471	-0.0118	NA	0.0486402765255032	FALSE	FALSE	FALSE	ulcerative colitis	2	140898088	0.0442	0.7897	5371	412561	ulcerative colitis || id:ebi-a-GCST90018933	TRUE	reported	417932	2	140898088	0.0402742719462831	genus.Intestinimonas.id.2062	TRUE	5.42187248139881e-06	inferred	otyAVJ	textfile	18340	2	1	TRUE	0.0335642716608957	20.6821630750369
20	rs7581071	C	G	C	G	0.0800535385981758	-0.0042	NA	0.171079926606936	FALSE	TRUE	TRUE	ulcerative colitis	2	6525927	0.0243	0.8613	5371	412561	ulcerative colitis || id:ebi-a-GCST90018933	TRUE	reported	417932	2	6525927	0.0166213170450233	genus.Intestinimonas.id.2062	TRUE	1.46231852078504e-06	inferred	otyAVJ	textfile	18340	2	1	FALSE	0.0355438613461506	23.1969133574165
21	rs994794	G	C	G	C	-0.141904818240923	-0.005	NA	0.0401190867161504	FALSE	TRUE	TRUE	ulcerative colitis	4	114608814	0.0486	0.9187	5371	412561	ulcerative colitis || id:ebi-a-GCST90018933	TRUE	reported	417932	4	114608814	0.0315073619739397	genus.Intestinimonas.id.2062	TRUE	6.6729468368231e-06	inferred	otyAVJ	textfile	18340	2	1	FALSE	-0.0332406148392427	20.2847751811012
22	rs10013922	G	T	G	T	0.0549890828739748	0.0127	NA	0.194428763607955	FALSE	FALSE	FALSE	ulcerative colitis	4	46389361	0.023	0.5825	5371	412561	ulcerative colitis || id:ebi-a-GCST90018933	TRUE	reported	417932	4	46389361	0.0129272451105975	family.Veillonellaceae.id.2172	TRUE	2.10233510512566e-05	inferred	s1NqDS	textfile	18340	2	1	TRUE	0.0313964361344448	18.0942666449336
23	rs111810795	C	T	C	T	-0.0867108396418121	-8e-04	NA	0.107163402735272	FALSE	FALSE	FALSE	ulcerative colitis	14	102897930	0.0325	0.9807	5371	412561	ulcerative colitis || id:ebi-a-GCST90018933	TRUE	reported	417932	14	102897930	0.0180573469527114	family.Veillonellaceae.id.2172	TRUE	1.5711217929e-06	inferred	s1NqDS	textfile	18340	2	1	TRUE	-0.0354381128600804	23.0589165698156
24	rs114889439	A	G	A	G	-0.253809200745955	0.0681	NA	0.0370905835455285	FALSE	FALSE	FALSE	ulcerative colitis	13	61597625	0.0535	0.2026	5371	412561	ulcerative colitis || id:ebi-a-GCST90018933	TRUE	reported	417932	13	61597625	0.0539169165534571	family.Veillonellaceae.id.2172	TRUE	2.50880139952125e-06	inferred	s1NqDS	textfile	18340	2	1	TRUE	-0.0347411416834689	22.1597383473522
25	rs11700976	C	A	C	A	0.0503336761595186	-0.008	NA	0.353132406699806	FALSE	FALSE	FALSE	ulcerative colitis	21	35576123	0.0198	0.6847	5371	412561	ulcerative colitis || id:ebi-a-GCST90018933	TRUE	reported	417932	21	35576123	0.0113763096094721	family.Veillonellaceae.id.2172	TRUE	9.66976189645871e-06	inferred	s1NqDS	textfile	18340	2	1	TRUE	0.0326549922644392	19.575573539788
26	rs12024294	T	C	T	C	-0.0581038559734827	-0.0115	NA	0.269663995078701	FALSE	FALSE	FALSE	ulcerative colitis	1	50468336	0.0208	0.5814	5371	412561	ulcerative colitis || id:ebi-a-GCST90018933	TRUE	reported	417932	1	50468336	0.0117707594016803	family.Veillonellaceae.id.2172	TRUE	7.96235850114182e-07	inferred	s1NqDS	textfile	18340	2	1	TRUE	-0.0364280682114945	24.3669371959774
27	rs12186441	G	A	G	A	0.208095725293107	-0.064	NA	0.0493838968244694	FALSE	FALSE	FALSE	ulcerative colitis	5	132646303	0.0465	0.1687	5371	412561	ulcerative colitis || id:ebi-a-GCST90018933	TRUE	reported	417932	5	132646303	0.04539986224104	family.Veillonellaceae.id.2172	TRUE	4.56993999627517e-06	inferred	s1NqDS	textfile	18340	2	1	TRUE	0.0338285980495112	21.0095740667429
28	rs12668619	A	G	A	G	0.0553009749605488	-0.0056	NA	0.353375694676295	FALSE	FALSE	FALSE	ulcerative colitis	7	21637810	0.0207	0.789	5371	412561	ulcerative colitis || id:ebi-a-GCST90018933	TRUE	reported	417932	7	21637810	0.0117653731122403	family.Veillonellaceae.id.2172	TRUE	2.59758840911666e-06	inferred	s1NqDS	textfile	18340	2	1	TRUE	0.0346888294856998	22.0929732765029
29	rs12741784	C	T	C	T	-0.0621452337598689	-0.0061	NA	0.333376132959429	FALSE	FALSE	FALSE	ulcerative colitis	1	50088819	0.0213	0.7733	5371	412561	ulcerative colitis || id:ebi-a-GCST90018933	TRUE	reported	417932	1	50088819	0.011926611830465	family.Veillonellaceae.id.2172	TRUE	1.88194297444306e-07	inferred	s1NqDS	textfile	18340	2	1	TRUE	-0.0384497475508871	27.1507282217942
30	rs1442060	G	A	G	A	-0.0514024324748101	-0.0066	NA	0.492639065158812	FALSE	FALSE	FALSE	ulcerative colitis	4	46366067	0.0194	0.7336	5371	412561	ulcerative colitis || id:ebi-a-GCST90018933	TRUE	reported	417932	4	46366067	0.0112124520131324	family.Veillonellaceae.id.2172	TRUE	4.55278807430415e-06	inferred	s1NqDS	textfile	18340	2	1	TRUE	-0.0338343910517784	21.0167785291001
31	rs1447205	G	C	G	C	-0.0520688754436159	0.0079	NA	0.323109141090675	FALSE	TRUE	TRUE	ulcerative colitis	8	41231597	0.02	0.6922	5371	412561	ulcerative colitis || id:ebi-a-GCST90018933	TRUE	reported	417932	8	41231597	0.0115655665052884	family.Veillonellaceae.id.2172	TRUE	6.72979455001677e-06	inferred	s1NqDS	textfile	18340	2	1	FALSE	-0.0332273287692314	20.2685451021743
32	rs1693340	T	C	T	C	0.0818934280789946	-0.0305	NA	0.106356706030887	FALSE	FALSE	FALSE	ulcerative colitis	18	30208691	0.0332	0.3589	5371	412561	ulcerative colitis || id:ebi-a-GCST90018933	TRUE	reported	417932	18	30208691	0.0182450176663372	family.Veillonellaceae.id.2172	TRUE	7.17141319583242e-06	inferred	s1NqDS	textfile	18340	2	1	TRUE	0.0331276280899493	20.1469600793657
33	rs17263892	A	C	A	C	0.0987394364023849	0.0304	NA	0.0693141943982183	FALSE	FALSE	FALSE	ulcerative colitis	13	38345556	0.0339	0.3694	5371	412561	ulcerative colitis || id:ebi-a-GCST90018933	TRUE	reported	417932	13	38345556	0.0210195760447935	family.Veillonellaceae.id.2172	TRUE	2.6336653820728e-06	inferred	s1NqDS	textfile	18340	2	1	TRUE	0.0346680621781594	22.0664963863785
34	rs2175069	A	G	A	G	-0.052675165254569	-0.0012	NA	0.434711541800226	FALSE	FALSE	FALSE	ulcerative colitis	4	23317124	0.0198	0.9527	5371	412561	ulcerative colitis || id:ebi-a-GCST90018933	TRUE	reported	417932	4	23317124	0.0114886301156591	family.Veillonellaceae.id.2172	TRUE	4.54024986439925e-06	inferred	s1NqDS	textfile	18340	2	1	TRUE	-0.0338386390295299	21.0220623106027
35	rs2561116	T	G	T	G	-0.0836169689713261	0.0195	NA	0.102080990505977	FALSE	FALSE	FALSE	ulcerative colitis	5	38348199	0.0344	0.5697	5371	412561	ulcerative colitis || id:ebi-a-GCST90018933	TRUE	reported	417932	5	38348199	0.0187159057047103	family.Veillonellaceae.id.2172	TRUE	7.90667172269182e-06	inferred	s1NqDS	textfile	18340	2	1	TRUE	-0.0329739791595441	19.9603036898956
36	rs2585520	G	T	G	T	-0.09049719181406	0.0335	NA	0.112385731897133	FALSE	FALSE	FALSE	ulcerative colitis	13	78785141	0.0365	0.3581	5371	412561	ulcerative colitis || id:ebi-a-GCST90018933	TRUE	reported	417932	13	78785141	0.0200428028063416	family.Veillonellaceae.id.2172	TRUE	6.32581013851106e-06	inferred	s1NqDS	textfile	18340	2	1	TRUE	-0.0333241736608387	20.3869988626127
37	rs4461038	A	G	A	G	-0.055496494470622	0.024	NA	0.2795235236407	FALSE	FALSE	FALSE	ulcerative colitis	15	78546996	0.0207	0.2453	5371	412561	ulcerative colitis || id:ebi-a-GCST90018933	TRUE	reported	417932	15	78546996	0.0119467363626548	family.Veillonellaceae.id.2172	TRUE	3.39538551823817e-06	inferred	s1NqDS	textfile	18340	2	1	TRUE	-0.0342834809505968	21.5790609797594
38	rs4797169	T	C	T	C	0.058779887789916	-0.0116	NA	0.245130641490727	FALSE	FALSE	FALSE	ulcerative colitis	18	462180	0.0225	0.606	5371	412561	ulcerative colitis || id:ebi-a-GCST90018933	TRUE	reported	417932	18	462180	0.0128296693592295	family.Veillonellaceae.id.2172	TRUE	4.61522238360745e-06	inferred	s1NqDS	textfile	18340	2	1	TRUE	0.0338134035665931	20.9906833490851
39	rs66716149	C	T	C	T	-0.0580954543433447	-0.005	NA	0.331769670288847	FALSE	FALSE	FALSE	ulcerative colitis	1	50022046	0.0214	0.8165	5371	412561	ulcerative colitis || id:ebi-a-GCST90018933	TRUE	reported	417932	1	50022046	0.0119247250342892	family.Veillonellaceae.id.2172	TRUE	1.10558908366855e-06	inferred	s1NqDS	textfile	18340	2	1	TRUE	-0.0359531479814991	23.7349082744402
40	rs6692542	A	G	A	G	0.0534397223718202	0.008	NA	0.300310946470411	FALSE	FALSE	FALSE	ulcerative colitis	1	244391618	0.0205	0.6945	5371	412561	ulcerative colitis || id:ebi-a-GCST90018933	TRUE	reported	417932	1	244391618	0.01182537122123	family.Veillonellaceae.id.2172	TRUE	6.21108153176216e-06	inferred	s1NqDS	textfile	18340	2	1	TRUE	0.0333527567185197	20.4220258015396
41	rs6909981	C	T	C	T	-0.0638696508995954	0.0069	NA	0.187993674149431	FALSE	FALSE	FALSE	ulcerative colitis	6	75534152	0.0254	0.7858	5371	412561	ulcerative colitis || id:ebi-a-GCST90018933	TRUE	reported	417932	6	75534152	0.0141765138607553	family.Veillonellaceae.id.2172	TRUE	6.62747687659446e-06	inferred	s1NqDS	textfile	18340	2	1	TRUE	-0.0332513199351452	20.2978571188547
42	rs73557284	A	G	A	G	0.205194003150224	-0.025	NA	0.105349885469024	FALSE	FALSE	FALSE	ulcerative colitis	6	139181109	0.038	0.5103	5371	412561	ulcerative colitis || id:ebi-a-GCST90018933	TRUE	reported	417932	6	139181109	0.0467173639067461	family.Veillonellaceae.id.2172	TRUE	1.12187333400854e-05	inferred	s1NqDS	textfile	18340	2	1	TRUE	0.0324176873565454	19.2917964184965
43	rs75768969	C	G	C	G	-0.0703772961145096	-0.0628	NA	0.0927326536510083	FALSE	TRUE	TRUE	ulcerative colitis	13	101617913	0.0301	0.0369	5371	412561	ulcerative colitis || id:ebi-a-GCST90018933	TRUE	reported	417932	13	101617913	0.0156854774461589	family.Veillonellaceae.id.2172	TRUE	7.23074625304241e-06	inferred	s1NqDS	textfile	18340	2	1	FALSE	-0.0331146828498454	20.1312002711579
44	rs7814375	C	A	C	A	0.050802418018918	0.0116	NA	0.325126744869814	FALSE	FALSE	FALSE	ulcerative colitis	8	138319771	0.0201	0.5641	5371	412561	ulcerative colitis || id:ebi-a-GCST90018933	TRUE	reported	417932	8	138319771	0.0114919882019372	family.Veillonellaceae.id.2172	TRUE	9.83901687432348e-06	inferred	s1NqDS	textfile	18340	2	1	TRUE	0.0326273605353633	19.5424236753222
45	rs79535861	A	C	A	C	0.100666153292424	0.0225	NA	0.069413303812794	FALSE	FALSE	FALSE	ulcerative colitis	13	38326692	0.0339	0.5072	5371	412561	ulcerative colitis || id:ebi-a-GCST90018933	TRUE	reported	417932	13	38326692	0.0207015525113088	family.Veillonellaceae.id.2172	TRUE	1.15775101651417e-06	inferred	s1NqDS	textfile	18340	2	1	TRUE	0.0358859749432099	23.6461866728505
46	rs9345168	C	A	C	A	0.0509102251576406	0.0106	NA	0.370387701224327	FALSE	FALSE	FALSE	ulcerative colitis	6	92380922	0.0196	0.5876	5371	412561	ulcerative colitis || id:ebi-a-GCST90018933	TRUE	reported	417932	6	92380922	0.011325295289593	family.Veillonellaceae.id.2172	TRUE	6.94827347235609e-06	inferred	s1NqDS	textfile	18340	2	1	TRUE	0.033177247080969	20.2074245892468
47	rs10026953	A	G	A	G	-0.105424582346918	0.0559	NA	0.111418593854918	FALSE	FALSE	FALSE	ulcerative colitis	4	147463705	0.0301	0.06337	5371	412561	ulcerative colitis || id:ebi-a-GCST90018933	TRUE	reported	417932	4	147463705	0.022475186973611	family.Defluviitaleaceae.id.1924	TRUE	2.72258745743006e-06	inferred	ZFVELh	textfile	18340	2	1	TRUE	-0.0346180184253553	22.0027594934565
48	rs112893842	T	C	T	C	0.110761270208714	0.0338	NA	0.155608521005743	FALSE	FALSE	FALSE	ulcerative colitis	9	8786663	0.03	0.2602	5371	412561	ulcerative colitis || id:ebi-a-GCST90018933	TRUE	reported	417932	9	8786663	0.0232544792374362	family.Defluviitaleaceae.id.1924	TRUE	1.90728294412485e-06	inferred	ZFVELh	textfile	18340	2	1	TRUE	0.0351509328195877	22.686245029858
49	rs12122999	G	T	G	T	-0.0816765512698839	-0.064	NA	0.256181527171257	FALSE	FALSE	FALSE	ulcerative colitis	1	118782748	0.0229	0.005224	5371	412561	ulcerative colitis || id:ebi-a-GCST90018933	TRUE	reported	417932	1	118782748	0.0180938411322767	family.Defluviitaleaceae.id.1924	TRUE	6.36004207705946e-06	inferred	ZFVELh	textfile	18340	2	1	TRUE	-0.033315741274103	20.3766712062492
50	rs1582238	T	C	T	C	0.0801923393370617	0.0201	NA	0.495272943887206	FALSE	FALSE	FALSE	ulcerative colitis	1	118723685	0.0205	0.3287	5371	412561	ulcerative colitis || id:ebi-a-GCST90018933	TRUE	reported	417932	1	118723685	0.0167061035796776	family.Defluviitaleaceae.id.1924	TRUE	1.58521424188969e-06	inferred	ZFVELh	textfile	18340	2	1	TRUE	0.0354249343374836	23.0417481777292
51	rs17051335	C	T	C	T	-0.134313529748345	0.0073	NA	0.0570606659346329	FALSE	FALSE	FALSE	ulcerative colitis	4	122202910	0.0357	0.8377	5371	412561	ulcerative colitis || id:ebi-a-GCST90018933	TRUE	reported	417932	4	122202910	0.0292201442828585	family.Defluviitaleaceae.id.1924	TRUE	4.29425788237386e-06	inferred	ZFVELh	textfile	18340	2	1	TRUE	-0.0339243372583075	21.1287990576164
52	rs1908593	T	C	T	C	0.0702229726883309	0.025	NA	0.555272176578965	FALSE	FALSE	FALSE	ulcerative colitis	18	59026148	0.0194	0.1975	5371	412561	ulcerative colitis || id:ebi-a-GCST90018933	TRUE	reported	417932	18	59026148	0.0156600575023583	family.Defluviitaleaceae.id.1924	TRUE	7.31848632452153e-06	inferred	ZFVELh	textfile	18340	2	1	TRUE	0.0330957247468263	20.1081314413586
53	rs2189340	A	G	A	G	-0.107135057769682	0.0133	NA	0.086065426266107	FALSE	FALSE	FALSE	ulcerative colitis	7	79752329	0.0306	0.6648	5371	412561	ulcerative colitis || id:ebi-a-GCST90018933	TRUE	reported	417932	7	79752329	0.0242146700618366	family.Defluviitaleaceae.id.1924	TRUE	9.67167634139069e-06	inferred	ZFVELh	textfile	18340	2	1	TRUE	-0.032654677146937	19.5751953335541
54	rs2357086	T	C	T	C	-0.111565996323775	0.0529	NA	0.11607702416099	FALSE	FALSE	FALSE	ulcerative colitis	4	147446563	0.0296	0.07399	5371	412561	ulcerative colitis || id:ebi-a-GCST90018933	TRUE	reported	417932	4	147446563	0.021816177213258	family.Defluviitaleaceae.id.1924	TRUE	3.15555488732012e-07	inferred	ZFVELh	textfile	18340	2	1	TRUE	-0.0377370332957005	26.152089323452
55	rs28696126	A	T	A	T	-0.107106350817685	0.0256	NA	0.129258482025308	FALSE	TRUE	TRUE	ulcerative colitis	7	79734541	0.0296	0.3864	5371	412561	ulcerative colitis || id:ebi-a-GCST90018933	TRUE	reported	417932	7	79734541	0.0238172669111157	family.Defluviitaleaceae.id.1924	TRUE	6.89176070742051e-06	inferred	ZFVELh	textfile	18340	2	1	FALSE	-0.0331900554631598	20.2230473359226
56	rs4344384	G	T	G	T	0.0708803494218051	0.0026	NA	0.513631762128609	FALSE	FALSE	FALSE	ulcerative colitis	10	66407366	0.0192	0.8918	5371	412561	ulcerative colitis || id:ebi-a-GCST90018933	TRUE	reported	417932	10	66407366	0.0156121046994375	family.Defluviitaleaceae.id.1924	TRUE	5.62304089789685e-06	inferred	ZFVELh	textfile	18340	2	1	TRUE	0.0335076884044928	20.6124108085916
57	rs4677103	A	G	A	G	0.0977203191918077	-0.0055	NA	0.348699401268637	FALSE	FALSE	FALSE	ulcerative colitis	3	72207794	0.025	0.8248	5371	412561	ulcerative colitis || id:ebi-a-GCST90018933	TRUE	reported	417932	3	72207794	0.019703263652202	family.Defluviitaleaceae.id.1924	TRUE	7.06382423282539e-07	inferred	ZFVELh	textfile	18340	2	1	TRUE	0.0365998789577296	24.5976385950081
58	rs540220	T	C	T	C	-0.12395359248988	-0.0165	NA	0.07636465321319	FALSE	FALSE	FALSE	ulcerative colitis	9	93331308	0.0351	0.639	5371	412561	ulcerative colitis || id:ebi-a-GCST90018933	TRUE	reported	417932	9	93331308	0.0289814130684371	family.Defluviitaleaceae.id.1924	TRUE	1.89426196664985e-05	inferred	ZFVELh	textfile	18340	2	1	TRUE	-0.0315680004181397	18.2927552086168
59	rs55658617	T	C	T	C	0.177314250109494	-0.0684	NA	0.0648150006221107	FALSE	FALSE	FALSE	ulcerative colitis	21	41811003	0.0417	0.1005	5371	412561	ulcerative colitis || id:ebi-a-GCST90018933	TRUE	reported	417932	21	41811003	0.0361844504340163	family.Defluviitaleaceae.id.1924	TRUE	9.56959759730331e-07	inferred	ZFVELh	textfile	18340	2	1	TRUE	0.0361627555323058	24.012828404031
60	rs72731813	C	T	C	T	-0.14975117117529	0.1253	NA	0.0737676407847125	FALSE	FALSE	FALSE	ulcerative colitis	4	147414743	0.0392	0.001393	5371	412561	ulcerative colitis || id:ebi-a-GCST90018933	TRUE	reported	417932	4	147414743	0.0293415196278627	family.Defluviitaleaceae.id.1924	TRUE	3.33024690773053e-07	inferred	ZFVELh	textfile	18340	2	1	TRUE	-0.0376620030940503	26.0480519828658
61	rs76603889	A	G	A	G	-0.106502097638166	-0.0341	NA	0.124488938865754	FALSE	FALSE	FALSE	ulcerative colitis	1	118822559	0.0304	0.2617	5371	412561	ulcerative colitis || id:ebi-a-GCST90018933	TRUE	reported	417932	1	118822559	0.0240144182044585	family.Defluviitaleaceae.id.1924	TRUE	9.21051675381549e-06	inferred	ZFVELh	textfile	18340	2	1	TRUE	-0.0327323608300755	19.6685427589215
62	rs9608282	T	G	T	G	0.139013634684133	-0.0595	NA	0.0691886006158759	FALSE	FALSE	FALSE	ulcerative colitis	22	24804081	0.0406	0.1427	5371	412561	ulcerative colitis || id:ebi-a-GCST90018933	TRUE	reported	417932	22	24804081	0.0299428566737789	family.Defluviitaleaceae.id.1924	TRUE	3.44000389130248e-06	inferred	ZFVELh	textfile	18340	2	1	TRUE	0.0342636088420037	21.5540226213531
63	rs9725395	A	G	A	G	-0.138356652387726	0.022	NA	0.0907299537095122	FALSE	FALSE	FALSE	ulcerative colitis	1	85205632	0.0341	0.518	5371	412561	ulcerative colitis || id:ebi-a-GCST90018933	TRUE	reported	417932	1	85205632	0.029518507143491	family.Defluviitaleaceae.id.1924	TRUE	2.77082608005635e-06	inferred	ZFVELh	textfile	18340	2	1	TRUE	-0.0345915229677436	21.9690517162498
64	rs10028567	C	T	C	T	-0.0934026665503679	0.0792	NA	0.137428199545744	FALSE	FALSE	FALSE	ulcerative colitis	4	53657577	0.0306	0.009644	5371	412561	ulcerative colitis || id:ebi-a-GCST90018933	TRUE	reported	417932	4	53657577	0.0190343462459585	family.Streptococcaceae.id.1850	TRUE	9.24520676637525e-07	inferred	U9B4i7	textfile	18340	2	1	TRUE	-0.036212656194637	24.0792313783171
65	rs11110057	A	G	A	G	-0.0836048502334821	-0.032	NA	0.0913214886345752	FALSE	FALSE	FALSE	ulcerative colitis	12	100204338	0.035	0.3602	5371	412561	ulcerative colitis || id:ebi-a-GCST90018933	TRUE	reported	417932	12	100204338	0.0185729046109966	family.Streptococcaceae.id.1850	TRUE	6.74940291725694e-06	inferred	U9B4i7	textfile	18340	2	1	TRUE	-0.0332227709195359	20.2629787975133
66	rs11110091	A	G	A	G	-0.102471001416858	-0.02	NA	0.0530392288141292	FALSE	FALSE	FALSE	ulcerative colitis	12	100285805	0.0378	0.5979	5371	412561	ulcerative colitis || id:ebi-a-GCST90018933	TRUE	reported	417932	12	100285805	0.0202194055351454	family.Streptococcaceae.id.1850	TRUE	4.02116191103617e-07	inferred	U9B4i7	textfile	18340	2	1	TRUE	-0.0373983714109466	25.6841498544114
67	rs11110118	T	C	T	C	-0.10608189349513	-0.0186	NA	0.0530562035983634	FALSE	FALSE	FALSE	ulcerative colitis	12	100302337	0.0378	0.6223	5371	412561	ulcerative colitis || id:ebi-a-GCST90018933	TRUE	reported	417932	12	100302337	0.0201694431621788	family.Streptococcaceae.id.1850	TRUE	1.44420091002942e-07	inferred	U9B4i7	textfile	18340	2	1	TRUE	-0.0388100366247778	27.6627090697813
68	rs11110145	T	A	T	A	-0.110937915825064	-0.022	NA	0.0528919846543632	FALSE	TRUE	TRUE	ulcerative colitis	12	100336946	0.0379	0.5622	5371	412561	ulcerative colitis || id:ebi-a-GCST90018933	TRUE	reported	417932	12	100336946	0.0201662344420598	family.Streptococcaceae.id.1850	TRUE	3.77275831872077e-08	inferred	U9B4i7	textfile	18340	2	1	FALSE	-0.0405901959240132	30.2628887726703
69	rs11110184	G	A	G	A	-0.10270084888551	-0.0268	NA	0.0515053823176273	FALSE	FALSE	FALSE	ulcerative colitis	12	100403186	0.0384	0.4851	5371	412561	ulcerative colitis || id:ebi-a-GCST90018933	TRUE	reported	417932	12	100403186	0.020084841870722	family.Streptococcaceae.id.1850	TRUE	3.16493198817372e-07	inferred	U9B4i7	textfile	18340	2	1	TRUE	-0.037732905139904	26.146359783755
70	rs11110198	A	G	A	G	-0.105282033712088	-0.0263	NA	0.0514731326834054	FALSE	FALSE	FALSE	ulcerative colitis	12	100417973	0.0384	0.4935	5371	412561	ulcerative colitis || id:ebi-a-GCST90018933	TRUE	reported	417932	12	100417973	0.020202523505455	family.Streptococcaceae.id.1850	TRUE	1.87490757094949e-07	inferred	U9B4i7	textfile	18340	2	1	TRUE	-0.0384548667341601	27.1579690838415
71	rs11110204	G	A	G	A	-0.119971294427326	-0.0284	NA	0.0407805648864966	FALSE	FALSE	FALSE	ulcerative colitis	12	100429535	0.0431	0.5091	5371	412561	ulcerative colitis || id:ebi-a-GCST90018933	TRUE	reported	417932	12	100429535	0.0224376575839958	family.Streptococcaceae.id.1850	TRUE	8.94870032254117e-08	inferred	U9B4i7	textfile	18340	2	1	TRUE	-0.0394535034397882	28.5890455918044
72	rs11110268	C	T	C	T	-0.12795860362173	-0.0343	NA	0.0410390181601478	FALSE	FALSE	FALSE	ulcerative colitis	12	100560416	0.0428	0.4227	5371	412561	ulcerative colitis || id:ebi-a-GCST90018933	TRUE	reported	417932	12	100560416	0.0225587246387989	family.Streptococcaceae.id.1850	TRUE	1.40938561098251e-08	inferred	U9B4i7	textfile	18340	2	1	TRUE	-0.0418502743931041	32.1743586043009
73	rs11110281	T	C	T	C	-0.13055405909808	-0.0342	NA	0.0410541937997817	FALSE	FALSE	FALSE	ulcerative colitis	12	100584014	0.0428	0.4241	5371	412561	ulcerative colitis || id:ebi-a-GCST90018933	TRUE	reported	417932	12	100584014	0.0225942975369799	family.Streptococcaceae.id.1850	TRUE	7.55101994271257e-09	inferred	U9B4i7	textfile	18340	2	1	TRUE	-0.0426305128746415	33.3874362074702
74	rs111923753	T	C	T	C	-0.084578959812185	-0.0321	NA	0.0633952804514661	FALSE	FALSE	FALSE	ulcerative colitis	12	100257073	0.0348	0.3562	5371	412561	ulcerative colitis || id:ebi-a-GCST90018933	TRUE	reported	417932	12	100257073	0.0182750056130057	family.Streptococcaceae.id.1850	TRUE	3.68996212028631e-06	inferred	U9B4i7	textfile	18340	2	1	TRUE	-0.0341566561575172	21.4195154169774
75	rs11248956	C	T	C	T	0.0599191714978121	-0.014	NA	0.195327200448563	FALSE	FALSE	FALSE	ulcerative colitis	16	1009552	0.0227	0.538	5371	412561	ulcerative colitis || id:ebi-a-GCST90018933	TRUE	reported	417932	16	1009552	0.0129445365131559	family.Streptococcaceae.id.1850	TRUE	3.67584918339656e-06	inferred	U9B4i7	textfile	18340	2	1	TRUE	0.0341625071144725	21.4268628483538
76	rs115024257	A	G	A	G	-0.107871487168109	-0.0185	NA	0.0527207279130898	FALSE	FALSE	FALSE	ulcerative colitis	12	100369625	0.038	0.6261	5371	412561	ulcerative colitis || id:ebi-a-GCST90018933	TRUE	reported	417932	12	100369625	0.0202209020059274	family.Streptococcaceae.id.1850	TRUE	9.57276609470412e-08	inferred	U9B4i7	textfile	18340	2	1	TRUE	-0.0393634749660264	28.4585182085339
77	rs11522881	T	C	T	C	-0.123666506922759	-0.0278	NA	0.0412954068088222	FALSE	FALSE	FALSE	ulcerative colitis	12	100460986	0.0427	0.5147	5371	412561	ulcerative colitis || id:ebi-a-GCST90018933	TRUE	reported	417932	12	100460986	0.0224069242290551	family.Streptococcaceae.id.1850	TRUE	3.4070120361036e-08	inferred	U9B4i7	textfile	18340	2	1	TRUE	-0.0407224094981413	30.4606871861237
78	rs116172730	A	G	A	G	-0.11986142840029	-0.0349	NA	0.0412272021325498	FALSE	FALSE	FALSE	ulcerative colitis	12	100514027	0.0428	0.4143	5371	412561	ulcerative colitis || id:ebi-a-GCST90018933	TRUE	reported	417932	12	100514027	0.0222562894300084	family.Streptococcaceae.id.1850	TRUE	7.22402561874766e-08	inferred	U9B4i7	textfile	18340	2	1	TRUE	-0.0397381396606743	29.0036981722341
79	rs116878826	C	T	C	T	-0.123527630326677	-0.0373	NA	0.0585564970556219	FALSE	FALSE	FALSE	ulcerative colitis	12	100392565	0.0428	0.3834	5371	412561	ulcerative colitis || id:ebi-a-GCST90018933	TRUE	reported	417932	12	100392565	0.0223289751467611	family.Streptococcaceae.id.1850	TRUE	3.16297660423229e-08	inferred	U9B4i7	textfile	18340	2	1	TRUE	-0.0408185181052518	30.6048771050792
80	rs11720390	G	A	G	A	0.103043310218098	0.1066	NA	0.0736688368742933	FALSE	FALSE	FALSE	ulcerative colitis	3	94103591	0.0384	0.005478	5371	412561	ulcerative colitis || id:ebi-a-GCST90018933	TRUE	reported	417932	3	94103591	0.0226649018169183	family.Streptococcaceae.id.1850	TRUE	5.45758466104303e-06	inferred	U9B4i7	textfile	18340	2	1	TRUE	0.0335540816349632	20.6695927264114
81	rs12367656	C	T	C	T	-0.122103413606486	-0.0284	NA	0.040954932487621	FALSE	FALSE	FALSE	ulcerative colitis	12	100442373	0.043	0.5088	5371	412561	ulcerative colitis || id:ebi-a-GCST90018933	TRUE	reported	417932	12	100442373	0.0224255028364244	family.Streptococcaceae.id.1850	TRUE	5.18501702245393e-08	inferred	U9B4i7	textfile	18340	2	1	TRUE	-0.0401752752863406	29.6463499981572
82	rs12370204	T	C	T	C	-0.108248649781421	-0.0182	NA	0.0530064467697852	FALSE	FALSE	FALSE	ulcerative colitis	12	100315857	0.0379	0.6315	5371	412561	ulcerative colitis || id:ebi-a-GCST90018933	TRUE	reported	417932	12	100315857	0.0202228634119316	family.Streptococcaceae.id.1850	TRUE	8.66105025985115e-08	inferred	U9B4i7	textfile	18340	2	1	TRUE	-0.0394970661216006	28.6523124721937
83	rs12372388	A	G	A	G	-0.122061567848778	-0.0321	NA	0.0410653231639057	FALSE	FALSE	FALSE	ulcerative colitis	12	100529938	0.0428	0.4527	5371	412561	ulcerative colitis || id:ebi-a-GCST90018933	TRUE	reported	417932	12	100529938	0.0222711364791075	family.Streptococcaceae.id.1850	TRUE	4.23630165023977e-08	inferred	U9B4i7	textfile	18340	2	1	TRUE	-0.0404394442371548	30.0381463897033
84	rs1518775	T	G	T	G	-0.0533920118707011	-0.0054	NA	0.444924898652268	FALSE	FALSE	FALSE	ulcerative colitis	17	61312298	0.0193	0.7795	5371	412561	ulcerative colitis || id:ebi-a-GCST90018933	TRUE	reported	417932	17	61312298	0.0110752198958057	family.Streptococcaceae.id.1850	TRUE	1.4294535526279e-06	inferred	U9B4i7	textfile	18340	2	1	TRUE	-0.0355772943538855	23.2406278353316
85	rs16950051	A	G	A	G	0.107007503242999	-0.0678	NA	0.065008113286742	FALSE	FALSE	FALSE	ulcerative colitis	12	120729505	0.0404	0.09361	5371	412561	ulcerative colitis || id:ebi-a-GCST90018933	TRUE	reported	417932	12	120729505	0.0236972852522702	family.Streptococcaceae.id.1850	TRUE	6.3137215674144e-06	inferred	U9B4i7	textfile	18340	2	1	TRUE	0.0333271618834676	20.3906593504303
86	rs17030023	T	A	T	A	-0.124262429556135	-0.0346	NA	0.041068305338585	FALSE	TRUE	TRUE	ulcerative colitis	12	100572493	0.0428	0.4187	5371	412561	ulcerative colitis || id:ebi-a-GCST90018933	TRUE	reported	417932	12	100572493	0.0223892367977693	family.Streptococcaceae.id.1850	TRUE	2.85511607686439e-08	inferred	U9B4i7	textfile	18340	2	1	FALSE	-0.0409505855351682	30.8035735227892
87	rs17708276	A	G	A	G	-0.082760716813113	-0.0346	NA	0.113841258320428	FALSE	FALSE	FALSE	ulcerative colitis	8	10199548	0.0295	0.2414	5371	412561	ulcerative colitis || id:ebi-a-GCST90018933	TRUE	reported	417932	8	10199548	0.0169466885145122	family.Streptococcaceae.id.1850	TRUE	1.04170375630785e-06	inferred	U9B4i7	textfile	18340	2	1	TRUE	-0.0360397014852874	23.8494733336968
88	rs2052119	A	G	A	G	-0.0510990872537228	0.0031	NA	0.404949255271353	FALSE	FALSE	FALSE	ulcerative colitis	17	61180293	0.0194	0.8714	5371	412561	ulcerative colitis || id:ebi-a-GCST90018933	TRUE	reported	417932	17	61180293	0.0110706558878459	family.Streptococcaceae.id.1850	TRUE	3.91728086715071e-06	inferred	U9B4i7	textfile	18340	2	1	TRUE	-0.0340652573160968	21.3049040219809
89	rs2120255	A	C	A	C	-0.0518198709867872	-0.0036	NA	0.447851462400767	FALSE	FALSE	FALSE	ulcerative colitis	17	61335497	0.0193	0.8524	5371	412561	ulcerative colitis || id:ebi-a-GCST90018933	TRUE	reported	417932	17	61335497	0.0110713634568745	family.Streptococcaceae.id.1850	TRUE	2.8613143807223e-06	inferred	U9B4i7	textfile	18340	2	1	TRUE	-0.0345429939200207	21.9073798395974
90	rs2370083	G	T	G	T	-0.0842750757248184	0.0357	NA	0.0829031036854496	FALSE	FALSE	FALSE	ulcerative colitis	14	97526750	0.0343	0.2985	5371	412561	ulcerative colitis || id:ebi-a-GCST90018933	TRUE	reported	417932	14	97526750	0.0184509344654959	family.Streptococcaceae.id.1850	TRUE	4.93520495502414e-06	inferred	U9B4i7	textfile	18340	2	1	TRUE	-0.0337099340786104	20.862270406518
91	rs241077	T	A	T	A	-0.0540167247189379	-0.001	NA	0.430153693153035	FALSE	TRUE	TRUE	ulcerative colitis	17	61067817	0.0195	0.9599	5371	412561	ulcerative colitis || id:ebi-a-GCST90018933	TRUE	reported	417932	17	61067817	0.0110777681168615	family.Streptococcaceae.id.1850	TRUE	1.08183006264468e-06	inferred	U9B4i7	textfile	18340	2	1	FALSE	-0.0359847613027698	23.7767206058023
92	rs2460109	T	C	T	C	-0.0510878336889641	-0.0034	NA	0.44757363941854	FALSE	FALSE	FALSE	ulcerative colitis	17	61323412	0.0193	0.8587	5371	412561	ulcerative colitis || id:ebi-a-GCST90018933	TRUE	reported	417932	17	61323412	0.0110716954914535	family.Streptococcaceae.id.1850	TRUE	3.94472251172297e-06	inferred	U9B4i7	textfile	18340	2	1	TRUE	-0.0340545695917724	21.2915220855341
93	rs2907466	A	G	A	G	-0.0494127792139502	-0.0053	NA	0.44643560556435	FALSE	FALSE	FALSE	ulcerative colitis	17	61386455	0.0193	0.783	5371	412561	ulcerative colitis || id:ebi-a-GCST90018933	TRUE	reported	417932	17	61386455	0.0110804772429761	family.Streptococcaceae.id.1850	TRUE	8.21721427156486e-06	inferred	U9B4i7	textfile	18340	2	1	TRUE	-0.0329131518355005	19.8866500099878
94	rs2952251	A	G	A	G	-0.0639297545298712	-4e-04	NA	0.231699625949016	FALSE	FALSE	FALSE	ulcerative colitis	8	10143164	0.0225	0.9857	5371	412561	ulcerative colitis || id:ebi-a-GCST90018933	TRUE	reported	417932	8	10143164	0.0126524641105055	family.Streptococcaceae.id.1850	TRUE	4.35490793648772e-07	inferred	U9B4i7	textfile	18340	2	1	TRUE	-0.0372863468234742	25.5302957374391
95	rs35344081	G	A	G	A	0.0609349198698246	-0.0206	NA	0.198406483946769	FALSE	FALSE	FALSE	ulcerative colitis	16	991253	0.0226	0.3634	5371	412561	ulcerative colitis || id:ebi-a-GCST90018933	TRUE	reported	417932	16	991253	0.0129703348507272	family.Streptococcaceae.id.1850	TRUE	2.62693003442682e-06	inferred	U9B4i7	textfile	18340	2	1	TRUE	0.034671918496041	22.0714117221462
96	rs395407	G	C	G	C	-0.0826854669201341	0.0134	NA	0.128939566915936	FALSE	TRUE	TRUE	ulcerative colitis	5	169689604	0.0272	0.6226	5371	412561	ulcerative colitis || id:ebi-a-GCST90018933	TRUE	reported	417932	5	169689604	0.0172536024289578	family.Streptococcaceae.id.1850	TRUE	1.64831133156395e-06	inferred	U9B4i7	textfile	18340	2	1	FALSE	-0.0353672771015616	22.9667103607983
97	rs4260895	C	A	C	A	-0.062559515545815	-0.0028	NA	0.214610231900425	FALSE	FALSE	FALSE	ulcerative colitis	8	10126348	0.0225	0.8997	5371	412561	ulcerative colitis || id:ebi-a-GCST90018933	TRUE	reported	417932	8	10126348	0.0125301454054734	family.Streptococcaceae.id.1850	TRUE	5.95346413058904e-07	inferred	U9B4i7	textfile	18340	2	1	TRUE	-0.0368439606019179	24.927259355378
98	rs4261605	T	C	T	C	-0.0489851079560711	-2e-04	NA	0.442560953149902	FALSE	FALSE	FALSE	ulcerative colitis	17	61191329	0.0193	0.9933	5371	412561	ulcerative colitis || id:ebi-a-GCST90018933	TRUE	reported	417932	17	61191329	0.0110762519279547	family.Streptococcaceae.id.1850	TRUE	9.75496981038483e-06	inferred	U9B4i7	textfile	18340	2	1	TRUE	-0.0326410244083157	19.5588127404823
99	rs4374023	A	G	A	G	-0.123013962238217	-0.0344	NA	0.0409583925322436	FALSE	FALSE	FALSE	ulcerative colitis	12	100549841	0.0429	0.4221	5371	412561	ulcerative colitis || id:ebi-a-GCST90018933	TRUE	reported	417932	12	100549841	0.022305218831314	family.Streptococcaceae.id.1850	TRUE	3.48719470868258e-08	inferred	U9B4i7	textfile	18340	2	1	TRUE	-0.0406922843640631	30.4155614526948
100	rs4865417	G	A	G	A	-0.0893331642058107	0.0752	NA	0.140749693109935	FALSE	FALSE	FALSE	ulcerative colitis	4	53644580	0.0301	0.01238	5371	412561	ulcerative colitis || id:ebi-a-GCST90018933	TRUE	reported	417932	4	53644580	0.0186667954438051	family.Streptococcaceae.id.1850	TRUE	1.70415992727578e-06	inferred	U9B4i7	textfile	18340	2	1	TRUE	-0.0353179863711015	22.9026585018934
101	rs4968638	T	C	T	C	-0.0504362470110318	0.003	NA	0.400101610579965	FALSE	FALSE	FALSE	ulcerative colitis	17	61051271	0.0194	0.8764	5371	412561	ulcerative colitis || id:ebi-a-GCST90018933	TRUE	reported	417932	17	61051271	0.0110759772740389	family.Streptococcaceae.id.1850	TRUE	5.27202601789082e-06	inferred	U9B4i7	textfile	18340	2	1	TRUE	-0.0336077409283585	20.7358295400812
102	rs4968647	C	T	C	T	-0.0491424107174759	-0.0108	NA	0.434736110266203	FALSE	FALSE	FALSE	ulcerative colitis	17	61527677	0.0194	0.5766	5371	412561	ulcerative colitis || id:ebi-a-GCST90018933	TRUE	reported	417932	17	61527677	0.0110705586608096	family.Streptococcaceae.id.1850	TRUE	9.03702004069471e-06	inferred	U9B4i7	textfile	18340	2	1	TRUE	-0.0327625523466201	19.7048820490198
103	rs4968759	A	G	A	G	-0.0544034645910682	-0.0186	NA	0.346719235266554	FALSE	FALSE	FALSE	ulcerative colitis	17	61298020	0.0251	0.4598	5371	412561	ulcerative colitis || id:ebi-a-GCST90018933	TRUE	reported	417932	17	61298020	0.011127118420903	family.Streptococcaceae.id.1850	TRUE	1.01211600489724e-06	inferred	U9B4i7	textfile	18340	2	1	TRUE	-0.0360815329372848	23.9049420710612
104	rs57062458	T	C	T	C	-0.114893375425729	-0.0315	NA	0.0415179312340389	FALSE	FALSE	FALSE	ulcerative colitis	12	100500818	0.0426	0.4599	5371	412561	ulcerative colitis || id:ebi-a-GCST90018933	TRUE	reported	417932	12	100500818	0.0213943783704381	family.Streptococcaceae.id.1850	TRUE	7.86231833974931e-08	inferred	U9B4i7	textfile	18340	2	1	TRUE	-0.0396258050594458	28.8396929887525
105	rs57226474	A	G	A	G	-0.0492269366536121	-0.0108	NA	0.378592909305967	FALSE	FALSE	FALSE	ulcerative colitis	17	61280683	0.0194	0.5772	5371	412561	ulcerative colitis || id:ebi-a-GCST90018933	TRUE	reported	417932	17	61280683	0.0111312450109295	family.Streptococcaceae.id.1850	TRUE	9.76057111547699e-06	inferred	U9B4i7	textfile	18340	2	1	TRUE	-0.0326401102910492	19.5577160919315
106	rs57646748	G	A	G	A	-0.0880209768684337	-0.0655	NA	0.151593535966005	FALSE	FALSE	FALSE	ulcerative colitis	4	37452858	0.0379	0.08381	5371	412561	ulcerative colitis || id:ebi-a-GCST90018933	TRUE	reported	417932	4	37452858	0.0198759568639738	family.Streptococcaceae.id.1850	TRUE	9.48840377382121e-06	inferred	U9B4i7	textfile	18340	2	1	TRUE	-0.0326851173306112	19.6117467793895
107	rs62077966	T	C	T	C	-0.0493747050275524	-0.0101	NA	0.379346144947881	FALSE	FALSE	FALSE	ulcerative colitis	17	61228262	0.0194	0.6026	5371	412561	ulcerative colitis || id:ebi-a-GCST90018933	TRUE	reported	417932	17	61228262	0.0111298526975258	family.Streptococcaceae.id.1850	TRUE	9.15435040432059e-06	inferred	U9B4i7	textfile	18340	2	1	TRUE	-0.0327420748675706	19.6802311543578
108	rs6563952	G	C	G	C	0.0801930688475086	-0.0302	NA	0.13939574572434	FALSE	TRUE	TRUE	ulcerative colitis	16	73391982	0.0323	0.3505	5371	412561	ulcerative colitis || id:ebi-a-GCST90018933	TRUE	reported	417932	16	73391982	0.0178575917850009	family.Streptococcaceae.id.1850	TRUE	7.09898274499257e-06	inferred	U9B4i7	textfile	18340	2	1	FALSE	0.033143570449099	20.1663771445673
109	rs6806351	T	C	T	C	-0.0619209150634253	0.0086	NA	0.190724284655118	FALSE	FALSE	FALSE	ulcerative colitis	3	132058723	0.0233	0.7108	5371	412561	ulcerative colitis || id:ebi-a-GCST90018933	TRUE	reported	417932	3	132058723	0.0135743935812939	family.Streptococcaceae.id.1850	TRUE	5.07659777498065e-06	inferred	U9B4i7	textfile	18340	2	1	TRUE	-0.033666245542824	20.8081685521785
110	rs7219218	A	T	A	T	-0.0500115794195983	0.004	NA	0.403385259653847	FALSE	TRUE	TRUE	ulcerative colitis	17	61124882	0.0193	0.8378	5371	412561	ulcerative colitis || id:ebi-a-GCST90018933	TRUE	reported	417932	17	61124882	0.0110711209325505	family.Streptococcaceae.id.1850	TRUE	6.2633009905898e-06	inferred	U9B4i7	textfile	18340	2	1	FALSE	-0.0333396848645371	20.406003232333
111	rs7224098	G	A	G	A	-0.0522484900687454	0.0028	NA	0.405355660835553	FALSE	FALSE	FALSE	ulcerative colitis	17	61164851	0.0193	0.8859	5371	412561	ulcerative colitis || id:ebi-a-GCST90018933	TRUE	reported	417932	17	61164851	0.0110689644176527	family.Streptococcaceae.id.1850	TRUE	2.35532904054075e-06	inferred	U9B4i7	textfile	18340	2	1	TRUE	-0.0348359045381306	22.2809398298016
112	rs72739637	A	G	A	G	0.0927982863550646	-0.031	NA	0.113099280250698	FALSE	FALSE	FALSE	ulcerative colitis	15	41663393	0.0409	0.4487	5371	412561	ulcerative colitis || id:ebi-a-GCST90018933	TRUE	reported	417932	15	41663393	0.0192020950136089	family.Streptococcaceae.id.1850	TRUE	1.34682342574263e-06	inferred	U9B4i7	textfile	18340	2	1	TRUE	0.0356647329694066	23.3551512600785
113	rs7294396	G	C	G	C	-0.120436709902054	-0.0331	NA	0.0414722642281757	FALSE	TRUE	TRUE	ulcerative colitis	12	100487095	0.0426	0.4379	5371	412561	ulcerative colitis || id:ebi-a-GCST90018933	TRUE	reported	417932	12	100487095	0.0216243055316832	family.Streptococcaceae.id.1850	TRUE	2.55461881619094e-08	inferred	U9B4i7	textfile	18340	2	1	FALSE	-0.0410935563143701	31.0194024914655
114	rs7313123	C	T	C	T	-0.110190995745605	-0.023	NA	0.0529314920731194	FALSE	FALSE	FALSE	ulcerative colitis	12	100350616	0.0379	0.545	5371	412561	ulcerative colitis || id:ebi-a-GCST90018933	TRUE	reported	417932	12	100350616	0.0200380042156458	family.Streptococcaceae.id.1850	TRUE	3.8173388109577e-08	inferred	U9B4i7	textfile	18340	2	1	TRUE	-0.0405749384875995	30.2401045221784
115	rs74348118	C	T	C	T	-0.12404599486384	-0.0287	NA	0.0413157225066561	FALSE	FALSE	FALSE	ulcerative colitis	12	100477080	0.0427	0.5016	5371	412561	ulcerative colitis || id:ebi-a-GCST90018933	TRUE	reported	417932	12	100477080	0.0222436097174955	family.Streptococcaceae.id.1850	TRUE	2.45120479884491e-08	inferred	U9B4i7	textfile	18340	2	1	TRUE	-0.0411465612338614	31.0996112464756
116	rs74659220	C	A	C	A	-0.0885039882029275	-0.042	NA	0.0645163914681439	FALSE	FALSE	FALSE	ulcerative colitis	12	100242274	0.0346	0.2254	5371	412561	ulcerative colitis || id:ebi-a-GCST90018933	TRUE	reported	417932	12	100242274	0.0181325192538782	family.Streptococcaceae.id.1850	TRUE	1.05573991572175e-06	inferred	U9B4i7	textfile	18340	2	1	TRUE	-0.0360202553703386	23.8237097000928
117	rs76717940	T	A	T	A	0.15060574177101	0.0776	NA	0.0620282184427134	FALSE	TRUE	TRUE	ulcerative colitis	3	94153993	0.0416	0.0623	5371	412561	ulcerative colitis || id:ebi-a-GCST90018933	TRUE	reported	417932	3	94153993	0.0334079453457537	family.Streptococcaceae.id.1850	TRUE	6.54164363869662e-06	inferred	U9B4i7	textfile	18340	2	1	FALSE	0.033271720724539	20.3227991897726
118	rs77558518	A	G	A	G	-0.104238822046892	0.0461	NA	0.0874390237700218	FALSE	FALSE	FALSE	ulcerative colitis	5	174173171	0.0351	0.1891	5371	412561	ulcerative colitis || id:ebi-a-GCST90018933	TRUE	reported	417932	5	174173171	0.0228060424510461	family.Streptococcaceae.id.1850	TRUE	4.86174672183001e-06	inferred	U9B4i7	textfile	18340	2	1	TRUE	-0.0337331070846008	20.8909953880342
119	rs77628647	A	G	A	G	-0.0848102959488919	-0.0327	NA	0.0634047021801267	FALSE	FALSE	FALSE	ulcerative colitis	12	100274654	0.0348	0.3481	5371	412561	ulcerative colitis || id:ebi-a-GCST90018933	TRUE	reported	417932	12	100274654	0.0184786796299751	family.Streptococcaceae.id.1850	TRUE	4.44033128132447e-06	inferred	U9B4i7	textfile	18340	2	1	TRUE	-0.0338728989452627	21.0647003372272
120	rs77968078	G	A	G	A	-0.0993013290249143	0.0384	NA	0.0701376979821679	FALSE	FALSE	FALSE	ulcerative colitis	1	240441766	0.0397	0.3335	5371	412561	ulcerative colitis || id:ebi-a-GCST90018933	TRUE	reported	417932	1	240441766	0.0224787652129444	family.Streptococcaceae.id.1850	TRUE	9.98206474709668e-06	inferred	U9B4i7	textfile	18340	2	1	TRUE	-0.032604358947526	19.5148500986362
121	rs7818437	C	T	C	T	-0.060928930076052	-0.0048	NA	0.186910782862714	FALSE	FALSE	FALSE	ulcerative colitis	8	10209623	0.0233	0.8373	5371	412561	ulcerative colitis || id:ebi-a-GCST90018933	TRUE	reported	417932	8	10209623	0.0131557898014543	family.Streptococcaceae.id.1850	TRUE	3.63307425792454e-06	inferred	U9B4i7	textfile	18340	2	1	TRUE	-0.034180373245788	21.4493063492205
122	rs7835507	A	C	A	C	-0.0734752610198877	-0.0321	NA	0.128376492765592	FALSE	FALSE	FALSE	ulcerative colitis	8	10175137	0.0297	0.28	5371	412561	ulcerative colitis || id:ebi-a-GCST90018933	TRUE	reported	417932	8	10175137	0.016464367963597	family.Streptococcaceae.id.1850	TRUE	8.09396134403856e-06	inferred	U9B4i7	textfile	18340	2	1	TRUE	-0.0329370265745495	19.9155428127265
123	rs78843973	T	C	T	C	-0.126411444702174	-0.034	NA	0.0410277934880403	FALSE	FALSE	FALSE	ulcerative colitis	12	100598625	0.0428	0.4276	5371	412561	ulcerative colitis || id:ebi-a-GCST90018933	TRUE	reported	417932	12	100598625	0.0225567346728276	family.Streptococcaceae.id.1850	TRUE	2.09272982755913e-08	inferred	U9B4i7	textfile	18340	2	1	TRUE	-0.0413487705109756	31.406556892234
124	rs7916711	A	G	A	G	0.0959639388163041	-0.019	NA	0.218425922256749	FALSE	FALSE	FALSE	ulcerative colitis	10	28588269	0.0318	0.551	5371	412561	ulcerative colitis || id:ebi-a-GCST90018933	TRUE	reported	417932	10	28588269	0.0215450350496905	family.Streptococcaceae.id.1850	TRUE	8.42422191802749e-06	inferred	U9B4i7	textfile	18340	2	1	TRUE	0.0328738130332033	19.8390887602137
125	rs7971435	G	T	G	T	-0.0838484062238478	-0.0375	NA	0.0927845229095236	FALSE	FALSE	FALSE	ulcerative colitis	12	100215567	0.0348	0.2813	5371	412561	ulcerative colitis || id:ebi-a-GCST90018933	TRUE	reported	417932	12	100215567	0.0182368036897092	family.Streptococcaceae.id.1850	TRUE	4.27062054334812e-06	inferred	U9B4i7	textfile	18340	2	1	TRUE	-0.0339328181305036	21.1393766928769
126	rs8072812	A	G	A	G	-0.0498392778524542	0.0042	NA	0.403953239993083	FALSE	FALSE	FALSE	ulcerative colitis	17	61145080	0.0193	0.8276	5371	412561	ulcerative colitis || id:ebi-a-GCST90018933	TRUE	reported	417932	17	61145080	0.0110712425342368	family.Streptococcaceae.id.1850	TRUE	6.74159477518655e-06	inferred	U9B4i7	textfile	18340	2	1	TRUE	-0.0332245843568774	20.2651933782183
127	rs8079516	G	A	G	A	-0.0506981632568997	6e-04	NA	0.437010498555624	FALSE	FALSE	FALSE	ulcerative colitis	17	61030663	0.0194	0.9767	5371	412561	ulcerative colitis || id:ebi-a-GCST90018933	TRUE	reported	417932	17	61030663	0.0110857253907436	family.Streptococcaceae.id.1850	TRUE	4.80140137938481e-06	inferred	U9B4i7	textfile	18340	2	1	TRUE	-0.033752395759084	20.9149205207903
128	rs957755	T	G	T	G	-0.064244942102398	-0.0191	NA	0.160914135140344	FALSE	FALSE	FALSE	ulcerative colitis	7	46778653	0.0259	0.4611	5371	412561	ulcerative colitis || id:ebi-a-GCST90018933	TRUE	reported	417932	7	46778653	0.0142702458908614	family.Streptococcaceae.id.1850	TRUE	6.73104305631204e-06	inferred	U9B4i7	textfile	18340	2	1	TRUE	-0.0332270381828978	20.2681901987656
129	rs9895557	T	C	T	C	-0.0533859187788695	-0.0082	NA	0.376228023640069	FALSE	FALSE	FALSE	ulcerative colitis	17	61363540	0.0195	0.6716	5371	412561	ulcerative colitis || id:ebi-a-GCST90018933	TRUE	reported	417932	17	61363540	0.0111228900569926	family.Streptococcaceae.id.1850	TRUE	1.58947469768428e-06	inferred	U9B4i7	textfile	18340	2	1	TRUE	-0.0354209723442451	23.0365879242125
130	rs9903102	C	A	C	A	-0.0693015125582492	-0.0056	NA	0.141614127014085	FALSE	FALSE	FALSE	ulcerative colitis	17	80576624	0.0369	0.8797	5371	412561	ulcerative colitis || id:ebi-a-GCST90018933	TRUE	reported	417932	17	80576624	0.0154096264884622	family.Streptococcaceae.id.1850	TRUE	6.88260616904803e-06	inferred	U9B4i7	textfile	18340	2	1	TRUE	-0.0331921397492654	20.2255901717367
131	rs10028567	C	T	C	T	-0.0921166518099631	0.0792	NA	0.137428199545744	FALSE	FALSE	FALSE	ulcerative colitis	4	53657577	0.0306	0.009644	5371	412561	ulcerative colitis || id:ebi-a-GCST90018933	TRUE	reported	417932	4	53657577	0.0191881143819218	genus.Streptococcus.id.1853	TRUE	1.58100823814648e-06	inferred	H8YRVC	textfile	18340	2	1	TRUE	-0.0354288557452033	23.046856142277
132	rs10448310	A	G	A	G	-0.051793473434602	-0.0125	NA	0.403133172946429	FALSE	FALSE	FALSE	ulcerative colitis	9	93556174	0.0196	0.5218	5371	412561	ulcerative colitis || id:ebi-a-GCST90018933	TRUE	reported	417932	9	93556174	0.01113235584972	genus.Streptococcus.id.1853	TRUE	3.27907896461688e-06	inferred	H8YRVC	textfile	18340	2	1	TRUE	-0.0343364827589791	21.6459132598516
133	rs11006959	G	C	G	C	0.0694997879035775	-0.019	NA	0.266845922035898	FALSE	TRUE	TRUE	ulcerative colitis	10	28544786	0.027	0.4816	5371	412561	ulcerative colitis || id:ebi-a-GCST90018933	TRUE	reported	417932	10	28544786	0.0160595100848669	genus.Streptococcus.id.1853	TRUE	1.50715133221928e-05	inferred	H8YRVC	textfile	18340	2	1	FALSE	0.0319413703825434	18.7284731865889
134	rs11110057	A	G	A	G	-0.0840076739891289	-0.032	NA	0.0913214886345752	FALSE	FALSE	FALSE	ulcerative colitis	12	100204338	0.035	0.3602	5371	412561	ulcerative colitis || id:ebi-a-GCST90018933	TRUE	reported	417932	12	100204338	0.0186967609495032	genus.Streptococcus.id.1853	TRUE	7.01716300018888e-06	inferred	H8YRVC	textfile	18340	2	1	TRUE	-0.0331617676249418	20.188551941155
135	rs11110091	A	G	A	G	-0.109952064550105	-0.02	NA	0.0530392288141292	FALSE	FALSE	FALSE	ulcerative colitis	12	100285805	0.0378	0.5979	5371	412561	ulcerative colitis || id:ebi-a-GCST90018933	TRUE	reported	417932	12	100285805	0.0203537809034278	genus.Streptococcus.id.1853	TRUE	6.58849789432644e-08	inferred	H8YRVC	textfile	18340	2	1	TRUE	-0.0398599754821528	29.1821030222515
136	rs11110118	T	C	T	C	-0.113762521378518	-0.0186	NA	0.0530562035983634	FALSE	FALSE	FALSE	ulcerative colitis	12	100302337	0.0378	0.6223	5371	412561	ulcerative colitis || id:ebi-a-GCST90018933	TRUE	reported	417932	12	100302337	0.0203034180376199	genus.Streptococcus.id.1853	TRUE	2.10525346763446e-08	inferred	H8YRVC	textfile	18340	2	1	TRUE	-0.0413411569337934	31.3949723367033
137	rs11110145	T	A	T	A	-0.117203927634048	-0.022	NA	0.0528919846543632	FALSE	TRUE	TRUE	ulcerative colitis	12	100336946	0.0379	0.5622	5371	412561	ulcerative colitis || id:ebi-a-GCST90018933	TRUE	reported	417932	12	100336946	0.0203004478095832	genus.Streptococcus.id.1853	TRUE	7.76576813390366e-09	inferred	H8YRVC	textfile	18340	2	1	FALSE	-0.0425957445618301	33.3328996539873
138	rs11110184	G	A	G	A	-0.111674849424262	-0.0268	NA	0.0515053823176273	FALSE	FALSE	FALSE	ulcerative colitis	12	100403186	0.0384	0.4851	5371	412561	ulcerative colitis || id:ebi-a-GCST90018933	TRUE	reported	417932	12	100403186	0.0202178908652844	genus.Streptococcus.id.1853	TRUE	3.32187906700222e-08	inferred	H8YRVC	textfile	18340	2	1	TRUE	-0.0407551565539949	30.5097785418665
139	rs11110198	A	G	A	G	-0.114937688380935	-0.0263	NA	0.0514731326834054	FALSE	FALSE	FALSE	ulcerative colitis	12	100417973	0.0384	0.4935	5371	412561	ulcerative colitis || id:ebi-a-GCST90018933	TRUE	reported	417932	12	100417973	0.0203360203177257	genus.Streptococcus.id.1853	TRUE	1.58659608002375e-08	inferred	H8YRVC	textfile	18340	2	1	TRUE	-0.0417006257433144	31.9442710728612
140	rs11110204	G	A	G	A	-0.126574815035647	-0.0284	NA	0.0407805648864966	FALSE	FALSE	FALSE	ulcerative colitis	12	100429535	0.0431	0.5091	5371	412561	ulcerative colitis || id:ebi-a-GCST90018933	TRUE	reported	417932	12	100429535	0.0225821181561301	genus.Streptococcus.id.1853	TRUE	2.08146226243611e-08	inferred	H8YRVC	textfile	18340	2	1	TRUE	-0.0413556583635625	31.4170390608759
141	rs11110268	C	T	C	T	-0.1351654168846	-0.0343	NA	0.0410390181601478	FALSE	FALSE	FALSE	ulcerative colitis	12	100560416	0.0428	0.4227	5371	412561	ulcerative colitis || id:ebi-a-GCST90018933	TRUE	reported	417932	12	100560416	0.0227035952598401	genus.Streptococcus.id.1853	TRUE	2.62498775904036e-09	inferred	H8YRVC	textfile	18340	2	1	TRUE	-0.0439213487457361	35.4439328042763
142	rs11110281	T	C	T	C	-0.137518884251238	-0.0342	NA	0.0410541937997817	FALSE	FALSE	FALSE	ulcerative colitis	12	100584014	0.0428	0.4241	5371	412561	ulcerative colitis || id:ebi-a-GCST90018933	TRUE	reported	417932	12	100584014	0.0227398140424571	genus.Streptococcus.id.1853	TRUE	1.47116334130646e-09	inferred	H8YRVC	textfile	18340	2	1	TRUE	-0.0446135531591344	36.5721811633447
143	rs111923753	T	C	T	C	-0.0879420813817366	-0.0321	NA	0.0633952804514661	FALSE	FALSE	FALSE	ulcerative colitis	12	100257073	0.0348	0.3562	5371	412561	ulcerative colitis || id:ebi-a-GCST90018933	TRUE	reported	417932	12	100257073	0.0184027705045364	genus.Streptococcus.id.1853	TRUE	1.76395886726945e-06	inferred	H8YRVC	textfile	18340	2	1	TRUE	-0.0352669010923432	22.8363694184559
144	rs115024257	A	G	A	G	-0.115320200550153	-0.0185	NA	0.0527207279130898	FALSE	FALSE	FALSE	ulcerative colitis	12	100369625	0.038	0.6261	5371	412561	ulcerative colitis || id:ebi-a-GCST90018933	TRUE	reported	417932	12	100369625	0.0203548712533019	genus.Streptococcus.id.1853	TRUE	1.46609973583707e-08	inferred	H8YRVC	textfile	18340	2	1	TRUE	-0.0418004826176248	32.0977107036011
145	rs11522881	T	C	T	C	-0.130274221759387	-0.0278	NA	0.0412954068088222	FALSE	FALSE	FALSE	ulcerative colitis	12	100460986	0.0427	0.5147	5371	412561	ulcerative colitis || id:ebi-a-GCST90018933	TRUE	reported	417932	12	100460986	0.0225503559520473	genus.Streptococcus.id.1853	TRUE	7.60279511831808e-09	inferred	H8YRVC	textfile	18340	2	1	TRUE	-0.0426220432001957	33.3741467957606
146	rs116172730	A	G	A	G	-0.127313518463952	-0.0349	NA	0.0412272021325498	FALSE	FALSE	FALSE	ulcerative colitis	12	100514027	0.0428	0.4143	5371	412561	ulcerative colitis || id:ebi-a-GCST90018933	TRUE	reported	417932	12	100514027	0.0224005046281563	genus.Streptococcus.id.1853	TRUE	1.31957094768205e-08	inferred	H8YRVC	textfile	18340	2	1	TRUE	-0.0419332542177136	32.3022993190699
147	rs116878826	C	T	C	T	-0.131247498130116	-0.0373	NA	0.0585564970556219	FALSE	FALSE	FALSE	ulcerative colitis	12	100392565	0.0428	0.3834	5371	412561	ulcerative colitis || id:ebi-a-GCST90018933	TRUE	reported	417932	12	100392565	0.022470803201794	genus.Streptococcus.id.1853	TRUE	5.195031493257e-09	inferred	H8YRVC	textfile	18340	2	1	TRUE	-0.0430916238469705	34.1149606459134
148	rs11720390	G	A	G	A	0.107023903755504	0.1066	NA	0.0736688368742933	FALSE	FALSE	FALSE	ulcerative colitis	3	94103591	0.0384	0.005478	5371	412561	ulcerative colitis || id:ebi-a-GCST90018933	TRUE	reported	417932	3	94103591	0.0228121452261035	genus.Streptococcus.id.1853	TRUE	2.71167171411442e-06	inferred	H8YRVC	textfile	18340	2	1	TRUE	0.034624076454759	22.0104702195125
149	rs12367656	C	T	C	T	-0.128870614642452	-0.0284	NA	0.040954932487621	FALSE	FALSE	FALSE	ulcerative colitis	12	100442373	0.043	0.5088	5371	412561	ulcerative colitis || id:ebi-a-GCST90018933	TRUE	reported	417932	12	100442373	0.0225699562162642	genus.Streptococcus.id.1853	TRUE	1.13089032194218e-08	inferred	H8YRVC	textfile	18340	2	1	TRUE	-0.0421270925932501	32.6021594081606
150	rs12370204	T	C	T	C	-0.115021129824506	-0.0182	NA	0.0530064467697852	FALSE	FALSE	FALSE	ulcerative colitis	12	100315857	0.0379	0.6315	5371	412561	ulcerative colitis || id:ebi-a-GCST90018933	TRUE	reported	417932	12	100315857	0.0203568060292597	genus.Streptococcus.id.1853	TRUE	1.60210694301929e-08	inferred	H8YRVC	textfile	18340	2	1	TRUE	-0.0416883104931985	31.925373112545
151	rs12372388	A	G	A	G	-0.130240372001118	-0.0321	NA	0.0410653231639057	FALSE	FALSE	FALSE	ulcerative colitis	12	100529938	0.0428	0.4527	5371	412561	ulcerative colitis || id:ebi-a-GCST90018933	TRUE	reported	417932	12	100529938	0.0224144083052331	genus.Streptococcus.id.1853	TRUE	6.22624251735336e-09	inferred	H8YRVC	textfile	18340	2	1	TRUE	-0.0428689588469314	33.7626633416107
152	rs1518775	T	G	T	G	-0.0501684996124974	-0.0054	NA	0.444924898652268	FALSE	FALSE	FALSE	ulcerative colitis	17	61312298	0.0193	0.7795	5371	412561	ulcerative colitis || id:ebi-a-GCST90018933	TRUE	reported	417932	17	61312298	0.0111548191110884	genus.Streptococcus.id.1853	TRUE	6.87658370674801e-06	inferred	H8YRVC	textfile	18340	2	1	TRUE	-0.0331935123771914	20.2272648698533
153	rs17030023	T	A	T	A	-0.131641840952889	-0.0346	NA	0.041068305338585	FALSE	TRUE	TRUE	ulcerative colitis	12	100572493	0.0428	0.4187	5371	412561	ulcerative colitis || id:ebi-a-GCST90018933	TRUE	reported	417932	12	100572493	0.0225331283749054	genus.Streptococcus.id.1853	TRUE	5.15324027393427e-09	inferred	H8YRVC	textfile	18340	2	1	FALSE	-0.0431015306333349	34.1306777411465
154	rs17708276	A	G	A	G	-0.0793955190695559	-0.0346	NA	0.113841258320428	FALSE	FALSE	FALSE	ulcerative colitis	8	10199548	0.0295	0.2414	5371	412561	ulcerative colitis || id:ebi-a-GCST90018933	TRUE	reported	417932	8	10199548	0.0170627526444982	genus.Streptococcus.id.1853	TRUE	3.26904900689103e-06	inferred	H8YRVC	textfile	18340	2	1	TRUE	-0.0343411375760963	21.6517894336722
155	rs1918540	G	A	G	A	0.0596390382744329	-0.0106	NA	0.237071806474543	FALSE	FALSE	FALSE	ulcerative colitis	11	131649446	0.024	0.6579	5371	412561	ulcerative colitis || id:ebi-a-GCST90018933	TRUE	reported	417932	11	131649446	0.012814810805892	genus.Streptococcus.id.1853	TRUE	3.25691349366011e-06	inferred	H8YRVC	textfile	18340	2	1	TRUE	0.0343467879074261	21.6589234055937
156	rs2370083	G	T	G	T	-0.0816835839341529	0.0357	NA	0.0829031036854496	FALSE	FALSE	FALSE	ulcerative colitis	14	97526750	0.0343	0.2985	5371	412561	ulcerative colitis || id:ebi-a-GCST90018933	TRUE	reported	417932	14	97526750	0.0185850951061993	genus.Streptococcus.id.1853	TRUE	1.10715396484068e-05	inferred	H8YRVC	textfile	18340	2	1	TRUE	-0.0324388457597391	19.317013944038
157	rs2952251	A	G	A	G	-0.0576006244170266	-4e-04	NA	0.231699625949016	FALSE	FALSE	FALSE	ulcerative colitis	8	10143164	0.0225	0.9857	5371	412561	ulcerative colitis || id:ebi-a-GCST90018933	TRUE	reported	417932	8	10143164	0.012742870906653	genus.Streptococcus.id.1853	TRUE	6.17743820471504e-06	inferred	H8YRVC	textfile	18340	2	1	TRUE	-0.0333612343051626	20.4324204100023
158	rs395407	G	C	G	C	-0.079278061389295	0.0134	NA	0.128939566915936	FALSE	TRUE	TRUE	ulcerative colitis	5	169689604	0.0272	0.6226	5371	412561	ulcerative colitis || id:ebi-a-GCST90018933	TRUE	reported	417932	5	169689604	0.0173697295649089	genus.Streptococcus.id.1853	TRUE	5.01520720776216e-06	inferred	H8YRVC	textfile	18340	2	1	FALSE	-0.0336850694640741	20.8314705805942
159	rs4260895	C	A	C	A	-0.0557248664144849	-0.0028	NA	0.214610231900425	FALSE	FALSE	FALSE	ulcerative colitis	8	10126348	0.0225	0.8997	5371	412561	ulcerative colitis || id:ebi-a-GCST90018933	TRUE	reported	417932	8	10126348	0.012618386039449	genus.Streptococcus.id.1853	TRUE	1.00467714890557e-05	inferred	H8YRVC	textfile	18340	2	1	TRUE	-0.0325940575573367	19.5025074489909
160	rs4374023	A	G	A	G	-0.129992109004367	-0.0344	NA	0.0409583925322436	FALSE	FALSE	FALSE	ulcerative colitis	12	100549841	0.0429	0.4221	5371	412561	ulcerative colitis || id:ebi-a-GCST90018933	TRUE	reported	417932	12	100549841	0.0224486451781045	genus.Streptococcus.id.1853	TRUE	7.01171186003037e-09	inferred	H8YRVC	textfile	18340	2	1	TRUE	-0.0427222554754845	33.5315561268355
161	rs4968759	A	G	A	G	-0.0515109441732028	-0.0186	NA	0.346719235266554	FALSE	FALSE	FALSE	ulcerative colitis	17	61298020	0.0251	0.4598	5371	412561	ulcerative colitis || id:ebi-a-GCST90018933	TRUE	reported	417932	17	61298020	0.011206835633031	genus.Streptococcus.id.1853	TRUE	4.29881673259244e-06	inferred	H8YRVC	textfile	18340	2	1	TRUE	-0.0339227067283023	21.12676570899
162	rs57062458	T	C	T	C	-0.120703504984092	-0.0315	NA	0.0415179312340389	FALSE	FALSE	FALSE	ulcerative colitis	12	100500818	0.0426	0.4599	5371	412561	ulcerative colitis || id:ebi-a-GCST90018933	TRUE	reported	417932	12	100500818	0.0215345452337992	genus.Streptococcus.id.1853	TRUE	2.08122178482059e-08	inferred	H8YRVC	textfile	18340	2	1	TRUE	-0.041355805761432	31.4172633951857
163	rs57646748	G	A	G	A	-0.0907695729759271	-0.0655	NA	0.151593535966005	FALSE	FALSE	FALSE	ulcerative colitis	4	37452858	0.0379	0.08381	5371	412561	ulcerative colitis || id:ebi-a-GCST90018933	TRUE	reported	417932	4	37452858	0.0200344382786998	genus.Streptococcus.id.1853	TRUE	5.87949124339082e-06	inferred	H8YRVC	textfile	18340	2	1	TRUE	-0.033438301192711	20.5270360044928
164	rs60486012	G	A	G	A	-0.090754830344745	-0.0587	NA	0.150477075637501	FALSE	FALSE	FALSE	ulcerative colitis	4	37466353	0.0379	0.1211	5371	412561	ulcerative colitis || id:ebi-a-GCST90018933	TRUE	reported	417932	4	37466353	0.0199729132317009	genus.Streptococcus.id.1853	TRUE	5.52240455956602e-06	inferred	H8YRVC	textfile	18340	2	1	TRUE	-0.0335357480720931	20.6469862190636
165	rs6538957	C	T	C	T	-0.0838170255329909	0.0153	NA	0.0719634954459693	FALSE	FALSE	FALSE	ulcerative colitis	12	100614151	0.0335	0.6469	5371	412561	ulcerative colitis || id:ebi-a-GCST90018933	TRUE	reported	417932	12	100614151	0.0180911548706064	genus.Streptococcus.id.1853	TRUE	3.60336675448659e-06	inferred	H8YRVC	textfile	18340	2	1	TRUE	-0.034192900449287	21.4650501001847
166	rs6563952	G	C	G	C	0.0827344138420406	-0.0302	NA	0.13939574572434	FALSE	TRUE	TRUE	ulcerative colitis	16	73391982	0.0323	0.3505	5371	412561	ulcerative colitis || id:ebi-a-GCST90018933	TRUE	reported	417932	16	73391982	0.0180035325758105	genus.Streptococcus.id.1853	TRUE	4.31807123285442e-06	inferred	H8YRVC	textfile	18340	2	1	FALSE	0.0339158383380817	21.1182015769142
167	rs6806351	T	C	T	C	-0.0633828628250659	0.0086	NA	0.190724284655118	FALSE	FALSE	FALSE	ulcerative colitis	3	132058723	0.0233	0.7108	5371	412561	ulcerative colitis || id:ebi-a-GCST90018933	TRUE	reported	417932	3	132058723	0.0136647411789864	genus.Streptococcus.id.1853	TRUE	3.51076062258825e-06	inferred	H8YRVC	textfile	18340	2	1	TRUE	-0.0342325963383154	21.5149767873908
168	rs6949835	T	C	T	C	-0.0650018709869971	-0.0201	NA	0.160812211259938	FALSE	FALSE	FALSE	ulcerative colitis	7	46768018	0.026	0.438	5371	412561	ulcerative colitis || id:ebi-a-GCST90018933	TRUE	reported	417932	7	46768018	0.0143664248077218	genus.Streptococcus.id.1853	TRUE	6.05188930335988e-06	inferred	H8YRVC	textfile	18340	2	1	TRUE	-0.0333932655299642	20.4717187533961
169	rs71481756	T	G	T	G	0.0931047798432488	-0.0199	NA	0.0830440368050305	FALSE	FALSE	FALSE	ulcerative colitis	10	8102404	0.0365	0.5869	5371	412561	ulcerative colitis || id:ebi-a-GCST90018933	TRUE	reported	417932	10	8102404	0.0207949181921481	genus.Streptococcus.id.1853	TRUE	7.55982210996718e-06	inferred	H8YRVC	textfile	18340	2	1	TRUE	0.0330446786985978	20.0460829284994
170	rs72739637	A	G	A	G	0.0959941820710269	-0.031	NA	0.113099280250698	FALSE	FALSE	FALSE	ulcerative colitis	15	41663393	0.0409	0.4487	5371	412561	ulcerative colitis || id:ebi-a-GCST90018933	TRUE	reported	417932	15	41663393	0.0193212609337552	genus.Streptococcus.id.1853	TRUE	6.75359004466082e-07	inferred	H8YRVC	textfile	18340	2	1	TRUE	0.0366641283235743	24.6841907388521
171	rs7294396	G	C	G	C	-0.127232251733278	-0.0331	NA	0.0414722642281757	FALSE	TRUE	TRUE	ulcerative colitis	12	100487095	0.0426	0.4379	5371	412561	ulcerative colitis || id:ebi-a-GCST90018933	TRUE	reported	417932	12	100487095	0.0217645029819636	genus.Streptococcus.id.1853	TRUE	5.03955773200584e-09	inferred	H8YRVC	textfile	18340	2	1	FALSE	-0.0431288803093983	34.1740868381743
172	rs7313123	C	T	C	T	-0.11711681012601	-0.023	NA	0.0529314920731194	FALSE	FALSE	FALSE	ulcerative colitis	12	100350616	0.0379	0.545	5371	412561	ulcerative colitis || id:ebi-a-GCST90018933	TRUE	reported	417932	12	100350616	0.0201709071138035	genus.Streptococcus.id.1853	TRUE	6.38973672447283e-09	inferred	H8YRVC	textfile	18340	2	1	TRUE	-0.0428369940974714	33.7122400973308
173	rs74348118	C	T	C	T	-0.131730796299176	-0.0287	NA	0.0413157225066561	FALSE	FALSE	FALSE	ulcerative colitis	12	100477080	0.0427	0.5016	5371	412561	ulcerative colitis || id:ebi-a-GCST90018933	TRUE	reported	417932	12	100477080	0.0223862426436676	genus.Streptococcus.id.1853	TRUE	3.99372215241385e-09	inferred	H8YRVC	textfile	18340	2	1	TRUE	-0.0434130685286157	34.6267890101713
174	rs74659220	C	A	C	A	-0.0909313998480545	-0.042	NA	0.0645163914681439	FALSE	FALSE	FALSE	ulcerative colitis	12	100242274	0.0346	0.2254	5371	412561	ulcerative colitis || id:ebi-a-GCST90018933	TRUE	reported	417932	12	100242274	0.0182584070101521	genus.Streptococcus.id.1853	TRUE	6.3502755892492e-07	inferred	H8YRVC	textfile	18340	2	1	TRUE	-0.0367520447703632	24.8028727887169
175	rs76717940	T	A	T	A	0.149528080343368	0.0776	NA	0.0620282184427134	FALSE	TRUE	TRUE	ulcerative colitis	3	94153993	0.0416	0.0623	5371	412561	ulcerative colitis || id:ebi-a-GCST90018933	TRUE	reported	417932	3	94153993	0.0336869113581858	genus.Streptococcus.id.1853	TRUE	9.04790671543417e-06	inferred	H8YRVC	textfile	18340	2	1	FALSE	0.0327606416551614	19.7025812940619
176	rs77558518	A	G	A	G	-0.103999228911137	0.0461	NA	0.0874390237700218	FALSE	FALSE	FALSE	ulcerative colitis	5	174173171	0.0351	0.1891	5371	412561	ulcerative colitis || id:ebi-a-GCST90018933	TRUE	reported	417932	5	174173171	0.0229713639653368	genus.Streptococcus.id.1853	TRUE	5.97301308427688e-06	inferred	H8YRVC	textfile	18340	2	1	TRUE	-0.0334137159934969	20.4968287515823
177	rs77628647	A	G	A	G	-0.0890178641801551	-0.0327	NA	0.0634047021801267	FALSE	FALSE	FALSE	ulcerative colitis	12	100274654	0.0348	0.3481	5371	412561	ulcerative colitis || id:ebi-a-GCST90018933	TRUE	reported	417932	12	100274654	0.018604084022206	genus.Streptococcus.id.1853	TRUE	1.71109912340989e-06	inferred	H8YRVC	textfile	18340	2	1	TRUE	-0.0353119707440547	22.8948475178783
178	rs78843973	T	C	T	C	-0.133774548659731	-0.034	NA	0.0410277934880403	FALSE	FALSE	FALSE	ulcerative colitis	12	100598625	0.0428	0.4276	5371	412561	ulcerative colitis || id:ebi-a-GCST90018933	TRUE	reported	417932	12	100598625	0.0227025815378219	genus.Streptococcus.id.1853	TRUE	3.8043799503927e-09	inferred	H8YRVC	textfile	18340	2	1	TRUE	-0.043472188693563	34.7213418334617
179	rs7916711	A	G	A	G	0.102890940877996	-0.019	NA	0.218425922256749	FALSE	FALSE	FALSE	ulcerative colitis	10	28588269	0.0318	0.551	5371	412561	ulcerative colitis || id:ebi-a-GCST90018933	TRUE	reported	417932	10	28588269	0.0217362272612446	genus.Streptococcus.id.1853	TRUE	2.20555431216785e-06	inferred	H8YRVC	textfile	18340	2	1	TRUE	0.0349342817877497	22.4071150932216
180	rs7971435	G	T	G	T	-0.0858550029180331	-0.0375	NA	0.0927845229095236	FALSE	FALSE	FALSE	ulcerative colitis	12	100215567	0.0348	0.2813	5371	412561	ulcerative colitis || id:ebi-a-GCST90018933	TRUE	reported	417932	12	100215567	0.0183578772263667	genus.Streptococcus.id.1853	TRUE	2.91472652768687e-06	inferred	H8YRVC	textfile	18340	2	1	TRUE	-0.0345150353895913	21.8718889663709
181	rs8191642	G	A	G	A	-0.0604189489525337	-0.0487	NA	0.143765830690744	FALSE	FALSE	FALSE	ulcerative colitis	8	11640784	0.0251	0.05213	5371	412561	ulcerative colitis || id:ebi-a-GCST90018933	TRUE	reported	417932	8	11640784	0.0136709555746545	genus.Streptococcus.id.1853	TRUE	9.89241378708658e-06	inferred	H8YRVC	textfile	18340	2	1	TRUE	-0.0326187373706036	19.5320842096516
182	rs957755	T	G	T	G	-0.0697379448291223	-0.0191	NA	0.160914135140344	FALSE	FALSE	FALSE	ulcerative colitis	7	46778653	0.0259	0.4611	5371	412561	ulcerative colitis || id:ebi-a-GCST90018933	TRUE	reported	417932	7	46778653	0.0143725006311485	genus.Streptococcus.id.1853	TRUE	1.22112369917665e-06	inferred	H8YRVC	textfile	18340	2	1	TRUE	-0.0358081771690508	23.5436404330503
183	rs9858426	G	A	G	A	0.104512149524157	0.1072	NA	0.0736172077754338	FALSE	FALSE	FALSE	ulcerative colitis	3	94069706	0.0383	0.005142	5371	412561	ulcerative colitis || id:ebi-a-GCST90018933	TRUE	reported	417932	3	94069706	0.022863532224582	genus.Streptococcus.id.1853	TRUE	4.85104099226973e-06	inferred	H8YRVC	textfile	18340	2	1	TRUE	0.0337365122548313	20.8952180673977
184	rs9895557	T	C	T	C	-0.0514931414316057	-0.0082	NA	0.376228023640069	FALSE	FALSE	FALSE	ulcerative colitis	17	61363540	0.0195	0.6716	5371	412561	ulcerative colitis || id:ebi-a-GCST90018933	TRUE	reported	417932	17	61363540	0.0112021366462559	genus.Streptococcus.id.1853	TRUE	4.29183498004839e-06	inferred	H8YRVC	textfile	18340	2	1	TRUE	-0.0339252045147475	21.1298806077292
185	rs9903102	C	A	C	A	-0.0709483449697896	-0.0056	NA	0.141614127014085	FALSE	FALSE	FALSE	ulcerative colitis	17	80576624	0.0369	0.8797	5371	412561	ulcerative colitis || id:ebi-a-GCST90018933	TRUE	reported	417932	17	80576624	0.0155274976692006	genus.Streptococcus.id.1853	TRUE	4.89573979499391e-06	inferred	H8YRVC	textfile	18340	2	1	TRUE	-0.0337223423092201	20.8776490348148
186	rs10030408	A	G	A	G	0.0549224418679522	0.0109	NA	0.458628953231439	FALSE	FALSE	FALSE	ulcerative colitis	4	165795724	0.0193	0.5736	5371	412561	ulcerative colitis || id:ebi-a-GCST90018933	TRUE	reported	417932	4	165795724	0.0122608258638275	genus.LachnospiraceaeFCS020group.id.11314	TRUE	7.48160202486799e-06	inferred	yPurBq	textfile	18340	2	1	TRUE	0.0330610506083013	20.0659731607924
187	rs10093861	G	A	G	A	-0.056886892782537	0.0049	NA	0.556004118235013	FALSE	FALSE	FALSE	ulcerative colitis	8	121244406	0.0195	0.7994	5371	412561	ulcerative colitis || id:ebi-a-GCST90018933	TRUE	reported	417932	8	121244406	0.0121151879448737	genus.LachnospiraceaeFCS020group.id.11314	TRUE	2.65952383895862e-06	inferred	yPurBq	textfile	18340	2	1	TRUE	-0.0346533443310425	22.0477417891931
188	rs1010831	C	A	C	A	-0.0568859982761098	0.0015	NA	0.465833788745631	FALSE	FALSE	FALSE	ulcerative colitis	8	121257344	0.0199	0.9382	5371	412561	ulcerative colitis || id:ebi-a-GCST90018933	TRUE	reported	417932	8	121257344	0.0121125089587923	genus.LachnospiraceaeFCS020group.id.11314	TRUE	2.64700012513248e-06	inferred	yPurBq	textfile	18340	2	1	TRUE	-0.0346604552178914	22.0568020214812
189	rs10923439	T	A	T	A	-0.0539508663325096	-0.0091	NA	0.464126591400932	FALSE	TRUE	TRUE	ulcerative colitis	1	118414604	0.0192	0.6374	5371	412561	ulcerative colitis || id:ebi-a-GCST90018933	TRUE	reported	417932	1	118414604	0.0120631800279801	genus.LachnospiraceaeFCS020group.id.11314	TRUE	7.73615720090711e-06	inferred	yPurBq	textfile	18340	2	1	FALSE	-0.0330083569742926	20.0019909954453
190	rs113859143	G	C	G	C	-0.108906331007673	0.0153	NA	0.065183104013257	FALSE	TRUE	TRUE	ulcerative colitis	5	109403564	0.0403	0.7047	5371	412561	ulcerative colitis || id:ebi-a-GCST90018933	TRUE	reported	417932	5	109403564	0.024205472178352	genus.LachnospiraceaeFCS020group.id.11314	TRUE	6.81954747496549e-06	inferred	yPurBq	textfile	18340	2	1	FALSE	-0.0332065692694138	20.2431986318191
191	rs12078956	C	G	C	G	0.106101007147123	0.0118	NA	0.0984661247922218	FALSE	TRUE	TRUE	ulcerative colitis	1	35328576	0.0332	0.7218	5371	412561	ulcerative colitis || id:ebi-a-GCST90018933	TRUE	reported	417932	1	35328576	0.0222904209234364	genus.LachnospiraceaeFCS020group.id.11314	TRUE	1.93653059435192e-06	inferred	yPurBq	textfile	18340	2	1	FALSE	0.0351282995914965	22.6570035957573
192	rs1254846	G	A	G	A	0.105962630541494	0.0109	NA	0.067616707046031	FALSE	FALSE	FALSE	ulcerative colitis	10	44346094	0.033	0.7424	5371	412561	ulcerative colitis || id:ebi-a-GCST90018933	TRUE	reported	417932	10	44346094	0.0232501181393663	genus.LachnospiraceaeFCS020group.id.11314	TRUE	5.17637896135328e-06	inferred	yPurBq	textfile	18340	2	1	TRUE	0.033636110161832	20.7708913705554
193	rs1363769	T	C	T	C	-0.200628436994612	0.0793	NA	0.100244714450869	FALSE	FALSE	FALSE	ulcerative colitis	19	17865305	0.0432	0.06644	5371	412561	ulcerative colitis || id:ebi-a-GCST90018933	TRUE	reported	417932	19	17865305	0.0449372166009395	genus.LachnospiraceaeFCS020group.id.11314	TRUE	8.02039726546608e-06	inferred	yPurBq	textfile	18340	2	1	TRUE	-0.0329514424582019	19.9329988582025
194	rs17522496	T	C	T	C	-0.0782533095162304	-0.0389	NA	0.135544960437807	FALSE	FALSE	FALSE	ulcerative colitis	2	54027997	0.0297	0.1911	5371	412561	ulcerative colitis || id:ebi-a-GCST90018933	TRUE	reported	417932	2	54027997	0.0173733920475711	genus.LachnospiraceaeFCS020group.id.11314	TRUE	6.6622049199512e-06	inferred	yPurBq	textfile	18340	2	1	TRUE	-0.0332431375245125	20.2878575946417
195	rs2322265	C	T	C	T	-0.0666305004396656	-0.0339	NA	0.17639026111462	FALSE	FALSE	FALSE	ulcerative colitis	4	166588085	0.0229	0.1383	5371	412561	ulcerative colitis || id:ebi-a-GCST90018933	TRUE	reported	417932	4	166588085	0.0141576542789017	genus.LachnospiraceaeFCS020group.id.11314	TRUE	2.52224213159336e-06	inferred	yPurBq	textfile	18340	2	1	TRUE	-0.0347331095277351	22.1494804890715
196	rs249932	T	C	T	C	0.120033491457931	0.037	NA	0.102792875461617	FALSE	FALSE	FALSE	ulcerative colitis	16	23619669	0.0375	0.3242	5371	412561	ulcerative colitis || id:ebi-a-GCST90018933	TRUE	reported	417932	16	23619669	0.0260421462511362	genus.LachnospiraceaeFCS020group.id.11314	TRUE	4.0421903346784e-06	inferred	yPurBq	textfile	18340	2	1	TRUE	0.0340171762059719	21.2447355982302
197	rs2862811	T	C	T	C	0.056492728234183	-0.034	NA	0.404757602479652	FALSE	FALSE	FALSE	ulcerative colitis	3	165996415	0.0199	0.08698	5371	412561	ulcerative colitis || id:ebi-a-GCST90018933	TRUE	reported	417932	3	165996415	0.0121736039303237	genus.LachnospiraceaeFCS020group.id.11314	TRUE	3.474125675681e-06	inferred	yPurBq	textfile	18340	2	1	TRUE	0.0342485777560977	21.5350935188049
198	rs35035870	T	C	T	C	-0.190615272071022	0.0336	NA	0.036261217238067	FALSE	FALSE	FALSE	ulcerative colitis	11	3248876	0.0485	0.4876	5371	412561	ulcerative colitis || id:ebi-a-GCST90018933	TRUE	reported	417932	11	3248876	0.041440269379852	genus.LachnospiraceaeFCS020group.id.11314	TRUE	4.22979019273895e-06	inferred	yPurBq	textfile	18340	2	1	TRUE	-0.033947574202443	21.1577873043284
199	rs35781607	C	T	C	T	-0.0621769358689628	-0.0043	NA	0.30091662095829	FALSE	FALSE	FALSE	ulcerative colitis	13	40443916	0.0281	0.8781	5371	412561	ulcerative colitis || id:ebi-a-GCST90018933	TRUE	reported	417932	13	40443916	0.013043002355263	genus.LachnospiraceaeFCS020group.id.11314	TRUE	1.86922201336724e-06	inferred	yPurBq	textfile	18340	2	1	TRUE	-0.0351808906842328	22.7249787756639
200	rs369444	C	G	C	G	0.125481333500566	0.0372	NA	0.102960674720036	FALSE	TRUE	TRUE	ulcerative colitis	16	23631307	0.0375	0.3208	5371	412561	ulcerative colitis || id:ebi-a-GCST90018933	TRUE	reported	417932	16	23631307	0.02590078636226	genus.LachnospiraceaeFCS020group.id.11314	TRUE	1.26808213671252e-06	inferred	yPurBq	textfile	18340	2	1	FALSE	0.0357529959423427	23.4710409555502
201	rs3999074	G	T	G	T	-0.0550586504480905	8e-04	NA	0.516411589335904	FALSE	FALSE	FALSE	ulcerative colitis	10	65563647	0.0194	0.9674	5371	412561	ulcerative colitis || id:ebi-a-GCST90018933	TRUE	reported	417932	10	65563647	0.0121846768733552	genus.LachnospiraceaeFCS020group.id.11314	TRUE	6.22264854388743e-06	inferred	yPurBq	textfile	18340	2	1	TRUE	-0.033349852160688	20.4184650514468
202	rs4452603	T	G	T	G	0.0604208249480332	-0.0262	NA	0.299669920468104	FALSE	FALSE	FALSE	ulcerative colitis	6	71966268	0.0217	0.2266	5371	412561	ulcerative colitis || id:ebi-a-GCST90018933	TRUE	reported	417932	6	71966268	0.0135964532359553	genus.LachnospiraceaeFCS020group.id.11314	TRUE	8.83563846604387e-06	inferred	yPurBq	textfile	18340	2	1	TRUE	0.0327982986344288	19.7479507078632
203	rs62140927	C	T	C	T	0.0613708876641314	0.0455	NA	0.352109107364805	FALSE	FALSE	FALSE	ulcerative colitis	2	53523566	0.0208	0.0282	5371	412561	ulcerative colitis || id:ebi-a-GCST90018933	TRUE	reported	417932	2	53523566	0.0131054681610123	genus.LachnospiraceaeFCS020group.id.11314	TRUE	2.82919225941429e-06	inferred	yPurBq	textfile	18340	2	1	TRUE	0.0345600503098008	21.9290455936215
204	rs6779101	C	A	C	A	0.0591085713555819	-0.0221	NA	0.31888400917704	FALSE	FALSE	FALSE	ulcerative colitis	3	166208921	0.021	0.292	5371	412561	ulcerative colitis || id:ebi-a-GCST90018933	TRUE	reported	417932	3	166208921	0.0128275141172841	genus.LachnospiraceaeFCS020group.id.11314	TRUE	4.06654197143884e-06	inferred	yPurBq	textfile	18340	2	1	TRUE	0.034007968675594	21.2332230883098
205	rs7249113	G	A	G	A	0.0679483079755466	0.066	NA	0.325784332744296	FALSE	FALSE	FALSE	ulcerative colitis	19	2571232	0.021	0.001687	5371	412561	ulcerative colitis || id:ebi-a-GCST90018933	TRUE	reported	417932	19	2571232	0.0133495872568997	genus.LachnospiraceaeFCS020group.id.11314	TRUE	3.5821789036231e-07	inferred	yPurBq	textfile	18340	2	1	TRUE	0.0375602317000966	25.9072679187904
206	rs72793667	A	G	A	G	-0.116880798437378	-0.0213	NA	0.0548734060256666	FALSE	FALSE	FALSE	ulcerative colitis	2	53946431	0.0403	0.5973	5371	412561	ulcerative colitis || id:ebi-a-GCST90018933	TRUE	reported	417932	2	53946431	0.0246589064751543	genus.LachnospiraceaeFCS020group.id.11314	TRUE	2.13821683538936e-06	inferred	yPurBq	textfile	18340	2	1	TRUE	-0.0349806196613583	22.4666703229732
207	rs9603634	G	A	G	A	-0.0600552042666456	-0.0093	NA	0.287630525875615	FALSE	FALSE	FALSE	ulcerative colitis	13	40433363	0.0211	0.6581	5371	412561	ulcerative colitis || id:ebi-a-GCST90018933	TRUE	reported	417932	13	40433363	0.0130456468889009	genus.LachnospiraceaeFCS020group.id.11314	TRUE	4.15515165972556e-06	inferred	yPurBq	textfile	18340	2	1	TRUE	-0.0339749048070661	21.1919079401366
208	rs9788306	C	T	C	T	-0.062803973031046	-0.0092	NA	0.302201443544585	FALSE	FALSE	FALSE	ulcerative colitis	13	40419314	0.021	0.6617	5371	412561	ulcerative colitis || id:ebi-a-GCST90018933	TRUE	reported	417932	13	40419314	0.0130744224224072	genus.LachnospiraceaeFCS020group.id.11314	TRUE	1.55857211763425e-06	inferred	yPurBq	textfile	18340	2	1	TRUE	-0.0354499446546148	23.0743359721264
209	rs9829194	G	T	G	T	0.0575415564515696	-0.0226	NA	0.317719173698833	FALSE	FALSE	FALSE	ulcerative colitis	3	166130022	0.0209	0.281	5371	412561	ulcerative colitis || id:ebi-a-GCST90018933	TRUE	reported	417932	3	166130022	0.0128084093195245	genus.LachnospiraceaeFCS020group.id.11314	TRUE	7.03976602026072e-06	inferred	yPurBq	textfile	18340	2	1	TRUE	0.0331567203844516	20.1824002269225
210	rs9848122	A	G	A	G	0.056051354375408	-0.033	NA	0.405795049611254	FALSE	FALSE	FALSE	ulcerative colitis	3	165985863	0.0199	0.09667	5371	412561	ulcerative colitis || id:ebi-a-GCST90018933	TRUE	reported	417932	3	165985863	0.0121715427629294	genus.LachnospiraceaeFCS020group.id.11314	TRUE	4.12237951110791e-06	inferred	yPurBq	textfile	18340	2	1	TRUE	0.0339870539926583	21.2070843332562
211	rs9919338	G	C	G	C	-0.0553338549341783	-0.0088	NA	0.463947014518438	FALSE	TRUE	TRUE	ulcerative colitis	1	118425334	0.0192	0.6469	5371	412561	ulcerative colitis || id:ebi-a-GCST90018933	TRUE	reported	417932	1	118425334	0.0120621088146884	genus.LachnospiraceaeFCS020group.id.11314	TRUE	4.4877588141741e-06	inferred	yPurBq	textfile	18340	2	1	FALSE	-0.0338565459917209	21.0443429342258
212	rs10031059	T	C	T	C	-0.121166530755335	0.0034	NA	0.268189620444526	FALSE	FALSE	FALSE	ulcerative colitis	4	35358594	0.0225	0.8809	5371	412561	ulcerative colitis || id:ebi-a-GCST90018933	TRUE	reported	417932	4	35358594	0.0225844025894845	genus.Peptococcus.id.2037	TRUE	8.09251775314322e-08	inferred	KG8xLh	textfile	18340	2	1	TRUE	-0.0395874483242702	28.7838002918273
213	rs11001948	C	A	C	A	-0.191012804149743	-0.0622	NA	0.0779001759034373	FALSE	FALSE	FALSE	ulcerative colitis	10	78724969	0.0366	0.08927	5371	412561	ulcerative colitis || id:ebi-a-GCST90018933	TRUE	reported	417932	10	78724969	0.0381020254570546	genus.Peptococcus.id.2037	TRUE	5.35341746386518e-07	inferred	KG8xLh	textfile	18340	2	1	TRUE	-0.0369948301849853	25.1321032243966
214	rs11030569	A	T	A	T	-0.174020125509049	0.019	NA	0.0919509651537527	FALSE	TRUE	TRUE	ulcerative colitis	11	4019788	0.034	0.5759	5371	412561	ulcerative colitis || id:ebi-a-GCST90018933	TRUE	reported	417932	11	4019788	0.0374133361568195	genus.Peptococcus.id.2037	TRUE	3.29871520252897e-06	inferred	KG8xLh	textfile	18340	2	1	FALSE	-0.0343274091461853	21.6344611627692
215	rs113946406	G	A	G	A	0.108541208489945	-0.0137	NA	0.16174292103066	FALSE	FALSE	FALSE	ulcerative colitis	14	57986297	0.0238	0.5643	5371	412561	ulcerative colitis || id:ebi-a-GCST90018933	TRUE	reported	417932	14	57986297	0.0238851047018424	genus.Peptococcus.id.2037	TRUE	5.51167184714249e-06	inferred	KG8xLh	textfile	18340	2	1	TRUE	0.0335387694200954	20.6507108887944
216	rs114500003	C	T	C	T	0.171810133463092	0.023	NA	0.0915863438127544	FALSE	FALSE	FALSE	ulcerative colitis	3	17655995	0.0344	0.5044	5371	412561	ulcerative colitis || id:ebi-a-GCST90018933	TRUE	reported	417932	3	17655995	0.0322717834264922	genus.Peptococcus.id.2037	TRUE	1.0159370471417e-07	inferred	KG8xLh	textfile	18340	2	1	TRUE	0.0392838875317927	28.3433785809724
217	rs117854205	G	C	G	C	-0.132297768333671	0.0189	NA	0.0989322251687312	FALSE	TRUE	TRUE	ulcerative colitis	11	956075	0.0338	0.5768	5371	412561	ulcerative colitis || id:ebi-a-GCST90018933	TRUE	reported	417932	11	956075	0.030078807988605	genus.Peptococcus.id.2037	TRUE	1.0906622963378e-05	inferred	KG8xLh	textfile	18340	2	1	FALSE	-0.0324628731027064	19.3456708350294
218	rs12069354	C	T	C	T	0.167629781799909	-0.0053	NA	0.0634327921349588	FALSE	FALSE	FALSE	ulcerative colitis	1	216223782	0.0407	0.8972	5371	412561	ulcerative colitis || id:ebi-a-GCST90018933	TRUE	reported	417932	1	216223782	0.0379500492097319	genus.Peptococcus.id.2037	TRUE	1.00026406559743e-05	inferred	KG8xLh	textfile	18340	2	1	TRUE	0.0326010763406257	19.5109166055471
219	rs12351718	A	G	A	G	0.0846012896954038	-0.0325	NA	0.579510339826198	FALSE	FALSE	FALSE	ulcerative colitis	9	104614092	0.0258	0.208	5371	412561	ulcerative colitis || id:ebi-a-GCST90018933	TRUE	reported	417932	9	104614092	0.0190695024065966	genus.Peptococcus.id.2037	TRUE	9.14457529378957e-06	inferred	KG8xLh	textfile	18340	2	1	TRUE	0.0327437712992911	19.6822727395605
220	rs139136610	T	C	T	C	0.172162693246207	0.0365	NA	0.095906394094423	FALSE	FALSE	FALSE	ulcerative colitis	3	17815487	0.0338	0.2808	5371	412561	ulcerative colitis || id:ebi-a-GCST90018933	TRUE	reported	417932	3	17815487	0.0319740864859373	genus.Peptococcus.id.2037	TRUE	7.26687323283675e-08	inferred	KG8xLh	textfile	18340	2	1	TRUE	0.0397303033819143	28.9922422787038
221	rs17795775	T	C	T	C	0.108027315621112	-0.0171	NA	0.160770927686186	FALSE	FALSE	FALSE	ulcerative colitis	14	57998867	0.0238	0.472	5371	412561	ulcerative colitis || id:ebi-a-GCST90018933	TRUE	reported	417932	14	57998867	0.0238980177973067	genus.Peptococcus.id.2037	TRUE	6.17385640786416e-06	inferred	KG8xLh	textfile	18340	2	1	TRUE	0.0333621394616591	20.4335304047368
222	rs1964138	A	G	A	G	0.089404801738453	-0.0365	NA	0.559814111648623	FALSE	FALSE	FALSE	ulcerative colitis	9	104583820	0.0197	0.06346	5371	412561	ulcerative colitis || id:ebi-a-GCST90018933	TRUE	reported	417932	9	104583820	0.0190085884301046	genus.Peptococcus.id.2037	TRUE	2.55877178477296e-06	inferred	KG8xLh	textfile	18340	2	1	TRUE	0.0347114852641654	22.1218760085705
223	rs2054133	G	A	G	A	0.0895432565632236	0.012	NA	0.542637615139832	FALSE	FALSE	FALSE	ulcerative colitis	2	33691809	0.0198	0.5455	5371	412561	ulcerative colitis || id:ebi-a-GCST90018933	TRUE	reported	417932	2	33691809	0.0188331533608468	genus.Peptococcus.id.2037	TRUE	1.98884356163528e-06	inferred	KG8xLh	textfile	18340	2	1	TRUE	0.0350886241035163	22.605789756874
224	rs2165453	G	A	G	A	-0.117853586394307	0.0027	NA	0.27432409158097	FALSE	FALSE	FALSE	ulcerative colitis	4	35343232	0.0222	0.9035	5371	412561	ulcerative colitis || id:ebi-a-GCST90018933	TRUE	reported	417932	4	35343232	0.0225435000922355	genus.Peptococcus.id.2037	TRUE	1.71511084002843e-07	inferred	KG8xLh	textfile	18340	2	1	TRUE	-0.0385764347159285	27.33020665134
225	rs34282744	G	C	G	C	0.191797389866681	-0.0678	NA	0.065599028300971	FALSE	TRUE	TRUE	ulcerative colitis	15	75073172	0.0395	0.08561	5371	412561	ulcerative colitis || id:ebi-a-GCST90018933	TRUE	reported	417932	15	75073172	0.0399832402937513	genus.Peptococcus.id.2037	TRUE	1.61104109896907e-06	inferred	KG8xLh	textfile	18340	2	1	FALSE	0.035401072058808	23.0106777951803
226	rs36121075	A	G	A	G	-0.140670081786174	0.0852	NA	0.129740071112047	FALSE	FALSE	FALSE	ulcerative colitis	20	43118017	0.029	0.003288	5371	412561	ulcerative colitis || id:ebi-a-GCST90018933	TRUE	reported	417932	20	43118017	0.0306279930144309	genus.Peptococcus.id.2037	TRUE	4.37212536654994e-06	inferred	KG8xLh	textfile	18340	2	1	TRUE	-0.033896712010432	21.0943623167677
227	rs3781148	T	C	T	C	-0.198439651869379	-0.0607	NA	0.0706494418109895	FALSE	FALSE	FALSE	ulcerative colitis	10	78712323	0.0369	0.1004	5371	412561	ulcerative colitis || id:ebi-a-GCST90018933	TRUE	reported	417932	10	78712323	0.0404794191829429	genus.Peptococcus.id.2037	TRUE	9.47520744601546e-07	inferred	KG8xLh	textfile	18340	2	1	TRUE	-0.036177105393655	24.0319143825333
228	rs403094	G	A	G	A	-0.112056933432952	-4e-04	NA	0.276227366570454	FALSE	FALSE	FALSE	ulcerative colitis	4	35368807	0.0221	0.9873	5371	412561	ulcerative colitis || id:ebi-a-GCST90018933	TRUE	reported	417932	4	35368807	0.0224683251095576	genus.Peptococcus.id.2037	TRUE	6.12197068443304e-07	inferred	KG8xLh	textfile	18340	2	1	TRUE	-0.0368042280728654	24.8734523444981
229	rs4035124	A	T	A	T	0.152580709267049	0.0387	NA	0.0932114737297638	FALSE	TRUE	TRUE	ulcerative colitis	3	17458688	0.0445	0.3847	5371	412561	ulcerative colitis || id:ebi-a-GCST90018933	TRUE	reported	417932	3	17458688	0.0322729940683618	genus.Peptococcus.id.2037	TRUE	2.26950069204611e-06	inferred	KG8xLh	textfile	18340	2	1	FALSE	0.0348915182094063	22.3522240726378
230	rs406155	A	G	A	G	-0.108626827007061	0.0075	NA	0.261943562062208	FALSE	FALSE	FALSE	ulcerative colitis	4	35379492	0.0228	0.743	5371	412561	ulcerative colitis || id:ebi-a-GCST90018933	TRUE	reported	417932	4	35379492	0.0226176315849227	genus.Peptococcus.id.2037	TRUE	1.56501341797289e-06	inferred	KG8xLh	textfile	18340	2	1	TRUE	-0.0354438604250898	23.0664062512984
231	rs56249239	C	T	C	T	0.17515505661194	0.0266	NA	0.0903086827517767	FALSE	FALSE	FALSE	ulcerative colitis	3	17509263	0.0347	0.4436	5371	412561	ulcerative colitis || id:ebi-a-GCST90018933	TRUE	reported	417932	3	17509263	0.03231963242318	genus.Peptococcus.id.2037	TRUE	5.97782729627806e-08	inferred	KG8xLh	textfile	18340	2	1	TRUE	0.0399882844379162	29.3705807245332
232	rs56272717	G	C	G	C	0.154627527461845	0.0187	NA	0.0933995013763579	FALSE	TRUE	TRUE	ulcerative colitis	3	17871158	0.0345	0.5879	5371	412561	ulcerative colitis || id:ebi-a-GCST90018933	TRUE	reported	417932	3	17871158	0.0323596542700295	genus.Peptococcus.id.2037	TRUE	1.76691380848344e-06	inferred	KG8xLh	textfile	18340	2	1	FALSE	0.035264420088675	22.8331524833405
233	rs56981635	T	C	T	C	0.154936395404861	0.0184	NA	0.0901871495719489	FALSE	FALSE	FALSE	ulcerative colitis	3	17380210	0.0347	0.597	5371	412561	ulcerative colitis || id:ebi-a-GCST90018933	TRUE	reported	417932	3	17380210	0.0323054767355717	genus.Peptococcus.id.2037	TRUE	1.61882055301118e-06	inferred	KG8xLh	textfile	18340	2	1	TRUE	0.0353939563922908	23.0014167644402
234	rs5770862	T	C	T	C	0.162017845028033	0.0126	NA	0.121362870537175	FALSE	FALSE	FALSE	ulcerative colitis	22	50973113	0.0337	0.7094	5371	412561	ulcerative colitis || id:ebi-a-GCST90018933	TRUE	reported	417932	22	50973113	0.0356813390558139	genus.Peptococcus.id.2037	TRUE	5.60708289408683e-06	inferred	KG8xLh	textfile	18340	2	1	TRUE	0.0335121056276058	20.617851828202
235	rs57905414	T	A	T	A	0.184817590849925	0.0236	NA	0.0914048602371368	FALSE	TRUE	TRUE	ulcerative colitis	3	17702616	0.0344	0.4931	5371	412561	ulcerative colitis || id:ebi-a-GCST90018933	TRUE	reported	417932	3	17702616	0.0322855020428819	genus.Peptococcus.id.2037	TRUE	1.03753297858313e-08	inferred	KG8xLh	textfile	18340	2	1	FALSE	0.0422349597971397	32.7696287574315
236	rs62003651	G	A	G	A	0.104999523323871	-0.0182	NA	0.171883916922197	FALSE	FALSE	FALSE	ulcerative colitis	14	58015285	0.0234	0.4352	5371	412561	ulcerative colitis || id:ebi-a-GCST90018933	TRUE	reported	417932	14	58015285	0.0233848487496258	genus.Peptococcus.id.2037	TRUE	7.12009791127864e-06	inferred	KG8xLh	textfile	18340	2	1	TRUE	0.0331389068763889	20.1606961550964
237	rs62424012	G	A	G	A	0.137163821701615	0.0552	NA	0.0837080165004961	FALSE	FALSE	FALSE	ulcerative colitis	6	99020209	0.0341	0.105	5371	412561	ulcerative colitis || id:ebi-a-GCST90018933	TRUE	reported	417932	6	99020209	0.029213555218336	genus.Peptococcus.id.2037	TRUE	2.66330956696808e-06	inferred	KG8xLh	textfile	18340	2	1	TRUE	0.0346512011420367	22.0450114426545
238	rs6531351	G	A	G	A	-0.110465794210881	-0.0017	NA	0.25354183550883	FALSE	FALSE	FALSE	ulcerative colitis	4	35332846	0.0226	0.9409	5371	412561	ulcerative colitis || id:ebi-a-GCST90018933	TRUE	reported	417932	4	35332846	0.022672664528461	genus.Peptococcus.id.2037	TRUE	1.10361423390193e-06	inferred	KG8xLh	textfile	18340	2	1	TRUE	-0.0359557506491987	23.7383492128456
239	rs6573150	A	G	A	G	0.107607392572388	-0.0117	NA	0.162147217501451	FALSE	FALSE	FALSE	ulcerative colitis	14	57963805	0.0238	0.6243	5371	412561	ulcerative colitis || id:ebi-a-GCST90018933	TRUE	reported	417932	14	57963805	0.0237207876151147	genus.Peptococcus.id.2037	TRUE	5.72178969658041e-06	inferred	KG8xLh	textfile	18340	2	1	TRUE	0.0334806183844366	20.5790824037949
240	rs7033353	T	G	T	G	0.0901520007267528	-0.038	NA	0.561914415983408	FALSE	FALSE	FALSE	ulcerative colitis	9	104595848	0.0197	0.05312	5371	412561	ulcerative colitis || id:ebi-a-GCST90018933	TRUE	reported	417932	9	104595848	0.0189950093020213	genus.Peptococcus.id.2037	TRUE	2.07387703008898e-06	inferred	KG8xLh	textfile	18340	2	1	TRUE	0.0350262228870864	22.5253588088021
241	rs72850165	T	C	T	C	-0.134304017729659	0.0195	NA	0.0992982899737206	FALSE	FALSE	FALSE	ulcerative colitis	11	968356	0.0337	0.5623	5371	412561	ulcerative colitis || id:ebi-a-GCST90018933	TRUE	reported	417932	11	968356	0.0300423184839078	genus.Peptococcus.id.2037	TRUE	7.80389729838388e-06	inferred	KG8xLh	textfile	18340	2	1	TRUE	-0.0329946138427371	19.9853205329043
242	rs74429934	G	A	G	A	0.163951933178266	0.0195	NA	0.0919916350882092	FALSE	FALSE	FALSE	ulcerative colitis	3	17645585	0.0343	0.5693	5371	412561	ulcerative colitis || id:ebi-a-GCST90018933	TRUE	reported	417932	3	17645585	0.0322298146502484	genus.Peptococcus.id.2037	TRUE	3.6383929806951e-07	inferred	KG8xLh	textfile	18340	2	1	TRUE	0.0375384679439359	25.8772110475085
243	rs74592222	G	A	G	A	0.137957010985345	0.0237	NA	0.10999928483063	FALSE	FALSE	FALSE	ulcerative colitis	1	75971700	0.0317	0.4539	5371	412561	ulcerative colitis || id:ebi-a-GCST90018933	TRUE	reported	417932	1	75971700	0.0302964878934641	genus.Peptococcus.id.2037	TRUE	5.27444961195469e-06	inferred	KG8xLh	textfile	18340	2	1	TRUE	0.0336070285015456	20.7349494268997
244	rs75330476	A	C	A	C	0.158094787316244	0.0227	NA	0.0910396079416611	FALSE	FALSE	FALSE	ulcerative colitis	3	17403545	0.0345	0.5108	5371	412561	ulcerative colitis || id:ebi-a-GCST90018933	TRUE	reported	417932	3	17403545	0.0322893752715923	genus.Peptococcus.id.2037	TRUE	9.77145808039367e-07	inferred	KG8xLh	textfile	18340	2	1	TRUE	0.0361325190451422	23.9726373959463
245	rs75754569	C	G	C	G	0.181434144097494	0.0333	NA	0.0956194229078169	FALSE	TRUE	TRUE	ulcerative colitis	3	17793504	0.0339	0.3257	5371	412561	ulcerative colitis || id:ebi-a-GCST90018933	TRUE	reported	417932	3	17793504	0.0319428738917599	genus.Peptococcus.id.2037	TRUE	1.34728758075539e-08	inferred	KG8xLh	textfile	18340	2	1	FALSE	0.0419070759627167	32.2619093652511
246	rs76697713	C	A	C	A	0.146302407378306	0.035	NA	0.0851423415414413	FALSE	FALSE	FALSE	ulcerative colitis	3	17250814	0.0362	0.3341	5371	412561	ulcerative colitis || id:ebi-a-GCST90018933	TRUE	reported	417932	3	17250814	0.032234477573313	genus.Peptococcus.id.2037	TRUE	5.66038936934628e-06	inferred	KG8xLh	textfile	18340	2	1	TRUE	0.0334973969568702	20.5997368678913
247	rs77534638	A	G	A	G	0.170756323004542	0.0275	NA	0.0915825128011255	FALSE	FALSE	FALSE	ulcerative colitis	3	17775445	0.0344	0.4237	5371	412561	ulcerative colitis || id:ebi-a-GCST90018933	TRUE	reported	417932	3	17775445	0.0329439345839445	genus.Peptococcus.id.2037	TRUE	2.1806401602993e-07	inferred	KG8xLh	textfile	18340	2	1	TRUE	0.0382478868364625	26.8659780026146
248	rs77614201	T	C	T	C	-0.175863842856494	-0.0298	NA	0.0583570767488037	FALSE	FALSE	FALSE	ulcerative colitis	13	89245906	0.0434	0.4926	5371	412561	ulcerative colitis || id:ebi-a-GCST90018933	TRUE	reported	417932	13	89245906	0.0387523200196629	genus.Peptococcus.id.2037	TRUE	5.67498768119294e-06	inferred	KG8xLh	textfile	18340	2	1	TRUE	-0.033493392018608	20.5948058345419
249	rs7766680	G	C	G	C	0.0976831697636252	0.0309	NA	0.223234874335289	FALSE	TRUE	TRUE	ulcerative colitis	6	162239191	0.0222	0.1643	5371	412561	ulcerative colitis || id:ebi-a-GCST90018933	TRUE	reported	417932	6	162239191	0.0214154924104113	genus.Peptococcus.id.2037	TRUE	5.08301486541454e-06	inferred	KG8xLh	textfile	18340	2	1	FALSE	0.0336642904964519	20.805749161087
250	rs77681628	C	T	C	T	0.200307213729622	0.0037	NA	0.0704302142890526	FALSE	FALSE	FALSE	ulcerative colitis	13	91182556	0.0389	0.9243	5371	412561	ulcerative colitis || id:ebi-a-GCST90018933	TRUE	reported	417932	13	91182556	0.0387327561326838	genus.Peptococcus.id.2037	TRUE	2.3219771155947e-07	inferred	KG8xLh	textfile	18340	2	1	TRUE	0.0381615267829675	26.7446166361314
251	rs9681332	A	G	A	G	0.16728835739458	0.0197	NA	0.0645147342755865	FALSE	FALSE	FALSE	ulcerative colitis	3	17627877	0.0343	0.566	5371	412561	ulcerative colitis || id:ebi-a-GCST90018933	TRUE	reported	417932	3	17627877	0.0322364768061597	genus.Peptococcus.id.2037	TRUE	2.10959247233778e-07	inferred	KG8xLh	textfile	18340	2	1	TRUE	0.0382933628978566	26.9299962035428
252	rs10034695	C	T	C	T	-0.104433902681365	0.0471	NA	0.142530305375649	FALSE	FALSE	FALSE	ulcerative colitis	4	151691575	0.0336	0.1609	5371	412561	ulcerative colitis || id:ebi-a-GCST90018933	TRUE	reported	417932	4	151691575	0.0247881551312541	class.Bacilli.id.1673	TRUE	2.51937803331599e-05	inferred	NmhNdK	textfile	18340	2	1	TRUE	-0.0310964804157696	17.7498466299415
253	rs11110281	T	C	T	C	-0.101163799547946	-0.0342	NA	0.0410541937997817	FALSE	FALSE	FALSE	ulcerative colitis	12	100584014	0.0428	0.4241	5371	412561	ulcerative colitis || id:ebi-a-GCST90018933	TRUE	reported	417932	12	100584014	0.0221820460153849	class.Bacilli.id.1673	TRUE	5.10037161588202e-06	inferred	NmhNdK	textfile	18340	2	1	TRUE	-0.0336590143628142	20.7992205928952
254	rs111552159	C	G	C	G	0.128031636550387	0.0281	NA	0.0515386248691695	FALSE	TRUE	TRUE	ulcerative colitis	4	184681021	0.0455	0.5368	5371	412561	ulcerative colitis || id:ebi-a-GCST90018933	TRUE	reported	417932	4	184681021	0.0286921038934206	class.Bacilli.id.1673	TRUE	8.10996195063121e-06	inferred	NmhNdK	textfile	18340	2	1	FALSE	0.0329339076236934	19.9117671166215
255	rs11248956	C	T	C	T	0.0580457007631079	-0.014	NA	0.195327200448563	FALSE	FALSE	FALSE	ulcerative colitis	16	1009552	0.0227	0.538	5371	412561	ulcerative colitis || id:ebi-a-GCST90018933	TRUE	reported	417932	16	1009552	0.0126811340191753	class.Bacilli.id.1673	TRUE	4.70954336844245e-06	inferred	NmhNdK	textfile	18340	2	1	TRUE	0.0337822074076082	20.9519250829536
256	rs11730038	G	A	G	A	-0.0630746834241007	0.0235	NA	0.264463485913851	FALSE	FALSE	FALSE	ulcerative colitis	4	98049499	0.0218	0.2824	5371	412561	ulcerative colitis || id:ebi-a-GCST90018933	TRUE	reported	417932	4	98049499	0.0128717370396616	class.Bacilli.id.1673	TRUE	9.57165232292883e-07	inferred	NmhNdK	textfile	18340	2	1	TRUE	-0.0361624446758613	24.0124150348307
257	rs12797734	T	C	T	C	0.0572157612526424	0.0292	NA	0.26667626463422	FALSE	FALSE	FALSE	ulcerative colitis	11	8332350	0.0224	0.1927	5371	412561	ulcerative colitis || id:ebi-a-GCST90018933	TRUE	reported	417932	11	8332350	0.0126792923435085	class.Bacilli.id.1673	TRUE	6.40571029650493e-06	inferred	NmhNdK	textfile	18340	2	1	TRUE	0.0333045591247201	20.3629797974852
258	rs13068444	A	G	A	G	0.0601034535838707	-4e-04	NA	0.284934312984384	FALSE	FALSE	FALSE	ulcerative colitis	3	64398863	0.0247	0.9864	5371	412561	ulcerative colitis || id:ebi-a-GCST90018933	TRUE	reported	417932	3	64398863	0.0136407421046909	class.Bacilli.id.1673	TRUE	1.05213512456483e-05	inferred	NmhNdK	textfile	18340	2	1	TRUE	0.032520384677601	19.4143501837838
259	rs1595463	C	A	C	A	0.0476864398793669	0.0184	NA	0.587738227897911	FALSE	FALSE	FALSE	ulcerative colitis	2	231723657	0.0196	0.3491	5371	412561	ulcerative colitis || id:ebi-a-GCST90018933	TRUE	reported	417932	2	231723657	0.0108547267531729	class.Bacilli.id.1673	TRUE	1.11720126665956e-05	inferred	NmhNdK	textfile	18340	2	1	TRUE	0.0324243743841838	19.299764529511
260	rs17708276	A	G	A	G	-0.0787914632771194	-0.0346	NA	0.113841258320428	FALSE	FALSE	FALSE	ulcerative colitis	8	10199548	0.0295	0.2414	5371	412561	ulcerative colitis || id:ebi-a-GCST90018933	TRUE	reported	417932	8	10199548	0.0166123486647989	class.Bacilli.id.1673	TRUE	2.10633017673086e-06	inferred	NmhNdK	textfile	18340	2	1	TRUE	-0.0350030533019254	22.4955314066867
261	rs1962325	C	G	C	G	0.0554218680819311	-0.0057	NA	0.438862451887982	FALSE	TRUE	TRUE	ulcerative colitis	3	4800550	0.0207	0.7814	5371	412561	ulcerative colitis || id:ebi-a-GCST90018933	TRUE	reported	417932	3	4800550	0.0114789253953461	class.Bacilli.id.1673	TRUE	1.37813640941195e-06	inferred	NmhNdK	textfile	18340	2	1	FALSE	0.035631005999752	23.3109436186977
262	rs28564647	T	G	T	G	-0.0613034308800788	-0.0148	NA	0.139471972800657	FALSE	FALSE	FALSE	ulcerative colitis	9	101101172	0.0254	0.5605	5371	412561	ulcerative colitis || id:ebi-a-GCST90018933	TRUE	reported	417932	9	101101172	0.0137578925162102	class.Bacilli.id.1673	TRUE	8.35522289381018e-06	inferred	NmhNdK	textfile	18340	2	1	TRUE	-0.032886821655828	19.8548100738731
263	rs2952251	A	G	A	G	-0.0598867867493336	-4e-04	NA	0.231699625949016	FALSE	FALSE	FALSE	ulcerative colitis	8	10143164	0.0225	0.9857	5371	412561	ulcerative colitis || id:ebi-a-GCST90018933	TRUE	reported	417932	8	10143164	0.0123902722433435	class.Bacilli.id.1673	TRUE	1.34240049085301e-06	inferred	NmhNdK	textfile	18340	2	1	TRUE	-0.0356695575401378	23.3614785053087
264	rs34989881	A	G	A	G	0.111055892638796	0.0926	NA	0.070055522848419	FALSE	FALSE	FALSE	ulcerative colitis	19	51959855	0.0414	0.02537	5371	412561	ulcerative colitis || id:ebi-a-GCST90018933	TRUE	reported	417932	19	51959855	0.0246038979056026	class.Bacilli.id.1673	TRUE	6.36906988343146e-06	inferred	NmhNdK	textfile	18340	2	1	TRUE	0.0333135246810692	20.3739568458362
265	rs35344081	G	A	G	A	0.0619528936526956	-0.0206	NA	0.198406483946769	FALSE	FALSE	FALSE	ulcerative colitis	16	991253	0.0226	0.3634	5371	412561	ulcerative colitis || id:ebi-a-GCST90018933	TRUE	reported	417932	16	991253	0.0127066463159058	class.Bacilli.id.1673	TRUE	1.0846227204359e-06	inferred	NmhNdK	textfile	18340	2	1	TRUE	0.0359810109850651	23.7717584388869
266	rs4028634	T	C	T	C	0.0520614166569429	0.015	NA	0.419258828186357	FALSE	FALSE	FALSE	ulcerative colitis	17	40835649	0.0198	0.448	5371	412561	ulcerative colitis || id:ebi-a-GCST90018933	TRUE	reported	417932	17	40835649	0.0109841630454299	class.Bacilli.id.1673	TRUE	2.14056125109574e-06	inferred	NmhNdK	textfile	18340	2	1	TRUE	0.0349789829657797	22.4645654269088
267	rs4260895	C	A	C	A	-0.0541394533860402	-0.0028	NA	0.214610231900425	FALSE	FALSE	FALSE	ulcerative colitis	8	10126348	0.0225	0.8997	5371	412561	ulcerative colitis || id:ebi-a-GCST90018933	TRUE	reported	417932	8	10126348	0.0122761157166517	class.Bacilli.id.1673	TRUE	1.03301307132794e-05	inferred	NmhNdK	textfile	18340	2	1	TRUE	-0.0325496800100414	19.4493811043979
268	rs4459992	T	C	T	C	0.0535854014625816	-0.0113	NA	0.319153682120454	FALSE	FALSE	FALSE	ulcerative colitis	4	7431487	0.0207	0.5851	5371	412561	ulcerative colitis || id:ebi-a-GCST90018933	TRUE	reported	417932	4	7431487	0.0116361814672868	class.Bacilli.id.1673	TRUE	4.12332032664903e-06	inferred	NmhNdK	textfile	18340	2	1	TRUE	0.0339867039283117	21.2066469672512
269	rs57872228	C	T	C	T	-0.0714773356616873	-0.0415	NA	0.139433065961574	FALSE	FALSE	FALSE	ulcerative colitis	1	200418805	0.0281	0.1393	5371	412561	ulcerative colitis || id:ebi-a-GCST90018933	TRUE	reported	417932	1	200418805	0.0146646952055786	class.Bacilli.id.1673	TRUE	1.09300149801796e-06	inferred	NmhNdK	textfile	18340	2	1	TRUE	-0.0359698144534985	23.7569470378836
270	rs694949	A	G	A	G	-0.0811459778561768	-0.0407	NA	0.0767076418037315	FALSE	FALSE	FALSE	ulcerative colitis	15	58738075	0.0325	0.2106	5371	412561	ulcerative colitis || id:ebi-a-GCST90018933	TRUE	reported	417932	15	58738075	0.0180042250554538	class.Bacilli.id.1673	TRUE	6.57345400686248e-06	inferred	NmhNdK	textfile	18340	2	1	TRUE	-0.0332641303562324	20.3135173860173
271	rs74352383	T	A	T	A	-0.104495633159308	0.005	NA	0.074896687151283	FALSE	TRUE	TRUE	ulcerative colitis	6	67570929	0.0373	0.8934	5371	412561	ulcerative colitis || id:ebi-a-GCST90018933	TRUE	reported	417932	6	67570929	0.0217083137950087	class.Bacilli.id.1673	TRUE	1.48218488229097e-06	inferred	NmhNdK	textfile	18340	2	1	FALSE	-0.0355240002036803	23.1709639844244
272	rs74663707	C	T	C	T	0.0979154450648597	0.0262	NA	0.0744073728501287	FALSE	FALSE	FALSE	ulcerative colitis	3	184371224	0.0381	0.4921	5371	412561	ulcerative colitis || id:ebi-a-GCST90018933	TRUE	reported	417932	3	184371224	0.0224073725785738	class.Bacilli.id.1673	TRUE	1.24367795258733e-05	inferred	NmhNdK	textfile	18340	2	1	TRUE	0.0322521216092112	19.0950382954307
273	rs76717940	T	A	T	A	0.156331483869623	0.0776	NA	0.0620282184427134	FALSE	TRUE	TRUE	ulcerative colitis	3	94153993	0.0416	0.0623	5371	412561	ulcerative colitis || id:ebi-a-GCST90018933	TRUE	reported	417932	3	94153993	0.0325945455122939	class.Bacilli.id.1673	TRUE	1.61666097204608e-06	inferred	NmhNdK	textfile	18340	2	1	FALSE	0.0353959284045193	23.0039831483855
274	rs7689028	A	T	A	T	-0.0514433911283888	-0.0063	NA	0.332498608989832	FALSE	TRUE	TRUE	ulcerative colitis	4	98016515	0.0201	0.7549	5371	412561	ulcerative colitis || id:ebi-a-GCST90018933	TRUE	reported	417932	4	98016515	0.0113716990401043	class.Bacilli.id.1673	TRUE	6.07366233888412e-06	inferred	NmhNdK	textfile	18340	2	1	FALSE	-0.033387665285981	20.4648452154456
275	rs77558518	A	G	A	G	-0.107254772366289	0.0461	NA	0.0874390237700218	FALSE	FALSE	FALSE	ulcerative colitis	5	174173171	0.0351	0.1891	5371	412561	ulcerative colitis || id:ebi-a-GCST90018933	TRUE	reported	417932	5	174173171	0.0222878752023409	class.Bacilli.id.1673	TRUE	1.49242346851635e-06	inferred	NmhNdK	textfile	18340	2	1	TRUE	-0.0355138640229654	23.1577262791418
276	rs78938557	T	C	T	C	0.108007224664914	-0.003	NA	0.10367150993776	FALSE	FALSE	FALSE	ulcerative colitis	7	36349586	0.0414	0.942	5371	412561	ulcerative colitis || id:ebi-a-GCST90018933	TRUE	reported	417932	7	36349586	0.0232857665024475	class.Bacilli.id.1673	TRUE	3.51224330695365e-06	inferred	NmhNdK	textfile	18340	2	1	TRUE	0.0342319529120955	21.5141670672761
277	rs80205102	C	T	C	T	-0.0614993275317658	0.0244	NA	0.265448115368419	FALSE	FALSE	FALSE	ulcerative colitis	4	98028407	0.0218	0.2632	5371	412561	ulcerative colitis || id:ebi-a-GCST90018933	TRUE	reported	417932	4	98028407	0.0128783820277212	class.Bacilli.id.1673	TRUE	1.79357181411328e-06	inferred	NmhNdK	textfile	18340	2	1	TRUE	-0.0352422162156093	22.8043724792658
278	rs9345899	A	G	A	G	-0.0802438422823387	-0.0368	NA	0.086564697025266	FALSE	FALSE	FALSE	ulcerative colitis	6	67559323	0.0315	0.2427	5371	412561	ulcerative colitis || id:ebi-a-GCST90018933	TRUE	reported	417932	6	67559323	0.0175346376073055	class.Bacilli.id.1673	TRUE	4.73261390055055e-06	inferred	NmhNdK	textfile	18340	2	1	TRUE	-0.0337746680606079	20.9425635522355
279	rs9581006	C	T	C	T	0.22530905432439	-0.1299	NA	0.03475703351072	FALSE	FALSE	FALSE	ulcerative colitis	13	24973509	0.0509	0.01074	5371	412561	ulcerative colitis || id:ebi-a-GCST90018933	TRUE	reported	417932	13	24973509	0.0467697047842467	class.Bacilli.id.1673	TRUE	1.45430369768493e-06	inferred	NmhNdK	textfile	18340	2	1	TRUE	0.0355519475911835	23.2074825340365
280	rs10036909	C	T	C	T	0.185519380921804	0.0656	NA	0.0600737967578918	FALSE	FALSE	FALSE	ulcerative colitis	5	127861692	0.0415	0.114	5371	412561	ulcerative colitis || id:ebi-a-GCST90018933	TRUE	reported	417932	5	127861692	0.0400880915130398	genus.Senegalimassilia.id.11160	TRUE	3.6958351602601e-06	inferred	kCwNII	textfile	18340	2	1	TRUE	0.0341542276242591	21.4164661193892
281	rs10221578	G	A	G	A	0.0775954854457511	0.0103	NA	0.468700384501992	FALSE	FALSE	FALSE	ulcerative colitis	2	220833222	0.0194	0.5961	5371	412561	ulcerative colitis || id:ebi-a-GCST90018933	TRUE	reported	417932	2	220833222	0.0171053438418743	genus.Senegalimassilia.id.11160	TRUE	5.7241573568997e-06	inferred	kCwNII	textfile	18340	2	1	TRUE	0.033479974841257	20.5782904075423
282	rs10972033	T	G	T	G	0.0782470295628931	-0.017	NA	0.394948123988852	FALSE	FALSE	FALSE	ulcerative colitis	9	34269732	0.0194	0.3801	5371	412561	ulcerative colitis || id:ebi-a-GCST90018933	TRUE	reported	417932	9	34269732	0.0171124891186005	genus.Senegalimassilia.id.11160	TRUE	4.81915955399236e-06	inferred	kCwNII	textfile	18340	2	1	TRUE	0.0337466955725301	20.9078487385587
283	rs11787826	C	A	C	A	0.081327042969626	-0.0171	NA	0.391788372008491	FALSE	FALSE	FALSE	ulcerative colitis	9	34332382	0.0194	0.3778	5371	412561	ulcerative colitis || id:ebi-a-GCST90018933	TRUE	reported	417932	9	34332382	0.0171154154906542	genus.Senegalimassilia.id.11160	TRUE	2.0172964133187e-06	inferred	kCwNII	textfile	18340	2	1	TRUE	0.0350674636070223	22.578499186387
284	rs11788122	T	C	T	C	0.0781685227471673	-0.0169	NA	0.395116655004581	FALSE	FALSE	FALSE	ulcerative colitis	9	34280004	0.0194	0.3839	5371	412561	ulcerative colitis || id:ebi-a-GCST90018933	TRUE	reported	417932	9	34280004	0.0171114652395685	genus.Senegalimassilia.id.11160	TRUE	4.91940503484304e-06	inferred	kCwNII	textfile	18340	2	1	TRUE	0.0337148902826178	20.8684123908283
285	rs1990708	A	C	A	C	-0.109619486643307	0.0314	NA	0.141558153861316	FALSE	FALSE	FALSE	ulcerative colitis	2	206654123	0.0299	0.2933	5371	412561	ulcerative colitis || id:ebi-a-GCST90018933	TRUE	reported	417932	2	206654123	0.0247785240337396	genus.Senegalimassilia.id.11160	TRUE	9.69027638974583e-06	inferred	kCwNII	textfile	18340	2	1	TRUE	-0.0326516186775972	19.5715247276497
286	rs4606909	A	G	A	G	0.0758604852586503	0.0173	NA	0.497199216150996	FALSE	FALSE	FALSE	ulcerative colitis	2	220845609	0.0193	0.3698	5371	412561	ulcerative colitis || id:ebi-a-GCST90018933	TRUE	reported	417932	2	220845609	0.0170328636836184	genus.Senegalimassilia.id.11160	TRUE	8.43748396740871e-06	inferred	kCwNII	textfile	18340	2	1	TRUE	0.0328713243642337	19.8360818403903
287	rs55689333	T	C	T	C	0.0768969634709331	0.0058	NA	0.331715779909679	FALSE	FALSE	FALSE	ulcerative colitis	13	19509358	0.0198	0.7686	5371	412561	ulcerative colitis || id:ebi-a-GCST90018933	TRUE	reported	417932	13	19509358	0.0173751402773308	genus.Senegalimassilia.id.11160	TRUE	9.61350390617232e-06	inferred	kCwNII	textfile	18340	2	1	TRUE	0.0326642790292036	19.586721225622
288	rs57512504	T	A	T	A	0.0819494419060644	0.0174	NA	0.354104579775373	FALSE	TRUE	TRUE	ulcerative colitis	13	19489214	0.0196	0.3739	5371	412561	ulcerative colitis || id:ebi-a-GCST90018933	TRUE	reported	417932	13	19489214	0.0172240971180399	genus.Senegalimassilia.id.11160	TRUE	1.95678665158403e-06	inferred	kCwNII	textfile	18340	2	1	FALSE	0.0351128161334286	22.637010347551
289	rs62556649	C	A	C	A	0.0780620608029143	-0.0172	NA	0.391717663136296	FALSE	FALSE	FALSE	ulcerative colitis	9	34344568	0.0194	0.3743	5371	412561	ulcerative colitis || id:ebi-a-GCST90018933	TRUE	reported	417932	9	34344568	0.0171159405924203	genus.Senegalimassilia.id.11160	TRUE	5.09636531173522e-06	inferred	kCwNII	textfile	18340	2	1	TRUE	0.0336602306780329	20.800725542611
290	rs7225245	G	A	G	A	0.0791730090709879	0.0063	NA	0.386722638354408	FALSE	FALSE	FALSE	ulcerative colitis	17	48379615	0.02	0.754	5371	412561	ulcerative colitis || id:ebi-a-GCST90018933	TRUE	reported	417932	17	48379615	0.0170421007569124	genus.Senegalimassilia.id.11160	TRUE	3.38874987421748e-06	inferred	kCwNII	textfile	18340	2	1	TRUE	0.0342864576959211	21.5828128602889
291	rs72887800	T	A	T	A	-0.0822461558320818	-0.002	NA	0.452609720168881	FALSE	TRUE	TRUE	ulcerative colitis	17	74949284	0.0197	0.9183	5371	412561	ulcerative colitis || id:ebi-a-GCST90018933	TRUE	reported	417932	17	74949284	0.0175720663116676	genus.Senegalimassilia.id.11160	TRUE	2.86168210106459e-06	inferred	kCwNII	textfile	18340	2	1	FALSE	-0.0345427997312325	21.9071332345846
292	rs10044993	C	A	C	A	0.139546964636528	-0.0709	NA	0.146302764769605	FALSE	FALSE	FALSE	ulcerative colitis	5	58424440	0.0293	0.01545	5371	412561	ulcerative colitis || id:ebi-a-GCST90018933	TRUE	reported	417932	5	58424440	0.0316747773982917	genus.Hungatella.id.11306	TRUE	1.05482785106786e-05	inferred	04WSwZ	textfile	18340	2	1	TRUE	0.0325163002667427	19.40946862239
293	rs13128780	T	C	T	C	-0.149725257115489	3e-04	NA	0.125702175214083	FALSE	FALSE	FALSE	ulcerative colitis	4	166058998	0.0266	0.9905	5371	412561	ulcerative colitis || id:ebi-a-GCST90018933	TRUE	reported	417932	4	166058998	0.031277742655494	genus.Hungatella.id.11306	TRUE	1.69327802058936e-06	inferred	04WSwZ	textfile	18340	2	1	TRUE	-0.0353274675190444	22.9149720021081
294	rs13249325	T	G	T	G	-0.100022582576674	-0.028	NA	0.341005095230591	FALSE	FALSE	FALSE	ulcerative colitis	8	14853525	0.0198	0.1558	5371	412561	ulcerative colitis || id:ebi-a-GCST90018933	TRUE	reported	417932	8	14853525	0.0225883314482425	genus.Hungatella.id.11306	TRUE	9.50825882175654e-06	inferred	04WSwZ	textfile	18340	2	1	TRUE	-0.0326817925603916	19.6077528545388
295	rs17092615	G	A	G	A	0.152234676047444	-0.0169	NA	0.135242875072254	FALSE	FALSE	FALSE	ulcerative colitis	14	95973619	0.029	0.5603	5371	412561	ulcerative colitis || id:ebi-a-GCST90018933	TRUE	reported	417932	14	95973619	0.0337867287940281	genus.Hungatella.id.11306	TRUE	6.61377871993151e-06	inferred	04WSwZ	textfile	18340	2	1	TRUE	0.0332545586950188	20.3018158110455
296	rs34471047	A	G	A	G	-0.162870912155	-0.002	NA	0.117484308542706	FALSE	FALSE	FALSE	ulcerative colitis	4	166078307	0.0273	0.9411	5371	412561	ulcerative colitis || id:ebi-a-GCST90018933	TRUE	reported	417932	4	166078307	0.0334899659186116	genus.Hungatella.id.11306	TRUE	1.15459289674674e-06	inferred	04WSwZ	textfile	18340	2	1	TRUE	-0.0358899582867754	23.6514431889548
297	rs72759041	G	T	G	T	-0.126025022507548	0.0357	NA	0.181550035843846	FALSE	FALSE	FALSE	ulcerative colitis	15	89577376	0.0235	0.1287	5371	412561	ulcerative colitis || id:ebi-a-GCST90018933	TRUE	reported	417932	15	89577376	0.028224237853674	genus.Hungatella.id.11306	TRUE	8.00184097627801e-06	inferred	04WSwZ	textfile	18340	2	1	TRUE	-0.0329550987742517	19.9374274734062
298	rs7851088	C	A	C	A	-0.129220326929231	-0.0205	NA	0.178198958682266	FALSE	FALSE	FALSE	ulcerative colitis	9	8395367	0.0256	0.423	5371	412561	ulcerative colitis || id:ebi-a-GCST90018933	TRUE	reported	417932	9	8395367	0.0286959409199527	genus.Hungatella.id.11306	TRUE	6.69733580551885e-06	inferred	04WSwZ	textfile	18340	2	1	TRUE	-0.0332349016028972	20.277795172117
299	rs10048062	C	T	C	T	-0.147352230319036	-0.0216	NA	0.106551497980236	FALSE	FALSE	FALSE	ulcerative colitis	15	98476920	0.0309	0.485	5371	412561	ulcerative colitis || id:ebi-a-GCST90018933	TRUE	reported	417932	15	98476920	0.033653120859654	genus.Howardella.id.2000	TRUE	1.19465703153414e-05	inferred	RbI1fz	textfile	18340	2	1	TRUE	-0.0323168098121048	19.1717932546835
300	rs113046682	A	G	A	G	-0.159115739179933	-0.0065	NA	0.114443925415746	FALSE	FALSE	FALSE	ulcerative colitis	7	133273511	0.028	0.8178	5371	412561	ulcerative colitis || id:ebi-a-GCST90018933	TRUE	reported	417932	7	133273511	0.0342952551093625	genus.Howardella.id.2000	TRUE	3.49110115704235e-06	inferred	RbI1fz	textfile	18340	2	1	TRUE	-0.0342411524829057	21.5257457263286
301	rs12452946	A	G	A	G	-0.105833102993063	0.042	NA	0.500680816116362	FALSE	FALSE	FALSE	ulcerative colitis	17	17253288	0.0192	0.02891	5371	412561	ulcerative colitis || id:ebi-a-GCST90018933	TRUE	reported	417932	17	17253288	0.0228940837095865	genus.Howardella.id.2000	TRUE	3.78727681812114e-06	inferred	RbI1fz	textfile	18340	2	1	TRUE	-0.0341168857188281	21.3696065676112
302	rs1484873	A	G	A	G	-0.227831171035716	-0.0145	NA	0.116659006938125	FALSE	FALSE	FALSE	ulcerative colitis	18	43206985	0.0325	0.6561	5371	412561	ulcerative colitis || id:ebi-a-GCST90018933	TRUE	reported	417932	18	43206985	0.0463350263455618	genus.Howardella.id.2000	TRUE	8.78626706395119e-07	inferred	RbI1fz	textfile	18340	2	1	TRUE	-0.0362862125438661	24.1772808957817
303	rs17167098	G	A	G	A	-0.169365659515785	-0.0058	NA	0.142193109996525	FALSE	FALSE	FALSE	ulcerative colitis	7	133154356	0.0284	0.8377	5371	412561	ulcerative colitis || id:ebi-a-GCST90018933	TRUE	reported	417932	7	133154356	0.0352067807690594	genus.Howardella.id.2000	TRUE	1.50479605839877e-06	inferred	RbI1fz	textfile	18340	2	1	TRUE	-0.0355017040068356	23.141850483683
304	rs2154047	C	A	C	A	-0.192557007663801	0.0647	NA	0.073480966775292	FALSE	FALSE	FALSE	ulcerative colitis	14	95452797	0.0348	0.06263	5371	412561	ulcerative colitis || id:ebi-a-GCST90018933	TRUE	reported	417932	14	95452797	0.0420093281776721	genus.Howardella.id.2000	TRUE	4.56879358759473e-06	inferred	RbI1fz	textfile	18340	2	1	TRUE	-0.0338289845951011	21.0100547552506
305	rs36081916	T	C	T	C	-0.181229725242912	-0.014	NA	0.0841514499311149	FALSE	FALSE	FALSE	ulcerative colitis	7	93527414	0.0335	0.6758	5371	412561	ulcerative colitis || id:ebi-a-GCST90018933	TRUE	reported	417932	7	93527414	0.0402987182382294	genus.Howardella.id.2000	TRUE	6.88676336616749e-06	inferred	RbI1fz	textfile	18340	2	1	TRUE	-0.0331911929189208	20.2244350157625
306	rs3791893	A	G	A	G	0.147035333854568	-0.0508	NA	0.145998148070446	FALSE	FALSE	FALSE	ulcerative colitis	2	218819396	0.0285	0.0742	5371	412561	ulcerative colitis || id:ebi-a-GCST90018933	TRUE	reported	417932	2	218819396	0.034023014423921	genus.Howardella.id.2000	TRUE	1.54871385642393e-05	inferred	RbI1fz	textfile	18340	2	1	TRUE	0.0318971509980418	18.6766011995005
307	rs609430	T	G	T	G	-0.112045365285464	-0.0197	NA	0.344264734606184	FALSE	FALSE	FALSE	ulcerative colitis	4	169178315	0.0202	0.3312	5371	412561	ulcerative colitis || id:ebi-a-GCST90018933	TRUE	reported	417932	4	169178315	0.023932786096753	genus.Howardella.id.2000	TRUE	2.84549685187328e-06	inferred	RbI1fz	textfile	18340	2	1	TRUE	-0.0345513697172591	21.9180177917326
308	rs61771805	A	T	A	T	-0.136778681697847	0.0208	NA	0.149464491390082	FALSE	TRUE	TRUE	ulcerative colitis	1	72972799	0.0259	0.4229	5371	412561	ulcerative colitis || id:ebi-a-GCST90018933	TRUE	reported	417932	1	72972799	0.0296811116262643	genus.Howardella.id.2000	TRUE	4.06026253580634e-06	inferred	RbI1fz	textfile	18340	2	1	FALSE	-0.0340103379099699	21.2361851289987
309	rs61774465	C	A	C	A	-0.148571778409888	0.0094	NA	0.147904757937457	FALSE	FALSE	FALSE	ulcerative colitis	1	73072992	0.0293	0.7476	5371	412561	ulcerative colitis || id:ebi-a-GCST90018933	TRUE	reported	417932	1	73072992	0.0329430832294376	genus.Howardella.id.2000	TRUE	6.48417918639046e-06	inferred	RbI1fz	textfile	18340	2	1	TRUE	-0.0332855224298719	20.3396819133836
310	rs672217	G	A	G	A	0.16414567300691	0.0441	NA	0.12378127766992	FALSE	FALSE	FALSE	ulcerative colitis	18	60125134	0.0269	0.1007	5371	412561	ulcerative colitis || id:ebi-a-GCST90018933	TRUE	reported	417932	18	60125134	0.0349992663686735	genus.Howardella.id.2000	TRUE	2.73238861375411e-06	inferred	RbI1fz	textfile	18340	2	1	TRUE	0.0346125987948242	21.9958624774013
311	rs73165663	C	T	C	T	-0.169609032218909	-2e-04	NA	0.089992023270536	FALSE	FALSE	FALSE	ulcerative colitis	7	132931544	0.0298	0.9937	5371	412561	ulcerative colitis || id:ebi-a-GCST90018933	TRUE	reported	417932	7	132931544	0.0374494270307014	genus.Howardella.id.2000	TRUE	5.92591767368686e-06	inferred	RbI1fz	textfile	18340	2	1	TRUE	-0.0334260501175221	20.5119806084931
312	rs901099	T	G	T	G	-0.127180025414752	-0.0037	NA	0.310926145805563	FALSE	FALSE	FALSE	ulcerative colitis	11	77901287	0.0282	0.8956	5371	412561	ulcerative colitis || id:ebi-a-GCST90018933	TRUE	reported	417932	11	77901287	0.0250924032562406	genus.Howardella.id.2000	TRUE	4.0103185793258e-07	inferred	RbI1fz	textfile	18340	2	1	TRUE	-0.0374021596968731	25.6893607841303
313	rs10060821	T	C	T	C	0.0624207571527857	0.0078	NA	0.262958281516146	FALSE	FALSE	FALSE	ulcerative colitis	5	83419996	0.0222	0.7265	5371	412561	ulcerative colitis || id:ebi-a-GCST90018933	TRUE	reported	417932	5	83419996	0.0140817737521005	genus.unknowngenus.id.826	TRUE	9.30456357533714e-06	inferred	GShgFr	textfile	18340	2	1	TRUE	0.0327162213196192	19.6491306275871
314	rs10782329	C	T	C	T	0.0602790932426823	0.011	NA	0.293319541578495	FALSE	FALSE	FALSE	ulcerative colitis	6	153780607	0.0217	0.6128	5371	412561	ulcerative colitis || id:ebi-a-GCST90018933	TRUE	reported	417932	6	153780607	0.0137552490332345	genus.unknowngenus.id.826	TRUE	1.17453908893172e-05	inferred	GShgFr	textfile	18340	2	1	TRUE	0.032344093488453	19.2042126566647
315	rs11257188	A	C	A	C	-0.109509032153361	0.0199	NA	0.127261483207097	FALSE	FALSE	FALSE	ulcerative colitis	10	6237156	0.0329	0.5452	5371	412561	ulcerative colitis || id:ebi-a-GCST90018933	TRUE	reported	417932	10	6237156	0.0225832126664059	genus.unknowngenus.id.826	TRUE	1.24001421289236e-06	inferred	GShgFr	textfile	18340	2	1	TRUE	-0.0357857374297918	23.5141038925317
316	rs12478398	C	A	C	A	0.077016888513774	-0.0569	NA	0.197357804108494	FALSE	FALSE	FALSE	ulcerative colitis	2	134198361	0.0341	0.0949	5371	412561	ulcerative colitis || id:ebi-a-GCST90018933	TRUE	reported	417932	2	134198361	0.0171397661569435	genus.unknowngenus.id.826	TRUE	7.00745189570701e-06	inferred	GShgFr	textfile	18340	2	1	TRUE	0.0331639408849577	20.1912010593417
317	rs13147561	A	G	A	G	-0.0993126709972608	0.0487	NA	0.0921406048831077	FALSE	FALSE	FALSE	ulcerative colitis	4	62227193	0.035	0.1645	5371	412561	ulcerative colitis || id:ebi-a-GCST90018933	TRUE	reported	417932	4	62227193	0.0227993635678047	genus.unknowngenus.id.826	TRUE	1.3249677114626e-05	inferred	GShgFr	textfile	18340	2	1	TRUE	-0.0321500305010853	18.9742175852942
318	rs142372196	A	G	A	G	-0.0736200712643582	-0.0033	NA	0.152918971967563	FALSE	FALSE	FALSE	ulcerative colitis	13	84660104	0.0284	0.9085	5371	412561	ulcerative colitis || id:ebi-a-GCST90018933	TRUE	reported	417932	13	84660104	0.0160907355868585	genus.unknowngenus.id.826	TRUE	4.75519889832713e-06	inferred	GShgFr	textfile	18340	2	1	TRUE	-0.0337673214014959	20.9334432993679
319	rs2163025	T	C	T	C	0.0573400699518975	0.021	NA	0.518342461882805	FALSE	FALSE	FALSE	ulcerative colitis	2	5991969	0.0198	0.2875	5371	412561	ulcerative colitis || id:ebi-a-GCST90018933	TRUE	reported	417932	2	5991969	0.0125636727818426	genus.unknowngenus.id.826	TRUE	5.01982197167546e-06	inferred	GShgFr	textfile	18340	2	1	TRUE	0.0336836468111479	20.8297090293012
320	rs55922055	T	C	T	C	-0.239699162634232	0.1097	NA	0.0307095390301104	FALSE	FALSE	FALSE	ulcerative colitis	2	3658278	0.0497	0.02725	5371	412561	ulcerative colitis || id:ebi-a-GCST90018933	TRUE	reported	417932	2	3658278	0.0476042942678209	genus.unknowngenus.id.826	TRUE	4.77244434502579e-07	inferred	GShgFr	textfile	18340	2	1	TRUE	-0.0371573203281304	25.3536663895213
321	rs599752	C	T	C	T	-0.0630207082256961	0.0255	NA	0.245956979609117	FALSE	FALSE	FALSE	ulcerative colitis	19	39539911	0.0216	0.2365	5371	412561	ulcerative colitis || id:ebi-a-GCST90018933	TRUE	reported	417932	19	39539911	0.0137964379110144	genus.unknowngenus.id.826	TRUE	4.92641845962469e-06	inferred	GShgFr	textfile	18340	2	1	TRUE	-0.0337126883952702	20.8656835861841
322	rs6431586	A	G	A	G	-0.0954151934223093	0.011	NA	0.139525862672408	FALSE	FALSE	FALSE	ulcerative colitis	2	234119635	0.0327	0.7376	5371	412561	ulcerative colitis || id:ebi-a-GCST90018933	TRUE	reported	417932	2	234119635	0.020571542759828	genus.unknowngenus.id.826	TRUE	3.51434809611514e-06	inferred	GShgFr	textfile	18340	2	1	TRUE	-0.0342310399641299	21.5130181935981
323	rs672524	C	G	C	G	0.0662343422813907	-0.0206	NA	0.354463121728866	FALSE	TRUE	TRUE	ulcerative colitis	2	174485438	0.0216	0.3402	5371	412561	ulcerative colitis || id:ebi-a-GCST90018933	TRUE	reported	417932	2	174485438	0.0143317681530664	genus.unknowngenus.id.826	TRUE	3.80965624177269e-06	inferred	GShgFr	textfile	18340	2	1	FALSE	0.0341078783396771	21.3583111112784
324	rs72846345	T	C	T	C	0.0877660792358191	-0.0534	NA	0.105521267742121	FALSE	FALSE	FALSE	ulcerative colitis	2	134186590	0.0327	0.1027	5371	412561	ulcerative colitis || id:ebi-a-GCST90018933	TRUE	reported	417932	2	134186590	0.0190902559215663	genus.unknowngenus.id.826	TRUE	4.27738140009075e-06	inferred	GShgFr	textfile	18340	2	1	TRUE	0.0339303878110715	21.1363452434356
325	rs74811325	G	A	G	A	0.106890458670682	-0.0293	NA	0.131498146492977	FALSE	FALSE	FALSE	ulcerative colitis	8	128664421	0.0322	0.3632	5371	412561	ulcerative colitis || id:ebi-a-GCST90018933	TRUE	reported	417932	8	128664421	0.0235122792448319	genus.unknowngenus.id.826	TRUE	5.46348872405739e-06	inferred	GShgFr	textfile	18340	2	1	TRUE	0.0335524031349121	20.6675225076371
326	rs76119514	A	G	A	G	-0.135025956680131	-0.0144	NA	0.0634307777102495	FALSE	FALSE	FALSE	ulcerative colitis	7	112150753	0.0405	0.7226	5371	412561	ulcerative colitis || id:ebi-a-GCST90018933	TRUE	reported	417932	7	112150753	0.0274040176017675	genus.unknowngenus.id.826	TRUE	8.34026380102214e-07	inferred	GShgFr	textfile	18340	2	1	TRUE	-0.0363613292022115	24.2776167008212
327	rs7935794	C	G	C	G	-0.127423606017223	-0.0044	NA	0.0470436962543004	FALSE	TRUE	TRUE	ulcerative colitis	11	62499044	0.0414	0.9161	5371	412561	ulcerative colitis || id:ebi-a-GCST90018933	TRUE	reported	417932	11	62499044	0.0274066224855039	genus.unknowngenus.id.826	TRUE	3.32945888202176e-06	inferred	GShgFr	textfile	18340	2	1	FALSE	-0.0343133064512751	21.61666773645
328	rs9571849	T	C	T	C	0.137141258936194	0.032	NA	0.133240385927584	FALSE	FALSE	FALSE	ulcerative colitis	13	68440424	0.0382	0.4015	5371	412561	ulcerative colitis || id:ebi-a-GCST90018933	TRUE	reported	417932	13	68440424	0.0317376396323053	genus.unknowngenus.id.826	TRUE	1.55258957795139e-05	inferred	GShgFr	textfile	18340	2	1	TRUE	0.0318930853632996	18.6718355883559
329	rs999857	G	A	G	A	0.0763115178406714	-0.0248	NA	0.339818987618205	FALSE	FALSE	FALSE	ulcerative colitis	4	178291192	0.0243	0.3057	5371	412561	ulcerative colitis || id:ebi-a-GCST90018933	TRUE	reported	417932	4	178291192	0.0165827418287457	genus.unknowngenus.id.826	TRUE	4.18727176940437e-06	inferred	GShgFr	textfile	18340	2	1	TRUE	0.0339630861061661	21.1771496091156
330	rs10065321	T	C	T	C	-0.0512827851909547	0.0036	NA	0.432762540028118	FALSE	FALSE	FALSE	ulcerative colitis	5	141857415	0.0195	0.8522	5371	412561	ulcerative colitis || id:ebi-a-GCST90018933	TRUE	reported	417932	5	141857415	0.0108105229513863	genus.Subdoligranulum.id.2070	TRUE	2.09762573592345e-06	inferred	vw6VdD	textfile	18340	2	1	TRUE	-0.0350092339210488	22.5034860967548
331	rs10497836	C	T	C	T	-0.0524064977414253	-0.0207	NA	0.363441541615188	FALSE	FALSE	FALSE	ulcerative colitis	2	200288718	0.0221	0.3499	5371	412561	ulcerative colitis || id:ebi-a-GCST90018933	TRUE	reported	417932	2	200288718	0.0118697331891242	genus.Subdoligranulum.id.2070	TRUE	1.00946056805902e-05	inferred	vw6VdD	textfile	18340	2	1	TRUE	-0.0325864829470806	19.4934343999474
332	rs12638227	G	C	G	C	-0.0557287609714503	-3e-04	NA	0.449238739034565	FALSE	TRUE	TRUE	ulcerative colitis	3	62327558	0.0195	0.988	5371	412561	ulcerative colitis || id:ebi-a-GCST90018933	TRUE	reported	417932	3	62327558	0.0108552018938687	genus.Subdoligranulum.id.2070	TRUE	2.83904578771996e-07	inferred	vw6VdD	textfile	18340	2	1	FALSE	-0.0378838081081479	26.3562103106082
333	rs1667315	G	A	G	A	0.048501700411881	0.0317	NA	0.441868286481727	FALSE	FALSE	FALSE	ulcerative colitis	2	232408743	0.0195	0.1042	5371	412561	ulcerative colitis || id:ebi-a-GCST90018933	TRUE	reported	417932	2	232408743	0.010745207394896	genus.Subdoligranulum.id.2070	TRUE	6.36767367498503e-06	inferred	vw6VdD	textfile	18340	2	1	TRUE	0.0333138672949142	20.3743763866231
334	rs16962433	A	T	A	T	0.0855998618286683	-0.0277	NA	0.0830710988184012	FALSE	TRUE	TRUE	ulcerative colitis	16	13684415	0.0366	0.4485	5371	412561	ulcerative colitis || id:ebi-a-GCST90018933	TRUE	reported	417932	16	13684415	0.0189213154702688	genus.Subdoligranulum.id.2070	TRUE	6.06842917571333e-06	inferred	vw6VdD	textfile	18340	2	1	FALSE	0.0333890095525458	20.4664950142377
335	rs17122514	A	G	A	G	-0.0497593773890775	0.0103	NA	0.402743211818612	FALSE	FALSE	FALSE	ulcerative colitis	14	86944273	0.02	0.6044	5371	412561	ulcerative colitis || id:ebi-a-GCST90018933	TRUE	reported	417932	14	86944273	0.0109951943671699	genus.Subdoligranulum.id.2070	TRUE	6.02366802238571e-06	inferred	vw6VdD	textfile	18340	2	1	TRUE	-0.0334005530851107	20.4806649702245
336	rs2171249	C	T	C	T	0.106743659957848	0.0482	NA	0.0776926855972456	FALSE	FALSE	FALSE	ulcerative colitis	6	153694029	0.0384	0.2087	5371	412561	ulcerative colitis || id:ebi-a-GCST90018933	TRUE	reported	417932	6	153694029	0.0233212516063106	genus.Subdoligranulum.id.2070	TRUE	4.7147005833655e-06	inferred	vw6VdD	textfile	18340	2	1	TRUE	0.0337805189879235	20.9498284069508
337	rs2572356	G	A	G	A	-0.0531030723212374	1e-04	NA	0.423935926581438	FALSE	FALSE	FALSE	ulcerative colitis	4	48979085	0.0212	0.9958	5371	412561	ulcerative colitis || id:ebi-a-GCST90018933	TRUE	reported	417932	4	48979085	0.0117851429859005	genus.Subdoligranulum.id.2070	TRUE	6.6081735907311e-06	inferred	vw6VdD	textfile	18340	2	1	TRUE	-0.0332558858087876	20.3034380360318
338	rs35940633	G	A	G	A	-0.0511008321203991	0.0116	NA	0.392075131225153	FALSE	FALSE	FALSE	ulcerative colitis	14	86933898	0.02	0.5621	5371	412561	ulcerative colitis || id:ebi-a-GCST90018933	TRUE	reported	417932	14	86933898	0.011001028617529	genus.Subdoligranulum.id.2070	TRUE	3.39918637309834e-06	inferred	vw6VdD	textfile	18340	2	1	TRUE	-0.0342817784012366	21.5769152389791
339	rs3761728	T	G	T	G	-0.0543457823153833	0.0273	NA	0.402931837556663	FALSE	FALSE	FALSE	ulcerative colitis	4	48990885	0.0214	0.2018	5371	412561	ulcerative colitis || id:ebi-a-GCST90018933	TRUE	reported	417932	4	48990885	0.0118866078668172	genus.Subdoligranulum.id.2070	TRUE	4.8304997686843e-06	inferred	vw6VdD	textfile	18340	2	1	TRUE	-0.0337430659978556	20.903346430172
340	rs6555306	T	C	T	C	-0.0740776677961587	0.0453	NA	0.146209229326155	FALSE	FALSE	FALSE	ulcerative colitis	5	4671383	0.0281	0.1073	5371	412561	ulcerative colitis || id:ebi-a-GCST90018933	TRUE	reported	417932	5	4671383	0.015546286571702	genus.Subdoligranulum.id.2070	TRUE	1.88877009831689e-06	inferred	vw6VdD	textfile	18340	2	1	TRUE	-0.0351654318880354	22.7049873263365
341	rs75158211	T	C	T	C	-0.0723430399946124	0.0034	NA	0.133439988259385	FALSE	FALSE	FALSE	ulcerative colitis	19	29644694	0.0281	0.9031	5371	412561	ulcerative colitis || id:ebi-a-GCST90018933	TRUE	reported	417932	19	29644694	0.0159330435689821	genus.Subdoligranulum.id.2070	TRUE	5.61367580975641e-06	inferred	vw6VdD	textfile	18340	2	1	TRUE	-0.0335102792320557	20.6156020346923
342	rs76528319	G	T	G	T	-0.143278588253517	-0.0273	NA	0.0693795546339993	FALSE	FALSE	FALSE	ulcerative colitis	5	117799448	0.0402	0.4967	5371	412561	ulcerative colitis || id:ebi-a-GCST90018933	TRUE	reported	417932	5	117799448	0.0310662254017005	genus.Subdoligranulum.id.2070	TRUE	3.98741546019247e-06	inferred	vw6VdD	textfile	18340	2	1	TRUE	-0.0340380827550601	21.2708874421721
343	rs76664262	T	A	T	A	0.083407826873291	-0.0021	NA	0.088695365248312	FALSE	TRUE	TRUE	ulcerative colitis	3	183716408	0.032	0.947	5371	412561	ulcerative colitis || id:ebi-a-GCST90018933	TRUE	reported	417932	3	183716408	0.0185356692668489	genus.Subdoligranulum.id.2070	TRUE	6.79997813797221e-06	inferred	vw6VdD	textfile	18340	2	1	FALSE	0.0332110732108694	20.2486964021355
344	rs875423	A	G	A	G	0.0477015446438967	0.0064	NA	0.526467855416878	FALSE	FALSE	FALSE	ulcerative colitis	3	62246422	0.0195	0.7423	5371	412561	ulcerative colitis || id:ebi-a-GCST90018933	TRUE	reported	417932	3	62246422	0.0107121699315196	genus.Subdoligranulum.id.2070	TRUE	8.46694760988598e-06	inferred	vw6VdD	textfile	18340	2	1	TRUE	0.032865808761425	19.8294184601979
345	rs9842934	T	C	T	C	0.0517750922053817	0.0079	NA	0.512062186928562	FALSE	FALSE	FALSE	ulcerative colitis	3	62272079	0.0198	0.6894	5371	412561	ulcerative colitis || id:ebi-a-GCST90018933	TRUE	reported	417932	3	62272079	0.0108731264690893	genus.Subdoligranulum.id.2070	TRUE	1.91922902755073e-06	inferred	vw6VdD	textfile	18340	2	1	TRUE	0.0351416483629549	22.6742475080094
346	rs10070053	A	G	A	G	0.0594311719702941	0.0161	NA	0.292331921158183	FALSE	FALSE	FALSE	ulcerative colitis	5	34794789	0.0201	0.4231	5371	412561	ulcerative colitis || id:ebi-a-GCST90018933	TRUE	reported	417932	5	34794789	0.0135375201570822	genus.Coprococcus2.id.11302	TRUE	1.13294515254132e-05	inferred	q3addJ	textfile	18340	2	1	TRUE	0.03240194603886	19.2730459352641
347	rs10121347	C	G	C	G	0.0925805382248542	-0.0352	NA	0.215217476947232	FALSE	TRUE	TRUE	ulcerative colitis	9	16806694	0.0313	0.2619	5371	412561	ulcerative colitis || id:ebi-a-GCST90018933	TRUE	reported	417932	9	16806694	0.0219458770031321	genus.Coprococcus2.id.11302	TRUE	2.45840754151883e-05	inferred	q3addJ	textfile	18340	2	1	FALSE	0.0311372421262998	17.7964558220386
348	rs1022078	C	T	C	T	0.0653639745714439	0.011	NA	0.314508498284328	FALSE	FALSE	FALSE	ulcerative colitis	4	131238051	0.0212	0.6043	5371	412561	ulcerative colitis || id:ebi-a-GCST90018933	TRUE	reported	417932	4	131238051	0.0144271194976698	genus.Coprococcus2.id.11302	TRUE	5.88073950595583e-06	inferred	q3addJ	textfile	18340	2	1	TRUE	0.0334379705901422	20.5266296528998
349	rs11159771	C	A	C	A	-0.0665437373558801	0.0027	NA	0.301012614356863	FALSE	FALSE	FALSE	ulcerative colitis	14	86858736	0.0213	0.8992	5371	412561	ulcerative colitis || id:ebi-a-GCST90018933	TRUE	reported	417932	14	86858736	0.0142562515882203	genus.Coprococcus2.id.11302	TRUE	3.04607686789581e-06	inferred	q3addJ	textfile	18340	2	1	TRUE	-0.0344483174757674	21.7873131594721
350	rs12634070	T	C	T	C	0.073648589179734	-0.0167	NA	0.233638250400417	FALSE	FALSE	FALSE	ulcerative colitis	3	180544880	0.0228	0.4638	5371	412561	ulcerative colitis || id:ebi-a-GCST90018933	TRUE	reported	417932	3	180544880	0.0164921341935238	genus.Coprococcus2.id.11302	TRUE	7.98149387813738e-06	inferred	q3addJ	textfile	18340	2	1	TRUE	0.0329591172767687	19.9422953465621
351	rs1958519	T	A	T	A	0.0665288463975029	0.0079	NA	0.340924700497102	FALSE	TRUE	TRUE	ulcerative colitis	14	86833255	0.0197	0.6895	5371	412561	ulcerative colitis || id:ebi-a-GCST90018933	TRUE	reported	417932	14	86833255	0.0138558056107684	genus.Coprococcus2.id.11302	TRUE	1.57470396561782e-06	inferred	q3addJ	textfile	18340	2	1	FALSE	0.035434752262325	23.0545379231695
352	rs2482516	C	T	C	T	0.0754414644967808	-0.0341	NA	0.195809562043028	FALSE	FALSE	FALSE	ulcerative colitis	9	25554068	0.0236	0.1486	5371	412561	ulcerative colitis || id:ebi-a-GCST90018933	TRUE	reported	417932	9	25554068	0.0164618652547858	genus.Coprococcus2.id.11302	TRUE	4.58787018367702e-06	inferred	q3addJ	textfile	18340	2	1	TRUE	0.0338225644122692	21.0020716564707
353	rs35890118	A	G	A	G	-0.0665360031200264	0.0052	NA	0.285382859112023	FALSE	FALSE	FALSE	ulcerative colitis	10	129715759	0.0216	0.8101	5371	412561	ulcerative colitis || id:ebi-a-GCST90018933	TRUE	reported	417932	10	129715759	0.0147661058534701	genus.Coprococcus2.id.11302	TRUE	6.6062559046827e-06	inferred	q3addJ	textfile	18340	2	1	TRUE	-0.0332563401021944	20.3039933659208
354	rs59936925	A	T	A	T	0.117085316793222	-0.0734	NA	0.0687164809590536	FALSE	TRUE	TRUE	ulcerative colitis	20	49266770	0.0332	0.02716	5371	412561	ulcerative colitis || id:ebi-a-GCST90018933	TRUE	reported	417932	20	49266770	0.023399473352717	genus.Coprococcus2.id.11302	TRUE	5.62231466070275e-07	inferred	q3addJ	textfile	18340	2	1	FALSE	0.0369253049500153	25.0376004560009
355	rs61823518	A	C	A	C	-0.0955380705347769	-0.0088	NA	0.112720321341669	FALSE	FALSE	FALSE	ulcerative colitis	1	223688236	0.0315	0.7799	5371	412561	ulcerative colitis || id:ebi-a-GCST90018933	TRUE	reported	417932	1	223688236	0.0215724314480024	genus.Coprococcus2.id.11302	TRUE	9.47978239102843e-06	inferred	q3addJ	textfile	18340	2	1	TRUE	-0.0326865630692796	19.6134836196578
356	rs6677933	C	T	C	T	-0.0804404992253657	0.0076	NA	0.164793301498465	FALSE	FALSE	FALSE	ulcerative colitis	1	112139008	0.0251	0.7629	5371	412561	ulcerative colitis || id:ebi-a-GCST90018933	TRUE	reported	417932	1	112139008	0.0164216264400948	genus.Coprococcus2.id.11302	TRUE	9.65961144726205e-07	inferred	q3addJ	textfile	18340	2	1	TRUE	-0.03614919733887	23.9948023738335
357	rs67539765	A	G	A	G	0.0693562655332079	-0.0015	NA	0.223758423193151	FALSE	FALSE	FALSE	ulcerative colitis	4	131214560	0.0229	0.9486	5371	412561	ulcerative colitis || id:ebi-a-GCST90018933	TRUE	reported	417932	4	131214560	0.0157705735798028	genus.Coprococcus2.id.11302	TRUE	1.0933971691693e-05	inferred	q3addJ	textfile	18340	2	1	TRUE	0.0324588646754521	19.3408885899098
358	rs6894272	T	C	T	C	-0.113458171288406	0.0125	NA	0.0952402421368324	FALSE	FALSE	FALSE	ulcerative colitis	5	33114638	0.0329	0.7048	5371	412561	ulcerative colitis || id:ebi-a-GCST90018933	TRUE	reported	417932	5	33114638	0.0253003186608573	genus.Coprococcus2.id.11302	TRUE	7.31001135245367e-06	inferred	q3addJ	textfile	18340	2	1	TRUE	-0.0330975464352893	20.1103475542646
359	rs72680320	T	C	T	C	-0.0649382010510421	-0.0127	NA	0.294931026318126	FALSE	FALSE	FALSE	ulcerative colitis	4	131125786	0.0203	0.5304	5371	412561	ulcerative colitis || id:ebi-a-GCST90018933	TRUE	reported	417932	4	131125786	0.0139189993347894	genus.Coprococcus2.id.11302	TRUE	3.07963289145323e-06	inferred	q3addJ	textfile	18340	2	1	TRUE	-0.0344317158023361	21.7662933855314
360	rs7685943	A	G	A	G	0.0716121837153704	0.0015	NA	0.196589559059574	FALSE	FALSE	FALSE	ulcerative colitis	4	131111077	0.0239	0.9502	5371	412561	ulcerative colitis || id:ebi-a-GCST90018933	TRUE	reported	417932	4	131111077	0.0161217383654511	genus.Coprococcus2.id.11302	TRUE	8.91414180724224e-06	inferred	q3addJ	textfile	18340	2	1	TRUE	0.0327842721974787	19.7310454329346
361	rs9426473	A	G	A	G	0.0727360944021369	0.0221	NA	0.210199891868162	FALSE	FALSE	FALSE	ulcerative colitis	1	4210455	0.0229	0.3333	5371	412561	ulcerative colitis || id:ebi-a-GCST90018933	TRUE	reported	417932	1	4210455	0.0161661587328153	genus.Coprococcus2.id.11302	TRUE	6.8183610032328e-06	inferred	q3addJ	textfile	18340	2	1	TRUE	0.0332068419872172	20.2435315055741
362	rs10071259	C	A	C	A	-0.114525524606478	0.0038	NA	0.199077914915001	FALSE	FALSE	FALSE	ulcerative colitis	5	18605141	0.0244	0.8747	5371	412561	ulcerative colitis || id:ebi-a-GCST90018933	TRUE	reported	417932	5	18605141	0.0226852404159107	genus..Ruminococcusgnavusgroup.id.14376	TRUE	4.4538613159165e-07	inferred	YSHtXk	textfile	18340	2	1	TRUE	-0.0372547221120828	25.4869464917143
363	rs10858049	G	A	G	A	0.0879747417174404	0.0397	NA	0.242520353848313	FALSE	FALSE	FALSE	ulcerative colitis	1	115196166	0.0212	0.06128	5371	412561	ulcerative colitis || id:ebi-a-GCST90018933	TRUE	reported	417932	1	115196166	0.019620289464859	genus..Ruminococcusgnavusgroup.id.14376	TRUE	7.33028290155272e-06	inferred	YSHtXk	textfile	18340	2	1	TRUE	0.0330931924369377	20.1050510497397
364	rs11587400	T	C	T	C	0.0864596337660245	0.0317	NA	0.251440823788324	FALSE	FALSE	FALSE	ulcerative colitis	1	115079658	0.021	0.1315	5371	412561	ulcerative colitis || id:ebi-a-GCST90018933	TRUE	reported	417932	1	115079658	0.0194429958435083	genus..Ruminococcusgnavusgroup.id.14376	TRUE	8.7148072369461e-06	inferred	YSHtXk	textfile	18340	2	1	TRUE	0.0328201223381101	19.7742680296903
365	rs11597105	A	G	A	G	0.114672833601333	-0.0327	NA	0.155676656300781	FALSE	FALSE	FALSE	ulcerative colitis	10	6512581	0.026	0.2072	5371	412561	ulcerative colitis || id:ebi-a-GCST90018933	TRUE	reported	417932	10	6512581	0.025065269287278	genus..Ruminococcusgnavusgroup.id.14376	TRUE	4.76290175435786e-06	inferred	YSHtXk	textfile	18340	2	1	TRUE	0.0337648233848134	20.9303426780379
366	rs11864644	T	C	T	C	-0.139803729065944	-0.0162	NA	0.110172607844343	FALSE	FALSE	FALSE	ulcerative colitis	16	433078	0.0319	0.6103	5371	412561	ulcerative colitis || id:ebi-a-GCST90018933	TRUE	reported	417932	16	433078	0.031825334518828	genus..Ruminococcusgnavusgroup.id.14376	TRUE	1.1187741920673e-05	inferred	YSHtXk	textfile	18340	2	1	TRUE	-0.0324221201148575	19.2970782087222
367	rs12124711	C	T	C	T	0.0890901083018791	0.0398	NA	0.24239608784057	FALSE	FALSE	FALSE	ulcerative colitis	1	115211407	0.0212	0.06078	5371	412561	ulcerative colitis || id:ebi-a-GCST90018933	TRUE	reported	417932	1	115211407	0.0196218563920376	genus..Ruminococcusgnavusgroup.id.14376	TRUE	5.61607504322694e-06	inferred	YSHtXk	textfile	18340	2	1	TRUE	0.0335096150963668	20.6147839685348
368	rs12136548	C	T	C	T	0.0901945658815893	0.0393	NA	0.242521757176223	FALSE	FALSE	FALSE	ulcerative colitis	1	115168097	0.0212	0.06337	5371	412561	ulcerative colitis || id:ebi-a-GCST90018933	TRUE	reported	417932	1	115168097	0.0196475742882165	genus..Ruminococcusgnavusgroup.id.14376	TRUE	4.4192930370857e-06	inferred	YSHtXk	textfile	18340	2	1	TRUE	0.0338802065425479	21.0738005838768
369	rs12402335	A	T	A	T	0.0891100457278584	0.039	NA	0.242311165967983	FALSE	TRUE	TRUE	ulcerative colitis	1	115136095	0.0212	0.06587	5371	412561	ulcerative colitis || id:ebi-a-GCST90018933	TRUE	reported	417932	1	115136095	0.0196876092374978	genus..Ruminococcusgnavusgroup.id.14376	TRUE	6.00539105323198e-06	inferred	YSHtXk	textfile	18340	2	1	FALSE	0.0334052901801705	20.4864812888838
370	rs12653275	A	G	A	G	-0.108639306930276	0.0102	NA	0.199741933459175	FALSE	FALSE	FALSE	ulcerative colitis	5	18584049	0.0244	0.6771	5371	412561	ulcerative colitis || id:ebi-a-GCST90018933	TRUE	reported	417932	5	18584049	0.022856399549351	genus..Ruminococcusgnavusgroup.id.14376	TRUE	2.00297171587488e-06	inferred	YSHtXk	textfile	18340	2	1	TRUE	-0.0350780808543748	22.5921901212009
371	rs12659207	G	C	G	C	-0.109070740477273	0.0054	NA	0.199004215343979	FALSE	TRUE	TRUE	ulcerative colitis	5	18622572	0.0244	0.8246	5371	412561	ulcerative colitis || id:ebi-a-GCST90018933	TRUE	reported	417932	5	18622572	0.02284749014602	genus..Ruminococcusgnavusgroup.id.14376	TRUE	1.80727208114367e-06	inferred	YSHtXk	textfile	18340	2	1	FALSE	-0.0352309281028359	22.7897481458118
372	rs12989336	G	A	G	A	-0.0846860605208149	0.0132	NA	0.28197235553126	FALSE	FALSE	FALSE	ulcerative colitis	2	36259341	0.0209	0.5278	5371	412561	ulcerative colitis || id:ebi-a-GCST90018933	TRUE	reported	417932	2	36259341	0.0187936101595358	genus..Ruminococcusgnavusgroup.id.14376	TRUE	6.60271028620513e-06	inferred	YSHtXk	textfile	18340	2	1	TRUE	-0.0332571803796546	20.305020544181
373	rs13163520	G	A	G	A	-0.127377480674777	0.0056	NA	0.191608433425644	FALSE	FALSE	FALSE	ulcerative colitis	5	18662686	0.0251	0.8237	5371	412561	ulcerative colitis || id:ebi-a-GCST90018933	TRUE	reported	417932	5	18662686	0.0233883254497238	genus..Ruminococcusgnavusgroup.id.14376	TRUE	5.14574907662851e-08	inferred	YSHtXk	textfile	18340	2	1	TRUE	-0.0401852429092881	29.6610863413667
374	rs1472609	T	C	T	C	-0.0869749762844664	0.0098	NA	0.447454911939882	FALSE	FALSE	FALSE	ulcerative colitis	5	18736646	0.0199	0.6241	5371	412561	ulcerative colitis || id:ebi-a-GCST90018933	TRUE	reported	417932	5	18736646	0.0178750067651449	genus..Ruminococcusgnavusgroup.id.14376	TRUE	1.14034475866856e-06	inferred	YSHtXk	textfile	18340	2	1	TRUE	-0.0359080608172898	23.6753391127855
375	rs1908700	C	T	C	T	-0.105708211839213	0.0101	NA	0.199464889580275	FALSE	FALSE	FALSE	ulcerative colitis	5	18594877	0.0244	0.6777	5371	412561	ulcerative colitis || id:ebi-a-GCST90018933	TRUE	reported	417932	5	18594877	0.0228731402038414	genus..Ruminococcusgnavusgroup.id.14376	TRUE	3.80975784440148e-06	inferred	YSHtXk	textfile	18340	2	1	TRUE	-0.0341078375619154	21.3582599818602
376	rs2909242	C	A	C	A	-0.0909964761111457	0.0126	NA	0.428482364282817	FALSE	FALSE	FALSE	ulcerative colitis	8	129224680	0.0202	0.532	5371	412561	ulcerative colitis || id:ebi-a-GCST90018933	TRUE	reported	417932	8	129224680	0.0183510121866169	genus..Ruminococcusgnavusgroup.id.14376	TRUE	7.09801504665212e-07	inferred	YSHtXk	textfile	18340	2	1	TRUE	-0.0365929651226409	24.5883338669032
377	rs3124783	A	G	A	G	-0.115989720692856	0.0173	NA	0.189988101692049	FALSE	FALSE	FALSE	ulcerative colitis	9	135838591	0.0273	0.527	5371	412561	ulcerative colitis || id:ebi-a-GCST90018933	TRUE	reported	417932	9	135838591	0.0249099100747593	genus..Ruminococcusgnavusgroup.id.14376	TRUE	3.21835672889074e-06	inferred	YSHtXk	textfile	18340	2	1	TRUE	-0.0343648749822901	21.6817676387903
378	rs329889	A	C	A	C	-0.0810272521957429	0.02	NA	0.514459268430367	FALSE	FALSE	FALSE	ulcerative colitis	5	18700572	0.0194	0.3032	5371	412561	ulcerative colitis || id:ebi-a-GCST90018933	TRUE	reported	417932	5	18700572	0.0178836757374779	genus..Ruminococcusgnavusgroup.id.14376	TRUE	5.87623934642676e-06	inferred	YSHtXk	textfile	18340	2	1	TRUE	-0.03343916277373	20.5280950134715
379	rs329899	C	T	C	T	-0.0845979067929304	0.0196	NA	0.513415978735291	FALSE	FALSE	FALSE	ulcerative colitis	5	18711322	0.0194	0.3119	5371	412561	ulcerative colitis || id:ebi-a-GCST90018933	TRUE	reported	417932	5	18711322	0.0178480800792342	genus..Ruminococcusgnavusgroup.id.14376	TRUE	2.1383601911836e-06	inferred	YSHtXk	textfile	18340	2	1	TRUE	-0.0349805195316204	22.4665415468307
380	rs35326214	A	T	A	T	-0.123767528222371	0.0152	NA	0.182464432805281	FALSE	TRUE	TRUE	ulcerative colitis	5	18675684	0.0249	0.5424	5371	412561	ulcerative colitis || id:ebi-a-GCST90018933	TRUE	reported	417932	5	18675684	0.0230712199698414	genus..Ruminococcusgnavusgroup.id.14376	TRUE	8.11353965767726e-08	inferred	YSHtXk	textfile	18340	2	1	FALSE	-0.039583998384206	28.7787757753873
381	rs4388134	C	T	C	T	-0.0904996683317083	0.011	NA	0.259119906702648	FALSE	FALSE	FALSE	ulcerative colitis	4	190110710	0.0222	0.6203	5371	412561	ulcerative colitis || id:ebi-a-GCST90018933	TRUE	reported	417932	4	190110710	0.0203544145041162	genus..Ruminococcusgnavusgroup.id.14376	TRUE	8.74051672823738e-06	inferred	YSHtXk	textfile	18340	2	1	TRUE	-0.0328154547582813	19.7686378920581
382	rs62167033	T	C	T	C	0.185289033424303	-0.0253	NA	0.0589220073361217	FALSE	FALSE	FALSE	ulcerative colitis	2	144700007	0.0431	0.5564	5371	412561	ulcerative colitis || id:ebi-a-GCST90018933	TRUE	reported	417932	2	144700007	0.0396295292019789	genus..Ruminococcusgnavusgroup.id.14376	TRUE	2.93196103741465e-06	inferred	YSHtXk	textfile	18340	2	1	TRUE	0.0345061188155697	21.8605762397126
383	rs62349877	T	C	T	C	-0.113812094883407	0.0564	NA	0.195603969554562	FALSE	FALSE	FALSE	ulcerative colitis	5	18686194	0.0318	0.07609	5371	412561	ulcerative colitis || id:ebi-a-GCST90018933	TRUE	reported	417932	5	18686194	0.0230653960415791	genus..Ruminococcusgnavusgroup.id.14376	TRUE	8.04295896257257e-07	inferred	YSHtXk	textfile	18340	2	1	TRUE	-0.0364135817744887	24.3475352070197
384	rs6893333	G	C	G	C	-0.121343593582115	0.012	NA	0.18063220315151	FALSE	TRUE	TRUE	ulcerative colitis	5	18640112	0.0249	0.6288	5371	412561	ulcerative colitis || id:ebi-a-GCST90018933	TRUE	reported	417932	5	18640112	0.0231490666385982	genus..Ruminococcusgnavusgroup.id.14376	TRUE	1.58987292686958e-07	inferred	YSHtXk	textfile	18340	2	1	FALSE	-0.0386796257098793	27.4768368204381
385	rs78399089	T	C	T	C	0.144444797741176	0.0083	NA	0.0673037979081171	FALSE	FALSE	FALSE	ulcerative colitis	3	146290310	0.0336	0.8047	5371	412561	ulcerative colitis || id:ebi-a-GCST90018933	TRUE	reported	417932	3	146290310	0.0326617690012871	genus..Ruminococcusgnavusgroup.id.14376	TRUE	9.75912932563618e-06	inferred	YSHtXk	textfile	18340	2	1	TRUE	0.0326403455392115	19.5579983115891
386	rs934940	A	C	A	C	-0.105044904748486	-0.0323	NA	0.150173136537393	FALSE	FALSE	FALSE	ulcerative colitis	2	122096018	0.0268	0.2279	5371	412561	ulcerative colitis || id:ebi-a-GCST90018933	TRUE	reported	417932	2	122096018	0.0229588343098382	genus..Ruminococcusgnavusgroup.id.14376	TRUE	4.75404500425478e-06	inferred	YSHtXk	textfile	18340	2	1	TRUE	-0.0337676959401123	20.9339082090116
387	rs9872758	T	C	T	C	0.084923254260969	0.0211	NA	0.556343103898473	FALSE	FALSE	FALSE	ulcerative colitis	3	66701616	0.0246	0.3922	5371	412561	ulcerative colitis || id:ebi-a-GCST90018933	TRUE	reported	417932	3	66701616	0.0176643132845956	genus..Ruminococcusgnavusgroup.id.14376	TRUE	1.52739968542534e-06	inferred	YSHtXk	textfile	18340	2	1	TRUE	0.0354797348534589	23.1131819919773
388	rs10071529	G	C	G	C	0.125104504914723	-0.0201	NA	0.168468785133153	FALSE	TRUE	TRUE	ulcerative colitis	5	176287195	0.0327	0.5398	5371	412561	ulcerative colitis || id:ebi-a-GCST90018933	TRUE	reported	417932	5	176287195	0.0278674066026743	family.unknownfamily.id.1000005471	TRUE	7.14653486367852e-06	inferred	tEMaUx	textfile	18340	2	1	FALSE	0.0331330865238909	20.1536071462279
389	rs114184530	T	C	T	C	-0.154544600046663	-0.0289	NA	0.0601351307586766	FALSE	FALSE	FALSE	ulcerative colitis	9	116018011	0.0405	0.4746	5371	412561	ulcerative colitis || id:ebi-a-GCST90018933	TRUE	reported	417932	9	116018011	0.0339991826131501	family.unknownfamily.id.1000005471	TRUE	5.4794929892995e-06	inferred	tEMaUx	textfile	18340	2	1	TRUE	-0.033547861907216	20.6619219957137
390	rs11779863	G	A	G	A	-0.0772768062373438	0.0522	NA	0.183155726246584	FALSE	FALSE	FALSE	ulcerative colitis	8	15406830	0.0247	0.03421	5371	412561	ulcerative colitis || id:ebi-a-GCST90018933	TRUE	reported	417932	8	15406830	0.0172170558982616	family.unknownfamily.id.1000005471	TRUE	7.17645443584035e-06	inferred	tEMaUx	textfile	18340	2	1	TRUE	-0.0331265242225882	20.1456159666853
391	rs12566890	T	G	T	G	-0.103133630359835	0.0097	NA	0.143532454087513	FALSE	FALSE	FALSE	ulcerative colitis	1	61850864	0.0315	0.7583	5371	412561	ulcerative colitis || id:ebi-a-GCST90018933	TRUE	reported	417932	1	61850864	0.0241774766428878	family.unknownfamily.id.1000005471	TRUE	1.99284962696388e-05	inferred	tEMaUx	textfile	18340	2	1	TRUE	-0.0314845861098766	18.1961147114647
392	rs12711448	C	T	C	T	-0.069322276156695	-0.0507	NA	0.204432799644776	FALSE	FALSE	FALSE	ulcerative colitis	1	109937931	0.0218	0.01996	5371	412561	ulcerative colitis || id:ebi-a-GCST90018933	TRUE	reported	417932	1	109937931	0.0156536347123961	family.unknownfamily.id.1000005471	TRUE	9.4886368016217e-06	inferred	tEMaUx	textfile	18340	2	1	TRUE	-0.032685078271084	19.6116998562396
393	rs13100746	C	T	C	T	0.0638978827306462	-0.01	NA	0.38009925271638	FALSE	FALSE	FALSE	ulcerative colitis	3	165846506	0.0196	0.6107	5371	412561	ulcerative colitis || id:ebi-a-GCST90018933	TRUE	reported	417932	3	165846506	0.0142685381600107	family.unknownfamily.id.1000005471	TRUE	7.52623349063594e-06	inferred	tEMaUx	textfile	18340	2	1	TRUE	0.0330516890540792	20.0545985976356
394	rs17235252	T	C	T	C	-0.122002109571119	-0.009	NA	0.0914784439795118	FALSE	FALSE	FALSE	ulcerative colitis	7	82536037	0.0318	0.7778	5371	412561	ulcerative colitis || id:ebi-a-GCST90018933	TRUE	reported	417932	7	82536037	0.0255462899027454	family.unknownfamily.id.1000005471	TRUE	1.79059066039103e-06	inferred	tEMaUx	textfile	18340	2	1	TRUE	-0.0352446834607297	22.8075695498272
395	rs3853498	T	C	T	C	-0.0695894999106541	-0.049	NA	0.20478048687328	FALSE	FALSE	FALSE	ulcerative colitis	1	109860144	0.0218	0.02433	5371	412561	ulcerative colitis || id:ebi-a-GCST90018933	TRUE	reported	417932	1	109860144	0.0156542393109542	family.unknownfamily.id.1000005471	TRUE	8.7724715484985e-06	inferred	tEMaUx	textfile	18340	2	1	TRUE	-0.0328096715845514	19.7616632159839
396	rs3932485	C	T	C	T	0.0626208947546286	0.0065	NA	0.508379458158333	FALSE	FALSE	FALSE	ulcerative colitis	3	184193482	0.0198	0.7412	5371	412561	ulcerative colitis || id:ebi-a-GCST90018933	TRUE	reported	417932	3	184193482	0.0141623243226873	family.unknownfamily.id.1000005471	TRUE	9.79483194678189e-06	inferred	tEMaUx	textfile	18340	2	1	TRUE	0.0326345298999121	19.5510220750277
397	rs483881	G	A	G	A	-0.0872596763227505	-0.0015	NA	0.162875983439544	FALSE	FALSE	FALSE	ulcerative colitis	10	3520151	0.0273	0.955	5371	412561	ulcerative colitis || id:ebi-a-GCST90018933	TRUE	reported	417932	10	3520151	0.0190711970487407	family.unknownfamily.id.1000005471	TRUE	4.75153677679031e-06	inferred	tEMaUx	textfile	18340	2	1	TRUE	-0.0337685103776639	20.934919177045
398	rs4970749	G	A	G	A	-0.069220032964326	-0.0499	NA	0.204682700881049	FALSE	FALSE	FALSE	ulcerative colitis	1	109873573	0.0218	0.02182	5371	412561	ulcerative colitis || id:ebi-a-GCST90018933	TRUE	reported	417932	1	109873573	0.0156541171846275	family.unknownfamily.id.1000005471	TRUE	9.78630069907532e-06	inferred	tEMaUx	textfile	18340	2	1	TRUE	-0.0326359177211846	19.5526867432533
399	rs62188991	G	C	G	C	-0.110864081969792	0.0033	NA	0.0864553089628326	FALSE	TRUE	TRUE	ulcerative colitis	2	177374176	0.0375	0.93	5371	412561	ulcerative colitis || id:ebi-a-GCST90018933	TRUE	reported	417932	2	177374176	0.0241355197732589	family.unknownfamily.id.1000005471	TRUE	4.36083297131696e-06	inferred	tEMaUx	textfile	18340	2	1	FALSE	-0.0339006888815953	21.0993180192268
400	rs638542	G	A	G	A	-0.0705919658083386	-0.0508	NA	0.204907429500602	FALSE	FALSE	FALSE	ulcerative colitis	1	109845252	0.0218	0.01953	5371	412561	ulcerative colitis || id:ebi-a-GCST90018933	TRUE	reported	417932	1	109845252	0.0157048991042773	family.unknownfamily.id.1000005471	TRUE	6.96023402540805e-06	inferred	tEMaUx	textfile	18340	2	1	TRUE	-0.0331745490492979	20.2041344958557
401	rs739151	C	G	C	G	0.0652658522774629	0.0041	NA	0.479345022246359	FALSE	TRUE	TRUE	ulcerative colitis	22	42741466	0.0193	0.8334	5371	412561	ulcerative colitis || id:ebi-a-GCST90018933	TRUE	reported	417932	22	42741466	0.0139772735256071	family.unknownfamily.id.1000005471	TRUE	3.02041644219004e-06	inferred	tEMaUx	textfile	18340	2	1	FALSE	0.0344611316296118	21.8035444263657
402	rs74603314	T	C	T	C	0.23076709356536	0.0722	NA	0.033501029209923	FALSE	FALSE	FALSE	ulcerative colitis	14	46519718	0.0484	0.1358	5371	412561	ulcerative colitis || id:ebi-a-GCST90018933	TRUE	reported	417932	14	46519718	0.0489700989250211	family.unknownfamily.id.1000005471	TRUE	2.44806426377611e-06	inferred	tEMaUx	textfile	18340	2	1	TRUE	0.0347779608927101	22.2067906269962
403	rs76373661	G	A	G	A	0.0908218046519633	0.0355	NA	0.137947849928216	FALSE	FALSE	FALSE	ulcerative colitis	3	3771148	0.0375	0.3438	5371	412561	ulcerative colitis || id:ebi-a-GCST90018933	TRUE	reported	417932	3	3771148	0.0202985955511829	family.unknownfamily.id.1000005471	TRUE	7.66656043544681e-06	inferred	tEMaUx	textfile	18340	2	1	TRUE	0.0330225971201483	20.0192716932594
404	rs7706512	G	A	G	A	0.0657351136028978	-0.0044	NA	0.578841446195473	FALSE	FALSE	FALSE	ulcerative colitis	5	17443654	0.0193	0.8189	5371	412561	ulcerative colitis || id:ebi-a-GCST90018933	TRUE	reported	417932	5	17443654	0.0138979285555711	family.unknownfamily.id.1000005471	TRUE	2.24686085697627e-06	inferred	tEMaUx	textfile	18340	2	1	TRUE	0.0349065245841823	22.3714784525698
405	rs7801843	A	G	A	G	-0.0869494681535665	0.0306	NA	0.118323241713112	FALSE	FALSE	FALSE	ulcerative colitis	7	4105705	0.0276	0.2673	5371	412561	ulcerative colitis || id:ebi-a-GCST90018933	TRUE	reported	417932	7	4105705	0.0194509403374046	family.unknownfamily.id.1000005471	TRUE	7.81488415055271e-06	inferred	tEMaUx	textfile	18340	2	1	TRUE	-0.0329923955808828	19.9826304277178
406	rs7853673	G	A	G	A	-0.0624389443195622	0.0172	NA	0.578860101934921	FALSE	FALSE	FALSE	ulcerative colitis	9	116711241	0.0195	0.3766	5371	412561	ulcerative colitis || id:ebi-a-GCST90018933	TRUE	reported	417932	9	116711241	0.0139832507184573	family.unknownfamily.id.1000005471	TRUE	7.996905761765e-06	inferred	tEMaUx	textfile	18340	2	1	TRUE	-0.0329560725692126	19.9386070397777
407	rs949341	G	A	G	A	0.0656602219373118	-0.0269	NA	0.351086841362252	FALSE	FALSE	FALSE	ulcerative colitis	11	112386785	0.0207	0.1939	5371	412561	ulcerative colitis || id:ebi-a-GCST90018933	TRUE	reported	417932	11	112386785	0.0147216443813902	family.unknownfamily.id.1000005471	TRUE	8.19158162046487e-06	inferred	tEMaUx	textfile	18340	2	1	TRUE	0.0329180886952665	19.8926227879614
408	rs10071529	G	C	G	C	0.125104504914723	-0.0201	NA	0.168468785133153	FALSE	TRUE	TRUE	ulcerative colitis	5	176287195	0.0327	0.5398	5371	412561	ulcerative colitis || id:ebi-a-GCST90018933	TRUE	reported	417932	5	176287195	0.0278674066026743	genus.unknowngenus.id.1000005472	TRUE	7.14653486367852e-06	inferred	N41aEL	textfile	18340	2	1	FALSE	0.0331330865238909	20.1536071462279
409	rs114184530	T	C	T	C	-0.154544600046663	-0.0289	NA	0.0601351307586766	FALSE	FALSE	FALSE	ulcerative colitis	9	116018011	0.0405	0.4746	5371	412561	ulcerative colitis || id:ebi-a-GCST90018933	TRUE	reported	417932	9	116018011	0.0339991826131501	genus.unknowngenus.id.1000005472	TRUE	5.4794929892995e-06	inferred	N41aEL	textfile	18340	2	1	TRUE	-0.033547861907216	20.6619219957137
410	rs11779863	G	A	G	A	-0.0772768062373438	0.0522	NA	0.183155726246584	FALSE	FALSE	FALSE	ulcerative colitis	8	15406830	0.0247	0.03421	5371	412561	ulcerative colitis || id:ebi-a-GCST90018933	TRUE	reported	417932	8	15406830	0.0172170558982616	genus.unknowngenus.id.1000005472	TRUE	7.17645443584035e-06	inferred	N41aEL	textfile	18340	2	1	TRUE	-0.0331265242225882	20.1456159666853
411	rs12566890	T	G	T	G	-0.103133630359835	0.0097	NA	0.143532454087513	FALSE	FALSE	FALSE	ulcerative colitis	1	61850864	0.0315	0.7583	5371	412561	ulcerative colitis || id:ebi-a-GCST90018933	TRUE	reported	417932	1	61850864	0.0241774766428878	genus.unknowngenus.id.1000005472	TRUE	1.99284962696388e-05	inferred	N41aEL	textfile	18340	2	1	TRUE	-0.0314845861098766	18.1961147114647
412	rs12711448	C	T	C	T	-0.069322276156695	-0.0507	NA	0.204432799644776	FALSE	FALSE	FALSE	ulcerative colitis	1	109937931	0.0218	0.01996	5371	412561	ulcerative colitis || id:ebi-a-GCST90018933	TRUE	reported	417932	1	109937931	0.0156536347123961	genus.unknowngenus.id.1000005472	TRUE	9.4886368016217e-06	inferred	N41aEL	textfile	18340	2	1	TRUE	-0.032685078271084	19.6116998562396
413	rs13100746	C	T	C	T	0.0638978827306462	-0.01	NA	0.38009925271638	FALSE	FALSE	FALSE	ulcerative colitis	3	165846506	0.0196	0.6107	5371	412561	ulcerative colitis || id:ebi-a-GCST90018933	TRUE	reported	417932	3	165846506	0.0142685381600107	genus.unknowngenus.id.1000005472	TRUE	7.52623349063594e-06	inferred	N41aEL	textfile	18340	2	1	TRUE	0.0330516890540792	20.0545985976356
414	rs17235252	T	C	T	C	-0.122002109571119	-0.009	NA	0.0914784439795118	FALSE	FALSE	FALSE	ulcerative colitis	7	82536037	0.0318	0.7778	5371	412561	ulcerative colitis || id:ebi-a-GCST90018933	TRUE	reported	417932	7	82536037	0.0255462899027454	genus.unknowngenus.id.1000005472	TRUE	1.79059066039103e-06	inferred	N41aEL	textfile	18340	2	1	TRUE	-0.0352446834607297	22.8075695498272
415	rs3853498	T	C	T	C	-0.0695894999106541	-0.049	NA	0.20478048687328	FALSE	FALSE	FALSE	ulcerative colitis	1	109860144	0.0218	0.02433	5371	412561	ulcerative colitis || id:ebi-a-GCST90018933	TRUE	reported	417932	1	109860144	0.0156542393109542	genus.unknowngenus.id.1000005472	TRUE	8.7724715484985e-06	inferred	N41aEL	textfile	18340	2	1	TRUE	-0.0328096715845514	19.7616632159839
416	rs3932485	C	T	C	T	0.0626208947546286	0.0065	NA	0.508379458158333	FALSE	FALSE	FALSE	ulcerative colitis	3	184193482	0.0198	0.7412	5371	412561	ulcerative colitis || id:ebi-a-GCST90018933	TRUE	reported	417932	3	184193482	0.0141623243226873	genus.unknowngenus.id.1000005472	TRUE	9.79483194678189e-06	inferred	N41aEL	textfile	18340	2	1	TRUE	0.0326345298999121	19.5510220750277
417	rs483881	G	A	G	A	-0.0872596763227505	-0.0015	NA	0.162875983439544	FALSE	FALSE	FALSE	ulcerative colitis	10	3520151	0.0273	0.955	5371	412561	ulcerative colitis || id:ebi-a-GCST90018933	TRUE	reported	417932	10	3520151	0.0190711970487407	genus.unknowngenus.id.1000005472	TRUE	4.75153677679031e-06	inferred	N41aEL	textfile	18340	2	1	TRUE	-0.0337685103776639	20.934919177045
418	rs4970749	G	A	G	A	-0.069220032964326	-0.0499	NA	0.204682700881049	FALSE	FALSE	FALSE	ulcerative colitis	1	109873573	0.0218	0.02182	5371	412561	ulcerative colitis || id:ebi-a-GCST90018933	TRUE	reported	417932	1	109873573	0.0156541171846275	genus.unknowngenus.id.1000005472	TRUE	9.78630069907532e-06	inferred	N41aEL	textfile	18340	2	1	TRUE	-0.0326359177211846	19.5526867432533
419	rs62188991	G	C	G	C	-0.110864081969792	0.0033	NA	0.0864553089628326	FALSE	TRUE	TRUE	ulcerative colitis	2	177374176	0.0375	0.93	5371	412561	ulcerative colitis || id:ebi-a-GCST90018933	TRUE	reported	417932	2	177374176	0.0241355197732589	genus.unknowngenus.id.1000005472	TRUE	4.36083297131696e-06	inferred	N41aEL	textfile	18340	2	1	FALSE	-0.0339006888815953	21.0993180192268
420	rs638542	G	A	G	A	-0.0705919658083386	-0.0508	NA	0.204907429500602	FALSE	FALSE	FALSE	ulcerative colitis	1	109845252	0.0218	0.01953	5371	412561	ulcerative colitis || id:ebi-a-GCST90018933	TRUE	reported	417932	1	109845252	0.0157048991042773	genus.unknowngenus.id.1000005472	TRUE	6.96023402540805e-06	inferred	N41aEL	textfile	18340	2	1	TRUE	-0.0331745490492979	20.2041344958557
421	rs739151	C	G	C	G	0.0652658522774629	0.0041	NA	0.479345022246359	FALSE	TRUE	TRUE	ulcerative colitis	22	42741466	0.0193	0.8334	5371	412561	ulcerative colitis || id:ebi-a-GCST90018933	TRUE	reported	417932	22	42741466	0.0139772735256071	genus.unknowngenus.id.1000005472	TRUE	3.02041644219004e-06	inferred	N41aEL	textfile	18340	2	1	FALSE	0.0344611316296118	21.8035444263657
422	rs74603314	T	C	T	C	0.23076709356536	0.0722	NA	0.033501029209923	FALSE	FALSE	FALSE	ulcerative colitis	14	46519718	0.0484	0.1358	5371	412561	ulcerative colitis || id:ebi-a-GCST90018933	TRUE	reported	417932	14	46519718	0.0489700989250211	genus.unknowngenus.id.1000005472	TRUE	2.44806426377611e-06	inferred	N41aEL	textfile	18340	2	1	TRUE	0.0347779608927101	22.2067906269962
423	rs76373661	G	A	G	A	0.0908218046519633	0.0355	NA	0.137947849928216	FALSE	FALSE	FALSE	ulcerative colitis	3	3771148	0.0375	0.3438	5371	412561	ulcerative colitis || id:ebi-a-GCST90018933	TRUE	reported	417932	3	3771148	0.0202985955511829	genus.unknowngenus.id.1000005472	TRUE	7.66656043544681e-06	inferred	N41aEL	textfile	18340	2	1	TRUE	0.0330225971201483	20.0192716932594
424	rs7706512	G	A	G	A	0.0657351136028978	-0.0044	NA	0.578841446195473	FALSE	FALSE	FALSE	ulcerative colitis	5	17443654	0.0193	0.8189	5371	412561	ulcerative colitis || id:ebi-a-GCST90018933	TRUE	reported	417932	5	17443654	0.0138979285555711	genus.unknowngenus.id.1000005472	TRUE	2.24686085697627e-06	inferred	N41aEL	textfile	18340	2	1	TRUE	0.0349065245841823	22.3714784525698
425	rs7801843	A	G	A	G	-0.0869494681535665	0.0306	NA	0.118323241713112	FALSE	FALSE	FALSE	ulcerative colitis	7	4105705	0.0276	0.2673	5371	412561	ulcerative colitis || id:ebi-a-GCST90018933	TRUE	reported	417932	7	4105705	0.0194509403374046	genus.unknowngenus.id.1000005472	TRUE	7.81488415055271e-06	inferred	N41aEL	textfile	18340	2	1	TRUE	-0.0329923955808828	19.9826304277178
426	rs7853673	G	A	G	A	-0.0624389443195622	0.0172	NA	0.578860101934921	FALSE	FALSE	FALSE	ulcerative colitis	9	116711241	0.0195	0.3766	5371	412561	ulcerative colitis || id:ebi-a-GCST90018933	TRUE	reported	417932	9	116711241	0.0139832507184573	genus.unknowngenus.id.1000005472	TRUE	7.996905761765e-06	inferred	N41aEL	textfile	18340	2	1	TRUE	-0.0329560725692126	19.9386070397777
427	rs949341	G	A	G	A	0.0656602219373118	-0.0269	NA	0.351086841362252	FALSE	FALSE	FALSE	ulcerative colitis	11	112386785	0.0207	0.1939	5371	412561	ulcerative colitis || id:ebi-a-GCST90018933	TRUE	reported	417932	11	112386785	0.0147216443813902	genus.unknowngenus.id.1000005472	TRUE	8.19158162046487e-06	inferred	N41aEL	textfile	18340	2	1	TRUE	0.0329180886952665	19.8926227879614
428	rs10071529	G	C	G	C	0.125104504914723	-0.0201	NA	0.168468785133153	FALSE	TRUE	TRUE	ulcerative colitis	5	176287195	0.0327	0.5398	5371	412561	ulcerative colitis || id:ebi-a-GCST90018933	TRUE	reported	417932	5	176287195	0.0278674066026743	order.MollicutesRF9.id.11579	TRUE	7.14653486367852e-06	inferred	meSe8f	textfile	18340	2	1	FALSE	0.0331330865238909	20.1536071462279
429	rs114184530	T	C	T	C	-0.154544600046663	-0.0289	NA	0.0601351307586766	FALSE	FALSE	FALSE	ulcerative colitis	9	116018011	0.0405	0.4746	5371	412561	ulcerative colitis || id:ebi-a-GCST90018933	TRUE	reported	417932	9	116018011	0.0339991826131501	order.MollicutesRF9.id.11579	TRUE	5.4794929892995e-06	inferred	meSe8f	textfile	18340	2	1	TRUE	-0.033547861907216	20.6619219957137
430	rs11779863	G	A	G	A	-0.0772768062373438	0.0522	NA	0.183155726246584	FALSE	FALSE	FALSE	ulcerative colitis	8	15406830	0.0247	0.03421	5371	412561	ulcerative colitis || id:ebi-a-GCST90018933	TRUE	reported	417932	8	15406830	0.0172170558982616	order.MollicutesRF9.id.11579	TRUE	7.17645443584035e-06	inferred	meSe8f	textfile	18340	2	1	TRUE	-0.0331265242225882	20.1456159666853
431	rs12566890	T	G	T	G	-0.103133630359835	0.0097	NA	0.143532454087513	FALSE	FALSE	FALSE	ulcerative colitis	1	61850864	0.0315	0.7583	5371	412561	ulcerative colitis || id:ebi-a-GCST90018933	TRUE	reported	417932	1	61850864	0.0241774766428878	order.MollicutesRF9.id.11579	TRUE	1.99284962696388e-05	inferred	meSe8f	textfile	18340	2	1	TRUE	-0.0314845861098766	18.1961147114647
432	rs12711448	C	T	C	T	-0.069322276156695	-0.0507	NA	0.204432799644776	FALSE	FALSE	FALSE	ulcerative colitis	1	109937931	0.0218	0.01996	5371	412561	ulcerative colitis || id:ebi-a-GCST90018933	TRUE	reported	417932	1	109937931	0.0156536347123961	order.MollicutesRF9.id.11579	TRUE	9.4886368016217e-06	inferred	meSe8f	textfile	18340	2	1	TRUE	-0.032685078271084	19.6116998562396
433	rs13100746	C	T	C	T	0.0638978827306462	-0.01	NA	0.38009925271638	FALSE	FALSE	FALSE	ulcerative colitis	3	165846506	0.0196	0.6107	5371	412561	ulcerative colitis || id:ebi-a-GCST90018933	TRUE	reported	417932	3	165846506	0.0142685381600107	order.MollicutesRF9.id.11579	TRUE	7.52623349063594e-06	inferred	meSe8f	textfile	18340	2	1	TRUE	0.0330516890540792	20.0545985976356
434	rs17235252	T	C	T	C	-0.122002109571119	-0.009	NA	0.0914784439795118	FALSE	FALSE	FALSE	ulcerative colitis	7	82536037	0.0318	0.7778	5371	412561	ulcerative colitis || id:ebi-a-GCST90018933	TRUE	reported	417932	7	82536037	0.0255462899027454	order.MollicutesRF9.id.11579	TRUE	1.79059066039103e-06	inferred	meSe8f	textfile	18340	2	1	TRUE	-0.0352446834607297	22.8075695498272
435	rs3853498	T	C	T	C	-0.0695894999106541	-0.049	NA	0.20478048687328	FALSE	FALSE	FALSE	ulcerative colitis	1	109860144	0.0218	0.02433	5371	412561	ulcerative colitis || id:ebi-a-GCST90018933	TRUE	reported	417932	1	109860144	0.0156542393109542	order.MollicutesRF9.id.11579	TRUE	8.7724715484985e-06	inferred	meSe8f	textfile	18340	2	1	TRUE	-0.0328096715845514	19.7616632159839
436	rs3932485	C	T	C	T	0.0626208947546286	0.0065	NA	0.508379458158333	FALSE	FALSE	FALSE	ulcerative colitis	3	184193482	0.0198	0.7412	5371	412561	ulcerative colitis || id:ebi-a-GCST90018933	TRUE	reported	417932	3	184193482	0.0141623243226873	order.MollicutesRF9.id.11579	TRUE	9.79483194678189e-06	inferred	meSe8f	textfile	18340	2	1	TRUE	0.0326345298999121	19.5510220750277
437	rs483881	G	A	G	A	-0.0872596763227505	-0.0015	NA	0.162875983439544	FALSE	FALSE	FALSE	ulcerative colitis	10	3520151	0.0273	0.955	5371	412561	ulcerative colitis || id:ebi-a-GCST90018933	TRUE	reported	417932	10	3520151	0.0190711970487407	order.MollicutesRF9.id.11579	TRUE	4.75153677679031e-06	inferred	meSe8f	textfile	18340	2	1	TRUE	-0.0337685103776639	20.934919177045
438	rs4970749	G	A	G	A	-0.069220032964326	-0.0499	NA	0.204682700881049	FALSE	FALSE	FALSE	ulcerative colitis	1	109873573	0.0218	0.02182	5371	412561	ulcerative colitis || id:ebi-a-GCST90018933	TRUE	reported	417932	1	109873573	0.0156541171846275	order.MollicutesRF9.id.11579	TRUE	9.78630069907532e-06	inferred	meSe8f	textfile	18340	2	1	TRUE	-0.0326359177211846	19.5526867432533
439	rs62188991	G	C	G	C	-0.110864081969792	0.0033	NA	0.0864553089628326	FALSE	TRUE	TRUE	ulcerative colitis	2	177374176	0.0375	0.93	5371	412561	ulcerative colitis || id:ebi-a-GCST90018933	TRUE	reported	417932	2	177374176	0.0241355197732589	order.MollicutesRF9.id.11579	TRUE	4.36083297131696e-06	inferred	meSe8f	textfile	18340	2	1	FALSE	-0.0339006888815953	21.0993180192268
440	rs638542	G	A	G	A	-0.0705919658083386	-0.0508	NA	0.204907429500602	FALSE	FALSE	FALSE	ulcerative colitis	1	109845252	0.0218	0.01953	5371	412561	ulcerative colitis || id:ebi-a-GCST90018933	TRUE	reported	417932	1	109845252	0.0157048991042773	order.MollicutesRF9.id.11579	TRUE	6.96023402540805e-06	inferred	meSe8f	textfile	18340	2	1	TRUE	-0.0331745490492979	20.2041344958557
441	rs739151	C	G	C	G	0.0652658522774629	0.0041	NA	0.479345022246359	FALSE	TRUE	TRUE	ulcerative colitis	22	42741466	0.0193	0.8334	5371	412561	ulcerative colitis || id:ebi-a-GCST90018933	TRUE	reported	417932	22	42741466	0.0139772735256071	order.MollicutesRF9.id.11579	TRUE	3.02041644219004e-06	inferred	meSe8f	textfile	18340	2	1	FALSE	0.0344611316296118	21.8035444263657
442	rs74603314	T	C	T	C	0.23076709356536	0.0722	NA	0.033501029209923	FALSE	FALSE	FALSE	ulcerative colitis	14	46519718	0.0484	0.1358	5371	412561	ulcerative colitis || id:ebi-a-GCST90018933	TRUE	reported	417932	14	46519718	0.0489700989250211	order.MollicutesRF9.id.11579	TRUE	2.44806426377611e-06	inferred	meSe8f	textfile	18340	2	1	TRUE	0.0347779608927101	22.2067906269962
443	rs76373661	G	A	G	A	0.0908218046519633	0.0355	NA	0.137947849928216	FALSE	FALSE	FALSE	ulcerative colitis	3	3771148	0.0375	0.3438	5371	412561	ulcerative colitis || id:ebi-a-GCST90018933	TRUE	reported	417932	3	3771148	0.0202985955511829	order.MollicutesRF9.id.11579	TRUE	7.66656043544681e-06	inferred	meSe8f	textfile	18340	2	1	TRUE	0.0330225971201483	20.0192716932594
444	rs7706512	G	A	G	A	0.0657351136028978	-0.0044	NA	0.578841446195473	FALSE	FALSE	FALSE	ulcerative colitis	5	17443654	0.0193	0.8189	5371	412561	ulcerative colitis || id:ebi-a-GCST90018933	TRUE	reported	417932	5	17443654	0.0138979285555711	order.MollicutesRF9.id.11579	TRUE	2.24686085697627e-06	inferred	meSe8f	textfile	18340	2	1	TRUE	0.0349065245841823	22.3714784525698
445	rs7801843	A	G	A	G	-0.0869494681535665	0.0306	NA	0.118323241713112	FALSE	FALSE	FALSE	ulcerative colitis	7	4105705	0.0276	0.2673	5371	412561	ulcerative colitis || id:ebi-a-GCST90018933	TRUE	reported	417932	7	4105705	0.0194509403374046	order.MollicutesRF9.id.11579	TRUE	7.81488415055271e-06	inferred	meSe8f	textfile	18340	2	1	TRUE	-0.0329923955808828	19.9826304277178
446	rs7853673	G	A	G	A	-0.0624389443195622	0.0172	NA	0.578860101934921	FALSE	FALSE	FALSE	ulcerative colitis	9	116711241	0.0195	0.3766	5371	412561	ulcerative colitis || id:ebi-a-GCST90018933	TRUE	reported	417932	9	116711241	0.0139832507184573	order.MollicutesRF9.id.11579	TRUE	7.996905761765e-06	inferred	meSe8f	textfile	18340	2	1	TRUE	-0.0329560725692126	19.9386070397777
447	rs949341	G	A	G	A	0.0656602219373118	-0.0269	NA	0.351086841362252	FALSE	FALSE	FALSE	ulcerative colitis	11	112386785	0.0207	0.1939	5371	412561	ulcerative colitis || id:ebi-a-GCST90018933	TRUE	reported	417932	11	112386785	0.0147216443813902	order.MollicutesRF9.id.11579	TRUE	8.19158162046487e-06	inferred	meSe8f	textfile	18340	2	1	TRUE	0.0329180886952665	19.8926227879614
448	rs10074000	T	C	T	C	-0.102648063963091	0.0472	NA	0.391513129577782	FALSE	FALSE	FALSE	ulcerative colitis	5	113126539	0.0253	0.06208	5371	412561	ulcerative colitis || id:ebi-a-GCST90018933	TRUE	reported	417932	5	113126539	0.0227508293368173	genus..Clostridiuminnocuumgroup.id.14397	TRUE	6.42681659775949e-06	inferred	KtBrdP	textfile	18340	2	1	TRUE	-0.0332994168594656	20.3566851644264
449	rs10506058	A	G	A	G	0.0997048048033155	-0.0187	NA	0.454511716851427	FALSE	FALSE	FALSE	ulcerative colitis	12	30268485	0.0195	0.3369	5371	412561	ulcerative colitis || id:ebi-a-GCST90018933	TRUE	reported	417932	12	30268485	0.0221925734904338	genus..Clostridiuminnocuumgroup.id.14397	TRUE	7.03223986628103e-06	inferred	KtBrdP	textfile	18340	2	1	TRUE	0.0331583992468805	20.1844463658069
450	rs1942371	G	A	G	A	-0.157937950060136	0.0372	NA	0.0974942314644344	FALSE	FALSE	FALSE	ulcerative colitis	18	69274308	0.0306	0.2233	5371	412561	ulcerative colitis || id:ebi-a-GCST90018933	TRUE	reported	417932	18	69274308	0.0341869571277657	genus..Clostridiuminnocuumgroup.id.14397	TRUE	3.84053510275999e-06	inferred	KtBrdP	textfile	18340	2	1	TRUE	-0.0340955329724936	21.3428346106422
451	rs1948423	T	A	T	A	-0.108859115491909	0.0334	NA	0.30901272272199	FALSE	TRUE	TRUE	ulcerative colitis	3	103025517	0.0208	0.1081	5371	412561	ulcerative colitis || id:ebi-a-GCST90018933	TRUE	reported	417932	3	103025517	0.0234249758961361	genus..Clostridiuminnocuumgroup.id.14397	TRUE	3.36570634089393e-06	inferred	KtBrdP	textfile	18340	2	1	FALSE	-0.0342968385912482	21.5958994692227
452	rs40656	C	T	C	T	0.142664381848401	0.0177	NA	0.178785970853103	FALSE	FALSE	FALSE	ulcerative colitis	5	9368158	0.026	0.4956	5371	412561	ulcerative colitis || id:ebi-a-GCST90018933	TRUE	reported	417932	5	9368158	0.0311021163287753	genus..Clostridiuminnocuumgroup.id.14397	TRUE	4.49731691858523e-06	inferred	KtBrdP	textfile	18340	2	1	TRUE	0.0338532704210992	21.0402664414189
453	rs4869133	G	A	G	A	-0.180590536881835	-0.0182	NA	0.112314633002498	FALSE	FALSE	FALSE	ulcerative colitis	5	95717619	0.0307	0.5545	5371	412561	ulcerative colitis || id:ebi-a-GCST90018933	TRUE	reported	417932	5	95717619	0.0409505161188048	genus..Clostridiuminnocuumgroup.id.14397	TRUE	1.03385065242007e-05	inferred	KtBrdP	textfile	18340	2	1	TRUE	-0.0325483860178644	19.4478330992132
454	rs61267978	T	C	T	C	0.147079529621292	0.0108	NA	0.112195004333341	FALSE	FALSE	FALSE	ulcerative colitis	18	6348227	0.029	0.7108	5371	412561	ulcerative colitis || id:ebi-a-GCST90018933	TRUE	reported	417932	18	6348227	0.0320875016385457	genus..Clostridiuminnocuumgroup.id.14397	TRUE	4.5681622971627e-06	inferred	KtBrdP	textfile	18340	2	1	TRUE	0.0338291974930056	21.0103195066526
455	rs6577484	G	A	G	A	0.160424750103656	-0.0504	NA	0.123770654260521	FALSE	FALSE	FALSE	ulcerative colitis	1	8419420	0.0315	0.1092	5371	412561	ulcerative colitis || id:ebi-a-GCST90018933	TRUE	reported	417932	1	8419420	0.0360857357818441	genus..Clostridiuminnocuumgroup.id.14397	TRUE	8.76242673880742e-06	inferred	KtBrdP	textfile	18340	2	1	TRUE	0.0328114873190853	19.7638529117938
456	rs6890185	T	C	T	C	0.113423667539842	-0.0274	NA	0.3128440967631	FALSE	FALSE	FALSE	ulcerative colitis	5	71186626	0.0205	0.1806	5371	412561	ulcerative colitis || id:ebi-a-GCST90018933	TRUE	reported	417932	5	71186626	0.0233137293961593	genus..Clostridiuminnocuumgroup.id.14397	TRUE	1.14397893557269e-06	inferred	KtBrdP	textfile	18340	2	1	TRUE	0.0359034229408157	23.6692158122888
457	rs71564433	T	A	T	A	-0.126745947244519	0.0482	NA	0.185222332064125	FALSE	TRUE	TRUE	ulcerative colitis	6	143718234	0.0244	0.04818	5371	412561	ulcerative colitis || id:ebi-a-GCST90018933	TRUE	reported	417932	6	143718234	0.0274656659959585	genus..Clostridiuminnocuumgroup.id.14397	TRUE	3.93653980581524e-06	inferred	KtBrdP	textfile	18340	2	1	FALSE	-0.0340577490438078	21.2955025880598
458	rs77845139	A	G	A	G	-0.114992930091278	0.027	NA	0.190505171775517	FALSE	FALSE	FALSE	ulcerative colitis	15	59704208	0.0291	0.3538	5371	412561	ulcerative colitis || id:ebi-a-GCST90018933	TRUE	reported	417932	15	59704208	0.0257186295637212	genus..Clostridiuminnocuumgroup.id.14397	TRUE	7.77848337690649e-06	inferred	KtBrdP	textfile	18340	2	1	TRUE	-0.0329997564121309	19.9915576696446
459	rs1007475	G	T	G	T	0.118065426079648	-0.0255	NA	0.250745043483603	FALSE	FALSE	FALSE	ulcerative colitis	6	148403405	0.0213	0.2311	5371	412561	ulcerative colitis || id:ebi-a-GCST90018933	TRUE	reported	417932	6	148403405	0.0261270856462838	genus.Butyrivibrio.id.1993	TRUE	6.21646794052438e-06	inferred	DFJQCv	textfile	18340	2	1	TRUE	0.0333514035102451	20.4203668402334
460	rs10456875	A	G	A	G	-0.114600773941898	0.0343	NA	0.450948959193662	FALSE	FALSE	FALSE	ulcerative colitis	6	111749725	0.0198	0.08381	5371	412561	ulcerative colitis || id:ebi-a-GCST90018933	TRUE	reported	417932	6	111749725	0.0240043162122599	genus.Butyrivibrio.id.1993	TRUE	1.80446635563625e-06	inferred	DFJQCv	textfile	18340	2	1	TRUE	-0.0352332331248385	22.7927340383889
461	rs10872068	G	C	G	C	-0.111369464093329	0.0303	NA	0.442634904116121	FALSE	TRUE	TRUE	ulcerative colitis	6	111849860	0.0199	0.1272	5371	412561	ulcerative colitis || id:ebi-a-GCST90018933	TRUE	reported	417932	6	111849860	0.024075366632251	genus.Butyrivibrio.id.1993	TRUE	3.73033127965215e-06	inferred	DFJQCv	textfile	18340	2	1	FALSE	-0.0341400375357984	21.3986532166529
462	rs11153288	T	A	T	A	-0.110902165663209	0.0403	NA	0.520382766765155	FALSE	TRUE	TRUE	ulcerative colitis	6	111715238	0.0193	0.03636	5371	412561	ulcerative colitis || id:ebi-a-GCST90018933	TRUE	reported	417932	6	111715238	0.0239850938590763	genus.Butyrivibrio.id.1993	TRUE	3.76781597979092e-06	inferred	DFJQCv	textfile	18340	2	1	FALSE	-0.0341247599766232	21.3794835189923
463	rs11153293	A	T	A	T	-0.113441188619366	0.0403	NA	0.520574401543888	FALSE	TRUE	TRUE	ulcerative colitis	6	111725899	0.0193	0.03638	5371	412561	ulcerative colitis || id:ebi-a-GCST90018933	TRUE	reported	417932	6	111725899	0.0239902987550086	genus.Butyrivibrio.id.1993	TRUE	2.2604255765635e-06	inferred	DFJQCv	textfile	18340	2	1	FALSE	-0.0348975161390585	22.3599188983478
464	rs11761679	T	C	T	C	0.154775363361634	0.0035	NA	0.127268845213259	FALSE	FALSE	FALSE	ulcerative colitis	7	150596929	0.0271	0.8978	5371	412561	ulcerative colitis || id:ebi-a-GCST90018933	TRUE	reported	417932	7	150596929	0.0321539385083873	genus.Butyrivibrio.id.1993	TRUE	1.48254645309926e-06	inferred	DFJQCv	textfile	18340	2	1	TRUE	0.0355236411042747	23.1704949409263
465	rs12726892	T	C	T	C	0.178946753677228	-0.0096	NA	0.0736907918788503	FALSE	FALSE	FALSE	ulcerative colitis	1	235594528	0.0334	0.7742	5371	412561	ulcerative colitis || id:ebi-a-GCST90018933	TRUE	reported	417932	1	235594528	0.0389981344774622	genus.Butyrivibrio.id.1993	TRUE	4.46233259375498e-06	inferred	DFJQCv	textfile	18340	2	1	TRUE	0.0338652922207788	21.055229678351
466	rs12745118	A	G	A	G	0.17619536754245	-0.0038	NA	0.0822842745591531	FALSE	FALSE	FALSE	ulcerative colitis	1	235536100	0.0316	0.9032	5371	412561	ulcerative colitis || id:ebi-a-GCST90018933	TRUE	reported	417932	1	235536100	0.037256425659582	genus.Butyrivibrio.id.1993	TRUE	2.25338348574185e-06	inferred	DFJQCv	textfile	18340	2	1	TRUE	0.0349021863529705	22.3659112997777
467	rs142855850	A	G	A	G	0.205013198108928	-0.0656	NA	0.104347099422564	FALSE	FALSE	FALSE	ulcerative colitis	10	22587900	0.0331	0.0474	5371	412561	ulcerative colitis || id:ebi-a-GCST90018933	TRUE	reported	417932	10	22587900	0.0457137570722301	genus.Butyrivibrio.id.1993	TRUE	7.30112601476227e-06	inferred	DFJQCv	textfile	18340	2	1	TRUE	0.0330994585012127	20.1126737445657
468	rs16934069	T	C	T	C	-0.133784150616992	-0.0101	NA	0.247981490108143	FALSE	FALSE	FALSE	ulcerative colitis	9	119693164	0.0242	0.6762	5371	412561	ulcerative colitis || id:ebi-a-GCST90018933	TRUE	reported	417932	9	119693164	0.0299443643288539	genus.Butyrivibrio.id.1993	TRUE	7.90439314830583e-06	inferred	DFJQCv	textfile	18340	2	1	TRUE	-0.0329744338576823	19.9608547822966
469	rs16941336	C	T	C	T	0.127487508110848	0.0198	NA	0.255563299067488	FALSE	FALSE	FALSE	ulcerative colitis	17	20575697	0.0229	0.3875	5371	412561	ulcerative colitis || id:ebi-a-GCST90018933	TRUE	reported	417932	17	20575697	0.0267935911776994	genus.Butyrivibrio.id.1993	TRUE	1.95390384172714e-06	inferred	DFJQCv	textfile	18340	2	1	TRUE	0.0351150102924284	22.6398430496906
470	rs17163238	G	A	G	A	0.140986911695781	-0.0399	NA	0.153257660436778	FALSE	FALSE	FALSE	ulcerative colitis	5	128976021	0.0245	0.1037	5371	412561	ulcerative colitis || id:ebi-a-GCST90018933	TRUE	reported	417932	5	128976021	0.0309117121093563	genus.Butyrivibrio.id.1993	TRUE	5.09216211988606e-06	inferred	DFJQCv	textfile	18340	2	1	TRUE	0.0336615077528643	20.8023057291312
471	rs17539197	C	G	C	G	-0.10948014448863	0.0353	NA	0.508564485760324	FALSE	TRUE	TRUE	ulcerative colitis	6	111769171	0.0193	0.06784	5371	412561	ulcerative colitis || id:ebi-a-GCST90018933	TRUE	reported	417932	6	111769171	0.0240348337624923	genus.Butyrivibrio.id.1993	TRUE	5.2370269070212e-06	inferred	DFJQCv	textfile	18340	2	1	FALSE	-0.0336180641862283	20.7485847222852
472	rs240974	C	T	C	T	-0.110005445644844	0.0421	NA	0.502682540520436	FALSE	FALSE	FALSE	ulcerative colitis	6	111649316	0.0194	0.02972	5371	412561	ulcerative colitis || id:ebi-a-GCST90018933	TRUE	reported	417932	6	111649316	0.0241510709604804	genus.Butyrivibrio.id.1993	TRUE	5.24132662200896e-06	inferred	DFJQCv	textfile	18340	2	1	TRUE	-0.0336167923995512	20.7470131191113
473	rs3851225	A	G	A	G	-0.111249922644885	0.0321	NA	0.502389175967483	FALSE	FALSE	FALSE	ulcerative colitis	6	111825132	0.0194	0.09768	5371	412561	ulcerative colitis || id:ebi-a-GCST90018933	TRUE	reported	417932	6	111825132	0.0241088877915816	genus.Butyrivibrio.id.1993	TRUE	3.94085275010023e-06	inferred	DFJQCv	textfile	18340	2	1	TRUE	-0.0340560724282985	21.2934035093098
474	rs4537857	T	C	T	C	-0.124589673857014	0.0432	NA	0.27215805487709	FALSE	FALSE	FALSE	ulcerative colitis	13	27292666	0.0208	0.03813	5371	412561	ulcerative colitis || id:ebi-a-GCST90018933	TRUE	reported	417932	13	27292666	0.0260991629545075	genus.Butyrivibrio.id.1993	TRUE	1.80868322153104e-06	inferred	DFJQCv	textfile	18340	2	1	TRUE	-0.0352297700905167	22.7882481472838
475	rs463854	C	G	C	G	-0.116237510601473	0.0536	NA	0.446030944968046	FALSE	TRUE	TRUE	ulcerative colitis	6	111673207	0.0259	0.03885	5371	412561	ulcerative colitis || id:ebi-a-GCST90018933	TRUE	reported	417932	6	111673207	0.0239774955946299	genus.Butyrivibrio.id.1993	TRUE	1.24853709898027e-06	inferred	DFJQCv	textfile	18340	2	1	FALSE	-0.0357757206721554	23.5009252387775
476	rs466923	T	C	T	C	-0.114802241688634	0.0406	NA	0.520883482672727	FALSE	FALSE	FALSE	ulcerative colitis	6	111662977	0.0193	0.03527	5371	412561	ulcerative colitis || id:ebi-a-GCST90018933	TRUE	reported	417932	6	111662977	0.0239801598685044	genus.Butyrivibrio.id.1993	TRUE	1.68969061090113e-06	inferred	DFJQCv	textfile	18340	2	1	TRUE	-0.0353306059806925	22.9190487643595
477	rs467042	C	T	C	T	-0.114703836118152	0.0417	NA	0.520505024732256	FALSE	FALSE	FALSE	ulcerative colitis	6	111690401	0.0193	0.03047	5371	412561	ulcerative colitis || id:ebi-a-GCST90018933	TRUE	reported	417932	6	111690401	0.0239751308470139	genus.Butyrivibrio.id.1993	TRUE	1.71597873289873e-06	inferred	DFJQCv	textfile	18340	2	1	TRUE	-0.0353077546058753	22.8893738751235
478	rs486484	A	G	A	G	-0.108348689461232	-0.0139	NA	0.442188033806472	FALSE	FALSE	FALSE	ulcerative colitis	20	811507	0.0193	0.4725	5371	412561	ulcerative colitis || id:ebi-a-GCST90018933	TRUE	reported	417932	20	811507	0.0240007927250064	genus.Butyrivibrio.id.1993	TRUE	6.35023808681833e-06	inferred	DFJQCv	textfile	18340	2	1	TRUE	-0.0333181518550592	20.3796233232331
479	rs4928024	A	G	A	G	-0.174709994188576	0.0184	NA	0.194830181452273	FALSE	FALSE	FALSE	ulcerative colitis	3	54288503	0.0278	0.5083	5371	412561	ulcerative colitis || id:ebi-a-GCST90018933	TRUE	reported	417932	3	54288503	0.0389332570692502	genus.Butyrivibrio.id.1993	TRUE	7.20898455395154e-06	inferred	DFJQCv	textfile	18340	2	1	TRUE	-0.0331194189652147	20.1369654001777
480	rs56827	C	T	C	T	-0.106745603383944	0.0461	NA	0.515307119108791	FALSE	FALSE	FALSE	ulcerative colitis	6	111623203	0.0193	0.01695	5371	412561	ulcerative colitis || id:ebi-a-GCST90018933	TRUE	reported	417932	6	111623203	0.0240161253884073	genus.Butyrivibrio.id.1993	TRUE	8.79953227341212e-06	inferred	DFJQCv	textfile	18340	2	1	TRUE	-0.0328047898608486	19.7557766758321
481	rs61269242	T	C	T	C	-0.11279475010497	0.0361	NA	0.515919692920293	FALSE	FALSE	FALSE	ulcerative colitis	6	111803059	0.0193	0.0615	5371	412561	ulcerative colitis || id:ebi-a-GCST90018933	TRUE	reported	417932	6	111803059	0.0240283176033115	genus.Butyrivibrio.id.1993	TRUE	2.67596423639461e-06	inferred	DFJQCv	textfile	18340	2	1	TRUE	-0.0346440581956237	22.0359128082251
482	rs6696235	T	C	T	C	0.186692351040926	-0.0058	NA	0.0724636217536782	FALSE	FALSE	FALSE	ulcerative colitis	1	235627029	0.0338	0.864	5371	412561	ulcerative colitis || id:ebi-a-GCST90018933	TRUE	reported	417932	1	235627029	0.0393381823150924	genus.Butyrivibrio.id.1993	TRUE	2.07652404314944e-06	inferred	DFJQCv	textfile	18340	2	1	TRUE	0.0350243200840947	22.5229084848089
483	rs6913769	G	A	G	A	-0.117691700011655	0.0367	NA	0.522314322995644	FALSE	FALSE	FALSE	ulcerative colitis	6	111792897	0.0193	0.05699	5371	412561	ulcerative colitis || id:ebi-a-GCST90018933	TRUE	reported	417932	6	111792897	0.0239746998965847	genus.Butyrivibrio.id.1993	TRUE	9.15439596667198e-07	inferred	DFJQCv	textfile	18340	2	1	TRUE	-0.0362269276062858	24.0982393192999
484	rs71640701	A	G	A	G	0.186881862906064	-0.0053	NA	0.0727158921295663	FALSE	FALSE	FALSE	ulcerative colitis	1	235608749	0.0337	0.8749	5371	412561	ulcerative colitis || id:ebi-a-GCST90018933	TRUE	reported	417932	1	235608749	0.0391670847430059	genus.Butyrivibrio.id.1993	TRUE	1.82948999730058e-06	inferred	DFJQCv	textfile	18340	2	1	TRUE	0.0352127956175242	22.7662664298444
485	rs7211005	C	T	C	T	0.122962864225194	0.0161	NA	0.28365707620978	FALSE	FALSE	FALSE	ulcerative colitis	17	20592748	0.0222	0.4695	5371	412561	ulcerative colitis || id:ebi-a-GCST90018933	TRUE	reported	417932	17	20592748	0.0268831270071366	genus.Butyrivibrio.id.1993	TRUE	4.78547329222154e-06	inferred	DFJQCv	textfile	18340	2	1	TRUE	0.0337575257086898	20.9212858797869
486	rs72723662	C	T	C	T	0.224078206021812	-0.0417	NA	0.110047272100463	FALSE	FALSE	FALSE	ulcerative colitis	14	76065563	0.0325	0.1995	5371	412561	ulcerative colitis || id:ebi-a-GCST90018933	TRUE	reported	417932	14	76065563	0.0449336418716378	genus.Butyrivibrio.id.1993	TRUE	6.13654998966626e-07	inferred	DFJQCv	textfile	18340	2	1	TRUE	0.0368008400881158	24.868866932408
487	rs7412979	C	G	C	G	0.186778577224362	-0.0107	NA	0.0742611140674764	FALSE	TRUE	TRUE	ulcerative colitis	1	235580646	0.0333	0.7475	5371	412561	ulcerative colitis || id:ebi-a-GCST90018933	TRUE	reported	417932	1	235580646	0.0389112045239754	genus.Butyrivibrio.id.1993	TRUE	1.58568019287763e-06	inferred	DFJQCv	textfile	18340	2	1	FALSE	0.0354245005301689	23.0411831419937
488	rs74622183	A	G	A	G	-0.201027446914555	-0.0054	NA	0.0805432184112926	FALSE	FALSE	FALSE	ulcerative colitis	14	34150977	0.0348	0.876	5371	412561	ulcerative colitis || id:ebi-a-GCST90018933	TRUE	reported	417932	14	34150977	0.0428204478425957	genus.Butyrivibrio.id.1993	TRUE	2.67050421332712e-06	inferred	DFJQCv	textfile	18340	2	1	TRUE	-0.0346471361294019	22.0398332273203
489	rs77356209	T	C	T	C	0.216874487487862	0.032	NA	0.102853480013974	FALSE	FALSE	FALSE	ulcerative colitis	18	10267733	0.0395	0.4174	5371	412561	ulcerative colitis || id:ebi-a-GCST90018933	TRUE	reported	417932	18	10267733	0.0483299404237184	genus.Butyrivibrio.id.1993	TRUE	7.21066446344377e-06	inferred	DFJQCv	textfile	18340	2	1	TRUE	0.0331190528709041	20.1365197351898
490	rs7752361	A	G	A	G	-0.119230279045399	0.0351	NA	0.51628151797419	FALSE	FALSE	FALSE	ulcerative colitis	6	111780705	0.0193	0.06824	5371	412561	ulcerative colitis || id:ebi-a-GCST90018933	TRUE	reported	417932	6	111780705	0.0239974879417035	genus.Butyrivibrio.id.1993	TRUE	6.7490775959278e-07	inferred	DFJQCv	textfile	18340	2	1	TRUE	-0.0366650836761538	24.6854788729928
491	rs7763512	G	A	G	A	0.119845683503454	-0.0102	NA	0.387043945118221	FALSE	FALSE	FALSE	ulcerative colitis	6	21960091	0.0196	0.6008	5371	412561	ulcerative colitis || id:ebi-a-GCST90018933	TRUE	reported	417932	6	21960091	0.0253367108545472	genus.Butyrivibrio.id.1993	TRUE	2.24387130489033e-06	inferred	DFJQCv	textfile	18340	2	1	TRUE	0.0349085169918637	22.3740354967293
492	rs8074123	T	G	T	G	0.115976894076961	0.0027	NA	0.295436449145093	FALSE	FALSE	FALSE	ulcerative colitis	17	20653255	0.0213	0.8974	5371	412561	ulcerative colitis || id:ebi-a-GCST90018933	TRUE	reported	417932	17	20653255	0.0257654674021268	genus.Butyrivibrio.id.1993	TRUE	6.75539553055922e-06	inferred	DFJQCv	textfile	18340	2	1	TRUE	0.0332213804983139	20.2612808888978
493	rs9349693	A	G	A	G	0.117972728384693	-0.0034	NA	0.367070875072884	FALSE	FALSE	FALSE	ulcerative colitis	6	53939724	0.0209	0.8711	5371	412561	ulcerative colitis || id:ebi-a-GCST90018933	TRUE	reported	417932	6	53939724	0.0259860629057099	genus.Butyrivibrio.id.1993	TRUE	5.62952822668369e-06	inferred	DFJQCv	textfile	18340	2	1	TRUE	0.0335058961217892	20.6102033272172
494	rs9370258	T	G	T	G	0.119317707303107	-0.005	NA	0.378619015467851	FALSE	FALSE	FALSE	ulcerative colitis	6	53910988	0.0207	0.8076	5371	412561	ulcerative colitis || id:ebi-a-GCST90018933	TRUE	reported	417932	6	53910988	0.0267487249828425	genus.Butyrivibrio.id.1993	TRUE	8.16970869759176e-06	inferred	DFJQCv	textfile	18340	2	1	TRUE	0.0329223131183232	19.897734350517
495	rs9901771	T	C	T	C	0.12301079104882	0.0077	NA	0.281631325233516	FALSE	FALSE	FALSE	ulcerative colitis	17	20668303	0.0214	0.7183	5371	412561	ulcerative colitis || id:ebi-a-GCST90018933	TRUE	reported	417932	17	20668303	0.0259098051366935	genus.Butyrivibrio.id.1993	TRUE	2.05789647278104e-06	inferred	DFJQCv	textfile	18340	2	1	TRUE	0.0350377602817907	22.5402188893862
496	rs10082444	C	T	C	T	-0.113716368484916	-0.0067	NA	0.169191748172239	FALSE	FALSE	FALSE	ulcerative colitis	10	11907982	0.0252	0.7915	5371	412561	ulcerative colitis || id:ebi-a-GCST90018933	TRUE	reported	417932	10	11907982	0.0255182086237493	genus.unknowngenus.id.959	TRUE	8.33927904482248e-06	inferred	IpZyFT	textfile	18340	2	1	TRUE	-0.0328898422036485	19.8584613908624
497	rs10892421	C	T	C	T	-0.103857922253005	0.0121	NA	0.458779142011893	FALSE	FALSE	FALSE	ulcerative colitis	11	119498403	0.0197	0.5388	5371	412561	ulcerative colitis || id:ebi-a-GCST90018933	TRUE	reported	417932	11	119498403	0.0213953338357222	genus.unknowngenus.id.959	TRUE	1.20853955136801e-06	inferred	IpZyFT	textfile	18340	2	1	TRUE	-0.035823311744164	23.5635719839449
498	rs115909738	A	C	A	C	-0.134626719865703	-0.0089	NA	0.158795915244376	FALSE	FALSE	FALSE	ulcerative colitis	15	61402485	0.0266	0.7382	5371	412561	ulcerative colitis || id:ebi-a-GCST90018933	TRUE	reported	417932	15	61402485	0.0297760622912181	genus.unknowngenus.id.959	TRUE	6.14589694716334e-06	inferred	IpZyFT	textfile	18340	2	1	TRUE	-0.0333692224194388	20.4422172907163
499	rs11691923	G	A	G	A	-0.0923453392095107	-0.0067	NA	0.398523941480667	FALSE	FALSE	FALSE	ulcerative colitis	2	157246935	0.0194	0.7301	5371	412561	ulcerative colitis || id:ebi-a-GCST90018933	TRUE	reported	417932	2	157246935	0.0206883095782516	genus.unknowngenus.id.959	TRUE	8.05757594025707e-06	inferred	IpZyFT	textfile	18340	2	1	TRUE	-0.0329441410674316	19.9241567202975
500	rs13165831	A	G	A	G	-0.12065324209846	-0.0044	NA	0.157356882149396	FALSE	FALSE	FALSE	ulcerative colitis	5	79470160	0.0301	0.8849	5371	412561	ulcerative colitis || id:ebi-a-GCST90018933	TRUE	reported	417932	5	79470160	0.0243305608402431	genus.unknowngenus.id.959	TRUE	7.08870879237172e-07	inferred	IpZyFT	textfile	18340	2	1	TRUE	-0.036594843787226	24.5908620229776
501	rs1969793	G	A	G	A	0.102670554098778	0.0048	NA	0.302782787348398	FALSE	FALSE	FALSE	ulcerative colitis	13	103561362	0.0205	0.8146	5371	412561	ulcerative colitis || id:ebi-a-GCST90018933	TRUE	reported	417932	13	103561362	0.021893863121808	genus.unknowngenus.id.959	TRUE	2.73917267439727e-06	inferred	IpZyFT	textfile	18340	2	1	TRUE	0.0346088584052449	21.9911030944244
502	rs216336	A	G	A	G	-0.0955272507499904	-0.0163	NA	0.330939664600021	FALSE	FALSE	FALSE	ulcerative colitis	12	6148230	0.0199	0.4131	5371	412561	ulcerative colitis || id:ebi-a-GCST90018933	TRUE	reported	417932	12	6148230	0.0214258726494651	genus.unknowngenus.id.959	TRUE	8.25352412156789e-06	inferred	IpZyFT	textfile	18340	2	1	TRUE	-0.0329061836746125	19.8782212271776
503	rs2199860	C	G	C	G	0.121445151257584	-0.0456	NA	0.305193350989605	FALSE	TRUE	TRUE	ulcerative colitis	4	58800779	0.0211	0.03068	5371	412561	ulcerative colitis || id:ebi-a-GCST90018933	TRUE	reported	417932	4	58800779	0.0222908759167875	genus.unknowngenus.id.959	TRUE	5.08821108791187e-08	inferred	IpZyFT	textfile	18340	2	1	FALSE	0.0401999820717333	29.6828837717187
504	rs2317372	C	T	C	T	-0.0946411397911173	-0.0178	NA	0.431798140649679	FALSE	FALSE	FALSE	ulcerative colitis	8	57438932	0.0195	0.3627	5371	412561	ulcerative colitis || id:ebi-a-GCST90018933	TRUE	reported	417932	8	57438932	0.0210788429107259	genus.unknowngenus.id.959	TRUE	7.1268632799368e-06	inferred	IpZyFT	textfile	18340	2	1	TRUE	-0.0331374154495753	20.1588795243053
505	rs2776176	A	G	A	G	0.117708819802128	0.0205	NA	0.302249478420495	FALSE	FALSE	FALSE	ulcerative colitis	21	29934267	0.0275	0.4576	5371	412561	ulcerative colitis || id:ebi-a-GCST90018933	TRUE	reported	417932	21	29934267	0.0281706846664226	genus.unknowngenus.id.959	TRUE	2.93547277350865e-05	inferred	IpZyFT	textfile	18340	2	1	TRUE	0.0308410373061228	17.4591544134812
506	rs2831909	T	C	T	C	0.132487809232744	-0.0217	NA	0.228589696934084	FALSE	FALSE	FALSE	ulcerative colitis	21	29955973	0.0302	0.4718	5371	412561	ulcerative colitis || id:ebi-a-GCST90018933	TRUE	reported	417932	21	29955973	0.0306785321159266	genus.unknowngenus.id.959	TRUE	1.57033656475878e-05	inferred	IpZyFT	textfile	18340	2	1	TRUE	0.0318745914672982	18.6501653138235
507	rs474008	T	A	T	A	-0.102406211147477	0.0443	NA	0.272345008283326	FALSE	TRUE	TRUE	ulcerative colitis	3	8963324	0.029	0.1267	5371	412561	ulcerative colitis || id:ebi-a-GCST90018933	TRUE	reported	417932	3	8963324	0.0231024852923468	genus.unknowngenus.id.959	TRUE	9.30635888333746e-06	inferred	IpZyFT	textfile	18340	2	1	FALSE	-0.0327159147424859	19.6487619786297
508	rs4766410	C	T	C	T	0.0969305290181533	-0.0151	NA	0.391466730393122	FALSE	FALSE	FALSE	ulcerative colitis	12	1765779	0.022	0.4932	5371	412561	ulcerative colitis || id:ebi-a-GCST90018933	TRUE	reported	417932	12	1765779	0.0212236992397155	genus.unknowngenus.id.959	TRUE	4.94543439542837e-06	inferred	IpZyFT	textfile	18340	2	1	TRUE	0.0337067333490338	20.8583043789494
509	rs4942399	T	C	T	C	0.0974599282737429	0.0267	NA	0.394784429767841	FALSE	FALSE	FALSE	ulcerative colitis	13	45886230	0.0197	0.1738	5371	412561	ulcerative colitis || id:ebi-a-GCST90018933	TRUE	reported	417932	13	45886230	0.0215428887398431	genus.unknowngenus.id.959	TRUE	6.06830608041935e-06	inferred	IpZyFT	textfile	18340	2	1	TRUE	0.0333890411859473	20.4665338382545
510	rs56210598	C	G	C	G	-0.111519964149467	0.002	NA	0.393841499850568	FALSE	TRUE	TRUE	ulcerative colitis	6	1605241	0.021	0.9224	5371	412561	ulcerative colitis || id:ebi-a-GCST90018933	TRUE	reported	417932	6	1605241	0.0225688646326486	genus.unknowngenus.id.959	TRUE	7.75957510709255e-07	inferred	IpZyFT	textfile	18340	2	1	FALSE	-0.0364651488694961	24.4166354441529
511	rs66473610	T	G	T	G	0.1814045713199	-0.0561	NA	0.071202097492109	FALSE	FALSE	FALSE	ulcerative colitis	7	22843553	0.0343	0.1022	5371	412561	ulcerative colitis || id:ebi-a-GCST90018933	TRUE	reported	417932	7	22843553	0.0401060743292381	genus.unknowngenus.id.959	TRUE	6.09347815738061e-06	inferred	IpZyFT	textfile	18340	2	1	TRUE	0.0333825851293543	20.4586110156608
512	rs6835787	C	T	C	T	0.122971946075348	-0.0479	NA	0.170115676924466	FALSE	FALSE	FALSE	ulcerative colitis	4	58783506	0.0246	0.05192	5371	412561	ulcerative colitis || id:ebi-a-GCST90018933	TRUE	reported	417932	4	58783506	0.0270802239188469	genus.unknowngenus.id.959	TRUE	5.59816643222626e-06	inferred	IpZyFT	textfile	18340	2	1	TRUE	0.0335145789734312	20.6208987453802
513	rs75285799	T	C	T	C	0.1322132737544	0.0056	NA	0.261233867840206	FALSE	FALSE	FALSE	ulcerative colitis	1	159508009	0.0258	0.829	5371	412561	ulcerative colitis || id:ebi-a-GCST90018933	TRUE	reported	417932	1	159508009	0.0275811996894493	genus.unknowngenus.id.959	TRUE	1.63813709374184e-06	inferred	IpZyFT	textfile	18340	2	1	TRUE	0.0353764291788965	22.9786130992241
514	rs7983326	C	T	C	T	0.0965585450635398	0.0152	NA	0.385323567564475	FALSE	FALSE	FALSE	ulcerative colitis	13	45760195	0.0199	0.4443	5371	412561	ulcerative colitis || id:ebi-a-GCST90018933	TRUE	reported	417932	13	45760195	0.0218008890858433	genus.unknowngenus.id.959	TRUE	9.46225699480278e-06	inferred	IpZyFT	textfile	18340	2	1	TRUE	0.0326895058168638	19.617019132124
515	rs9534068	A	G	A	G	0.0987380359704777	0.0092	NA	0.36872979189503	FALSE	FALSE	FALSE	ulcerative colitis	13	45802607	0.0205	0.6549	5371	412561	ulcerative colitis || id:ebi-a-GCST90018933	TRUE	reported	417932	13	45802607	0.0211319328002802	genus.unknowngenus.id.959	TRUE	2.97618617957425e-06	inferred	IpZyFT	textfile	18340	2	1	TRUE	0.0344834662003048	21.8318493907266
516	rs10084203	A	G	A	G	0.0549698622016388	0.0056	NA	0.24306199350913	FALSE	FALSE	FALSE	ulcerative colitis	2	191304149	0.024	0.8164	5371	412561	ulcerative colitis || id:ebi-a-GCST90018933	TRUE	reported	417932	2	191304149	0.0123562616822796	genus.Butyricicoccus.id.2055	TRUE	8.63733302033123e-06	inferred	C0QYnV	textfile	18340	2	1	TRUE	0.032834267832649	19.7913355486206
517	rs10174174	C	T	C	T	0.0545298044180925	0.0062	NA	0.243100402626938	FALSE	FALSE	FALSE	ulcerative colitis	2	191317676	0.024	0.7952	5371	412561	ulcerative colitis || id:ebi-a-GCST90018933	TRUE	reported	417932	2	191317676	0.0123387417218024	genus.Butyricicoccus.id.2055	TRUE	9.89764473728386e-06	inferred	C0QYnV	textfile	18340	2	1	TRUE	0.0326178950069658	19.5310743343637
518	rs12034718	A	G	A	G	0.070119899815845	-0.0112	NA	0.13246066012742	FALSE	FALSE	FALSE	ulcerative colitis	1	67379595	0.0257	0.6625	5371	412561	ulcerative colitis || id:ebi-a-GCST90018933	TRUE	reported	417932	1	67379595	0.0158213496770027	genus.Butyricicoccus.id.2055	TRUE	9.33718317426278e-06	inferred	C0QYnV	textfile	18340	2	1	TRUE	0.0327106598023142	19.6424436246447
519	rs12585793	T	C	T	C	-0.262206198956676	-0.0187	NA	0.0460086506906786	FALSE	FALSE	FALSE	ulcerative colitis	13	27018240	0.05	0.7083	5371	412561	ulcerative colitis || id:ebi-a-GCST90018933	TRUE	reported	417932	13	27018240	0.0564728773227041	genus.Butyricicoccus.id.2055	TRUE	3.43308941395102e-06	inferred	C0QYnV	textfile	18340	2	1	TRUE	-0.0342666721695474	21.5578813863134
520	rs2017189	G	T	G	T	-0.0506955994637128	0.0159	NA	0.585349195109364	FALSE	FALSE	FALSE	ulcerative colitis	4	7460153	0.0197	0.4195	5371	412561	ulcerative colitis || id:ebi-a-GCST90018933	TRUE	reported	417932	4	7460153	0.0110240223246253	genus.Butyricicoccus.id.2055	TRUE	4.25241339405271e-06	inferred	C0QYnV	textfile	18340	2	1	TRUE	-0.033939381414633	21.1475644696219
521	rs4962426	G	T	G	T	0.0614215744245796	-0.0658	NA	0.226052542480139	FALSE	FALSE	FALSE	ulcerative colitis	10	126908208	0.0236	0.005385	5371	412561	ulcerative colitis || id:ebi-a-GCST90018933	TRUE	reported	417932	10	126908208	0.0135979124047622	genus.Butyricicoccus.id.2055	TRUE	6.27261713964532e-06	inferred	C0QYnV	textfile	18340	2	1	TRUE	0.0333373637617891	20.4031588456374
522	rs56221232	T	C	T	C	0.0828027321888187	0.0163	NA	0.105954557783919	FALSE	FALSE	FALSE	ulcerative colitis	2	153453410	0.0308	0.5963	5371	412561	ulcerative colitis || id:ebi-a-GCST90018933	TRUE	reported	417932	2	153453410	0.016740065611563	genus.Butyricicoccus.id.2055	TRUE	7.56061497420143e-07	inferred	C0QYnV	textfile	18340	2	1	TRUE	0.0365024488401819	24.4666789155773
523	rs62478070	T	G	T	G	0.224039317520069	0.0359	NA	0.0436259084764255	FALSE	FALSE	FALSE	ulcerative colitis	7	157688150	0.0502	0.4742	5371	412561	ulcerative colitis || id:ebi-a-GCST90018933	TRUE	reported	417932	7	157688150	0.0494959320035045	genus.Butyricicoccus.id.2055	TRUE	5.99916329236528e-06	inferred	C0QYnV	textfile	18340	2	1	TRUE	0.0334069074667319	20.488467221743
524	rs7320057	G	A	G	A	0.0797091130205984	0.0587	NA	0.100046032179059	FALSE	FALSE	FALSE	ulcerative colitis	13	100155586	0.0321	0.06737	5371	412561	ulcerative colitis || id:ebi-a-GCST90018933	TRUE	reported	417932	13	100155586	0.0180721849581754	genus.Butyricicoccus.id.2055	TRUE	1.03086324057126e-05	inferred	C0QYnV	textfile	18340	2	1	TRUE	0.0325530059085037	19.4533601663161
525	rs7322368	T	C	T	C	0.0815733139993021	0.0397	NA	0.096115701165561	FALSE	FALSE	FALSE	ulcerative colitis	13	100213990	0.033	0.228	5371	412561	ulcerative colitis || id:ebi-a-GCST90018933	TRUE	reported	417932	13	100213990	0.0183166506764406	genus.Butyricicoccus.id.2055	TRUE	8.44793395260183e-06	inferred	C0QYnV	textfile	18340	2	1	TRUE	0.0328693660205001	19.8337158436919
526	rs75238760	T	A	T	A	0.061942289495631	-0.0039	NA	0.16469381059427	FALSE	TRUE	TRUE	ulcerative colitis	18	22899113	0.0259	0.8811	5371	412561	ulcerative colitis || id:ebi-a-GCST90018933	TRUE	reported	417932	18	22899113	0.0139941844312385	genus.Butyricicoccus.id.2055	TRUE	9.58685458580659e-06	inferred	C0QYnV	textfile	18340	2	1	FALSE	0.0326686962867744	19.5920247490856
527	rs10090365	A	G	A	G	-0.0834413479530733	-0.0102	NA	0.539786550948965	FALSE	FALSE	FALSE	ulcerative colitis	8	138638199	0.0193	0.5979	5371	412561	ulcerative colitis || id:ebi-a-GCST90018933	TRUE	reported	417932	8	138638199	0.0180988821805702	genus.CandidatusSoleaferrea.id.11350	TRUE	4.02080671050643e-06	inferred	ZGKcIU	textfile	18340	2	1	TRUE	-0.0340253054448679	21.2549024835722
528	rs10108780	A	G	A	G	-0.0928340395901556	0.0294	NA	0.315986004339372	FALSE	FALSE	FALSE	ulcerative colitis	8	123882833	0.0269	0.2745	5371	412561	ulcerative colitis || id:ebi-a-GCST90018933	TRUE	reported	417932	8	123882833	0.01998065961638	genus.CandidatusSoleaferrea.id.11350	TRUE	3.3811351629227e-06	inferred	ZGKcIU	textfile	18340	2	1	TRUE	-0.0342898805444353	21.5871274124213
529	rs10809135	T	C	T	C	0.0834857903433733	-0.0053	NA	0.454245468787269	FALSE	FALSE	FALSE	ulcerative colitis	9	10611282	0.0194	0.7857	5371	412561	ulcerative colitis || id:ebi-a-GCST90018933	TRUE	reported	417932	9	10611282	0.0182426302783199	genus.CandidatusSoleaferrea.id.11350	TRUE	4.73018767921615e-06	inferred	ZGKcIU	textfile	18340	2	1	TRUE	0.0337754592807937	20.9435459037335
530	rs11153159	G	C	G	C	-0.128050002659143	-0.0766	NA	0.104039454212551	FALSE	TRUE	TRUE	ulcerative colitis	6	109376647	0.0293	0.008971	5371	412561	ulcerative colitis || id:ebi-a-GCST90018933	TRUE	reported	417932	6	109376647	0.0285446105875536	genus.CandidatusSoleaferrea.id.11350	TRUE	7.25861047872701e-06	inferred	ZGKcIU	textfile	18340	2	1	FALSE	-0.0331086384675618	20.1238438314754
531	rs12500231	A	T	A	T	0.0813853301154383	-0.004	NA	0.509131210249372	FALSE	TRUE	TRUE	ulcerative colitis	4	52935445	0.0194	0.8386	5371	412561	ulcerative colitis || id:ebi-a-GCST90018933	TRUE	reported	417932	4	52935445	0.0182695520543318	genus.CandidatusSoleaferrea.id.11350	TRUE	8.40115136725264e-06	inferred	ZGKcIU	textfile	18340	2	1	FALSE	0.032878151235986	19.844330915157
532	rs2193878	T	A	T	A	0.228255106962276	0.0292	NA	0.0789107949149518	FALSE	TRUE	TRUE	ulcerative colitis	3	190349049	0.0456	0.5215	5371	412561	ulcerative colitis || id:ebi-a-GCST90018933	TRUE	reported	417932	3	190349049	0.0509241346505462	genus.CandidatusSoleaferrea.id.11350	TRUE	7.38573953571309e-06	inferred	ZGKcIU	textfile	18340	2	1	FALSE	0.0330813398224574	20.0906362560498
533	rs36160691	G	A	G	A	0.103880432220985	0.0901	NA	0.343	FALSE	FALSE	FALSE	ulcerative colitis	7	351270	0.0339	0.007865	5371	412561	ulcerative colitis || id:ebi-a-GCST90018933	TRUE	reported	417932	7	351270	0.0236960395475727	genus.CandidatusSoleaferrea.id.11350	TRUE	1.1658766174408e-05	inferred	ZGKcIU	textfile	18340	2	1	TRUE	0.0323559790240686	19.2183440495029
534	rs386526	C	G	C	G	0.0818458561096492	-0.0149	NA	0.590775727203823	FALSE	TRUE	TRUE	ulcerative colitis	10	82879688	0.0284	0.599	5371	412561	ulcerative colitis || id:ebi-a-GCST90018933	TRUE	reported	417932	10	82879688	0.0180086171726012	genus.CandidatusSoleaferrea.id.11350	TRUE	5.4983195861313e-06	inferred	ZGKcIU	textfile	18340	2	1	FALSE	0.0335425360633879	20.6553548187355
535	rs4678258	T	C	T	C	0.0986136157619694	0.0308	NA	0.194133232448196	FALSE	FALSE	FALSE	ulcerative colitis	3	137945192	0.0231	0.1814	5371	412561	ulcerative colitis || id:ebi-a-GCST90018933	TRUE	reported	417932	3	137945192	0.0215646267746116	genus.CandidatusSoleaferrea.id.11350	TRUE	4.80941584167757e-06	inferred	ZGKcIU	textfile	18340	2	1	TRUE	0.0337498207059078	20.91172570215
536	rs61825792	T	C	T	C	0.112199365781676	0.0387	NA	0.164755053990165	FALSE	FALSE	FALSE	ulcerative colitis	1	224687852	0.0252	0.1245	5371	412561	ulcerative colitis || id:ebi-a-GCST90018933	TRUE	reported	417932	1	224687852	0.0231856333705555	genus.CandidatusSoleaferrea.id.11350	TRUE	1.30378403188211e-06	inferred	ZGKcIU	textfile	18340	2	1	TRUE	0.035712342128104	23.4176265421642
537	rs62203853	A	C	A	C	0.100166767600215	-0.009	NA	0.209012059115343	FALSE	FALSE	FALSE	ulcerative colitis	20	41279686	0.0242	0.7101	5371	412561	ulcerative colitis || id:ebi-a-GCST90018933	TRUE	reported	417932	20	41279686	0.0223389354006121	genus.CandidatusSoleaferrea.id.11350	TRUE	7.32723281553905e-06	inferred	ZGKcIU	textfile	18340	2	1	TRUE	0.0330938468093587	20.1058470288924
538	rs6489992	A	G	A	G	-0.0840437493388396	-0.0117	NA	0.306515276568471	FALSE	FALSE	FALSE	ulcerative colitis	12	115352769	0.0201	0.5588	5371	412561	ulcerative colitis || id:ebi-a-GCST90018933	TRUE	reported	417932	12	115352769	0.018703073246532	genus.CandidatusSoleaferrea.id.11350	TRUE	7.00358087212179e-06	inferred	ZGKcIU	textfile	18340	2	1	TRUE	-0.0331648079890428	20.1922580736638
539	rs6494306	A	G	A	G	-0.0969303604221496	-0.0129	NA	0.277025383576024	FALSE	FALSE	FALSE	ulcerative colitis	15	62394540	0.0218	0.5543	5371	412561	ulcerative colitis || id:ebi-a-GCST90018933	TRUE	reported	417932	15	62394540	0.0214220864295107	genus.CandidatusSoleaferrea.id.11350	TRUE	6.0456598790549e-06	inferred	ZGKcIU	textfile	18340	2	1	TRUE	-0.0333948713476498	20.4736898898649
540	rs6568555	G	A	G	A	-0.122648207995913	-0.0761	NA	0.108673441927237	FALSE	FALSE	FALSE	ulcerative colitis	6	109331777	0.0286	0.007835	5371	412561	ulcerative colitis || id:ebi-a-GCST90018933	TRUE	reported	417932	6	109331777	0.027879416201349	genus.CandidatusSoleaferrea.id.11350	TRUE	1.08631265454169e-05	inferred	ZGKcIU	textfile	18340	2	1	TRUE	-0.0324692680605545	19.3533015528533
541	rs6881988	G	C	G	C	-0.0819131136806658	-0.021	NA	0.341436371009154	FALSE	TRUE	TRUE	ulcerative colitis	5	172758774	0.0198	0.2897	5371	412561	ulcerative colitis || id:ebi-a-GCST90018933	TRUE	reported	417932	5	172758774	0.0181850363851429	genus.CandidatusSoleaferrea.id.11350	TRUE	6.65532212914669e-06	inferred	ZGKcIU	textfile	18340	2	1	FALSE	-0.033244755959214	20.28983524806
542	rs712066	T	C	T	C	0.107045673427487	0.0378	NA	0.169011097126027	FALSE	FALSE	FALSE	ulcerative colitis	1	224699166	0.0251	0.1325	5371	412561	ulcerative colitis || id:ebi-a-GCST90018933	TRUE	reported	417932	1	224699166	0.0228062226709303	genus.CandidatusSoleaferrea.id.11350	TRUE	2.68301318994788e-06	inferred	ZGKcIU	textfile	18340	2	1	TRUE	0.0346400934469675	22.0308633529594
543	rs7400877	T	C	T	C	-0.0951084870444481	0.0073	NA	0.264280633966368	FALSE	FALSE	FALSE	ulcerative colitis	14	76403542	0.0228	0.7497	5371	412561	ulcerative colitis || id:ebi-a-GCST90018933	TRUE	reported	417932	14	76403542	0.0212799068458365	genus.CandidatusSoleaferrea.id.11350	TRUE	7.84380905516111e-06	inferred	ZGKcIU	textfile	18340	2	1	TRUE	-0.0329865698237058	19.975566346988
544	rs7766248	T	C	T	C	-0.123380618865585	-0.0759	NA	0.108782786477444	FALSE	FALSE	FALSE	ulcerative colitis	6	109347262	0.0286	0.007983	5371	412561	ulcerative colitis || id:ebi-a-GCST90018933	TRUE	reported	417932	6	109347262	0.0278709396479217	genus.CandidatusSoleaferrea.id.11350	TRUE	9.5616796212075e-06	inferred	ZGKcIU	textfile	18340	2	1	TRUE	-0.0326728799484072	19.5970484726911
545	rs830149	C	G	C	G	0.184646616431892	-0.003	NA	0.055106590070597	FALSE	TRUE	TRUE	ulcerative colitis	19	47991441	0.0422	0.9434	5371	412561	ulcerative colitis || id:ebi-a-GCST90018933	TRUE	reported	417932	19	47991441	0.0397237479208195	genus.CandidatusSoleaferrea.id.11350	TRUE	3.34734229894901e-06	inferred	ZGKcIU	textfile	18340	2	1	FALSE	0.0343051603302662	21.6063930902975
546	rs9973954	A	G	A	G	0.0892075136621146	-0.0261	NA	0.489645568140913	FALSE	FALSE	FALSE	ulcerative colitis	2	19885907	0.0212	0.2185	5371	412561	ulcerative colitis || id:ebi-a-GCST90018933	TRUE	reported	417932	2	19885907	0.0195401488834511	genus.CandidatusSoleaferrea.id.11350	TRUE	4.98674434249181e-06	inferred	ZGKcIU	textfile	18340	2	1	TRUE	0.0336938718844782	20.8423715381714
547	rs10091895	T	C	T	C	-0.0649918056613921	-2e-04	NA	0.262365886804153	FALSE	FALSE	FALSE	ulcerative colitis	8	3391361	0.0234	0.9934	5371	412561	ulcerative colitis || id:ebi-a-GCST90018933	TRUE	reported	417932	8	3391361	0.0145500986680985	genus.Romboutsia.id.11347	TRUE	7.94129568428343e-06	inferred	zSS2UK	textfile	18340	2	1	TRUE	-0.032967085185909	19.9519491553769
548	rs10261799	A	C	A	C	0.0545325166267895	-0.0098	NA	0.470291837327945	FALSE	FALSE	FALSE	ulcerative colitis	7	78146955	0.0194	0.6125	5371	412561	ulcerative colitis || id:ebi-a-GCST90018933	TRUE	reported	417932	7	78146955	0.0120642350093508	genus.Romboutsia.id.11347	TRUE	6.17870060604497e-06	inferred	zSS2UK	textfile	18340	2	1	TRUE	0.0333609154031775	20.4320293472382
549	rs10279978	A	G	A	G	-0.0622202267737377	0.0221	NA	0.366028026729358	FALSE	FALSE	FALSE	ulcerative colitis	7	5319387	0.0207	0.2864	5371	412561	ulcerative colitis || id:ebi-a-GCST90018933	TRUE	reported	417932	7	5319387	0.0127675345338432	genus.Romboutsia.id.11347	TRUE	1.09740631169432e-06	inferred	zSS2UK	textfile	18340	2	1	TRUE	-0.035963961393378	23.7492061253623
550	rs11221428	T	C	T	C	-0.0726779361524653	-0.0289	NA	0.148984991125326	FALSE	FALSE	FALSE	ulcerative colitis	11	99665050	0.0248	0.2438	5371	412561	ulcerative colitis || id:ebi-a-GCST90018933	TRUE	reported	417932	11	99665050	0.0158263309846674	genus.Romboutsia.id.11347	TRUE	4.38563333776552e-06	inferred	zSS2UK	textfile	18340	2	1	TRUE	-0.0338919677790299	21.0884511469021
551	rs114398731	G	C	G	C	-0.131038569677375	0.0751	NA	0.0570059543005838	FALSE	TRUE	TRUE	ulcerative colitis	5	57229635	0.0437	0.08594	5371	412561	ulcerative colitis || id:ebi-a-GCST90018933	TRUE	reported	417932	5	57229635	0.0293815457519671	genus.Romboutsia.id.11347	TRUE	8.20003277584566e-06	inferred	zSS2UK	textfile	18340	2	1	FALSE	-0.0329164593696245	19.8906514758663
552	rs12048003	A	C	A	C	-0.086245577661861	-7e-04	NA	0.147987664066375	FALSE	FALSE	FALSE	ulcerative colitis	1	171914327	0.0348	0.9835	5371	412561	ulcerative colitis || id:ebi-a-GCST90018933	TRUE	reported	417932	1	171914327	0.0199298245689633	genus.Romboutsia.id.11347	TRUE	1.50836699540669e-05	inferred	zSS2UK	textfile	18340	2	1	TRUE	-0.0319400605927259	18.7269356877053
553	rs16843578	C	T	C	T	-0.0875275942979925	0.0017	NA	0.1489609082358	FALSE	FALSE	FALSE	ulcerative colitis	1	171903885	0.0346	0.9606	5371	412561	ulcerative colitis || id:ebi-a-GCST90018933	TRUE	reported	417932	1	171903885	0.0196778618202971	genus.Romboutsia.id.11347	TRUE	8.66639991491249e-06	inferred	zSS2UK	textfile	18340	2	1	TRUE	-0.0328289465475778	19.7849141829459
554	rs28603357	T	C	T	C	-0.21491099570626	0.0702	NA	0.0380403762193786	FALSE	FALSE	FALSE	ulcerative colitis	7	106406824	0.0536	0.1904	5371	412561	ulcerative colitis || id:ebi-a-GCST90018933	TRUE	reported	417932	7	106406824	0.0474739284895645	genus.Romboutsia.id.11347	TRUE	5.98476796905646e-06	inferred	zSS2UK	textfile	18340	2	1	TRUE	-0.0334106519436005	20.4930655899418
555	rs34302036	A	G	A	G	0.0550261275071168	-0.0062	NA	0.469079534953562	FALSE	FALSE	FALSE	ulcerative colitis	7	78136725	0.0194	0.7477	5371	412561	ulcerative colitis || id:ebi-a-GCST90018933	TRUE	reported	417932	7	78136725	0.0120834751062309	genus.Romboutsia.id.11347	TRUE	5.26771833434153e-06	inferred	zSS2UK	textfile	18340	2	1	TRUE	0.0336090079663135	20.7373948514572
556	rs61841503	G	A	G	A	0.0928879777394645	-0.0031	NA	0.114445958427113	FALSE	FALSE	FALSE	ulcerative colitis	10	17019559	0.0274	0.9098	5371	412561	ulcerative colitis || id:ebi-a-GCST90018933	TRUE	reported	417932	10	17019559	0.0171454057827108	genus.Romboutsia.id.11347	TRUE	6.03841318464588e-08	inferred	zSS2UK	textfile	18340	2	1	TRUE	0.0399750003952504	29.3510390203621
557	rs61844362	C	T	C	T	0.0837751284329323	-0.0156	NA	0.140289673537615	FALSE	FALSE	FALSE	ulcerative colitis	10	16999566	0.0253	0.5387	5371	412561	ulcerative colitis || id:ebi-a-GCST90018933	TRUE	reported	417932	10	16999566	0.0157894828340478	genus.Romboutsia.id.11347	TRUE	1.12207547902415e-07	inferred	zSS2UK	textfile	18340	2	1	TRUE	0.0391505728599417	28.1510367509359
558	rs62504452	A	G	A	G	-0.0710047707440383	0.0171	NA	0.168303540244647	FALSE	FALSE	FALSE	ulcerative colitis	7	145760298	0.0261	0.5141	5371	412561	ulcerative colitis || id:ebi-a-GCST90018933	TRUE	reported	417932	7	145760298	0.0156654255448146	genus.Romboutsia.id.11347	TRUE	5.82680160956418e-06	inferred	zSS2UK	textfile	18340	2	1	TRUE	-0.0334523176642096	20.5442677002568
559	rs7075681	C	G	C	G	0.078931967480034	-0.0139	NA	0.140348527654315	FALSE	TRUE	TRUE	ulcerative colitis	10	16983075	0.0253	0.5837	5371	412561	ulcerative colitis || id:ebi-a-GCST90018933	TRUE	reported	417932	10	16983075	0.0158003454297088	genus.Romboutsia.id.11347	TRUE	5.86577023165213e-07	inferred	zSS2UK	textfile	18340	2	1	FALSE	0.0368650690220548	24.955868769185
560	rs7109293	A	G	A	G	0.0919111641650567	-0.0345	NA	0.136178618343804	FALSE	FALSE	FALSE	ulcerative colitis	11	133834657	0.0322	0.2841	5371	412561	ulcerative colitis || id:ebi-a-GCST90018933	TRUE	reported	417932	11	133834657	0.0205738341423994	genus.Romboutsia.id.11347	TRUE	7.91828806437707e-06	inferred	zSS2UK	textfile	18340	2	1	TRUE	0.0329716630197903	19.9574966558466
561	rs75200530	T	G	T	G	-0.190644379077176	-0.0132	NA	0.0450763398802245	FALSE	FALSE	FALSE	ulcerative colitis	8	5088054	0.0479	0.7826	5371	412561	ulcerative colitis || id:ebi-a-GCST90018933	TRUE	reported	417932	8	5088054	0.0421064929391016	genus.Romboutsia.id.11347	TRUE	5.96371215764598e-06	inferred	zSS2UK	textfile	18340	2	1	TRUE	-0.0334161444818151	20.4998115844021
562	rs75987356	G	A	G	A	-0.129578364387313	0.1622	NA	0.0703451657136573	FALSE	FALSE	FALSE	ulcerative colitis	2	16066705	0.0394	3.874e-05	5371	412561	ulcerative colitis || id:ebi-a-GCST90018933	TRUE	reported	417932	2	16066705	0.0280454440938148	genus.Romboutsia.id.11347	TRUE	3.83185631101666e-06	inferred	zSS2UK	textfile	18340	2	1	TRUE	-0.0340989931139809	21.3471717739104
563	rs77702691	A	G	A	G	-0.0944059832547141	0.0383	NA	0.0718784337792256	FALSE	FALSE	FALSE	ulcerative colitis	13	88725540	0.0336	0.2538	5371	412561	ulcerative colitis || id:ebi-a-GCST90018933	TRUE	reported	417932	13	88725540	0.0208544434836235	genus.Romboutsia.id.11347	TRUE	5.98552049022081e-06	inferred	zSS2UK	textfile	18340	2	1	TRUE	-0.033410455986228	20.4928249335697
564	rs7930091	G	A	G	A	-0.0706997696919878	-0.023	NA	0.156129198646191	FALSE	FALSE	FALSE	ulcerative colitis	11	99745781	0.0248	0.3537	5371	412561	ulcerative colitis || id:ebi-a-GCST90018933	TRUE	reported	417932	11	99745781	0.0157009639499438	genus.Romboutsia.id.11347	TRUE	6.70344569087659e-06	inferred	zSS2UK	textfile	18340	2	1	TRUE	-0.0332334734492531	20.2760505480512
565	rs9389266	T	G	T	G	0.0722814962604619	0.0485	NA	0.189230947255198	FALSE	FALSE	FALSE	ulcerative colitis	6	135411737	0.0257	0.0587	5371	412561	ulcerative colitis || id:ebi-a-GCST90018933	TRUE	reported	417932	6	135411737	0.0162353407942144	genus.Romboutsia.id.11347	TRUE	8.50312394720911e-06	inferred	zSS2UK	textfile	18340	2	1	TRUE	0.0328590615707598	19.8212687302189
566	rs9567264	C	T	C	T	0.0580018069728992	-0.018	NA	0.40518829756311	FALSE	FALSE	FALSE	ulcerative colitis	13	32720756	0.0206	0.3828	5371	412561	ulcerative colitis || id:ebi-a-GCST90018933	TRUE	reported	417932	13	32720756	0.0127494699406798	genus.Romboutsia.id.11347	TRUE	5.38117579005715e-06	inferred	zSS2UK	textfile	18340	2	1	TRUE	0.0335759625746916	20.6965896318177
567	rs10093275	C	T	C	T	0.0534594849535929	7e-04	NA	0.300456695634046	FALSE	FALSE	FALSE	ulcerative colitis	8	69732887	0.0208	0.9749	5371	412561	ulcerative colitis || id:ebi-a-GCST90018933	TRUE	reported	417932	8	69732887	0.0116769609740817	family.Ruminococcaceae.id.2050	TRUE	4.6898990845316e-06	inferred	IEC3zK	textfile	18340	2	1	TRUE	0.0337886550057132	20.9599326652565
568	rs10166469	T	C	T	C	-0.0533360342664296	-0.0152	NA	0.244772770183415	FALSE	FALSE	FALSE	ulcerative colitis	2	29829167	0.0221	0.4914	5371	412561	ulcerative colitis || id:ebi-a-GCST90018933	TRUE	reported	417932	2	29829167	0.0120209132786695	family.Ruminococcaceae.id.2050	TRUE	9.12480072484677e-06	inferred	IEC3zK	textfile	18340	2	1	TRUE	-0.0327472084008227	19.6864094743245
569	rs1158100	A	G	A	G	-0.0490538978219157	0.0347	NA	0.321062548955272	FALSE	FALSE	FALSE	ulcerative colitis	8	4555684	0.0257	0.1773	5371	412561	ulcerative colitis || id:ebi-a-GCST90018933	TRUE	reported	417932	8	4555684	0.0109864761639963	family.Ruminococcaceae.id.2050	TRUE	8.00932043691504e-06	inferred	IEC3zK	textfile	18340	2	1	TRUE	-0.0329536240534682	19.9356411978441
570	rs117677831	G	A	G	A	0.0984657337937902	-0.046	NA	0.0909427928588639	FALSE	FALSE	FALSE	ulcerative colitis	12	47215359	0.0351	0.1894	5371	412561	ulcerative colitis || id:ebi-a-GCST90018933	TRUE	reported	417932	12	47215359	0.018889733204845	family.Ruminococcaceae.id.2050	TRUE	1.86153107579557e-07	inferred	IEC3zK	textfile	18340	2	1	TRUE	0.0384646513112148	27.1718116404335
571	rs138850552	T	C	T	C	0.102461472125362	-0.014	NA	0.0704496153666887	FALSE	FALSE	FALSE	ulcerative colitis	12	47282931	0.0398	0.7249	5371	412561	ulcerative colitis || id:ebi-a-GCST90018933	TRUE	reported	417932	12	47282931	0.0230653876138544	family.Ruminococcaceae.id.2050	TRUE	8.90364255471979e-06	inferred	IEC3zK	textfile	18340	2	1	TRUE	0.0327861412793868	19.7332977127592
572	rs1612733	T	C	T	C	0.108708366889282	0.0239	NA	0.0566986618702182	FALSE	FALSE	FALSE	ulcerative colitis	1	107661606	0.0437	0.5841	5371	412561	ulcerative colitis || id:ebi-a-GCST90018933	TRUE	reported	417932	1	107661606	0.0238005986085142	family.Ruminococcaceae.id.2050	TRUE	4.93661460100122e-06	inferred	IEC3zK	textfile	18340	2	1	TRUE	0.0337094926317904	20.8617233867839
573	rs17376049	T	C	T	C	0.0848533609968184	0.0486	NA	0.088158193997165	FALSE	FALSE	FALSE	ulcerative colitis	1	61425267	0.0311	0.1179	5371	412561	ulcerative colitis || id:ebi-a-GCST90018933	TRUE	reported	417932	1	61425267	0.0172113786775621	family.Ruminococcaceae.id.2050	TRUE	8.21987073471867e-07	inferred	IEC3zK	textfile	18340	2	1	TRUE	0.0363822692456912	24.3056241884075
574	rs2113833	T	C	T	C	0.169146232531439	0.019	NA	0.061930546015172	FALSE	FALSE	FALSE	ulcerative colitis	2	218216801	0.0474	0.689	5371	412561	ulcerative colitis || id:ebi-a-GCST90018933	TRUE	reported	417932	2	218216801	0.0355009354657934	family.Ruminococcaceae.id.2050	TRUE	1.89268958520853e-06	inferred	IEC3zK	textfile	18340	2	1	TRUE	0.0351623508295029	22.7010039300264
575	rs2426816	T	A	T	A	-0.0480151859179449	-0.0029	NA	0.527499792212159	FALSE	TRUE	TRUE	ulcerative colitis	20	58278102	0.0192	0.8798	5371	412561	ulcerative colitis || id:ebi-a-GCST90018933	TRUE	reported	417932	20	58278102	0.0106011214274488	family.Ruminococcaceae.id.2050	TRUE	5.9191928965439e-06	inferred	IEC3zK	textfile	18340	2	1	FALSE	-0.033427818961367	20.5141540055708
576	rs3009418	C	A	C	A	0.0927606817097305	-0.0191	NA	0.06663822136137	FALSE	FALSE	FALSE	ulcerative colitis	1	147744468	0.0407	0.6386	5371	412561	ulcerative colitis || id:ebi-a-GCST90018933	TRUE	reported	417932	1	147744468	0.0210123148891037	family.Ruminococcaceae.id.2050	TRUE	1.01203243112053e-05	inferred	IEC3zK	textfile	18340	2	1	TRUE	0.0325824245229772	19.4885739939435
577	rs499272	G	C	G	C	0.0706431255460515	-0.009	NA	0.123765926838064	FALSE	TRUE	TRUE	ulcerative colitis	11	116485496	0.0301	0.7652	5371	412561	ulcerative colitis || id:ebi-a-GCST90018933	TRUE	reported	417932	11	116485496	0.0160459972824223	family.Ruminococcaceae.id.2050	TRUE	1.06991450346131e-05	inferred	IEC3zK	textfile	18340	2	1	FALSE	0.0324935988758106	19.3823478446203
578	rs55793120	T	C	T	C	0.138220105340871	-0.0404	NA	0.0599663078420182	FALSE	FALSE	FALSE	ulcerative colitis	12	47384118	0.0426	0.3438	5371	412561	ulcerative colitis || id:ebi-a-GCST90018933	TRUE	reported	417932	12	47384118	0.0266152098510359	family.Ruminococcaceae.id.2050	TRUE	2.0662656439289e-07	inferred	IEC3zK	textfile	18340	2	1	TRUE	0.0383218275300526	26.9701057726493
579	rs56199908	T	C	T	C	-0.199326846331088	0.0351	NA	0.0566240078794152	FALSE	FALSE	FALSE	ulcerative colitis	9	2801371	0.0425	0.4081	5371	412561	ulcerative colitis || id:ebi-a-GCST90018933	TRUE	reported	417932	9	2801371	0.0410444343615596	family.Ruminococcaceae.id.2050	TRUE	1.19558876916698e-06	inferred	IEC3zK	textfile	18340	2	1	TRUE	-0.0358390463691426	23.5843027492238
580	rs76724913	T	G	T	G	0.090105291596104	0.0197	NA	0.0744039094158858	FALSE	FALSE	FALSE	ulcerative colitis	1	24473669	0.0371	0.5943	5371	412561	ulcerative colitis || id:ebi-a-GCST90018933	TRUE	reported	417932	1	24473669	0.0203104370590461	family.Ruminococcaceae.id.2050	TRUE	9.14743647033948e-06	inferred	IEC3zK	textfile	18340	2	1	TRUE	0.0327432745741806	19.6816749404971
581	rs10093869	A	G	A	G	-0.0577794856576578	-0.0328	NA	0.329256317363206	FALSE	FALSE	FALSE	ulcerative colitis	8	1266824	0.0201	0.103	5371	412561	ulcerative colitis || id:ebi-a-GCST90018933	TRUE	reported	417932	8	1266824	0.0125389287342676	genus.Odoribacter.id.952	TRUE	4.06544754122988e-06	inferred	Slj49I	textfile	18340	2	1	TRUE	-0.0340083813523286	21.2337390060119
582	rs10423795	C	T	C	T	0.0550694828693403	-0.0111	NA	0.472344882166682	FALSE	FALSE	FALSE	ulcerative colitis	19	49523088	0.0197	0.5735	5371	412561	ulcerative colitis || id:ebi-a-GCST90018933	TRUE	reported	417932	19	49523088	0.0121164109805992	genus.Odoribacter.id.952	TRUE	5.49267530320943e-06	inferred	Slj49I	textfile	18340	2	1	TRUE	0.0335441309365249	20.6573213106946
583	rs11041014	A	G	A	G	0.0666121111657341	-0.0156	NA	0.168376734052361	FALSE	FALSE	FALSE	ulcerative colitis	11	6799493	0.0268	0.5598	5371	412561	ulcerative colitis || id:ebi-a-GCST90018933	TRUE	reported	417932	11	6799493	0.0150337542895789	genus.Odoribacter.id.952	TRUE	9.38681293091092e-06	inferred	Slj49I	textfile	18340	2	1	TRUE	0.0327022336164726	19.6323144047666
584	rs11836317	A	G	A	G	-0.125663517598283	-0.0343	NA	0.0565019151013948	FALSE	FALSE	FALSE	ulcerative colitis	12	67686932	0.0426	0.4203	5371	412561	ulcerative colitis || id:ebi-a-GCST90018933	TRUE	reported	417932	12	67686932	0.0268668953950622	genus.Odoribacter.id.952	TRUE	2.90730241422749e-06	inferred	Slj49I	textfile	18340	2	1	TRUE	-0.0345188919800505	21.8767828489407
585	rs16918425	A	T	A	T	0.0999780809919762	0.0244	NA	0.0903080937239713	FALSE	TRUE	TRUE	ulcerative colitis	11	6848360	0.0389	0.5302	5371	412561	ulcerative colitis || id:ebi-a-GCST90018933	TRUE	reported	417932	11	6848360	0.0223784513081325	genus.Odoribacter.id.952	TRUE	7.91001884099649e-06	inferred	Slj49I	textfile	18340	2	1	FALSE	0.0329733114565035	19.9594944502021
586	rs17103691	G	A	G	A	-0.126743758476013	-0.0346	NA	0.0564976973217146	FALSE	FALSE	FALSE	ulcerative colitis	12	67713322	0.0426	0.4158	5371	412561	ulcerative colitis || id:ebi-a-GCST90018933	TRUE	reported	417932	12	67713322	0.0268968452452083	genus.Odoribacter.id.952	TRUE	2.45036820601988e-06	inferred	Slj49I	textfile	18340	2	1	TRUE	-0.0347765483084007	22.204984522832
587	rs17781675	A	G	A	G	-0.122996322064539	-0.0337	NA	0.0564426034543007	FALSE	FALSE	FALSE	ulcerative colitis	12	67699536	0.0426	0.4287	5371	412561	ulcerative colitis || id:ebi-a-GCST90018933	TRUE	reported	417932	12	67699536	0.0275592229141266	genus.Odoribacter.id.952	TRUE	8.08267594196505e-06	inferred	Slj49I	textfile	18340	2	1	TRUE	-0.0329392299505198	19.9182103613878
588	rs28417404	A	G	A	G	-0.0726896448078858	0.0426	NA	0.139805979325747	FALSE	FALSE	FALSE	ulcerative colitis	14	70944224	0.0291	0.1434	5371	412561	ulcerative colitis || id:ebi-a-GCST90018933	TRUE	reported	417932	14	70944224	0.0161371954249087	genus.Odoribacter.id.952	TRUE	6.65362311600041e-06	inferred	Slj49I	textfile	18340	2	1	TRUE	-0.0332451557153004	20.2903237466653
589	rs4793970	A	G	A	G	-0.0576329377885691	-0.0142	NA	0.24588912158932	FALSE	FALSE	FALSE	ulcerative colitis	17	46763962	0.0211	0.5027	5371	412561	ulcerative colitis || id:ebi-a-GCST90018933	TRUE	reported	417932	17	46763962	0.0129154118983048	genus.Odoribacter.id.952	TRUE	8.10700831792727e-06	inferred	Slj49I	textfile	18340	2	1	TRUE	-0.0329344829236837	19.9124635282641
590	rs503751	C	G	C	G	0.0618294334508755	-0.008	NA	0.531435488473673	FALSE	TRUE	TRUE	ulcerative colitis	15	58063881	0.0193	0.6766	5371	412561	ulcerative colitis || id:ebi-a-GCST90018933	TRUE	reported	417932	15	58063881	0.0118886586413102	genus.Odoribacter.id.952	TRUE	1.98531577114453e-07	inferred	Slj49I	textfile	18340	2	1	FALSE	0.038376590094979	27.0473561296355
591	rs6856150	G	A	G	A	0.0881921839287045	-0.0011	NA	0.138427190773164	FALSE	FALSE	FALSE	ulcerative colitis	4	11907559	0.0306	0.9711	5371	412561	ulcerative colitis || id:ebi-a-GCST90018933	TRUE	reported	417932	4	11907559	0.0194146230053083	genus.Odoribacter.id.952	TRUE	5.55738938478865e-06	inferred	Slj49I	textfile	18340	2	1	TRUE	0.0335259384236895	20.6348953644143
592	rs74553962	T	G	T	G	0.121448819246148	0.059	NA	0.0703258615126719	FALSE	FALSE	FALSE	ulcerative colitis	8	69677480	0.0393	0.1333	5371	412561	ulcerative colitis || id:ebi-a-GCST90018933	TRUE	reported	417932	8	69677480	0.0264105630161814	genus.Odoribacter.id.952	TRUE	4.25555683835652e-06	inferred	Slj49I	textfile	18340	2	1	TRUE	0.0339382463503781	21.1461483493939
593	rs77155862	T	G	T	G	-0.129279123862471	-0.0337	NA	0.0564702934828673	FALSE	FALSE	FALSE	ulcerative colitis	12	67674661	0.0426	0.4288	5371	412561	ulcerative colitis || id:ebi-a-GCST90018933	TRUE	reported	417932	12	67674661	0.0273483836599207	genus.Odoribacter.id.952	TRUE	2.27725363978071e-06	inferred	Slj49I	textfile	18340	2	1	TRUE	-0.0348864123381993	22.3456747281497
594	rs77779484	G	A	G	A	-0.133489404792857	-0.0333	NA	0.0565690258636662	FALSE	FALSE	FALSE	ulcerative colitis	12	67655943	0.0427	0.4354	5371	412561	ulcerative colitis || id:ebi-a-GCST90018933	TRUE	reported	417932	12	67655943	0.0268526072863682	genus.Odoribacter.id.952	TRUE	6.65432994715942e-07	inferred	Slj49I	textfile	18340	2	1	TRUE	-0.0366852865895656	24.7127270455003
595	rs80245222	T	G	T	G	-0.120166569233464	-0.0348	NA	0.0565051335628663	FALSE	FALSE	FALSE	ulcerative colitis	12	67724222	0.0426	0.4138	5371	412561	ulcerative colitis || id:ebi-a-GCST90018933	TRUE	reported	417932	12	67724222	0.0268987485116624	genus.Odoribacter.id.952	TRUE	7.91883804817299e-06	inferred	Slj49I	textfile	18340	2	1	TRUE	-0.0329715534410812	19.9573638573816
596	rs10098492	T	C	T	C	0.132323148416366	0.0233	NA	0.0904278776242878	FALSE	FALSE	FALSE	ulcerative colitis	8	113109756	0.0358	0.515	5371	412561	ulcerative colitis || id:ebi-a-GCST90018933	TRUE	reported	417932	8	113109756	0.0293688423409055	genus.Enterorhabdus.id.820	TRUE	6.61974178472767e-06	inferred	VsivK9	textfile	18340	2	1	TRUE	0.0332531480141754	20.3000915074113
597	rs10857113	C	T	C	T	-0.0944871178739033	0.0155	NA	0.491943103085324	FALSE	FALSE	FALSE	ulcerative colitis	4	127347544	0.0192	0.4209	5371	412561	ulcerative colitis || id:ebi-a-GCST90018933	TRUE	reported	417932	4	127347544	0.0162712062633221	genus.Enterorhabdus.id.820	TRUE	6.35969302373893e-09	inferred	VsivK9	textfile	18340	2	1	TRUE	-0.0428428078381985	33.7214082456541
598	rs11098863	T	A	T	A	-0.0966008311136557	0.016	NA	0.491392864955064	FALSE	TRUE	TRUE	ulcerative colitis	4	127336602	0.0192	0.4048	5371	412561	ulcerative colitis || id:ebi-a-GCST90018933	TRUE	reported	417932	4	127336602	0.0162677009585777	genus.Enterorhabdus.id.820	TRUE	2.88171692308224e-09	inferred	VsivK9	textfile	18340	2	1	FALSE	-0.0438088190589809	35.2621968135998
599	rs114731706	T	G	T	G	0.182308046162604	-0.007	NA	0.0495751616198012	FALSE	FALSE	FALSE	ulcerative colitis	2	19611953	0.0476	0.8836	5371	412561	ulcerative colitis || id:ebi-a-GCST90018933	TRUE	reported	417932	2	19611953	0.0382297829422645	genus.Enterorhabdus.id.820	TRUE	1.8537809476422e-06	inferred	VsivK9	textfile	18340	2	1	TRUE	0.0351932117995633	22.7409188723539
600	rs1355109	C	T	C	T	-0.0945679368898379	0.0134	NA	0.484110853788281	FALSE	FALSE	FALSE	ulcerative colitis	4	127325506	0.0193	0.4868	5371	412561	ulcerative colitis || id:ebi-a-GCST90018933	TRUE	reported	417932	4	127325506	0.0162944682083448	genus.Enterorhabdus.id.820	TRUE	6.48736673613371e-09	inferred	VsivK9	textfile	18340	2	1	TRUE	-0.0428182836392662	33.6827426011334
601	rs2051957	C	T	C	T	0.0843290622114626	-0.0018	NA	0.375442711780335	FALSE	FALSE	FALSE	ulcerative colitis	7	89709883	0.0226	0.9364	5371	412561	ulcerative colitis || id:ebi-a-GCST90018933	TRUE	reported	417932	7	89709883	0.0189864047168004	genus.Enterorhabdus.id.820	TRUE	8.93132675765265e-06	inferred	VsivK9	textfile	18340	2	1	TRUE	0.0327812174583416	19.727364690838
602	rs3017103	A	G	A	G	0.0980897010721781	0.0349	NA	0.234478710661092	FALSE	FALSE	FALSE	ulcerative colitis	11	62174193	0.0244	0.1526	5371	412561	ulcerative colitis || id:ebi-a-GCST90018933	TRUE	reported	417932	11	62174193	0.0208994560005481	genus.Enterorhabdus.id.820	TRUE	2.68689151980441e-06	inferred	VsivK9	textfile	18340	2	1	TRUE	0.0346379163051472	22.0280908188193
603	rs73331712	T	C	T	C	0.261989511949039	-0.0634	NA	0.0654028984676294	FALSE	FALSE	FALSE	ulcerative colitis	12	69515102	0.0447	0.1566	5371	412561	ulcerative colitis || id:ebi-a-GCST90018933	TRUE	reported	417932	12	69515102	0.0551230192058587	genus.Enterorhabdus.id.820	TRUE	2.00603897021263e-06	inferred	VsivK9	textfile	18340	2	1	TRUE	0.035075801329968	22.5892503245775
604	rs77655283	G	A	G	A	0.132987640708045	-0.0074	NA	0.0728164296918812	FALSE	FALSE	FALSE	ulcerative colitis	2	236439879	0.0371	0.8415	5371	412561	ulcerative colitis || id:ebi-a-GCST90018933	TRUE	reported	417932	2	236439879	0.029830550883876	genus.Enterorhabdus.id.820	TRUE	8.26885275760324e-06	inferred	VsivK9	textfile	18340	2	1	TRUE	0.0329032507732237	19.8746740854874
605	rs7923280	A	T	A	T	0.0860019069308143	0.0082	NA	0.314261598510113	FALSE	TRUE	TRUE	ulcerative colitis	10	20280612	0.0206	0.6909	5371	412561	ulcerative colitis || id:ebi-a-GCST90018933	TRUE	reported	417932	10	20280612	0.0169148343566981	genus.Enterorhabdus.id.820	TRUE	3.68775862311961e-07	inferred	VsivK9	textfile	18340	2	1	FALSE	0.0375196215667967	25.851197381477
606	rs9470637	A	T	A	T	-0.0755512950299379	-0.0045	NA	0.531484389876602	FALSE	TRUE	TRUE	ulcerative colitis	6	37567189	0.0196	0.8189	5371	412561	ulcerative colitis || id:ebi-a-GCST90018933	TRUE	reported	417932	6	37567189	0.0166262956142256	genus.Enterorhabdus.id.820	TRUE	5.51744782984932e-06	inferred	VsivK9	textfile	18340	2	1	FALSE	-0.0335371427337229	20.6487054938395
607	rs10099153	G	C	G	C	0.0680709340004486	-0.0385	NA	0.409651234644281	FALSE	TRUE	TRUE	ulcerative colitis	8	59485759	0.0204	0.05837	5371	412561	ulcerative colitis || id:ebi-a-GCST90018933	TRUE	reported	417932	8	59485759	0.0143495184205943	phylum.Tenericutes.id.3919	TRUE	2.09768426957502e-06	inferred	0kujzG	textfile	18340	2	1	FALSE	0.0350091922768276	22.5034324943478
608	rs10108398	G	A	G	A	0.0769142148997625	-0.0356	NA	0.238175415660347	FALSE	FALSE	FALSE	ulcerative colitis	8	59440824	0.0218	0.1016	5371	412561	ulcerative colitis || id:ebi-a-GCST90018933	TRUE	reported	417932	8	59440824	0.0153952747324077	phylum.Tenericutes.id.3919	TRUE	5.85430435491848e-07	inferred	0kujzG	textfile	18340	2	1	TRUE	0.0368678513785588	24.9596410803846
609	rs10111506	T	A	T	A	0.0690891950646987	-0.0453	NA	0.41896375779796	FALSE	TRUE	TRUE	ulcerative colitis	8	59454408	0.0202	0.02484	5371	412561	ulcerative colitis || id:ebi-a-GCST90018933	TRUE	reported	417932	8	59454408	0.0142385121223165	phylum.Tenericutes.id.3919	TRUE	1.22052412578475e-06	inferred	0kujzG	textfile	18340	2	1	FALSE	0.0358088948470169	23.5445853912689
610	rs10858094	T	C	T	C	-0.0659892989374521	-0.0505	NA	0.204682753671813	FALSE	FALSE	FALSE	ulcerative colitis	1	109950858	0.0218	0.02038	5371	412561	ulcerative colitis || id:ebi-a-GCST90018933	TRUE	reported	417932	1	109950858	0.0149041596546168	phylum.Tenericutes.id.3919	TRUE	9.52980183181232e-06	inferred	0kujzG	textfile	18340	2	1	TRUE	-0.0326781926299752	19.6034288498838
611	rs11890098	A	G	A	G	0.074438030540635	-0.0202	NA	0.253473743974688	FALSE	FALSE	FALSE	ulcerative colitis	2	157532549	0.022	0.3587	5371	412561	ulcerative colitis || id:ebi-a-GCST90018933	TRUE	reported	417932	2	157532549	0.0153388579198131	phylum.Tenericutes.id.3919	TRUE	1.21665571197957e-06	inferred	0kujzG	textfile	18340	2	1	TRUE	0.0358135334334219	23.5506934230933
612	rs12476593	G	C	G	C	0.0733315193243475	-0.0362	NA	0.20178401789935	FALSE	TRUE	TRUE	ulcerative colitis	2	157502466	0.0231	0.1175	5371	412561	ulcerative colitis || id:ebi-a-GCST90018933	TRUE	reported	417932	2	157502466	0.0159290102153283	phylum.Tenericutes.id.3919	TRUE	4.15158518361363e-06	inferred	0kujzG	textfile	18340	2	1	FALSE	0.0339762224989379	21.193553697196
613	rs12566890	T	G	T	G	-0.101147131791056	0.0097	NA	0.143532454087513	FALSE	FALSE	FALSE	ulcerative colitis	1	61850864	0.0315	0.7583	5371	412561	ulcerative colitis || id:ebi-a-GCST90018933	TRUE	reported	417932	1	61850864	0.0230978446219969	phylum.Tenericutes.id.3919	TRUE	1.19185583647237e-05	inferred	0kujzG	textfile	18340	2	1	TRUE	-0.0323205823616533	19.1762742909712
614	rs12711448	C	T	C	T	-0.0678962336083203	-0.0507	NA	0.204432799644776	FALSE	FALSE	FALSE	ulcerative colitis	1	109937931	0.0218	0.01996	5371	412561	ulcerative colitis || id:ebi-a-GCST90018933	TRUE	reported	417932	1	109937931	0.0149073491868745	phylum.Tenericutes.id.3919	TRUE	5.24984007452355e-06	inferred	0kujzG	textfile	18340	2	1	TRUE	-0.0336142772009088	20.7439051525104
615	rs17214486	C	A	C	A	0.0609899584807573	-0.0461	NA	0.376095351208436	FALSE	FALSE	FALSE	ulcerative colitis	14	97159674	0.0201	0.0218	5371	412561	ulcerative colitis || id:ebi-a-GCST90018933	TRUE	reported	417932	14	97159674	0.0135622625010862	phylum.Tenericutes.id.3919	TRUE	6.89079031851855e-06	inferred	0kujzG	textfile	18340	2	1	TRUE	0.033190276273771	20.2233167179895
616	rs2464826	A	C	A	C	0.0944239456748833	-0.0323	NA	0.115095168723377	FALSE	FALSE	FALSE	ulcerative colitis	7	79490250	0.0309	0.2969	5371	412561	ulcerative colitis || id:ebi-a-GCST90018933	TRUE	reported	417932	7	79490250	0.0211806159720141	phylum.Tenericutes.id.3919	TRUE	8.27140645425401e-06	inferred	0kujzG	textfile	18340	2	1	TRUE	0.0329027626671935	19.8740837857719
617	rs28537087	G	A	G	A	0.0820872695171535	0.0144	NA	0.160311038094233	FALSE	FALSE	FALSE	ulcerative colitis	15	95309676	0.0256	0.5743	5371	412561	ulcerative colitis || id:ebi-a-GCST90018933	TRUE	reported	417932	15	95309676	0.0188311675373549	phylum.Tenericutes.id.3919	TRUE	1.30588064411349e-05	inferred	0kujzG	textfile	18340	2	1	TRUE	0.0321734539143499	19.0019042489958
618	rs3739327	A	G	A	G	0.0658356881586605	-0.0405	NA	0.415199606696811	FALSE	FALSE	FALSE	ulcerative colitis	8	59496052	0.0202	0.04562	5371	412561	ulcerative colitis || id:ebi-a-GCST90018933	TRUE	reported	417932	8	59496052	0.0144204052641441	phylum.Tenericutes.id.3919	TRUE	4.98415924089818e-06	inferred	0kujzG	textfile	18340	2	1	TRUE	0.0336946737339828	20.843364694444
619	rs3768491	A	G	A	G	-0.0681051974734089	-0.0502	NA	0.204796469450455	FALSE	FALSE	FALSE	ulcerative colitis	1	109965986	0.0218	0.02103	5371	412561	ulcerative colitis || id:ebi-a-GCST90018933	TRUE	reported	417932	1	109965986	0.0149061101163454	phylum.Tenericutes.id.3919	TRUE	4.90185354026458e-06	inferred	0kujzG	textfile	18340	2	1	TRUE	-0.0337204138324623	20.875258528203
620	rs4885016	T	C	T	C	-0.0819605672017853	0.0039	NA	0.251695780212694	FALSE	FALSE	FALSE	ulcerative colitis	13	73170489	0.0266	0.8828	5371	412561	ulcerative colitis || id:ebi-a-GCST90018933	TRUE	reported	417932	13	73170489	0.0181627785653372	phylum.Tenericutes.id.3919	TRUE	6.40508191529851e-06	inferred	0kujzG	textfile	18340	2	1	TRUE	-0.0333047124696513	20.3631675215936
621	rs4970749	G	A	G	A	-0.0675793952028662	-0.0499	NA	0.204682700881049	FALSE	FALSE	FALSE	ulcerative colitis	1	109873573	0.0218	0.02182	5371	412561	ulcerative colitis || id:ebi-a-GCST90018933	TRUE	reported	417932	1	109873573	0.0149076138896132	phylum.Tenericutes.id.3919	TRUE	5.80930682204262e-06	inferred	0kujzG	textfile	18340	2	1	TRUE	-0.0334569984521131	20.5500238250857
622	rs6043847	T	C	T	C	-0.114937169898503	0.0454	NA	0.165055990424649	FALSE	FALSE	FALSE	ulcerative colitis	20	16259524	0.0371	0.2211	5371	412561	ulcerative colitis || id:ebi-a-GCST90018933	TRUE	reported	417932	20	16259524	0.0248606017200305	phylum.Tenericutes.id.3919	TRUE	3.77745168527624e-06	inferred	0kujzG	textfile	18340	2	1	TRUE	-0.0341208563111665	21.3745867314145
623	rs638542	G	A	G	A	-0.0680361443074179	-0.0508	NA	0.204907429500602	FALSE	FALSE	FALSE	ulcerative colitis	1	109845252	0.0218	0.01953	5371	412561	ulcerative colitis || id:ebi-a-GCST90018933	TRUE	reported	417932	1	109845252	0.0149555118473187	phylum.Tenericutes.id.3919	TRUE	5.38411806405999e-06	inferred	0kujzG	textfile	18340	2	1	TRUE	-0.0335751145158963	20.6955429597334
624	rs6664236	C	A	C	A	-0.0665521278578785	-0.0513	NA	0.208866959357487	FALSE	FALSE	FALSE	ulcerative colitis	1	109986672	0.0216	0.0176	5371	412561	ulcerative colitis || id:ebi-a-GCST90018933	TRUE	reported	417932	1	109986672	0.0148764562413115	phylum.Tenericutes.id.3919	TRUE	7.68938926035167e-06	inferred	0kujzG	textfile	18340	2	1	TRUE	-0.0330179125583117	20.0135860588296
625	rs67374027	A	T	A	T	0.0752392327569186	-0.0263	NA	0.243431485048593	FALSE	TRUE	TRUE	ulcerative colitis	2	157520186	0.0225	0.2416	5371	412561	ulcerative colitis || id:ebi-a-GCST90018933	TRUE	reported	417932	2	157520186	0.0154766415661636	phylum.Tenericutes.id.3919	TRUE	1.1651708555898e-06	inferred	0kujzG	textfile	18340	2	1	FALSE	0.0358766572611386	23.6338931255121
626	rs6867857	A	C	A	C	0.122004497793524	0.021	NA	0.0720610760085854	FALSE	FALSE	FALSE	ulcerative colitis	5	148784624	0.0397	0.597	5371	412561	ulcerative colitis || id:ebi-a-GCST90018933	TRUE	reported	417932	5	148784624	0.0268881721917301	phylum.Tenericutes.id.3919	TRUE	5.69308869418195e-06	inferred	0kujzG	textfile	18340	2	1	TRUE	0.033488439810369	20.5887093050443
627	rs72901605	T	C	T	C	-0.0841852374505514	-0.0281	NA	0.123377265341786	FALSE	FALSE	FALSE	ulcerative colitis	11	47103877	0.0273	0.3037	5371	412561	ulcerative colitis || id:ebi-a-GCST90018933	TRUE	reported	417932	11	47103877	0.0178119197664198	phylum.Tenericutes.id.3919	TRUE	2.28599692080953e-06	inferred	0kujzG	textfile	18340	2	1	TRUE	-0.0348806742458584	22.3383155776434
628	rs74603314	T	C	T	C	0.221639278654774	0.0722	NA	0.033501029209923	FALSE	FALSE	FALSE	ulcerative colitis	14	46519718	0.0484	0.1358	5371	412561	ulcerative colitis || id:ebi-a-GCST90018933	TRUE	reported	417932	14	46519718	0.0462917653779854	phylum.Tenericutes.id.3919	TRUE	1.68554898916383e-06	inferred	0kujzG	textfile	18340	2	1	TRUE	0.0353342372704887	22.9237661489507
629	rs78169027	A	G	A	G	-0.108282942959154	0.0103	NA	0.0700134558290214	FALSE	FALSE	FALSE	ulcerative colitis	11	108439087	0.0364	0.777	5371	412561	ulcerative colitis || id:ebi-a-GCST90018933	TRUE	reported	417932	11	108439087	0.0237289149029042	phylum.Tenericutes.id.3919	TRUE	5.03478354599274e-06	inferred	0kujzG	textfile	18340	2	1	TRUE	-0.0336790430092449	20.8240090414213
630	rs7825996	T	A	T	A	0.0683137816277974	-0.0393	NA	0.409560524448286	FALSE	TRUE	TRUE	ulcerative colitis	8	59468651	0.0204	0.05328	5371	412561	ulcerative colitis || id:ebi-a-GCST90018933	TRUE	reported	417932	8	59468651	0.0143453876583572	phylum.Tenericutes.id.3919	TRUE	1.91614444291895e-06	inferred	0kujzG	textfile	18340	2	1	FALSE	0.0351440403642495	22.6773381853696
631	rs10099153	G	C	G	C	0.0680709340004486	-0.0385	NA	0.409651234644281	FALSE	TRUE	TRUE	ulcerative colitis	8	59485759	0.0204	0.05837	5371	412561	ulcerative colitis || id:ebi-a-GCST90018933	TRUE	reported	417932	8	59485759	0.0143495184205943	class.Mollicutes.id.3920	TRUE	2.09768426957502e-06	inferred	JnOn9p	textfile	18340	2	1	FALSE	0.0350091922768276	22.5034324943478
632	rs10108398	G	A	G	A	0.0769142148997625	-0.0356	NA	0.238175415660347	FALSE	FALSE	FALSE	ulcerative colitis	8	59440824	0.0218	0.1016	5371	412561	ulcerative colitis || id:ebi-a-GCST90018933	TRUE	reported	417932	8	59440824	0.0153952747324077	class.Mollicutes.id.3920	TRUE	5.85430435491848e-07	inferred	JnOn9p	textfile	18340	2	1	TRUE	0.0368678513785588	24.9596410803846
633	rs10111506	T	A	T	A	0.0690891950646987	-0.0453	NA	0.41896375779796	FALSE	TRUE	TRUE	ulcerative colitis	8	59454408	0.0202	0.02484	5371	412561	ulcerative colitis || id:ebi-a-GCST90018933	TRUE	reported	417932	8	59454408	0.0142385121223165	class.Mollicutes.id.3920	TRUE	1.22052412578475e-06	inferred	JnOn9p	textfile	18340	2	1	FALSE	0.0358088948470169	23.5445853912689
634	rs10858094	T	C	T	C	-0.0659892989374521	-0.0505	NA	0.204682753671813	FALSE	FALSE	FALSE	ulcerative colitis	1	109950858	0.0218	0.02038	5371	412561	ulcerative colitis || id:ebi-a-GCST90018933	TRUE	reported	417932	1	109950858	0.0149041596546168	class.Mollicutes.id.3920	TRUE	9.52980183181232e-06	inferred	JnOn9p	textfile	18340	2	1	TRUE	-0.0326781926299752	19.6034288498838
635	rs11890098	A	G	A	G	0.074438030540635	-0.0202	NA	0.253473743974688	FALSE	FALSE	FALSE	ulcerative colitis	2	157532549	0.022	0.3587	5371	412561	ulcerative colitis || id:ebi-a-GCST90018933	TRUE	reported	417932	2	157532549	0.0153388579198131	class.Mollicutes.id.3920	TRUE	1.21665571197957e-06	inferred	JnOn9p	textfile	18340	2	1	TRUE	0.0358135334334219	23.5506934230933
636	rs12476593	G	C	G	C	0.0733315193243475	-0.0362	NA	0.20178401789935	FALSE	TRUE	TRUE	ulcerative colitis	2	157502466	0.0231	0.1175	5371	412561	ulcerative colitis || id:ebi-a-GCST90018933	TRUE	reported	417932	2	157502466	0.0159290102153283	class.Mollicutes.id.3920	TRUE	4.15158518361363e-06	inferred	JnOn9p	textfile	18340	2	1	FALSE	0.0339762224989379	21.193553697196
637	rs12566890	T	G	T	G	-0.101147131791056	0.0097	NA	0.143532454087513	FALSE	FALSE	FALSE	ulcerative colitis	1	61850864	0.0315	0.7583	5371	412561	ulcerative colitis || id:ebi-a-GCST90018933	TRUE	reported	417932	1	61850864	0.0230978446219969	class.Mollicutes.id.3920	TRUE	1.19185583647237e-05	inferred	JnOn9p	textfile	18340	2	1	TRUE	-0.0323205823616533	19.1762742909712
638	rs12711448	C	T	C	T	-0.0678962336083203	-0.0507	NA	0.204432799644776	FALSE	FALSE	FALSE	ulcerative colitis	1	109937931	0.0218	0.01996	5371	412561	ulcerative colitis || id:ebi-a-GCST90018933	TRUE	reported	417932	1	109937931	0.0149073491868745	class.Mollicutes.id.3920	TRUE	5.24984007452355e-06	inferred	JnOn9p	textfile	18340	2	1	TRUE	-0.0336142772009088	20.7439051525104
639	rs17214486	C	A	C	A	0.0609899584807573	-0.0461	NA	0.376095351208436	FALSE	FALSE	FALSE	ulcerative colitis	14	97159674	0.0201	0.0218	5371	412561	ulcerative colitis || id:ebi-a-GCST90018933	TRUE	reported	417932	14	97159674	0.0135622625010862	class.Mollicutes.id.3920	TRUE	6.89079031851855e-06	inferred	JnOn9p	textfile	18340	2	1	TRUE	0.033190276273771	20.2233167179895
640	rs2464826	A	C	A	C	0.0944239456748833	-0.0323	NA	0.115095168723377	FALSE	FALSE	FALSE	ulcerative colitis	7	79490250	0.0309	0.2969	5371	412561	ulcerative colitis || id:ebi-a-GCST90018933	TRUE	reported	417932	7	79490250	0.0211806159720141	class.Mollicutes.id.3920	TRUE	8.27140645425401e-06	inferred	JnOn9p	textfile	18340	2	1	TRUE	0.0329027626671935	19.8740837857719
641	rs28537087	G	A	G	A	0.0820872695171535	0.0144	NA	0.160311038094233	FALSE	FALSE	FALSE	ulcerative colitis	15	95309676	0.0256	0.5743	5371	412561	ulcerative colitis || id:ebi-a-GCST90018933	TRUE	reported	417932	15	95309676	0.0188311675373549	class.Mollicutes.id.3920	TRUE	1.30588064411349e-05	inferred	JnOn9p	textfile	18340	2	1	TRUE	0.0321734539143499	19.0019042489958
642	rs3739327	A	G	A	G	0.0658356881586605	-0.0405	NA	0.415199606696811	FALSE	FALSE	FALSE	ulcerative colitis	8	59496052	0.0202	0.04562	5371	412561	ulcerative colitis || id:ebi-a-GCST90018933	TRUE	reported	417932	8	59496052	0.0144204052641441	class.Mollicutes.id.3920	TRUE	4.98415924089818e-06	inferred	JnOn9p	textfile	18340	2	1	TRUE	0.0336946737339828	20.843364694444
643	rs3768491	A	G	A	G	-0.0681051974734089	-0.0502	NA	0.204796469450455	FALSE	FALSE	FALSE	ulcerative colitis	1	109965986	0.0218	0.02103	5371	412561	ulcerative colitis || id:ebi-a-GCST90018933	TRUE	reported	417932	1	109965986	0.0149061101163454	class.Mollicutes.id.3920	TRUE	4.90185354026458e-06	inferred	JnOn9p	textfile	18340	2	1	TRUE	-0.0337204138324623	20.875258528203
644	rs4885016	T	C	T	C	-0.0819605672017853	0.0039	NA	0.251695780212694	FALSE	FALSE	FALSE	ulcerative colitis	13	73170489	0.0266	0.8828	5371	412561	ulcerative colitis || id:ebi-a-GCST90018933	TRUE	reported	417932	13	73170489	0.0181627785653372	class.Mollicutes.id.3920	TRUE	6.40508191529851e-06	inferred	JnOn9p	textfile	18340	2	1	TRUE	-0.0333047124696513	20.3631675215936
645	rs4970749	G	A	G	A	-0.0675793952028662	-0.0499	NA	0.204682700881049	FALSE	FALSE	FALSE	ulcerative colitis	1	109873573	0.0218	0.02182	5371	412561	ulcerative colitis || id:ebi-a-GCST90018933	TRUE	reported	417932	1	109873573	0.0149076138896132	class.Mollicutes.id.3920	TRUE	5.80930682204262e-06	inferred	JnOn9p	textfile	18340	2	1	TRUE	-0.0334569984521131	20.5500238250857
646	rs6043847	T	C	T	C	-0.114937169898503	0.0454	NA	0.165055990424649	FALSE	FALSE	FALSE	ulcerative colitis	20	16259524	0.0371	0.2211	5371	412561	ulcerative colitis || id:ebi-a-GCST90018933	TRUE	reported	417932	20	16259524	0.0248606017200305	class.Mollicutes.id.3920	TRUE	3.77745168527624e-06	inferred	JnOn9p	textfile	18340	2	1	TRUE	-0.0341208563111665	21.3745867314145
647	rs638542	G	A	G	A	-0.0680361443074179	-0.0508	NA	0.204907429500602	FALSE	FALSE	FALSE	ulcerative colitis	1	109845252	0.0218	0.01953	5371	412561	ulcerative colitis || id:ebi-a-GCST90018933	TRUE	reported	417932	1	109845252	0.0149555118473187	class.Mollicutes.id.3920	TRUE	5.38411806405999e-06	inferred	JnOn9p	textfile	18340	2	1	TRUE	-0.0335751145158963	20.6955429597334
648	rs6664236	C	A	C	A	-0.0665521278578785	-0.0513	NA	0.208866959357487	FALSE	FALSE	FALSE	ulcerative colitis	1	109986672	0.0216	0.0176	5371	412561	ulcerative colitis || id:ebi-a-GCST90018933	TRUE	reported	417932	1	109986672	0.0148764562413115	class.Mollicutes.id.3920	TRUE	7.68938926035167e-06	inferred	JnOn9p	textfile	18340	2	1	TRUE	-0.0330179125583117	20.0135860588296
649	rs67374027	A	T	A	T	0.0752392327569186	-0.0263	NA	0.243431485048593	FALSE	TRUE	TRUE	ulcerative colitis	2	157520186	0.0225	0.2416	5371	412561	ulcerative colitis || id:ebi-a-GCST90018933	TRUE	reported	417932	2	157520186	0.0154766415661636	class.Mollicutes.id.3920	TRUE	1.1651708555898e-06	inferred	JnOn9p	textfile	18340	2	1	FALSE	0.0358766572611386	23.6338931255121
650	rs6867857	A	C	A	C	0.122004497793524	0.021	NA	0.0720610760085854	FALSE	FALSE	FALSE	ulcerative colitis	5	148784624	0.0397	0.597	5371	412561	ulcerative colitis || id:ebi-a-GCST90018933	TRUE	reported	417932	5	148784624	0.0268881721917301	class.Mollicutes.id.3920	TRUE	5.69308869418195e-06	inferred	JnOn9p	textfile	18340	2	1	TRUE	0.033488439810369	20.5887093050443
651	rs72901605	T	C	T	C	-0.0841852374505514	-0.0281	NA	0.123377265341786	FALSE	FALSE	FALSE	ulcerative colitis	11	47103877	0.0273	0.3037	5371	412561	ulcerative colitis || id:ebi-a-GCST90018933	TRUE	reported	417932	11	47103877	0.0178119197664198	class.Mollicutes.id.3920	TRUE	2.28599692080953e-06	inferred	JnOn9p	textfile	18340	2	1	TRUE	-0.0348806742458584	22.3383155776434
652	rs74603314	T	C	T	C	0.221639278654774	0.0722	NA	0.033501029209923	FALSE	FALSE	FALSE	ulcerative colitis	14	46519718	0.0484	0.1358	5371	412561	ulcerative colitis || id:ebi-a-GCST90018933	TRUE	reported	417932	14	46519718	0.0462917653779854	class.Mollicutes.id.3920	TRUE	1.68554898916383e-06	inferred	JnOn9p	textfile	18340	2	1	TRUE	0.0353342372704887	22.9237661489507
653	rs78169027	A	G	A	G	-0.108282942959154	0.0103	NA	0.0700134558290214	FALSE	FALSE	FALSE	ulcerative colitis	11	108439087	0.0364	0.777	5371	412561	ulcerative colitis || id:ebi-a-GCST90018933	TRUE	reported	417932	11	108439087	0.0237289149029042	class.Mollicutes.id.3920	TRUE	5.03478354599274e-06	inferred	JnOn9p	textfile	18340	2	1	TRUE	-0.0336790430092449	20.8240090414213
654	rs7825996	T	A	T	A	0.0683137816277974	-0.0393	NA	0.409560524448286	FALSE	TRUE	TRUE	ulcerative colitis	8	59468651	0.0204	0.05328	5371	412561	ulcerative colitis || id:ebi-a-GCST90018933	TRUE	reported	417932	8	59468651	0.0143453876583572	class.Mollicutes.id.3920	TRUE	1.91614444291895e-06	inferred	JnOn9p	textfile	18340	2	1	FALSE	0.0351440403642495	22.6773381853696
655	rs10105231	C	T	C	T	0.0551886505930227	-0.0093	NA	0.500736374837885	FALSE	FALSE	FALSE	ulcerative colitis	8	79777873	0.0199	0.6417	5371	412561	ulcerative colitis || id:ebi-a-GCST90018933	TRUE	reported	417932	8	79777873	0.0124059386712528	genus.Ruminiclostridium6.id.11356	TRUE	8.6445045397329e-06	inferred	YHbXt3	textfile	18340	2	1	TRUE	0.0328329533521945	19.7897492256101
656	rs10829821	T	C	T	C	-0.0976059538879276	-0.0474	NA	0.110638772874992	FALSE	FALSE	FALSE	ulcerative colitis	10	132651293	0.0401	0.2367	5371	412561	ulcerative colitis || id:ebi-a-GCST90018933	TRUE	reported	417932	10	132651293	0.0216072406511905	genus.Ruminiclostridium6.id.11356	TRUE	6.26390825316478e-06	inferred	YHbXt3	textfile	18340	2	1	TRUE	-0.0333395334654949	20.4058176948779
657	rs116969552	A	G	A	G	-0.1668225027872	0.0226	NA	0.0416100485307384	FALSE	FALSE	FALSE	ulcerative colitis	10	128214403	0.0507	0.6559	5371	412561	ulcerative colitis || id:ebi-a-GCST90018933	TRUE	reported	417932	10	128214403	0.0376680557143363	genus.Ruminiclostridium6.id.11356	TRUE	9.47796314701862e-06	inferred	YHbXt3	textfile	18340	2	1	TRUE	-0.032686868302774	19.6138503222274
658	rs11992182	A	C	A	C	0.062529930341326	-0.0123	NA	0.253021645941939	FALSE	FALSE	FALSE	ulcerative colitis	8	79766499	0.0222	0.5793	5371	412561	ulcerative colitis || id:ebi-a-GCST90018933	TRUE	reported	417932	8	79766499	0.0137875619071035	genus.Ruminiclostridium6.id.11356	TRUE	5.75374642120403e-06	inferred	YHbXt3	textfile	18340	2	1	TRUE	0.0334719537839968	20.5684203292315
659	rs12362316	A	G	A	G	0.074358835272643	0.0094	NA	0.204624809559042	FALSE	FALSE	FALSE	ulcerative colitis	11	40275998	0.0238	0.6928	5371	412561	ulcerative colitis || id:ebi-a-GCST90018933	TRUE	reported	417932	11	40275998	0.0154466062557239	genus.Ruminiclostridium6.id.11356	TRUE	1.4799286997695e-06	inferred	YHbXt3	textfile	18340	2	1	TRUE	0.0355262428688423	23.1738933856199
660	rs1377110	A	G	A	G	0.062916170471092	-0.0127	NA	0.304492358021745	FALSE	FALSE	FALSE	ulcerative colitis	11	40260349	0.0205	0.5377	5371	412561	ulcerative colitis || id:ebi-a-GCST90018933	TRUE	reported	417932	11	40260349	0.0132076055304238	genus.Ruminiclostridium6.id.11356	TRUE	1.90139263471067e-06	inferred	YHbXt3	textfile	18340	2	1	TRUE	0.0351555313301642	22.6921884774476
661	rs1871858	C	G	C	G	-0.105421540733283	0.0558	NA	0.101228705598268	FALSE	TRUE	TRUE	ulcerative colitis	15	61047117	0.0328	0.08869	5371	412561	ulcerative colitis || id:ebi-a-GCST90018933	TRUE	reported	417932	15	61047117	0.0237274423196296	genus.Ruminiclostridium6.id.11356	TRUE	8.87042220942798e-06	inferred	YHbXt3	textfile	18340	2	1	FALSE	-0.0327920690840497	19.7404416849846
662	rs35362464	C	A	C	A	0.0720077226674009	-0.0078	NA	0.149960849842909	FALSE	FALSE	FALSE	ulcerative colitis	4	36478011	0.0264	0.7666	5371	412561	ulcerative colitis || id:ebi-a-GCST90018933	TRUE	reported	417932	4	36478011	0.0165386726366777	genus.Ruminiclostridium6.id.11356	TRUE	1.33736882979976e-05	inferred	YHbXt3	textfile	18340	2	1	TRUE	0.0321349838795262	18.956443037914
663	rs56212330	A	G	A	G	0.0587450763226238	0.0043	NA	0.232262840744526	FALSE	FALSE	FALSE	ulcerative colitis	7	101268877	0.0214	0.8397	5371	412561	ulcerative colitis || id:ebi-a-GCST90018933	TRUE	reported	417932	7	101268877	0.0132077935398292	genus.Ruminiclostridium6.id.11356	TRUE	8.6770995217393e-06	inferred	YHbXt3	textfile	18340	2	1	TRUE	0.0328269920604942	19.7825559030469
664	rs589368	G	A	G	A	-0.146726614492649	0.0283	NA	0.111039166888916	FALSE	FALSE	FALSE	ulcerative colitis	11	86252317	0.0424	0.5045	5371	412561	ulcerative colitis || id:ebi-a-GCST90018933	TRUE	reported	417932	11	86252317	0.0330138463689556	genus.Ruminiclostridium6.id.11356	TRUE	8.81390343677653e-06	inferred	YHbXt3	textfile	18340	2	1	TRUE	-0.0328022031478922	19.752657890342
665	rs61060922	T	G	T	G	0.159129692282063	0.0055	NA	0.0483246615950327	FALSE	FALSE	FALSE	ulcerative colitis	16	72136154	0.0459	0.9045	5371	412561	ulcerative colitis || id:ebi-a-GCST90018933	TRUE	reported	417932	16	72136154	0.0322283439063059	genus.Ruminiclostridium6.id.11356	TRUE	7.91021652119813e-07	inferred	YHbXt3	textfile	18340	2	1	TRUE	0.0364375151870483	24.3795939078125
666	rs663262	T	C	T	C	-0.134980385334964	0.0361	NA	0.108888831731485	FALSE	FALSE	FALSE	ulcerative colitis	11	86179076	0.0424	0.3945	5371	412561	ulcerative colitis || id:ebi-a-GCST90018933	TRUE	reported	417932	11	86179076	0.0310714500435414	genus.Ruminiclostridium6.id.11356	TRUE	1.3978838421602e-05	inferred	YHbXt3	textfile	18340	2	1	TRUE	-0.0320634169211572	18.8720154933447
667	rs67479537	T	C	T	C	0.118994190668879	0.0472	NA	0.0670687527528071	FALSE	FALSE	FALSE	ulcerative colitis	19	10115515	0.0405	0.244	5371	412561	ulcerative colitis || id:ebi-a-GCST90018933	TRUE	reported	417932	19	10115515	0.0264870113216187	genus.Ruminiclostridium6.id.11356	TRUE	7.03757883216825e-06	inferred	YHbXt3	textfile	18340	2	1	TRUE	0.0331572081044553	20.1829946323028
668	rs71414120	T	G	T	G	0.200894087069744	-0.1068	NA	0.0564294980227578	FALSE	FALSE	FALSE	ulcerative colitis	14	56938952	0.0433	0.0136	5371	412561	ulcerative colitis || id:ebi-a-GCST90018933	TRUE	reported	417932	14	56938952	0.0406433976414504	genus.Ruminiclostridium6.id.11356	TRUE	7.6989991998571e-07	inferred	YHbXt3	textfile	18340	2	1	TRUE	0.0364764068385073	24.4317342685298
669	rs72991535	T	G	T	G	0.13560389416614	0.0563	NA	0.0371765280638277	FALSE	FALSE	FALSE	ulcerative colitis	18	76018244	0.0466	0.227	5371	412561	ulcerative colitis || id:ebi-a-GCST90018933	TRUE	reported	417932	18	76018244	0.0295174425830136	genus.Ruminiclostridium6.id.11356	TRUE	4.34775491520414e-06	inferred	YHbXt3	textfile	18340	2	1	TRUE	0.0339053069606775	21.1050734836627
670	rs77193512	A	G	A	G	0.0736532650338658	-0.0023	NA	0.213308626177763	FALSE	FALSE	FALSE	ulcerative colitis	11	40289063	0.0235	0.9219	5371	412561	ulcerative colitis || id:ebi-a-GCST90018933	TRUE	reported	417932	11	40289063	0.0153163485044543	genus.Ruminiclostridium6.id.11356	TRUE	1.51838612079006e-06	inferred	YHbXt3	textfile	18340	2	1	TRUE	0.0354884577048973	23.1245626804846
671	rs77898140	C	T	C	T	0.105563485222621	0.0512	NA	0.0765737013315319	FALSE	FALSE	FALSE	ulcerative colitis	1	240519417	0.0398	0.198	5371	412561	ulcerative colitis || id:ebi-a-GCST90018933	TRUE	reported	417932	1	240519417	0.0243900313533133	genus.Ruminiclostridium6.id.11356	TRUE	1.5037345931832e-05	inferred	YHbXt3	textfile	18340	2	1	TRUE	0.0319450570740865	18.7328011552535
672	rs77968078	G	A	G	A	0.119199654897851	0.0384	NA	0.0701376979821679	FALSE	FALSE	FALSE	ulcerative colitis	1	240441766	0.0397	0.3335	5371	412561	ulcerative colitis || id:ebi-a-GCST90018933	TRUE	reported	417932	1	240441766	0.0249703203412612	genus.Ruminiclostridium6.id.11356	TRUE	1.80913619566886e-06	inferred	YHbXt3	textfile	18340	2	1	TRUE	0.0352293985541765	22.7877668986855
673	rs792058	G	A	G	A	0.0554233956083353	0.0204	NA	0.43396487114312	FALSE	FALSE	FALSE	ulcerative colitis	2	5548605	0.0196	0.2965	5371	412561	ulcerative colitis || id:ebi-a-GCST90018933	TRUE	reported	417932	2	5548605	0.0125423179666955	genus.Ruminiclostridium6.id.11356	TRUE	9.9199163747373e-06	inferred	YHbXt3	textfile	18340	2	1	TRUE	0.0326143132562934	19.5267806125268
674	rs7986731	C	G	C	G	-0.0612030069605364	0.0203	NA	0.225909318271508	FALSE	TRUE	TRUE	ulcerative colitis	13	111680903	0.0219	0.3534	5371	412561	ulcerative colitis || id:ebi-a-GCST90018933	TRUE	reported	417932	13	111680903	0.0135695278042505	genus.Ruminiclostridium6.id.11356	TRUE	6.47277855896002e-06	inferred	YHbXt3	textfile	18340	2	1	FALSE	-0.0332882745149147	20.3430492000518
675	rs79968172	G	A	G	A	0.116139597299243	0.0557	NA	0.0765123946955993	FALSE	FALSE	FALSE	ulcerative colitis	1	240503826	0.0399	0.1628	5371	412561	ulcerative colitis || id:ebi-a-GCST90018933	TRUE	reported	417932	1	240503826	0.0243083399913826	genus.Ruminiclostridium6.id.11356	TRUE	1.77252142934637e-06	inferred	YHbXt3	textfile	18340	2	1	TRUE	0.0352597228054186	22.8270624843254
676	rs9555756	A	C	A	C	-0.0804138243839949	-0.0126	NA	0.127417146421101	FALSE	FALSE	FALSE	ulcerative colitis	13	111703249	0.0299	0.6744	5371	412561	ulcerative colitis || id:ebi-a-GCST90018933	TRUE	reported	417932	13	111703249	0.0176691938878612	genus.Ruminiclostridium6.id.11356	TRUE	5.33725486079773e-06	inferred	YHbXt3	textfile	18340	2	1	TRUE	-0.0335886750560927	20.7122825278738
677	rs965686	C	T	C	T	0.0690511730962756	0.0097	NA	0.207380876354287	FALSE	FALSE	FALSE	ulcerative colitis	11	40247845	0.0238	0.682	5371	412561	ulcerative colitis || id:ebi-a-GCST90018933	TRUE	reported	417932	11	40247845	0.0154528322168462	genus.Ruminiclostridium6.id.11356	TRUE	7.87654302811795e-06	inferred	YHbXt3	textfile	18340	2	1	TRUE	0.0329800016015616	19.9676034854636
678	rs1010560	C	A	C	A	0.0580232117643218	0.0087	NA	0.210634871922982	FALSE	FALSE	FALSE	ulcerative colitis	1	30400301	0.0218	0.6905	5371	412561	ulcerative colitis || id:ebi-a-GCST90018933	TRUE	reported	417932	1	30400301	0.0122721513591721	genus.Coprococcus1.id.11301	TRUE	2.2669850955949e-06	inferred	FHFAag	textfile	18340	2	1	TRUE	0.0348931785085488	22.3543539600059
679	rs12794898	G	T	G	T	0.0903298537476982	-0.0066	NA	0.0987202250698938	FALSE	FALSE	FALSE	ulcerative colitis	11	124554061	0.0331	0.8425	5371	412561	ulcerative colitis || id:ebi-a-GCST90018933	TRUE	reported	417932	11	124554061	0.0197212151417186	genus.Coprococcus1.id.11301	TRUE	4.64222532970202e-06	inferred	FHFAag	textfile	18340	2	1	TRUE	0.0338044105598354	20.979506705106
680	rs12886051	G	C	G	C	-0.0521782080135299	1e-04	NA	0.285216808003444	FALSE	TRUE	TRUE	ulcerative colitis	14	29898456	0.0208	0.9953	5371	412561	ulcerative colitis || id:ebi-a-GCST90018933	TRUE	reported	417932	14	29898456	0.0118050628049533	genus.Coprococcus1.id.11301	TRUE	9.87074626428264e-06	inferred	FHFAag	textfile	18340	2	1	FALSE	-0.0326222311264576	19.5362730101344
681	rs1519491	T	C	T	C	0.049919694128204	0.0191	NA	0.317467262703085	FALSE	FALSE	FALSE	ulcerative colitis	2	22079770	0.0199	0.3378	5371	412561	ulcerative colitis || id:ebi-a-GCST90018933	TRUE	reported	417932	2	22079770	0.0113557798094936	genus.Coprococcus1.id.11301	TRUE	1.10277969009031e-05	inferred	FHFAag	textfile	18340	2	1	TRUE	0.0324451853432117	19.324572958469
682	rs1576241	A	G	A	G	-0.0510343492786108	-0.0199	NA	0.430874400962198	FALSE	FALSE	FALSE	ulcerative colitis	6	72529277	0.0194	0.3062	5371	412561	ulcerative colitis || id:ebi-a-GCST90018933	TRUE	reported	417932	6	72529277	0.0109534557904321	genus.Coprococcus1.id.11301	TRUE	3.17439530103624e-06	inferred	FHFAag	textfile	18340	2	1	TRUE	-0.0343857526835076	21.7081514967147
683	rs1762123	C	T	C	T	-0.0891532305119444	0.0302	NA	0.18388956504868	FALSE	FALSE	FALSE	ulcerative colitis	6	150288094	0.0469	0.5195	5371	412561	ulcerative colitis || id:ebi-a-GCST90018933	TRUE	reported	417932	6	150288094	0.0198554094841176	genus.Coprococcus1.id.11301	TRUE	7.11820620168667e-06	inferred	FHFAag	textfile	18340	2	1	TRUE	-0.0331393241465624	20.1612044252742
684	rs2907920	A	G	A	G	0.0561173327022114	-0.0453	NA	0.293227125165097	FALSE	FALSE	FALSE	ulcerative colitis	19	2600717	0.0213	0.03365	5371	412561	ulcerative colitis || id:ebi-a-GCST90018933	TRUE	reported	417932	19	2600717	0.0126823841028149	genus.Coprococcus1.id.11301	TRUE	9.65204072858427e-06	inferred	FHFAag	textfile	18340	2	1	TRUE	0.0326579119992798	19.5790780003118
685	rs4277593	G	A	G	A	-0.0585649150583803	0.0364	NA	0.449189418700502	FALSE	FALSE	FALSE	ulcerative colitis	20	4319420	0.0193	0.05901	5371	412561	ulcerative colitis || id:ebi-a-GCST90018933	TRUE	reported	417932	20	4319420	0.0109913630016476	genus.Coprococcus1.id.11301	TRUE	9.91543756388393e-08	inferred	FHFAag	textfile	18340	2	1	TRUE	-0.0393164285720542	28.3904275670099
686	rs56405618	A	G	A	G	-0.0896300013528177	0.0337	NA	0.114860819304853	FALSE	FALSE	FALSE	ulcerative colitis	4	174468316	0.031	0.2768	5371	412561	ulcerative colitis || id:ebi-a-GCST90018933	TRUE	reported	417932	4	174468316	0.0186508153481767	genus.Coprococcus1.id.11301	TRUE	1.54220165495701e-06	inferred	FHFAag	textfile	18340	2	1	TRUE	-0.0354655170710967	23.0946381035502
687	rs6084702	G	A	G	A	0.0523835152446235	-0.0279	NA	0.319139668172431	FALSE	FALSE	FALSE	ulcerative colitis	20	4307661	0.0201	0.1655	5371	412561	ulcerative colitis || id:ebi-a-GCST90018933	TRUE	reported	417932	20	4307661	0.0114724031182501	genus.Coprococcus1.id.11301	TRUE	4.97010807188672e-06	inferred	FHFAag	textfile	18340	2	1	TRUE	0.0336990391172022	20.8487719955053
688	rs73031725	T	C	T	C	0.167590996187699	0.0331	NA	0.0383836603191638	FALSE	FALSE	FALSE	ulcerative colitis	11	134622282	0.0525	0.5288	5371	412561	ulcerative colitis || id:ebi-a-GCST90018933	TRUE	reported	417932	11	134622282	0.0355223810337236	genus.Coprococcus1.id.11301	TRUE	2.3829305808975e-06	inferred	FHFAag	textfile	18340	2	1	TRUE	0.0348184326503027	22.258568379285
689	rs73167075	T	C	T	C	0.0573137029393281	-0.0127	NA	0.245094398960078	FALSE	FALSE	FALSE	ulcerative colitis	3	165693143	0.0229	0.5787	5371	412561	ulcerative colitis || id:ebi-a-GCST90018933	TRUE	reported	417932	3	165693143	0.0127573096290727	genus.Coprococcus1.id.11301	TRUE	7.03533261522626e-06	inferred	FHFAag	textfile	18340	2	1	TRUE	0.033157709138168	20.1836052728185
690	rs74101919	T	C	T	C	-0.0718988506139327	-0.0788	NA	0.188863989682287	FALSE	FALSE	FALSE	ulcerative colitis	1	95424321	0.0264	0.002818	5371	412561	ulcerative colitis || id:ebi-a-GCST90018933	TRUE	reported	417932	1	95424321	0.0144651148207908	genus.Coprococcus1.id.11301	TRUE	6.67805235349307e-07	inferred	FHFAag	textfile	18340	2	1	TRUE	-0.0366802024072926	24.7058684612473
691	rs7784490	C	G	C	G	-0.0518542549566359	-0.0087	NA	0.449332905847443	FALSE	TRUE	TRUE	ulcerative colitis	7	132556835	0.02	0.6648	5371	412561	ulcerative colitis || id:ebi-a-GCST90018933	TRUE	reported	417932	7	132556835	0.011313592973607	genus.Coprococcus1.id.11301	TRUE	4.575660874955e-06	inferred	FHFAag	textfile	18340	2	1	FALSE	-0.0338266704731901	21.0071771128713
692	rs946513	C	T	C	T	0.20589892259567	0.1278	NA	0.057849723329604	FALSE	FALSE	FALSE	ulcerative colitis	10	15913820	0.0444	0.004014	5371	412561	ulcerative colitis || id:ebi-a-GCST90018933	TRUE	reported	417932	10	15913820	0.0460017959174333	genus.Coprococcus1.id.11301	TRUE	7.60940888768093e-06	inferred	FHFAag	textfile	18340	2	1	TRUE	0.0330343835714388	20.033580446624
693	rs10111899	T	C	T	C	-0.0548297946949662	-0.0414	NA	0.417697267914457	FALSE	FALSE	FALSE	ulcerative colitis	8	115160378	0.021	0.04899	5371	412561	ulcerative colitis || id:ebi-a-GCST90018933	TRUE	reported	417932	8	115160378	0.012086903099218	class.Gammaproteobacteria.id.3303	TRUE	5.72502637059126e-06	inferred	Mv3tGS	textfile	18340	2	1	TRUE	-0.0334797387024336	20.5779997998549
694	rs11181912	G	A	G	A	-0.0579152552119798	0.0085	NA	0.419429511578457	FALSE	FALSE	FALSE	ulcerative colitis	12	43572952	0.0204	0.6788	5371	412561	ulcerative colitis || id:ebi-a-GCST90018933	TRUE	reported	417932	12	43572952	0.0118796362656339	class.Gammaproteobacteria.id.3303	TRUE	1.08714380267477e-06	inferred	Mv3tGS	textfile	18340	2	1	TRUE	-0.0359776333431373	23.7672898163123
695	rs12404135	A	G	A	G	-0.0788842681592536	0.0085	NA	0.0817056815794394	FALSE	FALSE	FALSE	ulcerative colitis	1	186502694	0.0324	0.7922	5371	412561	ulcerative colitis || id:ebi-a-GCST90018933	TRUE	reported	417932	1	186502694	0.0172415055395759	class.Gammaproteobacteria.id.3303	TRUE	4.75642435422164e-06	inferred	Mv3tGS	textfile	18340	2	1	TRUE	-0.0337669237301577	20.9329496810642
696	rs12550281	G	A	G	A	0.0524628715224346	0.0102	NA	0.312166950457697	FALSE	FALSE	FALSE	ulcerative colitis	8	115135348	0.0201	0.6119	5371	412561	ulcerative colitis || id:ebi-a-GCST90018933	TRUE	reported	417932	8	115135348	0.0116620925639148	class.Gammaproteobacteria.id.3303	TRUE	6.84084358990173e-06	inferred	Mv3tGS	textfile	18340	2	1	TRUE	0.0332016819284626	20.2372337092676
697	rs1399856	A	C	A	C	0.0539136388907006	0.0107	NA	0.31187946275941	FALSE	FALSE	FALSE	ulcerative colitis	8	115146828	0.0201	0.5953	5371	412561	ulcerative colitis || id:ebi-a-GCST90018933	TRUE	reported	417932	8	115146828	0.0116716801122996	class.Gammaproteobacteria.id.3303	TRUE	3.85251975321175e-06	inferred	Mv3tGS	textfile	18340	2	1	TRUE	0.0340907671195336	21.3368615088175
698	rs2234691	T	C	T	C	0.0762905320606657	0.0207	NA	0.1307	FALSE	FALSE	FALSE	ulcerative colitis	10	48385682	0.0469	0.6589	5371	412561	ulcerative colitis || id:ebi-a-GCST90018933	TRUE	reported	417932	10	48385682	0.017196192450911	class.Gammaproteobacteria.id.3303	TRUE	9.14426123032521e-06	inferred	Mv3tGS	textfile	18340	2	1	TRUE	0.0327438258324802	19.6823383697537
699	rs4281140	T	G	T	G	0.0532900806645086	0.0075	NA	0.315099806370327	FALSE	FALSE	FALSE	ulcerative colitis	8	115096217	0.0201	0.7094	5371	412561	ulcerative colitis || id:ebi-a-GCST90018933	TRUE	reported	417932	8	115096217	0.0116714532747434	class.Gammaproteobacteria.id.3303	TRUE	4.97479341876892e-06	inferred	Mv3tGS	textfile	18340	2	1	TRUE	0.0336975821731584	20.8469672337668
700	rs60188538	T	C	T	C	0.0631025294777443	-0.0506	NA	0.235163370265824	FALSE	FALSE	FALSE	ulcerative colitis	2	167920163	0.0265	0.05592	5371	412561	ulcerative colitis || id:ebi-a-GCST90018933	TRUE	reported	417932	2	167920163	0.0143677789694054	class.Gammaproteobacteria.id.3303	TRUE	1.12339881494266e-05	inferred	Mv3tGS	textfile	18340	2	1	TRUE	0.0324155097246857	19.2892019578188
701	rs6469506	T	A	T	A	0.05414241613897	0.0106	NA	0.313010862395614	FALSE	TRUE	TRUE	ulcerative colitis	8	115123937	0.0201	0.5996	5371	412561	ulcerative colitis || id:ebi-a-GCST90018933	TRUE	reported	417932	8	115123937	0.0116333069341892	class.Gammaproteobacteria.id.3303	TRUE	3.25420262541531e-06	inferred	Mv3tGS	textfile	18340	2	1	FALSE	0.0343480528541715	21.6605206583646
702	rs6706173	A	C	A	C	0.0742509648657476	-0.0594	NA	0.220980590108229	FALSE	FALSE	FALSE	ulcerative colitis	2	167986992	0.0268	0.02674	5371	412561	ulcerative colitis || id:ebi-a-GCST90018933	TRUE	reported	417932	2	167986992	0.0146392338141419	class.Gammaproteobacteria.id.3303	TRUE	3.93547434866918e-07	inferred	Mv3tGS	textfile	18340	2	1	TRUE	0.0374285804086976	25.725718226258
703	rs6984998	T	C	T	C	-0.055811147493999	-0.0305	NA	0.408487469297266	FALSE	FALSE	FALSE	ulcerative colitis	8	115175017	0.0213	0.1533	5371	412561	ulcerative colitis || id:ebi-a-GCST90018933	TRUE	reported	417932	8	115175017	0.0121384073271043	class.Gammaproteobacteria.id.3303	TRUE	4.26776731870643e-06	inferred	Mv3tGS	textfile	18340	2	1	TRUE	-0.0339338448829522	21.1406574740719
704	rs75101789	C	T	C	T	0.0729012009731706	-0.0108	NA	0.110043395305824	FALSE	FALSE	FALSE	ulcerative colitis	3	18615903	0.0309	0.7261	5371	412561	ulcerative colitis || id:ebi-a-GCST90018933	TRUE	reported	417932	3	18615903	0.0163002524599511	class.Gammaproteobacteria.id.3303	TRUE	7.73476416616704e-06	inferred	Mv3tGS	textfile	18340	2	1	TRUE	0.0330086407990494	20.0023353492689
705	rs7572454	A	G	A	G	0.0720097475659935	-0.0565	NA	0.224564325002063	FALSE	FALSE	FALSE	ulcerative colitis	2	167966172	0.0267	0.03419	5371	412561	ulcerative colitis || id:ebi-a-GCST90018933	TRUE	reported	417932	2	167966172	0.0143427736811356	class.Gammaproteobacteria.id.3303	TRUE	5.1502510180562e-07	inferred	Mv3tGS	textfile	18340	2	1	TRUE	0.0370496305190924	25.2067170132653
706	rs7589167	T	C	T	C	0.0669374554679744	-0.0571	NA	0.220979134531851	FALSE	FALSE	FALSE	ulcerative colitis	2	167951368	0.027	0.03458	5371	412561	ulcerative colitis || id:ebi-a-GCST90018933	TRUE	reported	417932	2	167951368	0.014780057978001	class.Gammaproteobacteria.id.3303	TRUE	5.92905839750543e-06	inferred	Mv3tGS	textfile	18340	2	1	TRUE	0.0334252246588563	20.510966398264
707	rs79795896	A	G	A	G	-0.15920991860359	0.0169	NA	0.0480761821728019	FALSE	FALSE	FALSE	ulcerative colitis	18	48185248	0.0468	0.7178	5371	412561	ulcerative colitis || id:ebi-a-GCST90018933	TRUE	reported	417932	18	48185248	0.0351373096390966	class.Gammaproteobacteria.id.3303	TRUE	5.86832441046054e-06	inferred	Mv3tGS	textfile	18340	2	1	TRUE	-0.0334412617221358	20.5306750425089
708	rs9973122	T	A	T	A	0.0740613874685007	0.0219	NA	0.127609516692875	FALSE	TRUE	TRUE	ulcerative colitis	18	75633634	0.0303	0.4702	5371	412561	ulcerative colitis || id:ebi-a-GCST90018933	TRUE	reported	417932	18	75633634	0.0162596356116562	class.Gammaproteobacteria.id.3303	TRUE	5.2404782295963e-06	inferred	Mv3tGS	textfile	18340	2	1	FALSE	0.033617043261294	20.7473231153589
709	rs10119172	C	G	C	G	-0.0678535907113246	-0.0193	NA	0.191336961064083	FALSE	TRUE	TRUE	ulcerative colitis	9	2233969	0.0255	0.4483	5371	412561	ulcerative colitis || id:ebi-a-GCST90018933	TRUE	reported	417932	9	2233969	0.0145537704410103	genus.Parabacteroides.id.954	TRUE	3.12742248704733e-06	inferred	rHEqOa	textfile	18340	2	1	FALSE	-0.0344083691952829	21.7367509156306
710	rs114567323	T	C	T	C	0.18647778419286	-0.0398	NA	0.0482622374232175	FALSE	FALSE	FALSE	ulcerative colitis	3	52354847	0.0632	0.5292	5371	412561	ulcerative colitis || id:ebi-a-GCST90018933	TRUE	reported	417932	3	52354847	0.0405199361255589	genus.Parabacteroides.id.954	TRUE	4.18203408391863e-06	inferred	rHEqOa	textfile	18340	2	1	TRUE	0.0339650073898275	21.1795484167831
711	rs115602804	G	A	G	A	0.103080129925596	-0.0067	NA	0.0725220792462126	FALSE	FALSE	FALSE	ulcerative colitis	3	191572365	0.0372	0.8567	5371	412561	ulcerative colitis || id:ebi-a-GCST90018933	TRUE	reported	417932	3	191572365	0.0222735796039486	genus.Parabacteroides.id.954	TRUE	3.69373811745905e-06	inferred	rHEqOa	textfile	18340	2	1	TRUE	0.0341550943377329	21.4175543509747
712	rs11965579	G	C	G	C	0.162823949594514	0.0241	NA	0.103889452461206	FALSE	TRUE	TRUE	ulcerative colitis	6	165969505	0.052	0.6433	5371	412561	ulcerative colitis || id:ebi-a-GCST90018933	TRUE	reported	417932	6	165969505	0.0381863213124522	genus.Parabacteroides.id.954	TRUE	2.00858894347437e-05	inferred	rHEqOa	textfile	18340	2	1	FALSE	0.0314716342456359	18.1811322218458
713	rs17141986	G	C	G	C	0.0500302863613309	0.0199	NA	0.492855244634961	FALSE	TRUE	TRUE	ulcerative colitis	16	7045276	0.0252	0.4305	5371	412561	ulcerative colitis || id:ebi-a-GCST90018933	TRUE	reported	417932	16	7045276	0.011145925160689	genus.Parabacteroides.id.954	TRUE	7.16720414865965e-06	inferred	rHEqOa	textfile	18340	2	1	FALSE	0.0331285503027136	20.1480830366946
714	rs3860755	G	C	G	C	0.0558783809150391	-0.0155	NA	0.304957613834471	FALSE	TRUE	TRUE	ulcerative colitis	5	169360155	0.0208	0.4562	5371	412561	ulcerative colitis || id:ebi-a-GCST90018933	TRUE	reported	417932	5	169360155	0.0116624537672989	genus.Parabacteroides.id.954	TRUE	1.65699457047803e-06	inferred	rHEqOa	textfile	18340	2	1	FALSE	0.0353595090663897	22.9566100674704
715	rs4236095	G	A	G	A	0.0761960851351287	-0.0124	NA	0.109727787180949	FALSE	FALSE	FALSE	ulcerative colitis	6	47368687	0.0297	0.6753	5371	412561	ulcerative colitis || id:ebi-a-GCST90018933	TRUE	reported	417932	6	47368687	0.015704150896379	genus.Parabacteroides.id.954	TRUE	1.22240484786639e-06	inferred	rHEqOa	textfile	18340	2	1	TRUE	0.0358066447936211	23.5416228358866
716	rs60884758	C	T	C	T	-0.0702666597512575	-0.0286	NA	0.195995994540605	FALSE	FALSE	FALSE	ulcerative colitis	9	2217340	0.0251	0.2542	5371	412561	ulcerative colitis || id:ebi-a-GCST90018933	TRUE	reported	417932	9	2217340	0.01422488437102	genus.Parabacteroides.id.954	TRUE	7.82428995725001e-07	inferred	rHEqOa	textfile	18340	2	1	TRUE	-0.0364532148175123	24.4006349952564
717	rs6657302	T	C	T	C	-0.104519671107329	-0.0462	NA	0.0562707100957507	FALSE	FALSE	FALSE	ulcerative colitis	1	85585609	0.0404	0.2537	5371	412561	ulcerative colitis || id:ebi-a-GCST90018933	TRUE	reported	417932	1	85585609	0.022552115930347	genus.Parabacteroides.id.954	TRUE	3.57656332538147e-06	inferred	rHEqOa	textfile	18340	2	1	TRUE	-0.0342042883010765	21.4793669831194
718	rs72893646	A	T	A	T	-0.0715594221735389	-0.0108	NA	0.107161632226135	FALSE	TRUE	TRUE	ulcerative colitis	2	38037203	0.028	0.699	5371	412561	ulcerative colitis || id:ebi-a-GCST90018933	TRUE	reported	417932	2	38037203	0.0156667765507473	genus.Parabacteroides.id.954	TRUE	4.93362321376344e-06	inferred	rHEqOa	textfile	18340	2	1	FALSE	-0.0337104295628145	20.862884395359
719	rs7298818	C	T	C	T	0.0888831512894161	0.0063	NA	0.0909895737752943	FALSE	FALSE	FALSE	ulcerative colitis	12	56396953	0.0341	0.8535	5371	412561	ulcerative colitis || id:ebi-a-GCST90018933	TRUE	reported	417932	12	56396953	0.0200901897515793	genus.Parabacteroides.id.954	TRUE	9.6797328274187e-06	inferred	rHEqOa	textfile	18340	2	1	TRUE	0.0326533517024307	19.5736045659026
720	rs9580476	C	T	C	T	-0.10759295541825	0.0249	NA	0.0697076624628677	FALSE	FALSE	FALSE	ulcerative colitis	13	23528685	0.0392	0.5258	5371	412561	ulcerative colitis || id:ebi-a-GCST90018933	TRUE	reported	417932	13	23528685	0.0248770785599242	genus.Parabacteroides.id.954	TRUE	1.52543248566445e-05	inferred	rHEqOa	textfile	18340	2	1	TRUE	-0.0319217792090054	18.7054826641402
721	rs10119172	C	G	C	G	-0.0737324059921363	-0.0193	NA	0.191336961064083	FALSE	TRUE	TRUE	ulcerative colitis	9	2233969	0.0255	0.4483	5371	412561	ulcerative colitis || id:ebi-a-GCST90018933	TRUE	reported	417932	9	2233969	0.014258992688359	family.Porphyromonadaceae.id.943	TRUE	2.32918447211431e-07	inferred	5XQeUV	textfile	18340	2	1	FALSE	-0.0381572602018471	26.7386279832213
722	rs1029811	T	G	T	G	0.0673309969415822	3e-04	NA	0.138021785633872	FALSE	FALSE	FALSE	ulcerative colitis	7	69037529	0.0261	0.991	5371	412561	ulcerative colitis || id:ebi-a-GCST90018933	TRUE	reported	417932	7	69037529	0.0145461699591776	family.Porphyromonadaceae.id.943	TRUE	3.67829163848123e-06	inferred	5XQeUV	textfile	18340	2	1	TRUE	0.0341614929796438	21.4255892419823
723	rs10858364	G	T	G	T	0.0553159862566266	-0.0059	NA	0.2746147488941	FALSE	FALSE	FALSE	ulcerative colitis	9	138076081	0.0231	0.7969	5371	412561	ulcerative colitis || id:ebi-a-GCST90018933	TRUE	reported	417932	9	138076081	0.0120849921141003	family.Porphyromonadaceae.id.943	TRUE	4.71136480892395e-06	inferred	5XQeUV	textfile	18340	2	1	TRUE	0.0337816108843643	20.9511843096213
724	rs10965204	A	G	A	G	-0.0642227924836621	-0.0202	NA	0.234072983745549	FALSE	FALSE	FALSE	ulcerative colitis	9	2206297	0.0235	0.3898	5371	412561	ulcerative colitis || id:ebi-a-GCST90018933	TRUE	reported	417932	9	2206297	0.0132336180827421	family.Porphyromonadaceae.id.943	TRUE	1.21605654562934e-06	inferred	5XQeUV	textfile	18340	2	1	TRUE	-0.0358142531578968	23.5516412184322
725	rs115602804	G	A	G	A	0.0954653909229281	-0.0067	NA	0.0725220792462126	FALSE	FALSE	FALSE	ulcerative colitis	3	191572365	0.0372	0.8567	5371	412561	ulcerative colitis || id:ebi-a-GCST90018933	TRUE	reported	417932	3	191572365	0.0218060574636563	family.Porphyromonadaceae.id.943	TRUE	1.19811871949655e-05	inferred	5XQeUV	textfile	18340	2	1	TRUE	0.0323121593783499	19.1662701899075
726	rs12698860	A	G	A	G	0.0771826394850884	-0.0184	NA	0.104314826665505	FALSE	FALSE	FALSE	ulcerative colitis	7	69613866	0.0299	0.5372	5371	412561	ulcerative colitis || id:ebi-a-GCST90018933	TRUE	reported	417932	7	69613866	0.0170205754338872	family.Porphyromonadaceae.id.943	TRUE	5.76944738603082e-06	inferred	5XQeUV	textfile	18340	2	1	TRUE	0.0334677135549927	20.5632035988057
727	rs12698889	A	G	A	G	0.0748429428486585	0.0048	NA	0.0988401771651425	FALSE	FALSE	FALSE	ulcerative colitis	7	69745333	0.0389	0.9017	5371	412561	ulcerative colitis || id:ebi-a-GCST90018933	TRUE	reported	417932	7	69745333	0.0166928575920454	family.Porphyromonadaceae.id.943	TRUE	7.34179650471695e-06	inferred	5XQeUV	textfile	18340	2	1	TRUE	0.033090724626171	20.1020493449117
728	rs13221186	C	G	C	G	0.0880731195521267	0.0204	NA	0.0867088424237476	FALSE	TRUE	TRUE	ulcerative colitis	7	69402376	0.0333	0.5406	5371	412561	ulcerative colitis || id:ebi-a-GCST90018933	TRUE	reported	417932	7	69402376	0.0186548381782723	family.Porphyromonadaceae.id.943	TRUE	2.34463584543792e-06	inferred	5XQeUV	textfile	18340	2	1	FALSE	0.0348427262470158	22.2896775809717
729	rs17065783	A	G	A	G	-0.059132993747896	-0.0235	NA	0.200975151124769	FALSE	FALSE	FALSE	ulcerative colitis	3	62035586	0.0239	0.3259	5371	412561	ulcerative colitis || id:ebi-a-GCST90018933	TRUE	reported	417932	3	62035586	0.0122235150488895	family.Porphyromonadaceae.id.943	TRUE	1.31388300574326e-06	inferred	5XQeUV	textfile	18340	2	1	TRUE	-0.0357010366111061	23.4027832544315
730	rs17140890	C	T	C	T	0.0706213906041469	-0.0125	NA	0.131434228548082	FALSE	FALSE	FALSE	ulcerative colitis	7	69240249	0.0266	0.637	5371	412561	ulcerative colitis || id:ebi-a-GCST90018933	TRUE	reported	417932	7	69240249	0.0150690016353058	family.Porphyromonadaceae.id.943	TRUE	2.77870486587257e-06	inferred	5XQeUV	textfile	18340	2	1	TRUE	0.0345872375759768	21.9636022357882
731	rs1980561	A	G	A	G	-0.0485288955203291	0.0127	NA	0.397903367332986	FALSE	FALSE	FALSE	ulcerative colitis	14	63386516	0.0196	0.5166	5371	412561	ulcerative colitis || id:ebi-a-GCST90018933	TRUE	reported	417932	14	63386516	0.0109283774988611	family.Porphyromonadaceae.id.943	TRUE	8.96953448527669e-06	inferred	5XQeUV	textfile	18340	2	1	TRUE	-0.0327744458533251	19.7192066193957
732	rs2851493	T	G	T	G	0.0661170837422893	4e-04	NA	0.138011742144182	FALSE	FALSE	FALSE	ulcerative colitis	7	69048815	0.0261	0.9877	5371	412561	ulcerative colitis || id:ebi-a-GCST90018933	TRUE	reported	417932	7	69048815	0.0145466746762477	family.Porphyromonadaceae.id.943	TRUE	5.48913921088782e-06	inferred	5XQeUV	textfile	18340	2	1	TRUE	0.0335451309095881	20.6585543337766
733	rs28868966	T	C	T	C	-0.0526880785372745	-0.0474	NA	0.292959305620198	FALSE	FALSE	FALSE	ulcerative colitis	4	149855035	0.022	0.03121	5371	412561	ulcerative colitis || id:ebi-a-GCST90018933	TRUE	reported	417932	4	149855035	0.0117490989512561	family.Porphyromonadaceae.id.943	TRUE	7.31071537334998e-06	inferred	5XQeUV	textfile	18340	2	1	TRUE	-0.0330973950296737	20.1101633622639
734	rs3111851	C	G	C	G	0.0581896145978786	0.0432	NA	0.352553585379563	FALSE	TRUE	TRUE	ulcerative colitis	3	189854046	0.0279	0.1213	5371	412561	ulcerative colitis || id:ebi-a-GCST90018933	TRUE	reported	417932	3	189854046	0.0121147145760472	family.Porphyromonadaceae.id.943	TRUE	1.56135765294297e-06	inferred	5XQeUV	textfile	18340	2	1	FALSE	0.0354473105738948	23.0709027442544
735	rs34701787	T	C	T	C	0.0787769005424567	-0.0135	NA	0.104585900662591	FALSE	FALSE	FALSE	ulcerative colitis	7	69264273	0.0299	0.6501	5371	412561	ulcerative colitis || id:ebi-a-GCST90018933	TRUE	reported	417932	7	69264273	0.0170446299262786	family.Porphyromonadaceae.id.943	TRUE	3.80421464732573e-06	inferred	5XQeUV	textfile	18340	2	1	TRUE	0.0341100638235542	21.3610514819668
736	rs35233670	T	C	T	C	-0.0473575605409452	0.0196	NA	0.525788626940917	FALSE	FALSE	FALSE	ulcerative colitis	17	63750903	0.0194	0.3106	5371	412561	ulcerative colitis || id:ebi-a-GCST90018933	TRUE	reported	417932	17	63750903	0.0106019564265726	family.Porphyromonadaceae.id.943	TRUE	7.93723480823212e-06	inferred	5XQeUV	textfile	18340	2	1	TRUE	-0.0329678922576995	19.952927123146
737	rs35961441	A	C	A	C	0.091525668808807	-0.0298	NA	0.0524820383719104	FALSE	FALSE	FALSE	ulcerative colitis	1	240929774	0.0401	0.4571	5371	412561	ulcerative colitis || id:ebi-a-GCST90018933	TRUE	reported	417932	1	240929774	0.0207305673556493	family.Porphyromonadaceae.id.943	TRUE	1.01005171755847e-05	inferred	5XQeUV	textfile	18340	2	1	TRUE	0.0325855492344028	19.4923161232191
738	rs60884758	C	T	C	T	-0.0705762411299985	-0.0286	NA	0.195995994540605	FALSE	FALSE	FALSE	ulcerative colitis	9	2217340	0.0251	0.2542	5371	412561	ulcerative colitis || id:ebi-a-GCST90018933	TRUE	reported	417932	9	2217340	0.0139390225142896	family.Porphyromonadaceae.id.943	TRUE	4.12248636899059e-07	inferred	5XQeUV	textfile	18340	2	1	TRUE	-0.0373634409505567	25.6361267030965
739	rs6953849	A	G	A	G	0.071814890693422	-0.0123	NA	0.131423310854119	FALSE	FALSE	FALSE	ulcerative colitis	7	69251692	0.0266	0.6434	5371	412561	ulcerative colitis || id:ebi-a-GCST90018933	TRUE	reported	417932	7	69251692	0.0150724268262847	family.Porphyromonadaceae.id.943	TRUE	1.89178489669204e-06	inferred	5XQeUV	textfile	18340	2	1	TRUE	0.0351630614491228	22.7019226349648
740	rs7788868	A	G	A	G	0.0757284410671811	-0.0168	NA	0.104427447838515	FALSE	FALSE	FALSE	ulcerative colitis	7	69598198	0.0299	0.5728	5371	412561	ulcerative colitis || id:ebi-a-GCST90018933	TRUE	reported	417932	7	69598198	0.0169644568508101	family.Porphyromonadaceae.id.943	TRUE	8.0463369372466e-06	inferred	5XQeUV	textfile	18340	2	1	TRUE	0.0329463448546359	19.9268253456329
741	rs9580476	C	T	C	T	-0.110348796357264	0.0249	NA	0.0697076624628677	FALSE	FALSE	FALSE	ulcerative colitis	13	23528685	0.0392	0.5258	5371	412561	ulcerative colitis || id:ebi-a-GCST90018933	TRUE	reported	417932	13	23528685	0.0243845688798036	family.Porphyromonadaceae.id.943	TRUE	6.02946108531796e-06	inferred	5XQeUV	textfile	18340	2	1	TRUE	-0.0333990544869428	20.4788251280521
742	rs10120177	A	C	A	C	-0.170138625657372	0.0164	NA	0.113194765504729	FALSE	FALSE	FALSE	ulcerative colitis	9	112717266	0.0281	0.5591	5371	412561	ulcerative colitis || id:ebi-a-GCST90018933	TRUE	reported	417932	9	112717266	0.0341061819376751	genus.RikenellaceaeRC9gutgroup.id.11191	TRUE	6.08504927063801e-07	inferred	L5At9S	textfile	18340	2	1	TRUE	-0.036812842890261	24.8851138386898
743	rs10895318	G	A	G	A	0.113314514323285	0.0045	NA	0.357167210990284	FALSE	FALSE	FALSE	ulcerative colitis	11	102446423	0.0197	0.8194	5371	412561	ulcerative colitis || id:ebi-a-GCST90018933	TRUE	reported	417932	11	102446423	0.0246804808285986	genus.RikenellaceaeRC9gutgroup.id.11191	TRUE	4.40577225188294e-06	inferred	L5At9S	textfile	18340	2	1	TRUE	0.0338849205746567	21.0796720762275
744	rs11597218	T	C	T	C	0.113569125199379	-0.0125	NA	0.297561791650105	FALSE	FALSE	FALSE	ulcerative colitis	10	135038088	0.02	0.5322	5371	412561	ulcerative colitis || id:ebi-a-GCST90018933	TRUE	reported	417932	10	135038088	0.0251645081646165	genus.RikenellaceaeRC9gutgroup.id.11191	TRUE	6.3896660029834e-06	inferred	L5At9S	textfile	18340	2	1	TRUE	0.0333084789552655	20.367778707254
745	rs12501673	A	G	A	G	0.116395370999367	0.0124	NA	0.258249677157346	FALSE	FALSE	FALSE	ulcerative colitis	4	163830516	0.021	0.5558	5371	412561	ulcerative colitis || id:ebi-a-GCST90018933	TRUE	reported	417932	4	163830516	0.0262253437141016	genus.RikenellaceaeRC9gutgroup.id.11191	TRUE	9.06813691123835e-06	inferred	L5At9S	textfile	18340	2	1	TRUE	0.0327570969325308	19.6983132809364
746	rs13223944	T	C	T	C	-0.117416169700005	0.0462	NA	0.30991856536055	FALSE	FALSE	FALSE	ulcerative colitis	7	73278482	0.0267	0.08344	5371	412561	ulcerative colitis || id:ebi-a-GCST90018933	TRUE	reported	417932	7	73278482	0.0265523229401388	genus.RikenellaceaeRC9gutgroup.id.11191	TRUE	9.77608113273329e-06	inferred	L5At9S	textfile	18340	2	1	TRUE	-0.0326375817116704	19.5546827655161
747	rs17032291	T	C	T	C	-0.169578595043393	0.0226	NA	0.130973724548297	FALSE	FALSE	FALSE	ulcerative colitis	4	155865671	0.0285	0.4275	5371	412561	ulcerative colitis || id:ebi-a-GCST90018933	TRUE	reported	417932	4	155865671	0.036825125641401	genus.RikenellaceaeRC9gutgroup.id.11191	TRUE	4.12525529365547e-06	inferred	L5At9S	textfile	18340	2	1	TRUE	-0.0339859841945657	21.205747755152
748	rs17582787	A	G	A	G	-0.15773939488743	0.0553	NA	0.147732537626691	FALSE	FALSE	FALSE	ulcerative colitis	4	149562638	0.0267	0.03819	5371	412561	ulcerative colitis || id:ebi-a-GCST90018933	TRUE	reported	417932	4	149562638	0.033992443905149	genus.RikenellaceaeRC9gutgroup.id.11191	TRUE	3.47692937102622e-06	inferred	L5At9S	textfile	18340	2	1	TRUE	-0.0342473489923326	21.533546468284
749	rs2074881	T	C	T	C	-0.142235955785729	0.0326	NA	0.156617003596422	FALSE	FALSE	FALSE	ulcerative colitis	19	1970021	0.0275	0.2362	5371	412561	ulcerative colitis || id:ebi-a-GCST90018933	TRUE	reported	417932	19	1970021	0.032390968357033	genus.RikenellaceaeRC9gutgroup.id.11191	TRUE	1.12715016280613e-05	inferred	L5At9S	textfile	18340	2	1	TRUE	-0.0324101666378069	19.2828368718558
750	rs2479314	C	T	C	T	-0.18037402698152	0.0386	NA	0.19058273893194	FALSE	FALSE	FALSE	ulcerative colitis	9	112632977	0.0283	0.1725	5371	412561	ulcerative colitis || id:ebi-a-GCST90018933	TRUE	reported	417932	9	112632977	0.0382020244294919	genus.RikenellaceaeRC9gutgroup.id.11191	TRUE	2.34016160002853e-06	inferred	L5At9S	textfile	18340	2	1	TRUE	-0.0348455894524578	22.2933454992865
751	rs2900503	G	T	G	T	-0.172329152919143	-0.0109	NA	0.162175275836915	FALSE	FALSE	FALSE	ulcerative colitis	9	112657543	0.0262	0.6777	5371	412561	ulcerative colitis || id:ebi-a-GCST90018933	TRUE	reported	417932	9	112657543	0.0326671268400702	genus.RikenellaceaeRC9gutgroup.id.11191	TRUE	1.32533363862771e-07	inferred	L5At9S	textfile	18340	2	1	TRUE	-0.0389262482263441	27.8288736430879
752	rs2998141	T	C	T	C	-0.136346426743915	0.0063	NA	0.229246305680094	FALSE	FALSE	FALSE	ulcerative colitis	10	135010198	0.0233	0.7874	5371	412561	ulcerative colitis || id:ebi-a-GCST90018933	TRUE	reported	417932	10	135010198	0.0293072622835654	genus.RikenellaceaeRC9gutgroup.id.11191	TRUE	3.28239447095887e-06	inferred	L5At9S	textfile	18340	2	1	TRUE	-0.0343349470631306	21.6439747951901
753	rs4270579	G	A	G	A	-0.118021261157986	0.0393	NA	0.238759516802968	FALSE	FALSE	FALSE	ulcerative colitis	4	84698188	0.0214	0.06668	5371	412561	ulcerative colitis || id:ebi-a-GCST90018933	TRUE	reported	417932	4	84698188	0.0271041257385816	genus.RikenellaceaeRC9gutgroup.id.11191	TRUE	1.33453085839428e-05	inferred	L5At9S	textfile	18340	2	1	TRUE	-0.0321384154909674	18.9604960589657
754	rs4717843	G	T	G	T	-0.119376101649226	0.0185	NA	0.386996425973604	FALSE	FALSE	FALSE	ulcerative colitis	7	73334987	0.0204	0.3636	5371	412561	ulcerative colitis || id:ebi-a-GCST90018933	TRUE	reported	417932	7	73334987	0.0260548339341708	genus.RikenellaceaeRC9gutgroup.id.11191	TRUE	4.61154579370657e-06	inferred	L5At9S	textfile	18340	2	1	TRUE	-0.0338146319066213	20.992210180359
755	rs7020474	G	A	G	A	-0.180482142266864	0.0208	NA	0.110229740468799	FALSE	FALSE	FALSE	ulcerative colitis	9	112731195	0.0283	0.461	5371	412561	ulcerative colitis || id:ebi-a-GCST90018933	TRUE	reported	417932	9	112731195	0.0342163040750464	genus.RikenellaceaeRC9gutgroup.id.11191	TRUE	1.32943701276687e-07	inferred	L5At9S	textfile	18340	2	1	TRUE	-0.0389220713567628	27.8228927076491
756	rs7113155	G	C	G	C	0.114422633696193	0.004	NA	0.349899008474887	FALSE	TRUE	TRUE	ulcerative colitis	11	102429543	0.0198	0.8398	5371	412561	ulcerative colitis || id:ebi-a-GCST90018933	TRUE	reported	417932	11	102429543	0.0247798246990322	genus.RikenellaceaeRC9gutgroup.id.11191	TRUE	3.88255311650926e-06	inferred	L5At9S	textfile	18340	2	1	FALSE	0.0340788860966515	21.3219745297616
757	rs7193937	G	C	G	C	0.124153319801952	-0.0325	NA	0.359928300697062	FALSE	TRUE	TRUE	ulcerative colitis	16	76605358	0.0217	0.133	5371	412561	ulcerative colitis || id:ebi-a-GCST90018933	TRUE	reported	417932	16	76605358	0.0277410307061807	genus.RikenellaceaeRC9gutgroup.id.11191	TRUE	7.62540942373406e-06	inferred	L5At9S	textfile	18340	2	1	FALSE	0.0330310752493069	20.0295636254083
758	rs7712231	A	G	A	G	0.156283834838289	0.0203	NA	0.211641181955726	FALSE	FALSE	FALSE	ulcerative colitis	5	31406285	0.0267	0.4466	5371	412561	ulcerative colitis || id:ebi-a-GCST90018933	TRUE	reported	417932	5	31406285	0.0350461990915144	genus.RikenellaceaeRC9gutgroup.id.11191	TRUE	8.22023789909322e-06	inferred	L5At9S	textfile	18340	2	1	TRUE	0.032912570454277	19.8859466947646
759	rs80309088	G	A	G	A	0.174049956941076	0.0099	NA	0.118939831594707	FALSE	FALSE	FALSE	ulcerative colitis	6	165668732	0.0305	0.7464	5371	412561	ulcerative colitis || id:ebi-a-GCST90018933	TRUE	reported	417932	6	165668732	0.0383423175438855	genus.RikenellaceaeRC9gutgroup.id.11191	TRUE	5.64226168093595e-06	inferred	L5At9S	textfile	18340	2	1	TRUE	0.0335023839352216	20.6058778544773
760	rs9887954	G	A	G	A	-0.114849385748024	-0.0276	NA	0.434088596297735	FALSE	FALSE	FALSE	ulcerative colitis	1	164800873	0.0195	0.1582	5371	412561	ulcerative colitis || id:ebi-a-GCST90018933	TRUE	reported	417932	1	164800873	0.0249012927112632	genus.RikenellaceaeRC9gutgroup.id.11191	TRUE	3.98456799824663e-06	inferred	L5At9S	textfile	18340	2	1	TRUE	-0.0340391770889581	21.2722567807467
761	rs10123122	G	C	G	C	0.127590442019012	-0.0072	NA	0.207374146380809	FALSE	TRUE	TRUE	ulcerative colitis	9	3477030	0.0403	0.8587	5371	412561	ulcerative colitis || id:ebi-a-GCST90018933	TRUE	reported	417932	9	3477030	0.0287409886988181	genus.unknowngenus.id.2001	TRUE	9.02436111311663e-06	inferred	R5jIgG	textfile	18340	2	1	FALSE	0.0327647768485158	19.7075608479078
762	rs111373036	A	G	A	G	-0.0858259117099876	0.0357	NA	0.17450122093471	FALSE	FALSE	FALSE	ulcerative colitis	1	204056176	0.0252	0.1566	5371	412561	ulcerative colitis || id:ebi-a-GCST90018933	TRUE	reported	417932	1	204056176	0.0179766343002145	genus.unknowngenus.id.2001	TRUE	1.8033007609747e-06	inferred	R5jIgG	textfile	18340	2	1	TRUE	-0.0352341917226276	22.7939758500713
763	rs11140959	A	G	A	G	0.190401351236291	-0.0563	NA	0.271790863645137	FALSE	FALSE	FALSE	ulcerative colitis	9	88020057	0.0349	0.1067	5371	412561	ulcerative colitis || id:ebi-a-GCST90018933	TRUE	reported	417932	9	88020057	0.0432673848382836	genus.unknowngenus.id.2001	TRUE	1.07964641483801e-05	inferred	R5jIgG	textfile	18340	2	1	TRUE	0.0324791165382203	19.3650560999517
764	rs12696594	A	G	A	G	-0.0636248931112479	0.003	NA	0.480233520370318	FALSE	FALSE	FALSE	ulcerative colitis	3	189357616	0.0192	0.8779	5371	412561	ulcerative colitis || id:ebi-a-GCST90018933	TRUE	reported	417932	3	189357616	0.0140502235779449	genus.unknowngenus.id.2001	TRUE	5.94347847704873e-06	inferred	R5jIgG	textfile	18340	2	1	TRUE	-0.0334214400736205	20.5063167418464
765	rs2599390	G	A	G	A	0.0940490058845466	0.0021	NA	0.17116359098103	FALSE	FALSE	FALSE	ulcerative colitis	8	70926204	0.0267	0.9385	5371	412561	ulcerative colitis || id:ebi-a-GCST90018933	TRUE	reported	417932	8	70926204	0.0198354587251101	genus.unknowngenus.id.2001	TRUE	2.12185045575185e-06	inferred	R5jIgG	textfile	18340	2	1	TRUE	0.0349920936797912	22.4814294295873
766	rs2831698	G	A	G	A	0.126470911660142	0.029	NA	0.0886375840365839	FALSE	FALSE	FALSE	ulcerative colitis	21	29672014	0.0393	0.4607	5371	412561	ulcerative colitis || id:ebi-a-GCST90018933	TRUE	reported	417932	21	29672014	0.0267921916491005	genus.unknowngenus.id.2001	TRUE	2.3533594860104e-06	inferred	R5jIgG	textfile	18340	2	1	TRUE	0.0348371587760116	22.2825462218034
767	rs4876383	T	A	T	A	0.0758588337962318	-0.0163	NA	0.297452971458113	FALSE	TRUE	TRUE	ulcerative colitis	8	118720649	0.0208	0.4344	5371	412561	ulcerative colitis || id:ebi-a-GCST90018933	TRUE	reported	417932	8	118720649	0.0152508956224531	genus.unknowngenus.id.2001	TRUE	6.55658017717841e-07	inferred	R5jIgG	textfile	18340	2	1	FALSE	0.0367064222182696	24.7412493463744
768	rs58850151	T	C	T	C	-0.0808935827914999	-0.0127	NA	0.267527143372232	FALSE	FALSE	FALSE	ulcerative colitis	18	39835030	0.0233	0.5842	5371	412561	ulcerative colitis || id:ebi-a-GCST90018933	TRUE	reported	417932	18	39835030	0.0181539635276505	genus.unknowngenus.id.2001	TRUE	8.35132972232431e-06	inferred	R5jIgG	textfile	18340	2	1	TRUE	-0.0328875587050361	19.8557010071154
769	rs605679	A	C	A	C	0.0874853541446402	0.0066	NA	0.194889744776752	FALSE	FALSE	FALSE	ulcerative colitis	8	70939221	0.0327	0.841	5371	412561	ulcerative colitis || id:ebi-a-GCST90018933	TRUE	reported	417932	8	70939221	0.0195869237003657	genus.unknowngenus.id.2001	TRUE	7.95028455602914e-06	inferred	R5jIgG	textfile	18340	2	1	TRUE	0.0329653001102371	19.9497861785975
770	rs6516833	A	G	A	G	0.134075145801224	0	NA	0.0563626441020579	FALSE	FALSE	FALSE	ulcerative colitis	21	29651882	0.0566	0.9996	5371	412561	ulcerative colitis || id:ebi-a-GCST90018933	TRUE	reported	417932	21	29651882	0.0277636143028796	genus.unknowngenus.id.2001	TRUE	1.37104996652642e-06	inferred	R5jIgG	textfile	18340	2	1	TRUE	0.0356385737657667	23.3208594134935
771	rs7334707	T	G	T	G	0.118993693180288	-0.0605	NA	0.060055655626749	FALSE	FALSE	FALSE	ulcerative colitis	13	39470153	0.0415	0.1445	5371	412561	ulcerative colitis || id:ebi-a-GCST90018933	TRUE	reported	417932	13	39470153	0.0266493889511018	genus.unknowngenus.id.2001	TRUE	8.00102325833226e-06	inferred	R5jIgG	textfile	18340	2	1	TRUE	0.0329552600830984	19.937622865807
772	rs79929882	A	G	A	G	-0.104456880244093	9e-04	NA	0.118195652417812	FALSE	FALSE	FALSE	ulcerative colitis	10	130677483	0.0284	0.9743	5371	412561	ulcerative colitis || id:ebi-a-GCST90018933	TRUE	reported	417932	10	130677483	0.0232393636197698	genus.unknowngenus.id.2001	TRUE	6.96270771641467e-06	inferred	R5jIgG	textfile	18340	2	1	TRUE	-0.0331739915936328	20.203454744452
773	rs10131724	A	C	A	C	-0.199832279489332	-0.0577	NA	0.071954892661964	FALSE	FALSE	FALSE	ulcerative colitis	14	52219066	0.0377	0.1259	5371	412561	ulcerative colitis || id:ebi-a-GCST90018933	TRUE	reported	417932	14	52219066	0.041457713434255	genus..Eubacteriumruminantiumgroup.id.11340	TRUE	1.43452366385964e-06	inferred	akgd0l	textfile	18340	2	1	TRUE	-0.0355720887015104	23.233818601994
774	rs10923018	G	A	G	A	0.0726437863388374	-0.0253	NA	0.592932012696601	FALSE	FALSE	FALSE	ulcerative colitis	1	88523399	0.0196	0.1967	5371	412561	ulcerative colitis || id:ebi-a-GCST90018933	TRUE	reported	417932	1	88523399	0.0160924055935709	genus..Eubacteriumruminantiumgroup.id.11340	TRUE	6.35664858744042e-06	inferred	akgd0l	textfile	18340	2	1	TRUE	0.0333165752544445	20.3776925156611
775	rs112375806	T	A	T	A	0.14314108548906	-0.0276	NA	0.148397356228832	FALSE	TRUE	TRUE	ulcerative colitis	22	48749548	0.03	0.3565	5371	412561	ulcerative colitis || id:ebi-a-GCST90018933	TRUE	reported	417932	22	48749548	0.0293757494122342	genus..Eubacteriumruminantiumgroup.id.11340	TRUE	1.10047818692168e-06	inferred	akgd0l	textfile	18340	2	1	FALSE	0.0359598928887728	23.743826106834
776	rs11637981	G	T	G	T	-0.0732579960862343	0.0183	NA	0.522821542634661	FALSE	FALSE	FALSE	ulcerative colitis	15	61289622	0.0194	0.346	5371	412561	ulcerative colitis || id:ebi-a-GCST90018933	TRUE	reported	417932	15	61289622	0.0160887959984434	genus..Eubacteriumruminantiumgroup.id.11340	TRUE	5.27971230693242e-06	inferred	akgd0l	textfile	18340	2	1	TRUE	-0.0336054825861989	20.7330397085556
777	rs13025464	T	C	T	C	-0.0737077145050206	0.0201	NA	0.441219160828963	FALSE	FALSE	FALSE	ulcerative colitis	2	201610645	0.0197	0.3073	5371	412561	ulcerative colitis || id:ebi-a-GCST90018933	TRUE	reported	417932	2	201610645	0.016378577182548	genus..Eubacteriumruminantiumgroup.id.11340	TRUE	6.78731493051573e-06	inferred	akgd0l	textfile	18340	2	1	TRUE	-0.0332139942970093	20.252262448474
778	rs139749	C	T	C	T	-0.0845439274477069	-0.0089	NA	0.428597951469903	FALSE	FALSE	FALSE	ulcerative colitis	22	25303055	0.0204	0.6624	5371	412561	ulcerative colitis || id:ebi-a-GCST90018933	TRUE	reported	417932	22	25303055	0.0171790775197909	genus..Eubacteriumruminantiumgroup.id.11340	TRUE	8.59575921699328e-07	inferred	akgd0l	textfile	18340	2	1	TRUE	-0.0363178384275097	24.2194992115663
779	rs16891896	G	A	G	A	-0.174787011436225	0.0409	NA	0.0886129107768245	FALSE	FALSE	FALSE	ulcerative colitis	5	33897589	0.0378	0.2792	5371	412561	ulcerative colitis || id:ebi-a-GCST90018933	TRUE	reported	417932	5	33897589	0.0390572683191562	genus..Eubacteriumruminantiumgroup.id.11340	TRUE	7.6358811018979e-06	inferred	akgd0l	textfile	18340	2	1	TRUE	-0.0330289136825082	20.0269393630143
780	rs17519472	C	T	C	T	0.107804140148699	-0.0268	NA	0.145313042989716	FALSE	FALSE	FALSE	ulcerative colitis	12	30360954	0.0275	0.3284	5371	412561	ulcerative colitis || id:ebi-a-GCST90018933	TRUE	reported	417932	12	30360954	0.0233983775447583	genus..Eubacteriumruminantiumgroup.id.11340	TRUE	4.07864600156534e-06	inferred	akgd0l	textfile	18340	2	1	TRUE	0.0340034116932657	21.227526485911
781	rs209813	G	A	G	A	-0.103488116070131	0.0026	NA	0.103376412841464	FALSE	FALSE	FALSE	ulcerative colitis	6	11953633	0.029	0.93	5371	412561	ulcerative colitis || id:ebi-a-GCST90018933	TRUE	reported	417932	6	11953633	0.0236390573676276	genus..Eubacteriumruminantiumgroup.id.11340	TRUE	1.19858842521844e-05	inferred	akgd0l	textfile	18340	2	1	TRUE	-0.0323115293635307	19.1655220172955
782	rs2116427	A	G	A	G	0.0911460512715159	-0.0164	NA	0.258639828086085	FALSE	FALSE	FALSE	ulcerative colitis	5	121182996	0.0221	0.4588	5371	412561	ulcerative colitis || id:ebi-a-GCST90018933	TRUE	reported	417932	5	121182996	0.0182353068079111	genus..Eubacteriumruminantiumgroup.id.11340	TRUE	5.78294474859752e-07	inferred	akgd0l	textfile	18340	2	1	TRUE	0.0368852867675276	24.9832864493282
783	rs2229917	A	G	A	G	0.153537928651796	-0.0468	NA	0.0565192577261373	FALSE	FALSE	FALSE	ulcerative colitis	9	130980937	0.0436	0.2835	5371	412561	ulcerative colitis || id:ebi-a-GCST90018933	TRUE	reported	417932	9	130980937	0.032392214867845	genus..Eubacteriumruminantiumgroup.id.11340	TRUE	2.13756314871157e-06	inferred	akgd0l	textfile	18340	2	1	TRUE	0.034981076323697	22.4672576378503
784	rs2418654	C	T	C	T	-0.0748878905033382	0.013	NA	0.500567479249394	FALSE	FALSE	FALSE	ulcerative colitis	2	71247578	0.0197	0.5079	5371	412561	ulcerative colitis || id:ebi-a-GCST90018933	TRUE	reported	417932	2	71247578	0.0165851606753295	genus..Eubacteriumruminantiumgroup.id.11340	TRUE	6.32107437808908e-06	inferred	akgd0l	textfile	18340	2	1	TRUE	-0.03332534366114	20.3884320404678
785	rs57340348	T	C	T	C	-0.0979429331387566	0.0063	NA	0.158149231398606	FALSE	FALSE	FALSE	ulcerative colitis	6	130030114	0.0248	0.7996	5371	412561	ulcerative colitis || id:ebi-a-GCST90018933	TRUE	reported	417932	6	130030114	0.0212165948394574	genus..Eubacteriumruminantiumgroup.id.11340	TRUE	3.90574176683814e-06	inferred	akgd0l	textfile	18340	2	1	TRUE	-0.0340697729047649	21.3105591893371
786	rs606117	A	G	A	G	0.0833242657046866	-0.0013	NA	0.221529580256081	FALSE	FALSE	FALSE	ulcerative colitis	9	2539358	0.0217	0.9504	5371	412561	ulcerative colitis || id:ebi-a-GCST90018933	TRUE	reported	417932	9	2539358	0.0180559868547672	genus..Eubacteriumruminantiumgroup.id.11340	TRUE	3.93526757485761e-06	inferred	akgd0l	textfile	18340	2	1	TRUE	0.0340582439475547	21.2961222144473
787	rs61920452	A	G	A	G	0.105630797720427	-0.0294	NA	0.145848444637768	FALSE	FALSE	FALSE	ulcerative colitis	12	30373868	0.0275	0.2838	5371	412561	ulcerative colitis || id:ebi-a-GCST90018933	TRUE	reported	417932	12	30373868	0.0233571340578556	genus..Eubacteriumruminantiumgroup.id.11340	TRUE	6.11362560491408e-06	inferred	akgd0l	textfile	18340	2	1	TRUE	0.0333774361336218	20.4522933111438
788	rs6676699	G	T	G	T	-0.088812363719523	0.0063	NA	0.258560066960103	FALSE	FALSE	FALSE	ulcerative colitis	1	197978281	0.0224	0.7785	5371	412561	ulcerative colitis || id:ebi-a-GCST90018933	TRUE	reported	417932	1	197978281	0.0196447171492307	genus..Eubacteriumruminantiumgroup.id.11340	TRUE	6.15689518289214e-06	inferred	akgd0l	textfile	18340	2	1	TRUE	-0.0333664325700638	20.4387954618319
789	rs72836424	C	T	C	T	-0.139824589058134	0.0077	NA	0.0943019494656319	FALSE	FALSE	FALSE	ulcerative colitis	10	129037453	0.0325	0.8121	5371	412561	ulcerative colitis || id:ebi-a-GCST90018933	TRUE	reported	417932	10	129037453	0.0300689633359883	genus..Eubacteriumruminantiumgroup.id.11340	TRUE	3.31725834301736e-06	inferred	akgd0l	textfile	18340	2	1	TRUE	-0.0343188880603367	21.6237091964642
790	rs73139629	A	C	A	C	-0.11509784801075	-0.0393	NA	0.0968722557667701	FALSE	FALSE	FALSE	ulcerative colitis	12	63306003	0.0317	0.2149	5371	412561	ulcerative colitis || id:ebi-a-GCST90018933	TRUE	reported	417932	12	63306003	0.0247909409593739	genus..Eubacteriumruminantiumgroup.id.11340	TRUE	3.4382193582514e-06	inferred	akgd0l	textfile	18340	2	1	TRUE	-0.0342643988798197	21.5550177707765
791	rs10131942	C	G	C	G	0.0701212235703022	-0.0296	NA	0.167828579883744	FALSE	TRUE	TRUE	ulcerative colitis	14	78643095	0.0261	0.2566	5371	412561	ulcerative colitis || id:ebi-a-GCST90018933	TRUE	reported	417932	14	78643095	0.0158326212722784	family.Prevotellaceae.id.960	TRUE	9.47113950837708e-06	inferred	dr8cWw	textfile	18340	2	1	FALSE	0.0326880136744347	19.6152263838283
792	rs12057990	C	T	C	T	0.0589878456984706	2e-04	NA	0.312489146450451	FALSE	FALSE	FALSE	ulcerative colitis	1	99470269	0.0277	0.9943	5371	412561	ulcerative colitis || id:ebi-a-GCST90018933	TRUE	reported	417932	1	99470269	0.0132268337057278	family.Prevotellaceae.id.960	TRUE	8.20705335286706e-06	inferred	dr8cWw	textfile	18340	2	1	TRUE	0.032915107069718	19.8890154101001
793	rs12118202	T	C	T	C	-0.075198589025299	0.0204	NA	0.175625792332247	FALSE	FALSE	FALSE	ulcerative colitis	1	210681370	0.0242	0.4009	5371	412561	ulcerative colitis || id:ebi-a-GCST90018933	TRUE	reported	417932	1	210681370	0.0147265151490898	family.Prevotellaceae.id.960	TRUE	3.28458986404012e-07	inferred	dr8cWw	textfile	18340	2	1	TRUE	-0.0376812393074065	26.074705185091
794	rs12143482	T	C	T	C	-0.0756774886687729	0.0283	NA	0.140319065678737	FALSE	FALSE	FALSE	ulcerative colitis	1	210667097	0.0269	0.2935	5371	412561	ulcerative colitis || id:ebi-a-GCST90018933	TRUE	reported	417932	1	210667097	0.0160051317019932	family.Prevotellaceae.id.960	TRUE	2.26377928512418e-06	inferred	dr8cWw	textfile	18340	2	1	TRUE	-0.0348952969157036	22.3570716715495
795	rs12612711	A	G	A	G	-0.0581549422486539	0.0136	NA	0.43930007107347	FALSE	FALSE	FALSE	ulcerative colitis	2	118922722	0.0194	0.4824	5371	412561	ulcerative colitis || id:ebi-a-GCST90018933	TRUE	reported	417932	2	118922722	0.0118075677292687	family.Prevotellaceae.id.960	TRUE	8.42628105599406e-07	inferred	dr8cWw	textfile	18340	2	1	TRUE	-0.0363465456837374	24.2578533799381
796	rs13069367	A	C	A	C	-0.0539767966072784	0.004	NA	0.451758717944638	FALSE	FALSE	FALSE	ulcerative colitis	3	71801830	0.0199	0.8402	5371	412561	ulcerative colitis || id:ebi-a-GCST90018933	TRUE	reported	417932	3	71801830	0.0119687331180552	family.Prevotellaceae.id.960	TRUE	6.48835589931728e-06	inferred	dr8cWw	textfile	18340	2	1	TRUE	-0.0332845153394246	20.3384497676292
797	rs148376875	T	G	T	G	0.0845150204194928	-0.0038	NA	0.135177105671408	FALSE	FALSE	FALSE	ulcerative colitis	3	170126707	0.0291	0.8952	5371	412561	ulcerative colitis || id:ebi-a-GCST90018933	TRUE	reported	417932	3	170126707	0.017916322438479	family.Prevotellaceae.id.960	TRUE	2.39103151879478e-06	inferred	dr8cWw	textfile	18340	2	1	TRUE	0.0348133415915777	22.2520517797727
798	rs2206482	T	G	T	G	-0.0569105111439779	0.0075	NA	0.393911195082951	FALSE	FALSE	FALSE	ulcerative colitis	20	9771109	0.0195	0.6986	5371	412561	ulcerative colitis || id:ebi-a-GCST90018933	TRUE	reported	417932	20	9771109	0.0117486486167919	family.Prevotellaceae.id.960	TRUE	1.27247809505121e-06	inferred	dr8cWw	textfile	18340	2	1	TRUE	-0.0357479312496766	23.4643832039359
799	rs2278540	G	A	G	A	0.0554249154411354	0.0309	NA	0.370619723717921	FALSE	FALSE	FALSE	ulcerative colitis	3	32408916	0.0201	0.1249	5371	412561	ulcerative colitis || id:ebi-a-GCST90018933	TRUE	reported	417932	3	32408916	0.0123264693656438	family.Prevotellaceae.id.960	TRUE	6.91089547036463e-06	inferred	dr8cWw	textfile	18340	2	1	TRUE	0.033185707438157	20.21774324758
800	rs2322142	T	C	T	C	-0.0598325516108006	-0.0121	NA	0.301528761797126	FALSE	FALSE	FALSE	ulcerative colitis	3	71824151	0.0223	0.5877	5371	412561	ulcerative colitis || id:ebi-a-GCST90018933	TRUE	reported	417932	3	71824151	0.0132962843406662	family.Prevotellaceae.id.960	TRUE	6.79709656600584e-06	inferred	dr8cWw	textfile	18340	2	1	TRUE	-0.0332117374601361	20.249507286415
801	rs34071565	T	A	T	A	-0.156699930812491	-0.04	NA	0.0558565925205389	FALSE	TRUE	TRUE	ulcerative colitis	11	119712522	0.0429	0.3509	5371	412561	ulcerative colitis || id:ebi-a-GCST90018933	TRUE	reported	417932	11	119712522	0.034788228864033	family.Prevotellaceae.id.960	TRUE	6.65622383849307e-06	inferred	dr8cWw	textfile	18340	2	1	FALSE	-0.033244543838173	20.2895760403121
802	rs34660375	A	G	A	G	-0.0805893918268186	0.056	NA	0.1548	FALSE	FALSE	FALSE	ulcerative colitis	5	180283881	0.0439	0.2021	5371	412561	ulcerative colitis || id:ebi-a-GCST90018933	TRUE	reported	417932	5	180283881	0.0178291297902308	family.Prevotellaceae.id.960	TRUE	6.18113732696017e-06	inferred	dr8cWw	textfile	18340	2	1	TRUE	-0.0333603000262652	20.4312747341509
803	rs3758087	T	C	T	C	0.0564199237416717	-0.0197	NA	0.283171890671485	FALSE	FALSE	FALSE	ulcerative colitis	8	23714609	0.0209	0.3471	5371	412561	ulcerative colitis || id:ebi-a-GCST90018933	TRUE	reported	417932	8	23714609	0.0124655081554637	family.Prevotellaceae.id.960	TRUE	6.00870069988914e-06	inferred	dr8cWw	textfile	18340	2	1	TRUE	0.0334044313513075	20.4854267367669
804	rs3860225	A	G	A	G	0.0839360256982614	0.0662	NA	0.177014020873957	FALSE	FALSE	FALSE	ulcerative colitis	1	111161677	0.0289	0.02185	5371	412561	ulcerative colitis || id:ebi-a-GCST90018933	TRUE	reported	417932	1	111161677	0.0167936054525328	family.Prevotellaceae.id.960	TRUE	5.78996346348245e-07	inferred	dr8cWw	textfile	18340	2	1	TRUE	0.0368835627071387	24.9809478278278
805	rs4493272	T	C	T	C	-0.0604992121106673	0.0137	NA	0.43941186076648	FALSE	FALSE	FALSE	ulcerative colitis	2	118910912	0.0194	0.48	5371	412561	ulcerative colitis || id:ebi-a-GCST90018933	TRUE	reported	417932	2	118910912	0.0118027291675366	family.Prevotellaceae.id.960	TRUE	2.96172677681559e-07	inferred	dr8cWw	textfile	18340	2	1	TRUE	-0.0378251265072935	26.2745056926846
806	rs4685827	T	C	T	C	-0.0679529004474914	0.0421	NA	0.207749211311641	FALSE	FALSE	FALSE	ulcerative colitis	3	4864877	0.0232	0.06926	5371	412561	ulcerative colitis || id:ebi-a-GCST90018933	TRUE	reported	417932	3	4864877	0.0145407160596826	family.Prevotellaceae.id.960	TRUE	2.96420958715864e-06	inferred	dr8cWw	textfile	18340	2	1	TRUE	-0.0344895686975084	21.8395863896834
807	rs7252711	A	G	A	G	-0.0740875711094874	-0.026	NA	0.168198081059151	FALSE	FALSE	FALSE	ulcerative colitis	19	17460999	0.0289	0.3669	5371	412561	ulcerative colitis || id:ebi-a-GCST90018933	TRUE	reported	417932	19	17460999	0.0161925752328587	family.Prevotellaceae.id.960	TRUE	4.75302214810268e-06	inferred	dr8cWw	textfile	18340	2	1	TRUE	-0.0337680280183669	20.9343204175236
808	rs75982374	G	A	G	A	0.0802415923131621	-0.0022	NA	0.147701325100644	FALSE	FALSE	FALSE	ulcerative colitis	3	170063227	0.0277	0.9365	5371	412561	ulcerative colitis || id:ebi-a-GCST90018933	TRUE	reported	417932	3	170063227	0.0180381343765371	family.Prevotellaceae.id.960	TRUE	8.64954481986084e-06	inferred	dr8cWw	textfile	18340	2	1	TRUE	0.0328320301337166	19.7886351180636
809	rs7975087	C	A	C	A	-0.0601447787233763	-0.0225	NA	0.244884626983109	FALSE	FALSE	FALSE	ulcerative colitis	12	21404832	0.0233	0.3337	5371	412561	ulcerative colitis || id:ebi-a-GCST90018933	TRUE	reported	417932	12	21404832	0.0135454059860945	family.Prevotellaceae.id.960	TRUE	8.98609133298089e-06	inferred	dr8cWw	textfile	18340	2	1	TRUE	-0.032771520016276	19.7156822493923
810	rs912860	G	A	G	A	-0.229046146901247	0.0615	NA	0.046872700963541	FALSE	FALSE	FALSE	ulcerative colitis	14	33706908	0.0575	0.2843	5371	412561	ulcerative colitis || id:ebi-a-GCST90018933	TRUE	reported	417932	14	33706908	0.0483124182490081	family.Prevotellaceae.id.960	TRUE	2.12731739356509e-06	inferred	dr8cWw	textfile	18340	2	1	TRUE	-0.0349882515358099	22.4764867124172
811	rs926496	C	T	C	T	-0.0530522669232517	0.0085	NA	0.399330669724933	FALSE	FALSE	FALSE	ulcerative colitis	20	9784204	0.0195	0.6636	5371	412561	ulcerative colitis || id:ebi-a-GCST90018933	TRUE	reported	417932	20	9784204	0.0117244877090065	family.Prevotellaceae.id.960	TRUE	6.04208409125034e-06	inferred	dr8cWw	textfile	18340	2	1	TRUE	-0.0333957938276961	20.4748222744555
812	rs9586501	G	A	G	A	0.0592681131046509	0.0664	NA	0.234984307944549	FALSE	FALSE	FALSE	ulcerative colitis	13	105075823	0.0216	0.00207	5371	412561	ulcerative colitis || id:ebi-a-GCST90018933	TRUE	reported	417932	13	105075823	0.0127329329221034	family.Prevotellaceae.id.960	TRUE	3.24436660456196e-06	inferred	dr8cWw	textfile	18340	2	1	TRUE	0.0343526510435669	21.6663273064272
813	rs9952932	T	C	T	C	-0.0884172902675605	0.0054	NA	0.113165681152527	FALSE	FALSE	FALSE	ulcerative colitis	18	63006580	0.0276	0.8458	5371	412561	ulcerative colitis || id:ebi-a-GCST90018933	TRUE	reported	417932	18	63006580	0.0172630915395785	family.Prevotellaceae.id.960	TRUE	3.02708298438243e-07	inferred	dr8cWw	textfile	18340	2	1	TRUE	-0.0377948162251972	26.2323534283495
814	rs9958960	G	A	G	A	-0.0914806576592586	0.0066	NA	0.113125908144572	FALSE	FALSE	FALSE	ulcerative colitis	18	63018983	0.0277	0.8124	5371	412561	ulcerative colitis || id:ebi-a-GCST90018933	TRUE	reported	417932	18	63018983	0.0173611300103453	family.Prevotellaceae.id.960	TRUE	1.3695980283084e-07	inferred	dr8cWw	textfile	18340	2	1	TRUE	-0.0388818368459754	27.7653132470876
815	rs10138457	T	C	T	C	-0.113053793637487	0.0083	NA	0.0750801466037348	FALSE	FALSE	FALSE	ulcerative colitis	14	102458052	0.0369	0.8221	5371	412561	ulcerative colitis || id:ebi-a-GCST90018933	TRUE	reported	417932	14	102458052	0.0261932532464563	genus.Dialister.id.2183	TRUE	1.5878004623424e-05	inferred	j5sptr	textfile	18340	2	1	TRUE	-0.0318565860304523	18.6290795178148
816	rs10938938	G	A	G	A	-0.0773514461757961	-0.0077	NA	0.13032311105572	FALSE	FALSE	FALSE	ulcerative colitis	4	23294359	0.0259	0.7662	5371	412561	ulcerative colitis || id:ebi-a-GCST90018933	TRUE	reported	417932	4	23294359	0.0170914905075365	genus.Dialister.id.2183	TRUE	6.01878015690239e-06	inferred	j5sptr	textfile	18340	2	1	TRUE	-0.0334018185922346	20.4822187090455
817	rs11071887	T	C	T	C	0.0662403023312743	0.0372	NA	0.268998949167018	FALSE	FALSE	FALSE	ulcerative colitis	15	32955095	0.0212	0.07981	5371	412561	ulcerative colitis || id:ebi-a-GCST90018933	TRUE	reported	417932	15	32955095	0.0146314844082137	genus.Dialister.id.2183	TRUE	5.97578816239449e-06	inferred	j5sptr	textfile	18340	2	1	TRUE	0.0334129921165678	20.4959396793392
818	rs11166701	G	A	G	A	-0.0655301016485888	-0.017	NA	0.60276276953966	FALSE	FALSE	FALSE	ulcerative colitis	8	138295725	0.0195	0.3813	5371	412561	ulcerative colitis || id:ebi-a-GCST90018933	TRUE	reported	417932	8	138295725	0.0131859995034347	genus.Dialister.id.2183	TRUE	6.70660160066885e-07	inferred	j5sptr	textfile	18340	2	1	TRUE	-0.0366741067594686	24.697646665342
819	rs2314294	T	C	T	C	0.0865931921654296	-0.0336	NA	0.10781636123248	FALSE	FALSE	FALSE	ulcerative colitis	16	9336862	0.0284	0.2369	5371	412561	ulcerative colitis || id:ebi-a-GCST90018933	TRUE	reported	417932	16	9336862	0.0193718948303736	genus.Dialister.id.2183	TRUE	7.82040752716919e-06	inferred	j5sptr	textfile	18340	2	1	TRUE	0.0329912815287011	19.9812794756003
820	rs2435610	A	C	A	C	0.0647131491516663	0.0147	NA	0.304937098015139	FALSE	FALSE	FALSE	ulcerative colitis	7	150890034	0.0216	0.496	5371	412561	ulcerative colitis || id:ebi-a-GCST90018933	TRUE	reported	417932	7	150890034	0.0143314239150829	genus.Dialister.id.2183	TRUE	6.31757745687221e-06	inferred	j5sptr	textfile	18340	2	1	TRUE	0.0333262081365395	20.3894910017213
821	rs4725397	T	C	T	C	0.0650712897442759	0.0285	NA	0.232999741061294	FALSE	FALSE	FALSE	ulcerative colitis	7	150878860	0.022	0.1953	5371	412561	ulcerative colitis || id:ebi-a-GCST90018933	TRUE	reported	417932	7	150878860	0.0146756729120877	genus.Dialister.id.2183	TRUE	9.251946408918e-06	inferred	j5sptr	textfile	18340	2	1	TRUE	0.0327252317186237	19.6599668865371
822	rs4747450	C	A	C	A	0.0668508560876641	0.0152	NA	0.22120009182097	FALSE	FALSE	FALSE	ulcerative colitis	10	23199653	0.0225	0.5002	5371	412561	ulcerative colitis || id:ebi-a-GCST90018933	TRUE	reported	417932	10	23199653	0.0147685360696215	genus.Dialister.id.2183	TRUE	5.9947907358197e-06	inferred	j5sptr	textfile	18340	2	1	TRUE	0.0334080439356868	20.4898627966114
823	rs4753063	G	A	G	A	-0.0596297038925139	-0.0113	NA	0.500936136541651	FALSE	FALSE	FALSE	ulcerative colitis	11	92267129	0.0193	0.5581	5371	412561	ulcerative colitis || id:ebi-a-GCST90018933	TRUE	reported	417932	11	92267129	0.013005185305256	genus.Dialister.id.2183	TRUE	4.5383120608943e-06	inferred	j5sptr	textfile	18340	2	1	TRUE	-0.0338392965646367	21.0228802350452
824	rs517089	T	A	T	A	0.0762270290045015	-0.0142	NA	0.227548099737893	FALSE	TRUE	TRUE	ulcerative colitis	11	10967286	0.0246	0.5629	5371	412561	ulcerative colitis || id:ebi-a-GCST90018933	TRUE	reported	417932	11	10967286	0.0170411079985235	genus.Dialister.id.2183	TRUE	7.70842025686264e-06	inferred	j5sptr	textfile	18340	2	1	FALSE	0.0330140174757816	20.0088592292014
825	rs75416973	A	G	A	G	0.0727223037990453	-0.0067	NA	0.141168900531353	FALSE	FALSE	FALSE	ulcerative colitis	1	172809633	0.0248	0.7884	5371	412561	ulcerative colitis || id:ebi-a-GCST90018933	TRUE	reported	417932	1	172809633	0.0164509834407607	genus.Dialister.id.2183	TRUE	9.84525236194996e-06	inferred	j5sptr	textfile	18340	2	1	TRUE	0.0326263512534108	19.5412133703655
826	rs764177	C	A	C	A	-0.0601453590052231	-0.0018	NA	0.4369024215064	FALSE	FALSE	FALSE	ulcerative colitis	3	45809449	0.0203	0.9293	5371	412561	ulcerative colitis || id:ebi-a-GCST90018933	TRUE	reported	417932	3	45809449	0.0135365874925541	genus.Dialister.id.2183	TRUE	8.86430847834769e-06	inferred	j5sptr	textfile	18340	2	1	TRUE	-0.0327931623224565	19.7417593573831
827	rs76680460	G	A	G	A	-0.161296110395772	0.0134	NA	0.0521954921379281	FALSE	FALSE	FALSE	ulcerative colitis	9	25447080	0.0461	0.7718	5371	412561	ulcerative colitis || id:ebi-a-GCST90018933	TRUE	reported	417932	9	25447080	0.0364332108416825	genus.Dialister.id.2183	TRUE	9.54763615237975e-06	inferred	j5sptr	textfile	18340	2	1	TRUE	-0.0326752183137419	19.5998566535917
828	rs7814375	C	A	C	A	0.0639385150420273	0.0116	NA	0.325126744869814	FALSE	FALSE	FALSE	ulcerative colitis	8	138319771	0.0201	0.5641	5371	412561	ulcerative colitis || id:ebi-a-GCST90018933	TRUE	reported	417932	8	138319771	0.0132433831827064	genus.Dialister.id.2183	TRUE	1.37939273100357e-06	inferred	j5sptr	textfile	18340	2	1	TRUE	0.0356296682526313	23.3091910327995
829	rs10140184	A	C	A	C	0.0576794526232797	-0.0199	NA	0.38891375239657	FALSE	FALSE	FALSE	ulcerative colitis	14	73181783	0.0203	0.3262	5371	412561	ulcerative colitis || id:ebi-a-GCST90018933	TRUE	reported	417932	14	73181783	0.0125989898497408	genus..Eubacteriumxylanophilumgroup.id.14375	TRUE	4.69215322443156e-06	inferred	0qJ3eB	textfile	18340	2	1	TRUE	0.0337879138451979	20.9590121042615
830	rs10917203	A	C	A	C	0.0612633267044508	0.0106	NA	0.361689108236353	FALSE	FALSE	FALSE	ulcerative colitis	1	22627266	0.0201	0.5983	5371	412561	ulcerative colitis || id:ebi-a-GCST90018933	TRUE	reported	417932	1	22627266	0.0130916884542897	genus..Eubacteriumxylanophilumgroup.id.14375	TRUE	2.87492817606753e-06	inferred	0qJ3eB	textfile	18340	2	1	TRUE	0.034535820549389	21.898271128365
831	rs112176119	C	T	C	T	-0.113455468153488	0.026	NA	0.0852788765172003	FALSE	FALSE	FALSE	ulcerative colitis	16	73696771	0.0358	0.4676	5371	412561	ulcerative colitis || id:ebi-a-GCST90018933	TRUE	reported	417932	16	73696771	0.024576195578986	genus..Eubacteriumxylanophilumgroup.id.14375	TRUE	3.90307229201633e-06	inferred	0qJ3eB	textfile	18340	2	1	TRUE	-0.034070819369473	21.311869853092
832	rs12980122	C	G	C	G	-0.10827352488577	-0.0366	NA	0.0855641680187956	FALSE	TRUE	TRUE	ulcerative colitis	19	8255478	0.0362	0.3124	5371	412561	ulcerative colitis || id:ebi-a-GCST90018933	TRUE	reported	417932	19	8255478	0.0238257149732965	genus..Eubacteriumxylanophilumgroup.id.14375	TRUE	5.50925489547014e-06	inferred	0qJ3eB	textfile	18340	2	1	FALSE	-0.0335394505889586	20.6515506694899
833	rs13234419	T	C	T	C	0.0635418336620847	-0.0271	NA	0.2291263162501	FALSE	FALSE	FALSE	ulcerative colitis	7	43577715	0.0219	0.216	5371	412561	ulcerative colitis || id:ebi-a-GCST90018933	TRUE	reported	417932	7	43577715	0.0143051601568893	genus..Eubacteriumxylanophilumgroup.id.14375	TRUE	8.91754545850221e-06	inferred	0qJ3eB	textfile	18340	2	1	TRUE	0.0327836667292861	19.7303158597129
834	rs13239072	G	A	G	A	0.06874273429727	-0.0242	NA	0.231914415585727	FALSE	FALSE	FALSE	ulcerative colitis	7	43566344	0.0219	0.2684	5371	412561	ulcerative colitis || id:ebi-a-GCST90018933	TRUE	reported	417932	7	43566344	0.0142728315744079	genus..Eubacteriumxylanophilumgroup.id.14375	TRUE	1.46219168968793e-06	inferred	0qJ3eB	textfile	18340	2	1	TRUE	0.0355439889753412	23.1970801571715
835	rs17830032	G	A	G	A	-0.160597430862368	0.0803	NA	0.063576807192361	FALSE	FALSE	FALSE	ulcerative colitis	20	57995506	0.0405	0.04762	5371	412561	ulcerative colitis || id:ebi-a-GCST90018933	TRUE	reported	417932	20	57995506	0.0310514530483689	genus..Eubacteriumxylanophilumgroup.id.14375	TRUE	2.31628907911223e-07	inferred	0qJ3eB	textfile	18340	2	1	TRUE	-0.0381649030052683	26.7493560421207
836	rs1999224	G	T	G	T	-0.0949051428308416	0.0101	NA	0.0897480902797286	FALSE	FALSE	FALSE	ulcerative colitis	9	130498120	0.0327	0.7579	5371	412561	ulcerative colitis || id:ebi-a-GCST90018933	TRUE	reported	417932	9	130498120	0.0203502814684776	genus..Eubacteriumxylanophilumgroup.id.14375	TRUE	3.10756992337975e-06	inferred	0qJ3eB	textfile	18340	2	1	TRUE	-0.0344180259191421	21.7489679573294
837	rs2012708	A	G	A	G	0.0573202475739718	-0.0139	NA	0.47278177843451	FALSE	FALSE	FALSE	ulcerative colitis	16	84790559	0.0203	0.4942	5371	412561	ulcerative colitis || id:ebi-a-GCST90018933	TRUE	reported	417932	16	84790559	0.0126905020312992	genus..Eubacteriumxylanophilumgroup.id.14375	TRUE	6.27861009535882e-06	inferred	0qJ3eB	textfile	18340	2	1	TRUE	0.0333358723695915	20.4013313296033
838	rs2213117	T	G	T	G	0.0877797364305482	-0.0276	NA	0.172190888550045	FALSE	FALSE	FALSE	ulcerative colitis	11	131009660	0.0284	0.3306	5371	412561	ulcerative colitis || id:ebi-a-GCST90018933	TRUE	reported	417932	11	131009660	0.0189012284695105	genus..Eubacteriumxylanophilumgroup.id.14375	TRUE	3.41514735028632e-06	inferred	0qJ3eB	textfile	18340	2	1	TRUE	0.0342746487336651	21.5679308072321
839	rs28420252	G	A	G	A	-0.104609336108328	0.0272	NA	0.0942291562374229	FALSE	FALSE	FALSE	ulcerative colitis	9	130358412	0.034	0.4248	5371	412561	ulcerative colitis || id:ebi-a-GCST90018933	TRUE	reported	417932	9	130358412	0.0232036186418768	genus..Eubacteriumxylanophilumgroup.id.14375	TRUE	6.53429967355469e-06	inferred	0qJ3eB	textfile	18340	2	1	TRUE	-0.0332734781061572	20.3249484890504
840	rs4654122	C	G	C	G	0.0553508075146877	0.0313	NA	0.539533948089554	FALSE	TRUE	TRUE	ulcerative colitis	1	246780557	0.0194	0.1071	5371	412561	ulcerative colitis || id:ebi-a-GCST90018933	TRUE	reported	417932	1	246780557	0.0123587941192825	genus..Eubacteriumxylanophilumgroup.id.14375	TRUE	7.51138955638882e-06	inferred	0qJ3eB	textfile	18340	2	1	FALSE	0.0330547966996485	20.058374119476
841	rs699510	C	T	C	T	0.0652346607672305	-0.0174	NA	0.254975306555667	FALSE	FALSE	FALSE	ulcerative colitis	7	43810270	0.0228	0.4455	5371	412561	ulcerative colitis || id:ebi-a-GCST90018933	TRUE	reported	417932	7	43810270	0.0145314476334361	genus..Eubacteriumxylanophilumgroup.id.14375	TRUE	7.14891650488783e-06	inferred	0qJ3eB	textfile	18340	2	1	TRUE	0.0331325631937574	20.1529698076338
842	rs75586835	A	G	A	G	-0.114497554547512	0.0133	NA	0.0640111288439268	FALSE	FALSE	FALSE	ulcerative colitis	4	87891938	0.0402	0.74	5371	412561	ulcerative colitis || id:ebi-a-GCST90018933	TRUE	reported	417932	4	87891938	0.0263454721223654	genus..Eubacteriumxylanophilumgroup.id.14375	TRUE	1.38639386539832e-05	inferred	0qJ3eB	textfile	18340	2	1	TRUE	-0.0320767750930514	18.887759782147
843	rs79582700	C	G	C	G	-0.0951676506584881	-0.0063	NA	0.110848280747472	FALSE	TRUE	TRUE	ulcerative colitis	17	66689958	0.0301	0.8341	5371	412561	ulcerative colitis || id:ebi-a-GCST90018933	TRUE	reported	417932	17	66689958	0.0199968965266752	genus..Eubacteriumxylanophilumgroup.id.14375	TRUE	1.94437831261992e-06	inferred	0qJ3eB	textfile	18340	2	1	FALSE	-0.0351222825230397	22.6492329132896
844	rs849162	A	G	A	G	0.0650269082826273	-0.0174	NA	0.254885924098496	FALSE	FALSE	FALSE	ulcerative colitis	7	43821852	0.0228	0.4447	5371	412561	ulcerative colitis || id:ebi-a-GCST90018933	TRUE	reported	417932	7	43821852	0.0145314418219565	genus..Eubacteriumxylanophilumgroup.id.14375	TRUE	7.64431619854112e-06	inferred	0qJ3eB	textfile	18340	2	1	TRUE	0.0330271745671865	20.0248281054415
845	rs10144730	T	C	T	C	-0.054334723944639	0.0257	NA	0.370066166569244	FALSE	FALSE	FALSE	ulcerative colitis	14	44988118	0.0201	0.2007	5371	412561	ulcerative colitis || id:ebi-a-GCST90018933	TRUE	reported	417932	14	44988118	0.0118602159247448	genus..Eubacteriumventriosumgroup.id.11341	TRUE	4.62184455291182e-06	inferred	OEQrLI	textfile	18340	2	1	TRUE	-0.0338111934778209	20.9879363407445
846	rs11617697	A	G	A	G	-0.143348528477697	0.1236	NA	0.0506136888297618	FALSE	FALSE	FALSE	ulcerative colitis	13	98785900	0.045	0.006015	5371	412561	ulcerative colitis || id:ebi-a-GCST90018933	TRUE	reported	417932	13	98785900	0.0286240730320826	genus..Eubacteriumventriosumgroup.id.11341	TRUE	5.50068116617877e-07	inferred	OEQrLI	textfile	18340	2	1	TRUE	-0.0369563479471124	25.0797738276697
847	rs12889086	G	A	G	A	0.053301803226905	0.0082	NA	0.437925255712147	FALSE	FALSE	FALSE	ulcerative colitis	14	44950818	0.0193	0.67	5371	412561	ulcerative colitis || id:ebi-a-GCST90018933	TRUE	reported	417932	14	44950818	0.0116038085295421	genus..Eubacteriumventriosumgroup.id.11341	TRUE	4.35925473514984e-06	inferred	OEQrLI	textfile	18340	2	1	TRUE	0.0339012454785574	21.100011658551
848	rs12964517	G	A	G	A	0.0587198057553738	0.0108	NA	0.240358538183872	FALSE	FALSE	FALSE	ulcerative colitis	18	22460785	0.0213	0.613	5371	412561	ulcerative colitis || id:ebi-a-GCST90018933	TRUE	reported	417932	18	22460785	0.0123453323838013	genus..Eubacteriumventriosumgroup.id.11341	TRUE	1.9703889967103e-06	inferred	OEQrLI	textfile	18340	2	1	TRUE	0.0351025048505074	22.6237006620072
849	rs13082419	C	T	C	T	-0.0715522054761074	-0.0036	NA	0.104640785454795	FALSE	FALSE	FALSE	ulcerative colitis	3	107736434	0.0287	0.8996	5371	412561	ulcerative colitis || id:ebi-a-GCST90018933	TRUE	reported	417932	3	107736434	0.0161369687414344	genus..Eubacteriumventriosumgroup.id.11341	TRUE	9.24770565565143e-06	inferred	OEQrLI	textfile	18340	2	1	TRUE	-0.0327259600543175	19.6608429424956
850	rs16884680	G	T	G	T	-0.090642842676102	-2e-04	NA	0.11296730456958	FALSE	FALSE	FALSE	ulcerative colitis	8	114445055	0.0319	0.9957	5371	412561	ulcerative colitis || id:ebi-a-GCST90018933	TRUE	reported	417932	8	114445055	0.019190901440616	genus..Eubacteriumventriosumgroup.id.11341	TRUE	2.32139897897076e-06	inferred	OEQrLI	textfile	18340	2	1	TRUE	-0.034857653731392	22.3088038082814
851	rs2152497	C	T	C	T	-0.0530193503725381	0.0234	NA	0.373951829809788	FALSE	FALSE	FALSE	ulcerative colitis	14	45001676	0.0201	0.2439	5371	412561	ulcerative colitis || id:ebi-a-GCST90018933	TRUE	reported	417932	14	45001676	0.0118460263442517	genus..Eubacteriumventriosumgroup.id.11341	TRUE	7.61586487477247e-06	inferred	OEQrLI	textfile	18340	2	1	TRUE	-0.0330330479112629	20.0319586973458
852	rs35179274	C	T	C	T	-0.0627263288397241	-0.0301	NA	0.178673048594483	FALSE	FALSE	FALSE	ulcerative colitis	14	51960625	0.024	0.2099	5371	412561	ulcerative colitis || id:ebi-a-GCST90018933	TRUE	reported	417932	14	51960625	0.0137859750213011	genus..Eubacteriumventriosumgroup.id.11341	TRUE	5.36432805083212e-06	inferred	OEQrLI	textfile	18340	2	1	TRUE	-0.0335808272039174	20.7025940583447
853	rs35298140	T	C	T	C	0.0753601632092066	0.003	NA	0.140177585348812	FALSE	FALSE	FALSE	ulcerative colitis	1	147270847	0.0286	0.917	5371	412561	ulcerative colitis || id:ebi-a-GCST90018933	TRUE	reported	417932	1	147270847	0.0172240873989957	genus..Eubacteriumventriosumgroup.id.11341	TRUE	1.21278055811092e-05	inferred	OEQrLI	textfile	18340	2	1	TRUE	0.0322926037578481	19.1430537884628
854	rs3809430	T	C	T	C	-0.0548171139338207	0.0251	NA	0.370803448824591	FALSE	FALSE	FALSE	ulcerative colitis	14	44975510	0.0201	0.2112	5371	412561	ulcerative colitis || id:ebi-a-GCST90018933	TRUE	reported	417932	14	44975510	0.0118425655148259	genus..Eubacteriumventriosumgroup.id.11341	TRUE	3.67753772720459e-06	inferred	OEQrLI	textfile	18340	2	1	TRUE	-0.0341618059431994	21.4259822747995
855	rs57199565	T	C	T	C	0.0783394354345015	-0.0179	NA	0.2	FALSE	FALSE	FALSE	ulcerative colitis	3	190223732	0.0404	0.6577	5371	412561	ulcerative colitis || id:ebi-a-GCST90018933	TRUE	reported	417932	3	190223732	0.0160257103081581	genus..Eubacteriumventriosumgroup.id.11341	TRUE	1.0167965448018e-06	inferred	OEQrLI	textfile	18340	2	1	TRUE	0.0360748378093649	23.8960599466579
856	rs6048195	A	T	A	T	-0.0603594315178333	-0.0249	NA	0.21666675136741	FALSE	TRUE	TRUE	ulcerative colitis	20	2308307	0.0317	0.4321	5371	412561	ulcerative colitis || id:ebi-a-GCST90018933	TRUE	reported	417932	20	2308307	0.0116579938541485	genus..Eubacteriumventriosumgroup.id.11341	TRUE	2.24861545144937e-07	inferred	OEQrLI	textfile	18340	2	1	FALSE	-0.0382056980091627	26.8066557733425
857	rs66746423	C	T	C	T	0.0751500997068046	0.0195	NA	0.110902513094082	FALSE	FALSE	FALSE	ulcerative colitis	1	109398264	0.0278	0.4817	5371	412561	ulcerative colitis || id:ebi-a-GCST90018933	TRUE	reported	417932	1	109398264	0.0164978429506572	genus..Eubacteriumventriosumgroup.id.11341	TRUE	5.23489586295543e-06	inferred	OEQrLI	textfile	18340	2	1	TRUE	0.0336186948853956	20.7493641273577
858	rs66830358	T	A	T	A	0.0528752093813576	-0.0067	NA	0.442554401512304	FALSE	TRUE	TRUE	ulcerative colitis	3	171895485	0.025	0.7898	5371	412561	ulcerative colitis || id:ebi-a-GCST90018933	TRUE	reported	417932	3	171895485	0.0117972266661794	genus..Eubacteriumventriosumgroup.id.11341	TRUE	7.39455843086481e-06	inferred	OEQrLI	textfile	18340	2	1	FALSE	0.033079462826774	20.0883539859728
859	rs6704822	A	G	A	G	0.0739179222185694	-0.0216	NA	0.132339356173531	FALSE	FALSE	FALSE	ulcerative colitis	2	203661779	0.0279	0.44	5371	412561	ulcerative colitis || id:ebi-a-GCST90018933	TRUE	reported	417932	2	203661779	0.0166704949557246	genus..Eubacteriumventriosumgroup.id.11341	TRUE	9.24762272470971e-06	inferred	OEQrLI	textfile	18340	2	1	TRUE	0.0327259743006196	19.6608600784127
860	rs72783037	C	A	C	A	0.0658925718144084	-0.028	NA	0.142441789123461	FALSE	FALSE	FALSE	ulcerative colitis	16	60348381	0.0245	0.2533	5371	412561	ulcerative colitis || id:ebi-a-GCST90018933	TRUE	reported	417932	16	60348381	0.0143746836139585	genus..Eubacteriumventriosumgroup.id.11341	TRUE	4.56312748061884e-06	inferred	OEQrLI	textfile	18340	2	1	TRUE	0.0338308964559558	21.0124323296635
861	rs73615400	T	C	T	C	-0.0956303165866365	-0.0825	NA	0.158712135172311	FALSE	FALSE	FALSE	ulcerative colitis	20	50140919	0.0321	0.01002	5371	412561	ulcerative colitis || id:ebi-a-GCST90018933	TRUE	reported	417932	20	50140919	0.0193427596489153	genus..Eubacteriumventriosumgroup.id.11341	TRUE	7.65415340688097e-07	inferred	OEQrLI	textfile	18340	2	1	TRUE	-0.036484796475757	24.4429892259809
862	rs73849225	T	C	T	C	0.0975711476205074	-0.0186	NA	0.0700764148952461	FALSE	FALSE	FALSE	ulcerative colitis	4	126371814	0.0383	0.6275	5371	412561	ulcerative colitis || id:ebi-a-GCST90018933	TRUE	reported	417932	4	126371814	0.0224388272139941	genus..Eubacteriumventriosumgroup.id.11341	TRUE	1.37185835094021e-05	inferred	OEQrLI	textfile	18340	2	1	TRUE	0.0320938260710489	18.907866075476
863	rs78250280	G	A	G	A	0.0749762423694705	0.0012	NA	0.151463640308866	FALSE	FALSE	FALSE	ulcerative colitis	1	147291928	0.0278	0.9664	5371	412561	ulcerative colitis || id:ebi-a-GCST90018933	TRUE	reported	417932	1	147291928	0.0164404475269874	genus..Eubacteriumventriosumgroup.id.11341	TRUE	5.10381505664612e-06	inferred	OEQrLI	textfile	18340	2	1	TRUE	0.0336579696638674	20.7979280280123
864	rs78869071	C	T	C	T	0.0980022578771242	-0.0195	NA	0.0700908322889757	FALSE	FALSE	FALSE	ulcerative colitis	4	126382122	0.0383	0.6109	5371	412561	ulcerative colitis || id:ebi-a-GCST90018933	TRUE	reported	417932	4	126382122	0.0225083429654897	genus..Eubacteriumventriosumgroup.id.11341	TRUE	1.33650428961271e-05	inferred	OEQrLI	textfile	18340	2	1	TRUE	0.032136028525911	18.9576768069381
865	rs8020950	C	G	C	G	-0.0526103121519618	0.0258	NA	0.346304434437322	FALSE	TRUE	TRUE	ulcerative colitis	14	45034115	0.0201	0.199	5371	412561	ulcerative colitis || id:ebi-a-GCST90018933	TRUE	reported	417932	14	45034115	0.0118567956613638	genus..Eubacteriumventriosumgroup.id.11341	TRUE	9.11602262796643e-06	inferred	OEQrLI	textfile	18340	2	1	FALSE	-0.0327487364400336	19.6882486909297
866	rs876734	C	T	C	T	-0.0618696480882828	-0.0023	NA	0.314054881081743	FALSE	FALSE	FALSE	ulcerative colitis	12	52423996	0.0219	0.9166	5371	412561	ulcerative colitis || id:ebi-a-GCST90018933	TRUE	reported	417932	12	52423996	0.0132532314306121	genus..Eubacteriumventriosumgroup.id.11341	TRUE	3.03748188592849e-06	inferred	OEQrLI	textfile	18340	2	1	TRUE	-0.0344525980173686	21.7927345059787
867	rs9316536	T	G	T	G	-0.0817110773171718	-0.0261	NA	0.176554688602108	FALSE	FALSE	FALSE	ulcerative colitis	13	51938576	0.0299	0.3831	5371	412561	ulcerative colitis || id:ebi-a-GCST90018933	TRUE	reported	417932	13	51938576	0.018312095210072	genus..Eubacteriumventriosumgroup.id.11341	TRUE	8.1146322067971e-06	inferred	OEQrLI	textfile	18340	2	1	TRUE	-0.0329329983733014	19.9106664765445
868	rs1014718	A	G	A	G	-0.0566303007905294	0.0321	NA	0.269599755872808	FALSE	FALSE	FALSE	ulcerative colitis	1	176802974	0.0291	0.2693	5371	412561	ulcerative colitis || id:ebi-a-GCST90018933	TRUE	reported	417932	1	176802974	0.0119053618675384	phylum.Bacteroidetes.id.905	TRUE	1.9677787105713e-06	inferred	6vCZiJ	textfile	18340	2	1	TRUE	-0.0351044782704566	22.6262476258344
869	rs111845179	T	C	T	C	0.104176947845423	-0.0407	NA	0.0720093941619739	FALSE	FALSE	FALSE	ulcerative colitis	14	59317502	0.052	0.4336	5371	412561	ulcerative colitis || id:ebi-a-GCST90018933	TRUE	reported	417932	14	59317502	0.021383711519597	phylum.Bacteroidetes.id.905	TRUE	1.10591790781965e-06	inferred	6vCZiJ	textfile	18340	2	1	TRUE	0.0359527150564064	23.7343359365396
870	rs11929346	C	T	C	T	-0.0653392052433135	-0.057	NA	0.176648276593362	FALSE	FALSE	FALSE	ulcerative colitis	3	89322324	0.0258	0.02719	5371	412561	ulcerative colitis || id:ebi-a-GCST90018933	TRUE	reported	417932	3	89322324	0.0132810374391359	phylum.Bacteroidetes.id.905	TRUE	8.66607792632571e-07	inferred	6vCZiJ	textfile	18340	2	1	TRUE	-0.0363060870750578	24.2038076710849
871	rs12938514	A	G	A	G	-0.201088983062079	-0.147	NA	0.0404174891514778	FALSE	FALSE	FALSE	ulcerative colitis	17	6460281	0.08	0.06615	5371	412561	ulcerative colitis || id:ebi-a-GCST90018933	TRUE	reported	417932	17	6460281	0.0415994625645478	phylum.Bacteroidetes.id.905	TRUE	1.3386216979942e-06	inferred	6vCZiJ	textfile	18340	2	1	TRUE	-0.0356736915999668	23.3669008555087
872	rs13291434	T	C	T	C	0.0705817932392667	0.0091	NA	0.150952923057361	FALSE	FALSE	FALSE	ulcerative colitis	9	116888634	0.0279	0.7441	5371	412561	ulcerative colitis || id:ebi-a-GCST90018933	TRUE	reported	417932	9	116888634	0.0149780493078686	phylum.Bacteroidetes.id.905	TRUE	2.44877719649647e-06	inferred	6vCZiJ	textfile	18340	2	1	TRUE	0.0347775236458238	22.2062315633393
873	rs1555070	T	C	T	C	-0.0560771610671922	0.0367	NA	0.280921867460707	FALSE	FALSE	FALSE	ulcerative colitis	1	176772958	0.0213	0.08536	5371	412561	ulcerative colitis || id:ebi-a-GCST90018933	TRUE	reported	417932	1	176772958	0.0118823860268633	phylum.Bacteroidetes.id.905	TRUE	2.36597225056059e-06	inferred	6vCZiJ	textfile	18340	2	1	TRUE	-0.0348291441757593	22.2722823518883
874	rs17026797	T	G	T	G	-0.0623272902427615	-0.0675	NA	0.191180811189921	FALSE	FALSE	FALSE	ulcerative colitis	3	89286083	0.0246	0.006172	5371	412561	ulcerative colitis || id:ebi-a-GCST90018933	TRUE	reported	417932	3	89286083	0.0132443794528277	phylum.Bacteroidetes.id.905	TRUE	2.52695545918354e-06	inferred	6vCZiJ	textfile	18340	2	1	TRUE	-0.0347303025779606	22.1458962982244
875	rs17343978	A	C	A	C	-0.0556041016056782	-0.0253	NA	0.20993892725802	FALSE	FALSE	FALSE	ulcerative colitis	22	27433885	0.0229	0.2703	5371	412561	ulcerative colitis || id:ebi-a-GCST90018933	TRUE	reported	417932	22	27433885	0.012027222749866	phylum.Bacteroidetes.id.905	TRUE	3.77888505330897e-06	inferred	6vCZiJ	textfile	18340	2	1	TRUE	-0.0341202764335153	21.3738593764987
876	rs1808630	T	C	T	C	0.068435488807679	0.0093	NA	0.143789520637843	FALSE	FALSE	FALSE	ulcerative colitis	9	116903788	0.0283	0.7435	5371	412561	ulcerative colitis || id:ebi-a-GCST90018933	TRUE	reported	417932	9	116903788	0.0153385462801282	phylum.Bacteroidetes.id.905	TRUE	8.13244574227059e-06	inferred	6vCZiJ	textfile	18340	2	1	TRUE	0.0329295348488537	19.9064741884004
877	rs2032750	T	C	T	C	-0.0510856594263516	-0.0174	NA	0.46560192981908	FALSE	FALSE	FALSE	ulcerative colitis	2	53831026	0.0193	0.3667	5371	412561	ulcerative colitis || id:ebi-a-GCST90018933	TRUE	reported	417932	2	53831026	0.0106804228120142	phylum.Bacteroidetes.id.905	TRUE	1.72601814884329e-06	inferred	6vCZiJ	textfile	18340	2	1	TRUE	-0.0352991163443202	22.8781612188345
878	rs62531359	T	G	T	G	0.0657788395200983	-0.0161	NA	0.168522936287185	FALSE	FALSE	FALSE	ulcerative colitis	8	70916181	0.0263	0.5403	5371	412561	ulcerative colitis || id:ebi-a-GCST90018933	TRUE	reported	417932	8	70916181	0.0149886110438172	phylum.Bacteroidetes.id.905	TRUE	1.14088936075698e-05	inferred	6vCZiJ	textfile	18340	2	1	TRUE	0.0323907416049616	19.2597051938808
879	rs62575403	C	T	C	T	0.145423872299783	0.0629	NA	0.0269691672870509	FALSE	FALSE	FALSE	ulcerative colitis	9	136493820	0.075	0.4021	5371	412561	ulcerative colitis || id:ebi-a-GCST90018933	TRUE	reported	417932	9	136493820	0.0311078671114559	phylum.Bacteroidetes.id.905	TRUE	2.9420265974873e-06	inferred	6vCZiJ	textfile	18340	2	1	TRUE	0.0345009344514045	21.8540000305718
880	rs6586324	T	C	T	C	0.0477792390765231	-0.011	NA	0.390730063405119	FALSE	FALSE	FALSE	ulcerative colitis	21	43942135	0.0195	0.571	5371	412561	ulcerative colitis || id:ebi-a-GCST90018933	TRUE	reported	417932	21	43942135	0.0105436923060151	phylum.Bacteroidetes.id.905	TRUE	5.85532576827571e-06	inferred	6vCZiJ	textfile	18340	2	1	TRUE	0.0334447146949593	20.5349197933462
881	rs6791217	T	G	T	G	-0.0617926618456904	-0.0698	NA	0.191442072760022	FALSE	FALSE	FALSE	ulcerative colitis	3	89297466	0.0246	0.004611	5371	412561	ulcerative colitis || id:ebi-a-GCST90018933	TRUE	reported	417932	3	89297466	0.0132867701871967	phylum.Bacteroidetes.id.905	TRUE	3.30824775603864e-06	inferred	6vCZiJ	textfile	18340	2	1	TRUE	-0.0343230229538561	21.6289262993664
882	rs7157380	C	G	C	G	0.0976107635500163	0.0063	NA	0.0598706558033916	FALSE	TRUE	TRUE	ulcerative colitis	14	59338832	0.0468	0.8925	5371	412561	ulcerative colitis || id:ebi-a-GCST90018933	TRUE	reported	417932	14	59338832	0.0212843633633738	phylum.Bacteroidetes.id.905	TRUE	4.51750198429973e-06	inferred	6vCZiJ	textfile	18340	2	1	FALSE	0.0338463748362481	21.0316860860092
883	rs72706335	T	C	T	C	-0.223193178239069	-0.0066	NA	0.042901840713185	FALSE	FALSE	FALSE	ulcerative colitis	1	157495438	0.0503	0.8956	5371	412561	ulcerative colitis || id:ebi-a-GCST90018933	TRUE	reported	417932	1	157495438	0.0493382270743026	phylum.Bacteroidetes.id.905	TRUE	6.07571280079423e-06	inferred	6vCZiJ	textfile	18340	2	1	TRUE	-0.0333871388766103	20.4641991790649
884	rs73512608	G	A	G	A	-0.123117207492397	0.0894	NA	0.132834029845395	FALSE	FALSE	FALSE	ulcerative colitis	13	70522683	0.0399	0.02507	5371	412561	ulcerative colitis || id:ebi-a-GCST90018933	TRUE	reported	417932	13	70522683	0.0236743295721999	phylum.Bacteroidetes.id.905	TRUE	1.98804777760185e-07	inferred	6vCZiJ	textfile	18340	2	1	TRUE	-0.038374706984905	27.0446978938255
885	rs73846128	A	G	A	G	-0.0664261813793914	-0.0578	NA	0.17607236988003	FALSE	FALSE	FALSE	ulcerative colitis	3	89340254	0.0259	0.0253	5371	412561	ulcerative colitis || id:ebi-a-GCST90018933	TRUE	reported	417932	3	89340254	0.0133481344502643	phylum.Bacteroidetes.id.905	TRUE	6.47645599232886e-07	inferred	6vCZiJ	textfile	18340	2	1	TRUE	-0.0367239744857393	24.7649484938781
886	rs74937713	T	A	T	A	-0.064608972142164	-0.0705	NA	0.188179825465446	FALSE	TRUE	TRUE	ulcerative colitis	3	89308895	0.0246	0.0042	5371	412561	ulcerative colitis || id:ebi-a-GCST90018933	TRUE	reported	417932	3	89308895	0.0132209974168912	phylum.Bacteroidetes.id.905	TRUE	1.02464422089473e-06	inferred	6vCZiJ	textfile	18340	2	1	FALSE	-0.0360636786263772	23.881259243904
887	rs7546249	T	A	T	A	-0.0569173305484821	0.0356	NA	0.285252285138748	FALSE	TRUE	TRUE	ulcerative colitis	1	176792690	0.0213	0.0937	5371	412561	ulcerative colitis || id:ebi-a-GCST90018933	TRUE	reported	417932	1	176792690	0.0118382401001496	phylum.Bacteroidetes.id.905	TRUE	1.52507531359199e-06	inferred	6vCZiJ	textfile	18340	2	1	FALSE	-0.0354819795133397	23.1161103269872
888	rs929878	C	T	C	T	-0.0540000990138266	-0.0275	NA	0.188061302835171	FALSE	FALSE	FALSE	ulcerative colitis	16	74290641	0.0229	0.2287	5371	412561	ulcerative colitis || id:ebi-a-GCST90018933	TRUE	reported	417932	16	74290641	0.0121525883290189	phylum.Bacteroidetes.id.905	TRUE	8.85046918469885e-06	inferred	6vCZiJ	textfile	18340	2	1	TRUE	-0.0327956396854075	19.7447454684137
889	rs1014718	A	G	A	G	-0.0562329415240927	0.0321	NA	0.269599755872808	FALSE	FALSE	FALSE	ulcerative colitis	1	176802974	0.0291	0.2693	5371	412561	ulcerative colitis || id:ebi-a-GCST90018933	TRUE	reported	417932	1	176802974	0.0119057392005377	class.Bacteroidia.id.912	TRUE	2.32185917492704e-06	inferred	gmFlTx	textfile	18340	2	1	TRUE	-0.0348573567093998	22.3084231608629
890	rs11146701	A	G	A	G	0.0473595823703575	-5e-04	NA	0.437459520684394	FALSE	FALSE	FALSE	ulcerative colitis	10	39062269	0.0197	0.9798	5371	412561	ulcerative colitis || id:ebi-a-GCST90018933	TRUE	reported	417932	10	39062269	0.0105409956228975	class.Bacteroidia.id.912	TRUE	7.02615622333772e-06	inferred	gmFlTx	textfile	18340	2	1	TRUE	0.0331597575840254	20.186101935826
891	rs111845179	T	C	T	C	0.102647804394865	-0.0407	NA	0.0720093941619739	FALSE	FALSE	FALSE	ulcerative colitis	14	59317502	0.052	0.4336	5371	412561	ulcerative colitis || id:ebi-a-GCST90018933	TRUE	reported	417932	14	59317502	0.0213842813280857	class.Bacteroidia.id.912	TRUE	1.58545117201038e-06	inferred	gmFlTx	textfile	18340	2	1	TRUE	0.035424713736697	23.041460843467
892	rs11929346	C	T	C	T	-0.0638957321259571	-0.057	NA	0.176648276593362	FALSE	FALSE	FALSE	ulcerative colitis	3	89322324	0.0258	0.02719	5371	412561	ulcerative colitis || id:ebi-a-GCST90018933	TRUE	reported	417932	3	89322324	0.0132819791034616	class.Bacteroidia.id.912	TRUE	1.5039609035521e-06	inferred	gmFlTx	textfile	18340	2	1	TRUE	-0.0355025217826163	23.1429179787312
893	rs12938514	A	G	A	G	-0.199979188642701	-0.147	NA	0.0404174891514778	FALSE	FALSE	FALSE	ulcerative colitis	17	6460281	0.08	0.06615	5371	412561	ulcerative colitis || id:ebi-a-GCST90018933	TRUE	reported	417932	17	6460281	0.041602385796599	class.Bacteroidia.id.912	TRUE	1.53276081967343e-06	inferred	gmFlTx	textfile	18340	2	1	TRUE	-0.0354745700690742	23.1064448324143
894	rs13291434	T	C	T	C	0.069465573445222	0.0091	NA	0.150952923057361	FALSE	FALSE	FALSE	ulcerative colitis	9	116888634	0.0279	0.7441	5371	412561	ulcerative colitis || id:ebi-a-GCST90018933	TRUE	reported	417932	9	116888634	0.014978948948469	class.Bacteroidia.id.912	TRUE	3.52569173734408e-06	inferred	gmFlTx	textfile	18340	2	1	TRUE	0.0342261286903767	21.5068382675858
895	rs1505366	T	G	T	G	-0.107336846036526	-0.0091	NA	0.126009117658916	FALSE	FALSE	FALSE	ulcerative colitis	2	213191389	0.0515	0.8591	5371	412561	ulcerative colitis || id:ebi-a-GCST90018933	TRUE	reported	417932	2	213191389	0.024124380984073	class.Bacteroidia.id.912	TRUE	8.61466586761034e-06	inferred	gmFlTx	textfile	18340	2	1	TRUE	-0.0328384294031206	19.7963581778015
896	rs1555070	T	C	T	C	-0.0557801699748447	0.0367	NA	0.280921867460707	FALSE	FALSE	FALSE	ulcerative colitis	1	176772958	0.0213	0.08536	5371	412561	ulcerative colitis || id:ebi-a-GCST90018933	TRUE	reported	417932	1	176772958	0.0118827722269509	class.Bacteroidia.id.912	TRUE	2.67645404224428e-06	inferred	gmFlTx	textfile	18340	2	1	TRUE	-0.0346437823760285	22.0355615089779
897	rs17026797	T	G	T	G	-0.0612049728270269	-0.0675	NA	0.191180811189921	FALSE	FALSE	FALSE	ulcerative colitis	3	89286083	0.0246	0.006172	5371	412561	ulcerative colitis || id:ebi-a-GCST90018933	TRUE	reported	417932	3	89286083	0.0132451712541403	class.Bacteroidia.id.912	TRUE	3.82028724663019e-06	inferred	gmFlTx	textfile	18340	2	1	TRUE	-0.0341036172741513	21.3529686831823
898	rs17343978	A	C	A	C	-0.0552056838644492	-0.0253	NA	0.20993892725802	FALSE	FALSE	FALSE	ulcerative colitis	22	27433885	0.0229	0.2703	5371	412561	ulcerative colitis || id:ebi-a-GCST90018933	TRUE	reported	417932	22	27433885	0.0120277671378393	class.Bacteroidia.id.912	TRUE	4.43558136785641e-06	inferred	gmFlTx	textfile	18340	2	1	TRUE	-0.0338745459162317	21.0667511596112
899	rs2032750	T	C	T	C	-0.0508392764927297	-0.0174	NA	0.46560192981908	FALSE	FALSE	FALSE	ulcerative colitis	2	53831026	0.0193	0.3667	5371	412561	ulcerative colitis || id:ebi-a-GCST90018933	TRUE	reported	417932	2	53831026	0.0106807311325787	class.Bacteroidia.id.912	TRUE	1.93683117170513e-06	inferred	gmFlTx	textfile	18340	2	1	TRUE	-0.0351280686992854	22.6567053876552
900	rs4916508	G	A	G	A	-0.0466729410254658	0.0178	NA	0.497643010074605	FALSE	FALSE	FALSE	ulcerative colitis	3	195936789	0.0195	0.3606	5371	412561	ulcerative colitis || id:ebi-a-GCST90018933	TRUE	reported	417932	3	195936789	0.0105312471945504	class.Bacteroidia.id.912	TRUE	9.34266419331033e-06	inferred	gmFlTx	textfile	18340	2	1	TRUE	-0.0327097271311143	19.6413223203299
901	rs62531359	T	G	T	G	0.0655728065406158	-0.0161	NA	0.168522936287185	FALSE	FALSE	FALSE	ulcerative colitis	8	70916181	0.0263	0.5403	5371	412561	ulcerative colitis || id:ebi-a-GCST90018933	TRUE	reported	417932	8	70916181	0.0149890576376926	class.Bacteroidia.id.912	TRUE	1.21593043710861e-05	inferred	gmFlTx	textfile	18340	2	1	TRUE	0.032288431973216	19.1381028789956
902	rs62575403	C	T	C	T	0.140054865553026	0.0629	NA	0.0269691672870509	FALSE	FALSE	FALSE	ulcerative colitis	9	136493820	0.075	0.4021	5371	412561	ulcerative colitis || id:ebi-a-GCST90018933	TRUE	reported	417932	9	136493820	0.0311128239171364	class.Bacteroidia.id.912	TRUE	6.74705779776357e-06	inferred	gmFlTx	textfile	18340	2	1	TRUE	0.0332233153615293	20.2636436606314
903	rs6791217	T	G	T	G	-0.060906277636466	-0.0698	NA	0.191442072760022	FALSE	FALSE	FALSE	ulcerative colitis	3	89297466	0.0246	0.004611	5371	412561	ulcerative colitis || id:ebi-a-GCST90018933	TRUE	reported	417932	3	89297466	0.0132875491784492	class.Bacteroidia.id.912	TRUE	4.56796746753778e-06	inferred	gmFlTx	textfile	18340	2	1	TRUE	-0.0338292632035077	21.0104012219685
904	rs7157380	C	G	C	G	0.0959279906691464	0.0063	NA	0.0598706558033916	FALSE	TRUE	TRUE	ulcerative colitis	14	59338832	0.0468	0.8925	5371	412561	ulcerative colitis || id:ebi-a-GCST90018933	TRUE	reported	417932	14	59338832	0.0212848264115696	class.Bacteroidia.id.912	TRUE	6.57902573169983e-06	inferred	gmFlTx	textfile	18340	2	1	FALSE	0.0332628044871166	20.3118962788473
905	rs72706335	T	C	T	C	-0.222409753814079	-0.0066	NA	0.042901840713185	FALSE	FALSE	FALSE	ulcerative colitis	1	157495438	0.0503	0.8956	5371	412561	ulcerative colitis || id:ebi-a-GCST90018933	TRUE	reported	417932	1	157495438	0.0493458160525012	class.Bacteroidia.id.912	TRUE	6.56994251288798e-06	inferred	gmFlTx	textfile	18340	2	1	TRUE	-0.0332649665172108	20.3145397726077
906	rs73512608	G	A	G	A	-0.12137169295035	0.0894	NA	0.132834029845395	FALSE	FALSE	FALSE	ulcerative colitis	13	70522683	0.0399	0.02507	5371	412561	ulcerative colitis || id:ebi-a-GCST90018933	TRUE	reported	417932	13	70522683	0.0236759464560428	class.Bacteroidia.id.912	TRUE	2.95379771565017e-07	inferred	gmFlTx	textfile	18340	2	1	TRUE	-0.0378288476071079	26.2796829383358
907	rs73846128	A	G	A	G	-0.0648522757832394	-0.0578	NA	0.17607236988003	FALSE	FALSE	FALSE	ulcerative colitis	3	89340254	0.0259	0.0253	5371	412561	ulcerative colitis || id:ebi-a-GCST90018933	TRUE	reported	417932	3	89340254	0.0133490010926984	class.Bacteroidia.id.912	TRUE	1.18450612450105e-06	inferred	gmFlTx	textfile	18340	2	1	TRUE	-0.0358526420231967	23.6022227354332
908	rs74937713	T	A	T	A	-0.0634566804040444	-0.0705	NA	0.188179825465446	FALSE	TRUE	TRUE	ulcerative colitis	3	89308895	0.0246	0.0042	5371	412561	ulcerative colitis || id:ebi-a-GCST90018933	TRUE	reported	417932	3	89308895	0.0132218139590104	class.Bacteroidia.id.912	TRUE	1.59147290913127e-06	inferred	gmFlTx	textfile	18340	2	1	FALSE	-0.0354191176307841	23.0341724728631
909	rs7546249	T	A	T	A	-0.0567112563708132	0.0356	NA	0.285252285138748	FALSE	TRUE	TRUE	ulcerative colitis	1	176792690	0.0213	0.0937	5371	412561	ulcerative colitis || id:ebi-a-GCST90018933	TRUE	reported	417932	1	176792690	0.0118385895908363	class.Bacteroidia.id.912	TRUE	1.66471811734379e-06	inferred	gmFlTx	textfile	18340	2	1	FALSE	-0.0353526323763544	22.9476705954908
910	rs79585701	A	C	A	C	0.0646822879882445	0.0498	NA	0.121466148631622	FALSE	FALSE	FALSE	ulcerative colitis	8	13110185	0.0273	0.06775	5371	412561	ulcerative colitis || id:ebi-a-GCST90018933	TRUE	reported	417932	8	13110185	0.0149628204072749	class.Bacteroidia.id.912	TRUE	1.54014333877805e-05	inferred	gmFlTx	textfile	18340	2	1	TRUE	0.031906176022107	18.687182233009
911	rs929878	C	T	C	T	-0.0548532058638466	-0.0275	NA	0.188061302835171	FALSE	FALSE	FALSE	ulcerative colitis	16	74290641	0.0229	0.2287	5371	412561	ulcerative colitis || id:ebi-a-GCST90018933	TRUE	reported	417932	16	74290641	0.0121529540841487	class.Bacteroidia.id.912	TRUE	6.37454733361887e-06	inferred	gmFlTx	textfile	18340	2	1	TRUE	-0.033312181269904	20.3723118409432
912	rs1014718	A	G	A	G	-0.0562329415240927	0.0321	NA	0.269599755872808	FALSE	FALSE	FALSE	ulcerative colitis	1	176802974	0.0291	0.2693	5371	412561	ulcerative colitis || id:ebi-a-GCST90018933	TRUE	reported	417932	1	176802974	0.0119057392005377	order.Bacteroidales.id.913	TRUE	2.32185917492704e-06	inferred	JmYw77	textfile	18340	2	1	TRUE	-0.0348573567093998	22.3084231608629
913	rs11146701	A	G	A	G	0.0473595823703575	-5e-04	NA	0.437459520684394	FALSE	FALSE	FALSE	ulcerative colitis	10	39062269	0.0197	0.9798	5371	412561	ulcerative colitis || id:ebi-a-GCST90018933	TRUE	reported	417932	10	39062269	0.0105409956228975	order.Bacteroidales.id.913	TRUE	7.02615622333772e-06	inferred	JmYw77	textfile	18340	2	1	TRUE	0.0331597575840254	20.186101935826
914	rs111845179	T	C	T	C	0.102647804394865	-0.0407	NA	0.0720093941619739	FALSE	FALSE	FALSE	ulcerative colitis	14	59317502	0.052	0.4336	5371	412561	ulcerative colitis || id:ebi-a-GCST90018933	TRUE	reported	417932	14	59317502	0.0213842813280857	order.Bacteroidales.id.913	TRUE	1.58545117201038e-06	inferred	JmYw77	textfile	18340	2	1	TRUE	0.035424713736697	23.041460843467
915	rs11929346	C	T	C	T	-0.0638957321259571	-0.057	NA	0.176648276593362	FALSE	FALSE	FALSE	ulcerative colitis	3	89322324	0.0258	0.02719	5371	412561	ulcerative colitis || id:ebi-a-GCST90018933	TRUE	reported	417932	3	89322324	0.0132819791034616	order.Bacteroidales.id.913	TRUE	1.5039609035521e-06	inferred	JmYw77	textfile	18340	2	1	TRUE	-0.0355025217826163	23.1429179787312
916	rs12938514	A	G	A	G	-0.199979188642701	-0.147	NA	0.0404174891514778	FALSE	FALSE	FALSE	ulcerative colitis	17	6460281	0.08	0.06615	5371	412561	ulcerative colitis || id:ebi-a-GCST90018933	TRUE	reported	417932	17	6460281	0.041602385796599	order.Bacteroidales.id.913	TRUE	1.53276081967343e-06	inferred	JmYw77	textfile	18340	2	1	TRUE	-0.0354745700690742	23.1064448324143
917	rs13291434	T	C	T	C	0.069465573445222	0.0091	NA	0.150952923057361	FALSE	FALSE	FALSE	ulcerative colitis	9	116888634	0.0279	0.7441	5371	412561	ulcerative colitis || id:ebi-a-GCST90018933	TRUE	reported	417932	9	116888634	0.014978948948469	order.Bacteroidales.id.913	TRUE	3.52569173734408e-06	inferred	JmYw77	textfile	18340	2	1	TRUE	0.0342261286903767	21.5068382675858
918	rs1505366	T	G	T	G	-0.107336846036526	-0.0091	NA	0.126009117658916	FALSE	FALSE	FALSE	ulcerative colitis	2	213191389	0.0515	0.8591	5371	412561	ulcerative colitis || id:ebi-a-GCST90018933	TRUE	reported	417932	2	213191389	0.024124380984073	order.Bacteroidales.id.913	TRUE	8.61466586761034e-06	inferred	JmYw77	textfile	18340	2	1	TRUE	-0.0328384294031206	19.7963581778015
919	rs1555070	T	C	T	C	-0.0557801699748447	0.0367	NA	0.280921867460707	FALSE	FALSE	FALSE	ulcerative colitis	1	176772958	0.0213	0.08536	5371	412561	ulcerative colitis || id:ebi-a-GCST90018933	TRUE	reported	417932	1	176772958	0.0118827722269509	order.Bacteroidales.id.913	TRUE	2.67645404224428e-06	inferred	JmYw77	textfile	18340	2	1	TRUE	-0.0346437823760285	22.0355615089779
920	rs17026797	T	G	T	G	-0.0612049728270269	-0.0675	NA	0.191180811189921	FALSE	FALSE	FALSE	ulcerative colitis	3	89286083	0.0246	0.006172	5371	412561	ulcerative colitis || id:ebi-a-GCST90018933	TRUE	reported	417932	3	89286083	0.0132451712541403	order.Bacteroidales.id.913	TRUE	3.82028724663019e-06	inferred	JmYw77	textfile	18340	2	1	TRUE	-0.0341036172741513	21.3529686831823
921	rs17343978	A	C	A	C	-0.0552056838644492	-0.0253	NA	0.20993892725802	FALSE	FALSE	FALSE	ulcerative colitis	22	27433885	0.0229	0.2703	5371	412561	ulcerative colitis || id:ebi-a-GCST90018933	TRUE	reported	417932	22	27433885	0.0120277671378393	order.Bacteroidales.id.913	TRUE	4.43558136785641e-06	inferred	JmYw77	textfile	18340	2	1	TRUE	-0.0338745459162317	21.0667511596112
922	rs2032750	T	C	T	C	-0.0508392764927297	-0.0174	NA	0.46560192981908	FALSE	FALSE	FALSE	ulcerative colitis	2	53831026	0.0193	0.3667	5371	412561	ulcerative colitis || id:ebi-a-GCST90018933	TRUE	reported	417932	2	53831026	0.0106807311325787	order.Bacteroidales.id.913	TRUE	1.93683117170513e-06	inferred	JmYw77	textfile	18340	2	1	TRUE	-0.0351280686992854	22.6567053876552
923	rs4916508	G	A	G	A	-0.0466729410254658	0.0178	NA	0.497643010074605	FALSE	FALSE	FALSE	ulcerative colitis	3	195936789	0.0195	0.3606	5371	412561	ulcerative colitis || id:ebi-a-GCST90018933	TRUE	reported	417932	3	195936789	0.0105312471945504	order.Bacteroidales.id.913	TRUE	9.34266419331033e-06	inferred	JmYw77	textfile	18340	2	1	TRUE	-0.0327097271311143	19.6413223203299
924	rs62531359	T	G	T	G	0.0655728065406158	-0.0161	NA	0.168522936287185	FALSE	FALSE	FALSE	ulcerative colitis	8	70916181	0.0263	0.5403	5371	412561	ulcerative colitis || id:ebi-a-GCST90018933	TRUE	reported	417932	8	70916181	0.0149890576376926	order.Bacteroidales.id.913	TRUE	1.21593043710861e-05	inferred	JmYw77	textfile	18340	2	1	TRUE	0.032288431973216	19.1381028789956
925	rs62575403	C	T	C	T	0.140054865553026	0.0629	NA	0.0269691672870509	FALSE	FALSE	FALSE	ulcerative colitis	9	136493820	0.075	0.4021	5371	412561	ulcerative colitis || id:ebi-a-GCST90018933	TRUE	reported	417932	9	136493820	0.0311128239171364	order.Bacteroidales.id.913	TRUE	6.74705779776357e-06	inferred	JmYw77	textfile	18340	2	1	TRUE	0.0332233153615293	20.2636436606314
926	rs6791217	T	G	T	G	-0.060906277636466	-0.0698	NA	0.191442072760022	FALSE	FALSE	FALSE	ulcerative colitis	3	89297466	0.0246	0.004611	5371	412561	ulcerative colitis || id:ebi-a-GCST90018933	TRUE	reported	417932	3	89297466	0.0132875491784492	order.Bacteroidales.id.913	TRUE	4.56796746753778e-06	inferred	JmYw77	textfile	18340	2	1	TRUE	-0.0338292632035077	21.0104012219685
927	rs7157380	C	G	C	G	0.0959279906691464	0.0063	NA	0.0598706558033916	FALSE	TRUE	TRUE	ulcerative colitis	14	59338832	0.0468	0.8925	5371	412561	ulcerative colitis || id:ebi-a-GCST90018933	TRUE	reported	417932	14	59338832	0.0212848264115696	order.Bacteroidales.id.913	TRUE	6.57902573169983e-06	inferred	JmYw77	textfile	18340	2	1	FALSE	0.0332628044871166	20.3118962788473
928	rs72706335	T	C	T	C	-0.222409753814079	-0.0066	NA	0.042901840713185	FALSE	FALSE	FALSE	ulcerative colitis	1	157495438	0.0503	0.8956	5371	412561	ulcerative colitis || id:ebi-a-GCST90018933	TRUE	reported	417932	1	157495438	0.0493458160525012	order.Bacteroidales.id.913	TRUE	6.56994251288798e-06	inferred	JmYw77	textfile	18340	2	1	TRUE	-0.0332649665172108	20.3145397726077
929	rs73512608	G	A	G	A	-0.12137169295035	0.0894	NA	0.132834029845395	FALSE	FALSE	FALSE	ulcerative colitis	13	70522683	0.0399	0.02507	5371	412561	ulcerative colitis || id:ebi-a-GCST90018933	TRUE	reported	417932	13	70522683	0.0236759464560428	order.Bacteroidales.id.913	TRUE	2.95379771565017e-07	inferred	JmYw77	textfile	18340	2	1	TRUE	-0.0378288476071079	26.2796829383358
930	rs73846128	A	G	A	G	-0.0648522757832394	-0.0578	NA	0.17607236988003	FALSE	FALSE	FALSE	ulcerative colitis	3	89340254	0.0259	0.0253	5371	412561	ulcerative colitis || id:ebi-a-GCST90018933	TRUE	reported	417932	3	89340254	0.0133490010926984	order.Bacteroidales.id.913	TRUE	1.18450612450105e-06	inferred	JmYw77	textfile	18340	2	1	TRUE	-0.0358526420231967	23.6022227354332
931	rs74937713	T	A	T	A	-0.0634566804040444	-0.0705	NA	0.188179825465446	FALSE	TRUE	TRUE	ulcerative colitis	3	89308895	0.0246	0.0042	5371	412561	ulcerative colitis || id:ebi-a-GCST90018933	TRUE	reported	417932	3	89308895	0.0132218139590104	order.Bacteroidales.id.913	TRUE	1.59147290913127e-06	inferred	JmYw77	textfile	18340	2	1	FALSE	-0.0354191176307841	23.0341724728631
932	rs7546249	T	A	T	A	-0.0567112563708132	0.0356	NA	0.285252285138748	FALSE	TRUE	TRUE	ulcerative colitis	1	176792690	0.0213	0.0937	5371	412561	ulcerative colitis || id:ebi-a-GCST90018933	TRUE	reported	417932	1	176792690	0.0118385895908363	order.Bacteroidales.id.913	TRUE	1.66471811734379e-06	inferred	JmYw77	textfile	18340	2	1	FALSE	-0.0353526323763544	22.9476705954908
933	rs79585701	A	C	A	C	0.0646822879882445	0.0498	NA	0.121466148631622	FALSE	FALSE	FALSE	ulcerative colitis	8	13110185	0.0273	0.06775	5371	412561	ulcerative colitis || id:ebi-a-GCST90018933	TRUE	reported	417932	8	13110185	0.0149628204072749	order.Bacteroidales.id.913	TRUE	1.54014333877805e-05	inferred	JmYw77	textfile	18340	2	1	TRUE	0.031906176022107	18.687182233009
934	rs929878	C	T	C	T	-0.0548532058638466	-0.0275	NA	0.188061302835171	FALSE	FALSE	FALSE	ulcerative colitis	16	74290641	0.0229	0.2287	5371	412561	ulcerative colitis || id:ebi-a-GCST90018933	TRUE	reported	417932	16	74290641	0.0121529540841487	order.Bacteroidales.id.913	TRUE	6.37454733361887e-06	inferred	JmYw77	textfile	18340	2	1	TRUE	-0.033312181269904	20.3723118409432
935	rs10147907	T	G	T	G	0.172262806688065	0.0124	NA	0.119861181474586	FALSE	FALSE	FALSE	ulcerative colitis	14	89484373	0.034	0.7161	5371	412561	ulcerative colitis || id:ebi-a-GCST90018933	TRUE	reported	417932	14	89484373	0.0396009825121173	genus..Eubacteriumfissicatenagroup.id.14373	TRUE	1.36160535887411e-05	inferred	w4yNoD	textfile	18340	2	1	TRUE	0.0321059573550151	18.9221776612664
936	rs11818408	G	A	G	A	0.105850349853371	0.0044	NA	0.466400308926025	FALSE	FALSE	FALSE	ulcerative colitis	10	96758467	0.0195	0.8225	5371	412561	ulcerative colitis || id:ebi-a-GCST90018933	TRUE	reported	417932	10	96758467	0.0237114035360187	genus..Eubacteriumfissicatenagroup.id.14373	TRUE	8.04016792077781e-06	inferred	w4yNoD	textfile	18340	2	1	TRUE	0.0329475557502422	19.9282917280854
937	rs11876297	T	C	T	C	0.131469397810945	0.045	NA	0.269879532414749	FALSE	FALSE	FALSE	ulcerative colitis	18	45753272	0.0229	0.0492	5371	412561	ulcerative colitis || id:ebi-a-GCST90018933	TRUE	reported	417932	18	45753272	0.0281712031830947	genus..Eubacteriumfissicatenagroup.id.14373	TRUE	3.05925432213429e-06	inferred	w4yNoD	textfile	18340	2	1	TRUE	0.0344417771784414	21.7790311179987
938	rs145236068	T	C	T	C	0.203775880701988	0.0305	NA	0.0683860051210473	FALSE	FALSE	FALSE	ulcerative colitis	7	73032615	0.037	0.4097	5371	412561	ulcerative colitis || id:ebi-a-GCST90018933	TRUE	reported	417932	7	73032615	0.0446618155657952	genus..Eubacteriumfissicatenagroup.id.14373	TRUE	5.05138784632126e-06	inferred	w4yNoD	textfile	18340	2	1	TRUE	0.0336739490371454	20.8177030836959
939	rs151257695	A	G	A	G	0.209509778724955	0.0254	NA	0.0714175769547808	FALSE	FALSE	FALSE	ulcerative colitis	7	73043561	0.0376	0.4994	5371	412561	ulcerative colitis || id:ebi-a-GCST90018933	TRUE	reported	417932	7	73043561	0.0454847225801605	genus..Eubacteriumfissicatenagroup.id.14373	TRUE	4.10178515865783e-06	inferred	w4yNoD	textfile	18340	2	1	TRUE	0.0339947361040168	21.2166834062529
940	rs1768152	T	C	T	C	0.139488570966463	8e-04	NA	0.15966874310882	FALSE	FALSE	FALSE	ulcerative colitis	3	39604954	0.0284	0.9779	5371	412561	ulcerative colitis || id:ebi-a-GCST90018933	TRUE	reported	417932	3	39604954	0.0316185840212357	genus..Eubacteriumfissicatenagroup.id.14373	TRUE	1.02609159152258e-05	inferred	w4yNoD	textfile	18340	2	1	TRUE	0.0325604116205469	19.4622217311612
941	rs2733072	G	A	G	A	0.109644167948117	-0.0202	NA	0.467539444658787	FALSE	FALSE	FALSE	ulcerative colitis	8	5433699	0.0195	0.2996	5371	412561	ulcerative colitis || id:ebi-a-GCST90018933	TRUE	reported	417932	8	5433699	0.022830586609729	genus..Eubacteriumfissicatenagroup.id.14373	TRUE	1.56687364686323e-06	inferred	w4yNoD	textfile	18340	2	1	TRUE	0.0354421077962657	23.0641222623096
942	rs3771393	C	T	C	T	0.130842344234957	-0.0017	NA	0.21308451247879	FALSE	FALSE	FALSE	ulcerative colitis	2	71145246	0.0228	0.9406	5371	412561	ulcerative colitis || id:ebi-a-GCST90018933	TRUE	reported	417932	2	71145246	0.026667104373126	genus..Eubacteriumfissicatenagroup.id.14373	TRUE	9.27125050934809e-07	inferred	w4yNoD	textfile	18340	2	1	TRUE	0.0362085881752522	24.0738146055917
943	rs6934739	A	G	A	G	0.111463383719603	-0.0114	NA	0.317284032064104	FALSE	FALSE	FALSE	ulcerative colitis	6	39940437	0.0208	0.5841	5371	412561	ulcerative colitis || id:ebi-a-GCST90018933	TRUE	reported	417932	6	39940437	0.0252788047768516	genus..Eubacteriumfissicatenagroup.id.14373	TRUE	1.03675929384482e-05	inferred	w4yNoD	textfile	18340	2	1	TRUE	0.0325439001725971	19.4424671528838
944	rs7104872	G	A	G	A	0.138611742742229	0.007	NA	0.129763302399939	FALSE	FALSE	FALSE	ulcerative colitis	11	115165111	0.0273	0.7981	5371	412561	ulcerative colitis || id:ebi-a-GCST90018933	TRUE	reported	417932	11	115165111	0.0291905525245554	genus..Eubacteriumfissicatenagroup.id.14373	TRUE	2.04916864610366e-06	inferred	w4yNoD	textfile	18340	2	1	TRUE	0.0350440978433533	22.5483837153925
945	rs10148250	G	A	G	A	0.086192824609531	0.0356	NA	0.439037847610265	FALSE	FALSE	FALSE	ulcerative colitis	14	107061448	0.0204	0.08068	5371	412561	ulcerative colitis || id:ebi-a-GCST90018933	TRUE	reported	417932	14	107061448	0.0193380723339765	class.Melainabacteria.id.1589	TRUE	8.30537741869965e-06	inferred	UrllTV	textfile	18340	2	1	TRUE	0.0328962832222854	19.8662485870198
946	rs10738747	G	A	G	A	0.0814624215463303	0.0083	NA	0.392251266283247	FALSE	FALSE	FALSE	ulcerative colitis	9	26184578	0.0195	0.6698	5371	412561	ulcerative colitis || id:ebi-a-GCST90018933	TRUE	reported	417932	9	26184578	0.0184409287291279	class.Melainabacteria.id.1589	TRUE	9.9858615127013e-06	inferred	UrllTV	textfile	18340	2	1	TRUE	0.0326037527392574	19.5141236594377
947	rs11150282	T	C	T	C	0.0989487499824154	-0.018	NA	0.346529397083992	FALSE	FALSE	FALSE	ulcerative colitis	16	80493705	0.0203	0.3764	5371	412561	ulcerative colitis || id:ebi-a-GCST90018933	TRUE	reported	417932	16	80493705	0.0196971636625218	class.Melainabacteria.id.1589	TRUE	5.07375763637229e-07	inferred	UrllTV	textfile	18340	2	1	TRUE	0.037070804907721	25.2355768986608
948	rs113884518	T	C	T	C	-0.205352009645071	-0.012	NA	0.0347146761962059	FALSE	FALSE	FALSE	ulcerative colitis	9	24648997	0.0487	0.8057	5371	412561	ulcerative colitis || id:ebi-a-GCST90018933	TRUE	reported	417932	9	24648997	0.0454982335780158	class.Melainabacteria.id.1589	TRUE	6.37946703142029e-06	inferred	UrllTV	textfile	18340	2	1	TRUE	-0.0333109755953063	20.3708355509996
949	rs1221147	T	A	T	A	0.123968094443866	0.0081	NA	0.135180256676523	FALSE	TRUE	TRUE	ulcerative colitis	9	122046549	0.0288	0.7789	5371	412561	ulcerative colitis || id:ebi-a-GCST90018933	TRUE	reported	417932	9	122046549	0.0278958450946755	class.Melainabacteria.id.1589	TRUE	8.83169320176062e-06	inferred	UrllTV	textfile	18340	2	1	FALSE	0.0327990066854773	19.7488042744908
950	rs12493406	T	C	T	C	-0.154020264633602	-0.0836	NA	0.082646422600003	FALSE	FALSE	FALSE	ulcerative colitis	3	14280171	0.0305	0.006051	5371	412561	ulcerative colitis || id:ebi-a-GCST90018933	TRUE	reported	417932	3	14280171	0.029198468357415	class.Melainabacteria.id.1589	TRUE	1.32797149142569e-07	inferred	UrllTV	textfile	18340	2	1	TRUE	-0.0389235616937687	27.8250266741919
951	rs13072729	C	T	C	T	-0.150580859079664	-0.0814	NA	0.126445450517045	FALSE	FALSE	FALSE	ulcerative colitis	3	14296762	0.0294	0.005628	5371	412561	ulcerative colitis || id:ebi-a-GCST90018933	TRUE	reported	417932	3	14296762	0.0291627801248591	class.Melainabacteria.id.1589	TRUE	2.42425941838293e-07	inferred	UrllTV	textfile	18340	2	1	TRUE	-0.0381021414752238	26.6613228600976
952	rs16851659	G	C	G	C	-0.0896103365383467	0.0445	NA	0.381649099768427	FALSE	TRUE	TRUE	ulcerative colitis	1	230523039	0.0197	0.02395	5371	412561	ulcerative colitis || id:ebi-a-GCST90018933	TRUE	reported	417932	1	230523039	0.0186432302729744	class.Melainabacteria.id.1589	TRUE	1.53527525270274e-06	inferred	UrllTV	textfile	18340	2	1	FALSE	-0.0354721537055568	23.1032931658167
953	rs28678345	T	C	T	C	0.214848361135684	-0.003	NA	0.0456015964731512	FALSE	FALSE	FALSE	ulcerative colitis	17	53906328	0.0451	0.9473	5371	412561	ulcerative colitis || id:ebi-a-GCST90018933	TRUE	reported	417932	17	53906328	0.0470877936537381	class.Melainabacteria.id.1589	TRUE	5.04954269218796e-06	inferred	UrllTV	textfile	18340	2	1	TRUE	0.0336745143127422	20.818402805481
954	rs367480	G	A	G	A	-0.0837579603594	0.0033	NA	0.464621285158497	FALSE	FALSE	FALSE	ulcerative colitis	11	2937631	0.0197	0.865	5371	412561	ulcerative colitis || id:ebi-a-GCST90018933	TRUE	reported	417932	11	2937631	0.0185795836403107	class.Melainabacteria.id.1589	TRUE	6.54217075910472e-06	inferred	UrllTV	textfile	18340	2	1	TRUE	-0.0332715946593235	20.3226450148506
955	rs4129395	G	A	G	A	0.0896186903650387	-0.0151	NA	0.496079611163802	FALSE	FALSE	FALSE	ulcerative colitis	9	115975389	0.0193	0.4348	5371	412561	ulcerative colitis || id:ebi-a-GCST90018933	TRUE	reported	417932	9	115975389	0.0185105800208217	class.Melainabacteria.id.1589	TRUE	1.2887258569857e-06	inferred	UrllTV	textfile	18340	2	1	TRUE	0.0357293567167568	23.4399743127694
956	rs6773199	A	G	A	G	-0.149006873126816	-0.0845	NA	0.0826667893444681	FALSE	FALSE	FALSE	ulcerative colitis	3	14268381	0.0305	0.005578	5371	412561	ulcerative colitis || id:ebi-a-GCST90018933	TRUE	reported	417932	3	14268381	0.0286017005145295	class.Melainabacteria.id.1589	TRUE	1.89125049495537e-07	inferred	UrllTV	textfile	18340	2	1	TRUE	-0.0384430034498982	27.1411904645582
957	rs73074665	A	T	A	T	0.166215674119107	-0.0049	NA	0.0521741232419301	FALSE	TRUE	TRUE	ulcerative colitis	7	20010624	0.0389	0.899	5371	412561	ulcerative colitis || id:ebi-a-GCST90018933	TRUE	reported	417932	7	20010624	0.0355727568917434	class.Melainabacteria.id.1589	TRUE	2.97475371873521e-06	inferred	UrllTV	textfile	18340	2	1	FALSE	0.0344841948482573	21.8327731284906
958	rs79790072	T	C	T	C	0.226721783433336	-0.0359	NA	0.0481924054870245	FALSE	FALSE	FALSE	ulcerative colitis	15	100747683	0.048	0.4549	5371	412561	ulcerative colitis || id:ebi-a-GCST90018933	TRUE	reported	417932	15	100747683	0.0487840538250943	class.Melainabacteria.id.1589	TRUE	3.36052416245715e-06	inferred	UrllTV	textfile	18340	2	1	TRUE	0.0342991824981578	21.5988548512101
959	rs9864379	T	C	T	C	-0.159734554838251	-0.0804	NA	0.121435870015813	FALSE	FALSE	FALSE	ulcerative colitis	3	14306949	0.03	0.007457	5371	412561	ulcerative colitis || id:ebi-a-GCST90018933	TRUE	reported	417932	3	14306949	0.0292552973949805	class.Melainabacteria.id.1589	TRUE	4.76076737022024e-08	inferred	UrllTV	textfile	18340	2	1	TRUE	-0.0402870667035682	29.8118355541569
960	rs10150232	A	G	A	G	0.0567087892720503	-0.0147	NA	0.247901435857444	FALSE	FALSE	FALSE	ulcerative colitis	14	30418008	0.0223	0.512	5371	412561	ulcerative colitis || id:ebi-a-GCST90018933	TRUE	reported	417932	14	30418008	0.0124877016315361	genus.Anaerotruncus.id.2054	TRUE	5.5942616671156e-06	inferred	888kiH	textfile	18340	2	1	TRUE	0.033515663307282	20.6222346085484
961	rs11018566	A	G	A	G	-0.156465176427029	-0.0042	NA	0.0821714717441803	FALSE	FALSE	FALSE	ulcerative colitis	11	89040226	0.0428	0.9227	5371	412561	ulcerative colitis || id:ebi-a-GCST90018933	TRUE	reported	417932	11	89040226	0.0366032258395506	genus.Anaerotruncus.id.2054	TRUE	1.91456633324422e-05	inferred	888kiH	textfile	18340	2	1	TRUE	-0.0315504883128461	18.2724450902909
962	rs1107244	G	A	G	A	0.0861586531062665	-0.0051	NA	0.166167850309345	FALSE	FALSE	FALSE	ulcerative colitis	13	38057357	0.0328	0.8756	5371	412561	ulcerative colitis || id:ebi-a-GCST90018933	TRUE	reported	417932	13	38057357	0.0176660990789211	genus.Anaerotruncus.id.2054	TRUE	1.07677827106293e-06	inferred	888kiH	textfile	18340	2	1	TRUE	0.0359915691867444	23.7857296661477
963	rs115414803	A	C	A	C	-0.144355887846664	-0.0565	NA	0.053421622010293	FALSE	FALSE	FALSE	ulcerative colitis	4	88163243	0.0441	0.2006	5371	412561	ulcerative colitis || id:ebi-a-GCST90018933	TRUE	reported	417932	4	88163243	0.0317523951012767	genus.Anaerotruncus.id.2054	TRUE	5.4597413326335e-06	inferred	888kiH	textfile	18340	2	1	TRUE	-0.0335534683009857	20.6688362440035
964	rs11841382	G	T	G	T	0.0841580368162608	0.0137	NA	0.171648595097526	FALSE	FALSE	FALSE	ulcerative colitis	13	38004672	0.0331	0.6787	5371	412561	ulcerative colitis || id:ebi-a-GCST90018933	TRUE	reported	417932	13	38004672	0.0185422309807892	genus.Anaerotruncus.id.2054	TRUE	5.65961170253555e-06	inferred	888kiH	textfile	18340	2	1	TRUE	0.0334976105812038	20.5999999069887
965	rs12056802	C	G	C	G	0.0774193528001405	0.0613	NA	0.20960805504966	FALSE	TRUE	TRUE	ulcerative colitis	8	74713100	0.0302	0.04242	5371	412561	ulcerative colitis || id:ebi-a-GCST90018933	TRUE	reported	417932	8	74713100	0.017717788855019	genus.Anaerotruncus.id.2054	TRUE	1.24483896694016e-05	inferred	888kiH	textfile	18340	2	1	FALSE	0.0322506192108237	19.0932574788941
966	rs1272208	G	T	G	T	-0.0611742713308029	-0.0057	NA	0.181293112903712	FALSE	FALSE	FALSE	ulcerative colitis	9	78630894	0.0232	0.8057	5371	412561	ulcerative colitis || id:ebi-a-GCST90018933	TRUE	reported	417932	9	78630894	0.0129830731751261	genus.Anaerotruncus.id.2054	TRUE	2.45480088669356e-06	inferred	888kiH	textfile	18340	2	1	TRUE	-0.0347738341422327	22.2015144470769
967	rs1322804	G	T	G	T	0.0759900283828806	0.0076	NA	0.181669413685984	FALSE	FALSE	FALSE	ulcerative colitis	13	38034596	0.0301	0.8014	5371	412561	ulcerative colitis || id:ebi-a-GCST90018933	TRUE	reported	417932	13	38034596	0.0165346236186025	genus.Anaerotruncus.id.2054	TRUE	4.310663953855e-06	inferred	888kiH	textfile	18340	2	1	TRUE	0.0339184771546141	21.1214916866902
968	rs1431492	C	T	C	T	-0.0654996397692133	0.0519	NA	0.204728327623277	FALSE	FALSE	FALSE	ulcerative colitis	3	150855371	0.0254	0.04128	5371	412561	ulcerative colitis || id:ebi-a-GCST90018933	TRUE	reported	417932	3	150855371	0.0146188105218655	genus.Anaerotruncus.id.2054	TRUE	7.44669662823186e-06	inferred	888kiH	textfile	18340	2	1	TRUE	-0.0330684093788878	20.0749165542109
969	rs17096167	G	A	G	A	0.0563783624994505	-0.0194	NA	0.227800548241062	FALSE	FALSE	FALSE	ulcerative colitis	14	30434431	0.0226	0.3901	5371	412561	ulcerative colitis || id:ebi-a-GCST90018933	TRUE	reported	417932	14	30434431	0.0126143858708552	genus.Anaerotruncus.id.2054	TRUE	7.8450185127993e-06	inferred	888kiH	textfile	18340	2	1	TRUE	0.0329863266746975	19.9752715414388
970	rs17734739	T	C	T	C	0.0660051954150962	0.042	NA	0.117701919926766	FALSE	FALSE	FALSE	ulcerative colitis	2	211663702	0.0267	0.1154	5371	412561	ulcerative colitis || id:ebi-a-GCST90018933	TRUE	reported	417932	2	211663702	0.0149080256098041	genus.Anaerotruncus.id.2054	TRUE	9.53341798114007e-06	inferred	888kiH	textfile	18340	2	1	TRUE	0.0326775891177308	19.6027039966487
971	rs2704155	T	A	C	A	-0.106234694139208	0.0439	NA	0.962807852999071	TRUE	TRUE	TRUE	ulcerative colitis	11	54908652	0.055	0.4255	5371	412561	ulcerative colitis || id:ebi-a-GCST90018933	TRUE	reported	417932	11	54908652	0.0234814560648308	genus.Anaerotruncus.id.2054	TRUE	6.06257119229764e-06	inferred	888kiH	textfile	18340	2	1	FALSE	-0.0333905156359149	20.4683434876895
972	rs34449434	A	C	A	C	-0.0497003878419244	-0.0091	NA	0.428926253942598	FALSE	FALSE	FALSE	ulcerative colitis	12	76523655	0.0211	0.665	5371	412561	ulcerative colitis || id:ebi-a-GCST90018933	TRUE	reported	417932	12	76523655	0.0113402159416538	genus.Anaerotruncus.id.2054	TRUE	1.17235347715795e-05	inferred	888kiH	textfile	18340	2	1	TRUE	-0.0323470843948899	19.2077682254129
973	rs4669806	G	T	G	T	0.0576389030048486	0.0195	NA	0.304013498552025	FALSE	FALSE	FALSE	ulcerative colitis	2	12200752	0.022	0.3764	5371	412561	ulcerative colitis || id:ebi-a-GCST90018933	TRUE	reported	417932	2	12200752	0.0122994032328165	genus.Anaerotruncus.id.2054	TRUE	2.78165250643192e-06	inferred	888kiH	textfile	18340	2	1	TRUE	0.0345856373053854	21.9615674398355
974	rs6494922	A	G	A	G	0.0903106384889494	0.0405	NA	0.0918451986210109	FALSE	FALSE	FALSE	ulcerative colitis	15	33459867	0.0371	0.2744	5371	412561	ulcerative colitis || id:ebi-a-GCST90018933	TRUE	reported	417932	15	33459867	0.0202256522976594	genus.Anaerotruncus.id.2054	TRUE	8.00114337212145e-06	inferred	888kiH	textfile	18340	2	1	TRUE	0.0329552363876124	19.9375941635523
975	rs7155595	C	A	C	A	0.0539336206631479	-0.02	NA	0.249596038142379	FALSE	FALSE	FALSE	ulcerative colitis	14	77502546	0.0211	0.3416	5371	412561	ulcerative colitis || id:ebi-a-GCST90018933	TRUE	reported	417932	14	77502546	0.0118902916030214	genus.Anaerotruncus.id.2054	TRUE	5.73481377298682e-06	inferred	888kiH	textfile	18340	2	1	TRUE	0.0334770815183228	20.5747298394047
976	rs7637290	A	C	A	C	-0.0662083754018599	0.0571	NA	0.199840665685448	FALSE	FALSE	FALSE	ulcerative colitis	3	150787796	0.0266	0.03186	5371	412561	ulcerative colitis || id:ebi-a-GCST90018933	TRUE	reported	417932	3	150787796	0.0151380857539482	genus.Anaerotruncus.id.2054	TRUE	1.22197812600031e-05	inferred	888kiH	textfile	18340	2	1	TRUE	-0.0322804510764744	19.1286332552512
977	rs7675045	A	T	A	T	-0.0497815289902457	0.0024	NA	0.460074212249105	FALSE	TRUE	TRUE	ulcerative colitis	4	172808992	0.0193	0.9018	5371	412561	ulcerative colitis || id:ebi-a-GCST90018933	TRUE	reported	417932	4	172808992	0.0110573396358085	genus.Anaerotruncus.id.2054	TRUE	6.72772833131008e-06	inferred	888kiH	textfile	18340	2	1	FALSE	-0.0332278097891269	20.2691325957066
978	rs8005030	C	T	C	T	0.0554446592751529	0.0031	NA	0.325415202782765	FALSE	FALSE	FALSE	ulcerative colitis	14	30607199	0.0211	0.8818	5371	412561	ulcerative colitis || id:ebi-a-GCST90018933	TRUE	reported	417932	14	30607199	0.0117854301952901	genus.Anaerotruncus.id.2054	TRUE	2.5447797453412e-06	inferred	888kiH	textfile	18340	2	1	TRUE	0.0347197328355791	22.1324024182735
979	rs9347879	T	C	T	C	0.0506180008814494	-0.0071	NA	0.442006056773127	FALSE	FALSE	FALSE	ulcerative colitis	6	165015261	0.0192	0.7107	5371	412561	ulcerative colitis || id:ebi-a-GCST90018933	TRUE	reported	417932	6	165015261	0.0110490008071809	genus.Anaerotruncus.id.2054	TRUE	4.62251737709991e-06	inferred	888kiH	textfile	18340	2	1	TRUE	0.0338109690986219	20.9876574608876
980	rs9603208	G	T	G	T	0.0775519094975712	0.0101	NA	0.181755861935669	FALSE	FALSE	FALSE	ulcerative colitis	13	38044689	0.0301	0.7376	5371	412561	ulcerative colitis || id:ebi-a-GCST90018933	TRUE	reported	417932	13	38044689	0.0165254802536173	genus.Anaerotruncus.id.2054	TRUE	2.69400369063394e-06	inferred	888kiH	textfile	18340	2	1	TRUE	0.0346339316358062	22.0230168983477
981	rs10164067	T	G	T	G	-0.103260130901904	-0.0037	NA	0.0662718533666236	FALSE	FALSE	FALSE	ulcerative colitis	18	46614602	0.0374	0.9221	5371	412561	ulcerative colitis || id:ebi-a-GCST90018933	TRUE	reported	417932	18	46614602	0.0212405018270505	genus.ErysipelotrichaceaeUCG003.id.11384	TRUE	1.16515342689165e-06	inferred	HQVR07	textfile	18340	2	1	TRUE	-0.0358766790807836	23.6339219101293
982	rs11082735	C	T	C	T	-0.0941762837924325	0.0079	NA	0.063880609284885	FALSE	FALSE	FALSE	ulcerative colitis	18	46663620	0.0381	0.8365	5371	412561	ulcerative colitis || id:ebi-a-GCST90018933	TRUE	reported	417932	18	46663620	0.0213406150642648	genus.ErysipelotrichaceaeUCG003.id.11384	TRUE	1.01944696151363e-05	inferred	HQVR07	textfile	18340	2	1	TRUE	-0.0325707792104539	19.4746308356183
983	rs11666127	A	G	A	G	-0.0719187100776075	-0.0144	NA	0.170889420433903	FALSE	FALSE	FALSE	ulcerative colitis	19	57828980	0.0265	0.5873	5371	412561	ulcerative colitis || id:ebi-a-GCST90018933	TRUE	reported	417932	19	57828980	0.0161370584808307	genus.ErysipelotrichaceaeUCG003.id.11384	TRUE	8.32145609577275e-06	inferred	HQVR07	textfile	18340	2	1	TRUE	-0.0328932252850914	19.8625513478101
984	rs11877693	C	G	C	G	-0.0948368638300952	-0.0252	NA	0.10196169299648	FALSE	TRUE	TRUE	ulcerative colitis	18	43077293	0.0303	0.406	5371	412561	ulcerative colitis || id:ebi-a-GCST90018933	TRUE	reported	417932	18	43077293	0.0189221888619077	genus.ErysipelotrichaceaeUCG003.id.11384	TRUE	5.38841760254047e-07	inferred	HQVR07	textfile	18340	2	1	FALSE	-0.0369855924936373	25.1195365168833
985	rs11994308	C	T	C	T	0.1154174132246	-0.0439	NA	0.0551693726069176	FALSE	FALSE	FALSE	ulcerative colitis	8	91660344	0.0377	0.2434	5371	412561	ulcerative colitis || id:ebi-a-GCST90018933	TRUE	reported	417932	8	91660344	0.024250252172865	genus.ErysipelotrichaceaeUCG003.id.11384	TRUE	1.94139030987968e-06	inferred	HQVR07	textfile	18340	2	1	TRUE	0.0351245707548531	22.6521878695931
986	rs12251396	A	G	A	G	-0.0705399490942509	-0.0669	NA	0.12252518487532	FALSE	FALSE	FALSE	ulcerative colitis	10	873148	0.0264	0.01132	5371	412561	ulcerative colitis || id:ebi-a-GCST90018933	TRUE	reported	417932	10	873148	0.0158765978020767	genus.ErysipelotrichaceaeUCG003.id.11384	TRUE	8.87073189281854e-06	inferred	HQVR07	textfile	18340	2	1	TRUE	-0.0327920137265856	19.7403749642044
987	rs16905331	C	T	C	T	0.11852717622905	-0.0728	NA	0.0460267263107309	FALSE	FALSE	FALSE	ulcerative colitis	8	91784546	0.0417	0.08102	5371	412561	ulcerative colitis || id:ebi-a-GCST90018933	TRUE	reported	417932	8	91784546	0.0269271309992702	genus.ErysipelotrichaceaeUCG003.id.11384	TRUE	1.07368792874975e-05	inferred	HQVR07	textfile	18340	2	1	TRUE	0.0324879686630411	19.3756245155127
988	rs17798136	G	A	G	A	0.158817550217896	-0.0442	NA	0.0555075810338068	FALSE	FALSE	FALSE	ulcerative colitis	7	33684926	0.0446	0.3215	5371	412561	ulcerative colitis || id:ebi-a-GCST90018933	TRUE	reported	417932	7	33684926	0.0347674310812806	genus.ErysipelotrichaceaeUCG003.id.11384	TRUE	4.92405096495094e-06	inferred	HQVR07	textfile	18340	2	1	TRUE	0.0337134313420712	20.8666043020496
989	rs2044550	T	C	T	C	-0.0609347456643671	-0.0187	NA	0.256204961944007	FALSE	FALSE	FALSE	ulcerative colitis	18	46582100	0.023	0.4152	5371	412561	ulcerative colitis || id:ebi-a-GCST90018933	TRUE	reported	417932	18	46582100	0.0136042899968987	genus.ErysipelotrichaceaeUCG003.id.11384	TRUE	7.49643412545049e-06	inferred	HQVR07	textfile	18340	2	1	TRUE	-0.0330579336309033	20.0621855824842
990	rs214586	T	C	T	C	-0.106454599935609	0.0307	NA	0.0900727352809038	FALSE	FALSE	FALSE	ulcerative colitis	6	18213637	0.0356	0.3892	5371	412561	ulcerative colitis || id:ebi-a-GCST90018933	TRUE	reported	417932	6	18213637	0.0240380358930758	genus.ErysipelotrichaceaeUCG003.id.11384	TRUE	9.48512371834956e-06	inferred	HQVR07	textfile	18340	2	1	TRUE	-0.0326856672224045	19.6124073836097
991	rs28568391	A	G	A	G	-0.0583910808811354	0.0044	NA	0.392439766217991	FALSE	FALSE	FALSE	ulcerative colitis	10	125628540	0.0196	0.8221	5371	412561	ulcerative colitis || id:ebi-a-GCST90018933	TRUE	reported	417932	10	125628540	0.0118740516114377	genus.ErysipelotrichaceaeUCG003.id.11384	TRUE	8.76401693835666e-07	inferred	HQVR07	textfile	18340	2	1	TRUE	-0.0362898720117271	24.1821641346762
992	rs35470500	C	T	C	T	-0.100341127868325	-6e-04	NA	0.0755607311692305	FALSE	FALSE	FALSE	ulcerative colitis	18	46632533	0.0382	0.9881	5371	412561	ulcerative colitis || id:ebi-a-GCST90018933	TRUE	reported	417932	18	46632533	0.0217412704606932	genus.ErysipelotrichaceaeUCG003.id.11384	TRUE	3.92645939395466e-06	inferred	HQVR07	textfile	18340	2	1	TRUE	-0.034061674582281	21.3004176656134
993	rs4758231	G	T	G	T	-0.0551754399540897	0.0217	NA	0.388378520354016	FALSE	FALSE	FALSE	ulcerative colitis	11	7765096	0.0209	0.2992	5371	412561	ulcerative colitis || id:ebi-a-GCST90018933	TRUE	reported	417932	11	7765096	0.0122046751547634	genus.ErysipelotrichaceaeUCG003.id.11384	TRUE	6.15933876396138e-06	inferred	HQVR07	textfile	18340	2	1	TRUE	-0.0333658133705029	20.4380360350883
994	rs59068084	T	G	T	G	0.0564772432262274	-0.0067	NA	0.49723812316759	FALSE	FALSE	FALSE	ulcerative colitis	4	113256737	0.0197	0.7335	5371	412561	ulcerative colitis || id:ebi-a-GCST90018933	TRUE	reported	417932	4	113256737	0.0120223866969195	genus.ErysipelotrichaceaeUCG003.id.11384	TRUE	2.63142077689172e-06	inferred	HQVR07	textfile	18340	2	1	TRUE	0.034669346272577	22.0681330564215
995	rs59104037	A	G	A	G	-0.0951262610443706	-0.0173	NA	0.0939894948318591	FALSE	FALSE	FALSE	ulcerative colitis	18	43034126	0.0316	0.5836	5371	412561	ulcerative colitis || id:ebi-a-GCST90018933	TRUE	reported	417932	18	43034126	0.0204742088015205	genus.ErysipelotrichaceaeUCG003.id.11384	TRUE	3.38185875102732e-06	inferred	HQVR07	textfile	18340	2	1	TRUE	-0.0342895549705485	21.586717003008
996	rs62403464	T	C	T	C	-0.0731743255532411	0.0043	NA	0.183909334664494	FALSE	FALSE	FALSE	ulcerative colitis	6	24220160	0.0252	0.8635	5371	412561	ulcerative colitis || id:ebi-a-GCST90018933	TRUE	reported	417932	6	24220160	0.0156515721505751	genus.ErysipelotrichaceaeUCG003.id.11384	TRUE	2.93658556477256e-06	inferred	HQVR07	textfile	18340	2	1	TRUE	-0.0345037347913161	21.8575520537494
997	rs6875357	C	T	C	T	0.165673441012239	0.0421	NA	0.058463589178412	FALSE	FALSE	FALSE	ulcerative colitis	5	32345671	0.0465	0.3656	5371	412561	ulcerative colitis || id:ebi-a-GCST90018933	TRUE	reported	417932	5	32345671	0.0353831163409958	genus.ErysipelotrichaceaeUCG003.id.11384	TRUE	2.83710086473773e-06	inferred	HQVR07	textfile	18340	2	1	TRUE	0.0345558337779838	21.9236885750591
998	rs7009613	C	G	C	G	0.118525379052129	-0.072	NA	0.0459026947767386	FALSE	TRUE	TRUE	ulcerative colitis	8	91745807	0.0417	0.08412	5371	412561	ulcerative colitis || id:ebi-a-GCST90018933	TRUE	reported	417932	8	91745807	0.0269273375732152	genus.ErysipelotrichaceaeUCG003.id.11384	TRUE	1.07418553103802e-05	inferred	HQVR07	textfile	18340	2	1	FALSE	0.0324872276160789	19.3747396800278
999	rs7235864	G	A	G	A	-0.099532745560273	0.0027	NA	0.063856978856518	FALSE	FALSE	FALSE	ulcerative colitis	18	46674536	0.0381	0.9437	5371	412561	ulcerative colitis || id:ebi-a-GCST90018933	TRUE	reported	417932	18	46674536	0.0213406765380021	genus.ErysipelotrichaceaeUCG003.id.11384	TRUE	3.10133378249356e-06	inferred	HQVR07	textfile	18340	2	1	TRUE	-0.0344210715297994	21.752821774892
1000	rs73074432	C	T	C	T	0.072153999062479	-0.0494	NA	0.101057901112439	FALSE	FALSE	FALSE	ulcerative colitis	7	20554814	0.0288	0.08658	5371	412561	ulcerative colitis || id:ebi-a-GCST90018933	TRUE	reported	417932	7	20554814	0.0164377852740533	genus.ErysipelotrichaceaeUCG003.id.11384	TRUE	1.13600754312296e-05	inferred	HQVR07	textfile	18340	2	1	TRUE	0.0323976180176551	19.2678921572435
1001	rs73311093	T	C	T	C	0.120174183711832	-0.0749	NA	0.0462338935168527	FALSE	FALSE	FALSE	ulcerative colitis	8	91798552	0.0417	0.07218	5371	412561	ulcerative colitis || id:ebi-a-GCST90018933	TRUE	reported	417932	8	91798552	0.0270962665346317	genus.ErysipelotrichaceaeUCG003.id.11384	TRUE	9.20369382478492e-06	inferred	HQVR07	textfile	18340	2	1	TRUE	0.0327335378396039	19.6699588077402
1002	rs74988980	G	A	G	A	-0.133141406432335	-0.0572	NA	0.13272696420671	FALSE	FALSE	FALSE	ulcerative colitis	16	80167277	0.0414	0.1674	5371	412561	ulcerative colitis || id:ebi-a-GCST90018933	TRUE	reported	417932	16	80167277	0.0348574385242747	genus.ErysipelotrichaceaeUCG003.id.11384	TRUE	0.000133669283316494	inferred	HQVR07	textfile	18340	2	1	TRUE	-0.0281947986104781	14.5893297494358
1003	rs75949021	T	C	T	C	-0.169667060418097	-0.0476	NA	0.0416770951157168	FALSE	FALSE	FALSE	ulcerative colitis	2	175403951	0.0461	0.3019	5371	412561	ulcerative colitis || id:ebi-a-GCST90018933	TRUE	reported	417932	2	175403951	0.0374237933824411	genus.ErysipelotrichaceaeUCG003.id.11384	TRUE	5.79680762685786e-06	inferred	HQVR07	textfile	18340	2	1	TRUE	-0.0334603509219051	20.5541469689353
1004	rs76502207	T	C	T	C	0.144843760497513	0.0086	NA	0.0539270784242413	FALSE	FALSE	FALSE	ulcerative colitis	15	86522244	0.0446	0.8476	5371	412561	ulcerative colitis || id:ebi-a-GCST90018933	TRUE	reported	417932	15	86522244	0.0289929134050557	genus.ErysipelotrichaceaeUCG003.id.11384	TRUE	5.85822678080456e-07	inferred	HQVR07	textfile	18340	2	1	TRUE	0.0368668989560722	24.9583497564073
1005	rs79396538	C	G	C	G	0.0848147519228715	0.0406	NA	0.0700599634533235	FALSE	TRUE	TRUE	ulcerative colitis	14	47935928	0.0347	0.2413	5371	412561	ulcerative colitis || id:ebi-a-GCST90018933	TRUE	reported	417932	14	47935928	0.019114637849583	genus.ErysipelotrichaceaeUCG003.id.11384	TRUE	9.11525332330903e-06	inferred	HQVR07	textfile	18340	2	1	FALSE	0.0327488704230258	19.6884099629849
1006	rs8053479	A	G	A	G	-0.0838211845170268	7e-04	NA	0.0855913712093995	FALSE	FALSE	FALSE	ulcerative colitis	16	4076830	0.0307	0.982	5371	412561	ulcerative colitis || id:ebi-a-GCST90018933	TRUE	reported	417932	16	4076830	0.0186509120207605	genus.ErysipelotrichaceaeUCG003.id.11384	TRUE	6.98274753499521e-06	inferred	HQVR07	textfile	18340	2	1	TRUE	-0.0331694825140156	20.1979568756441
1007	rs8083334	C	T	C	T	-0.0976108311994378	-0.0035	NA	0.0754838783788429	FALSE	FALSE	FALSE	ulcerative colitis	18	46651596	0.0383	0.9268	5371	412561	ulcerative colitis || id:ebi-a-GCST90018933	TRUE	reported	417932	18	46651596	0.0217250185177145	genus.ErysipelotrichaceaeUCG003.id.11384	TRUE	7.02218800666885e-06	inferred	HQVR07	textfile	18340	2	1	TRUE	-0.0331606442014853	20.1871826006654
1008	rs9304371	C	T	C	T	-0.0990400788518311	-0.0035	NA	0.07568514189427	FALSE	FALSE	FALSE	ulcerative colitis	18	46603102	0.0382	0.9277	5371	412561	ulcerative colitis || id:ebi-a-GCST90018933	TRUE	reported	417932	18	46603102	0.0211930031815873	genus.ErysipelotrichaceaeUCG003.id.11384	TRUE	2.96478925032726e-06	inferred	HQVR07	textfile	18340	2	1	TRUE	-0.0344892727944267	21.839211199755
1009	rs10165053	C	T	C	T	0.0531281066253803	-0.0296	NA	0.545934887412223	FALSE	FALSE	FALSE	ulcerative colitis	2	136981210	0.0207	0.1523	5371	412561	ulcerative colitis || id:ebi-a-GCST90018933	TRUE	reported	417932	2	136981210	0.0116306534170991	class.Actinobacteria.id.419	TRUE	4.92545077781523e-06	inferred	Yya3Av	textfile	18340	2	1	TRUE	0.0337129920235262	20.8660598628198
1010	rs10171677	A	G	A	G	0.0550809454027239	-0.0442	NA	0.628703304025528	FALSE	FALSE	FALSE	ulcerative colitis	2	135446390	0.0199	0.02624	5371	412561	ulcerative colitis || id:ebi-a-GCST90018933	TRUE	reported	417932	2	135446390	0.0114905341572587	class.Actinobacteria.id.419	TRUE	1.63820370158576e-06	inferred	Yya3Av	textfile	18340	2	1	TRUE	0.0353763690853969	22.9785349345007
1011	rs10187402	G	C	G	C	0.0846608983892883	-0.0272	NA	0.364959536850501	FALSE	TRUE	TRUE	ulcerative colitis	2	135771974	0.0229	0.2337	5371	412561	ulcerative colitis || id:ebi-a-GCST90018933	TRUE	reported	417932	2	135771974	0.0125257175405755	class.Actinobacteria.id.419	TRUE	1.38980046304744e-11	inferred	Yya3Av	textfile	18340	2	1	FALSE	0.0498498654111215	45.6836207491117
1012	rs10209482	C	A	C	A	0.0937687249015718	-0.0812	NA	0.107435326405477	FALSE	FALSE	FALSE	ulcerative colitis	2	136191314	0.0317	0.01043	5371	412561	ulcerative colitis || id:ebi-a-GCST90018933	TRUE	reported	417932	2	136191314	0.0160329233677096	class.Actinobacteria.id.419	TRUE	4.95993549155450e-09	inferred	Yya3Av	textfile	18340	2	1	TRUE	0.0431483955465548	34.2050781618294
1013	rs10841473	G	C	G	C	-0.0583764689657296	-0.0034	NA	0.242452920678701	FALSE	TRUE	TRUE	ulcerative colitis	12	20378911	0.0222	0.8799	5371	412561	ulcerative colitis || id:ebi-a-GCST90018933	TRUE	reported	417932	12	20378911	0.012335330880131	class.Actinobacteria.id.419	TRUE	2.21814229096426e-06	inferred	Yya3Av	textfile	18340	2	1	FALSE	-0.0349257703974522	22.3961845486795
1014	rs10928513	T	C	T	C	0.0609005249038341	-0.0435	NA	0.503657137764038	FALSE	FALSE	FALSE	ulcerative colitis	2	135456759	0.0198	0.02835	5371	412561	ulcerative colitis || id:ebi-a-GCST90018933	TRUE	reported	417932	2	135456759	0.0115368061826268	class.Actinobacteria.id.419	TRUE	1.30030642889233e-07	inferred	Yya3Av	textfile	18340	2	1	TRUE	0.0389519977505397	27.8657591146959
1015	rs10928546	C	T	C	T	0.0908598456012777	-0.0113	NA	0.314838060274145	FALSE	FALSE	FALSE	ulcerative colitis	2	136544197	0.0231	0.6234	5371	412561	ulcerative colitis || id:ebi-a-GCST90018933	TRUE	reported	417932	2	136544197	0.0126286922510295	class.Actinobacteria.id.419	TRUE	6.25912197210754e-13	inferred	Yya3Av	textfile	18340	2	1	TRUE	0.0530549045258691	51.7639285258505
1016	rs1123848	T	C	T	C	0.0688483082574002	0.0052	NA	0.448097859228204	FALSE	FALSE	FALSE	ulcerative colitis	2	136945029	0.0219	0.8131	5371	412561	ulcerative colitis || id:ebi-a-GCST90018933	TRUE	reported	417932	2	136945029	0.0121019636158762	class.Actinobacteria.id.419	TRUE	1.27770801667096e-08	inferred	Yya3Av	textfile	18340	2	1	TRUE	0.0419738241106473	32.3649440544949
1017	rs11655079	T	C	T	C	-0.0560674431925884	-0.0248	NA	0.255265075986665	FALSE	FALSE	FALSE	ulcerative colitis	17	75348675	0.0232	0.2843	5371	412561	ulcerative colitis || id:ebi-a-GCST90018933	TRUE	reported	417932	17	75348675	0.0124285596666734	class.Actinobacteria.id.419	TRUE	6.44686345392045e-06	inferred	Yya3Av	textfile	18340	2	1	TRUE	-0.0332945476508628	20.350725679184
1018	rs11678502	C	T	C	T	0.0554415698207691	-0.0288	NA	0.546696807363297	FALSE	FALSE	FALSE	ulcerative colitis	2	136994454	0.0206	0.1632	5371	412561	ulcerative colitis || id:ebi-a-GCST90018933	TRUE	reported	417932	2	136994454	0.0116217424389379	class.Actinobacteria.id.419	TRUE	1.83765455562265e-06	inferred	Yya3Av	textfile	18340	2	1	TRUE	0.0352061854715553	22.7577092586595
1019	rs11681248	C	T	C	T	0.0888171781372043	-0.0292	NA	0.310051054496503	FALSE	FALSE	FALSE	ulcerative colitis	2	136820076	0.0215	0.174	5371	412561	ulcerative colitis || id:ebi-a-GCST90018933	TRUE	reported	417932	2	136820076	0.0118422712270274	class.Actinobacteria.id.419	TRUE	6.38119162362654e-14	inferred	Yya3Av	textfile	18340	2	1	TRUE	0.0552994641031698	56.2501823146245
1020	rs11693502	C	T	C	T	0.0810058109661925	-0.0346	NA	0.502419783807988	FALSE	FALSE	FALSE	ulcerative colitis	2	136808949	0.0218	0.1127	5371	412561	ulcerative colitis || id:ebi-a-GCST90018933	TRUE	reported	417932	2	136808949	0.0119336506742432	class.Actinobacteria.id.419	TRUE	1.13686095295089e-11	inferred	Yya3Av	textfile	18340	2	1	TRUE	0.0500635839030949	46.0771603641955
1021	rs11738544	A	G	A	G	0.0550310923045627	0.0326	NA	0.31777207505277	FALSE	FALSE	FALSE	ulcerative colitis	5	502594	0.02	0.1026	5371	412561	ulcerative colitis || id:ebi-a-GCST90018933	TRUE	reported	417932	5	502594	0.0115017285101394	class.Actinobacteria.id.419	TRUE	1.71333961869256e-06	inferred	Yya3Av	textfile	18340	2	1	TRUE	0.0353100334520934	22.8923323280174
1022	rs11742144	A	G	A	G	0.0530047366598419	0.0045	NA	0.40231304998393	FALSE	FALSE	FALSE	ulcerative colitis	5	422178	0.0202	0.8232	5371	412561	ulcerative colitis || id:ebi-a-GCST90018933	TRUE	reported	417932	5	422178	0.0115818732444567	class.Actinobacteria.id.419	TRUE	4.72762414199613e-06	inferred	Yya3Av	textfile	18340	2	1	TRUE	0.0337762957037488	20.9445844025563
1023	rs11745923	G	T	G	T	0.0563758629126231	-0.0012	NA	0.402975074859728	FALSE	FALSE	FALSE	ulcerative colitis	5	475408	0.0201	0.953	5371	412561	ulcerative colitis || id:ebi-a-GCST90018933	TRUE	reported	417932	5	475408	0.0115529083776643	class.Actinobacteria.id.419	TRUE	1.06194378542852e-06	inferred	Yya3Av	textfile	18340	2	1	TRUE	0.0360117395054113	23.8124316609248
1024	rs12049045	A	G	A	G	0.0510452102623756	0.0195	NA	0.446900340062196	FALSE	FALSE	FALSE	ulcerative colitis	1	114665485	0.0198	0.3264	5371	412561	ulcerative colitis || id:ebi-a-GCST90018933	TRUE	reported	417932	1	114665485	0.0114324903201681	class.Actinobacteria.id.419	TRUE	8.00968564101839e-06	inferred	Yya3Av	textfile	18340	2	1	TRUE	0.0329535520801028	19.9355540211833
1025	rs12465802	A	G	A	G	0.106317606925027	-0.0461	NA	0.306158643797473	FALSE	FALSE	FALSE	ulcerative colitis	2	136381348	0.0217	0.03391	5371	412561	ulcerative colitis || id:ebi-a-GCST90018933	TRUE	reported	417932	2	136381348	0.0119960942343425	class.Actinobacteria.id.419	TRUE	7.8109899777432e-19	inferred	Yya3Av	textfile	18340	2	1	TRUE	0.0653072232765582	78.5471890969082
1026	rs12899991	A	T	A	T	0.0719923240652885	0.0409	NA	0.161007759723024	FALSE	TRUE	TRUE	ulcerative colitis	15	49208992	0.0253	0.1057	5371	412561	ulcerative colitis || id:ebi-a-GCST90018933	TRUE	reported	417932	15	49208992	0.0154661078152604	class.Actinobacteria.id.419	TRUE	3.24225596736671e-06	inferred	Yya3Av	textfile	18340	2	1	FALSE	0.0343536394760692	21.6675756126867
1027	rs12988076	C	A	C	A	0.0919474430156316	-0.0104	NA	0.326454724655068	FALSE	FALSE	FALSE	ulcerative colitis	2	136569848	0.0225	0.6442	5371	412561	ulcerative colitis || id:ebi-a-GCST90018933	TRUE	reported	417932	2	136569848	0.01240055127289	class.Actinobacteria.id.419	TRUE	1.21820680401903e-13	inferred	Yya3Av	textfile	18340	2	1	TRUE	0.0546729648435454	54.9790622426807
1028	rs13008147	G	A	G	A	-0.06886396223236	0.0287	NA	0.297628189012288	FALSE	FALSE	FALSE	ulcerative colitis	2	136857158	0.0228	0.2089	5371	412561	ulcerative colitis || id:ebi-a-GCST90018933	TRUE	reported	417932	2	136857158	0.0128716711245031	class.Actinobacteria.id.419	TRUE	8.79345350873885e-08	inferred	Yya3Av	textfile	18340	2	1	TRUE	-0.0394768432546063	28.6229336954514
1029	rs13023281	C	T	C	T	-0.103987585852128	0.0075	NA	0.320824693457872	FALSE	FALSE	FALSE	ulcerative colitis	2	136043944	0.0232	0.7473	5371	412561	ulcerative colitis || id:ebi-a-GCST90018933	TRUE	reported	417932	2	136043944	0.0127965971697001	class.Actinobacteria.id.419	TRUE	4.42992773513293e-16	inferred	Yya3Av	textfile	18340	2	1	TRUE	-0.0599005033936659	66.0349714064807
1030	rs13389481	A	C	A	C	0.0982232074136752	-0.0684	NA	0.106350954100235	FALSE	FALSE	FALSE	ulcerative colitis	2	135796410	0.0318	0.03151	5371	412561	ulcerative colitis || id:ebi-a-GCST90018933	TRUE	reported	417932	2	135796410	0.0161635391756714	class.Actinobacteria.id.419	TRUE	1.22575560524724e-09	inferred	Yya3Av	textfile	18340	2	1	TRUE	0.0448295963997188	36.9279588274012
1031	rs13402101	A	T	A	T	0.0923384603371293	-0.0706	NA	0.164483456814683	FALSE	TRUE	TRUE	ulcerative colitis	2	135785066	0.0296	0.01693	5371	412561	ulcerative colitis || id:ebi-a-GCST90018933	TRUE	reported	417932	2	135785066	0.0158772956974383	class.Actinobacteria.id.419	TRUE	6.03608537839561e-09	inferred	Yya3Av	textfile	18340	2	1	FALSE	0.042907179711134	33.8230051198792
1032	rs13404551	C	T	C	T	0.103988024864028	-0.0082	NA	0.348148172730667	FALSE	FALSE	FALSE	ulcerative colitis	2	136721995	0.0222	0.7124	5371	412561	ulcerative colitis || id:ebi-a-GCST90018933	TRUE	reported	417932	2	136721995	0.0122981587157382	class.Actinobacteria.id.419	TRUE	2.77711230600649e-17	inferred	Yya3Av	textfile	18340	2	1	TRUE	0.0623192584762501	71.4967781193422
1033	rs13412397	G	A	G	A	0.0886463597650054	-0.0114	NA	0.404601375997525	FALSE	FALSE	FALSE	ulcerative colitis	2	136470714	0.0233	0.6246	5371	412561	ulcerative colitis || id:ebi-a-GCST90018933	TRUE	reported	417932	2	136470714	0.0125961366951239	class.Actinobacteria.id.419	TRUE	1.95602769297418e-12	inferred	Yya3Av	textfile	18340	2	1	TRUE	0.0518993444917019	49.5275770449419
1034	rs134268	C	T	C	T	0.102738830188363	-0.0756	NA	0.060418012813981	FALSE	FALSE	FALSE	ulcerative colitis	22	35548081	0.0411	0.06626	5371	412561	ulcerative colitis || id:ebi-a-GCST90018933	TRUE	reported	417932	22	35548081	0.0233045515251238	class.Actinobacteria.id.419	TRUE	1.04074283112715e-05	inferred	Yya3Av	textfile	18340	2	1	TRUE	0.032537776030669	19.4351426831841
1035	rs13427494	A	G	A	G	0.0924354469016655	-0.1653	NA	0.096629716103592	FALSE	FALSE	FALSE	ulcerative colitis	2	136166536	0.0441	0.0001763	5371	412561	ulcerative colitis || id:ebi-a-GCST90018933	TRUE	reported	417932	2	136166536	0.0160374883267014	class.Actinobacteria.id.419	TRUE	8.2284297464189e-09	inferred	Yya3Av	textfile	18340	2	1	TRUE	0.0425239098420434	33.2203637876092
1036	rs134296	C	A	C	A	0.111964144447178	-0.0769	NA	0.057795621104887	FALSE	FALSE	FALSE	ulcerative colitis	22	35558300	0.042	0.06694	5371	412561	ulcerative colitis || id:ebi-a-GCST90018933	TRUE	reported	417932	22	35558300	0.0234166802834224	class.Actinobacteria.id.419	TRUE	1.74092302251997e-06	inferred	Yya3Av	textfile	18340	2	1	TRUE	0.0352863803101985	22.8616345917733
1037	rs134383	G	A	G	A	0.114384976861709	-0.0818	NA	0.057501605439894	FALSE	FALSE	FALSE	ulcerative colitis	22	35572598	0.042	0.05156	5371	412561	ulcerative colitis || id:ebi-a-GCST90018933	TRUE	reported	417932	22	35572598	0.0245462539000935	class.Actinobacteria.id.419	TRUE	3.1624482854116e-06	inferred	Yya3Av	textfile	18340	2	1	TRUE	0.0343914743542254	21.715384976495
1038	rs134419	C	T	C	T	0.11215973115676	-0.0833	NA	0.057491401134212	FALSE	FALSE	FALSE	ulcerative colitis	22	35584819	0.042	0.04744	5371	412561	ulcerative colitis || id:ebi-a-GCST90018933	TRUE	reported	417932	22	35584819	0.0245871474360492	class.Actinobacteria.id.419	TRUE	5.07357963023757e-06	inferred	Yya3Av	textfile	18340	2	1	TRUE	0.033667165876409	20.8093075238317
1039	rs1375131	C	T	C	T	0.105673811472605	-0.0442	NA	0.310172422148284	FALSE	FALSE	FALSE	ulcerative colitis	2	135954797	0.0216	0.04076	5371	412561	ulcerative colitis || id:ebi-a-GCST90018933	TRUE	reported	417932	2	135954797	0.0119113724914578	class.Actinobacteria.id.419	TRUE	7.20545718612565e-19	inferred	Yya3Av	textfile	18340	2	1	TRUE	0.0653731754913748	78.7065963384885
1040	rs1376754	G	A	G	A	0.0509241548400337	-0.0099	NA	0.467653721052145	FALSE	FALSE	FALSE	ulcerative colitis	2	161611969	0.0193	0.6072	5371	412561	ulcerative colitis || id:ebi-a-GCST90018933	TRUE	reported	417932	2	161611969	0.0112502920957398	class.Actinobacteria.id.419	TRUE	5.99759699484949e-06	inferred	Yya3Av	textfile	18340	2	1	TRUE	0.0334073144711909	20.4889670145115
1041	rs1438305	C	G	C	G	0.0899054367038255	-0.0121	NA	0.314956804163552	FALSE	TRUE	TRUE	ulcerative colitis	2	136502792	0.0231	0.6006	5371	412561	ulcerative colitis || id:ebi-a-GCST90018933	TRUE	reported	417932	2	136502792	0.0126320828397605	class.Actinobacteria.id.419	TRUE	1.10117789291834e-12	inferred	Yya3Av	textfile	18340	2	1	FALSE	0.0524850974490463	50.6549603422172
1042	rs1446585	G	A	G	A	0.108704219358106	-0.0307	NA	0.265536878726683	FALSE	FALSE	FALSE	ulcerative colitis	2	136407479	0.0224	0.1699	5371	412561	ulcerative colitis || id:ebi-a-GCST90018933	TRUE	reported	417932	2	136407479	0.0121458088271498	class.Actinobacteria.id.419	TRUE	3.55686479055585e-19	inferred	Yya3Av	textfile	18340	2	1	TRUE	0.0659473776830147	80.1013657326274
1043	rs1515761	T	C	T	C	0.076231730501034	-7e-04	NA	0.120627282874421	FALSE	FALSE	FALSE	ulcerative colitis	10	126110032	0.0314	0.9833	5371	412561	ulcerative colitis || id:ebi-a-GCST90018933	TRUE	reported	417932	10	126110032	0.0169884018217099	class.Actinobacteria.id.419	TRUE	7.21379464698616e-06	inferred	Yya3Av	textfile	18340	2	1	TRUE	0.0331183709430946	20.1356896034163
1044	rs1519525	T	C	T	C	0.0671756924647967	0.0081	NA	0.449256335596636	FALSE	FALSE	FALSE	ulcerative colitis	2	136965117	0.0219	0.7106	5371	412561	ulcerative colitis || id:ebi-a-GCST90018933	TRUE	reported	417932	2	136965117	0.0120760107774945	class.Actinobacteria.id.419	TRUE	2.6557340232461e-08	inferred	Yya3Av	textfile	18340	2	1	TRUE	0.0410437056350753	30.9440618179547
1045	rs1530559	G	A	G	A	0.0654632394695463	-0.0456	NA	0.5668508836644	FALSE	FALSE	FALSE	ulcerative colitis	2	135755629	0.0201	0.02326	5371	412561	ulcerative colitis || id:ebi-a-GCST90018933	TRUE	reported	417932	2	135755629	0.0114296591999579	class.Actinobacteria.id.419	TRUE	1.01928458201328e-08	inferred	Yya3Av	textfile	18340	2	1	TRUE	0.0422571427233576	32.8041223557223
1046	rs1561277	A	C	A	C	0.0971209652224947	-0.0267	NA	0.273112264974796	FALSE	FALSE	FALSE	ulcerative colitis	2	136092061	0.0223	0.2316	5371	412561	ulcerative colitis || id:ebi-a-GCST90018933	TRUE	reported	417932	2	136092061	0.01207594390555	class.Actinobacteria.id.419	TRUE	8.80127990131949e-16	inferred	Yya3Av	textfile	18340	2	1	TRUE	0.0592858896770079	64.6820544821399
1047	rs182549	C	T	C	T	0.111489457636552	-0.0398	NA	0.294225155058446	FALSE	FALSE	FALSE	ulcerative colitis	2	136616754	0.022	0.07014	5371	412561	ulcerative colitis || id:ebi-a-GCST90018933	TRUE	reported	417932	2	136616754	0.0120659892001465	class.Actinobacteria.id.419	TRUE	2.46551193540192e-20	inferred	Yya3Av	textfile	18340	2	1	TRUE	0.0680747803799538	85.3771672183465
1048	rs1869829	G	A	G	A	0.086891077990123	-0.023	NA	0.365304806263336	FALSE	FALSE	FALSE	ulcerative colitis	2	135877562	0.0228	0.3138	5371	412561	ulcerative colitis || id:ebi-a-GCST90018933	TRUE	reported	417932	2	135877562	0.0124838407090762	class.Actinobacteria.id.419	TRUE	3.39587215981379e-12	inferred	Yya3Av	textfile	18340	2	1	TRUE	0.0513308051733255	48.4455547480375
1049	rs1900741	T	C	T	C	0.085731749995166	-0.0022	NA	0.373533988224068	FALSE	FALSE	FALSE	ulcerative colitis	2	136002500	0.0257	0.9325	5371	412561	ulcerative colitis || id:ebi-a-GCST90018933	TRUE	reported	417932	2	136002500	0.0136167326442742	class.Actinobacteria.id.419	TRUE	3.05308511519634e-10	inferred	Yya3Av	textfile	18340	2	1	TRUE	0.0464433891380415	39.6403569706246
1050	rs1942055	C	G	C	G	0.056412852406805	-0.0433	NA	0.504186523696532	FALSE	TRUE	TRUE	ulcerative colitis	2	135498924	0.0199	0.03011	5371	412561	ulcerative colitis || id:ebi-a-GCST90018933	TRUE	reported	417932	2	135498924	0.0115777398922632	class.Actinobacteria.id.419	TRUE	1.10179687480805e-06	inferred	Yya3Av	textfile	18340	2	1	FALSE	0.035958149721236	23.7415212029844
1051	rs1961273	C	T	C	T	0.0602969391703004	-0.0098	NA	0.338069375375424	FALSE	FALSE	FALSE	ulcerative colitis	2	137602926	0.0219	0.6529	5371	412561	ulcerative colitis || id:ebi-a-GCST90018933	TRUE	reported	417932	2	137602926	0.0126047003106014	class.Actinobacteria.id.419	TRUE	1.72108747123354e-06	inferred	Yya3Av	textfile	18340	2	1	TRUE	0.0353033528197774	22.8836599139952
1052	rs1979033	A	G	A	G	0.0652849328028446	-0.0567	NA	0.458400727081213	FALSE	FALSE	FALSE	ulcerative colitis	2	135705558	0.0201	0.004782	5371	412561	ulcerative colitis || id:ebi-a-GCST90018933	TRUE	reported	417932	2	135705558	0.0114228118193391	class.Actinobacteria.id.419	TRUE	1.09502961312565e-08	inferred	Yya3Av	textfile	18340	2	1	TRUE	0.0421674659448698	32.6647905949253
1053	rs2016636	A	G	A	G	0.0795818907466306	-0.0282	NA	0.361636549205511	FALSE	FALSE	FALSE	ulcerative colitis	2	136058820	0.0229	0.2174	5371	412561	ulcerative colitis || id:ebi-a-GCST90018933	TRUE	reported	417932	2	136058820	0.0125225349001299	class.Actinobacteria.id.419	TRUE	2.0829873566874e-10	inferred	Yya3Av	textfile	18340	2	1	TRUE	0.0468779167622503	40.3872241518669
1054	rs218174	G	A	G	A	0.101509529277635	-0.0081	NA	0.348262962981927	FALSE	FALSE	FALSE	ulcerative colitis	2	136658345	0.0222	0.7147	5371	412561	ulcerative colitis || id:ebi-a-GCST90018933	TRUE	reported	417932	2	136658345	0.012314340905499	class.Actinobacteria.id.419	TRUE	1.67670167183485e-16	inferred	Yya3Av	textfile	18340	2	1	TRUE	0.0607598256895039	67.9502850910405
1055	rs2236783	G	A	G	A	0.0955765505196386	-0.0141	NA	0.342316919434943	FALSE	FALSE	FALSE	ulcerative colitis	2	136594158	0.0226	0.5309	5371	412561	ulcerative colitis || id:ebi-a-GCST90018933	TRUE	reported	417932	2	136594158	0.0124158589379401	class.Actinobacteria.id.419	TRUE	1.38276103045569e-14	inferred	Yya3Av	textfile	18340	2	1	TRUE	0.0567542030397305	59.2582968188034
1056	rs2243193	A	G	A	G	0.0575112837926396	-0.0284	NA	0.390797732452148	FALSE	FALSE	FALSE	ulcerative colitis	1	207016225	0.0221	0.1986	5371	412561	ulcerative colitis || id:ebi-a-GCST90018933	TRUE	reported	417932	1	207016225	0.012874019847653	class.Actinobacteria.id.419	TRUE	7.9236735058235e-06	inferred	Yya3Av	textfile	18340	2	1	TRUE	0.0329705903380617	19.9561966916604
1057	rs2322445	A	T	A	T	0.086507310337829	-0.0699	NA	0.161325758678674	FALSE	TRUE	TRUE	ulcerative colitis	2	135921839	0.0297	0.01854	5371	412561	ulcerative colitis || id:ebi-a-GCST90018933	TRUE	reported	417932	2	135921839	0.0158257768270331	class.Actinobacteria.id.419	TRUE	4.59711990905021e-08	inferred	Yya3Av	textfile	18340	2	1	FALSE	0.0403327894836264	29.8796526403901
1058	rs2322660	C	T	C	T	0.0919976282323647	-0.0109	NA	0.326372967043715	FALSE	FALSE	FALSE	ulcerative colitis	2	136557319	0.0225	0.6279	5371	412561	ulcerative colitis || id:ebi-a-GCST90018933	TRUE	reported	417932	2	136557319	0.0123965581817889	class.Actinobacteria.id.419	TRUE	1.16043348893217e-13	inferred	Yya3Av	textfile	18340	2	1	TRUE	0.054720283953989	55.0745574402131
1059	rs2459217	G	A	G	A	0.0802427534711255	0.0088	NA	0.110213012643205	FALSE	FALSE	FALSE	ulcerative colitis	10	126086730	0.0324	0.7854	5371	412561	ulcerative colitis || id:ebi-a-GCST90018933	TRUE	reported	417932	10	126086730	0.0178826570135889	class.Actinobacteria.id.419	TRUE	7.21711008503101e-06	inferred	Yya3Av	textfile	18340	2	1	TRUE	0.0331176489650475	20.1348107359621
[truncated: 3,332 more rows]
