# Supplementary material for: Mendelian randomization integrated with multi-omics analysis identifies TNIK as a key gene in gut microbiota-induced IBD development
Source: Front Immunol. 2025 Nov 18;16:1678444. doi: 10.3389/fimmu.2025.1678444 (PMC12669205; doi:10.3389/fimmu.2025.1678444)
Supplement: Supplementary file 11 [file SupplementaryFile4.zip › Supplementary File 4/UC/flora.csv]

	x
1	genus..Eubacteriumxylanophilumgroup.id.14375
2	family.BacteroidalesS24.7group.id.11173
3	genus.Prevotella9.id.11183
4	genus.unknowngenus.id.1000005479
5	genus..Eubacteriumcoprostanoligenesgroup.id.11375
6	genus.Butyrivibrio.id.1993
7	genus.unknowngenus.id.826
8	genus.Streptococcus.id.1853
9	family.Bifidobacteriaceae.id.433
10	phylum.Actinobacteria.id.400
11	phylum.Euryarchaeota.id.55
12	genus..Eubacteriumbrachygroup.id.11296
13	genus.RuminococcaceaeUCG011.id.11368
14	order.Bacillales.id.1674
15	genus.Anaerofilum.id.2053
16	class.Melainabacteria.id.1589
17	genus.Anaerostipes.id.1991
18	order.Bifidobacteriales.id.432
19	genus.Eggerthella.id.819
20	genus.Blautia.id.1992
21	class.Actinobacteria.id.419
22	genus.Lactococcus.id.1851
