# Supplementary material for: Mendelian randomization integrated with multi-omics analysis identifies TNIK as a key gene in gut microbiota-induced IBD development
Source: Front Immunol. 2025 Nov 18;16:1678444. doi: 10.3389/fimmu.2025.1678444 (PMC12669205; doi:10.3389/fimmu.2025.1678444)
Supplement: Supplementary file 12 [file SupplementaryFile5.zip]

Archive with 24 entries (23 files):
- Supplementary File 5/
- Supplementary File 5/01_DEG_and_Volcano_Heatmap_function.R
- Supplementary File 5/01_GEO_data_download_to_Expression_and_Metadata_Function.R
- Supplementary File 5/01_GSE75214_Test_DEG_and_Plot.r
- Supplementary File 5/01_GSE75214_Test_GEO_data_download_to_Expression_and_Metadata.r
- Supplementary File 5/01_GSE87473_Train_DEG_and_Plot.r
- Supplementary File 5/01_GSE87473_Train_GEO_data_download_to_Expression_and_Metadata.r
- Supplementary File 5/01_GSE92415_Test_DEG_and_Plot.r
- Supplementary File 5/01_GSE92415_Test_GEO_data_download_to_Expression_and_Metadata.r
- Supplementary File 5/01_scRNA_analysis_Cell.r
- Supplementary File 5/01_scRNA_analysis_Cell_CellChat.r
- Supplementary File 5/01_scRNA_analysis_Cell_CellChat_compare.r
- Supplementary File 5/02.00_scRNA_analysis_subCell_B.r
- Supplementary File 5/02.00_scRNA_analysis_subCell_T_NK.r
- Supplementary File 5/02.01_Microbiome_MR.r
- Supplementary File 5/02.02_EBI-A-GCST90018933.r
- Supplementary File 5/02.02_ieu-a-30.r
- Supplementary File 5/03_Target_gene.r
- Supplementary File 5/04_Calibrate.r
- Supplementary File 5/05_GSEA.r
- Supplementary File 5/06_CIBERSORT.r
- Supplementary File 5/08_TFs.r
- Supplementary File 5/09_miRNA.r
- Supplementary File 5/CIBERSORT.R
