# Supplementary material for: Mendelian randomization integrated with multi-omics analysis identifies TNIK as a key gene in gut microbiota-induced IBD development
Source: Front Immunol. 2025 Nov 18;16:1678444. doi: 10.3389/fimmu.2025.1678444 (PMC12669205; doi:10.3389/fimmu.2025.1678444)
Supplement: Supplementary file 12 [file SupplementaryFile5.zip › Supplementary File 5/01_DEG_and_Volcano_Heatmap_function.R]

# functions

my_colors <- function(number = 2.1,name = NA, show = FALSE, package = NA){
  # 有自己制作色系、RColorBrewer包、viridis包、ggsci包色系
  
  colors <- list(list(c("#F89FA8")),   # 单色系
                 list(c("#F89FA8","#F9E9A4"),
                      c("#9FC9DF","#F1E1C7"),
                      c("#C3CEE4","#E8D6B6"),
                      c("#8FC9E2","#ECC97F"), # 蓝黄色系
                      c("#EFD496","#9BB89C"),
                      c("#F7EBC6","#CDE0C7"), # 黄绿色系
                      c("#8CA3C3","#D2ADA8"),
                      c("#AEB6CF","#E8D3D2"), # 蓝绿色系
                      c("#A32A31","#407BD0"),
                      c("#C9352B","#339DB5"),
                      c("#E44A33","#4DBAD6"),
                      c("#DFB6BC","#B7D0EA"),
                      c("#F4E7E8","#E3EAF1"), # 红蓝色系
                      c("#B11927","#C27C3B"),
                      c("#EBD2D6","#F1E4D3"),
                      c("#B291B5","#3BA997"),
                      c("#D6AFB9","#7E9BB7"), # 红绿色系
                      c("#9E9E9E","#F5C96B"),
                      c("#F89FA8","#F9E9A4"), # 红黄色系
                      c("#999A9E","#8A7197"), # 绿绿色系
                      c("#62B197","#E18E6D"),
                      c("#B8DDBC","#F0A780"), # 绿橙色系
                      c("#97C8AF","#96B6D8")  # 绿蓝色系
                 ),   # 双色系
                 list(c("#EA8379","#7DAEE0","#B395BD"), # 红蓝绿
                      c("#299D8F","#E9C46A","#D87659"), # 绿黄红
                      c("#EF767A","#456990","#48C0AA"), # 红紫绿
                      c("#828D93","#EDB176","#78C2E0"), # 绿橙蓝
                      c("#82969D","#CC312D","#F7EDCA"), # 绿红黄
                      c("#D87070","#7D9BE5","#F5D78F"), # 红蓝黄
                      c("#CB7E83","#95BAA6","#76A2BB"), # 红红绿
                      c("#2B6688","#F1A93B","#A8ACB9"), # 紫橙绿
                      c("#C24976","#469393","#84C2AE"), # 红绿绿
                      c("#F4E4EB","#CDE4E4","#F2F9F6"), # 红绿白
                      c("#AFB6D2","#E6EEF6","#E4DBE8"), # 红白红
                      c("#9392BE","#D0E7ED","#D5E4A8"), # 红蓝橙
                      c("#F1C89A","#E79397","#A797DA"), # 橙红蓝
                      c("#E1C855","#E07B54","#51B1B7"), # 橙红绿
                      c("#A5C496","#C7988C","#8891DB")  # 绿红蓝
                 ),   # 三色系
                 list(c("#55B7E6","#193E8F","#E53528","#F09739"), # 蓝紫红橙
                      c("#A4C8D9","#6C96CC","#EDAE92","#C92321"), # 蓝紫粉红
                      c("#DB432C","#438870","#838AAF","#C4B797"), # 红绿蓝粉
                      c("#D3D3D3","#DEBF80","#DCCD5B","#6179A7"), # 粉橙黄绿
                      c("#66529F","#A37E7D","#BF9895","#DAB2B2"), # 紫墨绿翠
                      c("#979BBA","#AFB6D2","#C6DCE2","#E6EEF6"), # 红粉淡白
                      c("#ABBBBF","#D7DDDF","#967A8D","#E4DBE8"), # 红粉墨白
                      c("#9BC985","#F7D58B","#B595BF","#797BB7")  # 绿黄粉紫
                 ),   # 四色系
                 list(c("#55B7E6","#56BA77","#ED6E69","#9FAA3F","#BD79B6"), # 蓝绿红橙粉
                      c("#9281DD","#B7617D","#E4B112","#B7DB29","#159FD7"), # 蓝绿橙黄紫
                      c("#1E469B","#2681B6","#35B9C5","#96D2B0","#F9F8CA"), # 紫蓝红绿黄
                      c("#982C2C","#C74647","#F8984F","#F3D78A","#F2F1E6"), # 红红橙黄白
                      c("#FDF6A4","#EFE7F3","#E4F2F3","#E9EDDB","#F7E6E1"), # 黄蓝白绿粉
                      c("#D9D9D9","#547DB1","#719DC9","#C6D6EA","#DEE7F3"), # 粉紫紫蓝蓝
                      c("#3C224B","#6D4E7E","#A786BA","#D3C3D0","#F2E0F3"), # 黑紫蓝粉白
                      c("#F1DBE7","#E0F1F7","#DBD8E9","#DEECD9","#D0D2D4"), # 粉白蓝绿粉
                      c("#C6B3D3","#ED9F9B","#80BA8A","#9CD1CB","#6BB7CA"), # 蓝绿绿粉蓝
                      c("#9DD0C7","#9180AC","#D9BDDB","#E58579","#8AB1D2"), # 绿紫白红蓝
                      c("#EEC79F","#F1DFA4","#74B69F","#A6CDE4","#E2C8D8"), # 橙黄绿蓝粉
                      c("#CC88B0","#998DB7","#DBE0ED","#87B5B2","#F4CEB4")  # 粉紫蓝粉黄
                 ), # 五色系
                 list(c("#427AB2","#F09148","#FF9896","#DBDB8D","#C59D94","#AFC7E8"), # 紫橙粉黄绿蓝
                      c("#EEA599","#FAC795","#FFE9BE","#E3EDE0","#ABD3E1","#92B4C8"), # 红橙黄粉紫绿
                      c("#930E14","#F8D5E4","#96D1C6","#BAD65D","#EE7D6B","#C8C1DE"), # 墨白绿粉橙蓝
                      c("#D3D3D3","#DEBF80","#DCCD5B","#73AD96","#5F9069","#375637"), # 粉橙黄绿绿绿
                      c("#343434","#DFE9F4","#245297","#85C17E","#CDE8C3","#62AA67"), # 墨蓝紫绿白绿
                      c("#999999","#F3F8FE","#537CB0","#A4D09D","#D9EED3","#83BC8B"), # 灰蓝紫绿白绿
                      c("#66BC98","#AAD09D","#E3EA96","#FCDC89","#E26844","#8A233F"), # 绿绿黄黄绿墨
                      c("#D2BCDE","#6E348C","#AB521C","#ED7C72","#B5D4E9","#1D75B5"), # 蓝紫绿绿蓝紫
                      c("#F6C63C","#EFA143","#D96558","#B43970","#692F7C","#282A62"), # 黄橙绿绿紫墨
                      c("#C85D4D","#F0B79A","#FAE7D9","#619DB8","#AECDD7","#E3EEEF"), # 绿绿绿蓝蓝蓝
                      c("#9EC1D4","#DDF1F3","#ECF4DD","#FFF7AC","#ECB477","#E87651"), # 蓝蓝粉黄绿绿
                      c("#712274","#BC388B","#DF639C","#EC9AB4","#EFB1BB","#F5D4CE"), # 红红红粉粉粉
                      c("#2D66A5","#4B8DBC","#97CEBF","#BFE3C1","#DBEDD3","#E5F3DD"), # 紫紫粉绿绿绿
                      c("#E1703C","#F2BF9E","#4091CF","#A1C6E7","#8CBA54","#CCDDAE"), # 绿绿蓝蓝绿绿
                      c("#992F87","#C9A2C6","#552E81","#A695BD","#EFAE42","#F9DAA6")  # 红粉紫粉橙黄
                 ), # 六色系
                 list(c("#BFC1A5","#F6C6F6","#98CAF7","#FFF8AB","#CDC0DB","#A0DDAF","#F8D3A9"), # 绿蓝蓝黄粉绿绿
                      c("#8CA3C3","#F8DAD5","#F8D7D9","#F1B4B3","#EDA4A5","#EB9092","#E7797A"), # 粉粉粉绿绿绿绿
                      c("#818181","#2A5522","#BF9895","#E07E35","#F2CCA0","#A9C4E6","#D1392B")  # 灰绿灰绿绿蓝绿
                 ), # 七色系
                 list(c("#DE7833","#912C2C","#F2BB6B","#C2ABC8","#329845","#AED185","#276C9E","#A3C9D5")
                 ), # 八色系
                 list(c("#43978F","#9EC4BE","#ABD0F1","#DCE9F4","#E56F5E","#F19685","#F6C957","#FFB77F","#FBE8D5") 
                 ), # 九色系
                 list(c("#1f77b4","#ff7f0e","#2ca02c","#e377c2","#d62728","#9467bd","#8c564b","#7f7f7f","#bcbd22","#17becf")
                 ), # 十色系
                 list(c("#1f77b4","#ff7f0e","#2ca02c","#e377c2","#d62728","#9467bd","#8c564b","#7f7f7f","#bcbd22","#17becf","#aec7e8")
                 ), # 十一色系
                 list(c("#1f77b4","#ff7f0e","#2ca02c","#e377c2","#d62728","#9467bd","#8c564b","#7f7f7f","#bcbd22","#17becf","#ffbb78","#aec7e8")
                 ), # 十二色系
                 list(c("#1f77b4","#ff7f0e","#2ca02c","#e377c2","#d62728","#9467bd","#8c564b","#7f7f7f","#bcbd22","#17becf","#ffbb78","#aec7e8","#98df8a")
                 ), # 十三色系
                 list(c("#e41a1c","#377eb8","#4daf4a","#984ea3","#ff7f00","#ffff33","#a65628","#f781bf","#999999","#66c2a5","#fc8d62","#8da0cb","#e78ac3","#a6d854")
                 ), # 十四色系
                 list(c("#1b9e77","#d95f02","#7570b3","#e7298a","#66a61e","#e6ab02","#a6761d","#666666","#1f78b4","#b2df8a","#33a02c","#fb9a99","#e31a1c","#fdbf6f","#ff7f00")
                 ), # 十五色系
                 list(c("#1f77b4FF","#ff7f0eFF","#2ca02cFF","#d62728FF","#9467bdFF","#8c564bFF","#e377c2FF","#7f7f7fFF","#bcbd22FF","#17becfFF",
                        "#aec7e8FF","#ffbb78FF","#98df8aFF","#ff9896FF","#c5b0d5FF","#c49c94FF","#f7b6d2FF","#c7c7c7FF","#dbdb8dFF","#9edae5FF",
                        "#393b79FF","#5254a3FF","#6b6ecfFF","#9c9edeFF","#637939FF","#8ca252FF","#b5cf6bFF","#cedb9cFF","#8c6d31FF","#bd9e39FF",
                        "#e7ba52FF","#e7cb94FF","#843c39FF","#ad494aFF","#d6616bFF","#e7969cFF","#7b4173FF","#a55194FF","#ce6dbdFF","#de9ed6FF",
                        "#6b6b6bFF","#9e9e9eFF","#bdbdbdFF","#d9d9d9FF","#3182bdFF","#6baed6FF","#9ecae1FF","#c6dbefFF","#e6550dFF","#fd8d3cFF")
                      
                 ), # 50色系
                 list(c("#4DBBD5FF","#E64B35FF","#00A087FF","#3C5488FF","#925E9FFF","#91D1C2FF","#8491B4FF","#7E6148FF","#0072B5FF","#E18727FF",
                        "#B09C85FF","#20854EFF","#6F99ADFF","#FFDC91FF","#00468BFF","#FDAF91FF","#B24745FF","#6699FFFF","#99991EFF","#FFCCCCFF",
                        "#358000FF","#99CCFFFF","#FFCC00FF","#8C564BFF","#BCBD22FF","#996600FF","#5CB85CFF","#F39B7FFF","#CE3D32FF","#749B58FF",
                        "#466983FF","#F0E685FF","#D595A7FF","#924822FF","#7A65A5FF","#C75127FF","#FFA319FF","#8A9045FF","#8F3931FF","#00AF66FF",
                        "#748AA6FF","#D0DFE6FF","#C71000FF","#008EA0FF","#8A4198FF","#D5E4A2FF","#5A9599FF","#FF6348FF","#B7E4F9FF","#FF95A8FF",
                        "#526E2DFF","#FB6467FF","#E89242FF","#69C8ECFF","#917C5DFF","#FED439FF","#709AE1FF","#D2AF81FF","#FD7446FF","#98df8aFF")
                      
                 ), # 60色系
                 list(c("#1f77b4FF","#ff7f0eFF","#2ca02cFF","#d62728FF","#9467bdFF","#8c564bFF","#e377c2FF","#7f7f7fFF","#bcbd22FF","#17becfFF",
                        "#aec7e8FF","#ffbb78FF","#98df8aFF","#ff9896FF","#c5b0d5FF","#c49c94FF","#f7b6d2FF","#c7c7c7FF","#dbdb8dFF","#9edae5FF",
                        "#393b79FF","#5254a3FF","#6b6ecfFF","#9c9edeFF","#637939FF","#8ca252FF","#b5cf6bFF","#cedb9cFF","#8c6d31FF","#bd9e39FF",
                        "#e7ba52FF","#e7cb94FF","#843c39FF","#ad494aFF","#d6616bFF","#e7969cFF","#7b4173FF","#a55194FF","#ce6dbdFF","#de9ed6FF",
                        "#6b6b6bFF","#9e9e9eFF","#bdbdbdFF","#d9d9d9FF","#3182bdFF","#6baed6FF","#9ecae1FF","#c6dbefFF","#e6550dFF","#fd8d3cFF",
                        "#fdae6bFF","#fdd0a2FF","#31a354FF","#74c476FF","#a1d99bFF","#c7e9c0FF","#756bb1FF","#9e9ac8FF","#bcbddcFF","#dadaebFF",
                        "#636363FF","#969696FF","#bdbdbdFF","#d9d9d9FF","#8c564bFF","#c49c94FF","#e377c2FF","#f7b6d2FF","#7f7f7fFF","#c7c7c7FF",
                        "#bcbd22FF","#dbdb8dFF","#17becfFF","#9edae5FF","#393b79FF","#5254a3FF","#6b6ecfFF","#9c9edeFF","#637939FF","#8ca252FF",
                        "#b5cf6bFF","#cedb9cFF","#8c6d31FF","#bd9e39FF","#e7ba52FF","#e7cb94FF","#843c39FF","#ad494aFF","#d6616bFF","#e7969cFF",
                        "#7b4173FF","#a55194FF","#ce6dbdFF","#de9ed6FF","#6b6b6bFF","#9e9e9eFF","#bdbdbdFF","#d9d9d9FF","#3182bdFF","#6baed6FF")
                 ) # 100色系


  )
  # colors number
  colors_number <- floor(number)
  
  # name colors
  colors_length <- c(1:15,50,60,100)
  colors <- setNames(colors,paste0("color_",colors_length))
  for(i in colors_length){
    colors[[paste0("color_",i)]] <- setNames(colors[[paste0("color_",i)]],paste0(i,".",1:length(colors[[paste0("color_",i)]])))
  }
  
  
  
  # main
  if( grepl("brewer",tolower(package)) ){
    # RColorBrewer 包
    if(show){
      par(bg = "white")
      RColorBrewer::display.brewer.all(type = "all")
      if(!is.na(name) & name %in% rownames(RColorBrewer::brewer.pal.info)){
        unikn::seecol(RColorBrewer::brewer.pal(colors_number, name), main = name, grid = F)
      }else if(!is.na(name)){
        cat("\n","\033[31m","The color ","\033[34m",name,"\033[31m"," not in 'RColorBrewer'","\033[0m","\n")
      }
    }
    
    if(!is.na(name) & name %in% rownames(RColorBrewer::brewer.pal.info) ){
      return(RColorBrewer::brewer.pal(colors_number,name))
    }else if(!is.na(name)){
      cat("\n","\033[31m","The color ","\033[34m",name,"\033[31m"," not in 'RColorBrewer'","\033[0m","\n")
    }
    
  }else if( grepl("virid",tolower(package))  ){
    # viridis 包
    viridis_names <- c("magma (A)","inferno (B)","plasma (C)","viridis (D)","cividis (E)","rocket (F)","mako (G)","turbo (H)")
    
    
    viridis_palettes <- list(`magma (A)` = viridis::magma,
                             `inferno (B)` = viridis::inferno,
                             `plasma (C)` = viridis::plasma,
                             `viridis (D)` = viridis::viridis,
                             `cividis (E)` = viridis::cividis,
                             `rocket (F)` = viridis::rocket,
                             `mako (G)` = viridis::mako,
                             `turbo (H)` = viridis::turbo
    )
    if(show){
      viridis_colors <- list(viridis::magma(100),
                             viridis::inferno(100),
                             viridis::plasma(100),
                             viridis::viridis(100),
                             viridis::cividis(100),
                             viridis::rocket(100),
                             viridis::mako(100),
                             viridis::turbo(100)
      )
      viridis_colors <- setNames(viridis_colors,viridis_names)
      
      par(bg = "white")
      unikn::seecol(viridis_colors,pal_names = viridis_names,grid = F)
      
      if(!is.na(name) & any(grepl(name,viridis_names)) ) {
        viridis_name <- grep(name,viridis_names,value = T)
        par(bg = "white")
        unikn::seecol(viridis_colors[[viridis_name]], main = viridis_name, grid = F)
      }else if(!is.na(name)){
        cat("\n","\033[31m","The color ","\033[34m",name,"\033[31m"," not in 'viridis'","\033[0m","\n")
      }
    }
    
    if(!is.na(name) & any(grepl(name,viridis_names))){
      viridis_name <- grep(name,viridis_names,value = T)
      return( viridis_palettes[[viridis_name]](colors_number) )
    }else if(!is.na(name)){
      cat("\n","\033[31m","The color ","\033[34m",name,"\033[31m"," not in 'viridis'","\033[0m","\n")
    }
    
  }else if( grepl("ggsci",tolower(package)) ){
    # ggsci 包
    ggsci_palettes <- list(npg = ggsci::pal_npg,
                           aaas = ggsci::pal_aaas,
                           nejm = ggsci::pal_nejm,
                           lancet = ggsci::pal_lancet,
                           jama = ggsci::pal_jama,
                           bmj = ggsci::pal_bmj,
                           jco = ggsci::pal_jco,
                           ucscgb = ggsci::pal_ucscgb,
                           d3 = ggsci::pal_d3,
                           observable = ggsci::pal_observable,
                           locuszoom = ggsci::pal_locuszoom,
                           igv = ggsci::pal_igv,
                           cosmic = ggsci::pal_cosmic,
                           uchicago = ggsci::pal_uchicago,
                           startrek = ggsci::pal_startrek,
                           tron = ggsci::pal_tron,
                           futurama = ggsci::pal_futurama,
                           rickandmorty = ggsci::pal_rickandmorty,
                           simpsons = ggsci::pal_simpsons,
                           flatui = ggsci::pal_flatui,
                           frontiers = ggsci::pal_frontiers,
                           gsea = ggsci::pal_gsea,
                           bs5 = ggsci::pal_bs5,
                           material = ggsci::pal_material,
                           tw3 = ggsci::pal_tw3
    )
    ggsci_colors <- list(`npg:nrc` = ggsci::pal_npg("nrc")(10),
                         `aaas:default` = ggsci::pal_aaas("default")(10),
                         `nejm:default` = ggsci::pal_nejm("default")(8),
                         `lancet:lanonc` = ggsci::pal_lancet("lanonc")(9),
                         `jama:default` = ggsci::pal_jama("default")(7),
                         `bmj:default` = ggsci::pal_bmj("default")(9),
                         `jco:default` = ggsci::pal_jco("default")(10),
                         `ucscgb:default` = ggsci::pal_ucscgb("default")(26),
                         `d3:category10` = ggsci::pal_d3("category10")(10),
                         `d3:category20` = ggsci::pal_d3("category20")(20),
                         `d3:category20b` = ggsci::pal_d3("category20b")(20),
                         `d3:category20c` = ggsci::pal_d3("category20c")(20),
                         `observable:observable10` = ggsci::pal_observable("observable10")(10),
                         `locuszoom:default` = ggsci::pal_locuszoom("default")(7),
                         `igv:default` = ggsci::pal_igv("default")(51),
                         `igv:alternating` = ggsci::pal_igv("alternating")(2),
                         `cosmic:hallmarks_light` = ggsci::pal_cosmic("hallmarks_light")(10),
                         `cosmic:hallmarks_dark` = ggsci::pal_cosmic("hallmarks_dark")(10),
                         `cosmic:signature_substitutions` = ggsci::pal_cosmic("signature_substitutions")(6),
                         `uchicago:default` = ggsci::pal_uchicago("default")(9),
                         `uchicago:light` = ggsci::pal_uchicago("light")(9),
                         `uchicago:dark` = ggsci::pal_uchicago("dark")(9),
                         `startrek:uniform` = ggsci::pal_startrek("uniform")(7),
                         `tron:legacy` = ggsci::pal_tron("legacy")(7),
                         `futurama:planetexpress` = ggsci::pal_futurama("planetexpress")(12),
                         `rickandmorty:schwifty` = ggsci::pal_rickandmorty("schwifty")(12),
                         `simpsons:springfield` = ggsci::pal_simpsons("springfield")(16),
                         `flatui:default` = ggsci::pal_flatui("default")(10),
                         `flatui:flattastic` = ggsci::pal_flatui("flattastic")(12),
                         `flatui:aussie` = ggsci::pal_flatui("aussie")(10),
                         `frontiers:default` = ggsci::pal_frontiers("default")(10),
                         `gsea:default` = ggsci::pal_gsea("default")(12),
                         `bs5:blue` = ggsci::pal_bs5("blue")(10),
                         `bs5:indigo` = ggsci::pal_bs5("indigo")(10),
                         `bs5:purple` = ggsci::pal_bs5("purple")(10),
                         `bs5:pink` = ggsci::pal_bs5("pink")(10),
                         `bs5:red` = ggsci::pal_bs5("red")(10),
                         `bs5:orange` = ggsci::pal_bs5("orange")(10),
                         `bs5:yellow` = ggsci::pal_bs5("yellow")(10),
                         `bs5:green` = ggsci::pal_bs5("green")(10),
                         `bs5:teal` = ggsci::pal_bs5("teal")(10),
                         `bs5:cyan` = ggsci::pal_bs5("cyan")(10),
                         `bs5:gray` = ggsci::pal_bs5("gray")(10),
                         `material:red` = ggsci::pal_material("red")(10),
                         `material:pink` = ggsci::pal_material("pink")(10),
                         `material:purple` = ggsci::pal_material("purple")(10),
                         `material:deep-purple` = ggsci::pal_material("deep-purple")(10),
                         `material:indigo` = ggsci::pal_material("indigo")(10),
                         `material:blue` = ggsci::pal_material("blue")(10),
                         `material:light-blue` = ggsci::pal_material("light-blue")(10),
                         `material:cyan` = ggsci::pal_material("cyan")(10),
                         `material:teal` = ggsci::pal_material("teal")(10),
                         `material:green` = ggsci::pal_material("green")(10),
                         `material:light-green` = ggsci::pal_material("light-green")(10),
                         `material:lime` = ggsci::pal_material("lime")(10),
                         `material:yellow` = ggsci::pal_material("yellow")(10),
                         `material:amber` = ggsci::pal_material("amber")(10),
                         `material:orange` = ggsci::pal_material("orange")(10),
                         `material:deep-orange` = ggsci::pal_material("deep-orange")(10),
                         `material:brown` = ggsci::pal_material("brown")(10),
                         `material:grey` = ggsci::pal_material("grey")(10),
                         `material:blue-grey` = ggsci::pal_material("blue-grey")(10),
                         `tw3:slate` = ggsci::pal_tw3("slate")(10),
                         `tw3:gray` = ggsci::pal_tw3("gray")(10),
                         `tw3:slate` = ggsci::pal_tw3("slate")(10),
                         `tw3:zinc` = ggsci::pal_tw3("zinc")(10),
                         `tw3:neutral` = ggsci::pal_tw3("neutral")(10),
                         `tw3:stone` = ggsci::pal_tw3("stone")(10),
                         `tw3:red` = ggsci::pal_tw3("red")(10),
                         `tw3:orange` = ggsci::pal_tw3("orange")(10),
                         `tw3:amber` = ggsci::pal_tw3("amber")(10),
                         `tw3:yellow` = ggsci::pal_tw3("yellow")(10),
                         `tw3:lime` = ggsci::pal_tw3("lime")(10),
                         `tw3:green` = ggsci::pal_tw3("green")(10),
                         `tw3:emerald` = ggsci::pal_tw3("emerald")(10),
                         `tw3:teal` = ggsci::pal_tw3("teal")(10),
                         `tw3:cyan` = ggsci::pal_tw3("cyan")(10),
                         `tw3:sky` = ggsci::pal_tw3("sky")(10),
                         `tw3:blue` = ggsci::pal_tw3("blue")(10),
                         `tw3:indigo` = ggsci::pal_tw3("indigo")(10),
                         `tw3:violet` = ggsci::pal_tw3("violet")(10),
                         `tw3:purple` = ggsci::pal_tw3("purple")(10),
                         `tw3:fuchsia` = ggsci::pal_tw3("fuchsia")(10),
                         `tw3:pink` = ggsci::pal_tw3("pink")(10),
                         `tw3:rose` = ggsci::pal_tw3("rose")(10)
    )
    if(show){
      par(bg = "white")
      unikn::seecol(ggsci_colors,pal_names = names(ggsci_colors),grid = F)
      
      if(!is.na(name) & any(grepl(name,names(ggsci_colors))) ) {
        ggsci_name <- grep(name,names(ggsci_colors),value = T)
        par(bg = "white")
        lapply(ggsci_name,function(name){
          unikn::seecol(ggsci_colors[[name]], main = name, grid = F)
        })
        
      }else if(!is.na(name)){
        cat("\n","\033[31m","The color ","\033[34m",name,"\033[31m"," not in 'viridis'","\033[0m","\n")
      }
      
      
    }
    
    if(!is.na(name) & any(grepl(name,names(ggsci_colors)))){
      ggsci_name <- grep(name,names(ggsci_colors),value = T)
      if(length(ggsci_name) == 1){
        colors <- ggsci_palettes[[sapply(strsplit(ggsci_name,":"),"[",1)]](sapply(strsplit(ggsci_name,":"),"[",2))(colors_number)
        return( colors )
      }else{
        cat("\n","\033[31m","The color ","\033[34m",name,"\033[31m"," not in 'ggsci' or the mapping name length morn than 1.","\033[0m","\n")
      }
      
    }else if(!is.na(name)){
      cat("\n","\033[31m","The color ","\033[34m",name,"\033[31m"," not in 'ggsci'","\033[0m","\n")
    }
    
  }else{
    # 自己色系
    color_name <- paste0("color_",colors_number)
    
    if(show){
      # 显示
      par(bg = "white")
      unikn::seecol(colors[[color_name]],pal_names = names(colors[[color_name]]))
      unikn::seecol(colors[[color_name]][[as.character(number)]],main = as.character(number),grid = F)
    }
    
    if( is.null(colors[[color_name]][[as.character(number)]]) ){
      cat("\n","\033[31m","color",number,": The color library has not yet been updated with this color scheme.","\033[0m","\n")
    }else{
      return(colors[[color_name]][[as.character(number)]])
    }
  }  
}


read_data <- function(file_path) {
  # 读取不同格式的文件
  file_ext <- tools::file_ext(file_path)
  
  if (file_ext == "csv") {
    data <- read.csv(file_path, check.names = F,row.names = 1)
  } else if (file_ext == "tsv" || file_ext == "txt") {
    data <- read.table(file_path, sep = "\t", header = TRUE)
  } else if (file_ext == "xls" || file_ext == "xlsx") {
    data <- readxl::read_excel(file_path)
  } else if (file_ext == "gz") {
    # 解压并读取
    uncompressed_file <- gsub(".gz$", "", file_path)
    R.utils::gunzip(file_path, destname = uncompressed_file, overwrite = TRUE)
    data <- read.table(uncompressed_file, sep = "\t", header = TRUE)  # 假设是 TSV 格式
  } else{
    stop("Unsupported file format: ", file_ext)
  }
  return(data)
}

read_exp_data <- function(expression_dir = "./01_Expression_data", expression_pattern = "Expression.*\\.csv$", condition_pattern ="*Condition*.csv$"){
  # 读取表达数据文件夹的内容
  expr_file <- list.files(expression_dir, pattern = expression_pattern, recursive = T, full.names = T)
  condition_file <- list.files(expression_dir, pattern = condition_pattern, recursive = T, full.names = T)
  
  expr <- read_data(expr_file)
  condition <- read_data(condition_file)
  if(all(sapply(expr,class) == "numeric") != TRUE){
    expr[] <- sapply(expr, as.numeric)
  }
  expr <- na.omit(expr)
  
  # expression data type
  if(grepl("array",expr_file)){
    exp_data_type <- "array"
    throughput_type <- NULL
  }else if(grepl("throughput",expr_file)){
    exp_data_type <- "throughput"
    if(grepl("Count",expr_file)){
      throughput_type <- "Count"
    }else if (grepl("FPKM",expr_file)){
      throughput_type  <- "FPKM"
    }else if(grepl("TPM",expr_file)){
      throughput_type  <- "TPM"
    }else if(grepl("RPM",expr_file)){
      throughput_type  <- "RPM"
    }else{
      throughput_type  <- "unknown"
    }
  }
  
  return(list(expr = expr,condition = condition, exp_data_type = exp_data_type,throughput_type = throughput_type))
}


group_order_set <- function(condition = data$condition){
  # 分组顺序设置
  cat("\n",yellow,"The Sample Grouping:",reset,"\n")
  print(table(condition$Group))
  group_type <- unique(condition$Group)
  
  if(length(group_type) == 2){
    # 2分组情况
    if(grepl("control|normal",tolower(group_type)) %>% any()){
      # 2分组中包含 control 或 normal
      if( grep("control|normal",tolower(group_type)) == 2 ){
        group_order <- group_type
      }else{
        group_order <- rev(group_type)
      }
    }else{
      # 手动输入
      cat("\n",yellow,"Please manually enter the group order,separated by ','.",reset,"\n")
      cat("\n",yellow,"Group: ",reset,group_type[1]," ",group_type[2],"\n")
      flush.console() # 强制刷新输出面板
      grouporder <- readline(prompt = "group order: ")
      group_order <- strsplit(grouporder,"[,]") %>% unlist()
    }
  }else{
    # 3分组及以上情况,手动输入
    cat("\n",yellow,"The group is more than 2.",reset,"\n")
    # 需完善
  }
  return(group_order)
}


Array_DEGs  <- function(expr = data$expr, 
                        condition = data$condition, 
                        group_order = data$group_order,
                        output_dir = "02_DEGs",
                        logFC = 0.5, 
                        p_value = "p.adj",
                        p = 0.05,
                        top_gene = 10,
                        change = c("Up","Down","Not")){
  # 芯片数据差异分析
  if(!dir.exists(output_dir)){dir.create(output_dir,recursive = T)}
  
  if(p_value == "p.adj"){
    pvalue <- "p.adj"
  }else{
    pvalue <- "p.value"
  }
  
  # 检查表达值 
  if( min(expr) >= 0 & max(expr) >= 10000 ){
    expr <- log2(expr + 1)
  }else if( min(expr) >= 0 & all(sapply(data$expr, function(x) quantile(x, 0.95)) < 25) ){
    expr <- expr
  }else{
    cat("\n",red,"Please verify The Expression Data!\n\nThe Expression value range: ",reset,"\n")
    cat(paste0("\t",range(expr)))
    stop()
  }
  
  # 检查condition格式
  group_col_name <- colnames(condition)[grepl("^group$|^groups$",tolower(colnames(condition)))]
  sample_col_name <- colnames(condition)[grepl("^sample$|^samples$",tolower(colnames(condition)))]                                      
  if(length(group_col_name) == 1){
    condition <- condition %>% rename("Group" = !!sym(group_col_name))  # 修改列名为 Group
  }else{
    cat("\n","\033[33m","Please set the column name 'condition' to 'group/groups (case-insensitive)', and there should be only one column name that matches this criterion.","\033[0m","\n")
    print(head(condition))
    stop()    
  }
  if(length(sample_col_name) == 1){
    condition <- condition %>% rename("sample" = !!sym(sample_col_name))  # 修改列名为 sample
  }else if(length(sample_col_name) == 0){
    if( rownames(condition) %in% colnames(expr) %>% any() ){
      condition <- condition
    }else{
      cat("\n","\033[33m","Sample information not found.","\033[0m","\n")
      print(head(condition))
      stop()
    }
  }else{
    cat("\n","\033[33m","Please set the column name 'condition' to 'sample/samples (case-insensitive)', and there should be only one column name that matches this criterion.","\033[0m","\n")
    print(head(condition))
    stop() 
  }
  if(ncol(condition) != 1){
    # 将sample列放置到行名
    condition <- condition %>% select(c("sample","Group"))
    rownames(condition) <- condition$sample
    condition$sample <- NULL
  }
  
  # 根据condition和expr筛选共同样本
  sample_intersect <- intersect(colnames(expr),rownames(condition))
  expr <- expr %>% select(all_of(sample_intersect))
  condition <- condition %>% filter(rownames(condition) %in% sample_intersect)                                        
  
  # 设置比较顺序                                      
  list <- c(condition$Group) %>% factor(., levels = group_order, ordered = F)
  cat("\n","\033[33m","The group level: ","\033[0m","\n")
  print(list)
  
  list <- model.matrix(~factor(list)+0)  #把Group设置成一个model matrix
  colnames(list) <- group_order
  
  # 差异分析
  df.fit <- lmFit(expr, list)  ## 数据与list进行匹配
  df.matrix <- makeContrasts(contrasts = paste0(group_order[1], "-", group_order[2]), levels = list)
  fit <- contrasts.fit(df.fit, df.matrix)
  fit <- eBayes(fit)
  Res <- topTable(fit,n = Inf, adjust = "fdr") %>% na.omit() ##所有的差异结果
  Res <- Res %>% dplyr::rename( "p.value" = "P.Value" , 'p.adj' = 'adj.P.Val')
  
  # 标签
  Res$sig[Res[[pvalue]] > p  | abs(Res$logFC) < logFC] <- change[3]    
  Res$sig[Res[[pvalue]] < p  & Res$logFC > logFC] <- change[1]     
  Res$sig[Res[[pvalue]] < p  & Res$logFC <= -logFC] <- change[2]
  
  cat("\n","\033[33m","Difference conditions: logFC >",logFC,"&",pvalue,"< ",p,"\033[0m")
  cat("\n","\033[33m","Number of differential genes：","\033[0m","\n")
  print(table(Res$sig))
  flush.console()  # 强制刷新控制台输出
  
  write.csv(Res,file.path(output_dir,"01_limma_Res.csv"))
  return(Res)
}

Volcano_Heatmap_plot <- function(Res = Res,
                                 expr = data$expr,
                                 condition = data$condition,
                                 sample_color = colors,
                                 logFC = 0.1, 
                                 p_value = "p.adj",
                                 p = 0.05,
                                 top_gene = 10,
                                 output_dir = "02_DEGs",
                                 heatmap_scale_range = c(-2,2),
                                 group_order = data$group_order,   
                                 group_order_color = c("#FF7F00", "#1177b0"),
                                 change = c("Up","Down","Not"),
                                 change_colors = c("orange","#1177b0", "#7b7c7d"),
                                 heatmap_value_color = viridis(10),
                                 prominent_genes = "Icam1",
                                 prominent_genes_color = c("red"),
                                 prominent_genes_size = 2
){
  
  # 差异判断 
  if(p_value == "p.adj"){
    pvalue <- "p.adj"
  }else{
    pvalue <- "p.value"
  }
  names(change_colors) <- change
  
  Res$sig = as.factor(ifelse(Res[[pvalue]] < p & abs(Res$logFC) > logFC,
                             ifelse(Res$logFC > logFC,
                                    change[1],
                                    change[2]),
                             change[3])) 
  Res$sig <- factor(Res$sig, levels = change)
  Res$Symbols <- rownames(Res)
  
  # up/down type     
  up_DEG <- Res[which(Res$sig == change[1]),]
  up_DEG <- up_DEG[order(-up_DEG$logFC , up_DEG[[pvalue]] ),]
  down_DEG <- Res[which(Res$sig == change[2]),]
  down_DEG <- down_DEG[order(down_DEG$logFC, down_DEG[[pvalue]] ),]
  data_repel_pre <- rbind(up_DEG[1:top_gene,], down_DEG[1:top_gene,]) %>% na.omit()
  
  Res$lable <- ifelse(Res$Symbols %in%  data_repel_pre$Symbols, Res$Symbols,NA)
  if(any(!is.na(prominent_genes))){
    # 检查 prominent_genes_color
    if(all(prominent_genes %in% Res$Symbols )){
      # 特定基因都能匹配到
      prominent_genes_sig_length <-  Res$sig[Res$Symbols %in% prominent_genes] %>% unique() %>% length()
    }else{
      # 部分或全部基因未能匹配到
      cat("\n","\033[31m","The following specific genes could not be matched.","\033[0m","\n")
      print(prominent_genes[!prominent_genes %in% Res$Symbols])
      flush.console()
      stop()
    }
    
    if(length(prominent_genes_color) != prominent_genes_sig_length){
      cat("\n","\033[31m","The number of prominent_genes_color does not match the number of up/down regulation types corresponding to prominent_genes.","\033[0m","\n")
      cat("\n","\033[33m","Please set ",prominent_genes_sig_length," color values.","\033[0m","\n")
      flush.console()
      stop()
    }
    # 凸显特定基因数据处理
    Res$prominent <- ifelse(Res$Symbols %in% prominent_genes,Res$Symbols,NA)
    Res_select <- Res[is.na(Res$prominent),]
  }else{
    Res_select <- Res
  }
  
  data_repel <- Res[data_repel_pre$Symbols,]
  
  # 火山图--------------------------------------------------------------------------------------------------------------------------------
  if( nrow(up_DEG) > 0 & nrow(down_DEG) > 0 ){ 
    xintercept <- c(-logFC,logFC) 
  }else if(nrow(up_DEG) > 0){
    xintercept <- c(logFC)
  }else{
    xintercept <- c(-logFC)
  }
  
  ggplot(data = Res_select, aes(x = logFC, y = -log10(!!sym(pvalue)))) +
    geom_point(aes(color = sig),alpha = 1, size = 1.5,shape = 19) +
    geom_text_repel(aes(label = lable),colour = "black", fontface = 'bold', 
                    size = 2,  max.overlaps = 5000,  position = 'identity')+
    guides(color = guide_legend(title = "",  
                                title.theme = element_text(size = 10, face="bold"), 
                                label.vjust = 0.5, 
                                label.theme = element_text(size = 10), 
                                override.aes = list(size = 3), 
                                ncol = 1
    ),
    size = "none") +
    labs(x = expression(Log[2]("Fold Change")), y = expression(-Log[10](p_value))) +
    scale_color_manual(values = change_colors)+
    geom_vline(xintercept = xintercept,lty=2,col="black",linewidth=0.4) +
    geom_hline(yintercept = -log10(p),lty=2,col="black",linewidth=0.4) +
    theme_bw(base_size = 12, base_family = "Times") +
    theme(
      #legend.justification = c(1,1),
      legend.position = "right",
      legend.direction = "vertical",
      legend.background = element_rect(fill = "white", color = "white", linewidth = 0.2),
      panel.grid = element_blank(),
      legend.title = element_blank(),
      legend.text = element_text(face="bold",color="black",family = "Times",size=13),
      plot.title = element_text(hjust = 0.5, face = "bold",color = "black",family = "Times",size = 20),
      axis.text.x = element_text(face = "bold",color = "black",size = 17),
      axis.text.y = element_text(face = "bold",color = "black",size = 17),
      axis.title.x = element_text(face = "bold",color = "black",family = "Times",size = 20),
      axis.title.y = element_text(face = "bold",color = "black",family = "Times",size = 20),
      plot.subtitle = element_text(hjust = 0.5,family = "Times", size = 14, face = "italic", colour = "black")) +
    theme(text = element_text(family = "Times")) +
    labs(x = "log2 (FoldChange)",y = paste0("-log10 (",p_value,")"),
         title = paste0(group_order[1]," vs ",group_order[2]),
         subtitle = paste(sprintf("%s: %s;", p_value, p),
                          sprintf('logFC: %.2f;', logFC),
                          sprintf(paste0(change[1],": %1.0f; ",change[2],": %1.0f;"), dim(up_DEG)[1], dim(down_DEG)[1]),
                          sprintf('Total: %1.0f', dim(up_DEG)[1]+ dim(down_DEG)[1]))) -> p
  
  if( any(!is.na(prominent_genes)) ){
    # 凸显特定基因
    p <- p + ggnewscale::new_scale_color()+
      geom_point(data = Res[!is.na(Res$prominent),],
                 aes(color = sig),alpha = 1, size = prominent_genes_size, shape = 19, show.legend = FALSE) + 
      scale_color_manual(values = prominent_genes_color)+
      geom_text_repel(data = Res[!is.na(Res$prominent),],
                      aes(label = prominent,colour = sig), fontface = 'bold', size = prominent_genes_size*2,  
                      max.overlaps = 5000,  position = 'identity',show.legend = FALSE)+
      scale_colour_manual(values = prominent_genes_color)
    
  }
  
  tiff(file = file.path(output_dir,paste0("04_Top",top_gene,"_Volcano.tiff")), width = 6.3, height = 6, units = "in", res = 300, type = "cairo")
  print(p)
  dev.off()
  
  pdf(file = file.path(output_dir,paste0("04_Top",top_gene,"_Volcano.pdf")), width = 6.3, height = 6)
  print(p)
  dev.off()
  
  
  # 矩形热图-----------------------------------------------------------------------------------------------------------------------------------------
  if( any( !is.na(prominent_genes) )){
    data_repel_specific <- Res[Res$Symbol %in% prominent_genes,]
    specific_no_Top_genes <- setdiff(data_repel_specific$Symbols, data_repel$Symbols)
    data_psecific_no_top <- Res[Res$Symbol %in% specific_no_Top_genes,]
    gene <- do.call(rbind,list(data_repel,data_psecific_no_top)) 
  }else{
    gene <- data_repel
  }  
  
  select.expr <- expr[rownames(gene),]
  if( !any(grepl("^sample$|^samples$",tolower(colnames(condition)))) ){
    condition$sample <- rownames(condition)
  }else{
    colnames(condition)[grep("^sample$|^samples$",tolower(colnames(condition)))] <- "sample"
  }
  
  colnames(condition)[grep("^group$|^groups$",tolower(colnames(condition)))] <- "Group"
  
  mat <- t(scale(t(select.expr))) #归一化
  mat[mat < heatmap_scale_range[1]] <- heatmap_scale_range[1]
  mat[mat > heatmap_scale_range[2]] <- heatmap_scale_range[2]
  
  condition$Group <- factor(condition$Group, levels = group_order)
  condition <- condition[order(condition$Group), ]
  annotation_col <- data.frame(row.names = condition$sample, Group = condition$Group)
  annotation_row <- data.frame(row.names = rownames(data_repel), sig = data_repel$sig)
  
  group_order_colors <- setNames(group_order_color, group_order)
  
  mat <- mat[,rownames(annotation_col)]  # 对样本按照分组顺序排列
  
  densityHeatmap(mat ,title = "Distribution as heatmap", ylab = " ",height = unit(6, "cm")) %v%
    HeatmapAnnotation(Group = annotation_col$Group, col = list(Group = group_order_colors)) %v%
    #Heatmap(mat, row_names_gp = gpar(fontsize = 9),show_column_names = F,show_row_names = T,name = "mat", height = unit(8, "cm"),col = colorRampPalette(c("#0A878D", "white","#D80305"))(100))
    Heatmap(mat, row_names_gp = gpar(fontsize = 9),show_column_names = F,show_row_names = T,name = "mat", height = unit(8, "cm"), col = heatmap_value_color) -> hp
  
  pdf(file.path(output_dir,paste0("05_Top",top_gene,"_Heatmap.pdf")), width = 6 , height = 7, family ='Times')
  print(hp)
  dev.off()
  
  tiff(file = file.path(output_dir,paste0("05_Top",top_gene,"_Heatmap.tiff")), width = 6, height = 7, units='in', res = 300, family = 'Times', type = "cairo")
  print(hp)
  dev.off()
  
  # 环形热图-------------------------------------------------------------------------------------------------------------------------------------
  viridis_colors <- heatmap_value_color
  
  mat <- expr[rownames(expr) %in% rownames(gene),]
  group_df <- condition
  group_df$sample <- NULL
  annotation_colors <- list(group = group_order_colors)
  
  pheatmap_result <- pheatmap::pheatmap(mat,silent = T)
  gene_ordered_names <- rownames(mat)[pheatmap_result$tree_row$order]
  sample_ordered_names <- colnames(mat)[pheatmap_result$tree_col$order]
  mat <- mat[pheatmap_result$tree_row$order, pheatmap_result$tree_col$order]
  
  circos_collor_fun <- circlize::colorRamp2(seq(min(mat), max(mat), length.out = 10), heatmap_value_color)
  mat_use <- mat[rownames(mat) %in% rownames(gene),] %>% t()
  
  # plot
  group_df_sample_order <- condition[sample_ordered_names,]
  rownames_colors <- sapply(group_df_sample_order$Group, function(group) { group_order_colors[group] })
  names(rownames_colors) <- sample_ordered_names
  
  heatmap_circos_plot <- function(mat_use, circos_collor_fun, rownames_colors, group_colors){
    scale_value <- function(x, min_val = 6, max_val = 50, min_scale = 1.6, max_scale = 1) {
      # 定义根据样本数计算样本字体大小函数
      if (x <= min_val) {
        return(min_scale)
      }
      if (x >= max_val) {
        return(max_scale)
      }
      scaled_value <- min_scale + (max_scale - min_scale) * (x - min_val) / (max_val - min_val)
      return(scaled_value)
    }
    sample_text_size <- scale_value(length(rownames_colors))
    
    
    circos.clear() 
    
    circos.heatmap(mat_use,
                   col = circos_collor_fun,
                   track.height = 0.6,
                   circos.par(gap.after=c(90),start.degree = 45),
                   cluster = TRUE,
                   dend.side = "inside",
                   dend.track.height = 0.1,
                   dend.callback = function(dend,m,si) { color_branches(dend, k = ceiling(sqrt(length(rownames_colors)^1.7)), col = 1:ceiling(sqrt(length(rownames_colors)^1.7))) },
                   rownames.side = "outside",
                   rownames.cex = sample_text_size,
                   rownames.col = rownames_colors
    ) 
    
    circos.track(track.index = 2, # 将列名添加在第二个轨道（就是热图所在的环形轨道）
                 panel.fun = function(x, y) {
                   if(CELL_META$sector.numeric.index == 1) { # the last sector
                     cn = colnames(mat_use) %>% rev() # 取得列名 
                     n = length(cn)
                     circos.text(x = rep(CELL_META$cell.xlim[2], n) + convert_x(1, "mm"), # x轴坐标
                                 y = 1:n - convert_y(3, "mm"), # y轴坐标
                                 cn, # 输入要展示的列名
                                 cex = 1, # 列名的大小
                                 adj = c(0, 0.5),
                                 facing = "inside")
                   }
                 }, bg.border = NA)
    
    marker_exp_legend = Legend(title = "",
                               col_fun = circos_collor_fun,
                               direction = c( "horizontal"),
                               grid_height = unit(1.5, "cm"),
                               legend_width = unit(15, "cm"),
                               labels_gp = gpar(fontsize = 25),
                               tick_length = unit(2, "mm")
    )
    pushViewport(viewport(x = 0.5, y = 0.7, width = 2.8, height = 0.1, just = c("center", "bottom")))
    grid.draw(marker_exp_legend)
    popViewport()
    
    graphics_list <- function(col_list){
      return(
        lapply(1:length(col_list), function(i) {
          #num_text <- tsne_merge$cluster_new[which(tsne_merge$celltype2 %in% names(col_list))] %>% unique() %>% gsub("C","",.)
          
          function(x, y, w, h) {
            grid.points(x , y, gp = gpar(col = col_list[i],fill = col_list[i]), pch = 21, size = unit(30,'points'))
            #grid.text(num_text[i], x = x + unit(-6.8, "points"), y = y, just = "left", gp = gpar(col = "black"))
          }
        })
      )
    }
    
    grouptype_legend <- Legend(title  = "", 
                               ncol = 2,
                               labels = group_order, 
                               legend_gp = gpar(col = group_colors),
                               labels_gp = gpar(fontsize = 25),
                               graphics = graphics_list(group_colors),  # 设置类型
                               title_gp = gpar(fontsize = 30,box_fill = "#C199BA",box_col  = "#C199BA"),
                               title_position = "leftcenter",
                               title_gap = unit(3, "mm"),
                               grid_height = unit(6, "mm"), # 每一个 legend的高度
                               grid_width = unit(10, "mm"),
                               #legend_height  = unit(1,"cm"),
                               column_gap = unit(10,"mm"),
                               #pch = 20,
                               #type = 'points',
                               #size  = unit(20,"points"),
                               #background = "white"  # grid background
    )
    pushViewport(viewport(x = 0.5, y = 0.65, width = 2.8, height = 0.1, just = c("center", "bottom")))
    grid.draw(grouptype_legend)
    popViewport()
    
    pushViewport(viewport(x = 0.5, y = 0.9, width = 1, height = 0.1, just = c("center", "top")))
    grid.text(paste0("Heatmap Circos Top",top_gene," DEGs"), gp = gpar(fontsize = 40, fontface = "bold"))
    popViewport()
  }
  
  tiff(file = file.path(output_dir,paste0("05.Heatmap_circos_Top",top_gene,"_DEG.tiff")), width = 20, height = 20, units = "in", res = 500, type = "cairo")
  heatmap_circos_plot(mat_use = mat_use,
                      circos_collor_fun = circos_collor_fun,
                      rownames_colors = rownames_colors,
                      group_colors = group_order_color)
  dev.off()
  
  pdf(file = file.path(output_dir,paste0("05.Heatmap_circos_Top",top_gene,"_DEG.pdf")), width = 20, height = 20)
  heatmap_circos_plot(mat_use = mat_use,
                      circos_collor_fun = circos_collor_fun,
                      rownames_colors = rownames_colors,
                      group_colors = group_order_color)
  dev.off()
  return(Res)
}


High_Throughtput_Count_DEG <- function(expr = data$expr,                        
                                       condition = data$condition, 
                                       group_order = data$group_order,
                                       Exp_output_dir = "01_Expression_data",
                                       DEG_output_dir = "02_DEGs",
                                       logFC = 0.5,
                                       p_value = "p.adj",
                                       filter_sample_num = floor(nrow(data$condition) *0.85),
                                       p = 0.05, 
                                       change = c("Up","Down","Not")){
  # 高通量数据差异分析
  if(!dir.exists(DEG_output_dir)){dir.create(DEG_output_dir,recursive = T)}
  if(p_value == "p.adj"){
    pvalue <- "p.adj"
  }else{
    pvalue <- "p.value"
  }
  
  # DEseq2
  if(any(grepl("Raw_Group",colnames(condition)))){condition$Raw_Group <- NULL}
  condition$Group <- factor(condition$Group,levels = group_order)
  dds <- DESeqDataSetFromMatrix(countData = expr, # 表达矩阵
                                colData = condition,        # 表达矩阵列名和分组信息的对应关系
                                design = ~ Group)         # group为colData中的group，也就是分组信息 
  filter_dds <- rowSums(counts(dds) >= 10) >= filter_sample_num 
  dds <- dds[filter_dds,]  
  dds <- DESeq(dds)
  res = results(dds, independentFiltering = FALSE, c("Group",group_order[1],group_order[2]), alpha = 0.1)
  cat("\n",yellow,"The Summary Res: ",reset,"\n")
  print(summary(res)) 
  flush.console()  # 强制刷新控制台输出
  
  resdata <- merge(as.data.frame(res), as.data.frame(log2(counts(dds,normalized=TRUE) + 1) ), by="row.names", sort=FALSE) 
  rownames(resdata) <- resdata$Row.names
  resdata$Row.names <- NULL
  norm_exp <- as.data.frame(counts(dds,normalized=TRUE)) 
  resOrdered <- resdata[order(resdata$padj), ]
  RES <- as.data.frame(resOrdered) %>% na.omit(DEG) 
  RES <- RES %>% dplyr::rename('logFC' = 'log2FoldChange', 'p.adj' = 'padj', 'p.value' = 'pvalue')
  RES$sig = as.factor(ifelse(RES[[pvalue]] < p & abs(RES$logFC) > logFC,
                             ifelse(RES$logFC > logFC,
                                    change[1],
                                    change[2]),
                             change[3]))
  write.csv(RES, file = file.path(DEG_output_dir,"01_Deseq2_Res.csv"))
  write.csv(norm_exp, file = file.path(Exp_output_dir,"01_Norm_expr.csv"))
  cat("\n","\033[33m","Difference conditions: logFC >",logFC,"&",pvalue,"< ",p,"\033[0m")
  cat("\n","\033[33m","Number of differential genes：","\033[0m","\n")
  print(table(RES$sig))
  flush.console()  # 强制刷新控制台输出
  return(RES)
} 

Venn_plot <- function(target_genes = list(data$DEGs,data$target_gene),
                      target_genes_names = c("DEGs",data$target_gene_name),
                      fill_colors = c("#F89FA8","#F9E9A4"),
                      output_dir = "03_Venn",
                      label_size = 2,
                      width = 6,
                      cex = 2
                     ){
  
  my_colors <- list(c("#F89FA8"),
                    c("#F89FA8","#F9E9A4"),
                    c("#EA8379","#7DAEE0","#B395BD"),
                    c("#A4C8D9","#6C96CC","#EDAE92","#C92321"),
                    c("#55B7E6","#56BA77","#ED6E69","#9FAA3F","#BD79B6"),
                    c("#EEA599","#FAC795","#FFE9BE","#E3EDE0","#ABD3E1","#92B4C8")
  )
  
  if( length(fill_colors) == length(target_genes) ){
    fill_color = fill_colors
  }else{
    fill_color = my_colors[[length(target_genes)]]
  }
  
  colours = rep("white",length(target_genes))
  
  if(length(target_genes) == 2){
    venn_ploy<- venn.diagram(x = setNames(target_genes,target_genes_names),
                             filename = NULL,
                             scaled = FALSE ,
                             fill = fill_color,
                             print.mode = c("percent", "raw"),
                             col = colours,
                             cat.pos = c(180,180),
                             margin = 0.1,
                             cex = cex,
                             cat.cex = label_size,
                             disable.logging = TRUE
    )
  }else{
    venn_ploy<- venn.diagram(x = setNames(target_genes,target_genes_names),
                             filename = NULL,
                             scaled = FALSE ,
                             fill = fill_color,
                             print.mode = c("percent", "raw"),
                             col = colours,
                             margin = 0.1,
                             cex = cex,
                             cat.cex = label_size,
                             disable.logging = TRUE
    )  
  }
  
  
  tiff(file = file.path(output_dir,paste0("Venn_",paste(target_genes_names,collapse = "_"),".tiff")), width = width, height = 6, units = "in", res = 300, type = "cairo")
  grid.draw(venn_ploy)
  dev.off()
  
  png(file = file.path(output_dir,paste0("Venn_",paste(target_genes_names,collapse = "_"),".png")), width = width, height = 6, units = "in", res = 300)
  grid.draw(venn_ploy)
  dev.off()
  
  pdf(file = file.path(output_dir,paste0("Venn_",paste(target_genes_names,collapse = "_"),".pdf")), width = width, height = 6)
  grid.draw(venn_ploy)
  dev.off()
  
  
  return(Reduce(intersect, target_genes))
  
}


go_pic <- function(ontology){
  top5_bp <- top5 %>% subset(ONTOLOGY == ontology) %>% dplyr::select(ONTOLOGY, Description, geneID, Count)
  top5_bp <- top5_bp %>% as_tibble() %>% separate_rows(geneID, sep = "/") %>% as.data.frame()
  top5_bp$Count <- 1
  
  index<- c("Description", "geneID")
  nodes<- gather_graph_node(top5_bp, index=index, value = "Count", root = paste0("GO-", ontology))
  edges<- gather_graph_edge(top5_bp, index=index, root = paste0("GO-", ontology))
  
  #创建tidy graph对象；
  
  graph<- tbl_graph(nodes = nodes, edges = edges)
  
  p <- ggraph(graph,layout = 'dendrogram', circular = TRUE) +
    geom_edge_diagonal(aes(color=node1.node.branch),alpha=1/3) +
    geom_node_point(aes(size=node.size,color=node.branch),alpha=1/3) +
    coord_fixed()+
    theme_void()+
    theme(legend.position = "none")+
    scale_size(range = c(0.5,80)) +
    geom_node_text(aes(x = 1.15 * x,y = 1.15 * y,
                       label = node.short_name,
                       angle = -((-node_angle(x, y) + 90) %% 180) + 90,
                       filter = leaf,color = node.branch), size = 4,
                   # hjust = 'outward'
    ) +
    # scale_colour_manual(values= rep( brewer.pal(9,"Paired") , 30))+
    scale_colour_manual(values= pal_d3("category20")(20))+
    geom_node_text(aes(label=node.short_name,filter = !leaf,color = node.branch),
                   fontface="bold",size=7)
  print(p)
  
}

enrich_GO_KEGG_tree <- function(gene, species, output_dir){
  if(species == "9606"){ 
    species_OrgDb <- "org.Hs.eg.db"
  }else if(species == "10090"){
    species_OrgDb <- "org.Mm.eg.db"
  }
  Gene <- bitr(gene, fromType = "SYMBOL", toType = "ENTREZID", OrgDb = species_OrgDb)
  # pval <- ifelse(pAdjustMethod == "none", "pvalue", "pvalue")
  ego <- enrichGO(
    gene = Gene$ENTREZID,
    OrgDb = species_OrgDb,
    keyType = "ENTREZID",
    ont = "ALL",
    pAdjustMethod = 'BH',
    pvalueCutoff = 0.5,
    qvalueCutoff = 1,
    readable = TRUE) 
  sig_ego <- filter(ego, pvalue < 0.05)
  write.csv(sig_ego@result,file = file.path(output_dir,'GO_enrich_resluts.csv'),quote = F)
  
  cat(paste0("pAdjustMethod: ", 'BH', "\nGO: ", dim(sig_ego)[1], "\nCC: ", 
             sum(sig_ego$ONTOLOGY == "CC"), "\nMF: ", 
             sum(sig_ego$ONTOLOGY == "MF"), "\nBP: ", 
             sum(sig_ego$ONTOLOGY == "BP")),
      file = paste0("0_Enrichment.log"), append = T, sep = '\n')
  num_cc = sum(sig_ego$ONTOLOGY == "CC")
  num_mf = sum(sig_ego$ONTOLOGY == "MF")
  num_bp = sum(sig_ego$ONTOLOGY == "BP")
  num_cc <- ifelse(num_cc >= 10, 10, num_cc)
  num_mf <- ifelse(num_mf >= 10, 10, num_mf)
  num_bp <- ifelse(num_bp >= 10, 10, num_bp)
  
  go_pic <- as.data.frame(sig_ego)
  go_pic <- rbind(go_pic[go_pic$ONTOLOGY == "CC",][1:num_cc,], 
                  go_pic[go_pic$ONTOLOGY == "MF",][1:num_mf,], 
                  go_pic[go_pic$ONTOLOGY == "BP",][1:num_bp,]) %>% na.omit()
  go_pic$Description <- paste0(go_pic$ONTOLOGY, ": ", go_pic$Description)
  # GO_bar
  
  pdf(file = file.path(output_dir,"01_GO_tree.pdf"), width = 15, height = 8, onefile = FALSE)
  treemap(go_pic,
          index="Description", #指定分组的列
          vSize="Count", #指定面积大小的列
          vColor='pvalue', #指定颜色深浅的列
          type="value", #指定颜色填充数据的类型
          palette='Set3', #指定颜色
          fontsize.labels=20, #设置标签字体大小
          align.labels=list(c("center", "center"), c("left", "top")), #设置标签对齐的方式
          border.col="black", #设置边框的颜色  
          border.lwds=c(2,2),#设置边框的线条的宽度
          title = "GO"
  )
  dev.off()
  
  top5 <- as.data.frame(sig_ego)
  top5$num <- 1:nrow(top5)
  top5 <- top5 %>% group_by(ONTOLOGY) %>% slice_min(n = 5, order_by = num)
  go_list <- list()
  
  for (ontology in c("BP", "CC", "MF")) {
    top5_bp <- top5 %>% subset(ONTOLOGY == ontology) %>% dplyr::select(ONTOLOGY, Description, geneID, Count)
    top5_bp <- top5_bp %>% as_tibble() %>% separate_rows(geneID, sep = "/") %>% as.data.frame()
    top5_bp$Count <- 1
    
    index<- c("Description", "geneID")
    nodes<- gather_graph_node(top5_bp, index=index, value = "Count", root = paste0("GO-", ontology))
    edges<- gather_graph_edge(top5_bp, index=index, root = paste0("GO-", ontology))
    
    #创建tidy graph对象；
    
    graph<- tbl_graph(nodes = nodes, edges = edges)
    
    go_list[[ontology]] <- 
      ggraph(graph,layout = 'dendrogram', circular = TRUE) +
      geom_edge_diagonal(aes(color=node1.node.branch),alpha=1/3) +
      geom_node_point(aes(size=node.size,color=node.branch),alpha=1/3) +
      coord_fixed()+
      theme_void()+
      theme(legend.position = "none")+
      scale_size(range = c(0.5,80)) +
      geom_node_text(aes(x = 1.15 * x,y = 1.15 * y,
                         label = node.short_name,
                         angle = -((-node_angle(x, y) + 90) %% 180) + 90,
                         filter = leaf,color = node.branch), size = 4,
                     # hjust = 'outward'
      ) +
      # scale_colour_manual(values= rep( brewer.pal(9,"Paired") , 30))+
      scale_colour_manual(values= pal_d3("category20")(20))+
      geom_node_text(aes(label=node.short_name,filter = !leaf,color = node.branch),
                     fontface="bold",size=7)
  }
  
  pic <- ggarrange(plotlist = go_list,nrow = 1,ncol = 3,labels = "AUTO",
                   font.label = list(size = 30, color = "black", face = "bold", family = NULL))
  pdf(file = file.path(output_dir,"01_GO_clus.pdf"), width = 27, height = 9)
  print(pic)
  dev.off()
  
  
  ## 2.3 KEGG-------------- 
  
  # install.packages('R.utils')
  R.utils::setOption("clusterProfiler.download.method", "auto") # KEGG富集有的时候没法下载数据，需要修改参数
  kegg <- enrichKEGG(
    gene = Gene$ENTREZID,
    organism = "hsa",
    keyType = "kegg",
    pvalueCutoff = 0.5,
    qvalueCutoff = 1,
    pAdjustMethod = 'BH')
  kegg <- setReadable(kegg, "org.Hs.eg.db", "ENTREZID")
  cat(paste0("KEGG: ", dim(kegg)[1]),
      file = paste0("0_Enrichment.log"), append = T, sep = '\n')
  
  sig_kegg <- filter(kegg,pvalue<0.05)
  write.csv(sig_kegg@result, file = file.path(output_dir,"KEGG_enrich_resluts.csv"), row.names =F)
  
  kegg_tree <- as.data.frame(sig_kegg)
  if(nrow(kegg_tree) >= 30){
    kegg_tree <- kegg_tree[1:30,]
  }else{
    kegg_tree <- kegg_tree
  }
  
  pdf(file = file.path(output_dir,"01_kegg_tree.pdf"),width = 15,height = 8)
  treemap(kegg_tree,
          index="Description", #指定分组的列
          vSize="Count", #指定面积大小的列
          vColor='pvalue', #指定颜色深浅的列
          type="value", #指定颜色填充数据的类型
          palette='Set3', #指定颜色
          fontsize.labels=20, #设置标签字体大小
          align.labels=list(c("center", "center"), c("left", "top")), #设置标签对齐的方式
          border.col="black", #设置边框的颜色  
          border.lwds=c(2,2),#设置边框的线条的宽度
          title = "KEGG"
  )
  dev.off()
  
  top5_kegg <- as.data.frame(sig_kegg)
  if(nrow(top5_kegg) >= 5){
    top5_kegg <- top5_kegg[1:5,]
  }else{
    top5_kegg <- top5_kegg
  }
  top5_kegg <- top5_kegg %>% dplyr::select(Description, geneID, Count)
  top5_kegg <- top5_kegg %>% as_tibble() %>% separate_rows(geneID, sep = "/") %>% as.data.frame()
  top5_kegg$Count <- 1
  
  index <- c("Description", "geneID")
  nodes <- gather_graph_node(top5_kegg, index=index, value = "Count", root = "KEGG")
  edges <- gather_graph_edge(top5_kegg, index=index, root = "KEGG")
  graph <- tbl_graph(nodes = nodes, edges = edges)
  
  p <- ggraph(graph,layout = 'dendrogram', circular = TRUE) +
    geom_edge_diagonal(aes(color=node1.node.branch), alpha=1/3) +
    geom_node_point(aes(size=node.size, color=node.branch), alpha=1/3) +
    coord_fixed()+
    theme_void()+
    theme(legend.position = "none")+
    scale_size(range = c(0.5,80)) +
    geom_node_text(aes(x = 1.15 * x,y = 1.15 * y,
                       label = node.short_name,
                       angle = -((-node_angle(x, y) + 90) %% 180) + 90,
                       filter = leaf,color = node.branch), size = 5,
                   # hjust = 'outward'
    ) +
    # scale_colour_manual(values= rep( brewer.pal(9,"Paired") , 30))+
    scale_colour_manual(values = pal_d3("category20")(20))+
    geom_node_text(aes(label = node.short_name,filter = !leaf, color = node.branch),
                   fontface ="bold", size=7)
  
  pdf(file = file.path(output_dir,"01_KEGG_clus.pdf"), width = 10, height = 10)
  print(p)
  dev.off()
}


enrich_GO_KEGG_buble <- function(genes, species, output_dir,go_legend_x = 0.95,go_width = 9, kegg_width = 9,colors = my_colors(number = 15.1),special_file_name = "dotplot"){
  
  colors2 = colors
  # GO、KEGG富集分析
  if(species == "9606"){ species_OrgDb <- "org.Hs.eg.db";organism = "hsa"  }else if(species == "10090"){ species_OrgDb <- "org.Mm.eg.db";organism = "mmu" }
  gene_ids <- bitr(genes, fromType = "SYMBOL", toType ="ENTREZID", OrgDb = species_OrgDb)
  
  # KEGG
  kegg <- enrichKEGG(
    gene = gene_ids$ENTREZID,
    organism = organism,
    keyType = "kegg",
    pvalueCutoff = 0.5,
    qvalueCutoff = 1,
    pAdjustMethod = 'BH')
  kegg <- setReadable(kegg, species_OrgDb, "ENTREZID")
  sig_kegg <- filter(kegg,pvalue < 0.05)
    
  write.csv(sig_kegg@result,file = file.path(output_dir,"02_KEGG_enrich_result.csv"))
    
  sig_kegg_new <- sig_kegg

  kdata <- sig_kegg@result %>% slice_head(n = 20) 

  num1 <- strsplit(kdata$GeneRatio,"/") %>% sapply(.,"[",1) %>% as.numeric()
  num2 <- strsplit(kdata$GeneRatio,"/") %>% sapply(.,"[",2) %>% as.numeric()
  kdata$GeneRatio <- num1/num2
  kdata <- kdata %>% arrange(GeneRatio,pvalue)

  kdata <- kdata %>% mutate(Description = factor(Description, levels = unique(Description)))
  
  ggplot(kdata,aes(x = GeneRatio, y = Description)) +
    geom_point( aes(fill = pvalue ,size = Count,colour = pvalue),shape=21) +
    scale_fill_gradientn(colors = rev(viridis(5)))+
    scale_colour_gradientn(colors = rev(viridis(5)))+
    guides(size = guide_legend(override.aes = list(shape = 21))) +
    theme(
      axis.title=element_text(size=15, face = "plain",color = "black"),
      axis.text = element_text(size=12, face = "plain",color = "black"),
      axis.text.x = element_text(angle = 0, hjust = 0.5, vjust = 0.5),
      axis.title.y = element_blank(),
      legend.text = element_text(size = 8, face = "bold"),
      legend.margin = margin(t = 0, r = 0, b = 0, l = 0, unit = "pt"),
      legend.background = element_blank(),
      panel.background = element_rect(fill = "transparent", colour = "white"),
      plot.background = element_blank(),
      plot.margin = margin(t = 15, r = 15, b = 15, l = 15),
      panel.border = element_rect(color = "black", fill = NA, linewidth = 0.5)
    ) -> p
  
  png(file = file.path(output_dir,paste0("02_KEGG_bubble_",special_file_name,".png")), width = kegg_width, height = 7,units = "in", res = 300,family = "Times")
  print(p)
  dev.off()
  
  pdf(file = file.path(output_dir,paste0("02_KEGG_bubble_",special_file_name,".pdf")), width = kegg_width, height = 7,family = "Times")
  print(p)
  dev.off()
  
  
  p1 <- dotplot(sig_kegg_new, showCategory = 10) + 
    scale_y_discrete(labels = function(x) str_wrap(x, width = 35))+
    guides(size = guide_legend(title = "p.value")) 
  png(file = file.path(output_dir,paste0("03_KEGG_bubble_",special_file_name,".png")), width = kegg_width, height = 7,units = "in", res = 300,family = "Times")
  print(p1)
  dev.off()
  
  pdf(file = file.path(output_dir,paste0("03_KEGG_bubble_",special_file_name,".pdf")), width = kegg_width, height = 7,family = "Times")
  print(p1)
  dev.off()
  
  # GO
  ego <- enrichGO(
    gene = gene_ids$ENTREZID,
    OrgDb = species_OrgDb,
    keyType = "ENTREZID",
    ont = "ALL",
    pAdjustMethod = 'BH',
    pvalueCutoff = 0.5,
    qvalueCutoff = 1,
    readable = TRUE) 
  sig_ego <- filter(ego,pvalue < 0.05)
  write.csv(sig_ego@result,file = file.path(output_dir,"02_GO_enrich_result.csv"))

    pdata <- sig_ego@result
    num1 <- strsplit(pdata$GeneRatio,"/") %>% sapply(.,"[",1) %>% as.numeric()
    num2 <- strsplit(pdata$GeneRatio,"/") %>% sapply(.,"[",2) %>% as.numeric()
    pdata$GeneRatio <- num1/num2

    pdata <- pdata %>% arrange(pvalue, desc(Count)) %>% group_by(ONTOLOGY) %>% slice_head(n = 10)  
    pdata <- pdata %>% 
        mutate(ONTOLOGY = factor(ONTOLOGY, levels = rev(c("BP", "CC", "MF")))) %>%  # 确保 ONTOLOGY 是因子，并指定排序顺序
        arrange(ONTOLOGY, GeneRatio, pvalue)  # 先按 ONTOLOGY 排序，再按 GeneRatio 和 pvalue 排序
  
  pdata <- pdata %>% mutate(Description = factor(Description, levels = unique(Description)))
  
  ontology_colors <- setNames(colors2[1:3],c("BP","CC","MF"))
                     
  for(i in 1:length(table(pdata$ONTOLOGY))){
    color <- rep(ontology_colors[i],table(pdata$ONTOLOGY)[i])
    if(i == 1){type_colors <- color}else{type_colors <- c(type_colors,color)}
  }
  
  
  ggplot(pdata,aes(x = GeneRatio, y = Description)) +
    geom_point( aes(fill = pvalue ,size = Count,colour = pvalue), shape=21) +
    scale_fill_gradientn(colors = rev(viridis(5)))+
    scale_color_gradientn(colors = rev(viridis(5)))+
    guides(size = guide_legend(override.aes = list(shape = 21))) +
    
    theme(
      axis.title=element_text(size=15,face="plain",color="black"),
      axis.text = element_text(size=12,face="plain",color="black"),
      axis.text.x = element_text(angle = 0,hjust=0.5,vjust=0.5),
      axis.title.y = element_blank(),
      axis.text.y = element_text(colour = type_colors),
      legend.text = element_text(size = 8, face = "bold"),
      legend.margin = margin(t = 0, r = 0, b = 0, l = 0, unit = "pt"),
      legend.background = element_blank(),
      panel.background = element_rect(fill = "transparent",colour = "white"),
      plot.background = element_blank(),
      plot.margin = margin(t = 5, r = 5, b = 5, l = 5),
      panel.border = element_rect(color = "black", fill = NA, size = 0.5)
    ) -> p
  
  legend_obj <- Legend(
    labels = c("BP", "CC", "MF"),
    title = "Category",
    legend_gp = gpar(fill = ontology_colors[rev(c("BP","CC","MF"))]),
    title_gp = gpar(fontsize = 10),
    labels_gp = gpar(fontsize = 8),
    title_gap = unit(3, "mm"),
    grid_height = unit(6, "mm"), # 每一个 legend的高度
    grid_width = unit(6, "mm"),
    row_gap = unit(1.5,"mm"),
    direction = "vertical"
  )
  
  g <- ggplotGrob(p)
  
  png(file = file.path(output_dir, paste0("02_GO_bubble_",special_file_name,".png")),width = go_width, height = 7,units = "in", res = 600,family = "Times")
  grid.newpage()
  grid.draw(g)
  pushViewport(viewport(x = go_legend_x, y = 0.9))
  grid.draw(legend_obj)  # 绘制图例
  popViewport()
  dev.off()
  
  pdf(file = file.path(output_dir,paste0("02_GO_bubble_",special_file_name,".pdf")),width = go_width, height = 7,family = "Times")
  grid.newpage()
  grid.draw(g)
  pushViewport(viewport(x = go_legend_x, y = 0.9))
  grid.draw(legend_obj)  # 绘制图例
  popViewport()
  dev.off()
  
  p1 <- dotplot(sig_ego, split="ONTOLOGY",showCategory = 10,label_format=100) + facet_grid(ONTOLOGY~., scale="free")
  png(file = file.path(output_dir, paste0("03_GO_bubble_",special_file_name,".png")),width = 15, height = 9,units = "in", res = 300,family = "Times")
  print(p1)
  dev.off()
  
  pdf(file = file.path(output_dir, paste0("03_GO_bubble_",special_file_name,".pdf")),width = 15, height = 9,family = "Times")
  print(p1)
  dev.off()
}

pROC_plot <- function(data,group_col,genes,data_type = "Train",legend_position = c(0.75, 0.2),legend_text_size = 12,digits = 3){
    # 特征的ROC曲线
    
    # 加载必要包
    library(pROC)
    library(ggplot2)
    library(dplyr)

    group_new_levels <- function(vector,group_levels = NULL){
        
        # colors
        red <- "\033[31m"
        green <- "\033[32m"
        yellow <- "\033[33m"
        blue <- "\033[34m"
        magenta <- "\033[35m"
        cyan <- "\033[36m"
        reset <- "\033[0m"
        
        # 获取列名
        vector <- unique(vector)
        if(length(group_levels) == 0){
            if(tolower(vector) %in% c("control", "normal") %>% any()){
    
                # 找出小写化后等于 "control" 或 "normal" 的列名
                target_col <- vector[tolower(vector) %in% c("control", "normal")]
                
                # 如果存在符合条件的列
                if (length(target_col) > 0) {
                  # 将目标列放在第一位，其余列保持原顺序但去掉目标列
                  new_order <- c(target_col[1], setdiff(vector, target_col[1]))
                  return(new_order)  
                }
            }else{
                return(sort(vector))  
            }
        }else{
            if(all(vector %in% group_levels)){
                return(group_levels)
            }else{
                cat("\n",yellow,"group_levels Not Match the vector!",reset,"\n")
            }
        }
    }

    # 确保分组为 factor
    data[[group_col]] <- factor(data[[group_col]], levels = group_new_levels(vector = as.character(data[[group_col]]) ))

    # 计算每组基因的平均表达，判断方向
    mean_expr <- data %>% dplyr::group_by(!!sym(group_col)) %>% dplyr::summarise(across(all_of(genes), mean, na.rm = TRUE), .groups = "drop")
    
    
    # 初始化空表
    plot_df <- data.frame()
    ci_ribbon_df <- data.frame()  # 用于保存置信区间
    
    # 循环计算每个基因的 ROC
    for (gene in genes) {
        Direction <- ifelse(mean_expr[[gene]][1] > mean_expr[[gene]][2], ">", "<")
        
        roc_obj <- roc(data[[group_col]], data[[gene]],
                     levels = group_new_levels(vector = as.character(data[[group_col]])),
                     direction = Direction,
                     ci = TRUE)
        
        auc_val <- round(auc(roc_obj), digits)

        # 提取 AUC 和其 95% CI
        auc_ci <- pROC::ci.auc(roc_obj, boot.n = 100)  # boot.n 可按需调高
        auc_ci <- round(auc_ci, digits)
        gene_auc_label <- paste0(gene, "\n(AUC=", auc_val, ", 95%CI: ", auc_ci[1], "-", auc_ci[3], ")")
        
        # 坐标提取
        coords_df <- data.frame(
            fpr = 1 - roc_obj$specificities,
            tpr = roc_obj$sensitivities
        ) %>%
            dplyr::arrange(fpr) %>%
            dplyr::mutate(
              tpr = cummax(tpr),
              gene_auc = gene_auc_label
        )
    
      coords_df <- bind_rows(
        data.frame(fpr = 0, tpr = 0, gene_auc = unique(coords_df$gene_auc)),
        coords_df,
        data.frame(fpr = 1, tpr = 1, gene_auc = unique(coords_df$gene_auc))
      ) %>% distinct(fpr, tpr, gene_auc, .keep_all = TRUE)
    
      plot_df <- bind_rows(plot_df, coords_df)


        
      # 提取 CI（按 sensitivity 的 CI，固定横轴 fpr）
      ci_obj <- pROC::ci.se(roc_obj, specificities = seq(0, 1, 0.01), boot.n = 100)
      ci_df <- data.frame(
        fpr = 1 - as.numeric(rownames(ci_obj)),
        tpr_low = ci_obj[, 1],
        tpr_med = ci_obj[, 2],
        tpr_high = ci_obj[, 3],
        gene_auc = unique(coords_df$gene_auc)
      )
      ci_ribbon_df <- bind_rows(ci_ribbon_df, ci_df)
    } 
    
    plot_df$gene_auc <- factor(plot_df$gene_auc,levels = unique(plot_df$gene_auc))
    ci_ribbon_df$gene_auc <- factor(ci_ribbon_df$gene_auc,levels = unique(plot_df$gene_auc))
    
    if(data_type != ""){
        title_text <- paste0("ROC Curves of Candidate Features \n(", data_type, ")")
    }else{
        title_text <- "ROC Curves of Candidate Features"
    }
    
    # 绘图
    ggplot(plot_df, aes(x = fpr, y = tpr, color = gene_auc)) +
      # geom_ribbon(data = ci_ribbon_df,
      #             aes(x = fpr, ymin = tpr_low, ymax = tpr_high, fill = gene_auc),
      #             alpha = 0.2, inherit.aes = FALSE) +
      geom_step(size = 1) +
      geom_abline(slope = 1, intercept = 0, linetype = "dashed", color = "grey", size = 1) +
      scale_color_manual(values = my_colors(number = 50.1)) +
      scale_fill_manual(values = my_colors(number = 50.1), guide = "none") +
      theme_classic(base_size = 14) +
      labs(title = title_text,  x = "1 - Specificity", y = "Sensitivity", color = "", fill = "") +
      theme(text = element_text(family = "Times")) +
      theme(
        legend.title = element_blank(),
        legend.text = element_text(size = legend_text_size, family = "Times"),
        plot.title = element_text(hjust = 0.5, size = 17, face = "bold", family = "Times"),
        plot.subtitle = element_text(hjust = 0.5, size = 14, family = "Times"),
        axis.text = element_text(size = 15, family = "Times"),
        axis.title = element_text(size = 15, face = "bold", family = "Times"),
        plot.margin = ggplot2::margin(5, 5, 5, 5, unit = "mm"),
        legend.position = legend_position
      ) -> p
    
    return(p)

}                     

save_figure <- function(obj, filename, width=6, height=6, res=600, formats=c("pdf", "tiff", "png", "svg")) {
  
    # 内部通用绘制函数
    plot_obj <- function(obj) {
        if (inherits(obj, "ggplot")) {
            print(obj)  # 对于 ggplot，需要使用 print()
        } else if (inherits(obj, "Heatmap")) {
            ComplexHeatmap::draw(obj)
        } else if (inherits(obj, "upset")) {
            print(obj)
        } else if (grid::is.grob(obj)) {
            grid::grid.draw(obj)
        } else if (inherits(obj, "recordedplot")) {
            replayPlot(obj)
        } else if (is.numeric(obj) || is.matrix(obj) || is.data.frame(obj)) {
            plot(obj)  # 对 base R 图形进行绘制
        } else {
            print(obj)  # 兜底，触发自带的 print 方法
        }
    }

    # 保存 magick 图像对象的逻辑，支持调整大小
    save_magick_image <- function(obj, filename, formats) {
        # 根据格式保存图像
        if ("png" %in% formats) {
            magick::image_write(obj, path = paste0(filename, ".png"), format = "png")
        }
        if ("tiff" %in% formats) {
            magick::image_write(obj, path = paste0(filename, ".tiff"), format = "tiff")
        }
        if ("svg" %in% formats) {
            magick::image_write(obj, path = paste0(filename, ".svg"), format = "svg")
        }
        if ("pdf" %in% formats) {
            magick::image_write(obj, path = paste0(filename, ".pdf"), format = "pdf")
        }
    }
  
  # 如果是 magick 图像对象，使用 image_write 保存
  if (inherits(obj, "magick-image")) {
    save_magick_image(obj, filename, formats)
  } else {
    # 对于其他图形对象，使用图形设备保存
    if ("pdf" %in% formats) {
      pdf(file = paste0(filename, ".pdf"), width = width, height = height, family = "Times")
      plot_obj(obj)  # 使用 print() 绘制图形
      dev.off()  # 关闭图形设备
    }

    if ("tiff" %in% formats) {
      tiff(filename = paste0(filename, ".tiff"), width = width, height = height, units = "in", res = res, compression = "lzw", family = "Times")
      plot_obj(obj)  # 使用 print() 绘制图形
      dev.off()  # 关闭图形设备
    }

    if ("png" %in% formats) {
      png(filename = paste0(filename, ".png"), width = width, height = height, units = "in", res = res, family = "Times")
      plot_obj(obj)  # 使用 print() 绘制图形
      dev.off()  # 关闭图形设备
    }

    if ("svg" %in% formats) {
      svg(filename = paste0(filename, ".svg"), width = width, height = height, family = "Times")
      plot_obj(obj)  # 使用 print() 绘制图形
      dev.off()  # 关闭图形设备
    }
  }
}
                     
                     
#----scRNA functino----------------------------------------
# 定义计算点大小的函数
calculate_cell_point_size <- function(cell_count) {
  a <- exp(3.84342)  # 截距的指数
  b <- -0.57370      # 回归系数
  point_size <- a * cell_count^b
  point_size <- pmin(pmax(point_size, 0.01), 8)
  return(point_size)  
}
