# Supplementary material for: Mendelian randomization integrated with multi-omics analysis identifies TNIK as a key gene in gut microbiota-induced IBD development
Source: Front Immunol. 2025 Nov 18;16:1678444. doi: 10.3389/fimmu.2025.1678444 (PMC12669205; doi:10.3389/fimmu.2025.1678444)
Supplement: Supplementary file 12 [file SupplementaryFile5.zip › Supplementary File 5/01_GEO_data_download_to_Expression_and_Metadata_Function.R]

# functions 
download_array_raw_gset <- function(data_id, destdir) {
                            # 定义自动下载读取array原始GEO表达数据及人工下载
                            options(timeout = 240)
                            tryCatch(
                              {
                                # 尝试下载原始数据
                                getGEOSuppFiles(GEO = data_id, makeDirectory = FALSE, baseDir = destdir,fetch_files = TRUE)
                                message("Download successful!")
                                cat(paste0("\n",yellow,"Note: The downloaded raw files need to be extracted, and the folder should directly contain the corresponding CEL.gz files for each sample.",reset))
                                flush.console()  # 强制刷新控制台输出
                                extracted <- readline(prompt = "Have the downloaded raw files been extracted? (yes/no): ")  
                                if(tolower(extracted) == "yes"){
                                  gset <- ReadAffy(celfile.path = destdir )   
                                }
                                if (!is.null(gset)) {
                                  message("Manual download successful and file loaded!")
                                  return(gset)
                                }
                              },
                              error = function(e) {
                                cat(paste0(cyan,"Attempt failed: ", e$message, reset, "\n"))
                                cat(paste0("\n",yellow,"Please manually download the ", opt$Data_ID," Raw data.",reset))
                                cat(paste0("\n",yellow,"Note: The downloaded raw files need to be extracted, and the folder should directly contain the corresponding CEL.gz files for each sample.",reset))
                                flush.console()  # 强制刷新控制台输出
                                completed <- readline(prompt = "Have you manually downloaded the file(s)? (yes/no): ")
                                if (tolower(completed) == "yes") {
                                  gset <- ReadAffy(celfile.path = destdir)
                                }
                                if (!is.null(gset)) {
                                  message("Manual download successful and file loaded!")
                                  return(gset)
                                }
                              }
                            )
                          }

download_gset <- function(data_id, destdir) {
                  # 定义自动下载读取GEO表达数据及转人工下载
                  options(timeout=120)
                  tryCatch(
                      {
                        # 尝试下载数据
                        gset <- getGEO(data_id, destdir = destdir, AnnotGPL = FALSE, getGPL = FALSE)
                        if (!is.null(gset)) {
                          message("Download successful!")
                          return(gset)  # 成功返回 gset 对象
                        }
                      },
                      error = function(e) {
                        cat(paste0(cyan,"Attempt failed: ", e$message,reset,"\n"))
                        if(grepl("^GSE",data_id)){strs <- " Series Matrix File(s)."}
                        if(grepl("^GPL",data_id)){strs <- " annotation_txt."}
                        cat(paste0("\n",yellow,"Please manually download the ",data_id,strs,reset))
                        flush.console()  # 强制刷新控制台输出
                        completed <- readline(prompt = "Have you manually downloaded the file(s)? (yes/no): ")
                        if (tolower(completed) == "yes") {
                            if(grepl("^GSE",data_id)){
                                file_name <- paste0(data_id, "_series_matrix.txt.gz")
                                gset <- getGEO(data_id, destdir = destdir, AnnotGPL = FALSE, getGPL = FALSE) 
                            }else if(grepl("^GPL",data_id)){
                                file_name <- list.files(path = destdir, pattern = "^GPL.*\\.txt$", full.names = FALSE)
                                gset <- read.delim(file = file.path(destdir,file_name), comment.char="#")
                            }else{
                                gset <- null
                            }
                            if (!is.null(gset)) {
                              message("Manual download successful and file loaded!")
                              return(gset)
                            }
                        }  
                      }
                    )
                }

metadata_process <- function(metadata = metadata){
                    # 原metadata处理为简洁的样本分组信息
                    # 展示元数据关键信息
                    selected_columns <- metadata[, grepl("^(title|geo|source|characteristics|platform|scan|data|grade|batch|tissue|contact)", names(metadata), ignore.case = TRUE)]
                    #selected_columns <- metadata
                    metadata_summary <- lapply(selected_columns, function(column) { 
                      table(column, useNA = "ifany")  # 包含 NA 值的统计
                    })
                    for (col_name in names(metadata_summary)) {
                      cat("\n",yellow, "Column:", col_name, reset,"\n")
                      print(metadata_summary[[col_name]])
                    }
                    flush.console()  # 强制刷新控制台输出
                    # 选择分组列和要筛选的组
                    cat("\n",yellow,"Specify the group to filter by '::'\n\tIf filtering, enter a string unique to the group or common within the group,Use ',' to separate multiple groups.\n\tPress Enter to confirm without filtering.",reset)
                    cat("\n",yellow,"If multiple groups need to be filtered, separate the groups with a ';'.",reset,"\n")
                    cat("\n\t",yellow,"eg1. Single group filter: ",cyan,"characteristics_ch1.1::thompson grade: I,thompson grade: II",reset,"\n")
                    cat("\n\t",yellow,"eg2. Multiple group filter: ",cyan,"characteristics_ch1.1::thompson grade: I,thompson grade: II;characteristics_ch1.2::tissue: Nucleus pulposus,tissue: Annulus fibrosus",reset,"\n")
                    flush.console()  # 强制刷新控制台输出
                    data_filter_by_group <- readline(prompt = "")
                    if(data_filter_by_group == ""){
                        # 1. 不进行过滤
                        cat("\n\n",yellow,"No filtering on metadata",reset,"\n")
                    }else {
                        # 2. 过滤
                        group_select_names <- strsplit(data_filter_by_group, ";") %>% unlist() %>% strsplit(.,"::") %>% sapply(.,"[",1)
                        group_select_values <- strsplit(data_filter_by_group, ";") %>% unlist() %>% strsplit(.,"::") %>% sapply(.,"[",2) %>% strsplit(.,",") 
                        names(group_select_values) <- group_select_names
                
                        metadata <- Reduce(function(d, column_name) {
                            filter_values <- group_select_values[[column_name]]
                            d[d[[column_name]] %in% filter_values, , drop = FALSE]
                        }, names(group_select_values), init = metadata)
                
                        cat("\n",yellow,"Number of filtered packets",reset,"\n")
                        lapply(names(group_select_values),function(column){
                            print(table(metadata[[column]]))
                        })
                    }
                
                    
                    cat(paste0("\n",yellow, "Please select a grouping column: ", reset, "\n"))
                    flush.console()  # 强制刷新控制台输出
                    group_col <- readline(prompt = "")
                    
                    # 筛选分组信息列
                    group_df <- metadata %>% dplyr::select(geo_accession, all_of(group_col))
                    group_df <- group_df %>% rename('Group' = all_of(group_col),'Sample' = 'geo_accession')
                    group_df$Raw_Group <- group_df$Group
                    print(group_df)
                    # 更改分组标签
                    cat("\n",yellow,"Please set group renaming. Enter the original and new group names, mapped by '::', separated by ','",reset,blue,"\n\t the original name can be a pattern.",reset,magenta,"\n\t eg. recurrent miscarriage::RM,elective termination::Control",reset)
                    flush.console()  # 强制刷新控制台输出
                    group_rename_mode <- readline(prompt = "")
                    if(group_rename_mode != ""){
                      rename_pairs  <- strsplit(group_rename_mode, ",") %>% unlist() %>% lapply(function(pair) strsplit(pair,"::")[[1]])
                      group_newname_list <- sapply(rename_pairs,"[",2)                                                                     
                      names(group_newname_list) <- sapply(rename_pairs,"[",1)
                    }
                    for(pattern in names(group_newname_list)){group_df$Group[grepl(pattern, group_df$Group)] <- group_newname_list[pattern]}
                    cat("\n",yellow,"Revise the grouped data：",reset,"\n")
                    print(group_df)
                    flush.console()  # 强制刷新控制台输出
                    return(group_df)                                                                           
                }

read_data <- function(file_path) {
            # 读取不同格式的文件
            file_ext <- tools::file_ext(file_path)
            
            if (file_ext == "csv") {
                data <- read.csv(file_path, check.names = F,row.names = 1)
            } else if (file_ext == "tsv" || file_ext == "txt") {
                data <- read.table(file_path, sep = "\t", header = TRUE)
            } else if (file_ext == "xls" || file_ext == "xlsx") {
                data <- readxl::read_excel(file_path)
            } else if (file_ext == "gz") {
                # 解压并读取
                uncompressed_file <- gsub(".gz$", "", file_path)
                R.utils::gunzip(file_path, destname = uncompressed_file, overwrite = TRUE)
                data <- data.table::fread(file = uncompressed_file)
                if( grepl("^V1$",colnames(data)[1]) & all(is.na(data[[ncol(data)]])) ){
                  data <- readr::read_delim(file = uncompressed_file, delim = "\t", col_names = TRUE, trim_ws = TRUE)
                }
            } else{
                stop("Unsupported file format: ", file_ext)
            }
            return(data)
        }

identify_gene_ID_type <- function(gene_IDs) {
                        # 定义基因 ID 类型及其对应的正则表达式
                        gene_id_patterns <- list(
                          ENSEMBL = "^ENSG",
                          ENTREZID = "^[0-9]+$",
                          UCSC = "^uc",
                          REFSEQ = "^N[MR]_\\d+",
                          SYMBOL = "^[A-Za-z0-9.-]+$"
                        )
                        
                        # 初始化
                        gene_ID_type <- "UNKNOWN"
                        
                        # 遍历计算匹配比例
                        for (type in names(gene_id_patterns)) {
                          pattern <- gene_id_patterns[[type]]
                          match_ratio <- mean(grepl(pattern, gene_IDs))
                          if (match_ratio > 0.8) {
                            gene_ID_type <- type
                            break  # 找到匹配类型后退出循环
                          }
                        }
                        
                        return(gene_ID_type)
                    }

trans_gene_ID_type <- function(gene_ID_type = gene_ID_type, useMart_dataset = useMart_dataset, gene_id = gene_id, species_OrgDb = species_OrgDb){
                      # 转换 geneID 为 Symbol
                      if( gene_ID_type == "UCSC" ){
                        mart <- biomaRt::useMart("ensembl", dataset = useMart_dataset)
                        df <- biomaRt::getBM(attributes = c("ucsc", "hgnc_symbol"),filters = "ucsc",values = gene_id, mart = mart)
                      }else if (gene_ID_type %in% c("ENSEMBL","ENTREZID","REFSEQ")){ 
                        df <- bitr(gene_id, fromType = gene_ID_type, toType = "SYMBOL", OrgDb = species_OrgDb)
                      }else if(gene_ID_type == "SYMBOL"){
                        df <- data.frame(Gene_id = gene_id, Symbol = gene_id )
                      }else{
                        stop("\n",yellow,"Gene ID type is unknown. Please provide a valid gene ID type.",reset,"\n")
                      }
                      colnames(df) <- c("Gene_id","Symbol")
                      
                      return(df)
                  }

aggregate_duplicate_gene_remove <- function(data = counts_df, gene_col = gene_col, sample_col = sample_col, duplicate_remove_method = "mean-max"){
                                              if(duplicate_remove_method != "mean-max"){
                                                data <- aggregate(data[,sample_col], by = list(data[[gene_col]]), duplicate_remove_method)
                                                colnames(data)[1] <- gene_col
                                              }else{
                                                data$rowMean <- rowMeans(data[, sample_col])
                                                data <- data %>% group_by(!!sym(gene_col)) %>% arrange(desc(rowMean), .by_group = TRUE) %>%  slice(1) %>% ungroup() %>% as.data.frame()
                                                data  <- data  %>% select(all_of(c(gene_col,sample_col)))
                                              }
                                              return(data)
                                            }

# multiple_gene_type_process <- function(gene_ids = gene_ids, special_symbols = "(*\\"){
#                             # 拆分多个类型的复合体geneID为单一类型
#                             if( all(grepl("\\(.*\\)", gene_ids))){
#                               genes_ids <- supplementary_datalist$gene_expression_data[[gene_col]]
#                               results <- data.frame(Original_ID = genes_ids,
#                                                     start_ID = gsub("\\(.*\\)", "", genes_ids),  # 提取 Ensembl ID
#                                                     end_ID = ifelse(grepl("\\(.*\\)", genes_ids),   # 提取 symbol，如果存在
#                                                                     gsub(".*\\((.*)\\)", "\\1", genes_ids),
#                                                                     NA),
#                                                     stringsAsFactors = FALSE
#                               )
#                               select_local <- match("SYMBOL",c(identify_gene_ID_type(gene_IDs = results$start_ID),identify_gene_ID_type(gene_IDs = results$end_ID)))
#                               if( is.na(select_local) ){
#                                 select_col <- "start_ID"
#                               }else{
#                                 select_col <- c("start_ID","end_ID")[select_local]
#                               }
# 
#                             }
#                             return(results[[select_col]])
# 
#                           }

multiple_gene_type_process <- function(gene_ids = gene_ids, special_symbols = c("(", ")", "[", "]", "{", "}", "#", "&", "@", "$", "*")) {
                            # 创建分割模式：成对符号和单独符号的匹配模式
                            paired_patterns <- list("\\(.*?\\)", "\\[.*?\\]", "\\{.*?\\}")  # 匹配 (), [], {}
                            single_symbols <- setdiff(special_symbols, c("(", ")", "[", "]", "{", "}"))

                            # 检查 gene_ids 中使用的特殊字符是否一致
                            used_symbols <- lapply(gene_ids, function(id) {
                              matches <- c()
                              for (symbol in special_symbols) {
                                if (grepl(paste0("\\", symbol), id)) {
                                  matches <- c(matches, symbol)
                                }
                              }
                              unique(matches)
                            })

                            # 检查所有 gene_ids 中的特殊字符是否相同
                            if (length(unique(used_symbols)) > 1) {
                              stop("All gene_ids must contain the same special character for splitting.")
                            }

                            # 选取唯一的特殊字符
                            chosen_symbol <- unique(used_symbols)[[1]][1]
                            results <- data.frame()


                            # 根据特殊字符生成分割模式
                            if(chosen_symbol %in% special_symbols){
                              # 有特殊符号
                              if (chosen_symbol %in% c("(", "[", "{")) {
                                # 成对符号处理
                                split_pattern <- paste0("\\",
                                                        chosen_symbol,
                                                        chosen_symbol,
                                                        ".*?",
                                                        switch(chosen_symbol, "(" = ")","[" = "]","{" = "}"),
                                                        "\\",
                                                        switch(chosen_symbol, "(" = ")","[" = "]","{" = "}"))

                              }else if(chosen_symbol %in% single_symbols ){
                                # 单个符号处理
                                split_pattern <- paste0("\\", chosen_symbol)

                              }

                              results <- data.frame(
                                        Original_ID = gene_ids,
                                        start_ID = gsub(split_pattern, "", gene_ids),  # 去除特殊字符后的主 ID
                                        end_ID = sapply(gene_ids, function(id) {
                                          # 提取符号内或符号后部分
                                          if (grepl(split_pattern, id)) {
                                            sub(paste0(".*", split_pattern, "(.*)"), "\\1", id)
                                          } else {
                                            NA
                                          }
                                        }),
                                        stringsAsFactors = FALSE
                                      )
                            }else{
                              # 无特殊符号
                              results <- data.frame(Original_ID = gene_ids, start_ID = gene_ids, end_ID = NA, stringsAsFactors = FALSE)
                            }

                            # 检查 start_ID 和 end_ID 的基因类型
                            select_local <- match("SYMBOL", c(identify_gene_ID_type(gene_IDs = results$start_ID),
                                                              identify_gene_ID_type(gene_IDs = results$end_ID)))

                            # 根据 SYMBOL 检查结果选择列
                            if (is.na(select_local)) {
                              select_col <- "start_ID"
                            } else {
                              select_col <- c("start_ID", "end_ID")[select_local]
                            }


                            return(results[[select_col]])
                          }

find_common_string <- function(strings) {
                      # 找出多个字符串的共同字符
                      # 如果字符串向量为空，返回空字符串
                      if (length(strings) == 0) return("")
                      
                      # 从第一个字符串开始，逐步减少子串长度
                      base_string <- strings[1]
                      common_substr <- ""
                      
                      # 从最长的子串开始，依次减少长度
                      for (len in nchar(base_string):1) {
                        for (start in 1:(nchar(base_string) - len + 1)) {
                          # 提取子串
                          substr_candidate <- substr(base_string, start, start + len - 1)
                          
                          # 检查这个子串是否在所有字符串中都出现
                          if (all(sapply(strings, function(x) grepl(substr_candidate, x)))) {
                            return(substr_candidate)  # 找到第一个最长的公共子串时返回
                          }
                        }
                      }
                      
                      return(common_substr)  # 如果没有找到公共子串，返回空字符串
                    }

check_column_consistency <- function(files, read_data_function, sample_modle = "^GSM") {
                            # 检查文件夹中所有文件的列是否一致，和第一个文件的列一致和不一致的统计及读取对应的data
                            # 获取第一个文件的列名作为标准
                            first_data <- read_data_function(file_path = files[1])
                            standard_colnames <- colnames(first_data)
                            
                            # 初始化记录一致和不一致的文件列表
                            consistent_files <- list()
                            inconsistent_files <- list()
                            
                            # 使用 lapply 遍历所有文件并检查列名
                            data_list <- lapply(seq_along(files), function(i) {
                            file <- files[i]
                            sample_name <- basename(file) %>% strsplit(.,"_") %>% unlist() %>% grep(sample_modle,.,value = T)
                            data <- read_data_function(file_path = file)
                            
                            # 获取当前文件的列名
                            current_colnames <- colnames(data)
                            
                            # 检查是否与标准列名一致
                            if (identical(standard_colnames, current_colnames)) {
                              # 记录一致的文件名和位置
                              consistent_files[[sample_name]] <<- list(
                                file_position = i,
                                colnames = current_colnames
                              )
                            } else {
                              # 记录不一致的文件名和位置
                              inconsistent_files[[sample_name]] <<- list(
                                file_position = i,
                                colnames = current_colnames
                              )
                            }
                            attr(data, "sample_name") <- sample_name
                            return(data)
                            })
                            # 设置每一个得sample_name
                            names(data_list) <- sapply(data_list, function(x) attr(x, "sample_name"))
                            # 返回一个包含一致和不一致文件信息的列表
                            return(list(
                            consistent_files = consistent_files,
                            inconsistent_files = inconsistent_files,
                            data_list = data_list
                            ))
}

supplementary_data_process <- function(file_path, read_data_function = read_data, sample_modle = "^GSM"){
                              # 处理supplementary文件
                              file_ext <- tools::file_ext(file_path)
                              if ( file_ext == "tar" ){ 
                                  # 1.tar 文件
                                  uncompressed_file <- gsub(".tar$", "", file_path)
                                  untar(file_path, exdir = uncompressed_file)
                                  files_in_tar <- list.files(path = uncompressed_file, pattern = sample_modle, full.names = T,recursive = T)
                                  files_in_tar_ext <- tools::file_ext(files_in_tar)
                                  if( any(files_in_tar_ext == "gz")){
                                      # 如果tar解压后是gz文件，则解压gz文件
                                      files_in_tar_gz <- files_in_tar[which(files_in_tar_ext == "gz")]
                                      lapply(files_in_tar_gz,function(file){
                                          uncompressed_file_gz <- gsub(".gz$", "", file)
                                          R.utils::gunzip(file, destname = uncompressed_file_gz, overwrite = TRUE)
                                      })
                                  }
                                  files_in_tar <- list.files(path = uncompressed_file, pattern = sample_modle, full.names = T,recursive = T)
                                  # 读取tar 文件夹中所有文件并统计列的一致性
                                  result <- check_column_consistency(files = files_in_tar, read_data_function = read_data_function, sample_modle = sample_modle)
                                  if( length(result$inconsistent_files) == 0 ){
                                      # 1.1 当tar文件夹中的文件的列名没有不一致的情况
                                      cat("\n",yellow,"All files have consistent column names in: \n\t",reset,cyan,uncompressed_file,reset,"\n\n")
                                      cat("\n",yellow,"The first data head:",reset,"\n\n")
                                      print(head(result$data_list[[1]]))
                                      flush.console()  # 强制刷新控制台输出
                                      # 输入提取的geneID列和表达值列
                                      integer_columns <- names(result$data_list[[1]])[sapply(result$data_list[[1]], class) == "integer"]
                                      gene_columns <- names(result$data_list[[1]])[sapply(result$data_list[[1]], class) == "character"]
                                      if(length(integer_columns) > 1){
                                          # 判断count列
                                           count_column <- readline(prompt = "Please select gene expression column name: " )
                                      }else{
                                          if( min(result$data_list[[1]][[integer_columns]] ) >= 0 & max(result$data_list[[1]][[integer_columns]]) >= 10000 ){
                                              count_column <- integer_columns
                                          }else{
                                              count_column <- readline(prompt = "Please select gene expression column name: " )
                                          }
                                      }
                                      if(length(gene_columns) > 1){
                                          # 判断gene列
                                          gene_column <- readline(prompt = "Please select gene ID column name: ")
                                      }else{
                                          gene_column <- gene_columns
                                      }
                                      
                                      # 输入表达值得类型
                                      gene_exp_type <- readline(prompt = "Please input the gene expression type: (Count/TPM/FPKM/RPM/···)")
                          
                                      # 输入提取的其它列
                                      cat("\n",yellow,"In addition to gene expression data, is there any other information that needs to be preserved?",reset,"\n")
                                      cat("\n",yellow,"To save other information, enter the column name, otherwise enter nothing.",reset,"\n")
                                      flush.console()  # 强制刷新控制台输出
                                      another_columns <- readline(prompt = "Please input the columns name' (Separated by ‘,’)." )
                                      if(another_columns == ""){
                                          another_columns_select <- NULL
                                      }else{
                                          another_columns_select <- another_columns %>% strsplit(.,"[,]") %>% unlist()
                                          another_columns_select <- c(gene_column,another_columns_select) %>% unique()
                                      }
                                      another_columns_list <- lapply(another_columns_select,function(another_modle){
                                          another_col_select  <- grep(another_modle,colnames(result$data_list[[1]]),value = T)
                                          return(another_col_select)
                                      })
                                      another_columns_select_list <- Reduce(function(x, y) c(x,y), another_columns_list) %>% unique() 
                                      
                                      # 筛选共同 gene 并 提取 gene 和 表达值 列
                                      common_genes <- Reduce(intersect, lapply(result$data_list, function(df) { df[[gene_column]] }) )                     
                                      result$exp_select_list <- lapply(seq_along(result$data_list), function(num){
                                          df <- result$data_list[[num]]
                                          sample_name <- names(result$data_list)[num]
                                          data <- df[df[[gene_column]]  %in% common_genes,]    
                                          expression_data <- data.frame(Gene = data[[gene_column]], Exp_Value = data[[count_column]])
                                          colnames(expression_data) <- c("Gene_ID", sample_name)
                                          return(expression_data)
                                      })                                    
                                      gene_expression_data <- Reduce(function(x, y) merge(x, y, by = "Gene_ID", all = TRUE), result$exp_select_list)
                                      
                                      # 提取其他列
                                      result$another_select_list <- lapply(seq_along(result$data_list), function(num){
                                          df <- result$data_list[[num]]
                                          sample_name <- names(result$data_list)[num]
                                          data <- df[df[[gene_column]]  %in% common_genes,]
                                          if(!is.null(another_columns_select_list)){
                                              another_data <- data[,another_columns_select_list]
                                              colnames(another_data) <- c("Gene_ID",paste0(sample_name,"_",another_columns_select_list[2:length(another_columns_select_list)]))
                                          }else{
                                              another_data <- NULL
                                          }
                                          return(another_data)
                                      }) 
                                      if( !is.null(result$another_select_list[[1]]) ){
                                          gene_another_data <- Reduce(function(x, y) merge(x, y, by = "Gene_ID", all = TRUE), result$another_select_list)  
                                      }else{
                                          gene_another_data <- NULL
                                      }
                                      
                                                                     
                                  }else{
                                      # 1.2 当tar文件夹中的文件的列名不一致的情况
                                      cat("\n",yellow,"All files have inconsistent column names in: \n\t",reset,cyan,uncompressed_file,reset,"\n\n")
                                      cat("\n",yellow,"The first data: ",names(result$consistent_files)[1],reset,"\n\n")
                                      print(head(result$data_list[[1]]))
                                      cat("\n",yellow,"The samples consistent with the first data are: ",length(names(result$consistent_files)),"samples",reset,"\n")
                                      print(names(result$consistent_files))
                                      cat("\n",yellow,"The another data head:",reset,"\n\n\n")
                                      cat("\n",yellow,"The first data of inconsistent_files: ",names(result$inconsistent_files)[1],reset,"\n\n")
                                      print(head(result$data_list[[names(result$inconsistent_files)[1]]]))
                                      cat("\n",yellow,"The samples inconsistent with the first data are: ",length(names(result$inconsistent_files)),"samples",reset,"\n")
                                      print(names(result$inconsistent_files))
                                      cat("\n",magenta,"Please verify!",reset,"\n")  
                                      flush.console()  # 强制刷新控制台输出
                                      stop()
                                  }
                                                        
                              }else{
                                  # 2. 非 tar
                                  data <- read_data(file_path = file_path)
                                  data_show <- data[1:2,]
                                  for (col_name in names(data_show)) {
                                      cat("\n",magenta, "Column:",reset,yellow,col_name, reset,"\n")
                                      print(data_show[[col_name]])
                                  }
                                  cat("\n\n",yellow,"The Supplemently Data columns: ",reset,"\n")
                                  print(colnames(data))
                                  flush.console()  # 强制刷新控制台输出
                                  
                                  gene_exp_columns <- readline(prompt = "Please input the 'gene ID column' and 'gene expression value columns' (Separated by ‘,’)." )
                                  gene_exp_type <- readline(prompt = "Please input the gene expression type: (Count/TPM/FPKM/RPM/···)")
                                  gene_exp_columns_modle <- gene_exp_columns %>% strsplit(.,"[,]") %>% unlist()
                                  gene_exp_columns_select <- lapply(gene_exp_columns_modle,function(gene_modle){
                                      gene_exp_columns_select  <- grep(gene_modle,colnames(data),value = T)
                                      return(gene_exp_columns_select)
                                  })
                                  gene_expression_columns_select <- Reduce(function(x, y) c(x,y),gene_exp_columns_select)
                                  gene_expression_data <- data[,gene_expression_columns_select]
                          
                                  # 保存其它信息                                         
                                  cat("\n",yellow,"In addition to gene expression data, is there any other information that needs to be preserved?",reset,"\n")
                                  cat("\n",yellow,"To save other information, enter the column name, otherwise enter nothing.",reset,"\n")
                                  flush.console()  # 强制刷新控制台输出
                                  another_columns <- readline(prompt = "Please input the columns name' (Separated by ‘,’)." )
                                  if(another_columns == ""){
                                      another_columns_select <- NULL
                                  }else{
                                      another_columns_select <- another_columns %>% strsplit(.,"[,]") %>% unlist()
                                  }
                                  another_columns_list <- lapply(another_columns_select,function(another_modle){
                                      another_col_select  <- grep(another_modle,colnames(data),value = T)
                                      return(another_col_select)
                                  })
                                  another_columns_select_list <- Reduce(function(x, y) c(x,y),another_columns_list) %>% unique() 
                                  gene_another_data <- data[,another_columns_select_list]
                                  
                                  if(is.null(another_columns_select)){gene_another_data <- NULL}
                                                                        
                              }
                              return(list(gene_exp_type = gene_exp_type, gene_expression_data = gene_expression_data, gene_another_data = gene_another_data )) 
}
