# Supplementary material for: Mendelian randomization integrated with multi-omics analysis identifies TNIK as a key gene in gut microbiota-induced IBD development
Source: Front Immunol. 2025 Nov 18;16:1678444. doi: 10.3389/fimmu.2025.1678444 (PMC12669205; doi:10.3389/fimmu.2025.1678444)
Supplement: Supplementary file 12 [file SupplementaryFile5.zip › Supplementary File 5/01_GSE75214_Test_DEG_and_Plot.r]

setwd("/data/nas1/zuoanjian/project/analysis_project/04_LZZK-30140-12")

opt <- list()
opt$Project_ID <- "Result"
opt$Data_ID <- "GSE75214"
opt$exp_dir <- "./01_Expression_data"

logFC = 0.5
p_value = "p.adj"
sample_color <- c( '#F7CC13','#C71000FF','#0796E0','#008EA0FF','#8A4198FF','#D5E4A2FF','#5A9599FF','#FF6348FF','#4DBBD5FF','#E64B35FF','#00A087FF')

suppressPackageStartupMessages({
    library(ggpubr)
    library(limma)
    library(dplyr)
    library(optparse)
    library(stringr)
    library(ggplot2)
    library(ggrepel)
    library(viridis)
    library(cowplot)
    library(DESeq2)
    library(circlize)
    library(data.table)
    library(dendextend)
    library(gridtext)
    library(VennDiagram)
    library(ComplexHeatmap)
    library(clusterProfiler)
    library(org.Hs.eg.db)
    library(org.Mm.eg.db)
    library(GOplot)
    library(treemap)
    library(tidyr)
    library(ggraph)
    library(ccgraph)
    library(tidygraph)
    library(ggsci)
})

source("/data/nas1/zuoanjian/project/analysis_project/04_LZZK-30140-12//03_Code/01_GEO_data_download_to_Expression_and_Metadata_Function.R")
source("/data/nas1/zuoanjian/project/analysis_project/04_LZZK-30140-12//03_Code/01_DEG_and_Volcano_Heatmap_function.R")

# colors
red <- "\033[31m"
green <- "\033[32m"
yellow <- "\033[33m"
blue <- "\033[34m"
magenta <- "\033[35m"
cyan <- "\033[36m"
reset <- "\033[0m"

# colors
colors <- c('#4DBBD5FF','#E64B35FF','#00A087FF','#3C5488FF','#925E9FFF','#91D1C2FF',
            '#8491B4FF','#7E6148FF','#0072B5FF','#E18727FF','#B09C85FF','#20854EFF',
            '#6F99ADFF','#FFDC91FF','#00468BFF','#FDAF91FF','#B24745FF','#6699FFFF',
            '#99991EFF','#FFCCCCFF','#358000FF','#99CCFFFF','#FFCC00FF','#8C564BFF',
            '#BCBD22FF','#996600FF','#5CB85CFF','#F39B7FFF','#CE3D32FF','#749B58FF',
            '#466983FF','#F0E685FF','#D595A7FF','#924822FF','#7A65A5FF','#C75127FF',
            '#FFA319FF','#8A9045FF','#8F3931FF','#00AF66FF','#748AA6FF','#D0DFE6FF',
            '#C71000FF','#008EA0FF','#8A4198FF','#D5E4A2FF','#5A9599FF','#FF6348FF',
            '#B7E4F9FF','#FF95A8FF','#526E2DFF','#FB6467FF','#E89242FF','#69C8ECFF',
            '#917C5DFF','#FED439FF','#709AE1FF','#D2AF81FF','#FD7446FF','#4DBBD5FF',
            '#E64B35FF','#00A087FF','#3C5488FF','#925E9FFF','#91D1C2FF', '#8491B4FF')

colors2 <- c( '#F7CC13',  '#C71000FF',  '#0796E0','#008EA0FF','#8A4198FF',
              '#D5E4A2FF','#5A9599FF','#FF6348FF','#4DBBD5FF','#E64B35FF','#00A087FF')

# 设置帮助信息
description <- paste0(
  "\n",
  blue, "This script checks and processes Bulk RNA data from GEO.", reset, "\n\n",
  cyan, "Arguments:", reset, "\n\n\t",
  
  yellow, str_pad("-p  --Project_ID",width = 30,side = "right"), reset, str_pad("./Rdata/2_seurat_Norm_Cluster.rds", width = 50, side = "right"), "The analysis project ID\n\n\t",
  yellow, str_pad("-d  --Data_ID",width = 30,side = "right"), reset, str_pad("SingleR", width = 50, side = "right"), "The analysis data ID\n\n"
)

# 定义命令行
option_list <-list(
  make_option(
    c("-p","--Project_ID"),
    action = "store",
    default = NA,
    type = "character",
    help = "The analysis project ID"
  ),
  make_option(
    c("-d","--Data_ID"),
    action = "store",
    default = NA,
    type = "character",
    help = "The analysis data ID"
  )
)

# 检查参数
if(is.na(opt$Project_ID)){stop(paste0(red,"\n\tPlease set the 'Project ID'.",reset,"\n\n"),call. = FALSE)}
if(is.na(opt$Data_ID)){stop(paste0(red,"\tPlease set the 'Data ID'.",reset,"\n\n"),call. = FALSE)}

if (length(commandArgs(trailingOnly = TRUE)) == 0) {cat(description)}

cat("\n\n")
print(str(opt))
cat("\n\n")

# 检查项目文件夹并创建
folders <- list.dirs(path = ".", full.names = TRUE, recursive = FALSE) %>% basename() %>% .[!grepl("^\\.", basename(.))]
if(grepl(opt$Project_ID,folders) %>% any()){
  cat(paste0("\n",magenta,"Warring  Project ID: ",reset,blue,opt$Project_ID,reset,magenta," already exists in the current path.",reset,"\n\n"))
  project_folder <- grep(opt$Project_ID,folders,value = T)
}else{
  dir_num <- folders %>% strsplit(.,"_") %>% sapply(.,"[",1) %>% as.numeric() %>% max() %>%  `+`(1) %>% as.character()
  if(str_length(dir_num) != 2){dir_num <- paste0("0",dir_num)}
  project_folder <- paste0(dir_num,"_",opt$Project_ID)
}

# dir
data_dir_name <- file.path(project_folder,opt$Data_ID)
save_dirs <- c("01_Expression_data","02_DEGs","03_Venn","04_Enrich","05_PPI")
lapply(save_dirs,function(dirname){
    if (!dir.exists(file.path(data_dir_name,dirname))){dir.create(file.path(data_dir_name,dirname),recursive = T)}
})

# main
raw_data_path <- list.files(file.path(data_dir_name,"00_data_result"),pattern = "^01.*.rds$",recursive = T,full.names = T)
raw_data <- readRDS(file = raw_data_path)
data <- read_exp_data(expression_dir = file.path(data_dir_name,save_dirs[1]))
data$group_order <- group_order_set(condition = data$condition)
data <- c(raw_data,data)

data$logFC <- logFC
data$p_value <- p_value

# array数据和throughput数据
if(data$exp_data_type == "array"){
    # limma 差异分析
    cat("\n\n\n",yellow,"Start Array DEGs Plot!",reset,"\n")
    Res <- Array_DEGs(expr = data$expr,
                      condition = data$condition, 
                      group_order = data$group_order, 
                      output_dir = file.path(data_dir_name,save_dirs[2]),
                      logFC = logFC,
                      p_value = p_value,
                      top_gene = 10,
                      change = c("Up","Down","Not")
                     )
    
    
    # 差异出图（Volcano、Rectangular Heatmap、Circular Heatmap）
    cat("\n\n\n",yellow,"Start Volcano、Rectangular Heatmap、Circular Heatmap Plot!",reset,"\n")
    Res <- Volcano_Heatmap_plot(Res = Res,
                                 expr = data$expr,
                                 condition = data$condition,
                                 sample_color = sample_color,
                                 logFC = logFC,
                                 p_value = p_value,
                                 top_gene = 10,
                                 output_dir = file.path(data_dir_name,save_dirs[2]),
                                 heatmap_scale_range = c(-3,3),
                                 group_order = data$group_order,
                                 group_order_color = c("#FF7F00", "#1177b0"),
                                 change = c("Up","Down","Not"),
                                 change_colors = c("orange","#1177b0", "#7b7c7d"),
                                 heatmap_value_color = viridis(10),
                                 prominent_genes = NA,
                                 prominent_genes_color = c("blue"),
                                 prominent_genes_size = 3
                                )
    data$Res <- Res
    data$DEGs <- Res[Res$sig != "Not",]  %>% rownames()
            
}else if(data$exp_data_type == "throughput"){
    # DEseq2 差异分析
    if(data$throughput_type == "Count"){
        # DEseq2
         Res <- High_Throughtput_Count_DEG(expr = data$expr, 
                                           condition = data$condition,
                                           group_order = data$group_order,
                                           Exp_output_dir = file.path(data_dir_name,"01_Expression_data"),
                                           DEG_output_dir = file.path(data_dir_name,"02_DEGs"), 
                                           logFC = logFC, 
                                           p_value = p_value)
    
         data$Norm_expr <- read.csv(file = file.path(file.path(data_dir_name,"01_Expression_data"),"01_Norm_expr.csv"),row.names = 1,check.names = F)
         data$log_expr  <- log2(data$Norm_expr + 1)
        
         # 差异出图（Volcano、Rectangular Heatmap、Circular Heatmap）
         cat("\n\n\n",yellow,"Start Volcano、Rectangular Heatmap、Circular Heatmap Plot!",reset,"\n")
         Res <- Volcano_Heatmap_plot(Res = Res,
                                     expr = data$log_expr,
                                     condition = data$condition,
                                     sample_color = sample_color,
                                     logFC = logFC,
                                     p_value = p_value,
                                     top_gene = 10,
                                     output_dir = file.path(data_dir_name,save_dirs[2]),
                                     heatmap_scale_range = c(-3,3),
                                     group_order = data$group_order,
                                     group_order_color = c("#FF7F00", "#1177b0"),
                                     change = c("Up","Down","Not"), 
                                     change_colors = c("orange","#1177b0", "#7b7c7d"),
                                     heatmap_value_color = viridis(10),
                                     prominent_genes = NA,
                                     prominent_genes_color = c("blue"),
                                     prominent_genes_size = 3
                                    )
        data$Res <- Res
        data$DEGs <- Res[Res$sig != "Not",]  %>% rownames()
        
        
    }else if(data$throughput_type == "FPKM"){
        # 转为 TPM后，limma
        
    }else if(data$throughput_type == "TPM"){
        # limma
        
    }
}


# Venn Plot
    cat("\n\n\n",yellow,"Start Venn Plot!",reset,"\n")
    target_files <- list.files(path = file.path(data_dir_name,save_dirs[3]),pattern = ".csv$",recursive = T,full.names = T)
    if(length(target_files) == 0){
        cat("\n",yellow,"No target gene CSV file was detected. Please verify and place the CSV file in the '03_Venn' folder.",reset,"\n")
        flush.console()  # 强制刷新控制台输出
        target_gene_file <- readline(prompt = "Is there already a target gene CSV file in the '03_Venn' folder? (yes/no): ")
        if(target_gene_file == "yes"){
        target_files <- list.files(path = file.path(data_dir_name,save_dirs[3]),pattern = ".csv$",recursive = T,full.names = T)
        }
    }else if(length(target_files) > 1){
        cat("\n",yellow,"Multiple CSV files matched. Please select the target file.",reset,"\n")
        print(target_files)
        flush.console()  # 强制刷新控制台输出
        target_files <- readline(prompt = "Please enter the selected CSV file: ")
    }

    target <- read_data(file_path = target_files)
    target_symbol_name <- names(sapply(target,identify_gene_ID_type) == "SYMBOL")
    if(length(target_symbol_name) != 1){
        cat("\n",yellow,"The Head target gene file:",reset,"\n")
        print(head(target))
        flush.console()  # 强制刷新控制台输出
        select_genecol <- readline(prompt = "Please select the target gene data column containing the SYMBOL: ")
    }else{
        select_genecol <- target_symbol_name
    }
    
    data$target_gene <- target[[select_genecol]] %>% unique()
    if( "gene" %in% tolower(select_genecol) ){
        cat("\n",yellow,"The Head target gene file:",reset,"\n")
        print(head(target))
        flush.console()  # 强制刷新控制台输出
        target_name <- readline(prompt = "Please input target name(Show on the Venn plot): ")
    }else{
        target_name <- target_symbol_name
    }
    data$target_gene_name <- target_name

    com_genes <- Venn_plot(target_genes = list(data$DEGs, data$target_gene),
                           target_genes_names = c("DEGs",data$target_gene_name),
                           output_dir = file.path(data_dir_name,save_dirs[3])
                          )
    data$common_genes <- com_genes
    cat("\n",yellow,"Intersection of DEGs and Target gene: ",length(data$common_genes),"genes",reset,"\n")
    print(data$common_genes)
    flush.console()  # 强制刷新控制台输出
    

# 富集分析
    cat("\n\n\n",yellow,"Start Enrich Analysis and Plot!",reset,"\n")
    enrich_GO_KEGG_tree(gene = data$common_genes, species = data$species, output_dir = file.path(data_dir_name,"04_Enrich"))
    enrich_GO_KEGG_buble(genes = data$common_genes, species = data$species,go_legend_x = 0.96,go_width = 9,kegg_width = 9, output_dir = file.path(data_dir_name,"04_Enrich") )

# PPI
    current_path <- getwd()
    setwd(file.path(data_dir_name,"05_PPI"))
    ids <- data$common_genes
    
    string_api_url = "https://string-db.org/api"
    #Mapping identifiers------
    output_format = "tsv"
    method = "get_string_ids?species=9606&identifiers="
    identifiers <- paste0(ids,collapse = '%0d')
    
    url <- paste0(c(string_api_url, output_format, method),collapse = '/')
    url <- paste0(url,identifiers)
    tmp <- tempfile()
    curl::curl_download(url,tmp)
    identifiers <- read.delim2(tmp) %>% pull(preferredName) %>% paste0(collapse = '%0d')
    unlink(tmp)
    

    #Getting the STRING network interactions-----
    output_format = "tsv"
    method = "network?species=9606&required_score=400&identifiers="
    url <- paste0(c(string_api_url, output_format, method),collapse = '/')
    url <- paste0(url,identifiers)
    curl::curl_download(url,'string_interactions.tsv')
    
    #Getting STRING network image-------
    output_format = "highres_image" #可选 "image","svg"
    method = "network?species=9606&required_score=400&identifiers=" #required_score=400相当于网页的minimum required interaction score:0.4
    url <- paste0(c(string_api_url, output_format, method),collapse = '/')
    url <- paste0(url,identifiers)
    curl::curl_download(url,'string_hires_image.png')
    
    library(magick)
    image_path <- "string_hires_image.png"
    img <- image_read(image_path)
    img_white_bg <- image_background(img, "white", flatten = TRUE)
    image_write(img_white_bg, "string_hires_image_white_bg.png")
    
    setwd(current_path)
    # save data
    saveRDS(data,file = file.path(data_dir_name,"00_data_result","02_data.rds"))
