# Supplementary material for: Mendelian randomization integrated with multi-omics analysis identifies TNIK as a key gene in gut microbiota-induced IBD development
Source: Front Immunol. 2025 Nov 18;16:1678444. doi: 10.3389/fimmu.2025.1678444 (PMC12669205; doi:10.3389/fimmu.2025.1678444)
Supplement: Supplementary file 12 [file SupplementaryFile5.zip › Supplementary File 5/01_GSE87473_Train_GEO_data_download_to_Expression_and_Metadata.r]

setwd("/data/nas1/zuoanjian/project/analysis_project/04_LZZK-30140-12")

opt <- list()
opt$Project_ID <- "Result"
opt$Data_ID <- "GSE87473"

suppressPackageStartupMessages({
          library(optparse)
          library(stringr)
          library(GEOquery)
          library(oligo)
          library(affy)
          library(limma)
          library(ggplot2)
          library(ggrepel)
          library(pheatmap)
          library(dplyr)
          library(affyPLM)
          library(data.table)
          library(clusterProfiler)
          library(viridis)
          library(cowplot) 
          library(tibble)
          library(ComplexHeatmap)
})

source("/data/nas1/zuoanjian/project/analysis_project/04_LZZK-30140-12//03_Code/01_GEO_data_download_to_Expression_and_Metadata_Function.R")

# ANSI 颜色代码
red <- "\033[31m"
green <- "\033[32m"
yellow <- "\033[33m"
blue <- "\033[34m"
magenta <- "\033[35m"
cyan <- "\033[36m"
reset <- "\033[0m"

# colors
colors <- c('#4DBBD5FF','#E64B35FF','#00A087FF','#3C5488FF','#925E9FFF','#91D1C2FF',
            '#8491B4FF','#7E6148FF','#0072B5FF','#E18727FF','#B09C85FF','#20854EFF',
            '#6F99ADFF','#FFDC91FF','#00468BFF','#FDAF91FF','#B24745FF','#6699FFFF',
            '#99991EFF','#FFCCCCFF','#358000FF','#99CCFFFF','#FFCC00FF','#8C564BFF',
            '#BCBD22FF','#996600FF','#5CB85CFF','#F39B7FFF','#CE3D32FF','#749B58FF',
            '#466983FF','#F0E685FF','#D595A7FF','#924822FF','#7A65A5FF','#C75127FF',
            '#FFA319FF','#8A9045FF','#8F3931FF','#00AF66FF','#748AA6FF','#D0DFE6FF',
            '#C71000FF','#008EA0FF','#8A4198FF','#D5E4A2FF','#5A9599FF','#FF6348FF',
            '#B7E4F9FF','#FF95A8FF','#526E2DFF','#FB6467FF','#E89242FF','#69C8ECFF',
            '#917C5DFF','#FED439FF','#709AE1FF','#D2AF81FF','#FD7446FF','#4DBBD5FF',
            '#E64B35FF','#00A087FF','#3C5488FF','#925E9FFF','#91D1C2FF', '#8491B4FF')

# 设置帮助信息
description <- paste0(
  "\n",
  blue, "This script checks and processes Bulk RNA data from GEO.", reset, "\n\n",
  cyan, "Arguments:", reset, "\n\n\t",
  
  yellow, str_pad("-p  --Project_ID",width = 30,side = "right"), reset, str_pad("./Rdata/2_seurat_Norm_Cluster.rds", width = 50, side = "right"), "The analysis project ID\n\n\t",
  yellow, str_pad("-d  --Data_ID",width = 30,side = "right"), reset, str_pad("SingleR", width = 50, side = "right"), "The analysis data ID\n\n"
)

# 定义命令行
option_list <-list(
  make_option(
    c("-p","--Project_ID"),
    action = "store",
    default = NA,
    type = "character",
    help = "The analysis project ID"
  ),
  make_option(
    c("-d","--Data_ID"),
    action = "store",
    default = NA,
    type = "character",
    help = "The analysis data ID"
  )
)

# 检查参数
if(is.na(opt$Project_ID)){stop(paste0(red,"\n\tPlease set the 'Project ID'.",reset,"\n\n"),call. = FALSE)}
if(is.na(opt$Data_ID)){stop(paste0(red,"\tPlease set the 'Data ID'.",reset,"\n\n"),call. = FALSE)}

if (length(commandArgs(trailingOnly = TRUE)) == 0) {cat(description)}

cat("\n\n")
print(str(opt))
cat("\n\n")

# 检查项目文件夹并创建
folders <- list.dirs(path = ".", full.names = TRUE, recursive = FALSE) %>% basename() %>% .[!grepl("^\\.", basename(.))]
if(grepl(opt$Project_ID,folders) %>% any()){
  cat(paste0("\n",magenta,"Warring  Project ID: ",reset,blue,opt$Project_ID,reset,magenta," already exists in the current path.",reset,"\n\n"))
  project_folder <- grep(opt$Project_ID,folders,value = T)
}else{
  dir_num <- folders %>% strsplit(.,"_") %>% sapply(.,"[",1) %>% as.numeric() %>% max() %>%  `+`(1) %>% as.character()
  if(str_length(dir_num) != 2){dir_num <- paste0("0",dir_num)}
  project_folder <- paste0(dir_num,"_",opt$Project_ID)
}

# dir
data_dir_name <- file.path(project_folder,opt$Data_ID)
exp_dir_name <- file.path(data_dir_name,"01_Expression_data")
if (!dir.exists(exp_dir_name)){dir.create(exp_dir_name,recursive = T)}

# 获取表达矩阵
num = 1

gset <- download_gset(data_id = opt$Data_ID, destdir = exp_dir_name)
eset <- exprs(gset[[num]])  # 表达矩阵
metadata <- pData(gset[[num]]) # 元信息
data_type <- gset[[num]]@experimentData@other$type
species <- gset[[num]]@experimentData@other$sample_taxid

# 保存
if(!dir.exists( file.path(data_dir_name,"00_data_result"))){dir.create( file.path(data_dir_name,"00_data_result"),recursive = T)}
data <- list()
data$gset <- gset
data$eset <- eset
data$metadata <- metadata
data$data_type <- data_type
data$species <- species
saveRDS(data, file = file.path(data_dir_name, "00_data_result", "01_data.rds"))

if(species == "9606"){
    species_OrgDb <- "org.Hs.eg.db"
    useMart_dataset <- "hsapiens_gene_ensembl"
}else if(species == "10090"){
    species_OrgDb <- "org.Mm.eg.db"
    useMart_dataset <- "mmusculus_gene_ensembl"
}
    
if( grepl("array",data_type) ){
    #--处理array数据-----------------------------------------------------------------------------------
    cat("\n",magenta,"This is Array data.",reset,"\n")
    
    # 处理metadata数据
    group_df <- metadata_process(metadata = metadata)
    																		
    #--处理表达矩阵---------------------------------------------------------------------------------
    if( min(eset) >= 0 & max(eset) > 1000 ){
        # 要进行log转换的count
        eset <- log2(eset +1 ) 
        cat(paste0("\n",yellow,"The range of the Expression matrix: ",range(eset)),reset)
    }else if( min(eset) < 0 ){
      # 当有表达之小于0的情况，则处理原始数据
      cat(paste0("\n",yellow,"The range of the Expression matrix: ",range(eset)),reset,"\n")
      cat(paste0(blue,"\nDownload the raw data for processing?(yes/no)\n",reset))
      flush.console()  # 强制刷新控制台输出
      process_rawdata <- readline(prompt = "")
      if(tolower(process_rawdata) == "yes"){
        raw_data_dirname <- file.path(data_dir_name,"00_Raw_data")
        if(!dir.exists(raw_data_dirname)){dir.create(raw_data_dirname,recursive = T)}
        cat(paste0(magenta,"\nDownloading raw data, please wait...",reset,"\n"))
        flush.console()  # 强制刷新控制台输出
        gset <- download_array_raw_gset(data_id = opt$Data_ID, destdir = raw_data_dirname)
        CLLgcrma <- gcrma(gset)
        eset <- exprs(CLLgcrma)
    	cat(paste0("\n",yellow,"The range of the Expression matrix: ",range(eset)),reset,"\n")
      }
    }
    
    #--ID转换-------------------------------------------------------------------
    platform_id <- unique(metadata$platform_id)
    cat("\n",yellow,"Downloading GPL file,Please waiting...",reset,"\n")
    flush.console()  # 强制刷新控制台输出
    gpl <- download_gset(data_id = platform_id, destdir = exp_dir_name)
    if(class(gpl) == "GPL"){gpl <- Table(gpl)}
    if(any(grepl("Symbol|assignment",colnames(gpl)))){
        probe_symbol_data <- gpl[, c("ID", grep("Symbol|assignment",colnames(gpl),value = T))]
    }else{
        cat("\n",yellow,"The head gpl:",reset,"\n")
        print(head(gpl))
        flush.console()  # 强制刷新控制台输出
        select_gplcol <- readline(prompt = "Please select the GPL column containing the SYMBOL: ")
        probe_symbol_data <- gpl[, c("ID",select_gplcol)]
    }
    if(str_length(na.omit(probe_symbol_data[,2])) %>% median() > 20){
       probe_symbol_data$Gene_id <- sapply(strsplit(as.character(probe_symbol_data[,2]), " // "), `[`, 2)
    }else{
       probe_symbol_data$Gene_id <- probe_symbol_data[,2] 
    }
    
    anno1 <- probe_symbol_data[,c("ID", "Gene_id")] %>% na.omit()
    anno1 <- anno1[anno1$Gene_id != "",]
    anno1 <- anno1[anno1$Gene_id != "---",]
    anno1 <- anno1[anno1$Gene_id != "--",]
    
    # ID 转换
    gene_ID_type <- identify_gene_ID_type(gene_IDs = anno1$Gene_id[!grepl("/",anno1$Gene_id)]) 
    gene_trans_df <- trans_gene_ID_type(gene_ID_type = gene_ID_type, useMart_dataset = useMart_dataset, gene_id = anno1$Gene_id, species_OrgDb = species_OrgDb)
    anno1 <- merge(anno1, gene_trans_df, by.x = "Gene_id", by.y = "Gene_id")
    anno1 <- anno1[, c("ID","Symbol")]
    cat(paste0(yellow,"\nThe platform annotation infomation:",reset,"\n"))
    print(head(anno1))
    
    # 检查eset 和anno1 探针ID是否能匹配
    if(!any(anno1$ID %in% rownames(eset))){
      stop(paste0(red,"\n\tThe probe IDs in the expression matrix do not match those in the platform annotation file. Please verify.",reset,"\n\n"),call. = FALSE)
    }
    
    # 转换表达矩阵中 探针ID 为 Symbol
    eset <- eset %>% data.frame() %>%  mutate(ID = rownames(.))
    merg <- merge(eset, anno1, by="ID")
    gene <- lapply(merg$Symbol, function(y) { strsplit(as.character(y)," /// ")[[1]][1]}) %>% unlist()
    merg$gene <- gene
    
    # 均值去重
    aggr <- aggregate_duplicate_gene_remove(data = merg ,gene_col = "gene",sample_col = setdiff(colnames(eset),"ID"),duplicate_remove_method = "mean-max")
    aggr <- aggr %>% tibble::column_to_rownames(var = "gene")

    colnames(aggr) <- regmatches(colnames(aggr), gregexpr("GSM[0-9]+", colnames(aggr))) %>% unlist()
 
    # 匹配表达矩阵和元数据
    condition <- data.frame(row.names = group_df$Sample,Group = group_df$Group)
    expr <- subset(aggr,select = rownames(condition))
    if(identical(rownames(condition),colnames(expr))){
      cat(paste0("\n",yellow,"Sample names are identical between expr and condition.",reset,"\n")) 
      print(condition$Group)
    }
    expr <- na.omit(expr)

    # 按照Control Disease的顺序排列
    group_names <- condition$Group %>% unique()
    if( grepl("normal|control",tolower(group_names)) %>% any() ){
        # 当分组中包含 Normal 或 Control
        number <- tolower(group_names) %in% c("normal","control") %>% which()
        group_levels <- c( group_names[number],setdiff(group_names,group_names[number]) )
        
    }else{
        # 当分组中不包含 Normal 或 Control，人工设置顺序
        cat(paste0("\n",yellow,"The group names: ",group_names,reset,"\n"))
        flush.console()  # 强制刷新控制台输出
        group_levels <- readline(prompt = "Please enter the group levels：")
        
    }
    
    condition <- condition %>%  arrange(factor(Group, levels = group_levels), rownames(.))
    expr <- expr[,rownames(condition)]
    
    # 剔除在所有样本中都为0的基因
    expr <- expr[rowSums(expr) != 0, ]
    
    cat("\n",yellow,"The array expression range: ",reset,magenta,print(range(expr)),reset,"\n")
                          
    # 保存至表达文件夹中
    write.csv(expr, file = paste0(exp_dir_name,'/01_Expression_array.csv'))
    write.csv(condition, file = paste0(exp_dir_name,'/02_Condition.csv'))
    save(expr,condition,file = file.path(exp_dir_name,paste0(opt$Data_ID,"_Expression_array.rda")))	
    
}else if( grepl("throughput",data_type) ){
    # 处理throughput数据
    raw_data_dirname <- file.path(data_dir_name,"00_Raw_data")
    if(!dir.exists(raw_data_dirname)){dir.create(raw_data_dirname,recursive = T)}
    
    cat("\n",magenta,"This is Throughput data.",reset,"\n")
    cat("\n",yellow,"Please download the corresponding high-throughput 'count' data or the data in the 'Supplementary file' to '00_Raw_data'.",reset,"\n")
    flush.console()  # 强制刷新控制台输出
    throughput_data_type <- readline(prompt = "Please enter the data type to download (count/supplementary)：")
    
    if(throughput_data_type == "count"){
        # 1.下载的是count数据
        counts_files <- list.files(raw_data_dirname,pattern = "counts", recursive = T,full.names = T)
        if(length(counts_files) < 1){
            cat("\n",yellow,"No files containing 'counts' were matched.",reset,"\n")
            flush.console() # 强制刷新控制台输出
            file_name_key_words <- readline(prompt = "Please input the key words in the count file names: " )
            counts_files <- list.files(raw_data_dirname, pattern = file_name_key_words, recursive = T,full.names = T)
        }
        counts_file <- counts_files[grep(paste0("^",opt$Data_ID),basename(counts_files))]
        counts_exp <- read_data(counts_file) %>% data.frame()
        data_show <- counts_exp[1:2,]
        for (col_name in names(data_show)) {
            cat("\n",magenta, "Column:",reset,yellow,col_name, reset,"\n")
            print(data_show[[col_name]])
        }
        flush.console()  # 强制刷新控制台输出
        
        # 识别 gene ID 列
        if(any(grepl("^GSM",colnames(counts_exp)))){
            # GSM开头的样本名
            if( any(grepl("^GSM",colnames(counts_exp))) & length(colnames(counts_exp)[grepl("^GSM[0-9]+",colnames(counts_exp))])  > 1 ){
                gene_col <- colnames(counts_exp)[!grepl("^GSM[0-9]+",colnames(counts_exp))]
                if(length(gene_col) > 1 ){
                    gene_col <- readline(prompt = "Please input the name of gene ID columns: " )
                }
            }else{
                gene_col <- readline(prompt = "Please input the name of gene ID columns: " )
            }
            sample_col_names <- grep("^GSM",colnames(counts_exp),value = T)
        }else{
            # 非 GSM开头的样本名
            sample_name_key_word <- readline(prompt = "Please input the key words in the count data columns: " )
            sample_name_key_words <- sample_name_key_word %>% strsplit("[,]") %>% unlist()
            matched_indices <- lapply(sample_name_key_words, function(key_word) { 
                sample_name <- grep(key_word, colnames(counts_exp),value = T) 
                return(sample_name)
            })
            sample_col_names <- matched_indices %>% unlist()
        }
        
        # gene ID 转换
        gene_ID_type <- identify_gene_ID_type(gene_IDs = counts_exp[[gene_col]][1:5] )
        gene_trans_df <- trans_gene_ID_type(gene_ID_type = gene_ID_type, useMart_dataset = useMart_dataset, gene_id = counts_exp[[gene_col]], species_OrgDb = species_OrgDb)
        counts_exp[[gene_col]] <- as.character(counts_exp[[gene_col]])
        counts_df <- merge(counts_exp, gene_trans_df, by.x = gene_col, by.y = "Gene_id")
        
        # 均值最大值去重
        count <- aggregate_duplicate_gene_remove(data = counts_df, gene_col = "Symbol", sample_col = sample_col_names, duplicate_remove_method = "mean-max")
        count <- count %>% tibble::column_to_rownames(var = "Symbol")
        
        # metadata 处理
        group_df <- metadata_process(metadata = metadata)
        condition <- data.frame(row.names = group_df$Sample,Group = group_df$Group, Raw_Group = group_df$Raw_Group)
        
        # 筛选匹配的样本表达数据
        sample_names <- intersect(rownames(condition) , colnames(count))
        expr <- subset(count,select = sample_names)
        condition <- condition[sample_names,]
        
        if( min(range(expr)) < 0 | max(range(expr)) < 10000 ){
            count_type <- "Not_Count" 
        }else if( min(range(expr)) >= 0 & max(range(expr)) > 10000){
            count_type <- "Count" 
        }
        expr <- na.omit(expr)

        # 按照Control Disease的顺序排列
        group_names <- condition$Group %>% unique()
        if( grepl("normal|control",tolower(group_names)) %>% any() ){
            # 当分组中包含 Normal 或 Control
            number <- tolower(group_names) %in% c("normal","control") %>% which()
            group_levels <- c( group_names[number],setdiff(group_names,group_names[number]) )
            
        }else{
            # 当分组中不包含 Normal 或 Control，人工设置顺序
            cat(paste0("\n",yellow,"The group names: ",group_names,reset,"\n"))
            flush.console()  # 强制刷新控制台输出
            group_levels <- readline(prompt = "Please enter the group levels：")
            
        }
        
        condition <- condition %>%  arrange(factor(Group, levels = group_levels), rownames(.))
        expr <- expr[,rownames(condition)]
        
        # 剔除在所有样本中都为0的基因
        expr <- expr[rowSums(expr) != 0, ]
        
        cat("\n",yellow,"The Throughput count range: ",reset,magenta,print(range(expr)),reset,"\n")
                                      
        # 保存至表达文件夹中
        write.csv(expr, file = paste0(exp_dir_name,"/01_Expression_throughput_",count_type,".csv"))
        write.csv(condition, file = paste0(exp_dir_name,'/02_Condition.csv'))
        save(expr,condition,file = file.path(exp_dir_name,paste0(opt$Data_ID,"_Expression_throughput_",count_type,".rda")))
        
    }else if(throughput_data_type == "supplementary") {
        # 2.下载的是supplementary数据
        raw_data_dirname <- file.path(data_dir_name,"00_Raw_data")
        if(!dir.exists(raw_data_dirname)){dir.create(raw_data_dirname,recursive = T)}
        supplementary_file <- list.files(raw_data_dirname, pattern = paste0("^",opt$Data_ID), recursive = T,full.names = T)
        supplementary_datalist <- supplementary_data_process(file_path = supplementary_file, read_data_function = read_data, sample_modle = "^GSM" )
        gene_col <- colnames(supplementary_datalist$gene_expression_data)[lapply(supplementary_datalist$gene_expression_data,class) == "character"]
        sample_col_names <- setdiff(colnames(supplementary_datalist$gene_expression_data),gene_col)
        gene_ids <-  supplementary_datalist$gene_expression_data[[gene_col]] %>% .[!startsWith(., "#")]

        #拆分多类型ID （需要完善函数）
        #supplementary_datalist$gene_expression_data[[gene_col]] <- multiple_gene_type_process(gene_ids = gene_ids,special_symbols = c("(", ")", "[", "]", "{", "}", "#", "&", "@", "$", "*"))
        
        # ID转换
        gene_ID_type <- identify_gene_ID_type(gene_IDs = supplementary_datalist$gene_expression_data[[gene_col]])
        gene_trans_df <- trans_gene_ID_type(gene_ID_type = gene_ID_type, 
                                            useMart_dataset = useMart_dataset, 
                                            gene_id = supplementary_datalist$gene_expression_data[[gene_col]], 
                                            species_OrgDb = species_OrgDb)
        counts_df <- merge(supplementary_datalist$gene_expression_data, gene_trans_df, by.x = gene_col, by.y = "Gene_id")

        # 均值去重
        count <- aggregate_duplicate_gene_remove(data = counts_df, gene_col = "Symbol", sample_col = sample_col_names, duplicate_remove_method = "mean-max")
        count <- count %>% tibble::column_to_rownames(var = "Symbol")    
                                      
        # metadata 处理
        group_df <- metadata_process(metadata = metadata)
        condition <- data.frame(row.names = group_df$Sample, Group = group_df$Group, Raw_Group = group_df$Raw_Group)                              

        # 替换count列名中的'-'为'_'; condition 中的Raw_Group列中的'-'为'_'
        colnames(count) <- gsub("-","_",colnames(count))
        condition$Raw_Group <- gsub("-","_",condition$Raw_Group)
        
        # 筛选匹配的样本表达数据
        if( all(rownames(condition) %in% colnames(count)) ){
            expr <- subset(count,select = rownames(condition))
        }else{
            if(all(condition$Raw_Group %in% colnames(count) )){
                rownames(condition) <- condition$Raw_Group
                expr <- subset(count,select = rownames(condition))
            }else{
                com_str <- find_common_string(strings = colnames(count))
                count_replace_colnames <- gsub(com_str,"",colnames(count))
                if( all(condition$Raw_Group %in% count_replace_colnames )){
                    colnames(count) <-  count_replace_colnames
                    rownames(condition) <- condition$Raw_Group
                }else{
                    cat("\n",yellow,"The conditon Raw_Group: ",reset,"\n")
                    lapply(condition$Raw_Group,function(sample){print(sample)})
                    cat("\n\n",yellow,"The conditon sample: ",reset,"\n")
                    lapply(rownames(condition),function(sample){print(sample)})
                    cat("\n\n",yellow,"The expression sample: ",reset,"\n")
                    lapply(colnames(count),function(sample){print(sample)})
                    flush.console()  # 强制刷新面板
                    cat("\n",yellow,"Please set sample renaming. Enter the original and new sample names, mapped by '::', separated by ','",reset,blue,"\n\t the original name can be a pattern.",reset,magenta,"\n\t eg. recurrent miscarriage::sample1,elective termination::sample2",reset)
                    flush.console()  # 强制刷新控制台输出
                    sample_rename_mode <- readline(prompt = "")
                    if(sample_rename_mode != ""){
                          rename_pairs  <- strsplit(sample_rename_mode, ",") %>% unlist() %>% lapply(function(pair) strsplit(pair,"::")[[1]])
                          sample_newname_list <- sapply(rename_pairs,"[",2)                                                                     
                          names(sample_newname_list) <- sapply(rename_pairs,"[",1)
                          sample_df <- data.frame(new_sample = sample_newname_list)
                          if(all(rownames(sample_df) %in% colnames(count))){
                              # 修改表达矩阵sample name
                              for( sample in names(sample_newname_list) ){ colnames(count)[ colnames(count) %in% sample ] <- sample_newname_list[sample] }
                          }else if(all(rownames(sample_df) %in% rownames(condition))){
                              # 修改元数据 smaple name
                              for( sample in names(sample_newname_list) ){ rownames(condition)[ rownames(condition) %in% sample ] <- sample_newname_list[sample] }
                          }
                                                                                                 
                    }else{
                         stop() 
                    }
                }
                expr <- subset(count,select = rownames(condition))
            }
        }
        expr <- expr[!grepl("^#",rownames(expr)),]
                                      
        # another data gene ID trans
        if(!is.null(supplementary_datalist$gene_another_data)){
            # 还需完善
            another_df <- merge(supplementary_datalist$gene_another_data, gene_trans_df, by.x = gene_col, by.y = "Gene_id") 
        }      
                                     
    
        expr <- na.omit(expr)  
                                                                                                     
        # 按照Control Disease的顺序排列
        group_names <- condition$Group %>% unique()
        if( grepl("normal|control",tolower(group_names)) %>% any() ){
            # 当分组中包含 Normal 或 Control
            number <- tolower(group_names) %in% c("normal","control") %>% which()
            group_levels <- c( group_names[number],setdiff(group_names,group_names[number]) )
            
        }else{
            # 当分组中不包含 Normal 或 Control，人工设置顺序
            cat(paste0("\n",yellow,"The group names: ",group_names,reset,"\n"))
            flush.console()  # 强制刷新控制台输出
            group_levels <- readline(prompt = "Please enter the group levels：")
            
        }
        
        condition <- condition %>%  arrange(factor(Group, levels = group_levels), rownames(.))
        expr <- expr[,rownames(condition)]
        
        # 剔除在所有样本中都为0的基因
        expr <- expr[rowSums(expr) != 0, ]
                                                                                                     
        cat( "\n",magenta,"The Throughput",yellow,supplementary_datalist$gene_exp_type,reset,magenta,"count range: ",print(range(expr)),reset,"\n")
        
        # 保存至表达文件夹中
        write.csv(expr, file = paste0(exp_dir_name,"/01_Expression_throughput_",supplementary_datalist$gene_exp_type,".csv"))
        write.csv(condition, file = paste0(exp_dir_name,'/02_Condition.csv'))
        save(expr,condition,file = file.path(exp_dir_name,paste0(opt$Data_ID,"_Expression_throughput_",supplementary_datalist$gene_exp_type,".rda")))
        if(!is.null(supplementary_datalist$gene_another_data)){
            write.csv(another_df, file = paste0(exp_dir_name,'/03_Another_data.csv'),quote=F)          
        }
    }    
}
