# Supplementary material for: Mendelian randomization integrated with multi-omics analysis identifies TNIK as a key gene in gut microbiota-induced IBD development
Source: Front Immunol. 2025 Nov 18;16:1678444. doi: 10.3389/fimmu.2025.1678444 (PMC12669205; doi:10.3389/fimmu.2025.1678444)
Supplement: Supplementary file 12 [file SupplementaryFile5.zip › Supplementary File 5/01_scRNA_analysis_Cell.r]

suppressPackageStartupMessages({
    library(Seurat)
    library(dplyr)
    library(ggplot2)
    library(ComplexHeatmap)
})

setwd("/data/nas1/zuoanjian/project/analysis_project/04_LZZK-30140-12/02_Result/01_scRNA_analysis/01_Cell")

source("/data/nas1/zuoanjian/project/analysis_project/04_LZZK-30140-12/03_Code/01_DEG_and_Volcano_Heatmap_function.R")

seurat <- readRDS("./00_Rdata/02_Seurat_Norm_Cluster.rds")

options(repr.plot.width = 20, repr.plot.height = 30, repr.plot.res= 100)
FeaturePlot(seurat,
            features = c("PTPRC","CD3D","CD3E","NKG7","GNLY","KLRF1",
                         "EPCAM","KRT18",
                         "CD19","MS4A1","CD79A",
                         "LYZ","CD68","CD86",
                         "CD1C","HLA-DRA","CD11C",
                         "DCN","LUM","COL1A1",
                         "PECAM1","VWF","PDPN",
                         "TAGLN","ACTA2","MYL9",
                         "RORA","GATA3","IL1RL1",
                         "IRAG2","PLCG2","TRPM5","MCAM"
                        ),
            reduction = "umap.harmony",
            ncol = 4
           )

options(repr.plot.width = 20, repr.plot.height = 20, repr.plot.res= 100)
FeaturePlot(seurat,
            features = c("JCHAIN","MZB1","XBP1",  # Plasma
                         "TPSAB1","KIT","CPA3",  # mast
                         "ITLN1","MUC2","SPINK4",  # Goblet
                         "CRYBA2","SCGN","PCSK1N", # EECs
                         "CA7","BEST4","OTOP2", # BEST4/OTOP2
                         "CD34"
                        ),
            reduction = "umap.harmony",
            ncol = 4
           )

options(repr.plot.width = 20, repr.plot.height = 20, repr.plot.res= 100)
FeaturePlot(seurat,
            features = c("AQP8","CEACAM1","SLC26A3",  # Plasma
                         "CA1","KIT","CPA3",  # mast
                         "ITLN1","MUC2","SPINK4",  # Goblet
                         "CRYBA2","SCGN","PCSK1N", # EECs
                         "CA7","BEST4","OTOP2", # BEST4/OTOP2
                         "SOX4","CROCC","H3C12",
                         "LEFTY1","CFTR","NOX1","EBPL",
                         "STMN1","MKI67","CDK1"
                        ),
            reduction = "umap.harmony",
            ncol = 5
           )

seurat$`harmony_snn_res.0.1`

results <- FindAllMarkers(seurat,
                         assay = "RNA",
                         layer = "data",
                         group.by = "harmony_snn_res.0.1",
                         test.use = "MAST",
                         min.pct = 0.2,
                         logfc.threshold = 0.2,
                         only.pos = TRUE)

write.csv(results,file = file.path("Output", "03_Celltype_Marker", "00_FindALLmarker_harmony_snn_res.0.1.csv"))
result_top15 <- results %>%  group_by(cluster) %>%  slice_head(n = 15)

markers <- result_top15$gene
seurat@active.ident <- seurat$`harmony_snn_res.0.1`
scCustomize::Clustered_DotPlot(seurat_object = seurat,
                               cluster_ident = F,
                               cluster_feature = F,
                               colors_use_exp = my_colors(number = 100,name = "D",show = F,package = "viridis"),
                               colors_use_idents = my_colors(number = 50.1) ,
                               row_label_size = 8,
                               column_label_size = 10,        
                               features = markers,
                               row_names_side = "left",
                               plot_padding = c(5, 10, 5, 5) 
                              )+
theme(
  axis.text.x = element_text(face = "bold"),  # 列名加粗
  axis.text.y = element_text(face = "bold")   # 行名加粗
)

dev.copy(tiff, filename = file.path("Output", "03_Celltype_Marker", "02_Celltype_Marker_Buble_Plot.tiff"),  width = 8, height = 20, units = "in", res = 300, type = "cairo",family = "Times")
dev.off()  

dev.copy(pdf, file = file.path("Output", "03_Celltype_Marker", "02_Celltype_Marker_Buble_Plot.pdf"), width = 8, height = 20,family = "Times")
dev.off()

options(repr.plot.width = 6, repr.plot.height = 6, repr.plot.res= 200)
DimPlot(seurat,reduction = "umap.harmony",group.by = "harmony_snn_res.0.1",label = T,label.size = 6)+ NoLegend()+
scale_color_manual(values = my_colors(number = 50.1))

seurat@active.ident <- seurat$`harmony_snn_res.0.1`
#new_cluster_names <- c('0','1','2','3','4','5','6','7','8','9','10','11')
new_cluster_names <- c('SOX4_H3C12 cells','Colonocytes','Goblets','LEFTY1_EBPL cells','T_NK','B','BEST4_OTOP2 cells',
                       'CCSER1_IRAG2 cells','Enteroendocrine cells','Myeloid','Plasma','Mast')
names(new_cluster_names) <- levels(seurat@active.ident)
seurat <- RenameIdents(seurat, new_cluster_names)
seurat$Celltype <- seurat@active.ident
celltype_levels <- c("T_NK","Myeloid","B","Plasma","Mast","CCSER1_IRAG2 cells","Enteroendocrine cells","Goblets","SOX4_H3C12 cells","LEFTY1_EBPL cells","Colonocytes","BEST4_OTOP2 cells")
seurat$Celltype <- factor(seurat$Celltype,levels = celltype_levels)

seurat@active.ident <- seurat$Celltype

seurat@active.ident <- seurat$Celltype
cluster_name <- 1:length(levels(seurat$Celltype))
if(length(cluster_name) > 9){cluster_name[1:9] <- paste0("0",1:9)}
names(cluster_name) <- levels(seurat$Celltype)
seurat <- RenameIdents(seurat, cluster_name)
seurat$Cluster <- seurat@active.ident
seurat$Cluster <- factor(seurat$Cluster,levels = cluster_name)

saveRDS(seurat,file = "./00_Rdata/03_Seurat_Norm_Cluster_Celltype.rds")

setwd("/data/nas1/zuoanjian/project/analysis_project/04_LZZK-30140-12/02_Result/01_scRNA_analysis/01_Cell")

seurat <- readRDS("./00_Rdata/03_Seurat_Norm_Cluster_Celltype.rds")

seurat@meta.data$group <- factor(seurat@meta.data$group,levels = c("Normal","UC"))

seurat@active.ident <- seurat$Cluster
DimPlot(seurat,cols = my_colors(number = 12.1),label = F,reduction = "umap.harmony",pt.size = 0.001,family = "Times") +
    labs(x = "",y = "") +
    theme(axis.title = element_blank(),
          axis.text = element_blank(),
          axis.ticks = element_blank(),
          axis.line = element_blank()
         )-> p1
DimPlot(seurat,cols = my_colors(number = 12.1),label = T,reduction = "umap.harmony",label.size = 6,pt.size = 0.001,family = "Times")  + 
    NoLegend() + 
    labs(x = "UMAP1",y = "UMAP2") + 
    theme(axis.title = element_blank(),
          axis.text = element_blank(),
          axis.ticks = element_blank(),
          axis.line = element_blank()
         )-> p2

# tiff(filename = file.path("Output", "03_Celltype_Marker", "01_Cluster_Harmony_umap_legend.tiff"),  width = 6.5, height = 6, units = "in", res = 300, type = "cairo")
# print(p1)
# dev.off()  
pdf(file = file.path("Output", "03_Celltype_Marker", "01_Cluster_Harmony_umap_legend.pdf"), width = 6.5, height = 6,family = "Times")
print(p1)
dev.off()
png(file = file.path("Output", "03_Celltype_Marker", "01_Cluster_Harmony_umap_legend.png"),  width = 6.5, height = 6, units = "in", res = 600,family = "Times")
print(p1)
dev.off()  


# tiff(filename = file.path("Output", "03_Celltype_Marker", "01_Cluster_Harmony_umap_label.tiff"),  width = 6, height = 6, units = "in", res = 300, type = "cairo")
# print(p2)
# dev.off()  
pdf(file = file.path("Output", "03_Celltype_Marker", "01_Cluster_Harmony_umap_label.pdf"), width = 6, height = 6,family = "Times")
print(p2)
dev.off()
png(file = file.path("Output", "03_Celltype_Marker", "01_Cluster_Harmony_umap_label.png"),  width = 6, height = 6, units = "in", res = 300,family = "Times")
print(p2)
dev.off() 

seurat@active.ident <- seurat$Celltype
DimPlot(seurat,cols = my_colors(number = 12.1),label = F,reduction = "umap.harmony",pt.size = 0.001) +
    theme(axis.title = element_blank(),
          axis.text = element_blank(),
          axis.ticks = element_blank(),
          axis.line = element_blank()
         )-> p1
DimPlot(seurat,cols = my_colors(number = 12.1),label = T,reduction = "umap.harmony",label.size = 4,pt.size = 0.001,repel = T)  + 
    NoLegend() + 
    theme(axis.title = element_blank(),
          axis.text = element_blank(),
          axis.ticks = element_blank(),
          axis.line = element_blank()
         )-> p2

# tiff(filename = file.path("Output", "03_Celltype_Marker", "01_Celltype_Harmony_umap_legend.tiff"),  width = 8, height = 6, units = "in", res = 300, type = "cairo",compression = "lzw")
# print(p1)
# dev.off()  
pdf(file = file.path("Output", "03_Celltype_Marker", "01_Celltype_Harmony_umap_legend.pdf"), width = 8, height = 6,family = "Times")
print(p1)
dev.off()
png(file = file.path("Output", "03_Celltype_Marker", "01_Celltype_Harmony_umap_legend.png"),  width = 8, height = 6, units = "in", res = 300,family = "Times")
print(p1)
dev.off() 

# tiff(filename = file.path("Output", "03_Celltype_Marker", "01_Celltype_Harmony_umap_label.tiff"),  width = 6, height = 6, units = "in", res = 300, type = "cairo",compression = "lzw")
# print(p2)
# dev.off()  
pdf(file = file.path("Output", "03_Celltype_Marker", "01_Celltype_Harmony_umap_label.pdf"), width = 6, height = 6,family = "Times")
print(p2)
dev.off()
png(file = file.path("Output", "03_Celltype_Marker", "01_Celltype_Harmony_umap_label.png"),  width = 6, height = 6, units = "in", res = 300,family = "Times")
print(p2)
dev.off() 

markers <- c("CD3D","CD3E","NKG7","GNLY","KLRF1",
             "LYZ","CD68","CD86",
             "CD19","MS4A1","CD79A",
             "JCHAIN","MZB1","XBP1",
             "TPSAB1","CPA3","TPSB2",
             "EPCAM","KRT18",
             "IRAG2","PLCG2","TRPM5",
             "CRYBA2","SCGN","PCSK1N", # EECs
             "ITLN1","MUC2","SPINK4",  # Goblet
             "SOX4","CROCC","H3C12",
             "LEFTY1","NOX1","EBPL",
             "AQP8","CEACAM1","SLC26A3",
             "CA7","BEST4","OTOP2" # BEST4/OTOP2
            )
scCustomize::Clustered_DotPlot(seurat_object = seurat,
                               cluster_ident = F,
                               cluster_feature = F,
                               colors_use_exp = my_colors(number = 100,name = "D",show = F,package = "viridis"),
                               colors_use_idents = my_colors(number = 50.1) ,
                               row_label_size = 8,
                               column_label_size = 10,        
                               features = markers,
                               row_names_side = "left",
                               plot_padding = c(5, 10, 5, 5) 
                              )+
theme(
  axis.text.x = element_text(face = "bold"),  # 列名加粗
  axis.text.y = element_text(face = "bold")   # 行名加粗
)

# dev.copy(tiff, filename = file.path("Output", "03_Celltype_Marker", "02_Celltype_Marker_Buble_Plot.tiff"),  width = 6, height = 6, units = "in", res = 300, type = "cairo",family = "Times")
# dev.off()  
dev.copy(png, filename = file.path("Output", "03_Celltype_Marker", "02_Celltype_Marker_Buble_Plot.png"),  width = 6, height = 7, units = "in", res = 300,family = "Times")
dev.off() 

dev.copy(pdf, file = file.path("Output", "03_Celltype_Marker", "02_Celltype_Marker_Buble_Plot.pdf"), width = 6, height = 7,family = "Times")
dev.off()

DimPlot(seurat,cols = my_colors(number = 12.1),label = F,reduction = "umap.harmony",pt.size = 0.001,split.by = "sample",ncol = 3) + 
    guides(color = guide_legend(override.aes = list(size = 6)))+
    theme(axis.title = element_blank(),
          axis.text = element_blank(),
          axis.ticks = element_blank(),
          axis.line = element_blank(),
          strip.text = element_text(size = 16, face = "bold"),
          legend.title = element_text(size = 16, face = "bold"), 
          legend.text = element_text(size = 20, face = "plain"),
          legend.key.size = unit(1, "cm") 
         )-> p
# tiff(filename = file.path("Output", "03_Celltype_Marker", "01_Celltype_Harmony_umap_legend_by_sample.tiff"),  width = 20, height = 12, units = "in", res = 300, type = "cairo",compression = "lzw")
# print(p)
# dev.off()  
png(file = file.path("Output", "03_Celltype_Marker", "01_Celltype_Harmony_umap_legend_by_sample.png"),  width = 20, height = 12, units = "in", res = 300,family = "Times")
print(p)
dev.off()  
pdf(file = file.path("Output", "03_Celltype_Marker", "01_Celltype_Harmony_umap_legend_by_sample.pdf"), width = 20, height = 12,family = "Times")
print(p)
dev.off()

DimPlot(seurat,cols = my_colors(number = 12.1),label = F,reduction = "umap.harmony",pt.size = 0.001,split.by = "group",ncol = 3) + 
    guides(color = guide_legend(override.aes = list(size = 6)))+
    theme(axis.title = element_blank(),
          axis.text = element_blank(),
          axis.ticks = element_blank(),
          axis.line = element_blank(),
          strip.text = element_text(size = 16, face = "bold"),
          legend.title = element_text(size = 16, face = "bold"), 
          legend.text = element_text(size = 20, face = "plain"),
          legend.key.size = unit(1, "cm") 
         )-> p
# tiff(filename = file.path("Output", "03_Celltype_Marker", "01_Celltype_Harmony_umap_legend_by_group.tiff"),  width = 20, height = 12, units = "in", res = 300, type = "cairo",compression = "lzw")
# print(p)
# dev.off()  
png(file = file.path("Output", "03_Celltype_Marker", "01_Celltype_Harmony_umap_legend_by_group.png"),  width = 13, height = 6, units = "in", res = 300,family = "Times")
print(p)
dev.off()  
pdf(file = file.path("Output", "03_Celltype_Marker", "01_Celltype_Harmony_umap_legend_by_group.pdf"), width = 13, height = 6,family = "Times")
print(p)
dev.off()

setwd("/data/nas1/zuoanjian/project/analysis_project/04_LZZK-30140-12/02_Result/01_scRNA_analysis/01_Cell")

seurat <- readRDS("./00_Rdata/03_Seurat_Norm_Cluster_Celltype.rds")

proporation_data <- table(seurat$group, seurat$Celltype)

bar_data <- as.data.frame(proporation_data) %>% rename( "group" = "Var1", "Celltype" = "Var2")

bar_per <- bar_data %>% group_by(group) %>% mutate(sum(Freq)) %>% mutate(percent = Freq / `sum(Freq)`)

p1 <- ggplot(bar_per, aes(x = group, y = percent)) +
      geom_bar(aes(fill = Celltype) , stat = "identity") +
      labs(x = " ", y= 'Relative proportion(%)', fill = NULL)+
      scale_fill_manual(values = my_colors(number = 12.1))+
      theme(plot.title = element_text(size=12,hjust=0.5),
            axis.ticks = element_line(linetype = "blank"),
            legend.position = "right",
            panel.grid.minor = element_line(colour = NA,linetype = "blank"), 
            panel.background = element_rect(fill = NA),
            plot.background = element_rect(colour = NA),
            axis.text.x = element_text(angle = 45, hjust = 1,vjust = 1, size = 12,face = "bold"),
            axis.text.y = element_text(size = 12),
            axis.title.y = element_text(size = 15,margin = margin(r = 10)),
            axis.line.x = element_line(color = "black", linewidth = 0.7),  # 仅绘制 x 轴边框
            axis.line.y = element_line(color = "black", linewidth = 0.7),  # 仅绘制 y 轴边框
            legend.text = element_text(size = 12, face = "plain"),
            plot.margin = margin(l = 15,t = 10,r =10,b = 10)
           )

# tiff(filename = file.path("Output", "03_Celltype_Marker", "03_Celltype_Cell_Percent_by_group.tiff"),  width = 7, height = 6, units = "in", res = 300, type = "cairo",compression = "lzw")
# print(p1)
# dev.off()  
png(file = file.path("Output", "03_Celltype_Marker", "03_Celltype_Cell_Percent_by_group.png"),  width = 7, height = 6, units = "in", res = 300,family = "Times")
print(p1)
dev.off() 
pdf(file = file.path("Output", "03_Celltype_Marker", "03_Celltype_Cell_Percent_by_group.pdf"), width = 7, height = 6,family = "Times")
print(p1)
dev.off()

p2 <-  ggplot(bar_per, aes(x = group, y = Freq)) +
          geom_bar(aes(fill = Celltype) , stat = "identity") +
          scale_fill_manual(values = my_colors(number = 12.1))+
          labs(x = "",y = 'Total cell number',fill = NULL) +
          theme(plot.title = element_text(size=12,hjust=0.5),
                axis.ticks = element_line(linetype = "blank"),
                legend.position = "right",
                panel.grid.minor = element_line(colour = NA,linetype = "blank"), 
                panel.background = element_rect(fill = NA),
                plot.background = element_rect(colour = NA),
                axis.text.x = element_text(angle = 45, hjust = 1,vjust = 1, size = 12,face = "bold"),
                axis.text.y = element_text(size = 12),
                axis.title.y = element_text(size = 15,margin = margin(r = 10)),
                axis.line.x = element_line(color = "black", linewidth = 0.7),  # 仅绘制 x 轴边框
                axis.line.y = element_line(color = "black", linewidth = 0.7),  # 仅绘制 y 轴边框
                legend.text = element_text(size = 12, face = "plain"),
                plot.margin = margin(l = 15,t = 10,r =10,b = 10)
               )
# tiff(filename = file.path("Output", "03_Celltype_Marker", "03_Celltype_Cell_Absolute_by_group.tiff"),  width = 7, height = 6, units = "in", res = 300, type = "cairo",compression = "lzw")
# print(p2)
# dev.off() 
png(file = file.path("Output", "03_Celltype_Marker", "03_Celltype_Cell_Absolute_by_group.png"),  width = 7, height = 6, units = "in", res = 300,family = "Times")
print(p2)
dev.off() 
pdf(file = file.path("Output", "03_Celltype_Marker", "03_Celltype_Cell_Absolute_by_group.pdf"), width = 7, height = 6,family = "Times")
print(p2)
dev.off()

p3 <- p2 + theme(legend.position = "none")
# tiff(filename = file.path("Output", "03_Celltype_Marker", "03_Celltype_Cell_Absolute_Percent_by_group.tiff"),  width = 13, height = 6, units = "in", res = 300, type = "cairo",compression = "lzw")
# print(p3 + p1)
# dev.off()  
png(file = file.path("Output", "03_Celltype_Marker", "03_Celltype_Cell_Absolute_Percent_by_group.png"),  width = 13, height = 6, units = "in", res = 300,family = "Times")
print(p3 + p1)
dev.off() 
pdf(file = file.path("Output", "03_Celltype_Marker", "03_Celltype_Cell_Absolute_Percent_by_group.pdf"), width = 13, height = 6,family = "Times")
print(p3 + p1)
dev.off()

do.tissueDist <- function(cellInfo.tb = cellInfo.tb,
                          meta.cluster = cellInfo.tb$meta.cluster,
                          colname.patient ="patient",
                          loc = cellInfo.tb$loc,
                          pdf.width=3,
                          pdf.height=5,
                          verbose=0){
        ##input data 
        library(data.table)
        cellInfo.tb = data.table(cellInfo.tb)
        cellInfo.tb$meta.cluster =as.character(meta.cluster)
        
        if(is.factor(loc)){
            cellInfo.tb$loc = loc
        }else{
            cellInfo.tb$loc =as.factor(loc)
        }
        
        loc.avai.vec <- levels(cellInfo.tb[["loc"]])
        count.dist <-unclass(cellInfo.tb[,table(meta.cluster,loc)])[,loc.avai.vec]
        freq.dist <- sweep(count.dist,1,rowSums(count.dist),"/")
        freq.dist.bin <-floor(freq.dist *100/10)
        print(freq.dist.bin)
        
        {
        count.dist.melt.ext.tb <- test.dist.table(count.dist)
        p.dist.tb <- dcast(count.dist.melt.ext.tb,rid~cid,value.var="p.value")
        OR.dist.tb <- dcast(count.dist.melt.ext.tb,rid~cid,value.var="OR")
        OR.dist.mtx <-as.matrix(OR.dist.tb[,-1])
        rownames(OR.dist.mtx)<- OR.dist.tb[[1]]
        }
        
        # sscVis::plotMatrix.simple(OR.dist.mtx,
        #                         out.prefix=sprintf("%s.OR.dist",out.prefix),
        #                         show.number=F,
        #                         waterfall.row=T,par.warterfall =list(score.alpha =2,do.norm=T),
        #                         exp.name=expression(italic(OR)),
        #                         z.hi=4,
        #                         palatte=viridis::viridis(7),
        #                         pdf.width =4, pdf.height = pdf.height
        #                        )
        if(verbose==1){
            return(list("count.dist.melt.ext.tb"=count.dist.melt.ext.tb,
                        "p.dist.tb"=p.dist.tb,
                        "OR.dist.tb"=OR.dist.tb,
                        "OR.dist.mtx"=OR.dist.mtx))
        }else{
            return(OR.dist.mtx)
        }
}


test.dist.table <- function(count.dist,min.rowSum=0){
            count.dist <- count.dist[rowSums(count.dist)>=min.rowSum,,drop=F]
            sum.col <- colSums(count.dist)
            sum.row <- rowSums(count.dist)
            count.dist.tb <-as.data.frame(count.dist)
            setDT(count.dist.tb,keep.rownames=T)
            count.dist.melt.tb <- melt(count.dist.tb,id.vars="rn")
            colnames(count.dist.melt.tb)<-c("rid","cid","count")
            count.dist.melt.ext.tb <- as.data.table(plyr::ldply(seq_len(nrow(count.dist.melt.tb)),function(i){
                        this.row <- count.dist.melt.tb$rid[i]
                        this.col <- count.dist.melt.tb$cid[i]
                        this.c <- count.dist.melt.tb$count[i]
                            other.col.c <- sum.col[this.col]-this.c
                        this.m <- matrix(c(this.c,
                                               sum.row[this.row]-this.c,
                                               other.col.c,
                        sum(sum.col)-sum.row[this.row]-other.col.c),
                                             ncol=2)
                            res.test <- fisher.test(this.m)
                            data.frame(rid=this.row,
                                       cid=this.col,
                                       p.value=res.test$p.value,
                                       OR=res.test$estimate)
                    }))
            count.dist.melt.ext.tb <- merge(count.dist.melt.tb,count.dist.melt.ext.tb, by=c("rid","cid"))
            count.dist.melt.ext.tb[,adj.p.value:=p.adjust(p.value,"BH")]
            return(count.dist.melt.ext.tb)
}


#该分析只需要 分组信息 和 cluster/celltype结果 ，也就是meta.data 中的两列信息。
#修改我们输入矩阵的名字来适配函数 
meta <- seurat@meta.data
out.prefix <-"./Fig_OR"
meta$loc <- meta$group
meta$meta.cluster <- meta$Celltype

#主分析函数
OR.immune.list <- do.tissueDist(cellInfo.tb = meta,
                                meta.cluster = meta$Celltype,
                                loc = meta$group,
                                pdf.width = 4,
                                pdf.height = 8,
                                verbose=1
                                )
#可视化
# a 存OR值结果
a=OR.immune.list[["OR.dist.tb"]]
a <-as.data.frame(a)
rownames(a)<- a$rid
a <- a[,-1]
a <- na.omit(a)

# b存P值结果
b <- OR.immune.list$count.dist.melt.ext.tb[,c(1,2,6)]
b <- tidyr::spread(b,key ="cid", value ="adj.p.value")
b <- data.frame(b[,-1],row.names = b$rid)
b <- b[rownames(a),]

#考虑到OR值在文献中定义的0.5 和 1.5 值，这里设置bk参数
b = ifelse(b >=0.05&(a>1.5|a<0.5),"",
           ifelse(b<0.0001&(a>1.5|a<0.5),"****",
                  ifelse(b<0.001&(a>1.5|a<0.5),"***",
                         ifelse(b<0.01&(a>1.5|a<0.5),"**",
                                ifelse(b <0.05&(a>1.5|a<0.5),"*","")))))

# 定义颜色映射
value_top <- quantile(as.vector(as.matrix(a)), 0.95, na.rm = TRUE) %>% floor()
value_bottom <- quantile(as.vector(as.matrix(a)), 0, na.rm = TRUE) %>% floor()
col_fun <- circlize::colorRamp2(seq(value_bottom, value_top, length.out = 100), viridis::viridis(100))

legend <- ComplexHeatmap::Legend(
    col_fun = col_fun,  # 颜色映射
    title = "Odds Ratio",  # 图例标题
    title_gp = gpar(fontsize = 14, col = "black"),
    at = seq(value_bottom, value_top, 5),  # 图例刻度位置
    labels_gp = gpar(fontsize = 12),  # 图例字体大小
    legend_height = unit(6, "cm"),  # 图例高度
    grid_width = unit(0.7, "cm"),  # 图例宽度
    direction = "vertical",  # 设置图例方向为垂直
    title_position = "topcenter",
    title_gap = unit(0.5, "cm")
    )

# 排序
a <- a[levels(meta$Celltype),levels(meta$group)] 
b <- b[levels(meta$Celltype),levels(meta$group)]

ComplexHeatmap::Heatmap(
      a, 
      col = col_fun,  
      cluster_columns = FALSE,  
      cluster_rows = FALSE,     
      show_heatmap_legend = FALSE, 
      row_names_side = "left",  
      column_names_side = "bottom",
      row_names_gp = gpar(fontsize = 12),  
      column_names_gp = gpar(fontsize = 12),
      cell_fun = function(j, i, x, y, width, height, fill) {
            grid.text(b[i, j], x, y, gp = gpar(fontsize = 10, col = "black"))
      }
) -> p


# tiff(filename = file.path("Output", "03_Celltype_Marker", "04_Celltype_Cell_OR_by_group.tiff"),  width = 6, height = 6, units = "in", res = 300, type = "cairo",compression = "lzw")
# draw(p,padding = unit(c(0.5, 0.5, 1, 3), "cm"))
# draw(legend,x = unit(0.93, "npc"), y = unit(0.8, "npc"), just = c("right", "top"))
# dev.off()  

png(file = file.path("Output", "03_Celltype_Marker", "04_Celltype_Cell_OR_by_group.png"),  width = 6, height = 6, units = "in", res = 300,family = "Times")
draw(p,padding = unit(c(0.5, 0.5, 1, 3), "cm"))
draw(legend,x = unit(0.93, "npc"), y = unit(0.8, "npc"), just = c("right", "top"))
dev.off()  
pdf(file = file.path("Output", "03_Celltype_Marker", "04_Celltype_Cell_OR_by_group.pdf"), width = 6, height = 6,family = "Times")
draw(p,padding = unit(c(0.5, 0.5, 1, 3), "cm"))
draw(legend,x = unit(0.93, "npc"), y = unit(0.8, "npc"), just = c("right", "top"))
dev.off()

key_marker <- c("TNIK","TMEM163","MCTP2","NADSYN1")
FeaturePlot(seurat,features = key_marker,reduction = "umap.harmony",pt.size = 0.1,ncol = 2) &
    theme(axis.title = element_blank(),
          axis.text = element_blank(),
          axis.ticks = element_blank(),
          axis.line = element_blank()
         ) -> p1
# tiff(filename = file.path("Output", "03_Celltype_Marker", "05_Gene_Expression_FeaturePlot_C2.tiff"),  width = 6.5, height = 6, units = "in", res = 300, type = "cairo",compression = "lzw")
# plot(p1)
# dev.off()  
png(file = file.path("Output", "03_Celltype_Marker", "05_Gene_Expression_FeaturePlot_all_gene.png"),  width = 8, height = 7, units = "in", res = 300,family = "Times")
plot(p1)
dev.off()  
pdf(file = file.path("Output", "03_Celltype_Marker", "05_Gene_Expression_FeaturePlot_all_gene.pdf"), width = 8, height = 7,family = "Times")
plot(p1)
dev.off()

for(gene in key_marker){ 
    FeaturePlot(seurat,features = gene,reduction = "umap.harmony",pt.size = 0.1) &
        theme(axis.title = element_blank(),
              axis.text = element_blank(),
              axis.ticks = element_blank(),
              axis.line = element_blank()
             ) -> p2
    # tiff(filename = file.path("Output", "03_Celltype_Marker", "05_Gene_Expression_FeaturePlot_DLGAP1.tiff"),  width = 6.5, height = 6, units = "in", res = 300, type = "cairo",compression = "lzw")
    # plot(p2)
    # dev.off()  
    png(file = file.path("Output", "03_Celltype_Marker", paste0("05_Gene_Expression_FeaturePlot_",gene,".png")),  width = 6.5, height = 6, units = "in", res = 300,family = "Times")
    plot(p2)
    dev.off() 
    pdf(file = file.path("Output", "03_Celltype_Marker", paste0("05_Gene_Expression_FeaturePlot_",gene,".pdf")), width = 6.5, height = 6,family = "Times")
    plot(p2)
    dev.off()
}

DotPlot(seurat,features = key_marker,group.by = "Celltype",cols = my_colors(number = 50.1))+ 
    coord_flip()+
    labs(x = "",y = "")+
    theme(axis.text.x = element_text(angle = 90,hjust = 1,vjust = 0.5),
         ) -> p1

# tiff(filename = file.path("Output", "03_Celltype_Marker", "05_Gene_Expression_Dotplot_by_Celltype.tiff"),  width = 8, height = 5, units = "in", res = 300, type = "cairo",compression = "lzw")
# plot(p1)
# dev.off()  
png(file = file.path("Output", "03_Celltype_Marker", "05_Gene_Expression_Dotplot_by_Celltype.png"),  width = 8, height = 5, units = "in", res = 300,family = "Times")
plot(p1)
dev.off()
pdf(file = file.path("Output", "03_Celltype_Marker", "05_Gene_Expression_Dotplot_by_Celltype.pdf"), width = 8, height = 5,family = "Times")
plot(p1)
dev.off()

DotPlot(seurat,features = key_marker,group.by = "sample",cols = my_colors(number = 50.1))+ 
    coord_flip()+
    labs(x = "",y = "")+
    theme(axis.text.x = element_text(angle = 90,hjust = 1,vjust = 0.5),
         ) -> p2

# tiff(filename = file.path("Output", "03_Celltype_Marker", "05_Gene_Expression_Dotplot_by_sample.tiff"),  width = 8, height = 5, units = "in", res = 300, type = "cairo",compression = "lzw")
# plot(p2)
# dev.off()  
png(file = file.path("Output", "03_Celltype_Marker", "05_Gene_Expression_Dotplot_by_sample.png"),  width = 8, height = 5, units = "in", res = 300,family = "Times")
plot(p2)
dev.off()  
pdf(file = file.path("Output", "03_Celltype_Marker", "05_Gene_Expression_Dotplot_by_sample.pdf"), width = 8, height = 5,family = "Times")
plot(p2)
dev.off()

# 
DotPlot(seurat,features = key_marker,group.by = "Celltype",split.by = "sample",cols = my_colors(number = 9.1))+ 
    coord_flip()+
    labs(x = "",y = "")+
    theme(axis.text.x = element_text(angle = 90,hjust = 1,vjust = 0.5),
          legend.position = "top",
          legend.justification = c(0.5, 0.8)
         ) -> p

# tiff(filename = file.path("Output", "03_Celltype_Marker", "05_Gene_Expression_Dotplot_by_Celltype_sample.tiff"),  width = 20, height = 6, units = "in", res = 300, type = "cairo",compression = "lzw")
# plot(p)
# dev.off()  
png(file = file.path("Output", "03_Celltype_Marker", "05_Gene_Expression_Dotplot_by_Celltype_sample.png"),  width = 20, height = 6, units = "in", res = 300,family = "Times")
plot(p)
dev.off()
pdf(file = file.path("Output", "03_Celltype_Marker", "05_Gene_Expression_Dotplot_by_Celltype_sample.pdf"), width = 20, height = 6,family = "Times")
plot(p)
dev.off()

exp_df <- GetAssayData(seurat,assay = "RNA",layer = "data")[ key_marker,] %>% data.frame() %>% t()
rownames(exp_df) <- gsub("[.]","-",rownames(exp_df))
dfs <- merge(exp_df,seurat@meta.data[,c("sample","group","Celltype","Cluster")],by = "row.names") %>% rename("cell_id" = "Row.names")

for(response_var in key_marker){
    # C2 expression
    df <- dfs %>% select(c("cell_id","sample","group","Celltype","Cluster",response_var)) %>% rename("gene" = response_var)
    my_comparisons <- combn(levels(df$sample), 2, simplify = FALSE)
    stat.test <- df %>%
      group_by(Celltype) %>%
      rstatix::pairwise_t_test(
        formula = as.formula(paste("gene", "~ sample")),
        comparisons  = my_comparisons,
        p.adjust.method = "fdr"
      )
    
    stat.test <- stat.test %>% rstatix::add_xy_position(x = "Celltype")
    ggpubr::ggboxplot(df, x = "Celltype", y= "gene", width = 0.6, 
                    color = "sample",#轮廓颜色
                    #fill="sample",#填充
                    palette = "npg",
                    bxp.errorbar=T,#显示误差条
                    bxp.errorbar.width=0.5, #误差条大小
                    size=0.5, #箱型图边线的粗细
                    legend = "right") + 
    theme(axis.text.x = element_text(angle = 90,vjust = 0.5,hjust = 1))-> p1
    p1 + ggpubr::stat_pvalue_manual(
        stat.test,
        label = "p.adj.signif",
        step.increase = 0,
        tip.length = 0,
        size = 3,
        hide.ns = TRUE
        ) -> p1
    
    # tiff(filename = file.path("Output", "03_Celltype_Marker", "05_Gene_Expression_Boxplot_by_Celltype_sample_C2.tiff"),  width = 10, height = 6, units = "in", res = 300, type = "cairo",compression = "lzw")
    # plot(p1)
    # dev.off()  
    png(file = file.path("Output", "03_Celltype_Marker", paste0("06_Gene_Expression_Boxplot_by_Celltype_sample_",response_var,".png")),  width = 10, height = 6, units = "in", res = 300,family = "Times")
    plot(p1)
    dev.off() 
    pdf(file = file.path("Output", "03_Celltype_Marker", paste0("06_Gene_Expression_Boxplot_by_Celltype_sample_",response_var,".pdf")), width = 10, height = 6,family = "Times")
    plot(p1)
    dev.off()

    # by group
    my_comparisons <- combn(levels(df$group), 2, simplify = FALSE)
    stat.test <- df %>%
      group_by(Celltype) %>%
      rstatix::pairwise_t_test(
        formula = as.formula(paste("gene", "~ group")),
        comparisons  = my_comparisons,
        p.adjust.method = "fdr"
      )
    
    stat.test <- stat.test %>% rstatix::add_xy_position(x = "Celltype")
    ggpubr::ggboxplot(df, x = "Celltype", y= "gene", width = 0.6, 
                    color = "group",#轮廓颜色
                    #fill="group",#填充
                    palette = "npg",
                    bxp.errorbar=T,#显示误差条
                    bxp.errorbar.width=0.5, #误差条大小
                    size=0.5, #箱型图边线的粗细
                    legend = "right") + 
    theme(axis.text.x = element_text(angle = 90,vjust = 0.5,hjust = 1))-> p1
    p1 + ggpubr::stat_pvalue_manual(
        stat.test,
        label = "p.adj.signif",
        step.increase = 0,
        tip.length = 0,
        size = 3,
        hide.ns = TRUE
        ) -> p1
    
    # tiff(filename = file.path("Output", "03_Celltype_Marker", "05_Gene_Expression_Boxplot_by_Celltype_group_C2.tiff"),  width = 10, height = 6, units = "in", res = 300, type = "cairo",compression = "lzw")
    # plot(p1)
    # dev.off()  
    png(file = file.path("Output", "03_Celltype_Marker", paste0("06_Gene_Expression_Boxplot_by_Celltype_group_",response_var,".png")),  width = 10, height = 6, units = "in", res = 300,family = "Times")
    plot(p1)
    dev.off() 
    pdf(file = file.path("Output", "03_Celltype_Marker", paste0("06_Gene_Expression_Boxplot_by_Celltype_group_",response_var,".pdf")), width = 10, height = 6,family = "Times")
    plot(p1)
    dev.off()

}

# C2 DLGAP1 expression by Celltype
df_long <- dfs %>% tidyr::pivot_longer(cols = key_marker,names_to = "Gene",values_to = "exp_value")

my_comparisons <- combn(levels(df_long$Celltype), 2, simplify = FALSE)
stat.test <- df_long %>%
  group_by(Gene) %>%
  rstatix::pairwise_t_test( exp_value ~ Celltype,
                            comparisons  = my_comparisons,
                            p.adjust.method = "fdr"
  )

stat.test <- stat.test %>% rstatix::add_xy_position(x = "Gene")

ggpubr::ggboxplot(df_long, x = "Gene", y= "exp_value", width = 0.6, 
                color = "Celltype",#轮廓颜色
                #fill="Celltype",#填充
                palette = "npg",
                bxp.errorbar=T,#显示误差条
                bxp.errorbar.width=0.5, #误差条大小
                size=0.5, #箱型图边线的粗细
                legend = "right") + 
scale_color_manual(values = my_colors(number = 50.1))+
labs(x = "Genes",y = "Gene Expression")+
theme(axis.text.x = element_text(angle = 0,vjust = 0.5,hjust = 0.5))-> p
p + ggpubr::stat_pvalue_manual(
    stat.test,
    label = "p.adj.signif",
    step.increase = 0,
    tip.length = 0,
    size = 3,
    bracket.nudge.y = 0,  # 保持括号位置不变
    vjust = 1.68,  # 星号向下移动
    hide.ns = TRUE
    ) -> p

png(file = file.path("Output", "03_Celltype_Marker", "06_Gene_Expression_Boxplot_by_Celltype_key_marker.png"),  width = 10, height = 12, units = "in", res = 300,family = "Times")
plot(p)
dev.off()  

pdf(file = file.path("Output", "03_Celltype_Marker", "06_Gene_Expression_Boxplot_by_Celltype_key_marker.pdf"), width = 10, height = 12,family = "Times")
plot(p)
dev.off()

#---ReactomeGSA----------------------------------------------
library(ReactomeGSA.data)
library(ReactomeGSA)
library(ComplexHeatmap)
library(circlize)

seurat <- readRDS("./00_Rdata/03_Seurat_Norm_Cluster_Celltype.rds")

seurat@active.ident <- seurat$Celltype

gsva_result <- analyse_sc_clusters(seurat, verbose = TRUE)
pathway_expression <- pathways(gsva_result)

write.csv(pathway_expression,file = file.path("Output", "03_Celltype_Marker", "07_ReactomeGSA_Heatmap_by_Celltype.csv"))

head(pathway_expression)

png(file = file.path("Output", "03_Celltype_Marker", "07_ReactomeGSA_Heatmap_by_Celltype.png"),  width = 10, height = 8, units = "in", res = 300,family = "Times")
plot_gsva_heatmap(gsva_result, max_pathways = 15, margins = c(12,20))
dev.off()

pdf(file = file.path("Output", "03_Celltype_Marker", "07_ReactomeGSA_Heatmap_by_Celltype.pdf"), width = 10, height = 8,family = "Times")
plot_gsva_heatmap(gsva_result, max_pathways = 15, margins = c(12,20))
dev.off() 

pathway_expression$abs_cell <- abs(pathway_expression$T_NK.Seurat)

top_pathways <- pathway_expression[order(-pathway_expression$abs_cell), ][1:15, ]

head(top_pathways)

top_pathways <- top_pathways[, -ncol(top_pathways)]

data_matrix <- as.matrix(top_pathways[, -1])

rownames(data_matrix) <- top_pathways$Name

colnames(data_matrix) <- gsub(".Seurat","",colnames(data_matrix))

head(data_matrix)

heatmap_plot <- Heatmap(data_matrix, 
                        name = "Expression",
                        col = colorRamp2(seq(-1, 1, length.out = 20), viridis::viridis(20)), # 颜色映射
                        cluster_rows = TRUE,  # 是否对行进行聚类
                        cluster_columns = TRUE, # 是否对列进行聚类
                        show_row_names = TRUE, # 显示行名
                        show_column_names = TRUE, # 显示列名
                        column_title = "Cell Types", 
                        column_title_gp = gpar(fontsize = 12, fontfamily = "Times",fontface = "bold"), # **列标题字体**
                        row_title_gp = gpar(fontsize = 12, fontfamily = "Times",fontface = "bold"), # **行标题字体**
                        row_names_gp = gpar(fontsize = 10,fontfamily = "Times"), # 调整字体
                        column_names_gp = gpar(fontsize = 10, fontfamily = "Times",fontface = "bold" ), # **列名字体**
                        row_names_side = "right",
                        row_title = "Top 15 T_NK Cell Pathways",
                        show_heatmap_legend = FALSE,
                        heatmap_width = unit(20, "cm"),
                        heatmap_legend_param = list(title = "GSVA Score")) # 设置图例标题

lgd <- Legend(title = "GSVA Score", 
              col_fun = colorRamp2(seq(-1, 1, length.out = 20), viridis::viridis(20)),
              at = c(-1, 0, 1), 
              labels_gp = gpar(fontsize = 10)) # 设置图例字体大小


png(file = file.path("Output", "03_Celltype_Marker", "08_ReactomeGSA_ComplexHeatmap_by_Celltype.png"),  width = 12, height = 8, units = "in", res = 600,family = "Times")
draw(heatmap_plot, 
     heatmap_legend_side = "right", 
     annotation_legend_side = "bottom",
     heatmap_width = unit(10, "cm")) # 增大热图宽度
draw(lgd, x = unit(0.8, "npc"), y = unit(0.05, "npc"), just = c("right", "bottom"))
dev.off()

pdf(file = file.path("Output", "03_Celltype_Marker", "08_ReactomeGSA_ComplexHeatmap_by_Celltype.pdf"), width = 12, height = 8,family = "Times")
draw(heatmap_plot, 
     heatmap_legend_side = "right", 
     annotation_legend_side = "bottom",
     heatmap_width = unit(10, "cm")) # 增大热图宽度
draw(lgd, x = unit(0.8, "npc"), y = unit(0.05, "npc"), just = c("right", "bottom"))
dev.off() 
