# Supplementary material for: Mendelian randomization integrated with multi-omics analysis identifies TNIK as a key gene in gut microbiota-induced IBD development
Source: Front Immunol. 2025 Nov 18;16:1678444. doi: 10.3389/fimmu.2025.1678444 (PMC12669205; doi:10.3389/fimmu.2025.1678444)
Supplement: Supplementary file 12 [file SupplementaryFile5.zip › Supplementary File 5/01_scRNA_analysis_Cell_CellChat.r]

suppressPackageStartupMessages({
    library(Seurat)
    library(CellChat)
    library(dplyr)
    library(repr)
    library(ggsci)
    library(ggplot2)
    library(patchwork)
    library(viridis)
    library(stringr)
    library(optparse)
    library(NMF)
    library(ggalluvial)
    library(grid)
})

colors <- c('#4DBBD5FF','#E64B35FF','#00A087FF','#3C5488FF','#925E9FFF','#91D1C2FF',
            '#8491B4FF','#7E6148FF','#0072B5FF','#E18727FF','#B09C85FF','#20854EFF',
            '#6F99ADFF','#FFDC91FF','#00468BFF','#FDAF91FF','#B24745FF','#6699FFFF',
            '#99991EFF','#FFCCCCFF','#358000FF','#99CCFFFF','#FFCC00FF','#8C564BFF',
            '#BCBD22FF','#996600FF','#5CB85CFF','#F39B7FFF','#CE3D32FF','#749B58FF',
            '#466983FF','#F0E685FF','#D595A7FF','#924822FF','#7A65A5FF','#C75127FF',
            '#FFA319FF','#8A9045FF','#8F3931FF','#00AF66FF','#748AA6FF','#D0DFE6FF',
            '#C71000FF','#008EA0FF','#8A4198FF','#D5E4A2FF','#5A9599FF','#FF6348FF',
            '#B7E4F9FF','#FF95A8FF','#526E2DFF','#FB6467FF','#E89242FF','#69C8ECFF',
            '#917C5DFF','#FED439FF','#709AE1FF','#D2AF81FF','#FD7446FF',
            '#4DBBD5FF','#E64B35FF','#00A087FF','#3C5488FF','#925E9FFF','#91D1C2FF',
            '#8491B4FF','#7E6148FF','#0072B5FF','#E18727FF','#B09C85FF','#20854EFF',
            '#6F99ADFF','#FFDC91FF','#00468BFF','#FDAF91FF','#B24745FF','#6699FFFF',
            '#99991EFF','#FFCCCCFF','#358000FF','#99CCFFFF','#FFCC00FF','#8C564BFF',
            '#BCBD22FF','#996600FF','#5CB85CFF','#F39B7FFF','#CE3D32FF','#749B58FF',
            '#466983FF','#F0E685FF','#D595A7FF','#924822FF','#7A65A5FF','#C75127FF',
            '#FFA319FF','#8A9045FF','#8F3931FF','#00AF66FF','#748AA6FF','#D0DFE6FF',
            '#C71000FF','#008EA0FF','#8A4198FF','#D5E4A2FF','#5A9599FF','#FF6348FF',
            '#B7E4F9FF','#FF95A8FF','#526E2DFF','#FB6467FF','#E89242FF','#69C8ECFF',
            '#917C5DFF','#FED439FF','#709AE1FF','#D2AF81FF','#FD7446FF')

setwd("/data/nas1/zuoanjian/project/analysis_project/04_LZZK-30140-12/02_Result/01_scRNA_analysis/01_Cell")

opt <- list()
opt$input <- "./00_Rdata/03_Seurat_Norm_Cluster_Celltype.rds"
opt$celltype <- "Celltype"
opt$smooth_use <- FALSE
opt$analysis_mode <- "all"  # single/compare or all
opt$hierarchy_top <- c("T_NK","B")
opt$output_rds_dir <- "./00_Rdata"
opt$output_plot_dir <- "./Output/05_Regulation"

options(future.globals.maxSize = 10 * 1024^3)

sub_output_dirs <- c("01_Single","02_Compare")

if( tolower(opt$analysis_mode) == "all" ){
    sub_output_dir <- sub_output_dirs
}else if( tolower(opt$analysis_mode) == "single" ){
    sub_output_dir <- sub_output_dirs[1]
}else if(  tolower(opt$analysis_mode) == "compare" ){
    sub_output_dir <- sub_output_dirs[2]
}
    
lapply(file.path(opt$output_plot_dir,sub_output_dir,"01_Signa_Pathway"),function(dirname){
    if (!dir.exists(dirname)){dir.create(dirname,recursive = T)}
})

seurat <- readRDS(opt$input)

seurat@active.ident <- seurat@meta.data[[opt$celltype]]

data = seurat@assays$RNA$data
metadata = seurat@meta.data[!is.na(seurat@meta.data[[opt$celltype]]),]
data = data[,rownames(metadata)]

# create cellchat obj
cellchat <- createCellChat(object = data, 
                           meta = metadata, 
                           group.by = opt$celltype)
cellchat <- addMeta(cellchat, meta = metadata)

if( grepl("\\bACTB\\b",rownames(seurat)) %>% any() ){
    CellChatDB <- CellChatDB.human
}else if( grepl("\\bActb\\b",rownames(seurat)) %>% any() ){
    CellChatDB <- CellChatDB.mouse
}

cellchat@DB <- CellChatDB

# 提取与信号传递相关的基因表达数据，以减少计算成本、提高分析效率
cellchat <- subsetData(cellchat) 

# 鉴定过表达基因 和 过表达的配体-受体相互作用
future::plan("multisession", workers = 5)
cellchat <- identifyOverExpressedGenes(cellchat)
cellchat <- identifyOverExpressedInteractions(cellchat)

# 是否PPI投影平滑处理
if( opt$smooth_use ){
    cellchat <- smoothData(cellchat, adj = PPI.human)
}

# 通讯网络推断
cellchat <- computeCommunProb(cellchat,population.size = F) #默认使用三均值法

# 过滤掉小于10个细胞的细胞群
cellchat <- filterCommunication(cellchat, min.cells = 10) 

# 提取所有推断的细胞间通讯
df.net <- subsetCommunication(cellchat)

# 在信号通路水平推断细胞间通讯
cellchat <- computeCommunProbPathway(cellchat)

# 计算全局的聚合网络
cellchat <- aggregateNet(cellchat)

saveRDS(cellchat, file = file.path(opt$output_rds_dir,"01_Cellchat_Single.rds"))
write.csv(df.net,file = file.path(opt$output_plot_dir,sub_output_dirs[1],"00_Single_Predicted_net.csv"),row.names = F)

cellchat <- readRDS("./00_Rdata/01_Cellchat_Single.rds")

groupSize <- as.numeric(table(cellchat@idents)) %>% log()

for(type in c("count","weight")){
    lapply(c(0.1,0.25,0.5,1),function(i){
        par(bg = "white")
        par(mar = c(2, 2, 2, 2))
        if (type == "count"){title_name = "Number of interactions"}else{title_name = "Interaction weights/strength"}
        p1 <- netVisual_circle(cellchat@net[[type]],
                               vertex.weight = groupSize,
                               weight.scale = T, 
                               label.edge= F,
                               title.name = paste0(title_name,"  (",i,")"),
                               margin = c(0.3, 0.1, 0.4, 0.1),
                               arrow.size = 1,
                               top = i)
        tiff(file = file.path(opt$output_plot_dir,sub_output_dirs[1], paste0("01_CellChat_all_",type,"_",i,".tiff")),width = 6, height = 6, units = "in", res = 300, type = "cairo")
        print(p1)
        dev.off()

        pdf(file = file.path(opt$output_plot_dir,sub_output_dirs[1], paste0("01_CellChat_all_",type,"_",i,".pdf")),width = 6, height = 6)
        print(p1)
        dev.off()
    })
    
}

# 信号源（配体）
groupSize <- as.numeric(table(cellchat@idents)) %>% log()
for(type in c("count","weight")){
    mat <- cellchat@net[[type]]
    if (type == "count"){title_name = "Number of interactions"}else{title_name = "Interaction weights/strength"}
    
    lapply(1:nrow(mat),function(i){
        par(bg = "white")
        par(mar = c(2, 2, 2, 2))
        mat2 <- matrix(0, nrow = nrow(mat), ncol = ncol(mat), dimnames = dimnames(mat))
        
        mat2[i, ] <- mat[i, ]
        p1 <- netVisual_circle(mat2,
                               vertex.weight = groupSize, 
                               weight.scale = T,
                               edge.weight.max = max(mat),
                               arrow.size = 1,
                               margin = c(0.3, 0.1, 0.4, 0.1),
                               title.name = paste0(rownames(mat)[i],"  (",title_name,")")
                              )
        tiff(file = file.path(opt$output_plot_dir,sub_output_dirs[1], paste0("02_CellChat_Single_Source_",type,"_",rownames(mat)[i],".tiff")),width = 6, height = 6, units = "in", res = 300, type = "cairo")
        print(p1)
        dev.off()
        
        pdf(file = file.path(opt$output_plot_dir,sub_output_dirs[1], paste0("02_CellChat_Single_Source_",type,"_",rownames(mat)[i],".pdf")),width = 6, height = 6)
        print(p1)
        dev.off()
    })
}

# 接收者（受体）
for(type in c("count","weight")){
    if (type == "count"){title_name = "Number of interactions"}else{title_name = "Interaction weights/strength"}
    
    lapply(rownames(cellchat@net[[type]]),function(cell_name){
        par(bg = "white")
        par(mar = c(2, 2, 2, 2))
        p1 <- netVisual_circle(cellchat@net[[type]],
                               vertex.weight = groupSize,
                               weight.scale = T, 
                               label.edge= F,
                               title.name = paste0(cell_name,"  (",title_name,")"),
                               margin = c(0.3, 0.1, 0.4, 0.1),
                               arrow.size = 1,
                               targets.use = cell_name,
                               top = 1)
        tiff(file = file.path(opt$output_plot_dir,sub_output_dirs[1], paste0("02_CellChat_Single_Target_",type,"_",cell_name,".tiff")),width = 6, height = 6, units = "in", res = 300, type = "cairo")
        print(p1)
        dev.off()

        pdf(file = file.path(opt$output_plot_dir,sub_output_dirs[1], paste0("02_CellChat_Single_Target_",type,"_",cell_name,".pdf")),width = 6, height = 6)
        print(p1)
        dev.off()
    })
    
}

par(mar = c(2, 1, 1, 1))
for(type in c("count","weight")){
    p1 <- netVisual_heatmap(cellchat,
                            measure = type,
                            font.size = 11,
                            font.size.title = 13
                           )
    
    tiff(file = file.path(opt$output_plot_dir,sub_output_dirs[1],paste0("03_CellChat_all_Heatmap_",type,".tiff")),width = 6.5, height = 6, units = "in", res = 300, type = "cairo")
    print(p1)
    dev.off()

    pdf(file = file.path(opt$output_plot_dir,sub_output_dirs[1],paste0("03_CellChat_all_Heatmap_",type,".pdf")),width = 6.5, height = 6)
    print(p1)
    dev.off()
}

# 所有细胞类型气泡图
p1 <- netVisual_bubble(cellchat, remove.isolate = FALSE)
widths = max(nchar(cellchat@net$LRs)) * 0.1 + length(cellchat@net$weight) *0.2
heights = (max(nchar(rownames(cellchat@net$weight))) *2+4) * 0.1 + length(cellchat@net$LRs) * 0.18

# 按比例限制尺寸
if(max(c(widths,heights)) > 50){
    if( which.max(c(widths,heights)) == 2){
        height = 50
        width = widths / (heights / 50)
    }else{
        width = 50
        height = heights / (widths /50)
    }
}else{
     width = widths
     height = heights    
}

tiff(filename = file.path(opt$output_plot_dir, sub_output_dirs[1], paste0("04_CellChat_all_BublePlot.tiff")),width = width, height = height, units = "in", res = 500, type = "cairo",compression = "lzw")
print(p1)
dev.off()

pdf(file = file.path(opt$output_plot_dir, sub_output_dirs[1], paste0("04_CellChat_all_BublePlot.pdf")),width = width, height = height)
print(p1)
dev.off()

# 指定细胞类型为源的气泡图
# 特定细胞
if( is.na(opt$hierarchy_top) %>% all() ){
    sources_use <- 1:ceiling(length(levels(cellchat@idents)) * 0.2)
}else{
    sources_use <- match(opt$hierarchy_top,levels(cellchat@idents))
}

# 计算长宽
related_pathways <- lapply(sources_use, function(idx) {
    apply(cellchat@net$prob[idx, , ], 2, function(x) any(x > 0))
})
selected_pathways <- intersect(cellchat@net$LRs,names(unlist(related_pathways))[unlist(related_pathways)] %>% unique())    
width = max(nchar(selected_pathways)) * 0.1 + length(cellchat@net$weight[sources_use,]) * 0.2
height = (max(nchar(cellchat@net$weight[sources_use,] %>% rownames())) + max(nchar(cellchat@net$weight[sources_use,] %>% colnames()))+ 4) * 0.1 + length(selected_pathways)*0.18

# Plot    
p1 <- netVisual_bubble(cellchat, sources.use = sources_use, remove.isolate = FALSE)
tiff(file = file.path(opt$output_plot_dir,sub_output_dirs[1],paste0("04_CellChat_",paste(levels(cellchat@idents)[sources_use],collapse = "_"),"_BublePlot.tiff")),width = width, height = height, units = "in", res = 300, type = "cairo")
print(p1)
dev.off()

pdf(file = file.path(opt$output_plot_dir,sub_output_dirs[1],paste0("04_CellChat_",paste(levels(cellchat@idents)[sources_use],collapse = "_"),"_BublePlot.pdf")),width = width, height = height )
print(p1)
dev.off()

# 层次图
for(pathway in cellchat@netP$pathways){
    par(mar = c(0.2, 2, 5, 2))
    p1 <- netVisual_aggregate(cellchat, 
                              signaling = pathway,  
                              vertex.receiver = sources_use,
                              layout = "hierarchy",
                              title.space = 4
                             )
    width_add = levels(cellchat@meta$Celltype) %>% nchar() %>% max()
    width = 10 + width_add*0.15
    
    tiff(file = file.path(opt$output_plot_dir, sub_output_dirs[1],"01_Signa_Pathway", paste0("01_CellChat_Hierarchy_Pathway_",pathway,".tiff")),width = width, height = 6, units = "in", res = 300, type = "cairo")
    print(p1)
    dev.off()
    
    pdf(file = file.path(opt$output_plot_dir, sub_output_dirs[1],"01_Signa_Pathway", paste0("01_CellChat_Hierarchy_Pathway_",pathway,".pdf")),width = width, height = 6)
    print(p1)
    dev.off()
}

# 圆环图
for(pathway in cellchat@netP$pathways){
    par(mar = c(0.2, 2, 3, 2))
    p1 <- netVisual_aggregate(cellchat, 
                              signaling = pathway,  
                              vertex.receiver = sources_use,
                              layout = "circle",
                              margin = c(0.3, 0.1, 0.4, 0.1),
                              title.space = 4
                             )
    # width_add = levels(cellchat@meta$Celltype) %>% nchar() %>% max()
    # width = 10 + width_add*0.15
    width = 6
    
    tiff(file = file.path(opt$output_plot_dir, sub_output_dirs[1],"01_Signa_Pathway", paste0("01_CellChat_Circle_Pathway_",pathway,".tiff")),width = width, height = 6, units = "in", res = 300, type = "cairo")
    print(p1)
    dev.off()
    
    pdf(file = file.path(opt$output_plot_dir, sub_output_dirs[1],"01_Signa_Pathway", paste0("01_CellChat_Circle_Pathway_",pathway,".pdf")),width = width, height = 6)
    print(p1)
    dev.off()
}

par(mar = c(1, 1, 1, 1))
for(pathway in cellchat@netP$pathways){
    p1 <- netVisual_heatmap(cellchat, 
                            signaling = pathway, 
                            color.heatmap = "Reds")
    tiff(file = file.path(opt$output_plot_dir, sub_output_dirs[1],"01_Signa_Pathway",paste0("02_CellChat_Heatmap_Pathway_",pathway,".tiff")),width = 6.5, height = 6, units = "in", res = 300, type = "cairo")
    print(p1)
    dev.off()

    pdf(file = file.path(opt$output_plot_dir,sub_output_dirs[1],"01_Signa_Pathway",paste0("02_CellChat_Heatmap_Pathway_",pathway,".pdf")),width = 6.5, height = 6)
    print(p1)
    dev.off()
}

par(mar = c(1, 1, 1, 1))
for(pathway in cellchat@netP$pathways){
    p1 <- netVisual_aggregate(cellchat, 
                              signaling = pathway, 
                              layout = "chord",
                              vertex.receiver = vertex.receiver, 
                              vertex.weight  = groupSize
                             )
    tiff(file = file.path(opt$output_plot_dir,sub_output_dirs[1],"01_Signa_Pathway",paste0("03_CellChat_Chord_Pathway_",pathway,".tiff")),width = 6, height = 6, units = "in", res = 300, type = "cairo")
    print(p1)
    dev.off()

    pdf(file = file.path(opt$output_plot_dir,sub_output_dirs[1],"01_Signa_Pathway",paste0("03_CellChat_Chord_Pathway_",pathway,".pdf")),width = 6, height = 6)
    print(p1)
    dev.off()   
    }

# 每个信号通路下的配受体对贡献
par(mar = c(1, 1, 1, 1))
for(pathway in cellchat@netP$pathways){
    p1 <- netAnalysis_contribution(cellchat, signaling = pathway)
    tiff(file = file.path(opt$output_plot_dir,sub_output_dirs[1],"01_Signa_Pathway",paste0("05_CellChat_contribution_Pathway_",pathway,".tiff")),width = 6, height = 6, units = "in", res = 300, type = "cairo")
    print(p1)
    dev.off()

    pdf(file = file.path(opt$output_plot_dir,sub_output_dirs[1],"01_Signa_Pathway",paste0("05_CellChat_contribution_Pathway_",pathway,".pdf")),width = 6, height = 6)
    print(p1)
    dev.off()  
    }

par(mar = c(0.1, 0.1, 0.1, 0.1))
for(source in sources_use){
    celltype_name <- levels(cellchat@meta$celltype)[source]
    tiff(file = file.path(opt$output_plot_dir,sub_output_dirs[1],paste0("07_CellChat_Chord_Pathway_",celltype_name,".tiff")),width = 10, height = 10, units = "in", res = 300, type = "cairo")
    netVisual_chord_gene(cellchat,sources.use = source,lab.cex = 0.5,legend.pos.y = 30)
    dev.off()

    pdf(file = file.path(opt$output_plot_dir,sub_output_dirs[1],paste0("07_CellChat_Chord_Pathway_",celltype_name,".pdf")),width = 10, height = 10)
    netVisual_chord_gene(cellchat, sources.use = source, lab.cex = 0.5,legend.pos.y = 30)
    dev.off()   
    
}

for(pathway in cellchat@netP$pathways){
    pathway_interaction <- cellchat@DB$interaction[cellchat@DB$interaction$pathway_name == pathway, c("ligand", "receptor")]
    genes <- unique(c(pathway_interaction$ligand,pathway_interaction$receptor))
    p1 <- plotGeneExpression(cellchat, signaling = pathway, enriched.only = TRUE, type = "violin")
    
    tiff(file = file.path(opt$output_plot_dir,sub_output_dirs[1],"01_Signa_Pathway",paste0("09_CellChat_Violin_Sig_Expression_Pathway_",pathway,".tiff")),
         width = length(unique(cellchat@meta[[opt$celltype]])) * 0.5, height = floor(sqrt(length(genes))) * 0.5 + 4, units = "in", res = 300, type = "cairo")
    print(p1)
    dev.off()

    pdf(file = file.path(opt$output_plot_dir,sub_output_dirs[1],"01_Signa_Pathway",paste0("09_CellChat_Violin_Sig_Expression_Pathway_",pathway,".pdf")),
        width = length(unique(cellchat@meta[[opt$celltype]])) * 0.5, height = floor(sqrt(length(genes))) * 0.5 + 4)
    print(p1)
    dev.off()      
}


cellchat <- netAnalysis_computeCentrality(cellchat, slot.name = "netP") # the slot 'netP' means the inferred intercellular comm

tiff(file = file.path(opt$output_plot_dir,paste0("10_CellChat_SignalingRole_Pathway.tiff")),width = length(unique(cellchat@meta$celltype)), height = 5, units = "in", res = 300, type = "cairo")
netAnalysis_signalingRole_network(cellchat, width = length(unique(cellchat@meta[[opt$celltype]])), height = 5, font.size = 10)
dev.off()

pdf(file = file.path(opt$output_plot_dir,paste0("10_CellChat_signalingRole_Pathway.pdf")),width = length(unique(cellchat@meta$celltype)), height = 5)
netAnalysis_signalingRole_network(cellchat, width = length(unique(cellchat@meta[[opt$celltype]])), height = 5, font.size = 10)
dev.off()


for(pathway in cellchat@netP$pathways){
    tiff(file = file.path(opt$output_plot_dir,paste0("10_CellChat_SignalingRole_Pathway_",pathway,".tiff")),width = length(unique(cellchat@meta$celltype)), height = 5, units = "in", res = 300, type = "cairo")
    netAnalysis_signalingRole_network(cellchat, signaling = pathway, width = 8, height = 5,font.size = 10)
    dev.off()

    pdf(file = file.path(opt$output_plot_dir,paste0("10_CellChat_signalingRole_Pathway_",pathway,".pdf")),width = length(unique(cellchat@meta$celltype)), height = 5)
    netAnalysis_signalingRole_network(cellchat, signaling = pathway,width = 8, height = 5, font.size = 10)
    dev.off() 
    }

gg1 <- netAnalysis_signalingRole_scatter(cellchat)
tiff(file = file.path(opt$output_plot_dir,paste0("10_CellChat_SignalingRole_Scatter.tiff")),width = 6, height = 5.5, units = "in", res = 300, type = "cairo")
print(gg1)
dev.off()

pdf(file = file.path(opt$output_plot_dir,paste0("10_CellChat_signalingRole_Scatter.pdf")),width = 6, height = 5.5)
print(gg1)
dev.off() 

ht1 <- netAnalysis_signalingRole_heatmap(cellchat, pattern = "outgoing",height = 20)
ht2 <- netAnalysis_signalingRole_heatmap(cellchat, pattern = "incoming",height = 20)

tiff(file = file.path(opt$output_plot_dir,paste0("10_CellChat_SignalingRole_Heatmap_outgoing.tiff")),width = length(unique(cellchat@meta$celltype)), height = 10, units = "in", res = 300, type = "cairo")
print(ht1)
dev.off()

pdf(file = file.path(opt$output_plot_dir,paste0("10_CellChat_signalingRole_Heatmap_outgoing.pdf")),width = length(unique(cellchat@meta$celltype)), height = 10)
print(ht1)
dev.off()

tiff(file = file.path(opt$output_plot_dir,paste0("10_CellChat_SignalingRole_Heatmap_incoming.tiff")),width = length(unique(cellchat@meta$celltype)), height = 10, units = "in", res = 300, type = "cairo")
print(ht2)
dev.off()

pdf(file = file.path(opt$output_plot_dir,paste0("10_CellChat_signalingRole_Heatmap_incoming.pdf")),width = length(unique(cellchat@meta$celltype)), height = 10)
print(ht2)
dev.off()


#for(pattern in c("outgoing","incoming")){
    pattern = "outgoing"
    # 推断模式数量   
    selectK(cellchat, pattern = pattern)
    plot_grob <- grid::grid.grab()
    
    tiff(file = file.path(opt$output_plot_dir,paste0("11_CellChat_global_communication_patterns_selectK_",pattern,".tiff")),width = 10, height = 6, units = "in", res = 300, type = "cairo")
    grid.draw(plot_grob)
    dev.off()
    
    pdf(file = file.path(opt$output_plot_dir,paste0("11_CellChat_global_communication_patterns_selectK_",pattern,".pdf")),width = 10, height = 6)
    grid.draw(plot_grob)
    dev.off()
#}

    grid.newpage()
#for(pattern in c("outgoing","incoming")){
    if(pattern == "outgoing"){nPatterns = 6}
    if(pattern == "incoming"){nPatterns = 3}

    cellchat <- identifyCommunicationPatterns(cellchat, 
                                              pattern = pattern, 
                                              k = nPatterns,
                                              height = length(cellchat@netP$pathways) * 0.28,
                                              width = length(unique(cellchat@meta$celltype)))
    
    plot_grob <- grid::grid.grab()
    
    # 模式图
    tiff(file = file.path(opt$output_plot_dir,paste0("11_CellChat_global_communication_patterns_Show_",pattern,".tiff")),width = 10, height = 15, units = "in", res = 300, type = "cairo")
    grid.draw(plot_grob)
    dev.off()
    
    pdf(file = file.path(opt$output_plot_dir,paste0("11_CellChat_global_communication_patterns_Show_",pattern,".pdf")),width = 10, height = 15)
    grid.draw(plot_grob)
    dev.off()

    # 河流图
    tiff(file = file.path(opt$output_plot_dir,paste0("11_CellChat_global_communication_patterns_River_",pattern,".tiff")),width = 10, height = 6, units = "in", res = 300, type = "cairo")
    netAnalysis_river(cellchat, pattern = pattern)
    dev.off()
    pdf(file = file.path(opt$output_plot_dir,paste0("11_CellChat_global_communication_patterns_River_",pattern,".pdf")),width = 10, height = 6)
    netAnalysis_river(cellchat, pattern = pattern)
    dev.off()

    # dot plot
    tiff(file = file.path(opt$output_plot_dir,paste0("11_CellChat_global_communication_patterns_DotPlot_",pattern,".tiff")),width = 10, height = 6, units = "in", res = 300, type = "cairo")
    netAnalysis_dot(cellchat, pattern = pattern)
    dev.off()
    pdf(file = file.path(opt$output_plot_dir,paste0("11_CellChat_global_communication_patterns_DotPlot_",pattern,".pdf")),width = 10, height = 6)
    netAnalysis_dot(cellchat, pattern = pattern)
    dev.off()

    grid.newpage()
#}

#for(pattern in c("outgoing","incoming")){
    pattern = "incoming"
    # 推断模式数量   
    selectK(cellchat, pattern = pattern)    
    plot_grob <- grid::grid.grab()
    
    tiff(file = file.path(opt$output_plot_dir,paste0("11_CellChat_global_communication_patterns_selectK_",pattern,".tiff")),width = 10, height = 6, units = "in", res = 300, type = "cairo")
    grid.draw(plot_grob)
    dev.off()
    
    pdf(file = file.path(opt$output_plot_dir,paste0("11_CellChat_global_communication_patterns_selectK_",pattern,".pdf")),width = 10, height = 6)
    grid.draw(plot_grob)
    dev.off()
#}
    
    grid.newpage()

#for(pattern in c("outgoing","incoming")){
    if(pattern == "outgoing"){nPatterns = 6}
    if(pattern == "incoming"){nPatterns = 3}

    cellchat <- identifyCommunicationPatterns(cellchat, 
                                              pattern = pattern, 
                                              k = nPatterns,
                                              height = length(cellchat@netP$pathways) * 0.28,
                                              width = length(unique(cellchat@meta$celltype)))
    plot_grob <- grid::grid.grab()
    
    # 模式图
    tiff(file = file.path(opt$output_plot_dir,paste0("11_CellChat_global_communication_patterns_Show_",pattern,".tiff")),width = 10, height = 15, units = "in", res = 300, type = "cairo")
    grid.draw(plot_grob)
    dev.off()
    
    pdf(file = file.path(opt$output_plot_dir,paste0("11_CellChat_global_communication_patterns_Show_",pattern,".pdf")),width = 10, height = 15)
    grid.draw(plot_grob)
    dev.off()

    # 河流图
    tiff(file = file.path(opt$output_plot_dir,paste0("11_CellChat_global_communication_patterns_River_",pattern,".tiff")),width = 10, height = 6, units = "in", res = 300, type = "cairo")
    netAnalysis_river(cellchat, pattern = pattern)
    dev.off()
    pdf(file = file.path(opt$output_plot_dir,paste0("11_CellChat_global_communication_patterns_River_",pattern,".pdf")),width = 10, height = 6)
    netAnalysis_river(cellchat, pattern = pattern)
    dev.off()

    # dot plot
    tiff(file = file.path(opt$output_plot_dir,paste0("11_CellChat_global_communication_patterns_DotPlot_",pattern,".tiff")),width = 10, height = 6, units = "in", res = 300, type = "cairo")
    netAnalysis_dot(cellchat, pattern = pattern)
    dev.off()
    pdf(file = file.path(opt$output_plot_dir,paste0("11_CellChat_global_communication_patterns_DotPlot_",pattern,".pdf")),width = 10, height = 6)
    netAnalysis_dot(cellchat, pattern = pattern)
    dev.off()
    grid.newpage()
#}

library(reticulate)
use_python("/home/zuoanjian/miniconda3/envs/scRNA_Regulation/bin/python")

cellchat <- computeNetSimilarity(cellchat, type = "functional")
cellchat <- netEmbedding(cellchat, type = "functional")
#> Manifold learning of the signaling networks for a single dataset
cellchat <- netClustering(cellchat, type = "functional")
#> Classification learning of the signaling networks for a single dataset
# Visualization in 2D-space
netVisual_embedding(cellchat, type = "functional", label.size = 3.5)

netVisual_embeddingZoomIn(cellchat, type = "functional", nCol = 2)

cellchat <- computeNetSimilarity(cellchat, type = "structural")
cellchat <- netEmbedding(cellchat, type = "structural")
#> Manifold learning of the signaling networks for a single dataset
cellchat <- netClustering(cellchat, type = "structural")
#> Classification learning of the signaling networks for a single dataset
# Visualization in 2D-space
netVisual_embedding(cellchat, type = "structural", label.size = 3.5)

netVisual_embeddingZoomIn(cellchat, type = "structural", nCol = 2)

VlnPlot(seurat,features = c("CCNT1","SMAD3"),group.by = "group")

seurat$group <- factor(seurat$group,levles = c())
DotPlot(seurat,features = c("CCNT1","SMAD3"),group.by = "group")

data <- GetAssayData(seurat,assay = "RNA",layer = "data")
data <- data[c("CCNT1","SMAD3"),] %>% t() %>% data.frame()
data$group <- seurat$group
data$sample <- seurat$sample
rownames(data) <- NULL
data_long <- data %>% tidyr::pivot_longer(cols = c(CCNT1, SMAD3),  names_to = "gene", values_to = "expression")

average_expression <- data_long %>%
  group_by(gene, sample) %>% # 按 gene 和 sample 分组
  summarize(mean_expression = mean(expression, na.rm = TRUE)) # 计算平均表达值
metadata <- data.frame(sample = seurat$sample,group = seurat$group)
rownames(metadata) <- NULL
metadata <- metadata[!duplicated(metadata),]
df <- merge(average_expression,metadata ,by = "sample")

library(ggplot2)

comparisons_list <- list(
  c("Moderate", "Band-like"),
  c("Moderate", "Marked"),
  c("Band-like", "Marked")
)

p1<- ggplot2::ggplot(df,aes(x = group, y=mean_expression,fill=group))+
  geom_boxplot(alpha=0.7)+
  scale_y_continuous(name = "Expression")+
  scale_x_discrete(name="Group")+
  scale_fill_manual(values = c('DeepSkyBlue','Orange','pink'),show)+
  ggpubr::stat_compare_means(comparisons = comparisons_list, 
                             method = "wilcox.test",     
                             label = "p.signif") + 
facet_wrap(~ gene) +
theme_bw()+
theme(legend.position = "none",
     panel.background = element_blank(),
     panel.grid = element_blank())

p1
