# Supplementary material for: Mendelian randomization integrated with multi-omics analysis identifies TNIK as a key gene in gut microbiota-induced IBD development
Source: Front Immunol. 2025 Nov 18;16:1678444. doi: 10.3389/fimmu.2025.1678444 (PMC12669205; doi:10.3389/fimmu.2025.1678444)
Supplement: Supplementary file 12 [file SupplementaryFile5.zip › Supplementary File 5/01_scRNA_analysis_Cell_CellChat_compare.r]

library(Seurat)
library(CellChat)
library(NMF)
library(ggalluvial)

setwd("/data/nas1/zuoanjian/project/analysis_project/04_LZZK-30140-12/02_Result/01_scRNA_analysis/01_Cell")

opt <- list()
opt$input <- "./00_Rdata/03_Seurat_Norm_Cluster_Celltype.rds"
opt$celltype <- "Celltype"
opt$group <- "group"
opt$hierarchy_top <- c("T_NK","B")
opt$key_cell <- "T_NK"
opt$group_levels <- c("Normal","UC")
opt$output_rds <- "./00_Rdata/05_CellChat.rds"
opt$output_plot <- "./Output/05_Regulation/02_Compare"

seurat <- readRDS(opt$input)

if(!dir.exists(opt$output_plot)){dir.create(opt$output_plot)}

seurat@meta.data[[opt$group]] <- factor(seurat@meta.data[[opt$group]],levels = opt$group_levels)
Idents(seurat) <- opt$group
seurat_tmp <- SplitObject(seurat)

seurat_tmp <- seurat_tmp[match(opt$group_levels, names(seurat_tmp))]

object.list <- lapply(names(seurat_tmp), function(i){
    data = seurat_tmp[[i]]@assays$RNA$data
    metadata = seurat_tmp[[i]]@meta.data[!is.na(seurat_tmp[[i]]@meta.data[[opt$celltype]]),]
    data = data[,rownames(metadata)]
    cellchat <- createCellChat(object = data, 
                               meta = metadata,
                               group.by = opt$celltype)
    cellchat <- addMeta(cellchat, meta = metadata)
    cellchat@DB <- CellChatDB.human 
    cellchat <- subsetData(cellchat)
    
    cellchat <- identifyOverExpressedGenes(cellchat)
    cellchat <- identifyOverExpressedInteractions(cellchat)
    
    cellchat <- computeCommunProb(cellchat,population.size = F)
    cellchat <- filterCommunication(cellchat, min.cells = 10)
    
    #df.net <- subsetCommunication(cellchat)
    cellchat <- computeCommunProbPathway(cellchat)
    
    cellchat <- aggregateNet(cellchat)
  
    cellchat <- netAnalysis_computeCentrality(cellchat, slot.name = "netP")
  
    saveRDS(cellchat, file = file.path(dirname(opt$output_rds),paste0("05_CellChat_",opt$group,"_", i, ".rds")))
    return(cellchat)
})
names(object.list) <- names(seurat_tmp)

cellchat <- mergeCellChat(object.list, add.names = names(object.list))

saveRDS(object.list,file ="./00_Rdata/05_CellChat_compare_object.list.rds")

saveRDS(cellchat, file = "./00_Rdata/05_CellChat_compare.rds")

cellchat <- readRDS("./00_Rdata/05_CellChat_compare.rds")
object.list <- readRDS("./00_Rdata/05_CellChat_compare_object.list.rds")

gg1 <- compareInteractions(cellchat, show.legend = F, group = c(1,2),color.use = c("#00BFC4","#F8766D"))
gg2 <- compareInteractions(cellchat, show.legend = F, group = c(1,2), measure = "weight",color.use = c("#00BFC4","#F8766D"))

tiff(file = file.path(opt$output_plot,paste0("01_CellChat_Bar_interaction_weight_",opt$group,".tiff")),width = 6, height = 4, units = "in", res = 300, type = "cairo",family= "Times")
print(gg1 + gg2)
dev.off()

pdf(file = file.path(opt$output_plot,paste0("01_CellChat_Bar_interaction_weight_",opt$group,".pdf")),width = 6, height = 4,family= "Times")
print(gg1 + gg2)
dev.off()

par(mar = c(2, 2, 2, 2))
p1 <- netVisual_diffInteraction(cellchat, weight.scale = T, title.name = "Differential number of interactions",margin = 0.4, comparison = c(1,2))
p2 <- netVisual_diffInteraction(cellchat, weight.scale = T, measure = "weight",title.name = "Differential interaction strength",margin = 0.4,comparison = c(1,2))
p3 <- cowplot::plot_grid(p1,p2)

tiff(filename = file.path(opt$output_plot,paste0("02_CellChat_Circle_interaction_",opt$group,"_",levels(cellchat@meta$group)[1],"_vs_",levels(cellchat@meta$group)[2],".tiff")), width = 6, height = 6, units = "in", res = 300, type = "cairo",family= "Times")
print(p1)
dev.off()

pdf(file = file.path(opt$output_plot,paste0("02_CellChat_Circle_interaction_",opt$group,"_",levels(cellchat@meta$group)[1],"_vs_",levels(cellchat@meta$group)[2],".pdf")), width = 6, height = 6,family= "Times")
print(p1)
dev.off()

tiff(filename = file.path(opt$output_plot,paste0("02_CellChat_Circle_weight_",opt$group,"_",levels(cellchat@meta$group)[1],"_vs_",levels(cellchat@meta$group)[2],".tiff")), width = 6, height = 6, units = "in", res = 300, type = "cairo",family= "Times")
print(p2)
dev.off()

pdf(file = file.path(opt$output_plot,paste0("02_CellChat_Circle_weight_",opt$group,"_",levels(cellchat@meta$group)[1],"_vs_",levels(cellchat@meta$group)[2],".pdf")), width = 6, height = 6,family= "Times")
print(p2)
dev.off()

tiff(filename = file.path(opt$output_plot,paste0("02_CellChat_Circle_interaction_weight_",opt$group,"_",levels(cellchat@meta$group)[1],"_vs_",levels(cellchat@meta$group)[2],".tiff")), width = 12, height = 6, units = "in", res = 300, type = "cairo",family= "Times")
print(p3)
dev.off()

pdf(file = file.path(opt$output_plot,paste0("02_CellChat_Circle_interaction_weight_",opt$group,"_",levels(cellchat@meta$group)[1],"_vs_",levels(cellchat@meta$group)[2],".pdf")), width = 12, height = 6,family= "Times")
print(p3)
dev.off()

par(mar = c(2, 2, 2, 2))
p1 <- netVisual_diffInteraction(cellchat, weight.scale = T, title.name = "Differential number of interactions",margin = 0.4, comparison = c(1,2),sources.use = opt$key_cell)
p2 <- netVisual_diffInteraction(cellchat, weight.scale = T, measure = "weight",title.name = "Differential interaction strength",margin = 0.4,comparison = c(1,2),sources.use = opt$key_cell)
p3 <- cowplot::plot_grid(p1,p2)

tiff(filename = file.path(opt$output_plot,paste0("02_CellChat_Circle_interaction_",opt$group,"_",levels(cellchat@meta$group)[1],"_vs_",levels(cellchat@meta$group)[2],"_source.tiff")), width = 6, height = 6, units = "in", res = 300, type = "cairo",family= "Times")
print(p1)
dev.off()

pdf(file = file.path(opt$output_plot,paste0("02_CellChat_Circle_interaction_",opt$group,"_",levels(cellchat@meta$group)[1],"_vs_",levels(cellchat@meta$group)[2],"_source.pdf")), width = 6, height = 6,family= "Times")
print(p1)
dev.off()

tiff(filename = file.path(opt$output_plot,paste0("02_CellChat_Circle_weight_",opt$group,"_",levels(cellchat@meta$group)[1],"_vs_",levels(cellchat@meta$group)[2],"_source.tiff")), width = 6, height = 6, units = "in", res = 300, type = "cairo",family= "Times")
print(p2)
dev.off()

pdf(file = file.path(opt$output_plot,paste0("02_CellChat_Circle_weight_",opt$group,"_",levels(cellchat@meta$group)[1],"_vs_",levels(cellchat@meta$group)[2],"_source.pdf")), width = 6, height = 6,family= "Times")
print(p2)
dev.off()

tiff(filename = file.path(opt$output_plot,paste0("02_CellChat_Circle_interaction_weight_",opt$group,"_",levels(cellchat@meta$group)[1],"_vs_",levels(cellchat@meta$group)[2],"_source.tiff")), width = 12, height = 6, units = "in", res = 300, type = "cairo",family= "Times")
print(p3)
dev.off()

pdf(file = file.path(opt$output_plot,paste0("02_CellChat_Circle_interaction_weight_",opt$group,"_",levels(cellchat@meta$group)[1],"_vs_",levels(cellchat@meta$group)[2],"_source.pdf")), width = 12, height = 6,family= "Times")
print(p3)
dev.off()

par(mar = c(2, 2, 2, 2))
p1 <- netVisual_diffInteraction(cellchat, weight.scale = T, title.name = "Differential number of interactions",margin = 0.4, comparison = c(1,2),targets.use = opt$key_cell)
p2 <- netVisual_diffInteraction(cellchat, weight.scale = T, measure = "weight",title.name = "Differential interaction strength",margin = 0.4,comparison = c(1,2),targets.use = opt$key_cell)
p3 <- cowplot::plot_grid(p1,p2)

tiff(filename = file.path(opt$output_plot,paste0("02_CellChat_Circle_interaction_",opt$group,"_",levels(cellchat@meta$group)[1],"_vs_",levels(cellchat@meta$group)[2],"_targets.tiff")), width = 6, height = 6, units = "in", res = 300, type = "cairo",family= "Times")
print(p1)
dev.off()

pdf(file = file.path(opt$output_plot,paste0("02_CellChat_Circle_interaction_",opt$group,"_",levels(cellchat@meta$group)[1],"_vs_",levels(cellchat@meta$group)[2],"_targets.pdf")), width = 6, height = 6,family= "Times")
print(p1)
dev.off()

tiff(filename = file.path(opt$output_plot,paste0("02_CellChat_Circle_weight_",opt$group,"_",levels(cellchat@meta$group)[1],"_vs_",levels(cellchat@meta$group)[2],"_targets.tiff")), width = 6, height = 6, units = "in", res = 300, type = "cairo",family= "Times")
print(p2)
dev.off()

pdf(file = file.path(opt$output_plot,paste0("02_CellChat_Circle_weight_",opt$group,"_",levels(cellchat@meta$group)[1],"_vs_",levels(cellchat@meta$group)[2],"_targets.pdf")), width = 6, height = 6,family= "Times")
print(p2)
dev.off()

tiff(filename = file.path(opt$output_plot,paste0("02_CellChat_Circle_interaction_weight_",opt$group,"_",levels(cellchat@meta$group)[1],"_vs_",levels(cellchat@meta$group)[2],"_targets.tiff")), width = 12, height = 6, units = "in", res = 300, type = "cairo",family= "Times")
print(p3)
dev.off()

pdf(file = file.path(opt$output_plot,paste0("02_CellChat_Circle_interaction_weight_",opt$group,"_",levels(cellchat@meta$group)[1],"_vs_",levels(cellchat@meta$group)[2],"_targets.pdf")), width = 12, height = 6)
print(p3)
dev.off()

gg1 <- netVisual_heatmap(cellchat,comparison = c(1,2))
#> Do heatmap based on a merged object
gg2 <- netVisual_heatmap(cellchat, measure = "weight",comparison = c(1,2))


#> Do heatmap based on a merged object
tiff(filename = file.path(opt$output_plot,paste0("02_CellChat_Heatmap_interaction_",opt$group,"_",levels(cellchat@meta$group)[1],"_vs_",levels(cellchat@meta$group)[2],".tiff")), width = 6, height = 6, units = "in", res = 300, type = "cairo",family= "Times")
print(gg1)
dev.off()
pdf(file = file.path(opt$output_plot,paste0("02_CellChat_Heatmap_interaction_",opt$group,"_",levels(cellchat@meta$group)[1],"_vs_",levels(cellchat@meta$group)[2],".pdf")), width = 6, height = 6,family= "Times")
print(gg1)
dev.off()

tiff(filename = file.path(opt$output_plot,paste0("02_CellChat_Heatmap_weight_",opt$group,"_",levels(cellchat@meta$group)[1],"_vs_",levels(cellchat@meta$group)[2],".tiff")), width = 6, height = 6, units = "in", res = 300, type = "cairo",family= "Times")
print(gg2)
dev.off()
pdf(file = file.path(opt$output_plot,paste0("02_CellChat_Heatmap_weight_",opt$group,"_",levels(cellchat@meta$group)[1],"_vs_",levels(cellchat@meta$group)[2],".pdf")), width = 6, height = 6,family= "Times")
print(gg2)
dev.off()

reticulate::use_python("/home/zuoanjian/miniconda3/envs/scRNA_Regulation/bin/python3")

reticulate::py_config()

cellchat <- computeNetSimilarityPairwise(cellchat, type = "structural")
cellchat <- netEmbedding(cellchat, type = "structural")
cellchat <- netClustering(cellchat, type = "structural")

# Visualization in 2D-space
netVisual_embeddingPairwise(cellchat, type = "structural", label.size = 3.5)
netVisual_embeddingPairwiseZoomIn(cellchat, type = "structural", nCol = 2)

rankSimilarity(cellchat, type = "functional")
#> Compute the distance of signaling networks between datasets 1 2

gg1 <- rankNet(cellchat, mode = "comparison", measure = "weight", sources.use = NULL, targets.use = NULL, stacked = T, do.stat = TRUE)
gg2 <- rankNet(cellchat, mode = "comparison", measure = "weight", sources.use = NULL, targets.use = NULL, stacked = F, do.stat = TRUE)

tiff(filename = file.path(opt$output_plot,paste0("03_CellChat_Bar_weight_Stack.tiff")), width = 6, height = 10, units = "in", res = 300, type = "cairo",family= "Times")
print(gg1)
dev.off()
pdf(file = file.path(opt$output_plot,paste0("03_CellChat_Bar_weight_Stack.pdf")), width = 6, height = 10,family= "Times")
print(gg1)
dev.off()

tiff(filename = file.path(opt$output_plot,paste0("03_CellChat_Bar_weight_NoStack.tiff")), width = 6, height = 10, units = "in", res = 300, type = "cairo",family= "Times")
print(gg2)
dev.off()
pdf(file = file.path(opt$output_plot,paste0("03_CellChat_Bar_weight_NoStack.pdf")), width = 6, height = 10,family= "Times")
print(gg2)
dev.off()

i = 1
# combining all the identified signaling pathways from different datasets 
pathway.union <- union(object.list[[i]]@netP$pathways, object.list[[i+1]]@netP$pathways)
ht1 = netAnalysis_signalingRole_heatmap(object.list[[i]], pattern = "outgoing", signaling = pathway.union, title = names(object.list)[i], width = 6, height = 20)
ht2 = netAnalysis_signalingRole_heatmap(object.list[[i+1]], pattern = "outgoing", signaling = pathway.union, title = names(object.list)[i+1], width = 6, height = 20)

tiff(filename = file.path(opt$output_plot,paste0("04_CellChat_Heatmap_Pathway_outgoing_",names(object.list)[i],".tiff")), width = 6, height = 10, units = "in", res = 300, type = "cairo",family= "Times")
print(ht1)
dev.off()
pdf(file = file.path(opt$output_plot,paste0("04_CellChat_Heatmap_Pathway_outgoing_",names(object.list)[i],".pdf")), width = 6, height = 10,family= "Times")
print(ht1)
dev.off()

tiff(filename = file.path(opt$output_plot,paste0("04_CellChat_Heatmap_weight_outgoing_", names(object.list)[i+1],".tiff")), width = 6, height = 10, units = "in", res = 300, type = "cairo",family= "Times")
print(ht2)
dev.off()
pdf(file = file.path(opt$output_plot,paste0("04_CellChat_Heatmap_weight_outgoing_", names(object.list)[i+1],".pdf")), width = 6, height = 10,family= "Times")
print(ht2)
dev.off()

i = 1
# combining all the identified signaling pathways from different datasets 
pathway.union <- union(object.list[[i]]@netP$pathways, object.list[[i+1]]@netP$pathways)
ht1 = netAnalysis_signalingRole_heatmap(object.list[[i]], pattern = "incoming", signaling = pathway.union, title = names(object.list)[i], width = 6, height = 20)
ht2 = netAnalysis_signalingRole_heatmap(object.list[[i+1]], pattern = "incoming", signaling = pathway.union, title = names(object.list)[i+1], width = 6, height = 20)

tiff(filename = file.path(opt$output_plot,paste0("04_CellChat_Heatmap_Pathway_incoming_",names(object.list)[i],".tiff")), width = 6, height = 10, units = "in", res = 300, type = "cairo",family= "Times")
print(ht1)
dev.off()
pdf(file = file.path(opt$output_plot,paste0("04_CellChat_Heatmap_Pathway_incoming_",names(object.list)[i],".pdf")), width = 6, height = 10,family= "Times")
print(ht1)
dev.off()

tiff(filename = file.path(opt$output_plot,paste0("04_CellChat_Heatmap_weight_incoming_", names(object.list)[i+1],".tiff")), width = 6, height = 10, units = "in", res = 300, type = "cairo",family= "Times")
print(ht2)
dev.off()
pdf(file = file.path(opt$output_plot,paste0("04_CellChat_Heatmap_weight_incoming_", names(object.list)[i+1],".pdf")), width = 6, height = 10,family= "Times")
print(ht2)
dev.off()

p1 <- netVisual_bubble(cellchat,  comparison = c(1, 2), angle.x = 45)
tiff(filename = file.path(opt$output_plot,paste0("05_CellChat_Buble_L-R_pairs_all.tiff")), width = 20, height = 30, units = "in", res = 300, type = "cairo",family= "Times")
print(p1)
dev.off()
pdf(file = file.path(opt$output_plot,paste0("05_CellChat_Buble_L-R_pairs_all.pdf")), width = 20, height = 30,family= "Times")
print(p1)
dev.off()

p1 <- netVisual_bubble(cellchat, sources.use = c(match(opt$key_cell,levels(cellchat@meta[[opt$celltype]]))),  comparison = c(1, 2), angle.x = 45,)
tiff(filename = file.path(opt$output_plot,paste0("05_CellChat_Buble_L-R_pairs.tiff")), width = 10, height = 22, units = "in", res = 300, type = "cairo",family= "Times")
print(p1)
dev.off()
pdf(file = file.path(opt$output_plot,paste0("05_CellChat_Buble_L-R_pairs.pdf")), width = 10, height = 22,family= "Times")
print(p1)
dev.off()

gg1 <- netVisual_bubble(cellchat, sources.use = c(match(opt$key_cell,levels(cellchat@meta[[opt$celltype]]))),  comparison = c(1, 2), max.dataset = 2, title.name = paste0("Increased signaling in ",levels(cellchat@meta$Group)[1]), angle.x = 45, remove.isolate = T)
gg2 <- netVisual_bubble(cellchat, sources.use = c(match(opt$key_cell,levels(cellchat@meta[[opt$celltype]]))),  comparison = c(1, 2), max.dataset = 1, title.name = paste0("Decreased signaling in ",levels(cellchat@meta$Group)[1]), angle.x = 45, remove.isolate = T)

tiff(filename = file.path(opt$output_plot,paste0("05_CellChat_Buble_L-R_pairs_Increased_in_",levels(cellchat@meta$group)[1],".tiff")), width = 6, height = 9, units = "in", res = 300, type = "cairo",family= "Times")
print(gg1)
dev.off()
pdf(file = file.path(opt$output_plot,paste0("05_CellChat_Buble_L-R_pairs_Increased_in_",levels(cellchat@meta$group)[1],".pdf")), width = 6, height = 9,family= "Times")
print(gg1)
dev.off()

tiff(filename = file.path(opt$output_plot,paste0("05_CellChat_Buble_L-R_pairs_Decreased_in_",levels(cellchat@meta$group)[1],".tiff")), width = 6, height = 7, units = "in", res = 300, type = "cairo",family= "Times")
print(gg2)
dev.off()
pdf(file = file.path(opt$output_plot,paste0("05_CellChat_Buble_L-R_pairs_Decreased_in_",levels(cellchat@meta$group)[1],".pdf")), width = 6, height = 7,family= "Times")
print(gg2)
dev.off()

gg1 <- netVisual_bubble(cellchat, sources.use = c(match(opt$key_cell,levels(cellchat@meta[[opt$celltype]]))), comparison = c(1, 2), max.dataset = 2, title.name = paste0("Increased signaling in ",levels(cellchat@meta$Group)[1]), angle.x = 45, remove.isolate = T)
gg2 <- netVisual_bubble(cellchat, sources.use = c(match(opt$key_cell,levels(cellchat@meta[[opt$celltype]]))), comparison = c(1, 2), max.dataset = 1, title.name = paste0("Decreased signaling in ",levels(cellchat@meta$Group)[1]), angle.x = 45, remove.isolate = T)

tiff(filename = file.path(opt$output_plot,paste0("05_CellChat_Buble_L-R_pairs_Increased_in_B_out_",levels(cellchat@meta$group)[1],".tiff")), width = 6, height = 9, units = "in", res = 300, type = "cairo",family= "Times")
print(gg1)
dev.off()
pdf(file = file.path(opt$output_plot,paste0("05_CellChat_Buble_L-R_pairs_Increased_in_B_out_",levels(cellchat@meta$group)[1],".pdf")), width = 6, height = 9,family= "Times")
print(gg1)
dev.off()

tiff(filename = file.path(opt$output_plot,paste0("05_CellChat_Buble_L-R_pairs_Decreased_in_B_out_",levels(cellchat@meta$group)[1],".tiff")), width = 6, height = 7, units = "in", res = 300, type = "cairo",family= "Times")
print(gg2)
dev.off()
pdf(file = file.path(opt$output_plot,paste0("05_CellChat_Buble_L-R_pairs_Decreased_in_B_out_",levels(cellchat@meta$group)[1],".pdf")), width = 6, height = 7,family= "Times")
print(gg2)
dev.off()

gg1 <- netVisual_bubble(cellchat, targets.use = c(match(opt$key_cell,levels(cellchat@meta[[opt$celltype]]))),  comparison = c(1, 2), max.dataset = 2, title.name = paste0("Increased signaling in ",levels(cellchat@meta$Group)[1]), angle.x = 45, remove.isolate = T)
gg2 <- netVisual_bubble(cellchat, targets.use = c(match(opt$key_cell,levels(cellchat@meta[[opt$celltype]]))), comparison = c(1, 2), max.dataset = 1, title.name = paste0("Decreased signaling in ",levels(cellchat@meta$Group)[1]), angle.x = 45, remove.isolate = T)

tiff(filename = file.path(opt$output_plot,paste0("05_CellChat_Buble_L-R_pairs_Increased_in_B_in_",levels(cellchat@meta$group)[1],".tiff")), width = 6, height = 9, units = "in", res = 300, type = "cairo",family= "Times")
print(gg1)
dev.off()
pdf(file = file.path(opt$output_plot,paste0("05_CellChat_Buble_L-R_pairs_Increased_in_B_in_",levels(cellchat@meta$group)[1],".pdf")), width = 6, height = 9,family= "Times")
print(gg1)
dev.off()

tiff(filename = file.path(opt$output_plot,paste0("05_CellChat_Buble_L-R_pairs_Decreased_in_B_in_",levels(cellchat@meta$group)[1],".tiff")), width = 6, height = 7, units = "in", res = 300, type = "cairo",family= "Times")
print(gg2)
dev.off()
pdf(file = file.path(opt$output_plot,paste0("05_CellChat_Buble_L-R_pairs_Decreased_in_B_in_",levels(cellchat@meta$group)[1],".pdf")), width = 6, height = 7,family= "Times")
print(gg2)
dev.off()

num.link <- sapply(object.list, function(x) {rowSums(x@net$count) + colSums(x@net$count)-diag(x@net$count)})
weight.MinMax <- c(min(num.link), max(num.link)) # control the dot size in the different datasets
gg <- list()
for (i in 1:length(object.list)) {
  gg[[i]] <- netAnalysis_signalingRole_scatter(object.list[[i]], title = names(object.list)[i], weight.MinMax = weight.MinMax)
}
#> Signaling role analysis on the aggregated cell-cell communication network from all signaling pathways
#> Signaling role analysis on the aggregated cell-cell communication network from all signaling pathways
patchwork::wrap_plots(plots = gg)

rankSimilarity(cellchat, type = "functional")

computeEnrichmentScore(net.up, species = 'human', variable.both = TRUE)
