# Supplementary material for: Mendelian randomization integrated with multi-omics analysis identifies TNIK as a key gene in gut microbiota-induced IBD development
Source: Front Immunol. 2025 Nov 18;16:1678444. doi: 10.3389/fimmu.2025.1678444 (PMC12669205; doi:10.3389/fimmu.2025.1678444)
Supplement: Supplementary file 12 [file SupplementaryFile5.zip › Supplementary File 5/02.01_Microbiome_MR.r]

setwd("/data/nas1/zuoanjian/project/analysis_project/04_LZZK-30140-12/02_Result/02_Microbiome_MR")

suppressPackageStartupMessages({
    library(ClumpMR)
    library(plinkbinr)
    library(VariantAnnotation)
    library(gwasglue)
    library(data.table)
    library(tidyr)
    library(dplyr)
    library(TwoSampleMR)
    library(ieugwasr)
    library(clusterProfiler)
})

# ANSI 颜色代码
red <- "\033[31m"
green <- "\033[32m"
yellow <- "\033[33m"
blue <- "\033[34m"
magenta <- "\033[35m"
cyan <- "\033[36m"
reset <- "\033[0m"

# colors
colors <- c('#4DBBD5FF','#E64B35FF','#00A087FF','#3C5488FF','#925E9FFF','#91D1C2FF',
            '#8491B4FF','#7E6148FF','#0072B5FF','#E18727FF','#B09C85FF','#20854EFF',
            '#6F99ADFF','#FFDC91FF','#00468BFF','#FDAF91FF','#B24745FF','#6699FFFF',
            '#99991EFF','#FFCCCCFF','#358000FF','#99CCFFFF','#FFCC00FF','#8C564BFF',
            '#BCBD22FF','#996600FF','#5CB85CFF','#F39B7FFF','#CE3D32FF','#749B58FF',
            '#466983FF','#F0E685FF','#D595A7FF','#924822FF','#7A65A5FF','#C75127FF',
            '#FFA319FF','#8A9045FF','#8F3931FF','#00AF66FF','#748AA6FF','#D0DFE6FF',
            '#C71000FF','#008EA0FF','#8A4198FF','#D5E4A2FF','#5A9599FF','#FF6348FF',
            '#B7E4F9FF','#FF95A8FF','#526E2DFF','#FB6467FF','#E89242FF','#69C8ECFF',
            '#917C5DFF','#FED439FF','#709AE1FF','#D2AF81FF','#FD7446FF','#4DBBD5FF',
            '#E64B35FF','#00A087FF','#3C5488FF','#925E9FFF','#91D1C2FF','#8491B4FF')

r2 = 0.001
kb = 10

#-----导入菌群的数据
all_gut <- read.table('./00_data/MBG.allHits.p1e4.txt',header = T)
all_gut <- subset(all_gut,P.weightedSumZ < 1e-05) #过滤一
write.csv(all_gut,"./00_data/exposure_all_gut.csv")

#-----读取exposure
exposure_data <- read_exposure_data(filename = "./00_data/exposure_all_gut.csv",
                                    sep = ",", 
                                    snp_col = "rsID",
                                    beta_col = "beta", 
                                    se_col = "SE", 
                                    phenotype_col = "bac",
                                    effect_allele_col = "eff.allele",
                                    other_allele_col = "ref.allele",
                                     chr_col = "chr", 
                                    pos_col = "bp",
                                    clump = FALSE)
#clump这一步需要联网
names(exposure_data)[3] <- 'rsid'
names(exposure_data)[10] <- 'pval'

exp_dat <- ld_clump_local(exposure_data,
                          plink_bin = get_plink_exe(),
                          bfile = '/data/nas2/database/MR/legacy/data_maf0.01_rs_ref',
                          clump_kb = kb,   
                          clump_r2 = r2,
                          clump_p = 1)  #连锁不平衡  kb最低10
colnames(exp_dat)[3]<-'SNP'
colnames(exp_dat)[10]<-'pval.exposure'
exp_dat$samplesize.exposure <- 18340   # sample size exposure
saveRDS(exp_dat, '00_exp_dat.RDS')

exp_dat <- readRDS("./00_exp_dat.RDS")

# setwd("/data/nas1/zuoanjian/project/analysis_project/04_LZZK-30140-12/02_Result/02_Microbiome_MR/02_EBI-A-GCST90018933")

# ids <- "Microbiome"
# # ###02.tsv outcome格式-----------
# outcome <- data.table::fread('../00_data/GCST90018933_buildGRCh37.tsv.gz', header=T)
# ##################################################################################
# #如果SNP没有信息，可以转换。根据chr:pos查找RS号  https://blog.csdn.net/wendy_milk/article/details/121642843
# outcome$`chromosome:start` <- paste(outcome$chromosome,outcome$base_pair_location,sep=':')
# ### tes = read.table("test.txt",header=T,check.names=F,sep="\t") #注意这里我设置的是制表符分隔符，如果你的文件不是制表符的话，需要修改成对应的分隔符
# match <- fread("/data/nas2/database/MR/snp150_hg19.txt.gz",header=T,check.names=F,sep="\t")
# # system.time(save(match, file = "/data/nas1/yuanyt/pipeline/MR/match.Rdata"))
# need <- dplyr::left_join(outcome,match,by="chromosome:start") #如果snp150_hg19.txt文件中有对应的RS号，则比对到test.txt文件中，如果没有的话，就变为NA
# ##使用format_data()函数将该数据框转化成TwoSampleMR的格式
# save(need, file='need.RData')
# ##################################################################################
# outcome <- data.frame(need)
# outcome$n_cases <- 	5371
# outcome$n_controls <- 412561
# colnames(outcome)
# outcome_all <- format_data(
#   dat=outcome,
#   type = "outcome",
#   snps = NULL,
#   header = TRUE,
#   snp_col = "name",
#   beta_col = "beta",
#   se_col = "standard_error",
#   eaf_col = "effect_allele_frequency",
#   effect_allele_col = "effect_allele",
#   other_allele_col = "other_allele",
#   pval_col = "p_value",
#   ncase_col = "n_cases",
#   ncontrol_col = "n_controls",
#   chr_col = "chromosome",
#   pos_col = "base_pair_location"
# )

# outcome_all$id.outcome <- "ulcerative colitis"   #疾病名称
# outcome_all$outcome <- "ulcerative colitis || id:ebi-a-GCST90018933"  #结局名称
# system.time(save(outcome_all, file = "outcome_ebi-a-GCST90018933_all.Rdata"))

setwd("/data/nas1/zuoanjian/project/analysis_project/04_LZZK-30140-12/02_Result/02_Microbiome_MR/02_EBI-A-GCST90018933")

ids <- "Microbiome"

#-----预处理数据
load("./outcome_ebi-a-GCST90018933_all.Rdata")
dat <- harmonise_data(exp_dat,outcome_all)

#-----进行MR分析
steiger_sl <- steiger_filtering(dat) # 方向性

#steiger_sl
results_all <- generate_odds_ratios(mr_res = mr(dat))  #孟德尔随机化分析
pelpvalue_all <- mr_pleiotropy_test(dat)#水平多效性检验  去掉存在混杂因素的暴露因素
clumping = mutate(dat,R=get_r_from_bsen(dat$beta.exposure, dat$se.exposure, dat$samplesize.exposure))
clumping = mutate(clumping,F=(samplesize.exposure-2)*((R*R)/(1-R*R))) # F检验
library(MRPRESSO)
mr_presso <- mr_presso(BetaOutcome = "beta.outcome", 
                       BetaExposure = "beta.exposure", 
                       SdOutcome = "se.outcome", 
                       SdExposure = "se.exposure", 
                       OUTLIERtest = TRUE, 
                       DISTORTIONtest = TRUE,
                       data = dat, 
                       NbDistribution = 5000,  ## 数值要略大于样本数
                       SignifThreshold = 0.05)

save.image("MR.dat.RData")

write.csv(exp_dat,file="expo.all.csv")
write.csv(dat,file="dat.all.csv")
write.csv(steiger_sl,'steiger_all.csv')
write.csv(clumping,'clumping_all.csv')
write.csv(mr_presso,'mr_presso_all.csv')

getwd()

results_all <- results_all[results_all$nsnp > 2,]
write.csv(results_all,'01.results_all_TrMGs.csv')
results<-results_all[results_all$method=='Inverse variance weighted',]#IVW分析的结果更权威   更稳定
results<-results[results$pval<0.05,]#p值小于0.05  保证暴露因素和结局之间存在显著因果关系
write.csv(results,'02.results.csv')
pelpvalue_all <- na.omit(pelpvalue_all)
pelpvalue_all$pval <- as.numeric(pelpvalue_all$pval)
pelpvalue <- pelpvalue_all[pelpvalue_all$pval>0.05,]#不要有混杂因素的 即p>0.05
write.csv(pelpvalue,'pleiotropy_all.csv')

flora <- intersect(results$exposure,pelpvalue$exposure)


setwd("/data/nas1/zuoanjian/project/analysis_project/04_LZZK-30140-12/02_Result/02_Microbiome_MR/01_ieu-a-12")

exp_dat <- readRDS("../00_exp_dat.rds")

ids <- "Microbiome"

# #-----读取outcome_data
# # ###01.vcf outcome格式-----------
# vcf2 <- VariantAnnotation::readVcf('../00_data/ieu-a-12.vcf.gz',"hg19")#应该是结局文件和对应的注释信息
# outcome <- gwasvcf_to_TwoSampleMR(vcf2,type = "outcome")#转变为双样本孟德尔格式
# outcome_all <- outcome
# outcome_all$id.outcome <- "Crohn's disease"   #疾病名称
# outcome_all$outcome <- "Crohn's disease || id:ieu-a-12"  #结局名称
# system.time(save(outcome_all, file = "./outcome_all_ieu-a-12.Rdata"))

setwd("/data/nas1/zuoanjian/project/analysis_project/04_LZZK-30140-12/02_Result/02_Microbiome_MR/01_ieu-a-12")

ids <- "Microbiome"

#-----预处理数据
load("./outcome_all_ieu-a-12.Rdata")
dat <- harmonise_data(exp_dat,outcome_all)

#-----进行MR分析
steiger_sl <- steiger_filtering(dat) # 方向性

#steiger_sl
results_all <- generate_odds_ratios(mr_res = mr(dat))  #孟德尔随机化分析
pelpvalue_all <- mr_pleiotropy_test(dat)#水平多效性检验  去掉存在混杂因素的暴露因素
clumping = mutate(dat,R=get_r_from_bsen(dat$beta.exposure, dat$se.exposure, dat$samplesize.exposure))
clumping = mutate(clumping,F=(samplesize.exposure-2)*((R*R)/(1-R*R))) # F检验
save.image("MR_ieu-a-12_dat.RData")

library(MRPRESSO)
mr_presso <- mr_presso(BetaOutcome = "beta.outcome", 
                       BetaExposure = "beta.exposure", 
                       SdOutcome = "se.outcome",
                       SdExposure = "se.exposure", 
                       OUTLIERtest = TRUE, 
                       DISTORTIONtest = TRUE, 
                       data = dat, 
                       NbDistribution = 1000,  
                       SignifThreshold = 0.05)

write.csv(exp_dat,file="01_expo.all.csv")
write.csv(dat,file="01_dat.all.csv")
write.csv(steiger_sl,'01_steiger_all.csv')
write.csv(clumping,'01_clumping_all.csv')

results_all <- results_all[results_all$nsnp > 2,]
write.csv(results_all,'01.results_all_TrMGs.csv')

results<-results_all[results_all$method=='Inverse variance weighted',]#IVW分析的结果更权威   更稳定
results<-results[results$pval<0.05,]#p值小于0.05  保证暴露因素和结局之间存在显著因果关系
write.csv(results,'02.results.csv')
pelpvalue_all <- na.omit(pelpvalue_all)
pelpvalue_all$pval <- as.numeric(pelpvalue_all$pval)
pelpvalue <- pelpvalue_all[pelpvalue_all$pval>0.05,]#不要有混杂因素的 即p>0.05
write.csv(pelpvalue,'pleiotropy_all.csv')

intersect(results$exposure,pelpvalue$exposure)

setwd("/data/nas1/zuoanjian/project/analysis_project/04_LZZK-30140-12/02_Result/02_Microbiome_MR/03_ieu-a-30")
rm(list = ls())

exp_dat <- readRDS("./00_exp_dat.rds")

ids <- "Microbiome"

#-----读取outcome_data
###01.vcf outcome格式-----------
# vcf2 <- VariantAnnotation::readVcf('./ieu-a-30.vcf.gz',"hg19")#应该是结局文件和对应的注释信息
# outcome <- gwasvcf_to_TwoSampleMR(vcf2,type = "outcome")#转变为双样本孟德尔格式
# outcome_all <- outcome
# outcome_all$id.outcome <- "Crohn's disease"   #疾病名称
# outcome_all$outcome <- "Crohn's disease || id:ieu-a-30"  #结局名称
# system.time(save(outcome_all, file = "./outcome_all.Rdata"))

load("./outcome_all.Rdata")

#-----预处理数据
dat <- harmonise_data(exp_dat,outcome_all)

#-----进行MR分析
steiger_sl <- steiger_filtering(dat) # 方向性

#steiger_sl
results_all <- generate_odds_ratios(mr_res = mr(dat))  #孟德尔随机化分析
pelpvalue_all <- mr_pleiotropy_test(dat)#水平多效性检验  去掉存在混杂因素的暴露因素
clumping = mutate(dat,R=get_r_from_bsen(dat$beta.exposure, dat$se.exposure, dat$samplesize.exposure))
clumping = mutate(clumping,F=(samplesize.exposure-2)*((R*R)/(1-R*R))) # F检验
save.image("MR_dat.RData")

dim(dat)

library(MRPRESSO)
mr_presso <- mr_presso(BetaOutcome = "beta.outcome", 
                       BetaExposure = "beta.exposure", 
                       SdOutcome = "se.outcome",
                       SdExposure = "se.exposure", 
                       OUTLIERtest = TRUE, 
                       DISTORTIONtest = TRUE, 
                       data = dat, 
                       NbDistribution = 5000,  
                       SignifThreshold = 0.05)
write.csv(exp_dat,file="expo.all.csv")
write.csv(dat,file="dat.all.csv")
write.csv(steiger_sl,'steiger_all.csv')
write.csv(clumping,'clumping_all.csv')
write.csv(mr_presso,'mr_presso_all.csv')

results_all <- results_all[results_all$nsnp > 2,]
write.csv(results_all,'01.results_all_TrMGs.csv')

results<-results_all[results_all$method=='Inverse variance weighted',]#IVW分析的结果更权威   更稳定
results<-results[results$pval<0.05,]#p值小于0.05  保证暴露因素和结局之间存在显著因果关系
write.csv(results,'02.results.csv')
pelpvalue_all <- na.omit(pelpvalue_all)
pelpvalue_all$pval <- as.numeric(pelpvalue_all$pval)
pelpvalue <- pelpvalue_all[pelpvalue_all$pval>0.05,]#不要有混杂因素的 即p>0.05
write.csv(pelpvalue,'pleiotropy_all.csv')

intersect(results$exposure,pelpvalue$exposure)


# F检验
clumping = mutate(dat,R=get_r_from_bsen(dat$beta.exposure, dat$se.exposure, dat$samplesize.exposure))
clumping = mutate(clumping,F=(samplesize.exposure-2)*((R*R)/(1-R*R)))
dat = clumping[clumping$F >10,]

if(nrow(dat) < 1){
  cat("\n",yellow,i,'F-test: outcome:SNP < 1',reset,"\n")
  next
}

# MR分析方法
method_list_fixed <- c("mr_egger_regression", "mr_ivw_fe", "mr_simple_mode", "mr_weighted_median", "mr_weighted_mode")
method_list_random <- c("mr_egger_regression", "mr_ivw_mre", "mr_simple_mode", "mr_weighted_median", "mr_weighted_mode")

if(nrow(dat) > 1){  
    # 多个SNP 
    ## 异质性检验
    het.test <- mr_heterogeneity(dat,method_list = c('mr_ivw'))
    # padj
    # het.test$Q_padj_BF <- p.adjust(het.test$Q_pval, method = "bonferroni")
    # het.test$Q_padj_FDR <- p.adjust(het.test$Q_pval, method = "fdr")
    # het.test$Q_padj_Holm <- p.adjust(het.test$Q_pval, method = "holm")
    # het.test$Q_padj_BH <- p.adjust(het.test$Q_pval, method = "BH")
      
    het_qadj <- as.numeric(het.test$Q_padj_FDR)

    if (is.null(het_qadj)){next}

    if (het_qadj < 0.05) {
      # het_qvalue<0.05存在异质性(异质性大)，随机效应模型mr_ivw_mre()
      ## MR
      result <- generate_odds_ratios(mr_res = mr(dat,method_list = method_list_random))
      ## 异质性检验(默认为IVW)
      het <- mr_heterogeneity(dat,method_list = c('mr_ivw_mre'))
      ## 逐一剔除检验(默认为IVW)
      single <- mr_leaveoneout(dat,method = mr_ivw_mre)

    } else{
      # het_qvalue>0.05不存在异质性(异质性小)，固定效应模型mr_ivw_fe()
      ## MR
      result <- generate_odds_ratios(mr_res = mr(dat,method_list = method_list_fixed))
      ## 异质性检验(默认为IVW)
      het <- mr_heterogeneity(dat,method_list = c('mr_ivw_fe'))
      ## 逐一剔除检验(默认为IVW)
      single <- mr_leaveoneout(dat,method = mr_ivw_fe)
    }

    ## 多效性检测,<0.05就别做了(默认为MR Egger)
    ple <- mr_pleiotropy_test(dat)

    ## 方向性检验
    steiger <- directionality_test(dat)
    
    
}else if(nrow(dat) == 1){
    # 只有1个SNP
    # 使用 Wald 方法进行 MR 分析
    result <- generate_odds_ratios(mr_res = mr(dat, method_list = c("mr_wald_ratio")))
    het <- data.frame(id.exposure = ids[i],id.outcome = unique(outcome_all$id.outcome),
                      outcome = unique(outcome_all$outcome),exposure = ids[i],
                      method = "Wald ratio",  Q = NA,  Q_df = NA, Q_pval = NA
                     )
    single = data.frame(exposure =  ids[i], outcome = unique(outcome_all$outcome),
                        id.exposure = ids[i],id.outcome = unique(outcome_all$id.outcome),
                        samplesize = NA,SNP = "All", b = NA, se = NA,p = NA
                       )
    ple <- data.frame(id.exposure = ids[i],id.outcome = unique(outcome_all$id.outcome),
                      outcome = unique(outcome_all$outcome),exposure = ids[i],
                      egger_intercept = NA,se = NA,pval = NA
                     )
    steiger <- data.frame(id.exposure = ids[i],id.outcome = unique(outcome_all$id.outcome),
                          exposure = ids[i],outcome = unique(outcome_all$outcome),
                          snp_r2.exposure = NA,snp_r2.outcome = NA,
                          correct_causal_direction = NA,steiger_pval = NA
                         )
} 
