# Supplementary material for: Mendelian randomization integrated with multi-omics analysis identifies TNIK as a key gene in gut microbiota-induced IBD development
Source: Front Immunol. 2025 Nov 18;16:1678444. doi: 10.3389/fimmu.2025.1678444 (PMC12669205; doi:10.3389/fimmu.2025.1678444)
Supplement: Supplementary file 12 [file SupplementaryFile5.zip › Supplementary File 5/02.02_EBI-A-GCST90018933.r]

rm(list = ls())
gc()

setwd("/data/nas1/zuoanjian/project/analysis_project/04_LZZK-30140-12/02_Result/02_Microbiome_MR/02_EBI-A-GCST90018933")

suppressPackageStartupMessages({
    library(ClumpMR)
    library(plinkbinr)
    library(VariantAnnotation)
    library(gwasglue)
    library(data.table)
    library(tidyr)
    library(dplyr)
    library(TwoSampleMR)
    library(ieugwasr)
    library(clusterProfiler)
    library(patchwork)
    library(ggplot2)
    library(forestplot)
    library(gprofiler2)
})

load("./MR.dat.RData")

clumping <- read.csv("./clumping_all.csv",row.names = 1,check.names = F)
results_all <- read.csv("./01.results_all_TrMGs.csv",row.names = 1,check.names = F)
results <- read.csv("./02.results.csv",row.names = 1,check.names = F)
pelpvalue <- read.csv("./pleiotropy_all.csv",row.names = 1,check.names = F)

flora <- intersect(results$exposure,pelpvalue$exposure)
write.csv(flora,'flora.csv')

final_clumping <- clumping[clumping$exposure %in% results$exposure, ]

write.csv(final_clumping,'03.results_finall(F).csv') 

final_clumping_clean<- final_clumping

final_clumping_clean <- final_clumping %>% dplyr::select(SNP, chr.exposure, pos.exposure, se.exposure, exposure, pval.exposure, R, F)

length(unique(final_clumping_clean$exposure))#31

write.csv(final_clumping_clean,'04.results_finall(F)_clean.csv')    # 筛选出来的基因

flora <- read.csv('flora.csv',row.names = 1,check.names = F) %>% rename( "id.exposure" = "x" )
dat_all <- read.csv('dat.all.csv',row.names = 1,check.names = F)

if(!dir.exists("result")){dir.create("result")}
setwd("result")

for(i in 1:length(flora$id.exposure)){
    results_all <- data.frame()
    dir.create(paste(flora$id.exposure[i],sep='_'))
    setwd(paste(flora$id.exposure[i],sep='_')) #每个暴露因素一个文件夹
    
    ##暴露因素
    exp_dat <- subset(dat_all,exposure==flora$id.exposure[i])
    write.csv(exp_dat,'01.exposure_dat_input.csv',quote=F,row.names=T)
    
    ##结局
    outcome_dat <- outcome_all[which(outcome_all$SNP %in% exp_dat$SNP),]
    write.csv(outcome_dat,'02.outcome_dat_input.csv',quote=F,row.names=T)
    dat<-exp_dat
    # dat <- harmonise_data(exposure_dat =exp_dat,outcome_dat = outcome_dat)
    write.csv(dat,file = '03.harmonized_dat_input.csv',row.names=F)
    
    steiger_sl <- steiger_filtering(dat)
    write.csv(steiger_sl,file = '04.steiger_dat.csv',row.names=F)
    
    steiger_res <- directionality_test(dat)
    write.csv(steiger_res, file = '07.steiger_res.csv',row.names=F)
    
    # MR分析方法
    method_list_fixed <- c("mr_egger_regression", "mr_ivw_fe", "mr_simple_mode", "mr_weighted_median", "mr_weighted_mode")
    method_list_random <- c("mr_egger_regression", "mr_ivw_mre", "mr_simple_mode", "mr_weighted_median", "mr_weighted_mode")
    
    if(nrow(dat) > 1){  
        ## 异质性检验
        het.test <- mr_heterogeneity(dat,method_list = c('mr_ivw'))
        het_qadj <- as.numeric(het.test$Q_pval)
        if (is.null(het_qadj)){next}
        if (het_qadj < 0.05) {
          # het_qvalue<0.05存在异质性(异质性大)，随机效应模型mr_ivw_mre()
          ## MR
          result <- generate_odds_ratios(mr_res = mr(dat,method_list = method_list_random))
          write.csv(result,file = '05.result_method.csv',row.names=F)
            
          ## 异质性检验(默认为IVW)
          het <- mr_heterogeneity(dat,method_list = c('mr_ivw_mre'))
          write.csv(het,file = '10.heterogeneity.csv',row.names=F) 
          ## 逐一剔除检验(默认为IVW)
          single <- mr_leaveoneout(dat,method = mr_ivw_mre)
          write.csv(single,file = '12.leaveoneout.csv',row.names=F) 
    
        } else{
          # het_qvalue>0.05不存在异质性(异质性小)，固定效应模型mr_ivw_fe()
          ## MR
          result <- generate_odds_ratios(mr_res = mr(dat,method_list = method_list_fixed))
          write.csv(result,file = '05.result_method.csv',row.names=F)
            
          ## 异质性检验(默认为IVW)
          het <- mr_heterogeneity(dat,method_list = c('mr_ivw_fe'))
          write.csv(het,file = '10.heterogeneity.csv',row.names=F)  
          ## 逐一剔除检验(默认为IVW)
          single <- mr_leaveoneout(dat,method = mr_ivw_fe)
          write.csv(single,file = '12.leaveoneout.csv',row.names=F) 
        }
        
    }else{
        next
    }
    
    clumping = mutate(dat,
                    R = get_r_from_bsen(dat$beta.exposure,
                                        dat$se.exposure,
                                        dat$samplesize.exposure))
    clumping = mutate(clumping,F=(samplesize.exposure-2)*((R*R)/(1-R*R)))
    write.csv(clumping,file = '06.R&Fstat.csv',row.names = F,quote = F)

    # 后续调整图例
    special_method <- "Inverse variance weighted (multiplicative random effects)"
  
    # 散点图
    p1 <- mr_scatter_plot(dat,mr_results = result)[[1]] +
    scale_color_brewer(palette = 'Set1')+
    theme_classic(base_size = 20)+
    theme(panel.border = element_rect(size = 1.6,fill = 'transparent'),
          axis.ticks = element_line(size = 1),
          legend.background = element_blank(),
          legend.position = 'none',
          legend.text = element_text(size = 18))+
    theme(legend.background = element_blank(),
          legend.position = 'top',
          legend.direction = 'vertical',
          legend.text = element_text(size = 18)) + 
    plot_layout(nrow = 1, byrow = FALSE)

    if( special_method %in% result$method ){
        p1 <- p1 + guides(color = guide_legend(order = 1))
               # coord_fixed(ratio = 0.45)
    }
    
    pdf('07.scatter.pdf', w=9, h=9, family='Times')
    print(p1)
    dev.off()
    
    png('07.scatter.png', w=9, h=9, units='in',res=600,family='Times')
    print(p1)
    dev.off()
    
    # 森林图
      res_single <- mr_singlesnp(dat, all_method = c("mr_ivw"))
      write.csv(res_single$SNP[-length(res_single$SNP)],file = '08.rsID.csv',row.names=F)
      p2<-mr_forest_plot(res_single)[[1]] +
        theme_classic(base_size = 15)+   #字大小
        theme(panel.border = element_rect(size = 1.6,fill = 'transparent'),
              axis.ticks = element_line(size = 1),
              legend.background = element_blank(),
              legend.position = 'none',
              # legend.title = element_blank(),
              # legend.position = c(0.1,0.9),
              legend.text = element_text(size = 10))+
        theme(legend.background = element_blank(),
              legend.title = element_blank(),
              legend.position = 'none',
              legend.direction = 'vertical',
              plot.title=element_text(size=6),
              legend.text = element_text(size = 10)) + plot_layout(nrow = 1, byrow = FALSE)
      
      pdf('08.forest.pdf',w=12,h=10+nrow(dat)/20,family='Times')
      print(p2)
      dev.off()
      
      png('08.forest.png',w=12,h=10+nrow(dat)/20,units='in',res=600,family='Times')
      print(p2)
      dev.off()
    
    # 漏斗图
    p3<-mr_funnel_plot(res_single)[[1]] +
    scale_color_brewer(palette = 'Set1')+
    theme_classic(base_size = 20)+
    theme(panel.border = element_rect(size = 1.6,fill = 'transparent'),
          axis.ticks = element_line(size = 1),
          legend.background = element_blank(),
          legend.position = 'none',
          legend.text = element_text(size = 18))+
    theme(legend.background = element_blank(),
          legend.position = 'top',
          legend.direction = 'vertical',
          legend.text = element_text(size = 18)) + plot_layout(nrow = 1, byrow = FALSE)
    
    pdf('09.funnel.pdf',w=8,h=9,family='Times')
    print(p3)
    dev.off()
    
    png('09.funnel.png',w=8,h=9,units='in',res=600,family='Times')
    print(p3)
    dev.off()
    
    ##多效性检测
    ple <- mr_pleiotropy_test(dat)
    write.csv(ple, file = '11.pleiotropy.csv', row.names=F)
    #mr_leaveoneout_plot(leaveoneout_results = mr_leaveoneout(dat))
    
    # 逐个剔除检验
    p4<-mr_leaveoneout_plot(single)[[1]] +
    theme_classic(base_size = 15)+
    theme(panel.border = element_rect(size = 1.6,fill = 'transparent'),
          axis.ticks = element_line(size = 1),
          legend.background = element_blank(),
          legend.position = 'none',
          legend.text = element_text(size = 18))+
    theme(legend.background = element_blank(),
          legend.title = element_blank(),
          legend.position = 'none',
          legend.direction = 'vertical',
          plot.title=element_text(size=8),
          legend.text = element_text(size = 18)) + plot_layout(nrow = 1, byrow = FALSE)
    
    pdf('12.leaveoneout.pdf',w=10,h=10+nrow(dat)/20,family='Times')
    print(p4)
    dev.off()
    
    png('12.leaveoneout.png',w=10,h=10+nrow(dat)/20,units='in',res=600,family='Times')
    print(p4)
    dev.off()
    
    setwd("../")
}

setwd("/data/nas1/zuoanjian/project/analysis_project/04_LZZK-30140-12/02_Result/02_Microbiome_MR/02_EBI-A-GCST90018933")
results <- read.csv("02.results.csv",row.names =1)
flora <- read.csv("./flora.csv",row.names = 1)

results <- results %>% filter(exposure %in% flora$x )

gene <- results$id.exposure

#res <- results[results$exposure %in% gene,]
res = results

or <- paste(round(res$or,5),
            "(",round(res$or_lci95,5),
            "-",round(res$or_uci95,5),")",sep = "")
tabletext <- cbind(c(NA,'Exposure',res$exposure),
                   c(NA,"P value",ifelse(res$pval<0.001,
                                         "< 0.001",
                                         round(res$pval,5))),
                   c(NA,"Odd Ratio(95% CI)",or))

pdf(file = "05.forest.pdf", height = 13, width =15, onefile = F,family='Times')
forestplot(labeltext=tabletext,
           graph.pos=4,  #为Pvalue箱线图所在的位置
           # is.summary = c(TRUE, TRUE,rep(FALSE, 57)),
           col=fpColors(box="red", lines="royalblue", zero = "gray50"),
           mean=c(NA,NA,res$or),
           lower=c(NA,NA,res$or_lci95), #95%置信区间下限
           upper=c(NA,NA,res$or_uci95), #95%置信区间上限
           boxsize=0.1,lwd.ci=3,   #箱子大小，线的宽度
           ci.vertices.height = 0.08,ci.vertices=TRUE, #置信区间用线宽、高、型
           zero=1,lwd.zero=0.5,    #zero线宽 基准线的位置
           colgap=unit(5,"mm"),    #列间隙
           xticks = c(0.8,1,1.2), #横坐标刻度
           lwd.xaxis=2,            #X轴线宽
           lineheight = unit(1.2,"cm"), #固定行高
           graphwidth = unit(.5,"npc"), #图在表中的宽度比例
           cex=0.9, fn.ci_norm = fpDrawCircleCI, #误差条显示方式
           hrzl_lines = list("3" = gpar(col = "black", lty = 1, lwd = 2)),
           # hrzl_lines=list("2" = gpar(lwd=2, col="black"),
           #                 "3" = gpar(lwd=2, col="black"), #第三行顶部加黑线，引号内数字标记行位置
           #                 "59" = gpar(lwd=2, col="black")),#最后一行底部加黑线,"16"中数字为nrow(tabletext)+1
           # mar=unit(rep(0.01, times = 4), "cm"),#图形页边距
           #fpTxtGp函数中的cex参数设置各个组件的大小
           txt_gp=fpTxtGp(label=gpar(cex=1),
                          ticks=gpar(cex=0.8, fontface = "bold"),
                          xlab=gpar(cex = 1, fontface = "bold"),
                          title=gpar(cex = 1.25, fontface = "bold")),
           xlab="Odd Ratio",
           grid = T) # 垂直于x轴的网格线，对应每个刻度
dev.off()

png(file = "05.forest.png", height = 13, width = 15, units='in',res=600,family='Times')
forestplot(labeltext=tabletext,
           graph.pos=4,  #为Pvalue箱线图所在的位置
           is.summary = c(TRUE, TRUE,rep(FALSE, 57)),
           col=fpColors(box="red", lines="royalblue", zero = "gray50"),
           mean=c(NA,NA,res$or),
           lower=c(NA,NA,res$or_lci95), #95%置信区间下限
           upper=c(NA,NA,res$or_uci95), #95%置信区间上限
           boxsize=0.1,lwd.ci=3,   #箱子大小，线的宽度
           ci.vertices.height = 0.08,ci.vertices=TRUE, #置信区间用线宽、高、型
           zero=1,lwd.zero=0.5,    #zero线宽 基准线的位置
           colgap=unit(5,"mm"),    #列间隙
           xticks = c(0.8,1,1.2), #横坐标刻度
           lwd.xaxis=2,            #X轴线宽
           lineheight = unit(1.2,"cm"), #固定行高
           graphwidth = unit(.5,"npc"), #图在表中的宽度比例
           cex=0.9, fn.ci_norm = fpDrawCircleCI, #误差条显示方式
           hrzl_lines = list("3" = gpar(col = "black", lty = 1, lwd = 2)),
           # hrzl_lines=list("2" = gpar(lwd=2, col="black"),
           #                 "3" = gpar(lwd=2, col="black"), #第三行顶部加黑线，引号内数字标记行位置
           #                 "59" = gpar(lwd=2, col="black")),#最后一行底部加黑线,"16"中数字为nrow(tabletext)+1
           # mar=unit(rep(0.01, times = 4), "cm"),#图形页边距
           #fpTxtGp函数中的cex参数设置各个组件的大小
           txt_gp=fpTxtGp(label=gpar(cex=1),
                          ticks=gpar(cex=0.8, fontface = "bold"),
                          xlab=gpar(cex = 1, fontface = "bold"),
                          title=gpar(cex = 1.25, fontface = "bold")),
           xlab="Odd Ratio",
           grid = T) # 垂直于x轴的网格线，对应每个刻度
dev.off()

setwd("/data/nas1/zuoanjian/project/analysis_project/04_LZZK-30140-12/02_Result/02_Microbiome_MR/02_EBI-A-GCST90018933/result")

# 用一个列表来存储每个读取的 CSV 文件数据
flora <- read.csv("../flora.csv")

snp_data_list <- list()
# 循环读取文件
for (name in flora$x) {
  file_path <- paste0("./", name, "/08.rsID.csv")  # 构造文件路径
  snp_data_list[[name]] <- read.csv(file = file_path)  # 读取并存储到列表中
}

# 将列表中的所有数据框合并成一个大的数据框
snp <- bind_rows(snp_data_list)
snps <- snp$x %>% unique()
# gene = gprofiler2::gsnpense(snps)
# gene <- rsnps::ncbi_snp_query(snps)

snp_gene <- read.csv("./gProfiler_gSNPense_2025-2-20 19-20-02.csv")
gene <- snp_gene$gene_names

write.csv(gene,'gene.csv')
write.csv(gene,'../06.gene.csv')

save.image("../MR_all.RData")

setwd("/data/nas1/zuoanjian/project/analysis_project/04_LZZK-30140-12/02_Result/02_Microbiome_MR/02_EBI-A-GCST90018933")

file_paths <- list.files(path = "/data/nas1/zuoanjian/project/analysis_project/04_LZZK-30140-12/02_Result/02_Microbiome_MR/02_EBI-A-GCST90018933/result", 
                         pattern = "10.heterogeneity.csv", full.names = TRUE, recursive = TRUE)

# 读取所有CSV文件并整合为一个数据框
data_list <- lapply(file_paths, function(file) {
  read.csv(file, header = TRUE)  # 根据需要修改header参数
})

# 将所有数据框整合为一个矩阵
combined_data <- do.call(rbind, data_list)
het_all <- combined_data
#保留5位小数
het_all[, c(6,8)] <- round(het_all[, c(6,8)], 5)
write.csv(het_all,'07_het_res(all.exposure).csv',quote = F)

########2、水平多效性检验（p>0.05）
# 获取所有子文件夹中的CSV文件路径
file_paths <- list.files(path = "/data/nas1/zuoanjian/project/analysis_project/04_LZZK-30140-12/02_Result/02_Microbiome_MR/02_EBI-A-GCST90018933/result", 
                         pattern = "11.pleiotropy", full.names = TRUE, recursive = TRUE)

# 读取所有CSV文件并整合为一个数据框
data_list <- lapply(file_paths, function(file) {
  read.csv(file, header = TRUE)  # 根据需要修改header参数
})

# 将所有数据框整合为一个矩阵
combined_data <- do.call(rbind, data_list)
ple_all <- combined_data
ple_res<- ple_all[ple_all$pval>0.05,]
#保留5位小数
ple_all[, c(5:7)] <- round(ple_all[, c(5:7)], 5)
write.csv(ple_all,'08_pleiotropy_res(all.exposure).csv',quote = F)
ple_res[, c(5:7)] <- round(ple_res[, c(5:7)], 5)
write.csv(ple_res,'08_pleiotropy_res(p0.05).csv',quote = F)

########3、Steiger方向性分析（p<0.05）
# 获取所有子文件夹中的CSV文件路径
file_paths <- list.files(path = "/data/nas1/zuoanjian/project/analysis_project/04_LZZK-30140-12/02_Result/02_Microbiome_MR/02_EBI-A-GCST90018933/result", 
                         pattern = "07.steiger_res.csv", full.names = TRUE, recursive = TRUE)

# 读取所有CSV文件并整合为一个数据框
data_list <- lapply(file_paths, function(file) {
  read.csv(file, header = TRUE)  # 根据需要修改header参数
})

# 将所有数据框整合为一个矩阵
combined_data <- do.call(rbind, data_list)
steiger_all <- combined_data
# 使用科学计数法
steiger_all[,c(5,6,8)] <- format(steiger_all[,c(5,6,8)], scientific = TRUE)

write.csv(steiger_all,'09_steiger_res(all.exposure).csv',quote = F)
