# Supplementary material for: Mendelian randomization integrated with multi-omics analysis identifies TNIK as a key gene in gut microbiota-induced IBD development
Source: Front Immunol. 2025 Nov 18;16:1678444. doi: 10.3389/fimmu.2025.1678444 (PMC12669205; doi:10.3389/fimmu.2025.1678444)
Supplement: Supplementary file 12 [file SupplementaryFile5.zip › Supplementary File 5/03_Target_gene.r]

suppressPackageStartupMessages({
    library(dplyr)
    library(ggplot2)
    library(clusterProfiler)
    library(treemap)
    library(ggpubr)
    library(limma)
    library(stringr)
    library(ggrepel)
    library(viridis)
    library(cowplot)
    library(DESeq2)
    library(circlize)
    library(data.table)
    library(dendextend)
    library(gridtext)
    library(VennDiagram)
    library(ComplexHeatmap)
    library(org.Hs.eg.db)
    library(org.Mm.eg.db)
    library(GOplot)
    library(tidyr)
    library(ggraph)
    library(ccgraph)
    library(tidygraph)
    library(ggsci)
    library(biomaRt)
})

setwd("/data/nas1/zuoanjian/project/analysis_project/04_LZZK-30140-12/02_Result/03_Target_gene")

source("/data/nas1/zuoanjian/project/analysis_project/04_LZZK-30140-12/03_Code/01_DEG_and_Volcano_Heatmap_function.R")

UC_genes <- read.csv("/data/nas1/zuoanjian/project/analysis_project/04_LZZK-30140-12/02_Result/02_Microbiome_MR/02_EBI-A-GCST90018933/06.gene.csv") 
UC_genes <- setdiff(unique(UC_genes$x),"")
UC_genes %>% length()

CD_genes <- read.csv("/data/nas1/zuoanjian/project/analysis_project/04_LZZK-30140-12/02_Result/02_Microbiome_MR/03_ieu-a-30/06.gene.csv") 
CD_genes <- setdiff(unique(CD_genes$x),"")
CD_genes %>% length()

intersect_genes <- intersect(UC_genes,CD_genes)
length(intersect_genes)
write.csv(intersect_genes,file = "00_UC_CD_intersect_genes_55.csv")

intersect_genes

intersect_genes_ENSG <- grep("ENSG",intersect_genes,value = T)
intersect_genes_ENSG

# mart <- biomaRt::useMart("ensembl","hsapiens_gene_ensembl")
# dataset = biomaRt::listDatasets(mart)
# mydataset = biomaRt::useDataset("hsapiens_gene_ensembl",mart = mart)
# hg_symbols <- getBM(attributes=c('ensembl_gene_id','external_gene_name'), 
#                     filters = 'ensembl_gene_id', values = intersect_genes_ENSG, mart = mydataset)
# hg_symbols <- hg_symbols[which(hg_symbols$external_gene_name != ""),]
# hg_symbols

UC_GEO_GEGs_df <- read.csv("/data/nas1/zuoanjian/project/analysis_project/04_LZZK-30140-12/02_Result/GSE87473/02_DEGs/01_limma_Res.csv",row.names = 1)
UC_GEO_GEGs_genes <- rownames(UC_GEO_GEGs_df)[UC_GEO_GEGs_df$sig != "Not"]

target_gene <- intersect(UC_GEO_GEGs_genes,intersect_genes)
write.csv(target_gene,file = "00_target_gene_6.csv")

# target gene exp data
exp_df <- read.csv("/data/nas1/zuoanjian/project/analysis_project/04_LZZK-30140-12/02_Result/GSE87473/01_Expression_data/01_Expression_array.csv",row.names = 1)
sample_group <- read.csv("/data/nas1/zuoanjian/project/analysis_project/04_LZZK-30140-12/02_Result/GSE87473/01_Expression_data/02_Condition.csv",row.names = 1)
target_gene_exp_df <- exp_df[target_gene,]

# Enrich
enrich_GO_KEGG_tree(gene = UC_genes,species = 9606,output_dir = "./Enrich_UC" )
enrich_GO_KEGG_tree(gene = CD_genes,species = 9606,output_dir = "./Enrich_CD" )
enrich_GO_KEGG_tree(gene = intersect_genes,species = 9606,output_dir = "./Enrich_UC_CD" )

enrich_GO_KEGG_buble(genes = UC_genes,
                     species = 9606,
                     output_dir = "./Enrich_UC",
                     go_legend_x = 0.96,
                     go_width = 9,
                     kegg_width = 9,
                     colors = my_colors(number = 10.1)
                    )
enrich_GO_KEGG_buble(genes = CD_genes,
                     species = 9606,
                     output_dir = "./Enrich_CD",
                     go_legend_x = 0.97,
                     go_width = 12,
                     kegg_width = 9,
                     colors = my_colors(number = 10.1)
                    )
enrich_GO_KEGG_buble(genes = intersect_genes,
                     species = 9606,
                     output_dir = "./Enrich_UC_CD",
                     go_legend_x = 0.965,
                     go_width = 10,
                     kegg_width = 9,
                     colors = my_colors(number = 10.1)
                    )

Venn_plot(target_genes = list(UC_genes,CD_genes),
          target_genes_names = c("UC","CD"),
          output_dir = "./")
Venn_plot(target_genes = list(UC_genes,CD_genes,UC_GEO_GEGs_genes),
          target_genes_names = c("UC","CD","DEGs"),
          output_dir = "./")

#--LASSO----------------------------------------------------------------------

library(glmnet)
library(survival)

lasso_function <- function(data,sample_info = sample_group,gene = target_gene ){
    
    df <- merge(t(data),sample_info,by = "row.names") %>%  dplyr::select(c("Group",gene))
    
    set.seed(12)
    mod <- glmnet(as.matrix(df[,2:ncol(df)]),as.matrix(df[,1]),family="binomial")
    set.seed(12)
    cvmod <- cv.glmnet(as.matrix(df[,2:ncol(df)]),as.matrix(df[,1]),family = "binomial",nfolds = 5,type.measure='deviance',maxit = 1000)  #将变量转换为matrix
    coef.min <- coef(cvmod,s="lambda.min")
    lasso_geneids <- coef.min@Dimnames[[1]][coef.min@i+1][-1]   
    return(list(mod,cvmod,lasso_geneids))
}

# mod_plot_base 
mod_plot_base <- function(mod = mod,cvmod = cvmod){
    plot(mod, xvar = "lambda", cex.lab = 1) + 
        abline(v = c(log(cvmod$lambda.min),
                     log(cvmod$lambda.1se)), 
               lty = 2) +
        text(x = log(cvmod$lambda.min)+1.5,
             y = 3, paste("Lambda.min", round(cvmod$lambda.min, 4)), 
             cex = 1.2,
             adj = 0.9) + 
        text(x = log(cvmod$lambda.1se)+2, 
             y = 4, paste("Lambda.lse",round(cvmod$lambda.1se, 4)),
             cex = 1.2, adj = 0.9)
}

cvmod_plot_ggplot <- function(cvmod){
    xx <- data.frame(lambda=cvmod[["lambda"]],
                     cvm=cvmod[["cvm"]],
                     cvsd=cvmod[["cvsd"]], 
                     cvup=cvmod[["cvup"]],
                     cvlo=cvmod[["cvlo"]],
                     nozezo=cvmod[["nzero"]]) 
    xx$ll<- log(xx$lambda) 
    xx$NZERO<- paste0(xx$nozezo,' vars')
    
    p <- ggplot(xx,aes(ll,cvm,color=NZERO))+ 
      
      geom_errorbar(aes(x=ll,ymin=cvlo,ymax=cvup),
                    width=0.05,size=1)+ 
      geom_vline(xintercept = xx$ll[which.min(xx$cvm)],
                 size=0.8,color='grey60',alpha=0.8,
                 linetype=2)+ 
      geom_point(size=2)+
      xlab("Log(Lambda)") +
      ylab('Partial Likelihood Deviance')+ 
      theme_bw(base_rect_size = 1.5)+ 
      scale_color_manual(values= my_colors(number = 60.1))+ 
                                              
      scale_x_continuous(expand = c(0.02,0.02))+ 
      scale_y_continuous(expand = c(0.02,0.02))+ 
      theme(panel.grid = element_blank(), 
            axis.title = element_text(size=15,
                                      color='black'), 
            axis.text = element_text(size=12,
                                     color='black'), 
            legend.title = element_blank(), 
            legend.text = element_text(size=12,
                                       color='black'), 
            legend.position = 'bottom'
            
      )+ 
      annotate('text',x= -4,y=1.6,
               label=paste0('Optimal Lambda = ',round(cvmod$lambda.min,4)),
               color='black')+ 
      guides(col=guide_legend(ncol = 6))
    return(p)
}

 mod_plot_ggplot <- function(mod,cvmod){ 
    x <- coef(mod) 
    tmp <- as.data.frame(as.matrix(x)) 
    tmp$coef <- row.names(tmp) 
    tmp <- reshape::melt(tmp, id = "coef") 
    tmp$variable <- as.numeric(gsub("s", "", tmp$variable)) 
    tmp$coef <- gsub('_','-',tmp$coef) 
    tmp$lambda <- mod$lambda[tmp$variable+1] 
    # extract the lambda values 
    tmp$norm <- apply(abs(x[-1,]), 2, sum)[tmp$variable+1] 

     tmp <- tmp %>% filter(coef != "(Intercept)")
     # 
    tmp$coef <- sapply(tmp$coef, function(x) {
      if (nchar(x) > 60) {
        # 找到 "-" 分隔符，截取其前面的部分
        paste0(strsplit(x, ",")[[1]][1],"...")
      } else {
        x
      }
    })
     
    p <- ggplot(tmp,aes(log(lambda),value,color = coef)) + 
      geom_vline(xintercept = log(cvmod$lambda.min),
                 size=0.8,color='grey60',
                 alpha=0.8,linetype=2)+
      geom_line(size=1) + 
      xlab("Log(Lambda)") + 
      ylab('Coefficients')+ 
      theme_bw(base_rect_size = 2)+ 
      scale_color_manual(values= my_colors(number = 60.1))+ 
      scale_x_continuous(expand = c(0.05,0.05))+ 
      scale_y_continuous(expand = c(0.05,0.05))+ 
      theme(panel.grid = element_blank(), 
            axis.title = element_text(size=15,color='black'), 
            axis.text = element_text(size=12,color='black'), 
            legend.title = element_blank(), 
            legend.text = element_text(size=12,color='black'), 
            legend.position = 'right')+ 
      annotate('text',x = log(cvmod$lambda.min) *1.2,y=max(tmp$value)* 0.7,
               label= paste0('Optimal Lambda = ',round(cvmod$lambda.min,4)),
               color='black')+ 
      guides(col=guide_legend(ncol = 1))
    return(p)
}

lasso_list <- lasso_function(data = target_gene_exp_df,gene = target_gene,sample_info = sample_group )

pdf(file = "./01_CD_UC_DEG_targetgene_lasso_mod_result.pdf", width = 7, height = 6)
mod_plot_ggplot(mod = lasso_list[[1]],cvmod = lasso_list[[2]])
dev.off()

png(file = "./01_CD_UC_DEG_targetgene_lasso_mod_result.png", width = 7, height = 6, units = "in", res = 300)
mod_plot_ggplot(mod = lasso_list[[1]],cvmod = lasso_list[[2]])
dev.off()

pdf(file = "./01_CD_UC_DEG_targetgene_lasso_cvmod_result.pdf", width = 7, height = 6)
cvmod_plot_ggplot(cvmod = lasso_list[[2]])
dev.off()

png(file = "./01_CD_UC_DEG_targetgene_lasso_cvmod_result.png", width = 7, height = 6, units = "in", res = 300)
cvmod_plot_ggplot(cvmod = lasso_list[[2]])
dev.off()

write.csv(lasso_list[3],file = "./01_CD_UC_DEG_targetgene_lasso_target_gene.csv")

setwd("/data/nas1/zuoanjian/project/analysis_project/04_LZZK-30140-12/02_Result/03_Target_gene")

library(dplyr)
library(mlr3)
library(mlr3extralearners)
library(mlr3benchmark)
library(mlr3learners)
library(mlr3viz)
library(ggplot2)

target_gene <- read.csv("./01_CD_UC_DEG_targetgene_lasso_target_gene.csv",row.names = 1,check.names = F)[,]
expr <- read.csv("../GSE87473/01_Expression_data/01_Expression_array.csv",row.names = 1,check.names = F) %>% t()
sample_group <- read.csv("../GSE87473/01_Expression_data/02_Condition.csv",row.names = 1,check.names = F)
target_gene_exp_df <- merge(expr,sample_group,by = "row.names")  %>% select(all_of(c("Group",target_gene)))
target_gene_exp_df$Group <- factor(target_gene_exp_df$Group,levels = c("UC","Normal"))
train_data <- target_gene_exp_df

target_gene

# 分类模型共有61种
as.data.table(lrn())[task_type=="classif"]$key
# 回归模型53种
as.data.table(lrn())[task_type=="regr"]$key
# 生存分析模型33种
as.data.table(lrn())[task_type=="surv"]$key
# 分类模型的评估指标32种
as.data.table(msrs())[task_type=="classif"]$key
# mlr3verse中的重采样方法
as.data.table(mlr_resamplings)

set.seed(42)
# 创建任务并设置目标列
task = as_task_classif(train_data, target = "Group")

# 设置任务的分层列（stratum）为目标变量
task$col_roles$stratum = "Group"  # 设置分层变量为 Group

# 使用重复交叉验证（10折，10次重复）
resampling = rsmp("repeated_cv", repeats = 10, folds = 10)  # 10折，10次重复
resampling$instantiate(task)

# 查看每一折中的训练集和测试集
train_set = resampling$train_set(1)
test_set = resampling$test_set(1)

# 查看训练集和测试集的类别分布
table(task$truth(train_set))  # 查看训练集的类别分布
table(task$truth(test_set))   # 查看测试集的类别分布


# 创建带有类别权重的学习器列表
learners = list(
    lrn("classif.kknn", predict_type = "prob"),  # kNN
    lrn("classif.lda", predict_type = "prob"),
    lrn("classif.log_reg", predict_type = "prob"),
    lrn("classif.multinom", predict_type = "prob"),
    lrn("classif.naive_bayes", predict_type = "prob"),
    lrn("classif.qda", predict_type = "prob"),
    lrn("classif.rpart", predict_type = "prob"),
    lrn("classif.ranger", predict_type = "prob",importance = "impurity"),
    lrn("classif.svm", predict_type = "prob"),
    lrn("classif.xgboost", predict_type = "prob")
)

# 传递到 benchmark_grid 进行评估
grid <- benchmark_grid(
  tasks = task,
  learners = learners,
  resamplings = resampling  # 使用分层交叉验证
)

# 运行 benchmark
bmr <- benchmark(grid)

# 评估分类误差 (CE) 和 AUC
measures <- msrs(c("classif.ce", "classif.auc","classif.sensitivity","classif.specificity","classif.fnr","classif.fpr"))
performances <- bmr$aggregate(measures)

# 打印最终结果
learners_ce_auc <- performances[, c("learner_id", "classif.ce", "classif.auc","classif.sensitivity","classif.specificity","classif.fnr","classif.fpr")]
learners_ce_auc$learner_id <- gsub("classif.","",learners_ce_auc$learner_id) %>% toupper()
colnames(learners_ce_auc) <- c("Learner","CE","AUC","Sensitivity","Specificity","FNR","FPR")
write.csv(learners_ce_auc,file = "./02_CD_UC_DEG_targetgene_mrl3_Learners_result.csv")

# Gene 评分
learners_gene_scaling_list <- lapply(1:length(bmr$learners$learner),function(i) {
    # 获取学习器
    learner_name <- bmr$learners$learner_id[[i]]
    learner_modle <- bmr$learners$learner[[i]]
    
    # 使用任务训练学习器
    learner_modle$train(task)
    
    if(learner_name == "classif.rpart" ){
        return(data.frame(classif.rpart_variable.importance = learner_modle$model$variable.importance))
    }
    if(learner_name == "classif.qda"){
        group_means <- learner_modle$model$means
        diff_means <- abs(group_means["UC", ] - group_means["Normal", ])
        return(data.frame(classif.qda_mean_diff = diff_means))
    }
    if(learner_name == "classif.lda"){
        df_resu <- learner_modle$model$scaling
        colnames(df_resu) <- "classif.lda_scaling"
        return(learner_modle$model$scaling)
    }
    if(learner_name == "classif.naive_bayes"){
        conditional_probabilities <- learner_modle$model$tables
        re_list <- lapply(names(learner_modle$model$tables),function(gene){
            mctp2_diff <- abs(conditional_probabilities[[gene]]["UC", 1] - conditional_probabilities[[gene]]["Normal", 1])
            names(mctp2_diff) <- gene
            return(mctp2_diff)
        }) %>% unlist()
        return(data.frame(re_list))
    }
    if(learner_name == "classif.ranger"){
        return(data.frame(classif.ranger_variable.importance = learner_modle$model$variable.importance))
    }
    
   if(learner_name == "classif.log_reg") {
        return(data.frame(learner_modle$model$coefficients))
    }
   if(learner_name == "classif.multinom") {
        return(data.frame(learner_modle$model$coefficients))
    }
})
learners_gene_scaling_list <- setNames(learners_gene_scaling_list,bmr$learners$learner_id)

performances<- performances %>%  arrange(desc(classif.auc))  # 按照 AUC 降序排列
best_learner_id <- performances[1, "learner_id"]
second_learner_id <- performances[2, "learner_id"]

Genes_best_mean_diff <- learners_gene_scaling_list[[best_learner_id[[1]]]]
write.csv(Genes_best_mean_diff,file = "./02_CD_UC_DEG_targetgene_mrl3_Best_Learners_Gene_score.csv")

Genes_second_mean_diff <- learners_gene_scaling_list[[second_learner_id[[1]]]]
write.csv(Genes_second_mean_diff,file = "./02_CD_UC_DEG_targetgene_mrl3_Second_Learners_Gene_score.csv")

Gene_learner_select_df <- merge(Genes_best_mean_diff,Genes_second_mean_diff,by = "row.names") %>% tibble::column_to_rownames("Row.names")
write.csv(Gene_learner_select_df,file = "./02_CD_UC_DEG_targetgene_mrl3_Second_Learners_Best_Gene_score.csv")

# 根据最高的AIC学习器中的Gene评分，筛选最关键的基因
Key_Genes <- rownames(Gene_learner_select_df)[3:4]
write.csv(Key_Genes,file = "./02_CD_UC_DEG_targetgene_mrl3_Key_Genes.csv")

# 假设 learners_gene_scaling_list 是一个包含多个数据框的列表
#merged_data <- Reduce(function(x, y) merge(x, y, by = "row.names", all = TRUE), learners_gene_scaling_list)
                      

autoplot(bmr, measure = msr("classif.auc"))+
   labs(y = "AUC")+
   theme(
    # 去除主次网格线
    panel.grid.major = element_blank(),
    panel.grid.minor = element_blank(),
    
    # 设置 x 和 y 坐标轴线
    axis.line = element_line(color = "black", size = 0.8),

    strip.text = element_blank(),
    # 其他可选设置
    axis.text = element_text(size = 12, family = "Times", color = "black"),
    axis.text.x = element_text(size = 12, family = "Times", color = "black",face = "bold"),
    axis.title = element_text(size = 14, family = "Times", face = "bold")
  ) -> p

pdf(file = "./02_CD_UC_DEG_targetgene_mrl3_Learners_AUC_Boxplot.pdf", width = 7, height = 6)
print(p)
dev.off()

png(file = "./02_CD_UC_DEG_targetgene_mrl3_Learners_AUC_Boxplot.png", width = 7, height = 6, units = "in", res = 300)
print(p)
dev.off()

autoplot(bmr,type = "boxplot")+
   labs(y = "CE")+
   theme(
    # 去除主次网格线
    panel.grid.major = element_blank(),
    panel.grid.minor = element_blank(),
    
    # 设置 x 和 y 坐标轴线
    axis.line = element_line(color = "black", size = 0.8),

    strip.text = element_blank(),
    # 其他可选设置
    axis.text = element_text(size = 12, family = "Times", color = "black"),
    axis.text.x = element_text(size = 12, family = "Times", color = "black",face = "bold"),
    axis.title = element_text(size = 14, family = "Times", face = "bold")
  ) -> P

pdf(file = "./02_CD_UC_DEG_targetgene_mrl3_Learners_CE_Boxplot.pdf", width = 7, height = 6)
print(p)
dev.off()

png(file = "./02_CD_UC_DEG_targetgene_mrl3_Learners_CE_Boxplot.png", width = 7, height = 6, units = "in", res = 300)
print(p)
dev.off()

autoplot(bmr, type = "roc")+
   theme(
    # 去除主次网格线
    panel.grid.major = element_blank(),
    panel.grid.minor = element_blank(),
    
    # 设置 x 和 y 坐标轴线
    axis.line = element_line(color = "black", size = 0.8),

    strip.text = element_blank(),
    # 其他可选设置
    axis.text = element_text(size = 12, family = "Times", color = "black"),
    axis.text.x = element_text(size = 12, family = "Times", color = "black",face = "bold"),
    axis.title = element_text(size = 14, family = "Times", face = "bold")
  ) -> p

pdf(file = "./02_CD_UC_DEG_targetgene_mrl3_Learners_AUC_ROC.pdf", width = 7, height = 6)
print(p)
dev.off()

png(file = "./02_CD_UC_DEG_targetgene_mrl3_Learners_AUC_ROC.png", width = 7, height = 6, units = "in", res = 300)
print(p)
dev.off()

library(dplyr)
library(ggplot2)
library(ggpubr) 
library(pROC)
library(ggplot2)
library(dplyr)

setwd("/data/nas1/zuoanjian/project/analysis_project/04_LZZK-30140-12/02_Result/03_Target_gene")

source("/data/nas1/zuoanjian/project/analysis_project/04_LZZK-30140-12/03_Code/01_DEG_and_Volcano_Heatmap_function.R")

genes <- read.csv("./02_CD_UC_DEG_targetgene_mrl3_Key_Genes.csv",row.names = 1)[,1]
output_dir <- "./"
group_levels <- c("Normal","UC")
if(!dir.exists(output_dir)){dir.create(output_dir)}

row_col_number <- function(facet_num){
    row_num <- round(sqrt(facet_num))
    col_num <- ceiling(sqrt(facet_num))
    if(facet_num == 3){
        row_num = 1
        col_num = 3
    }
    return(c(row_num,col_num))
}

# BoxPlot  train GSE87473
exp <- read.csv("../GSE87473/01_Expression_data/01_Expression_array.csv",row.names = 1)
exp$gene <- rownames(exp)
condition <- read.csv("../GSE87473/01_Expression_data/02_Condition.csv")
colnames(condition)[1] <- "sample"

exp_long <- exp %>% tidyr::pivot_longer(., cols = starts_with("GSM"), names_to = "sample", values_to = "value")
colnames(exp_long)[1] <- "gene"
plot_df <- merge(exp_long,condition,by = "sample")

plot_df_select <- plot_df[plot_df$gene %in% genes ,]
plot_df_select$Group <- factor(plot_df_select$Group,levels = group_levels)
plot_df_select$gene <- factor(plot_df_select$gene,levels = genes)

ggboxplot(plot_df_select,
          x = "gene",          # 基因名作为x轴
          y = "value",         # 基因的表达值作为y轴
          color = "Group",     # 按照组别着色
          palette = c("#00AFBB", "#E7B800", "#FC4E07", "#A73030FF"),
          add = "jitter",      # 添加散点
          shape = "Group",     # 根据组别设置散点形状
          ggtheme = theme_bw()) +
  stat_compare_means(aes(group = Group),    # 按组别进行比较
                     method = "wilcox.test",    # t-test 或者其他方法
                     label = "p.format",   # 显示显著性标记
                     family = "Times") +   # 设置字体
  labs(title = "Gene Expression Comparison", x = "") + 
  scale_y_continuous(labels = scales::label_number(accuracy = 0.1)) + # 格式化Y轴标签
  theme(panel.grid = element_blank(),
        legend.position = "top",
        legend.title = element_blank(),
        legend.text = element_text(size = 12, face = "bold", family = "Times"),
        plot.title = element_text(hjust = 0.5, size = 15, face = "bold", family = "Times"),
        axis.title = element_text(size = 20, face = "bold", family = "Times"),
        axis.text.x = element_text(size = 15, face = "bold", family = "Times"
                                   #angle = 45,vjust = 1,hjust = 1
                                  ),
        axis.text.y = element_text(size = 15, face = "bold", family = "Times")) -> p

png(file = file.path(output_dir,"03_marker_Expression_boxplot_train.png"),width = 6, height = 6, res = 300)
print(p)
dev.off()

pdf(file = file.path(output_dir,"03_marker_Expression_boxplot_train.pdf"),width = 6,height = 6)
print(p)
dev.off()


#--BoxPlot  test GSE75214 -----------------------------------
exp <- read.csv("../GSE75214/01_Expression_data/01_Expression_array.csv",row.names = 1)
exp$gene <- rownames(exp)
condition <- read.csv("../GSE75214/01_Expression_data/02_Condition.csv")
colnames(condition)[1] <- "sample"

exp_long <- exp %>% tidyr::pivot_longer(., cols = starts_with("GSM"), names_to = "sample", values_to = "value")
colnames(exp_long)[1] <- "gene"
plot_df <- merge(exp_long,condition,by = "sample")

plot_df_select <- plot_df[plot_df$gene %in% genes ,]
plot_df_select$Group <- factor(plot_df_select$Group,levels = group_levels)
plot_df_select$gene <- factor(plot_df_select$gene,levels = genes)


ggboxplot(plot_df_select,
          x = "gene",          # 基因名作为x轴
          y = "value",         # 基因的表达值作为y轴
          color = "Group",     # 按照组别着色
          palette = c("#00AFBB", "#E7B800", "#FC4E07", "#A73030FF"),
          add = "jitter",      # 添加散点
          shape = "Group",     # 根据组别设置散点形状
          ggtheme = theme_bw()) +
  stat_compare_means(aes(group = Group),    # 按组别进行比较
                     method = "wilcox.test",    # t-test 或者其他方法
                     label = "p.format",   # 显示显著性标记
                     family = "Times") +   # 设置字体
  labs(title = "Gene Expression Comparison", x = "") + 
  scale_y_continuous(labels = scales::label_number(accuracy = 0.1)) + # 格式化Y轴标签
  theme(panel.grid = element_blank(),
        legend.position = "top",
        legend.title = element_blank(),
        legend.text = element_text(size = 12, face = "bold", family = "Times"),
        plot.title = element_text(hjust = 0.5, size = 15, face = "bold", family = "Times"),
        axis.title = element_text(size = 20, face = "bold", family = "Times"),
        axis.text.x = element_text(size = 15, face = "bold", family = "Times"
                                   #angle = 45,vjust = 1,hjust = 1
                                  ),
        axis.text.y = element_text(size = 15, face = "bold", family = "Times")) -> p

png(file = file.path(output_dir,"03_marker_Expression_boxplot_test.png"),width = 6, height = 6, res = 300)
print(p)
dev.off()

pdf(file = file.path(output_dir,"03_marker_Expression_boxplot_test.pdf"),width = 6,height = 6)
print(p)
dev.off()

#---ROC Plot   train GSE87473------------------------------------------------
exp <- read.csv("../GSE87473/01_Expression_data/01_Expression_array.csv",row.names = 1,check.names = F) %>% t() %>% as.data.frame() %>% mutate(sample = rownames(.))
metadata <- read.csv("../GSE87473/01_Expression_data/02_Condition.csv",row.names = 1,check.names = F) %>% as.data.frame() %>%  mutate(sample = rownames(.)) 

df <- merge(exp,metadata,by = "sample")

roc <- pROC_plot(data = df,
          group_col = "Group",
          genes = genes,
          data_type = "Train",
          legend_position = c(0.75, 0.2),
          legend_text_size = 12,
          digits = 3
         )
save_figure(obj = roc,
            filename = file.path(output_dir,paste0("03_Gene_ROC_",paste(genes,collapse = "_"),"_Train")), 
            width=6,
            height=6, 
            res=600, 
            formats=c("pdf", "tiff", "png")
           )

#--ROC Plot   test GSE75214--------------------------------------------
exp <- read.csv("../GSE75214/01_Expression_data/01_Expression_array.csv",row.names = 1,check.names = F) %>% t() %>% as.data.frame() %>% mutate(sample = rownames(.))
metadata <- read.csv("../GSE75214/01_Expression_data/02_Condition.csv",row.names = 1,check.names = F) %>% as.data.frame() %>%  mutate(sample = rownames(.)) 

df <- merge(exp,metadata,by = "sample")

roc <- pROC_plot(data = df,
          group_col = "Group",
          genes = genes,
          data_type = "Test",
          legend_position = c(0.75, 0.2),
          legend_text_size = 12,
          digits = 3
         )
save_figure(obj = roc,
            filename = file.path(output_dir,paste0("03_Gene_ROC_",paste(genes,collapse = "_"),"_Test")), 
            width=6,
            height=6, 
            res=600, 
            formats=c("pdf", "tiff", "png")
           )
