# Supplementary material for: Mendelian randomization integrated with multi-omics analysis identifies TNIK as a key gene in gut microbiota-induced IBD development
Source: Front Immunol. 2025 Nov 18;16:1678444. doi: 10.3389/fimmu.2025.1678444 (PMC12669205; doi:10.3389/fimmu.2025.1678444)
Supplement: Supplementary file 12 [file SupplementaryFile5.zip › Supplementary File 5/04_Calibrate.r]

setwd("/data/nas1/zuoanjian/project/analysis_project/04_LZZK-30140-12/02_Result/04_Calibrate")

library(rms)  
library(pROC)  
library(ggplot2)
library(ggDCA)
library(dplyr)
library(regplot)

source("/data/nas1/zuoanjian/project/analysis_project/04_LZZK-30140-12/03_Code/01_DEG_and_Volcano_Heatmap_function.R")

# BoxPlot  train GSE87473
exp <- read.csv("../GSE87473/01_Expression_data/01_Expression_array.csv",row.names = 1)
condition <- read.csv("../GSE87473/01_Expression_data/02_Condition.csv")
colnames(condition)[1] <- "sample"

data <- merge(t(exp),condition,by.x = "row.names",by.y = "sample") %>% rename( "Sample"= "Row.names")

key_genes <- read.csv("../03_Target_gene/02_CD_UC_DEG_targetgene_mrl3_Key_Genes.csv",row.names = 1,check.names = F)

df <- data %>% select(c("Sample","Group",key_genes[,1]))

#  设定数据分布
dd <- datadist(df)
options(datadist = 'dd')

## 准备拟合模型的公式
LrmFormula <- as.formula(paste0('Group ~ ', paste(key_genes[,1],  collapse = '+')))

lrm <- lrm(LrmFormula, data=df, x=TRUE, y=TRUE,maxit=1000)

pdf("01_regplot.pdf", height=7, width=10)

# 生成 `regplot()` 图形
regplot(lrm, plots=c("violin","boxes"), observation=T, title="Nomogram", prfail=F, clickable=F, points=TRUE,droplines=F)

# 捕获当前绘图
p <- recordPlot()  
dev.off()

# 重新绘制保存
pdf("03_regplot.pdf", height=7, width=10)
replayPlot(p)
dev.off()


LrmModel <- lrm

write.csv(summary(LrmModel),file = "./LrmModel_formula .csv")

NomographModel <- nomogram(fit = LrmModel,  # 最佳模型
                    fun = plogis, # 进行logit转换
                    funlabel = "Risk of disease",
                    lp = T , # 不显示线性预测值
                    conf.int = F,
                    fun.at=c(0,.001,.5,.999,1)  # 概率坐标轴的范围和刻度
)

png("01_test_nomogram_classical_Clinical_features.png",width = 12,height = 8,family='Times',units='in',res=600)
plot(NomographModel, 
     lplabel = "Linear Predictor",
     xfrac = .35,
     varname.label = TRUE, 
     varname.label.sep = "=", 
     ia.space = .2, 
     tck = NA, 
     tcl = -0.20, 
     lmgp = 0.3,
     points.label = 'Points', 
     total.points.label = 'Total Points',
     total.sep.page = FALSE, 
     cap.labels = FALSE,
     cex.var = 1.35,
     cex.axis = 1.05,
     lwd=5,
     label.every = 1,
     col.grid = gray(c(0.8, 0.95)))

dev.off()

pdf("01_test_nomogram_classical_Clinical_features.pdf",width = 12,height = 8,family='Times')
plot(NomographModel, 
     lplabel="Linear Predictor",
     xfrac=.35,
     varname.label=TRUE, 
     varname.label.sep="=", ia.space=.2, 
     tck=NA, tcl=-0.20, lmgp=0.3,
     points.label='Points', 
     total.points.label='Total Points',
     total.sep.page=FALSE, 
     cap.labels=FALSE,cex.var = 1.35,cex.axis = 1.05,lwd=5,
     label.every = 1,col.grid = gray(c(0.8, 0.95)))

dev.off()

# library(regplot)

# fit2 <- lrm(LrmFormula,
#             data = df,
#             x=T,y=T)
# regplot::regplot(fit2,
#         plots = c("violin", "boxes"), ##连续性变量形状，可选"no plot" "density" "boxes" "ecdf" "bars" "boxplot" "violin" "bean" "spikes"；分类变量的形状，可选"no plot" "boxes" "bars" "spikes"
#         observation = T, #用哪行观测，或者T F
#         center = T, # 对齐变量
#         subticks = T,
#         droplines = T,#是否画竖线
#         title = "nomogram",
#         points = T, # 截距项显示为0-100
#         odds = T, # 是否显示OR值
#         showP = T, # 是否显示变量的显著性标记
#         rank = "sd", # 根据sd给变量排序
#         interval="confidence", # 展示可信区间
#         clickable = F # 是否可以交互
#         )


GofResidual <- stats::resid(LrmModel, "gof")
GofResidualPvalue <- signif(GofResidual[5], 3)

set.seed(888) # 用于设置随机数生成器的种子，以确保结果的可重复性
cal <- calibrate(LrmModel, method = "boot", B = 1000) # 使用calibrate函数对模型进行校准，使用方法是bootstrap， 重复次数为1000

png("02_calibrateClinical_features.png",width = 8,height = 8,family='Times',units='in',res=600)
plot(cal, lwd=2, lty=1, 
     cex.lab=1.4, cex.axis=1.4, cex.main=1.8, cex.sub=1.4, 
     xlim=c(0, 1), ylim= c(0, 1), 
     xlab="Nomogram-Predicted Probability", 
     ylab="Actual Probability", 
     col=c("#00468BFF", "#ED0000FF", "#42B540FF"),
     legend=FALSE)
lines(cal[, c(1:3)], type ="l", lwd=2, pch=16, col=c("#00468BFF"))
abline(0, 1, lty=3, lwd=2) 
legend(x=.6, y=.4, legend=c("Apparent", "Bias-corrected", "Ideal"), cex=1.2,
       lty=c(1, 1, 2), lwd = 2, col=c("#00468BFF", "black", "black"), bty="n")
text(x = 0.2, y = 0.8, paste0("Gof - Residual"),cex=1.0)
text(x = 0.4, y = 0.8, paste0("p = ", GofResidualPvalue),cex=1.0)
dev.off()

pdf("02_calibrateClinical_features.pdf",width = 8,height = 8,family='Times')
plot(cal, lwd=2, lty=1, 
     cex.lab=1.4, cex.axis=1.4, cex.main=1.8, cex.sub=1.4, 
     xlim=c(0, 1), ylim= c(0, 1), 
     xlab="Nomogram-Predicted Probability", 
     ylab="Actual Probability", 
     col=c("#00468BFF", "#ED0000FF", "#42B540FF"),
     legend=FALSE)
lines(cal[, c(1:3)], type ="l", lwd=2, pch=16, col=c("#00468BFF"))
abline(0, 1, lty=3, lwd=2) 
legend(x=.6, y=.4, legend=c("Apparent", "Bias-corrected", "Ideal"), cex=1.2,
       lty=c(1, 1, 2), lwd = 2, col=c("#00468BFF", "black", "black"), bty="n")
text(x = 0.2, y = 0.8, paste0("Gof - Residual"),cex=1.0)
text(x = 0.4, y = 0.8, paste0("p = ", GofResidualPvalue),cex=1.0)
dev.off()

df$predvalue <- predict(LrmModel, type="fitted")

ModelROC <- roc(response = df$Group,
                predictor = df$predvalue,
                levels = c('Normal', 'UC'))
ModelROC$auc

png("02_calibrateClinical_ROC.png",width = 8,height = 8,family='Times',units='in',res=600)
plot(ModelROC, 
     main = paste0("ROC Curve for Disease Prediction of ", colnames(df)[1]), # 设置主标题
     col = "#DD7123", # 设置曲线颜色
     lwd = 2,  # 线条宽度
     print.auc = T, # 打印AUC的值
     print.auc.x = 0.4, # AUC值得位置（x轴）
     print.auc.y = 0.5, # AUC值得位置（y轴）
     print.auc.pattern = 'AUC=%.3f', # AUC值得格式，表明保留三位小数
     print.auc.cex = 1.2,  # AUC值字体大小
     grid = c(0.5,0.2), # 网格线设置
     grid.col = "gray", # 网格线颜色
     xlab = "False Positive Rate (1 - Specificity)",  # x轴标签  
     ylab = "True Positive Rate (Sensitivity)",  # y轴标签 
     font.lab = 2,  # 轴标签字体样式  
     cex.axis = 1.2,  # 轴标签字体大小  
     cex.main = 1.5  # 主标题字体大小  
)
dev.off()

pdf("02_calibrateClinical_ROC.pdf",width = 8,height = 8,family='Times')
plot(ModelROC, 
     main = paste0("ROC Curve for Disease Prediction of ", colnames(df)[1]), # 设置主标题
     col = "#DD7123", # 设置曲线颜色
     lwd = 2,  # 线条宽度
     print.auc = T, # 打印AUC的值
     print.auc.x = 0.4, # AUC值得位置（x轴）
     print.auc.y = 0.5, # AUC值得位置（y轴）
     print.auc.pattern = 'AUC=%.3f', # AUC值得格式，表明保留三位小数
     print.auc.cex = 1.2,  # AUC值字体大小
     grid = c(0.5,0.2), # 网格线设置
     grid.col = "gray", # 网格线颜色
     xlab = "False Positive Rate (1 - Specificity)",  # x轴标签  
     ylab = "True Positive Rate (Sensitivity)",  # y轴标签 
     font.lab = 2,  # 轴标签字体样式  
     cex.axis = 1.2,  # 轴标签字体大小  
     cex.main = 1.5  # 主标题字体大小  
)
dev.off()

roc1 <-roc(Group ~ TMEM163,data = df)
roc2 <-roc(Group ~ TNIK,data = df)

round(auc(roc1),3)##AUC
round(ci(roc1),3)##95%CI
round(auc(roc2),3)##AUC
round(ci(roc2),3)##95%CI

par(bg = "white")

pdf("03_Gene_ROC.pdf",width = 8,height = 8,family='Times')
plot(roc1,col="red",legacy.axes=T)
plot(roc2, add=TRUE, col="blue")
legend("bottomright", legend=c(paste0("TMEM163 AUC: ",round(auc(roc1),3)),
                               paste0("TNIK AUC: ",round(auc(roc2),3))),
       col=c("red","blue","green","black"),lty=1)
dev.off()

png("03_Gene_ROC.png",width = 8,height = 8,family='Times',units='in',res=600)
plot(roc1,col="red",legacy.axes=T)
plot(roc2, add=TRUE, col="blue")
legend("bottomright", legend=c(paste0("TMEM163 AUC: ",round(auc(roc1),3)),
                               paste0("TNIK AUC: ",round(auc(roc2),3))),
       col=c("red","blue","green","black"),lty=1)
dev.off()


lrm0 <- lrm(Group ~ TMEM163 + TNIK, df)
lrm1 <- lrm(Group ~ TMEM163, df)
lrm2 <- lrm(Group ~ TNIK , df)
dca_lrm <- dca(lrm0,lrm1, lrm2, model.names = c("Nomogram","TMEM163", "TNIK"))

ggplot(dca_lrm,linetype = F)+
      ggsci::scale_color_jama(name="Model Type",
                       #labels=c("TMEM163","TNIK")
                      )+
      theme_bw(base_size = 14)+
      theme(legend.position.inside = c(0.8,0.75),
            legend.background = element_blank()
      ) -> p

png("03_Gene_DCA.png",width = 8,height = 7,family='Times',units='in',res=600)
print(p)
dev.off()

pdf("03_Gene_DCA.pdf",width = 8,height = 7,family='Times')
print(p)
dev.off()
