# Supplementary material for: Mendelian randomization integrated with multi-omics analysis identifies TNIK as a key gene in gut microbiota-induced IBD development
Source: Front Immunol. 2025 Nov 18;16:1678444. doi: 10.3389/fimmu.2025.1678444 (PMC12669205; doi:10.3389/fimmu.2025.1678444)
Supplement: Supplementary file 12 [file SupplementaryFile5.zip › Supplementary File 5/05_GSEA.r]

library(magrittr)
library(clusterProfiler)
library(enrichplot)
library(org.Hs.eg.db)

rm(list = ls())
setwd("/data/nas1/zuoanjian/project/analysis_project/04_LZZK-30140-12/02_Result")
if (! dir.exists('./05_GSEA')){
  dir.create('./05_GSEA')
}
setwd('./05_GSEA')

library(magrittr)
library(clusterProfiler)
library(enrichplot)
library(org.Hs.eg.db)

dat<-read.csv('../GSE87473/01_Expression_data/01_Expression_array.csv',row.names = 1,check.names = F) 
group <- read.csv('../GSE87473/01_Expression_data/02_Condition.csv',row.names = 1,check.names = F)
gene <- read.csv('../03_Target_gene/02_CD_UC_DEG_targetgene_mrl3_Key_Genes.csv', check.names = F)
gene <- gene$x


gene_expr <- dat %>% t() %>% as.data.frame() %>% dplyr::select(gene) 
allgene_expr <- dat[,rownames(group)] %>% t %>% as.data.frame()
identical(rownames(gene_expr), rownames(allgene_expr))
cor_res <- cor(gene_expr, allgene_expr,method = "spearman") %>% t %>% as.data.frame #注意相关性分析输入文件格式

#GSEA
j <- 0
for (num in 1:length(gene)){
  i <- gene[num]
  j <- j+1
  
  dat <- data.frame(row.names = rownames(cor_res),
                    cor = cor_res[,i])
  data_sort <- dat %>% dplyr::arrange(desc(cor)) %>% na.omit()#desc降序
  
  geneList <- data_sort$cor
  names(geneList) <- rownames(data_sort) #注意GSEA输入文件格式
  
  # GOBP ------------------------------------------------------------------
  go_set<- read.gmt("/home/zuoanjian/bioinfo_documents/MSigDB/msigdb_v2024.1.Hs_GMTs/c5.go.bp.v2024.1.Hs.symbols.gmt")
  set.seed(1)
  go_gsea <- GSEA(geneList, TERM2GENE = go_set, pvalueCutoff = 1) #adjp0.05有基因得不到结果
  go_result <- go_gsea@result
  go_result <- go_result[go_result$pvalue < 0.05,]
  go_result <- go_result[order(go_result$pvalue, decreasing = F),]
  write.csv(go_result,paste0('0',j,'.GSEA(gobp)_result_',i,'.csv'),row.names = F)
  
  #trace(gseaplot2,edit = T)
  gsea <- gseaplot2(go_gsea,c(1:5),color = c('#7B68EE','#CD3333','#20B2AA','#FF8C00','#FF6666'),
                    title = i,
                    base_size = 11,
                    rel_heights = c(1.5, 0.3, 0.5))
  gsea
  png(paste0('0',j,'.GSEA(gobp)_',i,'.png'),w=8,h=5,family='Times',units = "in",res = 600)
  print(gsea)
  dev.off()
  pdf(paste0('0',j,'.GSEA(gobp)_',i,'.pdf'),w=8,h=5,family='Times')
  print(gsea)
  dev.off()
  
  # GOCC ------------------------------------------------------------------
  go_set<- read.gmt("/home/zuoanjian/bioinfo_documents/MSigDB/msigdb_v2024.1.Hs_GMTs/c5.go.cc.v2024.1.Hs.symbols.gmt")
  set.seed(1)
  go_gsea <- GSEA(geneList, TERM2GENE = go_set, pvalueCutoff = 1) #adjp0.05有基因得不到结果
  go_result <- go_gsea@result
  go_result <- go_result[go_result$pvalue < 0.05,]
  go_result <- go_result[order(go_result$pvalue, decreasing = F),]
  write.csv(go_result,paste0('0',j,'.GSEA(gocc)_result_',i,'.csv'),row.names = F)
  
  #trace(gseaplot2,edit = T)
  gsea <- gseaplot2(go_gsea,c(1:5),color = c('#7B68EE','#CD3333','#20B2AA','#FF8C00','#FF6666'),
                    title = i,
                    base_size = 11,
                    rel_heights = c(1.5, 0.3, 0.5))
  gsea
  png(paste0('0',j,'.GSEA(gocc)_',i,'.png'),w=8,h=5,family='Times',units = "in",res = 600)
  print(gsea)
  dev.off()
  pdf(paste0('0',j,'.GSEA(gocc)_',i,'.pdf'),w=8,h=5,family='Times')
  print(gsea)
  dev.off()
  
  # GOMF ------------------------------------------------------------------
  go_set<- read.gmt("/home/zuoanjian/bioinfo_documents/MSigDB/msigdb_v2024.1.Hs_GMTs/c5.go.mf.v2024.1.Hs.symbols.gmt")
  set.seed(1)
  go_gsea <- GSEA(geneList, TERM2GENE = go_set, pvalueCutoff = 1) #adjp0.05有基因得不到结果
  go_result <- go_gsea@result
  go_result <- go_result[go_result$pvalue < 0.05,]
  go_result <- go_result[order(go_result$pvalue, decreasing = F),]
  write.csv(go_result,paste0('0',j,'.GSEA(gomf)_result_',i,'.csv'),row.names = F)
  
  #trace(gseaplot2,edit = T)
  gsea <- gseaplot2(go_gsea,c(1:5),color = c('#7B68EE','#CD3333','#20B2AA','#FF8C00','#FF6666'),
                    title = i,
                    base_size = 11,
                    rel_heights = c(1.5, 0.3, 0.5))
  gsea
  png(paste0('0',j,'.GSEA(gomf)_',i,'.png'),w=8,h=5,family='Times',units = "in",res = 600)
  print(gsea)
  dev.off()
  pdf(paste0('0',j,'.GSEA(gomf)_',i,'.pdf'),w=8,h=5,family='Times')
  print(gsea)
  dev.off()
  
  
  # KEGG ------------------------------------------------------------------
  kegg_set<- read.gmt("/home/zuoanjian/bioinfo_documents/MSigDB/msigdb_v2024.1.Hs_GMTs/c2.cp.kegg_legacy.v2024.1.Hs.symbols.gmt")
  #immo$term <- sub('^[^_]*_','',immo$term)#删除掉第一个下划线和之前的东西
  kegg_list <- kegg_set %>% split(.$term) %>% lapply( "[[", 2)
  set.seed(1)
  kegg_gsea <- GSEA(geneList, TERM2GENE = kegg_set, pvalueCutoff = 1)
  kegg_result <- kegg_gsea@result
  kegg_result <- kegg_result[kegg_result$p.adjust < 0.05,]
  kegg_result <- kegg_result[order(abs(kegg_result$NES), decreasing = T),]
  kegg_result.write <- kegg_result[,-c(8,9,10)]
  write.csv(kegg_result.write,paste0('0',j,'.GSEA(kegg)_result_',i,'.csv'),row.names = F)

  #trace(gseaplot2,edit = T)
  gsea <- gseaplot2(kegg_gsea,c(1:5),color = c('#7B68EE','#CD3333','#20B2AA','#FF8C00','#FF6666'),
                    title = i,
                    base_size = 11,
                    rel_heights = c(1.5, 0.3, 0.5))
  png(paste0('0',j,'.GSEA(kegg)_',i,'.png'),w=8,h=5,family='Times',units = "in",res = 600)
  print(gsea)
  dev.off()
  pdf(paste0('0',j,'.GSEA(kegg)_',i,'.pdf'),w=8,h=5,family='Times')
  print(gsea)
  dev.off()
    
    
  library(fgsea)
  gsea_2<-fgsea(pathways = kegg_list,
                stats = geneList,
                minSize=1,
                maxSize=10000)
  p <- plotGseaTable(kegg_list[kegg_result$ID][1:10],
                     geneList, 
                     gsea_2,
                     gseaParam = 0.5,
                     colwidths = c(0.6,0.3,0.1,0.1,0.1))
  
  
  
  fn1 = paste0("0", j, ".", i, ".png")
  fn2 = paste0("0", j, ".", i,".pdf")
  png(fn1,w=10,h=6,units = "in",res = 600, family='Times')
  print(p)
  dev.off()
  pdf(fn2,w=10,h=6,family='Times')
  print(p)
  dev.off()

    
}
