# Supplementary material for: Mendelian randomization integrated with multi-omics analysis identifies TNIK as a key gene in gut microbiota-induced IBD development
Source: Front Immunol. 2025 Nov 18;16:1678444. doi: 10.3389/fimmu.2025.1678444 (PMC12669205; doi:10.3389/fimmu.2025.1678444)
Supplement: Supplementary file 12 [file SupplementaryFile5.zip › Supplementary File 5/06_CIBERSORT.r]

library("e1071")
library("preprocessCore")
library("GSVA")
library("estimate")
library("ggpubr")
library("tidyr")
library("ggplot2")
library("pheatmap")

setwd("/data/nas1/zuoanjian/project/analysis_project/04_LZZK-30140-12/02_Result/06_CIBERSORT")

source("/data/nas1/zuoanjian/project/analysis_project/04_LZZK-30140-12/03_Code/01_DEG_and_Volcano_Heatmap_function.R")

source("../../03_Code/CIBERSORT.R")

Y <- read.table("GSE87473_expr.csv", header=T, sep="\t",check.names=F)

expr <- read.csv("../GSE87473/01_Expression_data/01_Expression_array.csv",row.names = 1,check.names = F) 

write.csv(expr,"./GSE87473_expr.csv",row.names= T)

#CIBERSORT肿瘤免疫微环境评估，样本行名基因，列名样本
set.seed(1)
results=CIBERSORT("./Immune_cell_gene_set_Human.csv", 'GSE87473_expr.csv', perm=100, QN=F)

#记得筛选p<0.05的样本
output <- read.table('CIBERSORT-Results.txt',sep='\t',check.names = F,header = T)
output <- output[output$`P-value`<0.05,]
output = output[,-c(26,24,25)]
write.csv(output,"./CIBERSORT-filter.csv")

#横轴不写样本名
data <- read.csv("./CIBERSORT-filter.csv",check.names=F,row.names=1)
data = data[,c(1:23)]
data=t(data)
col=rainbow(nrow(data),s=0.7,v=0.7)

pdf('2-Cluster-CIBERSORT-免疫细胞比例.pdf',height=7,width=14)
#png('infi_heatmap.png',height=800,width=1200)
par(las=1,mar=c(4,4,4,10))
a1 = barplot(data,col=col,yaxt="n",ylab="Relative Percent",xaxt="n")
a2=axis(2,tick=F,labels=F)
axis(2,a2,paste0(a2*100,"%"))
axis(1,a1,labels=F,tick = F)
par(xpd=T);text(100,0,'TCGA CHOL (N = 31)',adj=0.9,cex=1.7);par(srt=0)
ytick2 = cumsum(data[,ncol(data)])
ytick1 = c(0,ytick2[-length(ytick2)])
#text(par('usr')[2],(ytick1+ytick2)/2,rownames(data),cex=0.6,adj=0)
legend(par('usr')[2]*0.98,par('usr')[4],legend=rownames(data),
       col=col,pch=15,bty="n",cex=1.2)

dev.off()

###################8. 细胞比例堆积条形图#######
#调包日常
pkgs <- c("matrixStats", "pheatmap", "RColorBrewer", "tidyverse", "cowplot","ggpubr","bslib","ggthemes")
# BiocManager::install("ggthemes")
library(ggthemes)
library(dplyr)
library(tidyr)
library(tibble)
library(ggpubr)
library(ggsci)
mycolor<-colorRampPalette(pal_npg( "nrc", alpha = 0.8)(10))(22) #提取8种颜色，透明度80%
# Read in results
####输入文件不用删除P值等倒数三列
cibersort_raw <- read.csv("./CIBERSORT-filter.csv",row.names = 1,check.names = F)
rownames(cibersort_raw) <- NULL
cibersort_raw <- cibersort_raw %>% tibble::column_to_rownames("Mixture")
# cibersort_raw = cibersort_raw[,c(1:22)]
head(cibersort_raw)
# View(cibersort_raw)
dd1 <- cibersort_raw %>%
  as.data.frame() %>%
  tibble::rownames_to_column("sample") %>%
  pivot_longer(cols = 2:23,
               names_to = "CellType",
               values_to = "Composition")

View(dd1)
plot.info <- dd1[,c(1,3,2)]

sample_group <- read.csv("../GSE87473/01_Expression_data/02_Condition.csv",row.names = 1,check.names = F)

plot.info <- merge(plot.info,sample_group,by.x = "sample",by.y = "row.names")

plot.info$Group <- factor(plot.info$Group,levels = c("Normal","UC"))

ggbarplot(
  plot.info,
  x = "Group",
  y = "Composition",
  size = 0,
  fill = "CellType",
  color = "CellType",
  palette = mycolor
  
) + 
  theme_base() +
  theme(
    axis.text.x = element_text(
      angle = 0,
      hjust = 0.5,
      vjust = 0.5,
      size = 15
    ),
    legend.position = "bottom"
  )
ggsave(filename = "./免疫细胞比例堆积条形图_by_group.pdf",width = 15,height = 8)
ggsave(filename = "./免疫细胞比例堆积条形图_by_group.png",width = 15,height = 8)

#####箱线图
ggboxplot(
  plot.info,
  x = "CellType",
  y = "Composition",
  color = "black",
  fill = "CellType",
  xlab = "",
  ylab = "Cell composition",
  main = "TME Cell composition",palette = mycolor) +
  theme_base() +
  theme(axis.text.x = element_text(
    angle = 90,
    hjust = 1,
    vjust = 1
  ))
ggsave(filename = "./免疫细胞比例.pdf",width = 18,height = 6)
ggsave(filename = "./免疫细胞比例.png",width = 18,height = 6)

###
#######################8. 差异免疫细胞#####
# dir.create('8. 免疫浸润分析')
dbox1 <- read.csv('./CIBERSORT-filter.csv',check.names = F,row.names = 1)
rownames(dbox1) <- NULL
dbox1 <- dbox1 %>% data.frame(check.names = F) %>%  tibble::column_to_rownames("Mixture")

a <- read.csv('../GSE87473/01_Expression_data/02_Condition.csv',check.names = F,row.names = 1)
id = rownames(a)
dbox1 = dbox1[id,]
dbox1 <- merge(dbox1,a,by=  "row.names") %>% tibble::column_to_rownames("Row.names")

degDe = dbox1
degDe = degDe[order(degDe$Group),]

cell = setdiff(colnames(degDe),"Group")

pl <- list()
table(degDe$Group)

# for(i in cell){
#   # i = 'Monocytes'
#   print(i)
#   pl[[i]] <- ggboxplot(degDe, x = "Group", y = i, color  = "Group", 
#                        size = 0.5,
#                        palette = "npg",
#                        notch = TRUE,
#                        # add = "dotplot",
#                        add.params=list(size=1)) +
#     labs(y = paste0(i,""), x = "")+
#     rotate_x_text(angle =0 )+
#     stat_compare_means(aes(group = Group),label = "p.signif",size =5,label.x = 1.5)
# }


# pdf('./差异免疫细胞.pdf',width = 13,height = 9.5)

# ggarrange(pl[[1]],pl[[2]],pl[[3]],
#           pl[[4]],pl[[5]],pl[[6]],pl[[7]],
#           pl[[8]],pl[[9]],pl[[10]],pl[[11]],
#           print = TRUE,nrow = 3,ncol = 4)
# dev.off()

###箱线图


# my_comparition <- list(c("LN","control"))

dbox1 = gather(dbox1,gene,expression,1:(ncol(dbox1)-1))
dbox1$Group <- factor(dbox1$Group,levels = c("Normal","UC"))

pdf('./差异免疫细胞箱线图.pdf',width = 10,height = 6)

p <- ggboxplot(dbox1,x='gene',y='expression',fill ='Group',
               ylab = 'Proportion ',
               xlab ='',palette = rev(my_colors(number = 2.11)),
               # add ='jitter',
               size =0.4)+
  rotate_x_text(45)+
  theme(axis.text.x=element_text(size=9),
        axis.text.y=element_text(size=9),
        axis.title = element_text(size=9),
        legend.text = element_text(size=9),
        legend.title = element_text(size=9),
        axis.line = element_line(size=0.3))+
  stat_compare_means(size = 4.5,aes(group=Group),
                     label = 'p.signif',label.x = 1.3,method = 'wilcox.test',label.y = 0.6)

p + font('xlab',face = 'bold')+font('ylab',face = 'bold')+
  font('x.text',face = 'bold')+font('y.text',face = 'bold')+
  font('legend.title',face = 'bold')+font('legend.text',face = 'bold')

dev.off()


###


#################8. 模型基因与免疫细胞相关性######
### 读入ssGSEA的结果
dbox1 <- read.csv('./CIBERSORT-filter.csv',check.names = F,row.names = 1)
rownames(dbox1) <- NULL
dbox1 <- dbox1 %>% data.frame(check.names = F) %>%  tibble::column_to_rownames("Mixture")

a <- read.csv('../GSE87473/01_Expression_data/02_Condition.csv',check.names = F,row.names = 1)
id = rownames(a)
dbox1 = dbox1[id,]

key_gene <- read.csv("../03_Target_gene/02_CD_UC_DEG_targetgene_mrl3_Key_Genes.csv",row.names = 1,check.names = F)
gene = key_gene$x

expr <- read.csv("../GSE87473/01_Expression_data/01_Expression_array.csv",row.names = 1,check.names = F) %>% t() 


tcga_gsva = dbox1
tcga_expr = expr[,gene]
tcga_expr = t(tcga_expr)
tcga_expr = as.matrix(tcga_expr)

tcga_gsva <- tcga_gsva[,c(4,6,7,8,11,12,14,15,16,18,19,20,22)]

### 读入感兴趣的基因
# genelist <- read.csv("m5C_expr_DE.csv",check.names = F)
genelist <- rownames(tcga_expr)
##写函数
gene <- genelist
immuscore <- function(gene){
  y <- tcga_expr[gene,]
  colnames <- colnames(tcga_gsva)
  do.call(rbind,lapply(colnames, function(x){
    dd  <- cor.test(as.numeric(tcga_gsva[,x]), y , method="spearman")
    data.frame(gene=gene,immune_cells=x,cor=dd$estimate,p.value=dd$p.value )
  }))
}
# immuscore("")
### 批量计算genelist跟免疫浸润相关性的结果
data <- do.call(rbind,lapply(genelist,immuscore))
head(data)
# p = 0.01
# cor = 0.6
# data1 = data[(data$p.value < p & (data$cor > cor |  data$cor < -(cor))),]
write.csv(data, "./模型基因与免疫细胞相关性.csv", quote = F, row.names = F)

data$pstar <- ifelse(data$p.value < 0.05&abs(data$cor) >0.3,
                     ifelse(data$p.value < 0.01&abs(data$cor) >0,"**","*"),
                     "")
data$pstar[1:20]
data = na.omit(data)
ggplot(data, aes(gene,immune_cells)) + 
  geom_tile(aes(fill = cor), colour = "white",size=1.5)+
  scale_fill_gradient2(low = "#4DBBD5CC",mid = "white",high = "#E64B35CC")+
  geom_text(aes(label=pstar),col ="midnightblue",size = 6)+
  theme_minimal()+# 不要背景
  theme(axis.title.x=element_blank(),#不要title
        axis.ticks.x=element_blank(),#不要x轴
        axis.title.y=element_blank(),#不要y轴
        axis.text.x = element_text(angle = 45, hjust = 1,size = 10),# 调整x轴文字
        axis.text.y = element_text(size = 10))+#调整y轴文字
  #调整legen
  labs(fill =paste0(" * p < 0.05","\n\n","** p < 0.01","\n\n","Correlation"))

#保存到文件
ggsave("./模型基因与免疫细胞相关性.pdf", width = 6, height = 6)
ggsave("./模型基因与免疫细胞相关性.png", width = 6, height = 6)

###
################8. 差异细胞与风险评分相关性散点图#####
library(ggpubr)
library(ggExtra)

if(grepl("^GSM",rownames(tcga_expr)) %>% any()){
    tcga_expr <- tcga_expr
}else{
    tcga_expr <- t(tcga_expr)
}
rt = merge(dbox1,tcga_expr,by = "row.names")

x1 <- colnames(tcga_gsva)

box = list()
data_select <- data[data$pstar != "",]

box = list()
for(i in 1:nrow(data_select)){
  # i = 'REPS2'
  df1=as.data.frame(rt[,c(data_select$immune_cells[i],data_select$gene[i])])
  colnames(df1) <- c("y","x")
  p1=ggplot(df1, aes(x, y)) + 
    xlab(paste0(data_select$gene[i])) + ylab("Immune Score")+ 
    geom_point() + geom_smooth(method="lm",formula = y ~ x) + theme_bw()+
    stat_cor(method = 'spearman', aes(x =x, y =y))
  print(i)
  box[[i]] <- ggMarginal(p1, type="density", xparams=list(fill = "#4DBBD5"),
                         yparams=list(fill = "#4DBBD5"))
}


pdf(file="./差异细胞与风险评分相关性散点图_TMEM163.pdf",width = 9,height = 9)
ggarrange(
  box[[1]],box[[2]],box[[3]],
  box[[4]],box[[5]],box[[6]],box[[7]],
  print = TRUE,nrow = 3,ncol = 3)
dev.off()

png(file="./差异细胞与风险评分相关性散点图_TMEM163.png",width = 9,height = 9)
ggarrange(
  box[[1]],box[[2]],box[[3]],
  box[[4]],box[[5]],box[[6]],box[[7]],
  print = TRUE,nrow = 3,ncol = 3)
dev.off()

####
pdf(file="./差异细胞与风险评分相关性散点图_TNIK.pdf",width = 9,height = 9)
ggarrange(
  box[[8]],box[[9]],box[[10]],
  box[[11]],box[[12]],box[[13]],box[[14]],
  print = TRUE,nrow = 3,ncol = 3)
dev.off()

png(file="./差异细胞与风险评分相关性散点图_TNIK.png",width = 9,height = 9)
ggarrange(
  box[[8]],box[[9]],box[[10]],
  box[[11]],box[[12]],box[[13]],box[[14]],
  print = TRUE,nrow = 3,ncol = 3)
dev.off()

####
pdf(file="./差异细胞与风险评分相关性散点图_TNIK.pdf",width = 9,height = 9)
ggarrange(
  box[[8]],box[[9]],box[[10]],
  box[[11]],box[[12]],box[[13]],box[[14]],
  print = TRUE,nrow = 3,ncol = 3)
dev.off()

png(file="./差异细胞与风险评分相关性散点图_TNIK.png",width = 9,height = 9)
ggarrange(
  box[[8]],box[[9]],box[[10]],
  box[[11]],box[[12]],box[[13]],box[[14]],
  print = TRUE,nrow = 3,ncol = 3)
dev.off()

expr <- read.csv("../GSE92415/01_Expression_data/01_Expression_array.csv",row.names = 1,check.names = F) 
sample_group <- read.csv("../GSE92415/01_Expression_data/02_Condition.csv",row.names = 1,check.names = F)

df <- merge(t(expr),sample_group,by = "row.names") %>% tibble::column_to_rownames("Row.names")

data <- readRDS("../GSE92415/00_data_result/01_data.rds")

mayo_score  <- data$metadata %>% select("mayo score:ch1") 

key_genes <- read.csv("../03_Target_gene/02_CD_UC_DEG_targetgene_mrl3_Key_Genes.csv",row.names = 1,check.names = F)[,1]
key_genes <- c(key_genes,"MCTP2","NADSYN1")

uc_samples <- rownames(sample_group)[sample_group$Group == "UC_Placebo"]

mayo_score_df <- merge(t(expr[key_genes, uc_samples]),mayo_score,by = "row.names")
colnames(mayo_score_df) <- c("sample",key_genes,"mayo score")

mayo_score_df[, "mayo score"] <- as.numeric(mayo_score_df[, "mayo score"])

# 假设mayo_score和key_genes是相应的Mayo score和基因表达数据
cor_results <- lapply(key_genes, function(gene) {
  cor.test(mayo_score_df[, gene], mayo_score_df[, "mayo score"], method = "spearman")
})

cor_summary <- data.frame(
  Gene = key_genes,
  Estimate = sapply(cor_results, function(x) x$estimate),
  P_Value = sapply(cor_results, function(x) x$p.value)
)

significant_genes <- cor_summary[abs(cor_summary$Estimate) > 0.3 & cor_summary$P_Value < 0.05, ]

write.csv(significant_genes,file = "./Mayo_gene_sig_estimate.csv")

ggplot(mayo_score_df, aes(x = TNIK, y = `mayo score`)) +
  geom_point() +
  geom_smooth(method = "lm", se = TRUE) +
  labs(title = "", x = "TNIK", y = "Mayo Score") +
  stat_cor(method = 'spearman', aes(x =TNIK, y =`mayo score`),label.x = 5.5,label.y = 12.5,size = 8)+
  theme_minimal()+
  theme(
    panel.grid.major = element_blank(),     # 去除主网格线
    panel.grid.minor = element_blank(),     # 去除次网格线
    panel.background = element_blank(),     # 去除背景
    plot.background = element_blank(),      # 去除整体背景
    axis.line = element_line(color = "black"),  # 保留坐标轴线
    axis.text = element_text(family = "Times",size = 15),
    axis.ticks = element_line(color = "black", size = 1),
    axis.title = element_text(family = "Times",size = 15,face = "bold"),  
    panel.border = element_rect(color = "black", fill = NA, size = 1)
  ) -> p

pdf(file="./Gene_Mayo_score_TNIK.pdf",width = 6,height = 6,family = "Times")
print(p)
dev.off()

png(file="./Gene_Mayo_score_TNIK.png",width = 6,height = 6,family = "Times")
print(p)
dev.off()

ggplot(mayo_score_df, aes(x = TMEM163, y = `mayo score`)) +
  geom_point() +
  geom_smooth(method = "lm", se = TRUE) +
  labs(title = "", x = "TMEM163", y = "Mayo Score") +
  stat_cor(method = 'spearman', aes(x =TMEM163, y =`mayo score`),label.x = 5.5,label.y = 12.5,size = 8)+
  theme_minimal()+
  theme(
    panel.grid.major = element_blank(),     # 去除主网格线
    panel.grid.minor = element_blank(),     # 去除次网格线
    panel.background = element_blank(),     # 去除背景
    plot.background = element_blank(),      # 去除整体背景
    axis.line = element_line(color = "black"),  # 保留坐标轴线
    axis.text = element_text(family = "Times",size = 15),
    axis.ticks = element_line(color = "black", size = 1),
    axis.title = element_text(family = "Times",size = 15,face = "bold"),  
    panel.border = element_rect(color = "black", fill = NA, size = 1)
  ) -> p

pdf(file="./Gene_Mayo_score_TMEM163.pdf",width = 6,height = 6,family = "Times")
print(p)
dev.off()

png(file="./Gene_Mayo_score_TMEM163.png",width = 6,height = 6,family = "Times")
print(p)
dev.off()

ggplot(mayo_score_df, aes(x = TMEM163, y = `mayo score`)) +
  geom_point() +
  geom_smooth(method = "lm", se = TRUE) +
  labs(title = "", x = "MCTP2", y = "Mayo Score") +
  stat_cor(method = 'spearman', aes(x =TMEM163, y =`mayo score`),label.x = 5.5,label.y = 12.5,size = 8)+
  theme_minimal()+
  theme(
    panel.grid.major = element_blank(),     # 去除主网格线
    panel.grid.minor = element_blank(),     # 去除次网格线
    panel.background = element_blank(),     # 去除背景
    plot.background = element_blank(),      # 去除整体背景
    axis.line = element_line(color = "black"),  # 保留坐标轴线
    axis.text = element_text(family = "Times",size = 15),
    axis.ticks = element_line(color = "black", size = 1),
    axis.title = element_text(family = "Times",size = 15,face = "bold"),  
    panel.border = element_rect(color = "black", fill = NA, size = 1)
  ) -> p

pdf(file="./Gene_Mayo_score_MCTP2.pdf",width = 6,height = 6,family = "Times")
print(p)
dev.off()

png(file="./Gene_Mayo_score_MCTP2.png",width = 6,height = 6,family = "Times")
print(p)
dev.off()

ggplot(mayo_score_df, aes(x = TMEM163, y = `mayo score`)) +
  geom_point() +
  geom_smooth(method = "lm", se = TRUE) +
  labs(title = "", x = "NADSYN1", y = "Mayo Score") +
  stat_cor(method = 'spearman', aes(x =TMEM163, y =`mayo score`),label.x = 5.5,label.y = 12.5,size = 8)+
  theme_minimal()+
  theme(
    panel.grid.major = element_blank(),     # 去除主网格线
    panel.grid.minor = element_blank(),     # 去除次网格线
    panel.background = element_blank(),     # 去除背景
    plot.background = element_blank(),      # 去除整体背景
    axis.line = element_line(color = "black"),  # 保留坐标轴线
    axis.text = element_text(family = "Times",size = 15),
    axis.ticks = element_line(color = "black", size = 1),
    axis.title = element_text(family = "Times",size = 15,face = "bold"),  
    panel.border = element_rect(color = "black", fill = NA, size = 1)
  ) -> p

pdf(file="./Gene_Mayo_score_NADSYN1.pdf",width = 6,height = 6,family = "Times")
print(p)
dev.off()

png(file="./Gene_Mayo_score_NADSYN1.png",width = 6,height = 6,family = "Times")
print(p)
dev.off()
