# Supplementary material for: Mendelian randomization integrated with multi-omics analysis identifies TNIK as a key gene in gut microbiota-induced IBD development
Source: Front Immunol. 2025 Nov 18;16:1678444. doi: 10.3389/fimmu.2025.1678444 (PMC12669205; doi:10.3389/fimmu.2025.1678444)
Supplement: Supplementary file 12 [file SupplementaryFile5.zip › Supplementary File 5/08_TFs.r]

library("dplyr")

setwd("/data/nas1/zuoanjian/project/analysis_project/04_LZZK-30140-12/02_Result/08_TF")

source("/data/nas1/zuoanjian/project/analysis_project/04_LZZK-30140-12/03_Code/01_DEG_and_Volcano_Heatmap_function.R")

df1 <- read.delim("./Integrated_meanRank.tsv")
df1s <- df1[df1$Overlapping_Genes != "",]

df2s <- read.delim("./target_tfs.txt")

df1_TNIK <- df1s %>% filter(grepl("TNIK",df1s$Overlapping_Genes))
df2_TNIK <-  df2s %>% filter(grepl("TNIK",df2s$Query.genes))
library(VennDiagram)
Venn_plot(target_genes = list(df1_TNIK$TF,df2_TNIK$TF),target_genes_names = c("ChEA3","hTFtarget"),output_dir = "./",label_size = 1.5,cex = 1.5)

df1_TMEM163 <- df1s %>% filter(grepl("TMEM163",df1s$Overlapping_Genes))
df2_TMEM163 <-  df2s %>% filter(grepl("TMEM163",df2s$Query.genes))
library(VennDiagram)
Venn_plot(target_genes = list(df1_TMEM163$TF,df2_TMEM163$TF),target_genes_names = c("ChEA3","hTFtarget"),output_dir = "./",label_size = 1.5,cex = 1.5)

intersect_tfs <- intersect(df1$TF,df2$TF)

write.csv(intersect_tfs,file = "00_Intersect_TFs.csv")

getwd()

df1 <- df1[df1$TF %in% intersect_tfs,]

df2 <- df2[df2$TF %in% intersect_tfs,]

write.csv(df1,file = "01_gene_TFs.csv")
