# Supplementary material for: Mendelian randomization integrated with multi-omics analysis identifies TNIK as a key gene in gut microbiota-induced IBD development
Source: Front Immunol. 2025 Nov 18;16:1678444. doi: 10.3389/fimmu.2025.1678444 (PMC12669205; doi:10.3389/fimmu.2025.1678444)
Supplement: Supplementary file 12 [file SupplementaryFile5.zip › Supplementary File 5/09_miRNA.r]

library(multiMiR)
library(dplyr)

setwd("/data/nas1/zuoanjian/project/analysis_project/04_LZZK-30140-12/02_Result/09_miRNA")

source("/data/nas1/zuoanjian/project/analysis_project/04_LZZK-30140-12/03_Code/01_DEG_and_Volcano_Heatmap_function.R")

setwd("./TMEM163")

gene2mir <- get_multimir(org  = 'hsa',
                         target  = c("TMEM163"),
                         table  = 'predicted',
                         summary = TRUE,
                         predicted.cutoff.type = 'n',
                         predicted.cutoff= 500000)
table(gene2mir@data$database)

mirdb <- gene2mir@data[gene2mir@data$database == "mirdb", ]
colnames(mirdb)

mirdb <- dplyr::select(mirdb, mature_mirna_acc, mature_mirna_id, target_symbol)
colnames(mirdb) <- c('miRNA_ID', 'miRNA', 'symbol')
write.csv(mirdb, "mirdb.csv")

miranda <- gene2mir@data[gene2mir@data$database == "miranda", ]
colnames(miranda)
miranda <- dplyr::select(miranda, mature_mirna_acc, mature_mirna_id, target_symbol)
colnames(miranda) <- c('miRNA_ID', 'miRNA', 'symbol')
write.csv(miranda, "miranda.csv")

microcosm <- gene2mir@data[gene2mir@data$database == "microcosm", ]
colnames(microcosm)
microcosm <- dplyr::select(microcosm, mature_mirna_acc, mature_mirna_id, target_symbol)
colnames(microcosm) <- c('miRNA_ID', 'miRNA', 'symbol')
write.csv(microcosm, "microcosm.csv")

targetscan <- gene2mir@data[gene2mir@data$database == "targetscan", ]
colnames(targetscan)
targetscan <- dplyr::select(targetscan, mature_mirna_acc, mature_mirna_id, target_symbol)
colnames(targetscan) <- c('miRNA_ID', 'miRNA', 'symbol')
write.csv(targetscan, "targetscan.csv")

diana_microt <- gene2mir@data[gene2mir@data$database == "diana_microt", ]
colnames(diana_microt)
diana_microt <- dplyr::select(diana_microt, mature_mirna_acc, mature_mirna_id, target_symbol)
colnames(diana_microt) <- c('miRNA_ID', 'miRNA', 'symbol')
write.csv(diana_microt, "diana_microt.csv")

pictar <- gene2mir@data[gene2mir@data$database == "pictar", ]
colnames(pictar)
pictar <- dplyr::select(pictar, mature_mirna_acc, mature_mirna_id, target_symbol)
colnames(pictar) <- c('miRNA_ID', 'miRNA', 'symbol')
write.csv(pictar, "pictar.csv")

elmmo <- gene2mir@data[gene2mir@data$database == "elmmo", ]
colnames(elmmo)
elmmo <- dplyr::select(elmmo, mature_mirna_acc, mature_mirna_id, target_symbol)
colnames(elmmo) <- c('miRNA_ID', 'miRNA', 'symbol')
write.csv(elmmo, "elmmo.csv")

table(gene2mir@data$database)

# 跟据这 四个数据库取最少出现再3个数据库中的miRNA
all_miRNAs <- c(targetscan$miRNA, diana_microt$miRNA, miranda$miRNA, elmmo$miRNA,pictar$miRNA)
miRNA_counts <- table(all_miRNAs)
common_miRNAs <- names(miRNA_counts[miRNA_counts >= 4])

common_miRNAs %>% length() 

library(VennDiagram)
Venn_plot(target_genes = list(targetscan$miRNA, diana_microt$miRNA, miranda$miRNA, elmmo$miRNA, pictar$miRNA),
          target_genes_names = c("Targetscan","Microt","Miranda","Elmmo","Pictar"),
          fill_colors = my_colors(number = 5.1),
          output_dir = ".",
          label_size = 1.5 ,
          width = 6,
          cex = 0.7
         )

targetscan_df <- targetscan[targetscan$miRNA %in% common_miRNAs,]
diana_microt_df <- diana_microt[diana_microt$miRNA %in% common_miRNAs,]
pictar_df <- pictar[pictar$miRNA %in% common_miRNAs,]
Miranda_df <- miranda[miranda$miRNA %in% common_miRNAs,]
Elmmo_df <- elmmo[elmmo$miRNA %in% common_miRNAs,]

miRNA_df <- Reduce(rbind,list(targetscan_df,diana_microt_df,pictar_df,Miranda_df,Elmmo_df))
miRNA_df <- miRNA_df[,2:3]
miRNA_df <- miRNA_df[!duplicated(miRNA_df), ]

Gene_miRNA_type <- data.frame(obj = unique(c(miRNA_df$miRNA,miRNA_df$symbol)),
                              type = c(rep("miRNA",length(unique(miRNA_df$miRNA))),
                                       rep("gene",length(unique(miRNA_df$symbol)))) )

write.csv(miRNA_df,file = "Gene_miRNA.csv",row.names= F)
write.csv(Gene_miRNA_type,file = "Gene_miRNA_type.csv",row.names = F)

miRNA_df
