# Supplementary material for: Mendelian randomization integrated with multi-omics analysis identifies TNIK as a key gene in gut microbiota-induced IBD development
Source: Front Immunol. 2025 Nov 18;16:1678444. doi: 10.3389/fimmu.2025.1678444 (PMC12669205; doi:10.3389/fimmu.2025.1678444)
Supplement: Supplementary file 12 [file SupplementaryFile5.zip › Supplementary File 5/CIBERSORT.R]

# CIBERSORT R script v1.04 (last updated 10-24-2016)
# Note: Signature matrix construction is not currently available; use java version for full functionality.
# Author: Aaron M. Newman, Stanford University (amnewman@stanford.edu)
# Requirements:
#       R v3.0 or later. (dependencies below might not work properly with earlier versions)
#       install.packages('e1071')
#       install.pacakges('parallel')
#       install.packages('preprocessCore')
#       if preprocessCore is not available in the repositories you have selected, run the following:
#           source("http://bioconductor.org/biocLite.R")
#           biocLite("preprocessCore")
# Windows users using the R GUI may need to Run as Administrator to install or update packages.
# This script uses 3 parallel processes.  Since Windows does not support forking, this script will run
# single-threaded in Windows.
#
# Usage:
#       Navigate to directory containing R script
#
#   In R:
#       source('CIBERSORT.R')
#       results <- CIBERSORT('sig_matrix_file.txt','mixture_file.txt', perm, QN, absolute, abs_method)
#
#       Options:
#       i)   perm = No. permutations; set to >=100 to calculate p-values (default = 0)
#       ii)  QN = Quantile normalization of input mixture (default = TRUE)
#       iii) absolute = Run CIBERSORT in absolute mode (default = FALSE)
#               - note that cell subsets will be scaled by their absolute levels and will not be
#                 represented as fractions (to derive the default output, normalize absolute
#                 levels such that they sum to 1 for each mixture sample)
#               - the sum of all cell subsets in each mixture sample will be added to the ouput
#                 ('Absolute score'). If LM22 is used, this score will capture total immune content.
#       iv)  abs_method = if absolute is set to TRUE, choose method: 'no.sumto1' or 'sig.score'
#               - sig.score = for each mixture sample, define S as the median expression
#                 level of all genes in the signature matrix divided by the median expression
#                 level of all genes in the mixture. Multiple cell subset fractions by S.
#               - no.sumto1 = remove sum to 1 constraint
#
# Input: signature matrix and mixture file, formatted as specified at http://cibersort.stanford.edu/tutorial.php
# Output: matrix object containing all results and tabular data written to disk 'CIBERSORT-Results.txt'
# License: http://cibersort.stanford.edu/CIBERSORT_License.txt


#Core algorithm
CoreAlg <- function(X, y, absolute, abs_method){
  
  #try different values of nu
  svn_itor <- 3
  
  res <- function(i){
    if(i==1){nus <- 0.25}
    if(i==2){nus <- 0.5}
    if(i==3){nus <- 0.75}
    model<-svm(X,y,type="nu-regression",kernel="linear",nu=nus,scale=F)
    model
  }
  
  if(Sys.info()['sysname'] == 'Windows') out <- mclapply(1:svn_itor, res, mc.cores=1) else
    out <- mclapply(1:svn_itor, res, mc.cores=svn_itor)
  
  nusvm <- rep(0,svn_itor)
  corrv <- rep(0,svn_itor)
  
  #do cibersort
  t <- 1
  while(t <= svn_itor) {
    weights = t(out[[t]]$coefs) %*% out[[t]]$SV
    weights[which(weights<0)]<-0
    w<-weights/sum(weights)
    u <- sweep(X,MARGIN=2,w,'*')
    k <- apply(u, 1, sum)
    nusvm[t] <- sqrt((mean((k - y)^2)))
    corrv[t] <- cor(k, y)
    t <- t + 1
  }
  
  #pick best model
  rmses <- nusvm
  mn <- which.min(rmses)
  model <- out[[mn]]
  
  #get and normalize coefficients
  q <- t(model$coefs) %*% model$SV
  q[which(q<0)]<-0
  if(!absolute || abs_method == 'sig.score') w <- (q/sum(q)) #relative space (returns fractions)
  if(absolute && abs_method == 'no.sumto1') w <- q #absolute space (returns scores)
  
  mix_rmse <- rmses[mn]
  mix_r <- corrv[mn]
  
  newList <- list("w" = w, "mix_rmse" = mix_rmse, "mix_r" = mix_r)
  
}

#do permutations
doPerm <- function(perm, X, Y, absolute, abs_method){
  itor <- 1
  Ylist <- as.list(data.matrix(Y))
  dist <- matrix()
  
  while(itor <= perm){
    #print(itor)
    
    #random mixture
    yr <- as.numeric(Ylist[sample(length(Ylist),dim(X)[1])])
    
    #standardize mixture
    yr <- (yr - mean(yr)) / sd(yr)
    
    #run CIBERSORT core algorithm
    result <- CoreAlg(X, yr, absolute, abs_method)
    
    mix_r <- result$mix_r
    
    #store correlation
    if(itor == 1) {dist <- mix_r}
    else {dist <- rbind(dist, mix_r)}
    
    itor <- itor + 1
  }
  newList <- list("dist" = dist)
}

#main function
CIBERSORT <- function(sig_matrix, mixture_file, perm=0, QN=TRUE, absolute=FALSE, abs_method='sig.score'){
  
  
  #dependencies
  require(e1071)
  require(parallel)
  require(preprocessCore)
  
  if(absolute && abs_method != 'no.sumto1' && abs_method != 'sig.score') stop("abs_method must be set to either 'sig.score' or 'no.sumto1'")
  
  #read in data
  X <- read.csv(sig_matrix,row.names=1,check.names=F)
  Y <- read.csv(mixture_file,check.names=F)
  #to prevent crashing on duplicated gene symbols, add unique numbers to identical names
  dups <- dim(Y)[1] - length(unique(Y[,1]))
  if(dups > 0) {
    warning(paste(dups," duplicated gene symbol(s) found in mixture file!",sep=""))
    rownames(Y) <- make.names(Y[,1], unique=TRUE)
  }else {rownames(Y) <- Y[,1]}
  Y <- Y[,-1]
  
  X <- data.matrix(X)
  Y <- data.matrix(Y)
  
  #order
  X <- X[order(rownames(X)),]
  Y <- Y[order(rownames(Y)),]
  
  P <- perm #number of permutations
  
  #anti-log if max < 50 in mixture file
  if(max(Y) < 50) {Y <- 2^Y}
  
  #quantile normalization of mixture file
  if(QN == TRUE){
    tmpc <- colnames(Y)
    tmpr <- rownames(Y)
    Y <- normalize.quantiles(Y)
    colnames(Y) <- tmpc
    rownames(Y) <- tmpr
  }
  
  #store original mixtures
  Yorig <- Y
  Ymedian <- max(median(Yorig),1)
  
  #intersect genes
  Xgns <- row.names(X)
  Ygns <- row.names(Y)
  YintX <- Ygns %in% Xgns
  Y <- Y[YintX,]
  XintY <- Xgns %in% row.names(Y)
  X <- X[XintY,]
  
  #standardize sig matrix
  X <- (X - mean(X)) / sd(as.vector(X))
  
  #empirical null distribution of correlation coefficients
  if(P > 0) {nulldist <- sort(doPerm(P, X, Y, absolute, abs_method)$dist)}
  
  header <- c('Mixture',colnames(X),"P-value","Correlation","RMSE")
  if(absolute) header <- c(header, paste('Absolute score (',abs_method,')',sep=""))
  
  output <- matrix()
  itor <- 1
  mixtures <- dim(Y)[2]
  pval <- 9999
  
  #iterate through mixtures
  while(itor <= mixtures){
    
    y <- Y[,itor]
    
    #standardize mixture
    y <- (y - mean(y)) / sd(y)
    
    #run SVR core algorithm
    result <- CoreAlg(X, y, absolute, abs_method)
    
    #get results
    w <- result$w
    mix_r <- result$mix_r
    mix_rmse <- result$mix_rmse
    
    if(absolute && abs_method == 'sig.score') {
      w <- w * median(Y[,itor]) / Ymedian
    }
    
    #calculate p-value
    if(P > 0) {pval <- 1 - (which.min(abs(nulldist - mix_r)) / length(nulldist))}
    
    #print output
    out <- c(colnames(Y)[itor],w,pval,mix_r,mix_rmse)
    if(absolute) out <- c(out, sum(w))
    if(itor == 1) {output <- out}
    else {output <- rbind(output, out)}
    
    itor <- itor + 1
    
  }
  
  #save results
  write.table(rbind(header,output), file="CIBERSORT-Results.txt", sep="\t", row.names=F, col.names=F, quote=F)
  
  #return matrix object containing all results
  obj <- rbind(header,output)
  obj <- obj[,-1]
  obj <- obj[-1,]
  obj <- matrix(as.numeric(unlist(obj)),nrow=nrow(obj))
  rownames(obj) <- colnames(Y)
  if(!absolute){colnames(obj) <- c(colnames(X),"P-value","Correlation","RMSE")}
  else{colnames(obj) <- c(colnames(X),"P-value","Correlation","RMSE",paste('Absolute score (',abs_method,')',sep=""))}
  obj
}
