# Supplementary material for: Mendelian randomization integrated with multi-omics analysis identifies TNIK as a key gene in gut microbiota-induced IBD development
Source: Front Immunol. 2025 Nov 18;16:1678444. doi: 10.3389/fimmu.2025.1678444 (PMC12669205; doi:10.3389/fimmu.2025.1678444)
Supplement: Supplementary file 13 [file SupplementaryFile6.zip]

Archive with 9 entries (8 files):
- Supplementary Tables/
- Supplementary Tables/Supplementary Table 1.xlsx
- Supplementary Tables/Supplementary Table 2.xlsx
- Supplementary Tables/Supplementary Table 3.xlsx
- Supplementary Tables/Supplementary Table 4.xlsx
- Supplementary Tables/Supplementary Table 5.xlsx
- Supplementary Tables/Supplementary Table 6.xlsx
- Supplementary Tables/Supplementary Table 7.xlsx
- Supplementary Tables/Supplementary Table 8.xlsx
