# Supplementary material for: Mendelian randomization integrated with multi-omics analysis identifies TNIK as a key gene in gut microbiota-induced IBD development
Source: Front Immunol. 2025 Nov 18;16:1678444. doi: 10.3389/fimmu.2025.1678444 (PMC12669205; doi:10.3389/fimmu.2025.1678444)
Supplement: Supplementary file 13 [file SupplementaryFile6.zip › Supplementary Tables/Supplementary Table 1.xlsx]

## Sheet: Supplementary Table 1
Supplementary Table 1. Retained SNPs after quality control and filtering.
	SNP	chr.exposure	pos.exposure	se.exposure	exposure	pval.exposure	R	F
131	rs10028567	4	53657577	0.0191881143819218	genus.Streptococcus.id.1853	1.58100823814648e-06	-0.0354289	23.046856142277
132	rs10448310	9	93556174	0.01113235584972	genus.Streptococcus.id.1853	3.27907896461688e-06	-0.0343365	21.6459132598516
133	rs11006959	10	28544786	0.0160595100848669	genus.Streptococcus.id.1853	1.50715133221928e-05	0.0319413703825434	18.7284731865889
134	rs11110057	12	100204338	0.0186967609495032	genus.Streptococcus.id.1853	7.01716300018888e-06	-0.0331618	20.188551941155
135	rs11110091	12	100285805	0.0203537809034278	genus.Streptococcus.id.1853	6.58849789432644e-08	-0.03986	29.1821030222515
136	rs11110118	12	100302337	0.0203034180376199	genus.Streptococcus.id.1853	2.10525346763446e-08	-0.0413412	31.3949723367033
137	rs11110145	12	100336946	0.0203004478095832	genus.Streptococcus.id.1853	7.76576813390366e-09	-0.0425957	33.3328996539873
138	rs11110184	12	100403186	0.0202178908652844	genus.Streptococcus.id.1853	3.32187906700222e-08	-0.0407552	30.5097785418665
139	rs11110198	12	100417973	0.0203360203177257	genus.Streptococcus.id.1853	1.58659608002375e-08	-0.0417006	31.9442710728612
140	rs11110204	12	100429535	0.0225821181561301	genus.Streptococcus.id.1853	2.08146226243611e-08	-0.0413557	31.4170390608759
141	rs11110268	12	100560416	0.0227035952598401	genus.Streptococcus.id.1853	2.62498775904036e-09	-0.0439213	35.4439328042763
142	rs11110281	12	100584014	0.0227398140424571	genus.Streptococcus.id.1853	1.47116334130646e-09	-0.0446136	36.5721811633447
143	rs111923753	12	100257073	0.0184027705045364	genus.Streptococcus.id.1853	1.76395886726945e-06	-0.0352669	22.8363694184559
144	rs115024257	12	100369625	0.0203548712533019	genus.Streptococcus.id.1853	1.46609973583707e-08	-0.0418005	32.0977107036011
145	rs11522881	12	100460986	0.0225503559520473	genus.Streptococcus.id.1853	7.60279511831808e-09	-0.042622	33.3741467957606
146	rs116172730	12	100514027	0.0224005046281563	genus.Streptococcus.id.1853	1.31957094768205e-08	-0.0419333	32.3022993190699
147	rs116878826	12	100392565	0.022470803201794	genus.Streptococcus.id.1853	5.195031493257e-09	-0.0430916	34.1149606459134
148	rs11720390	3	94103591	0.0228121452261035	genus.Streptococcus.id.1853	2.71167171411442e-06	0.034624076454759	22.0104702195125
149	rs12367656	12	100442373	0.0225699562162642	genus.Streptococcus.id.1853	1.13089032194218e-08	-0.0421271	32.6021594081606
150	rs12370204	12	100315857	0.0203568060292597	genus.Streptococcus.id.1853	1.60210694301929e-08	-0.0416883	31.925373112545
151	rs12372388	12	100529938	0.0224144083052331	genus.Streptococcus.id.1853	6.22624251735336e-09	-0.042869	33.7626633416107
152	rs1518775	17	61312298	0.0111548191110884	genus.Streptococcus.id.1853	6.87658370674801e-06	-0.0331935	20.2272648698533
153	rs17030023	12	100572493	0.0225331283749054	genus.Streptococcus.id.1853	5.15324027393427e-09	-0.0431015	34.1306777411465
154	rs17708276	8	10199548	0.0170627526444982	genus.Streptococcus.id.1853	3.26904900689103e-06	-0.0343411	21.6517894336722
155	rs1918540	11	131649446	0.012814810805892	genus.Streptococcus.id.1853	3.25691349366011e-06	0.0343467879074261	21.6589234055937
156	rs2370083	14	97526750	0.0185850951061993	genus.Streptococcus.id.1853	1.10715396484068e-05	-0.0324388	19.317013944038
157	rs2952251	8	10143164	0.012742870906653	genus.Streptococcus.id.1853	6.17743820471504e-06	-0.0333612	20.4324204100023
158	rs395407	5	169689604	0.0173697295649089	genus.Streptococcus.id.1853	5.01520720776216e-06	-0.0336851	20.8314705805942
159	rs4260895	8	10126348	0.012618386039449	genus.Streptococcus.id.1853	1.00467714890557e-05	-0.0325941	19.5025074489909
160	rs4374023	12	100549841	0.0224486451781045	genus.Streptococcus.id.1853	7.01171186003037e-09	-0.0427223	33.5315561268355
161	rs4968759	17	61298020	0.011206835633031	genus.Streptococcus.id.1853	4.29881673259244e-06	-0.0339227	21.1268
162	rs57062458	12	100500818	0.0215345452337992	genus.Streptococcus.id.1853	2.08122178482059e-08	-0.0413558	31.4172633951857
163	rs57646748	4	37452858	0.0200344382786998	genus.Streptococcus.id.1853	5.87949124339082e-06	-0.0334383	20.5270360044928
164	rs60486012	4	37466353	0.0199729132317009	genus.Streptococcus.id.1853	5.52240455956602e-06	-0.0335357	20.6469862190636
165	rs6538957	12	100614151	0.0180911548706064	genus.Streptococcus.id.1853	3.60336675448659e-06	-0.0341929	21.4650501001847
166	rs6563952	16	73391982	0.0180035325758105	genus.Streptococcus.id.1853	4.31807123285442e-06	0.0339158383380817	21.1182015769142
167	rs6806351	3	132058723	0.0136647411789864	genus.Streptococcus.id.1853	3.51076062258825e-06	-0.0342326	21.5149767873908
168	rs6949835	7	46768018	0.0143664248077218	genus.Streptococcus.id.1853	6.05188930335988e-06	-0.0333933	20.4717187533961
169	rs71481756	10	8102404	0.0207949181921481	genus.Streptococcus.id.1853	7.55982210996718e-06	0.0330446786985978	20.0460829284994
170	rs72739637	15	41663393	0.0193212609337552	genus.Streptococcus.id.1853	6.75359004466082e-07	0.0366641283235743	24.6841907388521
171	rs7294396	12	100487095	0.0217645029819636	genus.Streptococcus.id.1853	5.03955773200584e-09	-0.0431289	34.1740868381743
172	rs7313123	12	100350616	0.0201709071138035	genus.Streptococcus.id.1853	6.38973672447283e-09	-0.042837	33.7122400973308
173	rs74348118	12	100477080	0.0223862426436676	genus.Streptococcus.id.1853	3.99372215241385e-09	-0.0434131	34.6267890101713
174	rs74659220	12	100242274	0.0182584070101521	genus.Streptococcus.id.1853	6.3502755892492e-07	-0.036752	24.8028727887169
175	rs76717940	3	94153993	0.0336869113581858	genus.Streptococcus.id.1853	9.04790671543417e-06	0.0327606416551614	19.7025812940619
176	rs77558518	5	174173171	0.0229713639653368	genus.Streptococcus.id.1853	5.97301308427688e-06	-0.0334137	20.4968287515823
177	rs77628647	12	100274654	0.018604084022206	genus.Streptococcus.id.1853	1.71109912340989e-06	-0.035312	22.8948475178783
178	rs78843973	12	100598625	0.0227025815378219	genus.Streptococcus.id.1853	3.8043799503927e-09	-0.0434722	34.7213418334617
179	rs7916711	10	28588269	0.0217362272612446	genus.Streptococcus.id.1853	2.20555431216785e-06	0.0349342817877497	22.4071150932216
180	rs7971435	12	100215567	0.0183578772263667	genus.Streptococcus.id.1853	2.91472652768687e-06	-0.034515	21.8718889663709
181	rs8191642	8	11640784	0.0136709555746545	genus.Streptococcus.id.1853	9.89241378708658e-06	-0.0326187	19.5320842096516
182	rs957755	7	46778653	0.0143725006311485	genus.Streptococcus.id.1853	1.22112369917665e-06	-0.0358082	23.5436404330503
183	rs9858426	3	94069706	0.022863532224582	genus.Streptococcus.id.1853	4.85104099226973e-06	0.0337365122548313	20.8952180673977
184	rs9895557	17	61363540	0.0112021366462559	genus.Streptococcus.id.1853	4.29183498004839e-06	-0.0339252	21.1298806077292
185	rs9903102	17	80576624	0.0155274976692006	genus.Streptococcus.id.1853	4.89573979499391e-06	-0.0337223	20.8776490348148
313	rs10060821	5	83419996	0.0140817737521005	genus.unknowngenus.id.826	9.30456357533714e-06	0.0327162213196192	19.6491306275871
314	rs10782329	6	153780607	0.0137552490332345	genus.unknowngenus.id.826	1.17453908893172e-05	0.032344093488453	19.2042126566647
315	rs11257188	10	6237156	0.0225832126664059	genus.unknowngenus.id.826	1.24001421289236e-06	-0.0357857	23.5141038925317
316	rs12478398	2	134198361	0.0171397661569435	genus.unknowngenus.id.826	7.00745189570701e-06	0.0331639408849577	20.1912010593417
317	rs13147561	4	62227193	0.0227993635678047	genus.unknowngenus.id.826	1.3249677114626e-05	-0.03215	18.9742175852942
318	rs142372196	13	84660104	0.0160907355868585	genus.unknowngenus.id.826	4.75519889832713e-06	-0.0337673	20.9334432993679
319	rs2163025	2	5991969	0.0125636727818426	genus.unknowngenus.id.826	5.01982197167546e-06	0.0336836468111479	20.8297090293012
320	rs55922055	2	3658278	0.0476042942678209	genus.unknowngenus.id.826	4.77244434502579e-07	-0.0371573	25.3536663895213
321	rs599752	19	39539911	0.0137964379110144	genus.unknowngenus.id.826	4.92641845962469e-06	-0.0337127	20.8656835861841
322	rs6431586	2	234119635	0.020571542759828	genus.unknowngenus.id.826	3.51434809611514e-06	-0.034231	21.5130181935981
323	rs672524	2	174485438	0.0143317681530664	genus.unknowngenus.id.826	3.80965624177269e-06	0.0341078783396771	21.3583111112784
324	rs72846345	2	134186590	0.0190902559215663	genus.unknowngenus.id.826	4.27738140009075e-06	0.0339303878110715	21.1363452434356
325	rs74811325	8	128664421	0.0235122792448319	genus.unknowngenus.id.826	5.46348872405739e-06	0.0335524031349121	20.6675225076371
326	rs76119514	7	112150753	0.0274040176017675	genus.unknowngenus.id.826	8.34026380102214e-07	-0.0363613	24.2776167008212
327	rs7935794	11	62499044	0.0274066224855039	genus.unknowngenus.id.826	3.32945888202176e-06	-0.0343133	21.6167
328	rs9571849	13	68440424	0.0317376396323053	genus.unknowngenus.id.826	1.55258957795139e-05	0.0318930853632996	18.6718355883559
329	rs999857	4	178291192	0.0165827418287457	genus.unknowngenus.id.826	4.18727176940437e-06	0.0339630861061661	21.1771496091156
459	rs1007475	6	148403405	0.0261270856462838	genus.Butyrivibrio.id.1993	6.21646794052438e-06	0.0333514035102451	20.4203668402334
460	rs10456875	6	111749725	0.0240043162122599	genus.Butyrivibrio.id.1993	1.80446635563625e-06	-0.0352332	22.7927340383889
461	rs10872068	6	111849860	0.024075366632251	genus.Butyrivibrio.id.1993	3.73033127965215e-06	-0.03414	21.3986532166529
462	rs11153288	6	111715238	0.0239850938590763	genus.Butyrivibrio.id.1993	3.76781597979092e-06	-0.0341248	21.3794835189923
463	rs11153293	6	111725899	0.0239902987550086	genus.Butyrivibrio.id.1993	2.2604255765635e-06	-0.0348975	22.3599188983478
464	rs11761679	7	150596929	0.0321539385083873	genus.Butyrivibrio.id.1993	1.48254645309926e-06	0.0355236411042747	23.1704949409263
465	rs12726892	1	235594528	0.0389981344774622	genus.Butyrivibrio.id.1993	4.46233259375498e-06	0.0338652922207788	21.055229678351
466	rs12745118	1	235536100	0.037256425659582	genus.Butyrivibrio.id.1993	2.25338348574185e-06	0.0349021863529705	22.3659112997777
467	rs142855850	10	22587900	0.0457137570722301	genus.Butyrivibrio.id.1993	7.30112601476227e-06	0.0330994585012127	20.1126737445657
468	rs16934069	9	119693164	0.0299443643288539	genus.Butyrivibrio.id.1993	7.90439314830583e-06	-0.0329744	19.9608547822966
469	rs16941336	17	20575697	0.0267935911776994	genus.Butyrivibrio.id.1993	1.95390384172714e-06	0.0351150102924284	22.6398430496906
470	rs17163238	5	128976021	0.0309117121093563	genus.Butyrivibrio.id.1993	5.09216211988606e-06	0.0336615077528643	20.8023057291312
471	rs17539197	6	111769171	0.0240348337624923	genus.Butyrivibrio.id.1993	5.2370269070212e-06	-0.0336181	20.7485847222852
472	rs240974	6	111649316	0.0241510709604804	genus.Butyrivibrio.id.1993	5.24132662200896e-06	-0.0336168	20.7470131191113
473	rs3851225	6	111825132	0.0241088877915816	genus.Butyrivibrio.id.1993	3.94085275010023e-06	-0.0340561	21.2934035093098
474	rs4537857	13	27292666	0.0260991629545075	genus.Butyrivibrio.id.1993	1.80868322153104e-06	-0.0352298	22.7882481472838
475	rs463854	6	111673207	0.0239774955946299	genus.Butyrivibrio.id.1993	1.24853709898027e-06	-0.0357757	23.5009252387775
476	rs466923	6	111662977	0.0239801598685044	genus.Butyrivibrio.id.1993	1.68969061090113e-06	-0.0353306	22.9190487643595
477	rs467042	6	111690401	0.0239751308470139	genus.Butyrivibrio.id.1993	1.71597873289873e-06	-0.0353078	22.8893738751235
478	rs486484	20	811507	0.0240007927250064	genus.Butyrivibrio.id.1993	6.35023808681833e-06	-0.0333182	20.3796233232331
479	rs4928024	3	54288503	0.0389332570692502	genus.Butyrivibrio.id.1993	7.20898455395154e-06	-0.0331194	20.1369654001777
480	rs56827	6	111623203	0.0240161253884073	genus.Butyrivibrio.id.1993	8.79953227341212e-06	-0.0328048	19.7557766758321
481	rs61269242	6	111803059	0.0240283176033115	genus.Butyrivibrio.id.1993	2.67596423639461e-06	-0.0346441	22.0359128082251
482	rs6696235	1	235627029	0.0393381823150924	genus.Butyrivibrio.id.1993	2.07652404314944e-06	0.0350243200840947	22.5229084848089
483	rs6913769	6	111792897	0.0239746998965847	genus.Butyrivibrio.id.1993	9.15439596667198e-07	-0.0362269	24.0982393192999
484	rs71640701	1	235608749	0.0391670847430059	genus.Butyrivibrio.id.1993	1.82948999730058e-06	0.0352127956175242	22.7662664298444
485	rs7211005	17	20592748	0.0268831270071366	genus.Butyrivibrio.id.1993	4.78547329222154e-06	0.0337575257086898	20.9212858797869
486	rs72723662	14	76065563	0.0449336418716378	genus.Butyrivibrio.id.1993	6.13654998966626e-07	0.0368008400881158	24.868866932408
487	rs7412979	1	235580646	0.0389112045239754	genus.Butyrivibrio.id.1993	1.58568019287763e-06	0.0354245005301689	23.0411831419937
488	rs74622183	14	34150977	0.0428204478425957	genus.Butyrivibrio.id.1993	2.67050421332712e-06	-0.0346471	22.0398332273203
489	rs77356209	18	10267733	0.0483299404237184	genus.Butyrivibrio.id.1993	7.21066446344377e-06	0.0331190528709041	20.1365197351898
490	rs7752361	6	111780705	0.0239974879417035	genus.Butyrivibrio.id.1993	6.7490775959278e-07	-0.0366651	24.6854788729928
491	rs7763512	6	21960091	0.0253367108545472	genus.Butyrivibrio.id.1993	2.24387130489033e-06	0.0349085169918637	22.3740354967293
492	rs8074123	17	20653255	0.0257654674021268	genus.Butyrivibrio.id.1993	6.75539553055922e-06	0.0332213804983139	20.2612808888978
493	rs9349693	6	53939724	0.0259860629057099	genus.Butyrivibrio.id.1993	5.62952822668369e-06	0.0335058961217892	20.6102033272172
494	rs9370258	6	53910988	0.0267487249828425	genus.Butyrivibrio.id.1993	8.16970869759176e-06	0.0329223131183232	19.897734350517
495	rs9901771	17	20668303	0.0259098051366935	genus.Butyrivibrio.id.1993	2.05789647278104e-06	0.0350377602817907	22.5402188893862
527	rs10090365	8	138638199	0.0180988821805702	genus.CandidatusSoleaferrea.id.11350	4.02080671050643e-06	-0.0340253	21.2549024835722
528	rs10108780	8	123882833	0.01998065961638	genus.CandidatusSoleaferrea.id.11350	3.3811351629227e-06	-0.0342899	21.5871274124213
529	rs10809135	9	10611282	0.0182426302783199	genus.CandidatusSoleaferrea.id.11350	4.73018767921615e-06	0.0337754592807937	20.9435459037335
530	rs11153159	6	109376647	0.0285446105875536	genus.CandidatusSoleaferrea.id.11350	7.25861047872701e-06	-0.0331086	20.1238438314754
531	rs12500231	4	52935445	0.0182695520543318	genus.CandidatusSoleaferrea.id.11350	8.40115136725264e-06	0.032878151235986	19.844330915157
532	rs2193878	3	190349049	0.0509241346505462	genus.CandidatusSoleaferrea.id.11350	7.38573953571309e-06	0.0330813398224574	20.0906362560498
533	rs36160691	7	351270	0.0236960395475727	genus.CandidatusSoleaferrea.id.11350	1.1658766174408e-05	0.0323559790240686	19.2183440495029
534	rs386526	10	82879688	0.0180086171726012	genus.CandidatusSoleaferrea.id.11350	5.4983195861313e-06	0.0335425360633879	20.6553548187355
535	rs4678258	3	137945192	0.0215646267746116	genus.CandidatusSoleaferrea.id.11350	4.80941584167757e-06	0.0337498207059078	20.9117
536	rs61825792	1	224687852	0.0231856333705555	genus.CandidatusSoleaferrea.id.11350	1.30378403188211e-06	0.035712342128104	23.4176265421642
537	rs62203853	20	41279686	0.0223389354006121	genus.CandidatusSoleaferrea.id.11350	7.32723281553905e-06	0.0330938468093587	20.1058470288924
538	rs6489992	12	115352769	0.018703073246532	genus.CandidatusSoleaferrea.id.11350	7.00358087212179e-06	-0.0331648	20.1922580736638
539	rs6494306	15	62394540	0.0214220864295107	genus.CandidatusSoleaferrea.id.11350	6.0456598790549e-06	-0.0333949	20.4736898898649
540	rs6568555	6	109331777	0.027879416201349	genus.CandidatusSoleaferrea.id.11350	1.08631265454169e-05	-0.0324693	19.3533015528533
541	rs6881988	5	172758774	0.0181850363851429	genus.CandidatusSoleaferrea.id.11350	6.65532212914669e-06	-0.0332448	20.2898
542	rs712066	1	224699166	0.0228062226709303	genus.CandidatusSoleaferrea.id.11350	2.68301318994788e-06	0.0346400934469675	22.0308633529594
543	rs7400877	14	76403542	0.0212799068458365	genus.CandidatusSoleaferrea.id.11350	7.84380905516111e-06	-0.0329866	19.975566346988
544	rs7766248	6	109347262	0.0278709396479217	genus.CandidatusSoleaferrea.id.11350	9.5616796212075e-06	-0.0326729	19.5970484726911
545	rs830149	19	47991441	0.0397237479208195	genus.CandidatusSoleaferrea.id.11350	3.34734229894901e-06	0.0343051603302662	21.6063930902975
546	rs9973954	2	19885907	0.0195401488834511	genus.CandidatusSoleaferrea.id.11350	4.98674434249181e-06	0.0336938718844782	20.8423715381714
829	rs10140184	14	73181783	0.0125989898497408	genus..Eubacteriumxylanophilumgroup.id.14375	4.69215322443156e-06	0.0337879138451979	20.9590121042615
830	rs10917203	1	22627266	0.0130916884542897	genus..Eubacteriumxylanophilumgroup.id.14375	2.87492817606753e-06	0.034535820549389	21.898271128365
831	rs112176119	16	73696771	0.024576195578986	genus..Eubacteriumxylanophilumgroup.id.14375	3.90307229201633e-06	-0.0340708	21.311869853092
832	rs12980122	19	8255478	0.0238257149732965	genus..Eubacteriumxylanophilumgroup.id.14375	5.50925489547014e-06	-0.0335395	20.6515506694899
833	rs13234419	7	43577715	0.0143051601568893	genus..Eubacteriumxylanophilumgroup.id.14375	8.91754545850221e-06	0.0327836667292861	19.7303158597129
834	rs13239072	7	43566344	0.0142728315744079	genus..Eubacteriumxylanophilumgroup.id.14375	1.46219168968793e-06	0.0355439889753412	23.1970801571715
835	rs17830032	20	57995506	0.0310514530483689	genus..Eubacteriumxylanophilumgroup.id.14375	2.31628907911223e-07	-0.0381649	26.7493560421207
836	rs1999224	9	130498120	0.0203502814684776	genus..Eubacteriumxylanophilumgroup.id.14375	3.10756992337975e-06	-0.034418	21.7489679573294
837	rs2012708	16	84790559	0.0126905020312992	genus..Eubacteriumxylanophilumgroup.id.14375	6.27861009535882e-06	0.0333358723695915	20.4013313296033
838	rs2213117	11	131009660	0.0189012284695105	genus..Eubacteriumxylanophilumgroup.id.14375	3.41514735028632e-06	0.0342746487336651	21.5679308072321
839	rs28420252	9	130358412	0.0232036186418768	genus..Eubacteriumxylanophilumgroup.id.14375	6.53429967355469e-06	-0.0332735	20.3249484890504
840	rs4654122	1	246780557	0.0123587941192825	genus..Eubacteriumxylanophilumgroup.id.14375	7.51138955638882e-06	0.0330547966996485	20.058374119476
841	rs699510	7	43810270	0.0145314476334361	genus..Eubacteriumxylanophilumgroup.id.14375	7.14891650488783e-06	0.0331325631937574	20.1529698076338
842	rs75586835	4	87891938	0.0263454721223654	genus..Eubacteriumxylanophilumgroup.id.14375	1.38639386539832e-05	-0.0320768	18.887759782147
843	rs79582700	17	66689958	0.0199968965266752	genus..Eubacteriumxylanophilumgroup.id.14375	1.94437831261992e-06	-0.0351223	22.6492329132896
844	rs849162	7	43821852	0.0145314418219565	genus..Eubacteriumxylanophilumgroup.id.14375	7.64431619854112e-06	0.0330271745671865	20.0248281054415
945	rs10148250	14	107061448	0.0193380723339765	class.Melainabacteria.id.1589	8.30537741869965e-06	0.0328962832222854	19.8662485870198
946	rs10738747	9	26184578	0.0184409287291279	class.Melainabacteria.id.1589	9.9858615127013e-06	0.0326037527392574	19.5141236594377
947	rs11150282	16	80493705	0.0196971636625218	class.Melainabacteria.id.1589	5.07375763637229e-07	0.037070804907721	25.2355768986608
948	rs113884518	9	24648997	0.0454982335780158	class.Melainabacteria.id.1589	6.37946703142029e-06	-0.033311	20.3708355509996
949	rs1221147	9	122046549	0.0278958450946755	class.Melainabacteria.id.1589	8.83169320176062e-06	0.0327990066854773	19.7488042744908
950	rs12493406	3	14280171	0.029198468357415	class.Melainabacteria.id.1589	1.32797149142569e-07	-0.0389236	27.8250266741919
951	rs13072729	3	14296762	0.0291627801248591	class.Melainabacteria.id.1589	2.42425941838293e-07	-0.0381021	26.6613228600976
952	rs16851659	1	230523039	0.0186432302729744	class.Melainabacteria.id.1589	1.53527525270274e-06	-0.0354722	23.1032931658167
953	rs28678345	17	53906328	0.0470877936537381	class.Melainabacteria.id.1589	5.04954269218796e-06	0.0336745143127422	20.818402805481
954	rs367480	11	2937631	0.0185795836403107	class.Melainabacteria.id.1589	6.54217075910472e-06	-0.0332716	20.3226450148506
955	rs4129395	9	115975389	0.0185105800208217	class.Melainabacteria.id.1589	1.2887258569857e-06	0.0357293567167568	23.4399743127694
956	rs6773199	3	14268381	0.0286017005145295	class.Melainabacteria.id.1589	1.89125049495537e-07	-0.038443	27.1411904645582
957	rs73074665	7	20010624	0.0355727568917434	class.Melainabacteria.id.1589	2.97475371873521e-06	0.0344841948482573	21.8327731284906
958	rs79790072	15	100747683	0.0487840538250943	class.Melainabacteria.id.1589	3.36052416245715e-06	0.0342991824981578	21.5988548512101
959	rs9864379	3	14306949	0.0292552973949805	class.Melainabacteria.id.1589	4.76076737022024e-08	-0.0402871	29.8118355541569
1009	rs10165053	2	136981210	0.0116306534170991	class.Actinobacteria.id.419	4.92545077781523e-06	0.0337129920235262	20.8660598628198
1010	rs10171677	2	135446390	0.0114905341572587	class.Actinobacteria.id.419	1.63820370158576e-06	0.0353763690853969	22.9785349345007
1011	rs10187402	2	135771974	0.0125257175405755	class.Actinobacteria.id.419	1.38980046304744e-11	0.0498498654111215	45.6836207491117
1012	rs10209482	2	136191314	0.0160329233677096	class.Actinobacteria.id.419	4.9599354915545e-09	0.0431483955465548	34.2050781618294
1013	rs10841473	12	20378911	0.012335330880131	class.Actinobacteria.id.419	2.21814229096426e-06	-0.0349258	22.3961845486795
1014	rs10928513	2	135456759	0.0115368061826268	class.Actinobacteria.id.419	1.30030642889233e-07	0.0389519977505397	27.8657591146959
1015	rs10928546	2	136544197	0.0126286922510295	class.Actinobacteria.id.419	6.25912197210754e-13	0.0530549045258691	51.7639285258505
1016	rs1123848	2	136945029	0.0121019636158762	class.Actinobacteria.id.419	1.27770801667096e-08	0.0419738241106473	32.3649440544949
1017	rs11655079	17	75348675	0.0124285596666734	class.Actinobacteria.id.419	6.44686345392045e-06	-0.0332945	20.350725679184
1018	rs11678502	2	136994454	0.0116217424389379	class.Actinobacteria.id.419	1.83765455562265e-06	0.0352061854715553	22.7577092586595
1019	rs11681248	2	136820076	0.0118422712270274	class.Actinobacteria.id.419	6.38119162362654e-14	0.0552994641031698	56.2501823146245
1020	rs11693502	2	136808949	0.0119336506742432	class.Actinobacteria.id.419	1.13686095295089e-11	0.0500635839030949	46.0771603641955
1021	rs11738544	5	502594	0.0115017285101394	class.Actinobacteria.id.419	1.71333961869256e-06	0.0353100334520934	22.8923323280174
1022	rs11742144	5	422178	0.0115818732444567	class.Actinobacteria.id.419	4.72762414199613e-06	0.0337762957037488	20.9445844025563
1023	rs11745923	5	475408	0.0115529083776643	class.Actinobacteria.id.419	1.06194378542852e-06	0.0360117395054113	23.8124316609248
1024	rs12049045	1	114665485	0.0114324903201681	class.Actinobacteria.id.419	8.00968564101839e-06	0.0329535520801028	19.9355540211833
1025	rs12465802	2	136381348	0.0119960942343425	class.Actinobacteria.id.419	7.8109899777432e-19	0.0653072232765582	78.5471890969082
1026	rs12899991	15	49208992	0.0154661078152604	class.Actinobacteria.id.419	3.24225596736671e-06	0.0343536394760692	21.6675756126867
1027	rs12988076	2	136569848	0.01240055127289	class.Actinobacteria.id.419	1.21820680401903e-13	0.0546729648435454	54.9790622426807
1028	rs13008147	2	136857158	0.0128716711245031	class.Actinobacteria.id.419	8.79345350873885e-08	-0.0394768	28.6229336954514
1029	rs13023281	2	136043944	0.0127965971697001	class.Actinobacteria.id.419	4.42992773513293e-16	-0.0599005	66.0349714064807
1030	rs13389481	2	135796410	0.0161635391756714	class.Actinobacteria.id.419	1.22575560524724e-09	0.0448295963997188	36.9279588274012
1031	rs13402101	2	135785066	0.0158772956974383	class.Actinobacteria.id.419	6.03608537839561e-09	0.042907179711134	33.8230051198792
1032	rs13404551	2	136721995	0.0122981587157382	class.Actinobacteria.id.419	2.77711230600649e-17	0.0623192584762501	71.4967781193422
1033	rs13412397	2	136470714	0.0125961366951239	class.Actinobacteria.id.419	1.95602769297418e-12	0.0518993444917019	49.5275770449419
1034	rs134268	22	35548081	0.0233045515251238	class.Actinobacteria.id.419	1.04074283112715e-05	0.032537776030669	19.4351426831841
1035	rs13427494	2	136166536	0.0160374883267014	class.Actinobacteria.id.419	8.2284297464189e-09	0.0425239098420434	33.2203637876092
1036	rs134296	22	35558300	0.0234166802834224	class.Actinobacteria.id.419	1.74092302251997e-06	0.0352863803101985	22.8616345917733
1037	rs134383	22	35572598	0.0245462539000935	class.Actinobacteria.id.419	3.1624482854116e-06	0.0343914743542254	21.715384976495
1038	rs134419	22	35584819	0.0245871474360492	class.Actinobacteria.id.419	5.07357963023757e-06	0.033667165876409	20.8093075238317
1039	rs1375131	2	135954797	0.0119113724914578	class.Actinobacteria.id.419	7.20545718612565e-19	0.0653731754913748	78.7065963384885
1040	rs1376754	2	161611969	0.0112502920957398	class.Actinobacteria.id.419	5.99759699484949e-06	0.0334073144711909	20.4889670145115
1041	rs1438305	2	136502792	0.0126320828397605	class.Actinobacteria.id.419	1.10117789291834e-12	0.0524850974490463	50.6549603422172
1042	rs1446585	2	136407479	0.0121458088271498	class.Actinobacteria.id.419	3.55686479055585e-19	0.0659473776830147	80.1013657326274
1043	rs1515761	10	126110032	0.0169884018217099	class.Actinobacteria.id.419	7.21379464698616e-06	0.0331183709430946	20.1356896034163
1044	rs1519525	2	136965117	0.0120760107774945	class.Actinobacteria.id.419	2.6557340232461e-08	0.0410437056350753	30.9440618179547
1045	rs1530559	2	135755629	0.0114296591999579	class.Actinobacteria.id.419	1.01928458201328e-08	0.0422571427233576	32.8041223557223
1046	rs1561277	2	136092061	0.01207594390555	class.Actinobacteria.id.419	8.80127990131949e-16	0.0592858896770079	64.6820544821399
1047	rs182549	2	136616754	0.0120659892001465	class.Actinobacteria.id.419	2.46551193540192e-20	0.0680747803799538	85.3771672183465
1048	rs1869829	2	135877562	0.0124838407090762	class.Actinobacteria.id.419	3.39587215981379e-12	0.0513308051733255	48.4455547480375
1049	rs1900741	2	136002500	0.0136167326442742	class.Actinobacteria.id.419	3.05308511519634e-10	0.0464433891380415	39.6403569706246
1050	rs1942055	2	135498924	0.0115777398922632	class.Actinobacteria.id.419	1.10179687480805e-06	0.035958149721236	23.7415212029844
1051	rs1961273	2	137602926	0.0126047003106014	class.Actinobacteria.id.419	1.72108747123354e-06	0.0353033528197774	22.8836599139952
1052	rs1979033	2	135705558	0.0114228118193391	class.Actinobacteria.id.419	1.09502961312565e-08	0.0421674659448698	32.6647905949253
1053	rs2016636	2	136058820	0.0125225349001299	class.Actinobacteria.id.419	2.0829873566874e-10	0.0468779167622503	40.3872241518669
1054	rs218174	2	136658345	0.012314340905499	class.Actinobacteria.id.419	1.67670167183485e-16	0.0607598256895039	67.9502850910405
1055	rs2236783	2	136594158	0.0124158589379401	class.Actinobacteria.id.419	1.38276103045569e-14	0.0567542030397305	59.2582968188034
1056	rs2243193	1	207016225	0.012874019847653	class.Actinobacteria.id.419	7.9236735058235e-06	0.0329705903380617	19.9561966916604
1057	rs2322445	2	135921839	0.0158257768270331	class.Actinobacteria.id.419	4.59711990905021e-08	0.0403327894836264	29.8796526403901
1058	rs2322660	2	136557319	0.0123965581817889	class.Actinobacteria.id.419	1.16043348893217e-13	0.054720283953989	55.0745574402131
1059	rs2459217	10	126086730	0.0178826570135889	class.Actinobacteria.id.419	7.21711008503101e-06	0.0331176489650475	20.1348107359621
1060	rs2680880	2	136873549	0.0115126233076036	class.Actinobacteria.id.419	1.67691726070089e-11	0.0496492682143111	45.3157895393554
1061	rs28453840	2	136522941	0.0126227956337859	class.Actinobacteria.id.419	9.81838893853833e-13	0.0526012841402312	50.8801021240348
1062	rs2874739	2	135818907	0.0157893641458451	class.Actinobacteria.id.419	8.8360775141945e-10	0.0452145782764067	37.5662374722637
1063	rs309134	2	136755684	0.0124916833625678	class.Actinobacteria.id.419	1.06306768758064e-16	0.0611587514248058	68.8488462913537
1064	rs309137	2	136765951	0.0122801051876754	class.Actinobacteria.id.419	4.31037740554955e-15	0.0578389127787995	61.5527567176109
1065	rs309160	2	136685228	0.012308598745167	class.Actinobacteria.id.419	1.11738104029312e-16	0.061115252970383	68.7505781897283
1066	rs309168	2	136670298	0.0123110709406457	class.Actinobacteria.id.419	1.6242816551879e-16	0.0607877170178534	68.0129149423101
1067	rs313519	2	136439517	0.0125815004357574	class.Actinobacteria.id.419	5.14471433111387e-13	0.0532512780757954	52.1489198530388
1068	rs35564151	2	135372951	0.0114885800703437	class.Actinobacteria.id.419	2.72209531608027e-06	0.0346182910523352	22.0031064669247
1069	rs3806502	2	136288273	0.0160345713946225	class.Actinobacteria.id.419	4.48671037742426e-08	0.0403645377607253	29.9267879657769
1070	rs4072434	2	137014023	0.0116187872740225	class.Actinobacteria.id.419	2.76461480928833e-06	0.0345949096221916	21.9733588052644
1071	rs4440852	1	206991253	0.0135225500891763	class.Actinobacteria.id.419	1.52185599962418e-06	0.035485093861844	23.1201735474502
1072	rs4945008	11	71221248	0.0121393450865732	class.Actinobacteria.id.419	8.41098137888083e-06	0.0328763014033649	19.8420955475916
1073	rs4954280	2	136420690	0.0125763229386279	class.Actinobacteria.id.419	1.05245652887398e-12	0.0525309639825682	50.7437784878902
1074	rs4954567	2	136901587	0.0120035053666768	class.Actinobacteria.id.419	1.03997195078313e-09	0.0450233223246787	37.2484579381418
1075	rs4954569	2	136913375	0.0119999029376048	class.Actinobacteria.id.419	3.68914182060431e-09	0.0435095889771373	34.7812242885919
1076	rs4954572	2	136926719	0.0120746577861341	class.Actinobacteria.id.419	1.03758618450584e-08	0.0422348956755161	32.7695290772103
1077	rs4957061	5	521096	0.0111773418389549	class.Actinobacteria.id.419	9.09818638551887e-06	0.0327518456022512	19.6919912842798
1078	rs4988163	2	136628121	0.0151720713323199	class.Actinobacteria.id.419	2.88266821430773e-06	0.0345317566911736	21.8931117043591
1079	rs55842567	5	437586	0.0115701920068351	class.Actinobacteria.id.419	2.95281382385631e-06	0.0344953972403511	21.8469773423072
1080	rs57829242	2	135984172	0.0160094094539707	class.Actinobacteria.id.419	4.94949132352935e-09	0.0431509779697009	34.2091802571349
1081	rs632632	2	136638216	0.0123136813898031	class.Actinobacteria.id.419	6.55599426265144e-16	0.0595503273488511	65.262412670499
1082	rs638382	2	135288740	0.0116806866963936	class.Actinobacteria.id.419	1.34571917988559e-05	-0.0321249	18.9445674741791
1083	rs6432655	2	161705703	0.0111903754901522	class.Actinobacteria.id.419	6.61781416344403e-06	0.0332536038980949	20.3006487354815
1084	rs6660520	1	207003553	0.0134495387497714	class.Actinobacteria.id.419	1.22305875052729e-07	0.0390346109552797	27.9842658816406
1085	rs6708336	2	135719132	0.0113622785116489	class.Actinobacteria.id.419	4.51153538982651e-06	0.0338484100556824	21.0342183797873
1086	rs6716536	2	136787402	0.0121224054203991	class.Actinobacteria.id.419	2.61462674193284e-14	0.0561527031229328	58.0049226689487
1087	rs6721838	2	135935049	0.0158723572226305	class.Actinobacteria.id.419	7.6565287470094e-09	0.0426133122449038	33.3604502033274
1088	rs6723108	2	135479980	0.0115693665022487	class.Actinobacteria.id.419	8.54385066508865e-09	0.042477153587474	33.147218493708
1089	rs6727889	2	136110129	0.0160456189265008	class.Actinobacteria.id.419	2.04922384488761e-08	0.0413755674636414	31.4473472916356
1090	rs6730157	2	135907088	0.0119089110246824	class.Actinobacteria.id.419	1.72066602845223e-19	0.0665328784406484	81.5363601291372
1091	rs6738563	2	135689188	0.0114297275186645	class.Actinobacteria.id.419	4.82407682416466e-08	0.0402697857085774	29.786224143335
1092	rs6739713	2	136488978	0.012758031506786	class.Actinobacteria.id.419	1.60034339754481e-09	0.0445135778980217	36.408129325331
1093	rs6754311	2	136707982	0.0120470100587281	class.Actinobacteria.id.419	2.93908228100922e-19	0.0661017023706942	80.4783
1094	rs6759321	2	136322676	0.012096574164202	class.Actinobacteria.id.419	3.16661614714362e-16	0.060198809745965	66.6967196115653
1095	rs687670	2	136740900	0.0123096652116433	class.Actinobacteria.id.419	9.75198419975708e-18	0.0632094058009055	73.5620887678975
1096	rs6889494	5	450102	0.0115430744908791	class.Actinobacteria.id.419	3.99402800866731e-06	0.0340355443126864	21.2677112628361
1097	rs6893855	5	18018467	0.0173568149442806	class.Actinobacteria.id.419	8.80558451029962e-06	-0.0328037	19.7544626152089
1098	rs71348714	2	136455600	0.0125801447305906	class.Actinobacteria.id.419	9.10858401266601e-13	0.0526771557455068	51.0273946757305
1099	rs72767435	15	94852795	0.0273625975662218	class.Actinobacteria.id.419	3.88024248431932e-06	-0.0340798	21.3231157569672
1100	rs72847647	2	137041634	0.0126361023179142	class.Actinobacteria.id.419	9.67044051474888e-06	-0.0326549	19.5754394674366
1101	rs72847650	2	137051974	0.0118276287481189	class.Actinobacteria.id.419	2.20406444032843e-06	-0.0349353	22.4084129364339
1102	rs7322849	13	112859829	0.0192975980696832	class.Actinobacteria.id.419	9.86966335064834e-07	0.0361180257232192	23.9533845332864
1103	rs745500	2	136583192	0.0123999152888753	class.Actinobacteria.id.419	7.55563040209419e-14	0.0551364528437368	55.9180338021236
1104	rs7568525	2	135849613	0.0158384156662482	class.Actinobacteria.id.419	1.9648463537082e-09	0.0442689282663816	36.0082423458966
1105	rs7570971	2	135837906	0.0119242821378036	class.Actinobacteria.id.419	3.23688057314119e-19	0.0660236775292966	80.2876364099152
1106	rs7573600	2	135861497	0.0157998638370655	class.Actinobacteria.id.419	2.0689079466601e-09	0.0442071944819628	35.9076876279755
1107	rs7603805	2	135893853	0.0157921618691748	class.Actinobacteria.id.419	3.11158681385078e-09	0.0437160566651876	35.112738356585
1108	rs7605229	2	136228887	0.0160439370801109	class.Actinobacteria.id.419	1.92598892502878e-08	0.0414545825601641	31.5677792040749
1109	rs80083040	8	65654844	0.0348016605944649	class.Actinobacteria.id.419	7.59362650613126e-06	0.0330376533086853	20.0375508167587
1110	rs8047955	16	81776768	0.011676216345728	class.Actinobacteria.id.419	8.15902344318323e-07	0.0363929650690796	24.3199361983346
1111	rs857444	6	14617591	0.0115390480442606	class.Actinobacteria.id.419	1.00591370157171e-05	0.0325920961638726	19.5001578418758
1112	rs935613	2	136022798	0.0125188409864094	class.Actinobacteria.id.419	4.3503813833254e-11	0.0486186189522341	43.449520934415
1113	rs961091	7	95654718	0.0112549803291506	class.Actinobacteria.id.419	8.44300186005202e-06	0.0328702900138095	19.8348321597586
1114	rs998451	2	135429288	0.0115892357154191	class.Actinobacteria.id.419	1.38819392338798e-07	0.0388635919646743	27.7392228084292
1133	rs10171677	2	135446390	0.0120413691146276	family.Bifidobacteriaceae.id.433	2.89692075377481e-07	0.0378558260958363	26.3172340049239
1134	rs10187402	2	135771974	0.0131389677494303	family.Bifidobacteriaceae.id.433	6.4075396629961e-11	0.0481939002065745	42.6919512366243
1135	rs10209482	2	136191314	0.0167782372735327	family.Bifidobacteriaceae.id.433	2.20277869997359e-09	0.0441320809093481	35.7855300380641
1136	rs10831953	11	13098051	0.012374595708311	family.Bifidobacteriaceae.id.433	1.3998848634974e-05	0.0320611012576275	18.8692868617856
1137	rs10841473	12	20378911	0.012884445476485	family.Bifidobacteriaceae.id.433	1.95600858139967e-06	-0.0351134	22.6377744809977
1138	rs10857328	4	161211924	0.0126395166898001	family.Bifidobacteriaceae.id.433	8.73313690176274e-06	0.0328167932282617	19.7702523017975
1139	rs10928513	2	135456759	0.0120900680494492	family.Bifidobacteriaceae.id.433	4.39854968784381e-08	0.0403904369457124	29.9652670390384
1140	rs10928519	2	135603959	0.0119456567441396	family.Bifidobacteriaceae.id.433	9.32512782829369e-06	0.0327127130276518	19.6449122287587
1141	rs10928546	2	136544197	0.0132457843962963	family.Bifidobacteriaceae.id.433	3.93671357905127e-12	0.0511774498261675	48.1557573307834
1142	rs1123848	2	136945029	0.0126834010979051	family.Bifidobacteriaceae.id.433	9.8616258724013e-08	0.0393237113817001	28.4009626786357
1143	rs11655079	17	75348675	0.0129951630912146	family.Bifidobacteriaceae.id.433	6.46758726244048e-06	-0.0332895	20.3445844732675
1144	rs11678502	2	136994454	0.0121838361729137	family.Bifidobacteriaceae.id.433	5.60549709854416e-06	0.0335125452375945	20.6183933676777
1145	rs11681248	2	136820076	0.0124222701881273	family.Bifidobacteriaceae.id.433	4.10577139816755e-14	0.0557227537730039	57.1173044067707
1146	rs11693502	2	136808949	0.0125160969645918	family.Bifidobacteriaceae.id.433	2.3378309456148e-12	0.0517162413953785	49.1777871818805
1147	rs11742144	5	422178	0.0121319489493869	family.Bifidobacteriaceae.id.433	2.90581142585253e-06	0.0345196676400756	21.8777672015826
1148	rs11745923	5	475408	0.0121021446485656	family.Bifidobacteriaceae.id.433	1.66324973621778e-06	0.0353539373914975	22.9493669381241
1149	rs12446429	16	898055	0.0190730289859381	family.Bifidobacteriaceae.id.433	2.16309513372083e-05	0.0313493843581667	18.0400205933144
1150	rs12465599	2	137074850	0.0117671733003371	family.Bifidobacteriaceae.id.433	6.6089026151814e-06	0.0332557131384161	20.3032269651492
1151	rs12465802	2	136381348	0.0125965678310204	family.Bifidobacteriaceae.id.433	3.33099258321241e-18	0.0641103608045094	75.6827840051576
1152	rs12988076	2	136569848	0.0130076266493257	family.Bifidobacteriaceae.id.433	2.69451736028997e-13	0.0538940759682914	53.4191906366823
1153	rs13008147	2	136857158	0.0134900063803116	family.Bifidobacteriaceae.id.433	1.30629480754425e-07	-0.0389458	27.8568690058471
1154	rs13020688	2	192878532	0.0122081355228055	family.Bifidobacteriaceae.id.433	1.71788212154941e-06	0.0353061131400151	22.8872430036105
1155	rs13023281	2	136043944	0.0134153524791928	family.Bifidobacteriaceae.id.433	2.58320595498444e-15	-0.0583091	62.560983803774
1156	rs13389481	2	135796410	0.0169080664640378	family.Bifidobacteriaceae.id.433	9.05757450399176e-10	0.0451855667847697	37.5179463233861
1157	rs13402101	2	135785066	0.016618246425958	family.Bifidobacteriaceae.id.433	1.3174271903153e-09	0.0447443347600618	36.7873439368493
1158	rs13404551	2	136721995	0.0128981675303102	family.Bifidobacteriaceae.id.433	1.59157139700253e-17	0.0627943191125465	72.5953064695244
1159	rs13410301	2	135353183	0.0118424292866784	family.Bifidobacteriaceae.id.433	4.77736810493479e-06	0.0337601424222428	20.9245331321865
1160	rs13412397	2	136470714	0.0132123720632837	family.Bifidobacteriaceae.id.433	4.58522498659237e-12	0.0510187398369427	47.8567637910894
1161	rs13424016	2	135406395	0.0119611136282691	family.Bifidobacteriaceae.id.433	9.85741625820922e-06	0.0326243841493889	19.5388545778742
1162	rs13427494	2	136166536	0.0167831697746012	family.Bifidobacteriaceae.id.433	2.81257226085744e-09	0.043838135005414	35.309496955376
1163	rs1375131	2	135954797	0.0125036012494871	family.Bifidobacteriaceae.id.433	1.8886024079591e-18	0.064581249419355	76.8033158373764
1164	rs1438305	2	136502792	0.0132487693707524	family.Bifidobacteriaceae.id.433	3.02448952570888e-12	0.0514506775714279	48.6726892081567
1165	rs1446524	2	135631331	0.0119457481011376	family.Bifidobacteriaceae.id.433	2.23158357861825e-06	0.0349167330879951	22.3845815349657
1166	rs1446585	2	136407479	0.0127513858834835	family.Bifidobacteriaceae.id.433	1.75025298488461e-18	0.0646441235782172	76.9535628088544
1167	rs1519525	2	136965117	0.0126557512409389	family.Bifidobacteriaceae.id.433	1.75993362902251e-07	0.0385412653662296	27.2803224823761
1168	rs1530559	2	135755629	0.0119721102082487	family.Bifidobacteriaceae.id.433	6.9690089601488e-10	0.0454918230787891	38.0293022914443
1169	rs1561277	2	136092061	0.0126767311171244	family.Bifidobacteriaceae.id.433	4.04567492416174e-15	0.0578973170021038	61.6775465190818
1170	rs182549	2	136616754	0.0126703401741303	family.Bifidobacteriaceae.id.433	2.47237241848798e-20	0.0680725999986895	85.3716727190842
1171	rs1869829	2	135877562	0.0130941973636213	family.Bifidobacteriaceae.id.433	4.03711170503186e-11	0.0487001792857442	43.5957678546106
1172	rs1900741	2	136002500	0.0142631815876795	family.Bifidobacteriaceae.id.433	6.68771448008025e-09	0.0427807303358244	33.6235780715747
1173	rs1942055	2	135498924	0.0121331497885588	family.Bifidobacteriaceae.id.433	1.28464957437907e-07	0.0389683513660731	27.8891979523122
1174	rs1961273	2	137602926	0.0131699046910986	family.Bifidobacteriaceae.id.433	1.74176284217115e-07	0.038555417194198	27.3003899171959
1175	rs1979033	2	135705558	0.0119649791902417	family.Bifidobacteriaceae.id.433	3.41128221619268e-10	0.0463165792689122	39.4237182635723
1176	rs2016636	2	136058820	0.0131322870433453	family.Bifidobacteriaceae.id.433	1.73808787579243e-10	0.0470822881976462	40.7409243765621
1177	rs218174	2	136658345	0.0129156764090734	family.Bifidobacteriaceae.id.433	1.56235949678166e-16	0.0608218306363038	68.0895565745902
1178	rs2236783	2	136594158	0.013023512101074	family.Bifidobacteriaceae.id.433	2.89954935300704e-14	0.0560544420991951	57.8014565692319
1179	rs2322445	2	135921839	0.0165580124748665	family.Bifidobacteriaceae.id.433	1.73846712882499e-08	0.0415847722691769	31.766714220026
1180	rs2322660	2	136557319	0.0130033594470206	family.Bifidobacteriaceae.id.433	3.23729228303185e-13	0.0537124430238196	53.0586923449545
1181	rs2680880	2	136873549	0.0120695921686991	family.Bifidobacteriaceae.id.433	2.83599993014269e-11	0.0490837948780826	44.2869535145428
1182	rs28453840	2	136522941	0.0132379852209376	family.Bifidobacteriaceae.id.433	4.1034006528711e-12	0.0511343367459853	48.0744438221713
1183	rs2874739	2	135818907	0.0165212751998016	family.Bifidobacteriaceae.id.433	5.2137591583875e-10	0.0458285485902397	38.5955526044081
1184	rs309134	2	136755684	0.0130931365670599	family.Bifidobacteriaceae.id.433	3.25336558583026e-16	0.0601748491533358	66.6434434260841
1185	rs309137	2	136765951	0.0128805280968084	family.Bifidobacteriaceae.id.433	1.78832765628406e-14	0.0565121091320766	58.752207796229
1186	rs309160	2	136685228	0.0129098327825176	family.Bifidobacteriaceae.id.433	7.98324968954051e-17	0.0614081747993626	69.4136931216451
1187	rs309168	2	136670298	0.0129126642248613	family.Bifidobacteriaceae.id.433	1.32709321019026e-16	0.0609648657303185	68.4113825855775
1188	rs313519	2	136439517	0.013198364579027	family.Bifidobacteriaceae.id.433	3.439856463276e-12	0.0513174687643139	48.4203179906342
1189	rs35564151	2	135372951	0.0120378285789605	family.Bifidobacteriaceae.id.433	6.21091375362242e-07	0.0367836789921044	24.8456470495178
1190	rs3806502	2	136288273	0.0167782960639374	family.Bifidobacteriaceae.id.433	9.30645179990275e-09	0.0423707015245224	32.9809876508116
1191	rs4072434	2	137014023	0.0121800289603632	family.Bifidobacteriaceae.id.433	6.30339982132803e-06	0.0333297176926859	20.3937904056823
1192	rs4567981	2	49906864	0.0117388408530626	family.Bifidobacteriaceae.id.433	8.57486245771596e-07	0.0363213484452211	24.2241871162576
1193	rs4954193	2	135642180	0.0119355324748321	family.Bifidobacteriaceae.id.433	2.36035300443832e-06	0.0348327097666174	22.276848320383
1194	rs4954274	2	136397433	0.019965752537571	family.Bifidobacteriaceae.id.433	7.89380352815002e-06	0.0329765487019868	19.9634180657931
1195	rs4954280	2	136420690	0.013192725062413	family.Bifidobacteriaceae.id.433	6.80355154461398e-12	0.0506058005261864	47.0832245909564
1196	rs4954567	2	136901587	0.0125803420013671	family.Bifidobacteriaceae.id.433	9.06394655179446e-09	0.0424036037245641	33.0323214158398
1197	rs4954569	2	136913375	0.012575316338854	family.Bifidobacteriaceae.id.433	2.78124688702016e-08	0.0409843278304214	30.8544426861097
1198	rs4954572	2	136926719	0.0126533208198446	family.Bifidobacteriaceae.id.433	5.87937871775371e-08	0.0400101509701162	29.4027620684511
1199	rs4957061	5	521096	0.0116907308876385	family.Bifidobacteriaceae.id.433	1.09047340110709e-06	0.0359731840159323	23.7614039969766
1200	rs4988163	2	136628121	0.0159372332192018	family.Bifidobacteriaceae.id.433	7.89303552347468e-06	0.0329767021850183	19.9636041003447
1201	rs540489	17	72897722	0.0138169513948767	family.Bifidobacteriaceae.id.433	4.69794080590516e-06	-0.033786	20.9566505635059
1202	rs55842567	5	437586	0.0121195413979625	family.Bifidobacteriaceae.id.433	2.68206363121006e-06	0.0346406269520706	22.0315427847042
1203	rs55888705	4	1517826	0.0120586152867048	family.Bifidobacteriaceae.id.433	8.54695110788248e-06	0.0328509240873264	19.811441942747
1204	rs56108664	5	537890	0.0157213353958519	family.Bifidobacteriaceae.id.433	2.10469690642353e-06	0.0350042111396625	22.4970214801188
1205	rs57829242	2	135984172	0.0167536347737696	family.Bifidobacteriaceae.id.433	1.91356668544085e-09	0.0443005308789327	36.0597728086677
1206	rs62181700	2	189805784	0.0130606310141563	family.Bifidobacteriaceae.id.433	3.72193206659152e-06	-0.0341435	21.4029750830148
1207	rs632632	2	136638216	0.0129145159838556	family.Bifidobacteriaceae.id.433	5.73314266828424e-16	0.0596703630142071	65.5267179527935
1208	rs638382	2	135288740	0.0122473883403659	family.Bifidobacteriaceae.id.433	8.54874912493508e-07	-0.0363257	24.2300614172007
1209	rs6706537	2	135618982	0.011947871004631	family.Bifidobacteriaceae.id.433	2.6021692952221e-06	0.0346861772625932	22.0895909868539
1210	rs6708336	2	135719132	0.0118992347171542	family.Bifidobacteriaceae.id.433	4.63382427783502e-07	0.0371989061760617	25.4105276229677
1211	rs6716536	2	136787402	0.0127132776523861	family.Bifidobacteriaceae.id.433	1.47288402725027e-14	0.0566948649457202	59.1340498406303
1212	rs6721838	2	135935049	0.0166060390738432	family.Bifidobacteriaceae.id.433	2.51837706061332e-09	0.0439712618874081	35.5246931832349
1213	rs6723108	2	135479980	0.0121263641109655	family.Bifidobacteriaceae.id.433	2.00228360015755e-09	0.0442463598224385	35.9714654661709
1214	rs6727889	2	136110129	0.0167910383115632	family.Bifidobacteriaceae.id.433	1.11544021044538e-08	0.0421443321604101	32.6288957596381
1215	rs6730157	2	135907088	0.0125014153219806	family.Bifidobacteriaceae.id.433	2.06300078983539e-18	0.0645081767270397	76.6288847588158
1216	rs6733130	2	135666553	0.0119212855007152	family.Bifidobacteriaceae.id.433	1.41164540721956e-06	0.0355957203176062	23.2647378913555
1217	rs6738563	2	135689188	0.0119730561172504	family.Bifidobacteriaceae.id.433	1.38709113939361e-09	0.044683324373487	36.686890236302
1218	rs6739713	2	136488978	0.0133800959899423	family.Bifidobacteriaceae.id.433	3.37838590026229e-09	0.043616414227552	34.9525504166567
1219	rs6754311	2	136707982	0.0126498584141729	family.Bifidobacteriaceae.id.433	3.90834713798834e-19	0.065871017830686	79.9151679693344
1220	rs6759321	2	136322676	0.0126993392422491	family.Bifidobacteriaceae.id.433	1.32752808236007e-15	0.0589149057356164	63.8722751718778
1221	rs677208	18	4304187	0.0164820715601647	family.Bifidobacteriaceae.id.433	9.84747117548541e-06	0.032625992261402	19.5407828854478
1222	rs687670	2	136740900	0.0129108840103722	family.Bifidobacteriaceae.id.433	7.78461990896177e-18	0.0633994386448949	74.0068557193083
1223	rs6889494	5	450102	0.0120906400609918	family.Bifidobacteriaceae.id.433	5.20955833664092e-06	0.0336262126177335	20.7586555175059
1224	rs6899771	6	97406220	0.0202603533106968	family.Bifidobacteriaceae.id.433	6.39735136312178e-06	-0.0333066	20.3654784791277
1225	rs71348714	2	136455600	0.0131960933952729	family.Bifidobacteriaceae.id.433	3.68050415505436e-12	0.0512473379554579	48.2877170877286
1226	rs72847650	2	137051974	0.0124040801530088	family.Bifidobacteriaceae.id.433	8.71597771850295e-07	-0.0362978	24.1927498444935
1227	rs7322849	13	112859829	0.0200995509143769	family.Bifidobacteriaceae.id.433	3.66295302544405e-08	0.040628534786487	30.3201790573305
1228	rs73797465	5	142793467	0.0208421222407667	family.Bifidobacteriaceae.id.433	6.10764325219884e-06	-0.033379	20.4541670341326
1229	rs745500	2	136583192	0.0130067051843393	family.Bifidobacteriaceae.id.433	1.85916008922801e-13	0.0542595422926213	54.1482856925697
1230	rs7568525	2	135849613	0.0165712982585253	family.Bifidobacteriaceae.id.433	8.67054054759677e-10	0.0452367269962802	37.6031262132927
1231	rs7570971	2	135837906	0.0125178226842071	family.Bifidobacteriaceae.id.433	2.52198856391326e-19	0.0662252466868136	80.7807811328489
1232	rs7572152	2	136068890	0.018934281396688	family.Bifidobacteriaceae.id.433	1.98792312896783e-05	0.0314886601369901	18.2008287542259
1233	rs7573600	2	135861497	0.0165332333684082	family.Bifidobacteriaceae.id.433	1.22217834565374e-09	0.0448330482083995	36.9336572901979
1234	rs7589297	2	135652399	0.0119138440799769	family.Bifidobacteriaceae.id.433	2.42544539469862e-06	0.0347918970462563	22.2246130861918
1235	rs7603805	2	135893853	0.0165245069492638	family.Bifidobacteriaceae.id.433	1.39659584367752e-09	0.0446752328256203	36.6735778666882
1236	rs7605229	2	136228887	0.0167903975959744	family.Bifidobacteriaceae.id.433	7.91259524692879e-09	0.0425725068242287	33.2964746105406
1237	rs76671854	5	169748189	0.0183176839751201	family.Bifidobacteriaceae.id.433	1.08826518068975e-06	-0.0359761	23.7653055101393
1238	rs857444	6	14617591	0.0120669365001091	family.Bifidobacteriaceae.id.433	4.4161734034275e-06	0.033881292977893	21.0751537044371
1239	rs935613	2	136022798	0.0131299872087549	family.Bifidobacteriaceae.id.433	1.52951559075482e-10	0.0472261011204737	40.9907481058481
1240	rs998451	2	135429288	0.0121453648124669	family.Bifidobacteriaceae.id.433	2.14295041519455e-08	0.0413185020890347	31.3605142133354
1241	rs10171677	2	135446390	0.0120413691146276	order.Bifidobacteriales.id.432	2.89692075377481e-07	0.0378558260958363	26.3172340049239
1242	rs10187402	2	135771974	0.0131389677494303	order.Bifidobacteriales.id.432	6.4075396629961e-11	0.0481939002065745	42.6919512366243
1243	rs10209482	2	136191314	0.0167782372735327	order.Bifidobacteriales.id.432	2.20277869997359e-09	0.0441320809093481	35.7855300380641
1244	rs10831953	11	13098051	0.012374595708311	order.Bifidobacteriales.id.432	1.3998848634974e-05	0.0320611012576275	18.8692868617856
1245	rs10841473	12	20378911	0.012884445476485	order.Bifidobacteriales.id.432	1.95600858139967e-06	-0.0351134	22.6377744809977
1246	rs10857328	4	161211924	0.0126395166898001	order.Bifidobacteriales.id.432	8.73313690176274e-06	0.0328167932282617	19.7702523017975
1247	rs10928513	2	135456759	0.0120900680494492	order.Bifidobacteriales.id.432	4.39854968784381e-08	0.0403904369457124	29.9652670390384
1248	rs10928519	2	135603959	0.0119456567441396	order.Bifidobacteriales.id.432	9.32512782829369e-06	0.0327127130276518	19.6449122287587
1249	rs10928546	2	136544197	0.0132457843962963	order.Bifidobacteriales.id.432	3.93671357905127e-12	0.0511774498261675	48.1557573307834
1250	rs1123848	2	136945029	0.0126834010979051	order.Bifidobacteriales.id.432	9.8616258724013e-08	0.0393237113817001	28.4009626786357
1251	rs11655079	17	75348675	0.0129951630912146	order.Bifidobacteriales.id.432	6.46758726244048e-06	-0.0332895	20.3445844732675
1252	rs11678502	2	136994454	0.0121838361729137	order.Bifidobacteriales.id.432	5.60549709854416e-06	0.0335125452375945	20.6183933676777
1253	rs11681248	2	136820076	0.0124222701881273	order.Bifidobacteriales.id.432	4.10577139816755e-14	0.0557227537730039	57.1173044067707
1254	rs11693502	2	136808949	0.0125160969645918	order.Bifidobacteriales.id.432	2.3378309456148e-12	0.0517162413953785	49.1777871818805
1255	rs11742144	5	422178	0.0121319489493869	order.Bifidobacteriales.id.432	2.90581142585253e-06	0.0345196676400756	21.8777672015826
1256	rs11745923	5	475408	0.0121021446485656	order.Bifidobacteriales.id.432	1.66324973621778e-06	0.0353539373914975	22.9493669381241
1257	rs12446429	16	898055	0.0190730289859381	order.Bifidobacteriales.id.432	2.16309513372083e-05	0.0313493843581667	18.0400205933144
1258	rs12465599	2	137074850	0.0117671733003371	order.Bifidobacteriales.id.432	6.6089026151814e-06	0.0332557131384161	20.3032269651492
1259	rs12465802	2	136381348	0.0125965678310204	order.Bifidobacteriales.id.432	3.33099258321241e-18	0.0641103608045094	75.6827840051576
1260	rs12988076	2	136569848	0.0130076266493257	order.Bifidobacteriales.id.432	2.69451736028997e-13	0.0538940759682914	53.4191906366823
1261	rs13008147	2	136857158	0.0134900063803116	order.Bifidobacteriales.id.432	1.30629480754425e-07	-0.0389458	27.8568690058471
1262	rs13020688	2	192878532	0.0122081355228055	order.Bifidobacteriales.id.432	1.71788212154941e-06	0.0353061131400151	22.8872430036105
1263	rs13023281	2	136043944	0.0134153524791928	order.Bifidobacteriales.id.432	2.58320595498444e-15	-0.0583091	62.560983803774
1264	rs13389481	2	135796410	0.0169080664640378	order.Bifidobacteriales.id.432	9.05757450399176e-10	0.0451855667847697	37.5179463233861
1265	rs13402101	2	135785066	0.016618246425958	order.Bifidobacteriales.id.432	1.3174271903153e-09	0.0447443347600618	36.7873439368493
1266	rs13404551	2	136721995	0.0128981675303102	order.Bifidobacteriales.id.432	1.59157139700253e-17	0.0627943191125465	72.5953064695244
1267	rs13410301	2	135353183	0.0118424292866784	order.Bifidobacteriales.id.432	4.77736810493479e-06	0.0337601424222428	20.9245331321865
1268	rs13412397	2	136470714	0.0132123720632837	order.Bifidobacteriales.id.432	4.58522498659237e-12	0.0510187398369427	47.8567637910894
1269	rs13424016	2	135406395	0.0119611136282691	order.Bifidobacteriales.id.432	9.85741625820922e-06	0.0326243841493889	19.5388545778742
1270	rs13427494	2	136166536	0.0167831697746012	order.Bifidobacteriales.id.432	2.81257226085744e-09	0.043838135005414	35.309496955376
1271	rs1375131	2	135954797	0.0125036012494871	order.Bifidobacteriales.id.432	1.8886024079591e-18	0.064581249419355	76.8033158373764
1272	rs1438305	2	136502792	0.0132487693707524	order.Bifidobacteriales.id.432	3.02448952570888e-12	0.0514506775714279	48.6726892081567
1273	rs1446524	2	135631331	0.0119457481011376	order.Bifidobacteriales.id.432	2.23158357861825e-06	0.0349167330879951	22.3845815349657
1274	rs1446585	2	136407479	0.0127513858834835	order.Bifidobacteriales.id.432	1.75025298488461e-18	0.0646441235782172	76.9535628088544
1275	rs1519525	2	136965117	0.0126557512409389	order.Bifidobacteriales.id.432	1.75993362902251e-07	0.0385412653662296	27.2803224823761
1276	rs1530559	2	135755629	0.0119721102082487	order.Bifidobacteriales.id.432	6.9690089601488e-10	0.0454918230787891	38.0293022914443
1277	rs1561277	2	136092061	0.0126767311171244	order.Bifidobacteriales.id.432	4.04567492416174e-15	0.0578973170021038	61.6775465190818
1278	rs182549	2	136616754	0.0126703401741303	order.Bifidobacteriales.id.432	2.47237241848798e-20	0.0680725999986895	85.3716727190842
1279	rs1869829	2	135877562	0.0130941973636213	order.Bifidobacteriales.id.432	4.03711170503186e-11	0.0487001792857442	43.5957678546106
1280	rs1900741	2	136002500	0.0142631815876795	order.Bifidobacteriales.id.432	6.68771448008025e-09	0.0427807303358244	33.6235780715747
1281	rs1942055	2	135498924	0.0121331497885588	order.Bifidobacteriales.id.432	1.28464957437907e-07	0.0389683513660731	27.8891979523122
1282	rs1961273	2	137602926	0.0131699046910986	order.Bifidobacteriales.id.432	1.74176284217115e-07	0.038555417194198	27.3003899171959
1283	rs1979033	2	135705558	0.0119649791902417	order.Bifidobacteriales.id.432	3.41128221619268e-10	0.0463165792689122	39.4237182635723
1284	rs2016636	2	136058820	0.0131322870433453	order.Bifidobacteriales.id.432	1.73808787579243e-10	0.0470822881976462	40.7409243765621
1285	rs218174	2	136658345	0.0129156764090734	order.Bifidobacteriales.id.432	1.56235949678166e-16	0.0608218306363038	68.0895565745902
1286	rs2236783	2	136594158	0.013023512101074	order.Bifidobacteriales.id.432	2.89954935300704e-14	0.0560544420991951	57.8014565692319
1287	rs2322445	2	135921839	0.0165580124748665	order.Bifidobacteriales.id.432	1.73846712882499e-08	0.0415847722691769	31.766714220026
1288	rs2322660	2	136557319	0.0130033594470206	order.Bifidobacteriales.id.432	3.23729228303185e-13	0.0537124430238196	53.0586923449545
1289	rs2680880	2	136873549	0.0120695921686991	order.Bifidobacteriales.id.432	2.83599993014269e-11	0.0490837948780826	44.2869535145428
1290	rs28453840	2	136522941	0.0132379852209376	order.Bifidobacteriales.id.432	4.1034006528711e-12	0.0511343367459853	48.0744438221713
1291	rs2874739	2	135818907	0.0165212751998016	order.Bifidobacteriales.id.432	5.2137591583875e-10	0.0458285485902397	38.5955526044081
1292	rs309134	2	136755684	0.0130931365670599	order.Bifidobacteriales.id.432	3.25336558583026e-16	0.0601748491533358	66.6434434260841
1293	rs309137	2	136765951	0.0128805280968084	order.Bifidobacteriales.id.432	1.78832765628406e-14	0.0565121091320766	58.752207796229
1294	rs309160	2	136685228	0.0129098327825176	order.Bifidobacteriales.id.432	7.98324968954051e-17	0.0614081747993626	69.4136931216451
1295	rs309168	2	136670298	0.0129126642248613	order.Bifidobacteriales.id.432	1.32709321019026e-16	0.0609648657303185	68.4113825855775
1296	rs313519	2	136439517	0.013198364579027	order.Bifidobacteriales.id.432	3.439856463276e-12	0.0513174687643139	48.4203179906342
1297	rs35564151	2	135372951	0.0120378285789605	order.Bifidobacteriales.id.432	6.21091375362242e-07	0.0367836789921044	24.8456470495178
1298	rs3806502	2	136288273	0.0167782960639374	order.Bifidobacteriales.id.432	9.30645179990275e-09	0.0423707015245224	32.9809876508116
1299	rs4072434	2	137014023	0.0121800289603632	order.Bifidobacteriales.id.432	6.30339982132803e-06	0.0333297176926859	20.3937904056823
1300	rs4567981	2	49906864	0.0117388408530626	order.Bifidobacteriales.id.432	8.57486245771596e-07	0.0363213484452211	24.2241871162576
1301	rs4954193	2	135642180	0.0119355324748321	order.Bifidobacteriales.id.432	2.36035300443832e-06	0.0348327097666174	22.276848320383
1302	rs4954274	2	136397433	0.019965752537571	order.Bifidobacteriales.id.432	7.89380352815002e-06	0.0329765487019868	19.9634180657931
1303	rs4954280	2	136420690	0.013192725062413	order.Bifidobacteriales.id.432	6.80355154461398e-12	0.0506058005261864	47.0832245909564
1304	rs4954567	2	136901587	0.0125803420013671	order.Bifidobacteriales.id.432	9.06394655179446e-09	0.0424036037245641	33.0323214158398
1305	rs4954569	2	136913375	0.012575316338854	order.Bifidobacteriales.id.432	2.78124688702016e-08	0.0409843278304214	30.8544426861097
1306	rs4954572	2	136926719	0.0126533208198446	order.Bifidobacteriales.id.432	5.87937871775371e-08	0.0400101509701162	29.4027620684511
1307	rs4957061	5	521096	0.0116907308876385	order.Bifidobacteriales.id.432	1.09047340110709e-06	0.0359731840159323	23.7614039969766
1308	rs4988163	2	136628121	0.0159372332192018	order.Bifidobacteriales.id.432	7.89303552347468e-06	0.0329767021850183	19.9636041003447
1309	rs540489	17	72897722	0.0138169513948767	order.Bifidobacteriales.id.432	4.69794080590516e-06	-0.033786	20.9566505635059
1310	rs55842567	5	437586	0.0121195413979625	order.Bifidobacteriales.id.432	2.68206363121006e-06	0.0346406269520706	22.0315427847042
1311	rs55888705	4	1517826	0.0120586152867048	order.Bifidobacteriales.id.432	8.54695110788248e-06	0.0328509240873264	19.811441942747
1312	rs56108664	5	537890	0.0157213353958519	order.Bifidobacteriales.id.432	2.10469690642353e-06	0.0350042111396625	22.4970214801188
1313	rs57829242	2	135984172	0.0167536347737696	order.Bifidobacteriales.id.432	1.91356668544085e-09	0.0443005308789327	36.0597728086677
1314	rs62181700	2	189805784	0.0130606310141563	order.Bifidobacteriales.id.432	3.72193206659152e-06	-0.0341435	21.4029750830148
1315	rs632632	2	136638216	0.0129145159838556	order.Bifidobacteriales.id.432	5.73314266828424e-16	0.0596703630142071	65.5267179527935
1316	rs638382	2	135288740	0.0122473883403659	order.Bifidobacteriales.id.432	8.54874912493508e-07	-0.0363257	24.2300614172007
1317	rs6706537	2	135618982	0.011947871004631	order.Bifidobacteriales.id.432	2.6021692952221e-06	0.0346861772625932	22.0895909868539
1318	rs6708336	2	135719132	0.0118992347171542	order.Bifidobacteriales.id.432	4.63382427783502e-07	0.0371989061760617	25.4105276229677
1319	rs6716536	2	136787402	0.0127132776523861	order.Bifidobacteriales.id.432	1.47288402725027e-14	0.0566948649457202	59.1340498406303
1320	rs6721838	2	135935049	0.0166060390738432	order.Bifidobacteriales.id.432	2.51837706061332e-09	0.0439712618874081	35.5246931832349
1321	rs6723108	2	135479980	0.0121263641109655	order.Bifidobacteriales.id.432	2.00228360015755e-09	0.0442463598224385	35.9714654661709
1322	rs6727889	2	136110129	0.0167910383115632	order.Bifidobacteriales.id.432	1.11544021044538e-08	0.0421443321604101	32.6288957596381
1323	rs6730157	2	135907088	0.0125014153219806	order.Bifidobacteriales.id.432	2.06300078983539e-18	0.0645081767270397	76.6288847588158
1324	rs6733130	2	135666553	0.0119212855007152	order.Bifidobacteriales.id.432	1.41164540721956e-06	0.0355957203176062	23.2647378913555
1325	rs6738563	2	135689188	0.0119730561172504	order.Bifidobacteriales.id.432	1.38709113939361e-09	0.044683324373487	36.686890236302
1326	rs6739713	2	136488978	0.0133800959899423	order.Bifidobacteriales.id.432	3.37838590026229e-09	0.043616414227552	34.9525504166567
1327	rs6754311	2	136707982	0.0126498584141729	order.Bifidobacteriales.id.432	3.90834713798834e-19	0.065871017830686	79.9151679693344
1328	rs6759321	2	136322676	0.0126993392422491	order.Bifidobacteriales.id.432	1.32752808236007e-15	0.0589149057356164	63.8722751718778
1329	rs677208	18	4304187	0.0164820715601647	order.Bifidobacteriales.id.432	9.84747117548541e-06	0.032625992261402	19.5407828854478
1330	rs687670	2	136740900	0.0129108840103722	order.Bifidobacteriales.id.432	7.78461990896177e-18	0.0633994386448949	74.0068557193083
1331	rs6889494	5	450102	0.0120906400609918	order.Bifidobacteriales.id.432	5.20955833664092e-06	0.0336262126177335	20.7586555175059
1332	rs6899771	6	97406220	0.0202603533106968	order.Bifidobacteriales.id.432	6.39735136312178e-06	-0.0333066	20.3654784791277
1333	rs71348714	2	136455600	0.0131960933952729	order.Bifidobacteriales.id.432	3.68050415505436e-12	0.0512473379554579	48.2877170877286
1334	rs72847650	2	137051974	0.0124040801530088	order.Bifidobacteriales.id.432	8.71597771850295e-07	-0.0362978	24.1927498444935
1335	rs7322849	13	112859829	0.0200995509143769	order.Bifidobacteriales.id.432	3.66295302544405e-08	0.040628534786487	30.3201790573305
1336	rs73797465	5	142793467	0.0208421222407667	order.Bifidobacteriales.id.432	6.10764325219884e-06	-0.033379	20.4541670341326
1337	rs745500	2	136583192	0.0130067051843393	order.Bifidobacteriales.id.432	1.85916008922801e-13	0.0542595422926213	54.1482856925697
1338	rs7568525	2	135849613	0.0165712982585253	order.Bifidobacteriales.id.432	8.67054054759677e-10	0.0452367269962802	37.6031262132927
1339	rs7570971	2	135837906	0.0125178226842071	order.Bifidobacteriales.id.432	2.52198856391326e-19	0.0662252466868136	80.7807811328489
1340	rs7572152	2	136068890	0.018934281396688	order.Bifidobacteriales.id.432	1.98792312896783e-05	0.0314886601369901	18.2008287542259
1341	rs7573600	2	135861497	0.0165332333684082	order.Bifidobacteriales.id.432	1.22217834565374e-09	0.0448330482083995	36.9336572901979
1342	rs7589297	2	135652399	0.0119138440799769	order.Bifidobacteriales.id.432	2.42544539469862e-06	0.0347918970462563	22.2246130861918
1343	rs7603805	2	135893853	0.0165245069492638	order.Bifidobacteriales.id.432	1.39659584367752e-09	0.0446752328256203	36.6735778666882
1344	rs7605229	2	136228887	0.0167903975959744	order.Bifidobacteriales.id.432	7.91259524692879e-09	0.0425725068242287	33.2964746105406
1345	rs76671854	5	169748189	0.0183176839751201	order.Bifidobacteriales.id.432	1.08826518068975e-06	-0.0359761	23.7653055101393
1346	rs857444	6	14617591	0.0120669365001091	order.Bifidobacteriales.id.432	4.4161734034275e-06	0.033881292977893	21.0751537044371
1347	rs935613	2	136022798	0.0131299872087549	order.Bifidobacteriales.id.432	1.52951559075482e-10	0.0472261011204737	40.9907481058481
1348	rs998451	2	135429288	0.0121453648124669	order.Bifidobacteriales.id.432	2.14295041519455e-08	0.0413185020890347	31.3605142133354
1349	rs10171677	2	135446390	0.0120936634605472	genus.Bifidobacterium.id.436	7.77289966900924e-08	0.0396409983148929	28.861847369268
1350	rs10187402	2	135771974	0.013204372870475	genus.Bifidobacterium.id.436	1.26573434566005e-10	0.0474382877072242	41.3607506029265
1351	rs10209482	2	136191314	0.0168613474394449	genus.Bifidobacterium.id.436	1.09302305193343e-08	0.0421697627972982	32.6683555189647
1352	rs10841473	12	20378911	0.0129438494819259	genus.Bifidobacterium.id.436	1.41828277110049e-06	-0.0355888	23.2557162353056
1353	rs10928513	2	135456759	0.0121430737804264	genus.Bifidobacterium.id.436	1.01378966368893e-08	0.0422638980401854	32.8146302373498
1354	rs10928519	2	135603959	0.0120000807235423	genus.Bifidobacterium.id.436	3.60749882583138e-06	0.0341911521028083	21.4628524915007
1355	rs10928546	2	136544197	0.013310859617758	genus.Bifidobacterium.id.436	2.79501241296633e-12	0.0515321899556218	48.8274448723952
1356	rs1123848	2	136945029	0.012742353282313	genus.Bifidobacterium.id.436	1.34415211172097e-07	0.0389071945485312	27.8015955811309
1357	rs11681248	2	136820076	0.0124785181222444	genus.Bifidobacterium.id.436	1.32439819870588e-14	0.0567946953755269	59.3431585723642
1358	rs11693502	2	136808949	0.0125730402602877	genus.Bifidobacterium.id.436	7.82821751547062e-13	0.0528299935720157	51.3247565709038
1359	rs117761464	21	31847241	0.0503201677085352	genus.Bifidobacterium.id.436	4.55251003723735e-06	0.0338344851299028	21.0168955395061
1360	rs12465599	2	137074850	0.0118217443489597	genus.Bifidobacterium.id.436	5.83680395666095e-06	0.0334496475425283	20.5409845227451
1361	rs12465802	2	136381348	0.01265538540766	genus.Bifidobacterium.id.436	8.9622094285873e-19	0.0651947010562232	78.2755994213805
1362	rs12988076	2	136569848	0.0130713800086104	genus.Bifidobacterium.id.436	4.7359653294137e-13	0.0533339785682436	52.3114850571681
1363	rs13008147	2	136857158	0.0135488957741383	genus.Bifidobacterium.id.436	2.40072946973854e-07	-0.0381156	26.6801682692656
1364	rs13020688	2	192878532	0.0122617477438803	genus.Bifidobacterium.id.436	4.45292478153938e-06	0.0338685404674191	21.0592736065179
1365	rs13023281	2	136043944	0.0134758873502845	genus.Bifidobacterium.id.436	1.56827003705125e-14	-0.0566358	59.0105732301148
1366	rs13389481	2	135796410	0.0169926951219958	genus.Bifidobacterium.id.436	5.92399843657661e-09	0.0429302611598779	33.8594715478804
1367	rs13402101	2	135785066	0.0167022160473312	genus.Bifidobacterium.id.436	8.57943278369574e-09	0.0424719847988126	33.1391374370988
1368	rs13404551	2	136721995	0.0129597151867145	genus.Bifidobacterium.id.436	1.55937548783865e-17	0.0628116912016565	72.6356382241028
1369	rs13410301	2	135353183	0.0118965023305431	genus.Bifidobacterium.id.436	2.90684278795757e-06	0.0345191310516997	21.8770862408445
1370	rs13412397	2	136470714	0.0132777622361299	genus.Bifidobacterium.id.436	3.55974645804783e-12	0.0512819487473293	48.3531350711374
1371	rs13424016	2	135406395	0.0120150412573532	genus.Bifidobacterium.id.436	2.39249876006033e-06	0.0348124212707424	22.2508738632805
1372	rs13427494	2	136166536	0.0168657213413441	genus.Bifidobacterium.id.436	1.10627017374465e-08	0.0421546743416125	32.6449404395739
1373	rs1375131	2	135954797	0.0125611471230035	genus.Bifidobacterium.id.436	4.46436374714005e-19	0.0657630864875432	79.652359851779
1374	rs1438305	2	136502792	0.0133141861679735	genus.Bifidobacterium.id.436	2.23242027420361e-12	0.0517636798844791	49.2682910743268
1375	rs1446524	2	135631331	0.0120000420208285	genus.Bifidobacterium.id.436	7.59673816825048e-07	0.0364956069510665	24.4574956492283
1376	rs1446585	2	136407479	0.012810188377001	genus.Bifidobacterium.id.436	6.82378956628995e-19	0.0654176199149169	78.8141113149185
1377	rs1519525	2	136965117	0.0127151433425974	genus.Bifidobacterium.id.436	2.30551838717401e-07	0.0381713181162264	26.7583624805659
1378	rs1530559	2	135755629	0.0120245290853382	genus.Bifidobacterium.id.436	2.92421374576696e-10	0.0464925973396493	39.7245838916682
1379	rs1561277	2	136092061	0.0127357448155568	genus.Bifidobacterium.id.436	4.90306453012892e-15	0.0577200076926869	61.2990917545951
1380	rs17789633	2	135386474	0.0120135495679672	genus.Bifidobacterium.id.436	4.97453596760062e-06	0.0336976621954251	20.847066357794
1381	rs182549	2	136616754	0.0127293739894414	genus.Bifidobacterium.id.436	5.26662790456344e-21	0.0692754227792383	88.4299890457251
1382	rs1869829	2	135877562	0.0131594930421826	genus.Bifidobacterium.id.436	5.86906649791566e-11	0.0482904994206785	42.8636655485726
1383	rs1900741	2	136002500	0.0143316352169155	genus.Bifidobacterium.id.436	2.0171281831004e-09	0.044237524620976	35.957073026975
1384	rs1942055	2	135498924	0.0121874828397308	genus.Bifidobacterium.id.436	4.19035877650678e-08	0.040453652134612	30.0592917626953
1385	rs1961273	2	137602926	0.0132318962594856	genus.Bifidobacterium.id.436	3.50540647773143e-07	0.0375904933629511	25.9490899542883
1386	rs1979033	2	135705558	0.0120178772465268	genus.Bifidobacterium.id.436	7.8700699860611e-11	0.0479669162017807	42.2898312683636
1387	rs2016636	2	136058820	0.0131982820293589	genus.Bifidobacterium.id.436	3.01765528679163e-10	0.0464567124636191	39.6631528786795
1388	rs218174	2	136658345	0.0129769810048236	genus.Bifidobacterium.id.436	2.32885685015363e-16	0.0604705786086715	67.3025017515037
1389	rs2236783	2	136594158	0.0130873522354355	genus.Bifidobacterium.id.436	5.86478239990951e-14	0.0553807169051365	56.4161120935212
1390	rs2322445	2	135921839	0.0166403947623271	genus.Bifidobacterium.id.436	6.64862629944805e-08	0.0398479714086074	29.1645009844453
1391	rs2322660	2	136557319	0.0130671170232308	genus.Bifidobacterium.id.436	5.41595126387393e-13	0.0531998882645487	52.0480309063403
1392	rs2680880	2	136873549	0.01212498253443	genus.Bifidobacterium.id.436	5.22406349236712e-11	0.0484183288579937	43.0914280581138
1393	rs2686790	7	48090746	0.0157925946124653	genus.Bifidobacterium.id.436	7.4860644047013e-06	0.0330601122148559	20.0648328393119
1394	rs28453840	2	136522941	0.0133031352400852	genus.Bifidobacterium.id.436	3.52491109512462e-12	0.0512921471091132	48.372419544941
1395	rs2874739	2	135818907	0.0166029474907767	genus.Bifidobacterium.id.436	4.54492525111816e-09	0.0432553230598084	34.375135948087
1396	rs309134	2	136755684	0.0131553071156328	genus.Bifidobacterium.id.436	3.07626594254187e-16	0.0602244626199405	66.7537824224429
1397	rs309137	2	136765951	0.0129413395906119	genus.Bifidobacterium.id.436	1.41222578811444e-14	0.0567343946746077	59.2168057973815
1398	rs309160	2	136685228	0.0129713948293317	genus.Bifidobacterium.id.436	1.00958425390955e-16	0.0612037814397078	68.9506491268198
1399	rs309168	2	136670298	0.0129742001420768	genus.Bifidobacterium.id.436	1.90378229496435e-16	0.0606481668680482	67.6998478391102
1400	rs313519	2	136439517	0.0132635943225881	genus.Bifidobacterium.id.436	2.74885201755061e-12	0.0515493772238148	48.8601074361372
1401	rs35564151	2	135372951	0.0120893780116964	genus.Bifidobacterium.id.436	1.25924288685778e-07	0.0389953034856969	27.9278487072446
1402	rs3806502	2	136288273	0.0168615458459479	genus.Bifidobacterium.id.436	3.31773496478707e-08	0.0407567713162052	30.5122002716257
1403	rs4567981	2	49906864	0.0117923089016579	genus.Bifidobacterium.id.436	1.87425754458511e-06	0.0351768937447944	22.7198090525512
1404	rs4954193	2	135642180	0.0119898805833637	genus.Bifidobacterium.id.436	8.30067965956569e-07	0.0363681817985599	24.2867803227894
1405	rs4954280	2	136420690	0.0132578937521626	genus.Bifidobacterium.id.436	5.53556638564073e-12	0.0508220408141475	47.4875048873276
1406	rs4954567	2	136901587	0.0126388325466943	genus.Bifidobacterium.id.436	7.29613838151486e-09	0.0426730487313149	33.4542176615158
1407	rs4954569	2	136913375	0.0126337802029298	genus.Bifidobacterium.id.436	2.98454809773852e-08	0.0408934549952454	30.7175409069571
1408	rs4954572	2	136926719	0.0127113028190325	genus.Bifidobacterium.id.436	4.84528497693427e-08	0.0402640458344559	29.777719772431
1409	rs4957061	5	521096	0.0117431074198851	genus.Bifidobacterium.id.436	5.38024570631678e-06	0.0335762307473257	20.6969206153513
1410	rs4988163	2	136628121	0.016018513737569	genus.Bifidobacterium.id.436	3.28032202855297e-06	0.0343359068148697	21.6451862519735
1411	rs540489	17	72897722	0.0138745914671867	genus.Bifidobacterium.id.436	4.31205616720973e-06	-0.033918	21.1208728710276
1412	rs55888705	4	1517826	0.0121138646182753	genus.Bifidobacterium.id.436	6.48678903379261e-06	0.0332848930698717	20.3389119054126
1413	rs56108664	5	537890	0.0157925888415359	genus.Bifidobacterium.id.436	3.79622871935468e-06	0.0341132766082073	21.3650803018229
1414	rs5746486	22	18354272	0.0120800568899063	genus.Bifidobacterium.id.436	9.04392568222322e-06	-0.0327613	19.7034223103551
1415	rs57829242	2	135984172	0.0168364954483553	genus.Bifidobacterium.id.436	8.24408139697912e-09	0.042521548960655	33.2166684914183
1416	rs62181700	2	189805784	0.0131205260142945	genus.Bifidobacterium.id.436	1.92817525361932e-06	-0.0351347	22.6653117139332
1417	rs632632	2	136638216	0.0129773816043704	genus.Bifidobacterium.id.436	1.56002483388696e-15	0.058768607092151	63.5543532500118
1418	rs638382	2	135288740	0.0123007624298851	genus.Bifidobacterium.id.436	1.21485486749371e-07	-0.0390437	27.9972896365393
1419	rs6706537	2	135618982	0.0120021707000499	genus.Bifidobacterium.id.436	9.03273149050377e-07	0.0362462629572623	24.1240038772246
1420	rs6708336	2	135719132	0.0119536021418795	genus.Bifidobacterium.id.436	1.52076652298626e-07	0.0387399845284731	27.5627868821558
1421	rs6716536	2	136787402	0.0127700752319668	genus.Bifidobacterium.id.436	3.08428651099945e-15	0.058146703240363	62.2118356226226
1422	rs6721838	2	135935049	0.016688683559262	genus.Bifidobacterium.id.436	8.64904545709454e-09	0.0424619325919805	33.123424317926
1423	rs6723108	2	135479980	0.0121796523701405	genus.Bifidobacterium.id.436	2.75223631232114e-10	0.0465616712434239	39.8429656013222
1424	rs6727889	2	136110129	0.0168737991356634	genus.Bifidobacterium.id.436	5.505996408403e-08	0.0400964386814919	29.529925936694
1425	rs6730157	2	135907088	0.0125592991251372	genus.Bifidobacterium.id.436	8.00714461741056e-19	0.0652869383411269	78.4981930899303
1426	rs6733130	2	135666553	0.0119757602359684	genus.Bifidobacterium.id.436	5.25479791370968e-07	0.0370211757724962	25.1679603878213
1427	rs6738563	2	135689188	0.0120259852688998	genus.Bifidobacterium.id.436	3.4278345528484e-10	0.0463110385078671	39.4142661924363
1428	rs6739713	2	136488978	0.0134475655495656	genus.Bifidobacterium.id.436	2.33130437483159e-09	0.0440640381900579	35.6750525368945
1429	rs6754311	2	136707982	0.0127077670262126	genus.Bifidobacterium.id.436	3.2892411817863e-20	0.0678482207370692	84.807201692462
1430	rs6759321	2	136322676	0.0127587102531525	genus.Bifidobacterium.id.436	1.50891961623912e-15	0.0587988309946031	63.6199672012043
1431	rs687670	2	136740900	0.0129721766381837	genus.Bifidobacterium.id.436	8.58686062997538e-18	0.0633167858753051	73.8132423440268
1432	rs71348714	2	136455600	0.0132611251011241	genus.Bifidobacterium.id.436	2.47473230453407e-12	0.0516576692428546	49.0661580168724
1433	rs72847650	2	137051974	0.0124576376348002	genus.Bifidobacterium.id.436	1.45105227798626e-06	-0.0355552	23.211786860129
1434	rs7322849	13	112859829	0.0201812621619254	genus.Bifidobacterium.id.436	2.53379195033128e-08	0.0411040616063648	31.0352911676125
1435	rs73797465	5	142793467	0.0209236503498442	genus.Bifidobacterium.id.436	5.18002944714804e-06	-0.033635	20.7695413006106
1436	rs745500	2	136583192	0.0130705021116694	genus.Bifidobacterium.id.436	3.64452277575018e-13	0.0535948525901282	52.8259597357956
1437	rs75344046	21	31861790	0.0505978672851669	genus.Bifidobacterium.id.436	4.3865735129304e-06	0.0338916380946256	21.088040400922
1438	rs7568525	2	135849613	0.0166535160020565	genus.Bifidobacterium.id.436	9.62202229981684e-09	0.0423291121480726	32.9161576453173
1439	rs7570971	2	135837906	0.012574753369833	genus.Bifidobacterium.id.436	2.00653628282447e-19	0.0664093813028639	81.2326087857575
1440	rs7573600	2	135861497	0.0166153391353547	genus.Bifidobacterium.id.436	1.14546838766299e-08	0.0421110346347859	32.5772654898268
1441	rs7589297	2	135652399	0.0119679846251247	genus.Bifidobacterium.id.436	8.30803762830225e-07	0.0363669056484781	24.2850736618809
1442	rs7603805	2	135893853	0.0166075067841579	genus.Bifidobacterium.id.436	1.23806060004613e-08	0.0420134555598198	32.4261986273476
1443	rs7605229	2	136228887	0.0168730147440683	genus.Bifidobacterium.id.436	3.01364213627047e-08	0.0408809442900246	30.6987172321143
1444	rs76671854	5	169748189	0.0184003195669723	genus.Bifidobacterium.id.436	4.26478410413964e-06	-0.0339349	21.1419975255429
1445	rs857444	6	14617591	0.0121219243778603	genus.Bifidobacterium.id.436	4.12143020229907e-06	0.033987407294829	21.2075257491468
1446	rs935613	2	136022798	0.0131955823961773	genus.Bifidobacterium.id.436	1.79068827797714e-10	0.0470486861306686	40.6826635403682
1447	rs998451	2	135429288	0.0121982346491378	genus.Bifidobacterium.id.436	2.47518399752891e-09	0.0439920722229479	35.5583919919046
1466	rs10187402	2	135771974	0.0119011740376367	phylum.Actinobacteria.id.400	2.42308669289505e-07	0.0381028085400934	26.662257760083
1467	rs10209482	2	136191314	0.015206482039868	phylum.Actinobacteria.id.400	2.81046986660175e-06	0.0345700775387282	21.9417876235341
1468	rs10841473	12	20378911	0.0117536958993053	phylum.Actinobacteria.id.400	3.86243590431772e-07	-0.0374548	25.7618729898697
1469	rs10928513	2	135456759	0.0109968988936821	phylum.Actinobacteria.id.400	5.82910641128309e-07	0.0368739845150318	24.9679573806613
1470	rs10928546	2	136544197	0.0119966835669084	phylum.Actinobacteria.id.400	1.46276803995022e-08	0.0418033555082814	32.1021306436767
1471	rs11681248	2	136820076	0.0112795556478526	phylum.Actinobacteria.id.400	8.68952764964241e-10	0.0452341656987809	37.5988594353948
1472	rs11693502	2	136808949	0.0113608532335713	phylum.Actinobacteria.id.400	5.05034842243452e-09	0.043126258645229	34.1699245602579
1473	rs11766971	7	155002747	0.0106460460477829	phylum.Actinobacteria.id.400	7.65276710997551e-06	0.033025434029967	20.0227
1474	rs12465802	2	136381348	0.0114196802964536	phylum.Actinobacteria.id.400	2.39200737255489e-12	0.0516926701451547	49.1328487715036
1475	rs12528285	6	92775210	0.0180784132531962	phylum.Actinobacteria.id.400	7.55059017152332e-06	0.033046602544869	20.0484196961693
1476	rs12988076	2	136569848	0.0117814179126011	phylum.Actinobacteria.id.400	3.13329104614441e-10	0.0464137771032931	39.5897150687039
1477	rs13008147	2	136857158	0.0122882526965124	phylum.Actinobacteria.id.400	4.0351746612782e-06	-0.0340198	21.2481
1478	rs13023281	2	136043944	0.012215174464302	phylum.Actinobacteria.id.400	3.48055877644214e-11	-0.0488617	43.8860777566382
1479	rs13192624	6	113129609	0.0117742410848835	phylum.Actinobacteria.id.400	8.96556777861505e-06	-0.0327751	19.7200519614644
1480	rs13389481	2	135796410	0.0153389225708274	phylum.Actinobacteria.id.400	1.91470753936734e-06	0.0351451559022361	22.6787796314574
1481	rs13402101	2	135785066	0.0150613491675516	phylum.Actinobacteria.id.400	8.74800680412132e-06	0.0328140973961504	19.7670007628888
1482	rs13404551	2	136721995	0.0116925642064426	phylum.Actinobacteria.id.400	4.13185968686061e-12	0.0511271478966431	48.0608920149323
1483	rs13412397	2	136470714	0.0119679910263477	phylum.Actinobacteria.id.400	1.55229125578403e-08	0.0417282834699498	31.986732810082
1484	rs13427494	2	136166536	0.0152109428634345	phylum.Actinobacteria.id.400	3.12350513443494e-06	0.034410270016988	21.7391554359499
1485	rs1375131	2	135954797	0.0113415994494811	phylum.Actinobacteria.id.400	6.48558403394834e-13	0.0530192315619876	51.6941458868265
1486	rs1397793	5	90471451	0.0111587375008764	phylum.Actinobacteria.id.400	2.97621321377924e-06	-0.0344835	21.8318319617181
1487	rs1438305	2	136502792	0.0119998266482333	phylum.Actinobacteria.id.400	2.11306099394993e-08	0.041336432668838	31.387785138536
1488	rs1446585	2	136407479	0.0115702943664686	phylum.Actinobacteria.id.400	6.14448498502657e-12	0.0507127372130326	47.2829344877489
1489	rs1530559	2	135755629	0.0108963229462144	phylum.Actinobacteria.id.400	5.15298652961406e-07	0.0370488789212019	25.2056929186608
1490	rs1561277	2	136092061	0.0115031171531961	phylum.Actinobacteria.id.400	2.8361259555864e-10	0.0465274665224832	39.784321980427
1491	rs182549	2	136616754	0.0114864226484272	phylum.Actinobacteria.id.400	1.72585893699102e-13	0.0543325246761591	54.2944807013841
1492	rs1869829	2	135877562	0.0118619886041228	phylum.Actinobacteria.id.400	4.47973432389592e-08	0.040366569081067	29.9298050518954
1493	rs1900741	2	136002500	0.0129349516825247	phylum.Actinobacteria.id.400	1.08302666445556e-06	0.0359831532222751	23.7745928387118
1494	rs1942055	2	135498924	0.0110385479096308	phylum.Actinobacteria.id.400	2.46660497636182e-06	0.0347666292810727	22.1923043141645
1495	rs1979033	2	135705558	0.0108886406260819	phylum.Actinobacteria.id.400	1.38207683564457e-06	0.0356268141049165	23.3054520277117
1496	rs2016636	2	136058820	0.0118971516834255	phylum.Actinobacteria.id.400	9.18491769693041e-07	0.0362221158040167	24.0918296898743
1497	rs218174	2	136658345	0.0117079222781196	phylum.Actinobacteria.id.400	9.12459158823064e-12	0.0502964984270762	46.507983936135
1498	rs2236783	2	136594158	0.011796659262257	phylum.Actinobacteria.id.400	9.27460829493204e-11	0.0477848672883558	41.9687018316194
1499	rs2322445	2	135921839	0.01501534318789	phylum.Actinobacteria.id.400	9.29647451600448e-06	0.0327176033552124	19.6507925231752
1500	rs2322660	2	136557319	0.0117772559608986	phylum.Actinobacteria.id.400	4.27792515745417e-10	0.0460567627028707	38.981720228801
1501	rs2680880	2	136873549	0.0109653924047319	phylum.Actinobacteria.id.400	2.17534827650476e-08	0.0412993388140831	31.3313816304944
1502	rs28453840	2	136522941	0.0119920284595048	phylum.Actinobacteria.id.400	2.63301911732205e-08	0.0410547419137791	30.9607333078381
1503	rs2874739	2	135818907	0.0149807462125041	phylum.Actinobacteria.id.400	1.00944117397245e-06	0.0360853724557714	23.9100365347041
1504	rs309134	2	136755684	0.011876689597309	phylum.Actinobacteria.id.400	5.78510678998388e-11	0.0483063380228268	42.8918532902656
1505	rs309137	2	136765951	0.011677113133138	phylum.Actinobacteria.id.400	2.00036385402969e-09	0.0442475070736151	35.9733345373275
1506	rs309160	2	136685228	0.01170145194469	phylum.Actinobacteria.id.400	5.91899941625275e-12	0.0507519217054827	47.356220218678
1507	rs309168	2	136670298	0.0117035313681693	phylum.Actinobacteria.id.400	1.07639343676409e-11	0.0501215760978028	46.1842400702816
1508	rs313519	2	136439517	0.0119537015420362	phylum.Actinobacteria.id.400	8.47393656713902e-09	0.0424873708004633	33.1631953394356
1509	rs3806502	2	136288273	0.015209585007365	phylum.Actinobacteria.id.400	1.54265450875024e-05	0.0319035267329854	18.6840758668227
1510	rs4429415	2	213756191	0.0111343348149913	phylum.Actinobacteria.id.400	1.72987942295314e-07	0.0385647496681519	27.3136275144616
1511	rs4480940	2	213722554	0.0111222745540805	phylum.Actinobacteria.id.400	1.34932697837489e-06	0.0356620088236264	23.351579024105
1512	rs4530308	2	213737688	0.011131281291288	phylum.Actinobacteria.id.400	9.39367545625621e-07	0.0361896116627973	24.0485545059408
1513	rs4954280	2	136420690	0.0119486384310646	phylum.Actinobacteria.id.400	1.15954455776083e-08	0.0420957168497724	32.5535279360917
1514	rs55888705	4	1517826	0.0109975291325724	phylum.Actinobacteria.id.400	1.18789355831892e-06	0.0358484735430125	23.5967276720614
1515	rs57829242	2	135984172	0.0151867368875931	phylum.Actinobacteria.id.400	6.98145648426577e-06	0.0331697726350034	20.1983105942263
1516	rs62448869	7	24464799	0.0108225854238247	phylum.Actinobacteria.id.400	1.25572977107762e-06	-0.0357673	23.4898734607674
1517	rs632632	2	136638216	0.011704531397424	phylum.Actinobacteria.id.400	1.01109590709304e-11	0.0501878987752506	46.3068550873223
1518	rs638382	2	135288740	0.0111271862309827	phylum.Actinobacteria.id.400	6.51862589252441e-06	-0.0332772	20.3295437299669
1519	rs6496870	15	92467422	0.0113808759247108	phylum.Actinobacteria.id.400	7.18854728160556e-06	0.0331238793029127	20.1423955906118
1520	rs6716536	2	136787402	0.0115446858235847	phylum.Actinobacteria.id.400	3.31275648612653e-10	0.0463501131166571	39.4809485199487
1521	rs6721838	2	135935049	0.015059804126929	phylum.Actinobacteria.id.400	6.72274038733503e-06	0.0332289715750866	20.2705515779381
1522	rs6723108	2	135479980	0.0110306266578793	phylum.Actinobacteria.id.400	4.1652581371205e-08	0.0404614784650787	30.0709427512002
1523	rs6727889	2	136110129	0.0152192184306992	phylum.Actinobacteria.id.400	1.23195895971137e-05	0.0322673618218895	19.1131074686411
1524	rs6730157	2	135907088	0.0113399802052776	phylum.Actinobacteria.id.400	7.80056863295504e-13	0.0528335582794381	51.3317024761804
1525	rs6738563	2	135689188	0.0108951992586293	phylum.Actinobacteria.id.400	2.43688697710762e-06	0.034784832031004	22.2155769886693
1526	rs6739713	2	136488978	0.0121153497551836	phylum.Actinobacteria.id.400	2.21419925464035e-06	0.0349284314912939	22.3996017056887
1527	rs6743026	2	102249583	0.0134622445301451	phylum.Actinobacteria.id.400	1.19491677079405e-05	0.0323164604322912	19.1713782877368
1528	rs6754311	2	136707982	0.0114681035331155	phylum.Actinobacteria.id.400	1.72203858015774e-13	0.0543346970335803	54.2988353167794
1529	rs6759321	2	136322676	0.0115216558697434	phylum.Actinobacteria.id.400	1.19213437367267e-10	0.047505247593531	41.4778599904901
1530	rs687670	2	136740900	0.0117031319851868	phylum.Actinobacteria.id.400	1.433892592957e-12	0.052216725350319	50.1368439561107
1531	rs71348714	2	136455600	0.0119515706738224	phylum.Actinobacteria.id.400	7.41908859057647e-09	0.0426523528605882	33.4217166874637
1532	rs72847650	2	137051974	0.011276701292058	phylum.Actinobacteria.id.400	1.69102367554884e-05	-0.0317539	18.5090171393968
1533	rs74037001	14	23847194	0.0165333681617048	phylum.Actinobacteria.id.400	7.19645639792687e-07	-0.0365732	24.5617927888356
1534	rs745500	2	136583192	0.0117819214443642	phylum.Actinobacteria.id.400	5.86477975847849e-10	0.0456922951334305	38.3659164510673
1535	rs75211493	19	5300465	0.0184738508112738	phylum.Actinobacteria.id.400	5.33352824938309e-06	0.0335897582915814	20.7136200015586
1536	rs7568525	2	135849613	0.0150274693147471	phylum.Actinobacteria.id.400	1.31109095951181e-06	0.0357041538471747	23.4068754776779
1537	rs7570971	2	135837906	0.0113622900572697	phylum.Actinobacteria.id.400	2.41454434302313e-14	0.0562282176847729	58.1615335944839
1538	rs7573600	2	135861497	0.0149907357434829	phylum.Actinobacteria.id.400	1.55496099257579e-06	0.0354533661798885	23.0787959282094
1539	rs7603805	2	135893853	0.0149838289593542	phylum.Actinobacteria.id.400	2.73161308231988e-06	0.0346130269512207	21.9964073093031
1540	rs7605229	2	136228887	0.0152168464987402	phylum.Actinobacteria.id.400	7.46270804853237e-06	0.0330650297593739	20.0708089260081
1541	rs80124826	2	239936384	0.027856576130399	phylum.Actinobacteria.id.400	8.26375573324183e-06	-0.0329042	19.8758528354915
1542	rs8047955	16	81776768	0.0111192188342602	phylum.Actinobacteria.id.400	2.77761351670839e-06	0.034587830481328	21.9643561581871
1543	rs857444	6	14617591	0.0109884543965824	phylum.Actinobacteria.id.400	3.8970313751511e-06	0.0340731900126881	21.3148391578892
1544	rs935613	2	136022798	0.0118942911791677	phylum.Actinobacteria.id.400	1.96879223059054e-07	0.0383880330515649	27.0635120569734
1545	rs9833771	3	32362998	0.0106564187700022	phylum.Actinobacteria.id.400	4.2474632359597e-06	0.0339411704946947	21.1497966446744
1546	rs998451	2	135429288	0.0110500417561814	phylum.Actinobacteria.id.400	1.83998265809172e-06	0.0352043057751028	22.7552761905328
1547	rs10190578	2	53934151	0.0315775004499166	genus.Lactococcus.id.1851	1.0842534869713e-05	-0.0324723	19.3569247238533
1548	rs10417872	19	28767353	0.0245219747484906	genus.Lactococcus.id.1851	1.40369137545977e-06	0.0356040226121217	23.2756054010076
1549	rs12162342	2	54127729	0.0392252099757875	genus.Lactococcus.id.1851	9.3727915259982e-06	-0.0327046	19.6351706532698
1550	rs123059	17	2699935	0.0274693598385625	genus.Lactococcus.id.1851	6.46406251873376e-07	-0.0367267	24.7686404701588
1551	rs12621813	2	31266049	0.0239978446939443	genus.Lactococcus.id.1851	6.24201748517198e-06	0.0333450000308048	20.4125174322706
1552	rs17045386	2	54140575	0.039326129170283	genus.Lactococcus.id.1851	1.11757058318167e-05	-0.0324238	19.2991334512438
1553	rs17168302	7	14650221	0.0424760928053685	genus.Lactococcus.id.1851	6.2777454484939e-06	0.0333360874593882	20.4015948903855
1554	rs2293361	2	54114864	0.043096892330821	genus.Lactococcus.id.1851	3.78900886968821e-06	-0.0341162	21.3687299695848
1555	rs2384050	12	113135578	0.023116522931439	genus.Lactococcus.id.1851	7.55669360815385e-06	0.0330453303962544	20.0468744868461
1556	rs34757988	18	64699550	0.0228976050970215	genus.Lactococcus.id.1851	9.24846381092208e-08	0.0394095255058395	28.5252468937064
1557	rs4766997	12	113161438	0.0238390240176399	genus.Lactococcus.id.1851	1.53049557143328e-06	0.035476750231489	23.109288606716
1558	rs55910161	10	71518643	0.0307366944007344	genus.Lactococcus.id.1851	1.89904809311661e-06	0.0351573655007869	22.6945593101628
1559	rs6508726	19	28756542	0.0246872557433015	genus.Lactococcus.id.1851	4.63717574799459e-06	0.0338060884472967	20.9815917822369
1560	rs6674304	1	116887742	0.0442121379462985	genus.Lactococcus.id.1851	5.60457664425249e-06	0.0335128004580645	20.6187077677194
1561	rs7245626	19	28739485	0.0240271035866559	genus.Lactococcus.id.1851	8.25168379416627e-06	0.0329065361432214	19.8786475349929
1562	rs757872	22	31532568	0.027581977835389	genus.Lactococcus.id.1851	3.31230001151541e-07	0.0376695339314494	26.0584848870454
1563	rs7992246	13	113472525	0.0230786427315897	genus.Lactococcus.id.1851	6.29038865255977e-06	0.0333329451513625	20.3977446257493
1564	rs9309252	2	54165772	0.0309527412693068	genus.Lactococcus.id.1851	5.22187690254499e-06	-0.0336226	20.7541325898864
1699	rs10202904	2	125440268	0.0230270882566969	phylum.Euryarchaeota.id.55	4.73065472861907e-07	-0.0371697	25.3706320457171
1700	rs11022995	11	13893667	0.0228888512351013	phylum.Euryarchaeota.id.55	5.84601575599534e-06	-0.0334472	20.5379658266463
1701	rs34928225	6	146840876	0.0425421346226176	phylum.Euryarchaeota.id.55	2.65552470331966e-06	0.0346556115170531	22.0506302881936
1702	rs45498998	21	27368994	0.0292289786399743	phylum.Euryarchaeota.id.55	6.42069523147025e-06	-0.0333009	20.3585086298765
1703	rs56131665	5	178160975	0.0385786525936602	phylum.Euryarchaeota.id.55	4.61033718647053e-06	0.0338150359043063	20.9927123631768
1704	rs6064552	20	56042866	0.027574879724742	phylum.Euryarchaeota.id.55	7.36829811395168e-06	-0.0330851	20.0951580438249
1705	rs62240373	3	15024811	0.0411358091243199	phylum.Euryarchaeota.id.55	3.71076320159487e-06	-0.0341481	21.4087372749658
1706	rs62240380	3	15038202	0.0405721057786565	phylum.Euryarchaeota.id.55	5.77459683412683e-06	-0.0334663	20.5614957694423
1707	rs62241835	3	15013348	0.0410677009850842	phylum.Euryarchaeota.id.55	2.32950738609744e-06	-0.0348524	22.3021080614342
1708	rs6508769	19	28827760	0.0337091023201196	phylum.Euryarchaeota.id.55	7.98742634390181e-06	0.0329579446188584	19.9408747682575
1709	rs6776814	3	15053083	0.0403827723062152	phylum.Euryarchaeota.id.55	4.72654485832291e-06	-0.0337766	20.9450217936007
1710	rs7015093	8	58018853	0.0264389297756062	phylum.Euryarchaeota.id.55	7.92070948696083e-06	-0.0329712	19.9569120512366
1711	rs73457410	13	41956181	0.0428473954447586	phylum.Euryarchaeota.id.55	1.20719091945466e-06	0.0358249426868091	23.5657203669411
1712	rs73475126	13	41935969	0.0441507911978599	phylum.Euryarchaeota.id.55	6.31861446807943e-06	0.0333259517288145	20.3891769056415
1713	rs7635189	3	15591607	0.0259356000874843	phylum.Euryarchaeota.id.55	3.72432160587997e-06	0.0341425005627598	21.4017445357056
1714	rs77658038	6	16284785	0.0340856166915369	phylum.Euryarchaeota.id.55	2.61875681514003e-06	-0.0346766	22.0773933997045
1715	rs894996	4	104418307	0.0440033188217238	phylum.Euryarchaeota.id.55	3.72083948303791e-06	0.0341439294325671	21.4035379977604
1716	rs9477075	6	16270128	0.0332820718624437	phylum.Euryarchaeota.id.55	3.37625203901643e-06	-0.0342921	21.589899360729
1717	rs9532770	13	41849721	0.0271155241585054	phylum.Euryarchaeota.id.55	3.17094943463352e-06	0.0343874008574561	21.7102350356081
1788	rs10233278	7	117496144	0.024852732941244	order.Bacillales.id.1674	2.86431853403607e-06	-0.0345414	21.9053660889462
1789	rs10410917	19	14970441	0.0250025397690156	order.Bacillales.id.1674	4.4761243249169e-06	0.0338605421708392	21.049316770807
1790	rs11034576	11	38085711	0.0453310878086853	order.Bacillales.id.1674	5.64820656095115e-06	0.0335007467941708	20.6038617707001
1791	rs11207728	1	61827534	0.0316911565401363	order.Bacillales.id.1674	5.08584658843965e-06	-0.0336634	20.8046825108613
1792	rs12508795	4	127720918	0.035541051306355	order.Bacillales.id.1674	6.71490180702157e-06	-0.0332308	20.2727836527785
1793	rs12509041	4	128022305	0.0371006860718837	order.Bacillales.id.1674	5.56875459223552e-06	-0.0335228	20.6309839512019
1794	rs12522021	5	78856074	0.0400515064806812	order.Bacillales.id.1674	1.34368973607718e-05	0.0321273656763292	18.9474468539867
1795	rs1287018	20	5826474	0.0319308979809783	order.Bacillales.id.1674	9.88372796410363e-06	0.0326201370281226	19.5337622596781
1796	rs4580666	4	127755653	0.0353406181093107	order.Bacillales.id.1674	3.47767263858665e-06	-0.034247	21.5331365507237
1797	rs4617108	7	49423832	0.052592896026763	order.Bacillales.id.1674	2.22498986525821e-06	0.0349211598503714	22.3902646840867
1798	rs4834178	4	128011478	0.0370831411747224	order.Bacillales.id.1674	1.01212407722074e-05	-0.0325823	19.4884010265329
1799	rs62640857	12	69332975	0.0326455446224956	order.Bacillales.id.1674	5.60341285054172e-06	0.0335131232083043	20.6191053595262
1800	rs74420793	4	127766709	0.0353763253690076	order.Bacillales.id.1674	3.35910932254955e-06	-0.0342998	21.5996625251789
1801	rs74887130	21	28684912	0.0358817122772681	order.Bacillales.id.1674	8.53035064569712e-08	-0.0395173	28.6817579783981
1802	rs74985627	4	127745228	0.0355390676027225	order.Bacillales.id.1674	6.79213822665098e-06	-0.0332129	20.2509033882724
1803	rs76860190	21	28705495	0.035676944522657	order.Bacillales.id.1674	3.23713273031322e-07	-0.0377015	26.1028057810832
1804	rs79431317	4	127709799	0.0355044672114403	order.Bacillales.id.1674	8.82478536873951e-06	-0.0328002	19.7502997217623
1805	rs10241138	7	31096363	0.0164403415374451	genus..Eubacteriumcoprostanoligenesgroup.id.11375	2.23270764934794e-06	0.034915979683842	22.383614374625
1806	rs10950610	7	16370043	0.0164721838540129	genus..Eubacteriumcoprostanoligenesgroup.id.11375	9.29486148071032e-07	-0.0362049	24.0689169898768
1807	rs11052069	12	32713919	0.0107833295403455	genus..Eubacteriumcoprostanoligenesgroup.id.11375	9.37066971967779e-06	0.0327049697463728	19.6356032522646
1808	rs115325767	1	200638489	0.017471885357439	genus..Eubacteriumcoprostanoligenesgroup.id.11375	7.34879418512509e-06	0.0330892265597037	20.1002272916279
1809	rs11720857	3	113794507	0.0144484819514332	genus..Eubacteriumcoprostanoligenesgroup.id.11375	1.26722721059087e-05	0.0322219064050058	19.0592397455503
1810	rs11808093	1	200594891	0.0173724029301444	genus..Eubacteriumcoprostanoligenesgroup.id.11375	5.38770570297908e-06	0.0335740810420529	20.6942674847518
1811	rs12906958	15	36911598	0.0115934765314648	genus..Eubacteriumcoprostanoligenesgroup.id.11375	4.24958739808131e-06	-0.0339404	21.1488384765363
1812	rs1377730	15	36896276	0.0107761272910406	genus..Eubacteriumcoprostanoligenesgroup.id.11375	8.01214306242264e-06	-0.0329531	19.9349675220106
1813	rs17159861	7	31085162	0.0168388279036101	genus..Eubacteriumcoprostanoligenesgroup.id.11375	1.10131765909294e-08	0.0421602945982967	32.6536612707608
1814	rs17169417	7	16348830	0.016427099856079	genus..Eubacteriumcoprostanoligenesgroup.id.11375	1.78952367577508e-06	-0.0352456	22.8087151108297
1815	rs2644213	10	84506096	0.0121244576090916	genus..Eubacteriumcoprostanoligenesgroup.id.11375	8.81852750586399e-06	0.0328013717033456	19.7516554747096
1816	rs3919476	7	16327408	0.0164698721148178	genus..Eubacteriumcoprostanoligenesgroup.id.11375	2.93916194027971e-06	-0.0345024	21.8558693180616
1817	rs4076415	15	86440997	0.0110294347490564	genus..Eubacteriumcoprostanoligenesgroup.id.11375	3.00172219532892e-06	0.0344705329703222	21.8154566525568
1818	rs4463323	7	16394509	0.0161849016239665	genus..Eubacteriumcoprostanoligenesgroup.id.11375	1.73981631644322e-06	-0.0352873	22.8628568282571
1819	rs4717831	7	73306506	0.0174038008468564	genus..Eubacteriumcoprostanoligenesgroup.id.11375	6.16203595657987e-06	0.0333651301790082	20.4371981408878
1820	rs55750250	7	16359060	0.0163217875639722	genus..Eubacteriumcoprostanoligenesgroup.id.11375	4.77099085662864e-07	-0.0371578	25.3542539693846
1821	rs57026722	7	16338614	0.016458926339041	genus..Eubacteriumcoprostanoligenesgroup.id.11375	1.91671249842434e-06	-0.0351436	22.6767686330854
1822	rs62024432	15	97869293	0.0172101349912633	genus..Eubacteriumcoprostanoligenesgroup.id.11375	7.73643301445503e-06	-0.0330083	20.0019228225829
1823	rs62025228	15	97882593	0.0179859229444312	genus..Eubacteriumcoprostanoligenesgroup.id.11375	9.43784311971779e-06	-0.0326936	19.6219552766995
1824	rs62025254	15	97894269	0.0178614412998803	genus..Eubacteriumcoprostanoligenesgroup.id.11375	1.02384677338829e-05	-0.0325639	19.4664049683818
1825	rs6762473	3	127139574	0.0112352505249882	genus..Eubacteriumcoprostanoligenesgroup.id.11375	3.44409414570336e-06	0.0342617995104513	21.5517436334415
1826	rs73109678	7	33603122	0.0172275163130711	genus..Eubacteriumcoprostanoligenesgroup.id.11375	3.72679584818935e-06	-0.0341415	21.4004712032456
1827	rs76898927	3	81595477	0.0266374911785224	genus..Eubacteriumcoprostanoligenesgroup.id.11375	3.84448163227562e-06	0.0340939620113299	21.340865613112
1828	rs78401243	1	200621190	0.0174587094072061	genus..Eubacteriumcoprostanoligenesgroup.id.11375	8.81544783895314e-06	0.0328019254057047	19.752323032808
1829	rs79895140	2	50797401	0.0141152876634352	genus..Eubacteriumcoprostanoligenesgroup.id.11375	5.59100181805582e-06	-0.0335166	20.6233505557983
1830	rs9648214	7	16380806	0.0164309869258978	genus..Eubacteriumcoprostanoligenesgroup.id.11375	4.5676416611731e-07	-0.0372192	25.4382796418653
1881	rs10274562	7	11222521	0.0244555510151489	genus.RuminococcaceaeUCG011.id.11368	5.74773327436128e-06	0.0334735806376913	20.5704220145994
1882	rs12410988	1	179383811	0.024931361915916	genus.RuminococcaceaeUCG011.id.11368	1.98130072732768e-06	-0.0350943	22.6130901567084
1883	rs12525491	6	105056547	0.03025725901461	genus.RuminococcaceaeUCG011.id.11368	3.14601994947117e-07	-0.0377412	26.1579328306098
1884	rs12525814	6	104982602	0.02958507805262	genus.RuminococcaceaeUCG011.id.11368	2.19776998182542e-06	-0.0349396	22.4139058371463
1885	rs12636310	3	185469491	0.0282036538976841	genus.RuminococcaceaeUCG011.id.11368	2.52669074478139e-06	0.0347304600913213	22.1461
1886	rs12723027	1	179355250	0.0249945409526074	genus.RuminococcaceaeUCG011.id.11368	1.98744081822629e-06	-0.0350897	22.6071453100754
1887	rs12724496	1	179417549	0.0249331601737942	genus.RuminococcaceaeUCG011.id.11368	1.55511335563043e-06	-0.0354532	23.078607540876
1888	rs12724778	1	179344869	0.0250269578506008	genus.RuminococcaceaeUCG011.id.11368	5.17124209654516e-06	-0.0336376	20.7727927717108
1889	rs1416041	6	105073676	0.0339898163971193	genus.RuminococcaceaeUCG011.id.11368	8.11624656087849e-08	-0.0395836	28.7781297374927
1890	rs2729556	7	111763988	0.0233698890248395	genus.RuminococcaceaeUCG011.id.11368	3.03743790085295e-06	-0.0344526	21.7927622894474
1891	rs4330884	1	179373498	0.0249563798612975	genus.RuminococcaceaeUCG011.id.11368	1.22590517319611e-06	-0.0358025	23.5361211963438
1892	rs4490371	3	76205107	0.0248962691854784	genus.RuminococcaceaeUCG011.id.11368	7.07936881499017e-06	-0.0331479	20.1716694464618
1893	rs4568515	7	11236089	0.0245355626815761	genus.RuminococcaceaeUCG011.id.11368	5.87855972177285e-06	0.033438547950149	20.527339302643
1894	rs4652383	1	179398875	0.0249409646613096	genus.RuminococcaceaeUCG011.id.11368	1.76849264651497e-06	-0.0352631	22.831435872069
1895	rs4946639	6	105128534	0.0272962603598492	genus.RuminococcaceaeUCG011.id.11368	4.62684612127099e-06	-0.0338095	20.9858642071026
1896	rs55701287	3	185431172	0.0374881629829524	genus.RuminococcaceaeUCG011.id.11368	6.46096027793162e-06	0.0332911323196849	20.3465461350103
1897	rs60647205	6	105044060	0.0302619560603525	genus.RuminococcaceaeUCG011.id.11368	1.90031162683018e-07	-0.0384365	27.1319502760085
1898	rs6789741	3	185479733	0.0291783408272263	genus.RuminococcaceaeUCG011.id.11368	5.64553269974e-06	0.0335014829358922	20.6047682920622
1899	rs79113084	12	29634919	0.0317519317337698	genus.RuminococcaceaeUCG011.id.11368	1.64860297436185e-06	-0.035367	22.9663702582853
1900	rs9322807	6	105016419	0.0297172693559582	genus.RuminococcaceaeUCG011.id.11368	4.93797821574524e-06	-0.0337091	20.8611943788349
1901	rs9377652	6	104996948	0.0296205742176067	genus.RuminococcaceaeUCG011.id.11368	1.46567140310625e-06	-0.0355405	23.1925091254462
1902	rs9729514	1	219901055	0.0394616356047111	genus.RuminococcaceaeUCG011.id.11368	2.78034640993416e-06	0.0345863461827997	21.9624687887852
2055	rs10409783	19	4555786	0.0211239455405765	genus.Slackia.id.825	6.75747729551481e-06	0.0332208977580424	20.2606914087865
2056	rs12440440	15	34041896	0.0190582475939905	genus.Slackia.id.825	2.2175983714121e-06	0.0349261372101137	22.3966555636689
2057	rs13339230	16	7460475	0.0330635085026689	genus.Slackia.id.825	8.68156589265124e-06	0.03282617687392	19.7815723423569
2058	rs16894137	8	96946291	0.0263046640106641	genus.Slackia.id.825	3.04039121277553e-06	-0.0344511	21.7908977059079
2059	rs35156985	7	99451715	0.0348084677112938	genus.Slackia.id.825	7.7019953127637e-06	-0.0330153	20.010453715481
2060	rs4492265	7	13523683	0.0191658441680934	genus.Slackia.id.825	2.29107975697151e-06	-0.0348773	22.3340503625273
2061	rs58767323	4	57167507	0.0227077127404488	genus.Slackia.id.825	5.93845601682936e-06	-0.0334228	20.5079349136079
2062	rs77333555	8	96934592	0.0262477844000883	genus.Slackia.id.825	7.91442164285039e-06	-0.0329724	19.9584304990636
2063	rs79393841	8	96957776	0.0263067000062867	genus.Slackia.id.825	9.12030107965822e-06	-0.032748	19.6873520332131
2064	rs874123	8	96922072	0.0263691535501564	genus.Slackia.id.825	4.04711587521991e-06	-0.0340153	21.2424013887581
2065	rs8901	17	74267010	0.0186812962324882	genus.Slackia.id.825	5.64943109105196e-07	0.036918472664863	25.0283232596461
2232	rs1048451	9	100059541	0.0298524151088706	genus.Allisonella.id.2174	1.89708117302027e-06	0.0351589059310638	22.6965505527428
2233	rs10980890	9	99922416	0.0309223460324248	genus.Allisonella.id.2174	3.64441688244895e-06	0.034175616119746	21.4433292781087
2234	rs10981444	9	100037094	0.029851487558091	genus.Allisonella.id.2174	2.17763941290533e-06	0.0349533241373099	22.4315794567013
2235	rs12378350	9	100089171	0.0299856564411959	genus.Allisonella.id.2174	8.79319156952686e-06	0.0328059324285398	19.7571543420149
2236	rs1901739	5	114286707	0.0248626179944525	genus.Allisonella.id.2174	3.21898433045989e-06	0.0343645789128237	21.6813936015575
2237	rs2045730	9	100134582	0.0299028630127878	genus.Allisonella.id.2174	3.53329087638412e-06	0.0342228470795018	21.5027094661916
2238	rs35110698	12	28018998	0.0320852070740693	genus.Allisonella.id.2174	5.10517754941891e-06	-0.0336576	20.7974168305453
2239	rs35778461	9	100150556	0.0297185567255093	genus.Allisonella.id.2174	7.99075046154509e-07	0.0364229492378021	24.3600803607705
2240	rs3747504	9	100074446	0.0301559308427731	genus.Allisonella.id.2174	3.79455231195913e-06	0.0341139518590751	21.3659
2241	rs4742688	9	100123789	0.0299116249116278	genus.Allisonella.id.2174	5.50080470778337e-06	0.0335418343534263	20.6544896342177
2242	rs4743061	9	99973826	0.0305888057231964	genus.Allisonella.id.2174	2.46355023175568e-06	0.0347684906260728	22.194683528808
2243	rs4743068	9	100021407	0.0267944219363888	genus.Allisonella.id.2174	1.22225991331893e-06	0.0358068180715808	23.541850977401
2244	rs538601	11	88665692	0.0252304239803617	genus.Allisonella.id.2174	8.96539361846063e-06	0.0327751784116183	19.7200890852173
2245	rs594561	11	88632972	0.0251680694728087	genus.Allisonella.id.2174	8.22485656521322e-06	0.0329116827744374	19.884872864504
2246	rs602075	9	79110160	0.0296975656667402	genus.Allisonella.id.2174	1.27161473072804e-08	0.0419798365827397	32.3742332163604
2247	rs62559861	9	100006991	0.029857028129445	genus.Allisonella.id.2174	8.92312937603187e-07	0.0362638971983691	24.1475137380619
2248	rs6742198	2	33607071	0.0316484384200305	genus.Allisonella.id.2174	2.443659050403e-06	0.034780665356398	22.210248709902
2249	rs685403	18	75370866	0.0404474155259813	genus.Allisonella.id.2174	1.48009738237695e-05	-0.0319708	18.7630155949723
2250	rs76904847	7	137968010	0.0334856907578156	genus.Allisonella.id.2174	9.18879974131749e-06	0.0327361100859082	19.6730536304677
2251	rs785907	9	79121085	0.0295145781379591	genus.Allisonella.id.2174	4.56815336266139e-08	0.0403410467045935	29.8919081955054
2252	rs7898615	10	122413451	0.037358630966442	genus.Allisonella.id.2174	6.9226725263772e-06	0.0331830370377079	20.2144860134094
2294	rs10501370	11	58040621	0.0252488885598848	genus..Eubacteriumhalliigroup.id.11338	4.69488719053872e-06	-0.033787	20.9578961839829
2295	rs10798999	1	34308917	0.0126752446850334	genus..Eubacteriumhalliigroup.id.11338	2.06722788169552e-06	0.0350310129286412	22.5315277504715
2296	rs10808115	7	100635375	0.0109922475222328	genus..Eubacteriumhalliigroup.id.11338	4.39336204189486e-06	-0.0338893	21.0850772314572
2297	rs117748144	11	11771637	0.0287119552475553	genus..Eubacteriumhalliigroup.id.11338	1.04000296868266e-05	-0.0325389	19.4365009260818
2298	rs13073982	3	110236393	0.0115992877577324	genus..Eubacteriumhalliigroup.id.11338	7.51369326128753e-06	-0.0330543	20.0577876864849
2299	rs13116360	4	111885431	0.0297185330554663	genus..Eubacteriumhalliigroup.id.11338	2.14698538206535e-07	0.0382692472085083	26.896038196473
2300	rs138531890	3	195238086	0.0349456413891867	genus..Eubacteriumhalliigroup.id.11338	1.17491803441307e-05	0.0323435754598097	19.2035968613636
2301	rs17074066	4	183709536	0.0189272315288738	genus..Eubacteriumhalliigroup.id.11338	1.70329283868645e-05	-0.0317421	18.4952386761383
2302	rs17474256	1	104524676	0.0184573085032199	genus..Eubacteriumhalliigroup.id.11338	1.11865343956445e-05	0.0324222930664669	19.2972843014563
2303	rs28584818	3	64664456	0.0268627474424814	genus..Eubacteriumhalliigroup.id.11338	2.668610271651e-06	0.0346482051962804	22.0411949987391
2304	rs36021113	3	110299944	0.0117279584049108	genus..Eubacteriumhalliigroup.id.11338	4.76462998238456e-06	-0.0337643	20.9296477077315
2305	rs4682182	3	110272365	0.0115981714559688	genus..Eubacteriumhalliigroup.id.11338	7.87732723931804e-06	-0.0329798	19.967413126098
2306	rs60254196	7	148856720	0.0111864909683667	genus..Eubacteriumhalliigroup.id.11338	2.95710568036341e-06	-0.0344932	21.8441904179322
2307	rs630939	18	48384463	0.0114352105716252	genus..Eubacteriumhalliigroup.id.11338	8.57048521547044e-06	-0.0328466	19.8061860550918
2308	rs6437918	3	110225767	0.011601192993072	genus..Eubacteriumhalliigroup.id.11338	8.11718358879635e-06	-0.0329325	19.9100654604842
2309	rs74018587	15	62014160	0.0438219737316112	genus..Eubacteriumhalliigroup.id.11338	1.86071612936378e-06	0.0351876657593091	22.7337431444572
2310	rs76496924	3	195248351	0.0351662846887691	genus..Eubacteriumhalliigroup.id.11338	1.1561670040583e-05	0.0323694019068032	19.2343095510998
2311	rs78056098	11	123789877	0.0113758215034367	genus..Eubacteriumhalliigroup.id.11338	8.17934011269095e-06	-0.0329205	19.8954818594015
2312	rs949971	3	110283389	0.0116100708747731	genus..Eubacteriumhalliigroup.id.11338	3.27864941395863e-06	-0.0343367	21.6461645475135
2313	rs10502061	11	105615253	0.0192016674101706	genus.Anaerostipes.id.1991	1.34594875592372e-05	0.0321246513059365	18.9442420257382
2314	rs10961808	9	1504344	0.0117413285399759	genus.Anaerostipes.id.1991	8.07532944927036e-06	0.0329406658695373	19.9199488737576
2315	rs11197294	10	117311098	0.0110944947451018	genus.Anaerostipes.id.1991	3.22427805326533e-06	-0.0343621	21.6782415634045
2316	rs11197369	10	117400933	0.0111246989952901	genus.Anaerostipes.id.1991	8.10571810884852e-06	-0.0329347	19.9127678155008
2317	rs12259533	10	117347860	0.0109539574995673	genus.Anaerostipes.id.1991	2.37753656454296e-06	-0.0348218	22.2629198002349
2318	rs1336116	10	117328439	0.0110682676207456	genus.Anaerostipes.id.1991	2.94613334472567e-06	-0.0344988	21.8513234196551
2319	rs13376554	1	67595108	0.0458642395384475	genus.Anaerostipes.id.1991	1.67918439179994e-05	0.0317653410967956	18.5224083738658
2320	rs2014785	3	171100102	0.0112198626924591	genus.Anaerostipes.id.1991	4.30274594535639e-06	0.0339213027246632	21.1250149282082
2321	rs2149112	10	117297912	0.0109559970638124	genus.Anaerostipes.id.1991	7.42927899478334e-06	-0.0330721	20.0793950179264
2322	rs2225166	10	117357959	0.0109557969477166	genus.Anaerostipes.id.1991	4.95631534943728e-06	-0.0337033	20.8540947811568
2323	rs2396460	2	228018671	0.0109555424801148	genus.Anaerostipes.id.1991	2.87727275422891e-06	-0.0345346	21.8967067885225
2324	rs2532728	10	117432222	0.0112509018826821	genus.Anaerostipes.id.1991	8.01651744972952e-06	-0.0329522	19.9339239578965
2325	rs2804244	10	117383184	0.0110982647049578	genus.Anaerostipes.id.1991	1.7223514495304e-06	-0.0353023	22.8822488198362
2326	rs3900776	9	13525082	0.0236301709060042	genus.Anaerostipes.id.1991	3.23000298669383e-06	-0.0343594	21.6748386086702
2327	rs3932552	10	117368656	0.0109578175664513	genus.Anaerostipes.id.1991	4.38602718957702e-06	-0.0338918	21.0882790692242
2328	rs62157625	2	142774333	0.0185547856377159	genus.Anaerostipes.id.1991	1.80965706649676e-06	0.0352289714383866	22.7872136646906
2329	rs62215703	21	25873624	0.0136701952333106	genus.Anaerostipes.id.1991	2.38125868872323e-06	0.0348194854238955	22.2599160581304
2330	rs6474958	9	1582701	0.0112000876731674	genus.Anaerostipes.id.1991	8.01316833759383e-06	-0.0329529	19.9347228786454
2331	rs6726833	2	39351569	0.0189408323707159	genus.Anaerostipes.id.1991	3.60694214590045e-06	-0.0341914	21.4631484099526
2332	rs6854026	4	169690814	0.0109075051220451	genus.Anaerostipes.id.1991	3.13518504606278e-06	-0.0344046	21.7319950735608
2333	rs7193624	16	77574020	0.0150723460595632	genus.Anaerostipes.id.1991	6.34981101621628e-07	0.0367521491097182	24.8030138105144
2334	rs7823228	8	128397494	0.0136614026604065	genus.Anaerostipes.id.1991	5.46041120037082e-06	-0.0335533	20.6686013396676
2335	rs78735375	19	1497547	0.0305304363570451	genus.Anaerostipes.id.1991	6.75191514666264e-06	-0.0332222	20.2622668144001
2336	rs10512344	9	109009495	0.0544086507390537	genus.Prevotella9.id.11183	5.4526922818206e-06	0.0335554738349943	20.6713099090343
2337	rs111509883	19	639161	0.0347624100748762	genus.Prevotella9.id.11183	8.52865413755488e-07	0.0363291393656389	24.2345941305629
2338	rs11199734	10	122819400	0.0169462179740493	genus.Prevotella9.id.11183	5.49300193852213e-06	0.0335440385982755	20.6572074542969
2339	rs11685699	2	11232685	0.0295664736402454	genus.Prevotella9.id.11183	1.74423144779213e-06	-0.0352836	22.8579854378738
2340	rs117271932	22	44236460	0.0440392773064115	genus.Prevotella9.id.11183	2.30038614060349e-06	0.0348712765169859	22.3262655407974
2341	rs1193288	8	19145800	0.0151678951428973	genus.Prevotella9.id.11183	3.21084089208533e-06	-0.0343684	21.6862526129793
2342	rs1193309	8	19133020	0.0152484675837566	genus.Prevotella9.id.11183	3.9043472593385e-06	-0.0340703	21.3112437550661
2343	rs12648235	4	161115744	0.0177675529471567	genus.Prevotella9.id.11183	9.72304735267714e-06	0.0326462436527985	19.5650747564834
2344	rs1304512	5	63736025	0.0165884855617261	genus.Prevotella9.id.11183	4.40922533724599e-06	0.0338837153374971	21.0781708329819
2345	rs16966465	15	38513730	0.0165290604327116	genus.Prevotella9.id.11183	6.88477987347839e-06	0.0331916446048708	20.2249860794431
2346	rs2104588	10	12497581	0.0237730232042617	genus.Prevotella9.id.11183	8.98487384675838e-06	0.0327717349883844	19.7159411871828
2347	rs2495052	1	14161251	0.0188523150841662	genus.Prevotella9.id.11183	8.57633819348456e-06	0.0328454900252099	19.8048811555752
2348	rs2683313	8	19115604	0.0151602791460813	genus.Prevotella9.id.11183	1.75787744215421e-06	-0.035272	22.8430070853451
2349	rs4821647	22	37758730	0.0143982711838522	genus.Prevotella9.id.11183	9.6961675243944e-06	0.0326506511473365	19.570363623182
2350	rs4968431	17	59421778	0.0144162262544661	genus.Prevotella9.id.11183	8.98650125867001e-06	0.0327714476417681	19.7155950733731
2351	rs7232121	18	19993452	0.0144229588392656	genus.Prevotella9.id.11183	3.25038324020387e-06	0.0343498367735053	21.6627733201225
2352	rs7237249	18	71992502	0.0182125940842186	genus.Prevotella9.id.11183	6.09558947326613e-06	-0.033382	20.4579479803641
2353	rs72815774	2	91954502	0.0393067663000562	genus.Prevotella9.id.11183	7.38334183769326e-06	-0.0330819	20.0912572369924
2354	rs746764	20	21470713	0.0193244838277303	genus.Prevotella9.id.11183	2.14862000397083e-06	-0.0349734	22.4573476014796
2355	rs9428102	1	118852817	0.0176068067120132	genus.Prevotella9.id.11183	9.70957141365681e-06	-0.0326485	19.5677244404851
2594	rs10794359	11	1051715	0.020059978674458	genus.Anaerofilum.id.2053	2.00057216927862e-06	-0.0350799	22.594493106287
2595	rs13417431	2	191293055	0.0248732525758481	genus.Anaerofilum.id.2053	8.96274235974914e-06	0.0327756476139843	19.7206543135125
2596	rs1384873	12	117827391	0.0221520330333934	genus.Anaerofilum.id.2053	4.44478821382944e-07	-0.0372576	25.4908808018526
2597	rs1563175	2	3838940	0.0202157080775832	genus.Anaerofilum.id.2053	4.88001107928622e-06	0.0337273142825785	20.8838128409139
2598	rs17012738	2	76698142	0.0200239426413777	genus.Anaerofilum.id.2053	6.43147435123533e-06	0.0332982842368815	20.3552988553686
2599	rs17096874	14	30991358	0.0268918901756397	genus.Anaerofilum.id.2053	2.62779054845833e-06	-0.0346714	22.0707830304098
2600	rs17105491	10	125294406	0.0411186602953347	genus.Anaerofilum.id.2053	2.64857246772636e-06	-0.0346596	22.0556621583341
2601	rs1710914	10	125309148	0.0383389490742871	genus.Anaerofilum.id.2053	3.93962332712596e-06	-0.0340566	21.2940016255723
2602	rs4244069	12	67167461	0.032659424039613	genus.Anaerofilum.id.2053	6.9866798342707e-06	-0.0331686	20.1968799192922
2603	rs4506496	1	247145690	0.0212861218481594	genus.Anaerofilum.id.2053	1.27857179800976e-06	0.0357409383042166	23.455192241014
2604	rs56342910	2	191328440	0.0248673365978921	genus.Anaerofilum.id.2053	7.20364239450795e-06	0.0331205836978267	20.1383833205862
2605	rs712981	3	129686434	0.0202902476344993	genus.Anaerofilum.id.2053	6.8378392879463e-07	0.0366464035341208	24.6602979276132
2606	rs79598899	2	191139151	0.0357284469369788	genus.Anaerofilum.id.2053	3.21517970303507e-07	0.0377109833629696	26.1159447276518
2607	rs816292	12	117811409	0.0220400457313333	genus.Anaerofilum.id.2053	2.94159802340545e-07	-0.0378346	26.2876759427072
2608	rs9299345	9	104339812	0.0302371634487277	genus.Anaerofilum.id.2053	6.452569916962e-06	-0.0332932	20.3490326752656
2819	rs10872669	6	151515172	0.0275665180125616	genus.unknowngenus.id.1000005479	8.02584412088782e-06	-0.0329504	19.931700872815
2820	rs11135366	5	164763068	0.0183738804294049	genus.unknowngenus.id.1000005479	4.57556242257727e-06	0.0338267036259245	21.0072183373556
2821	rs12748533	1	242767252	0.0172700562757209	genus.unknowngenus.id.1000005479	1.98919841500557e-06	-0.0350884	22.6054469932516
2822	rs17043468	2	53045620	0.0343569688333648	genus.unknowngenus.id.1000005479	4.94740607729754e-07	-0.0371065	25.2842166806071
2823	rs17043770	2	53132960	0.0344092363067819	genus.unknowngenus.id.1000005479	2.73796738881189e-07	-0.037934	26.4262323856563
2824	rs1850003	15	47340971	0.0177806285881621	genus.unknowngenus.id.1000005479	2.27923217861186e-06	0.0348851120016903	22.3440069293123
2825	rs1949158	15	47313244	0.0173738057343685	genus.unknowngenus.id.1000005479	5.78349393471357e-06	0.0334639294690117	20.5585486192132
2826	rs28434476	15	47302023	0.0174239410957569	genus.unknowngenus.id.1000005479	7.15685877357572e-06	0.033130819202845	20.1508459579893
2827	rs61508842	3	158653545	0.0272388511632675	genus.unknowngenus.id.1000005479	6.79595615034234e-06	0.0332120004189085	20.2498282986239
2828	rs6831034	4	149300138	0.020522806080424	genus.unknowngenus.id.1000005479	3.14840467099323e-06	-0.0343982	21.7239230100872
2829	rs689695	15	47352866	0.0167056746164109	genus.unknowngenus.id.1000005479	1.08228501025673e-06	0.0359841497095395	23.7759113514992
2830	rs7217209	17	21205200	0.0187307910207491	genus.unknowngenus.id.1000005479	6.77265458995216e-06	0.0332173825893126	20.2563992522305
2831	rs72791497	2	53119600	0.0353093254674966	genus.unknowngenus.id.1000005479	9.44809321139417e-07	-0.0361813	24.0374322242798
2832	rs738193	22	25943322	0.0165855882939095	genus.unknowngenus.id.1000005479	3.24177997377968e-07	0.0376995118676477	26.1000358503337
2833	rs78609301	6	63236747	0.019570857222477	genus.unknowngenus.id.1000005479	9.4063180953574e-06	-0.0326989	19.6283
2834	rs803053	7	90737708	0.0169598789869607	genus.unknowngenus.id.1000005479	1.70849593862622e-06	0.0353142247069159	22.8977740167127
2835	rs941000	7	90714667	0.0163382372090581	genus.unknowngenus.id.1000005479	1.94890629608279e-07	0.0384019282494729	27.083136735461
2836	rs10872669	6	151515172	0.0275665180125616	family.BacteroidalesS24.7group.id.11173	8.02584412088782e-06	-0.0329504	19.931700872815
2837	rs11135366	5	164763068	0.0183738804294049	family.BacteroidalesS24.7group.id.11173	4.57556242257727e-06	0.0338267036259245	21.0072183373556
2838	rs12748533	1	242767252	0.0172700562757209	family.BacteroidalesS24.7group.id.11173	1.98919841500557e-06	-0.0350884	22.6054469932516
2839	rs17043468	2	53045620	0.0343569688333648	family.BacteroidalesS24.7group.id.11173	4.94740607729754e-07	-0.0371065	25.2842166806071
2840	rs17043770	2	53132960	0.0344092363067819	family.BacteroidalesS24.7group.id.11173	2.73796738881189e-07	-0.037934	26.4262323856563
2841	rs1850003	15	47340971	0.0177806285881621	family.BacteroidalesS24.7group.id.11173	2.27923217861186e-06	0.0348851120016903	22.3440069293123
2842	rs1949158	15	47313244	0.0173738057343685	family.BacteroidalesS24.7group.id.11173	5.78349393471357e-06	0.0334639294690117	20.5585486192132
2843	rs28434476	15	47302023	0.0174239410957569	family.BacteroidalesS24.7group.id.11173	7.15685877357572e-06	0.033130819202845	20.1508459579893
2844	rs61508842	3	158653545	0.0272388511632675	family.BacteroidalesS24.7group.id.11173	6.79595615034234e-06	0.0332120004189085	20.2498282986239
2845	rs6831034	4	149300138	0.020522806080424	family.BacteroidalesS24.7group.id.11173	3.14840467099323e-06	-0.0343982	21.7239230100872
2846	rs689695	15	47352866	0.0167056746164109	family.BacteroidalesS24.7group.id.11173	1.08228501025673e-06	0.0359841497095395	23.7759113514992
2847	rs7217209	17	21205200	0.0187307910207491	family.BacteroidalesS24.7group.id.11173	6.77265458995216e-06	0.0332173825893126	20.2563992522305
2848	rs72791497	2	53119600	0.0353093254674966	family.BacteroidalesS24.7group.id.11173	9.44809321139417e-07	-0.0361813	24.0374322242798
2849	rs738193	22	25943322	0.0165855882939095	family.BacteroidalesS24.7group.id.11173	3.24177997377968e-07	0.0376995118676477	26.1000358503337
2850	rs78609301	6	63236747	0.019570857222477	family.BacteroidalesS24.7group.id.11173	9.4063180953574e-06	-0.0326989	19.6283
2851	rs803053	7	90737708	0.0169598789869607	family.BacteroidalesS24.7group.id.11173	1.70849593862622e-06	0.0353142247069159	22.8977740167127
2852	rs941000	7	90714667	0.0163382372090581	family.BacteroidalesS24.7group.id.11173	1.94890629608279e-07	0.0384019282494729	27.083136735461
3343	rs11149971	16	77238810	0.0233899746373371	genus.Blautia.id.1992	4.95626945195726e-07	0.037103934308067	25.2807642738259
3344	rs112309597	7	124286402	0.0124381138624704	genus.Blautia.id.1992	6.00503863765748e-06	0.0334053816560874	20.4865936133575
3345	rs113271346	14	78062644	0.0172116465449065	genus.Blautia.id.1992	5.43130037042983e-06	0.0335615753026829	20.6788364923294
3346	rs115043014	1	175757311	0.0439919738215107	genus.Blautia.id.1992	2.64741643048023e-06	-0.0346602	22.0565001565665
3347	rs117001700	7	68396262	0.0441121967933184	genus.Blautia.id.1992	8.48341596085662e-06	0.0328627338666513	19.8257041782708
3348	rs12453000	17	16895873	0.0129987114031502	genus.Blautia.id.1992	1.5037049901353e-06	0.0355027724580092	23.1432452063086
3349	rs12670293	7	124272939	0.0124445172750956	genus.Blautia.id.1992	1.5401016223775e-06	0.035467526216721	23.0972581273758
3350	rs16892041	6	9298640	0.0141803978471888	genus.Blautia.id.1992	1.13036812329494e-05	-0.0324056	19.2773937363079
3351	rs17147246	7	124179004	0.0123119962028238	genus.Blautia.id.1992	9.93055276832782e-06	0.0326126054078311	19.5247334490727
3352	rs2788271	1	219117743	0.0133491687320902	genus.Blautia.id.1992	1.61893167390771e-05	-0.031825	18.5920632084681
3353	rs3005511	6	74605806	0.0110767602301311	genus.Blautia.id.1992	6.07534415419221e-06	0.0333872335056905	20.4643153119356
3354	rs4926264	19	13420917	0.0178239067314261	genus.Blautia.id.1992	3.5627271934994e-06	0.0342101988514422	21.4867996544429
3355	rs55798850	7	124253514	0.0124323544582121	genus.Blautia.id.1992	1.44949796845575e-06	0.035556816716475	23.2138479199713
3356	rs66876068	7	124233327	0.0124373319705312	genus.Blautia.id.1992	2.04894686324439e-06	0.0350442592246855	22.5485916460415
3357	rs67597570	7	124196118	0.0123138061508818	genus.Blautia.id.1992	7.34160602582014e-06	0.0330907654230597	20.1020989661019
3358	rs67645219	7	124307800	0.0124670661441096	genus.Blautia.id.1992	6.47226531051322e-06	0.0332883985209455	20.3432009329988
3359	rs67794373	7	124210039	0.0123442806737907	genus.Blautia.id.1992	1.09142895230404e-06	0.035971909531142	23.7597181718991
3360	rs682885	11	87805911	0.0107358833566408	genus.Blautia.id.1992	4.31547208769515e-06	-0.0339168	21.1193554003109
3361	rs72607721	7	124222570	0.0123486649426074	genus.Blautia.id.1992	2.0672520205731e-06	0.0350309955122667	22.5315053189429
3362	rs7860714	9	1866537	0.0109852690602203	genus.Blautia.id.1992	4.84536243229628e-06	-0.0337383	20.8974616692298
3537	rs11186828	10	93869195	0.0355547422231226	genus..Eubacteriumbrachygroup.id.11296	4.23384795013632e-06	-0.0339461	21.1559496775591
3538	rs112617308	10	94185213	0.0362843970742838	genus..Eubacteriumbrachygroup.id.11296	2.48594182064315e-06	-0.0347549	22.1773118808108
3539	rs11592691	10	94066343	0.0361960942435072	genus..Eubacteriumbrachygroup.id.11296	3.28569047241389e-06	-0.0343334	21.642049680729
3540	rs12151423	2	218237281	0.0227324448974775	genus..Eubacteriumbrachygroup.id.11296	8.29422359050569e-06	0.032898407848191	19.8688175971672
3541	rs13139592	4	144665178	0.0327192091257308	genus..Eubacteriumbrachygroup.id.11296	8.11576366695589e-06	-0.0329328	19.9103999208314
3542	rs1384962	14	23060552	0.0266264273459264	genus..Eubacteriumbrachygroup.id.11296	5.62112906242436e-06	0.0335082169732037	20.6130618477236
3543	rs1581240	10	93801585	0.0368426337431088	genus..Eubacteriumbrachygroup.id.11296	3.04538725873947e-06	-0.0344487	21.7877475687187
3544	rs1778331	10	22902853	0.0230526689550774	genus..Eubacteriumbrachygroup.id.11296	6.36934725945049e-06	0.0333134566246697	20.3738735092781
3545	rs2913110	10	22892667	0.0229419728069847	genus..Eubacteriumbrachygroup.id.11296	4.58351948952989e-06	0.0338240263742445	21.0038893815845
3546	rs4862235	4	184628931	0.0225751345578332	genus..Eubacteriumbrachygroup.id.11296	3.44127389835557e-06	0.0342630468313578	21.5533147141208
3547	rs55716278	10	94198194	0.0363435091647203	genus..Eubacteriumbrachygroup.id.11296	2.88731581624361e-06	-0.0345293	21.8900203386345
3548	rs55737168	10	93844623	0.0361630438123666	genus..Eubacteriumbrachygroup.id.11296	7.2798881597165e-06	-0.033104	20.118245370534
3549	rs55932844	10	94140233	0.036102310836577	genus..Eubacteriumbrachygroup.id.11296	2.26331208375571e-06	-0.0348956	22.3574680617331
3550	rs6591893	11	80236833	0.0240318587930439	genus..Eubacteriumbrachygroup.id.11296	6.68700959763571e-06	0.0332373181350261	20.2807473650157
3551	rs720439	22	48190598	0.0251252452187253	genus..Eubacteriumbrachygroup.id.11296	8.39860890346985e-06	-0.0328786	19.844909504766
3552	rs73199919	4	6856564	0.0531334854965897	genus..Eubacteriumbrachygroup.id.11296	8.38405221373401e-06	-0.0328814	19.8482255663727
3553	rs76251755	10	93889624	0.0360990093926704	genus..Eubacteriumbrachygroup.id.11296	4.23648631802509e-06	-0.0339451	21.1547557942157
3554	rs77352868	10	94091334	0.036281098157435	genus..Eubacteriumbrachygroup.id.11296	4.94629761579517e-06	-0.0337065	20.8579700789907
3555	rs78928087	10	93727619	0.0363194389960409	genus..Eubacteriumbrachygroup.id.11296	7.6711506341675e-06	-0.0330217	20.018127117121
3556	rs7904900	10	93706792	0.0369525128356842	genus..Eubacteriumbrachygroup.id.11296	5.45766945839872e-06	-0.0335541	20.6695629768992
3557	rs833386	10	93827436	0.0251953757616907	genus..Eubacteriumbrachygroup.id.11296	7.13310956058179e-06	-0.033136	20.1572038148735
3558	rs9613196	22	26922534	0.0528561035322752	genus..Eubacteriumbrachygroup.id.11296	6.29044819945366e-06	-0.0333329	20.3977265101784
3606	rs112205261	1	9136139	0.0403613189112696	genus.Eggerthella.id.819	2.96492215827929e-06	-0.0344892	21.8391251847806
3607	rs13070736	3	20807454	0.027202382179082	genus.Eggerthella.id.819	8.18410037538543e-06	-0.0329195	19.8943695637587
3608	rs1738091	21	29742178	0.0220679163554726	genus.Eggerthella.id.819	7.99997360269427e-06	0.0329554671687179	19.9378737087356
3609	rs1784405	11	102470454	0.0198175269918194	genus.Eggerthella.id.819	4.5823026119143e-06	0.0338244355190018	21.0043981043682
3610	rs2223081	21	29778032	0.0221107621073909	genus.Eggerthella.id.819	3.5011178030699e-06	0.0342367873071242	21.520251288779
3611	rs2240838	7	38335954	0.0197652804801872	genus.Eggerthella.id.819	7.00831952211716e-07	0.0366111716900061	24.6128402999521
3612	rs28609731	7	38317029	0.0198477807213705	genus.Eggerthella.id.819	4.1049205227133e-06	-0.0339936	21.2152188892845
3613	rs2877457	4	70483957	0.021020751567822	genus.Eggerthella.id.819	8.69475982847646e-06	-0.0328238	19.7786698074649
3614	rs2893553	7	38301274	0.0198671259502078	genus.Eggerthella.id.819	3.32004833575452e-06	-0.0343176	21.6220966816693
3615	rs3851328	2	45453805	0.023652669427483	genus.Eggerthella.id.819	5.20040127789677e-06	-0.0336289	20.7620246157558
3616	rs4985718	17	16971558	0.0256511826621426	genus.Eggerthella.id.819	9.56555587444213e-06	0.0326722350946427	19.5962740928383
3617	rs4985746	17	17098213	0.0247652652937227	genus.Eggerthella.id.819	8.08973045850204e-06	0.0329378522736576	19.9165424361756
3618	rs6430926	2	141337454	0.0197127476914112	genus.Eggerthella.id.819	8.09034121040987e-06	0.0329377330539031	19.9163981025501
3619	rs67490567	15	65691324	0.0245457405454105	genus.Eggerthella.id.819	9.86511792619965e-06	0.0326231398599803	19.5373626001163
3620	rs7222311	17	16954103	0.025638471296631	genus.Eggerthella.id.819	1.19800582099044e-05	0.0323123108438968	19.1664500646446
3621	rs76663501	20	55647869	0.0378576400270431	genus.Eggerthella.id.819	3.62480808975939e-06	0.0341838490748406	21.4536740685464
