# Supplementary material for: Mendelian randomization integrated with multi-omics analysis identifies TNIK as a key gene in gut microbiota-induced IBD development
Source: Front Immunol. 2025 Nov 18;16:1678444. doi: 10.3389/fimmu.2025.1678444 (PMC12669205; doi:10.3389/fimmu.2025.1678444)
Supplement: Supplementary file 13 [file SupplementaryFile6.zip › Supplementary Tables/Supplementary Table 2.xlsx]

## Sheet: UC
Supplementary Table 2. Analytical models used in this study.
	id.exposure	id.outcome	outcome	exposure	method	Q	Q_df	Q_pval
1	Yya3Av	ulcerative colitis	ulcerative colitis || id:ebi-a-GCST90018933	class.Actinobacteria.id.419	Inverse variance weighted (multiplicative random effects)	124.422	94	0.01952
2	UrllTV	ulcerative colitis	ulcerative colitis || id:ebi-a-GCST90018933	class.Melainabacteria.id.1589	Inverse variance weighted (multiplicative random effects)	24.5308	11	0.01067
3	4ac6lP	ulcerative colitis	ulcerative colitis || id:ebi-a-GCST90018933	family.BacteroidalesS24.7group.id.11173	Inverse variance weighted (fixed effects)	10.1602	12	0.6019
4	l1hS0Y	ulcerative colitis	ulcerative colitis || id:ebi-a-GCST90018933	family.Bifidobacteriaceae.id.433	Inverse variance weighted (multiplicative random effects)	149.913	92	0.00013
5	oFAK58	ulcerative colitis	ulcerative colitis || id:ebi-a-GCST90018933	genus..Eubacteriumbrachygroup.id.11296	Inverse variance weighted (fixed effects)	15.0281	18	0.66004
6	cHyDAc	ulcerative colitis	ulcerative colitis || id:ebi-a-GCST90018933	genus..Eubacteriumcoprostanoligenesgroup.id.11375	Inverse variance weighted (fixed effects)	20.1089	22	0.57623
7	0qJ3eB	ulcerative colitis	ulcerative colitis || id:ebi-a-GCST90018933	genus..Eubacteriumxylanophilumgroup.id.14375	Inverse variance weighted (fixed effects)	3.42866	12	0.99169
8	sQx1ko	ulcerative colitis	ulcerative colitis || id:ebi-a-GCST90018933	genus.Anaerofilum.id.2053	Inverse variance weighted (fixed effects)	9.7768	12	0.63553
9	VReXMT	ulcerative colitis	ulcerative colitis || id:ebi-a-GCST90018933	genus.Anaerostipes.id.1991	Inverse variance weighted (multiplicative random effects)	43.4487	19	0.00113
10	xeKrRy	ulcerative colitis	ulcerative colitis || id:ebi-a-GCST90018933	genus.Blautia.id.1992	Inverse variance weighted (fixed effects)	20.4933	17	0.24978
11	DFJQCv	ulcerative colitis	ulcerative colitis || id:ebi-a-GCST90018933	genus.Butyrivibrio.id.1993	Inverse variance weighted (fixed effects)	33.64	30	0.29545
12	x1PNg9	ulcerative colitis	ulcerative colitis || id:ebi-a-GCST90018933	genus.Eggerthella.id.819	Inverse variance weighted (fixed effects)	8.71829	13	0.79387
13	zy9tgQ	ulcerative colitis	ulcerative colitis || id:ebi-a-GCST90018933	genus.Lactococcus.id.1851	Inverse variance weighted (fixed effects)	10.197	12	0.59868
14	4RoXzN	ulcerative colitis	ulcerative colitis || id:ebi-a-GCST90018933	genus.Prevotella9.id.11183	Inverse variance weighted (fixed effects)	9.79779	14	0.77681
15	PBpNxH	ulcerative colitis	ulcerative colitis || id:ebi-a-GCST90018933	genus.RuminococcaceaeUCG011.id.11368	Inverse variance weighted (fixed effects)	15.9789	19	0.65868
16	H8YRVC	ulcerative colitis	ulcerative colitis || id:ebi-a-GCST90018933	genus.Streptococcus.id.1853	Inverse variance weighted (fixed effects)	40.5911	47	0.73371
17	BeAt6q	ulcerative colitis	ulcerative colitis || id:ebi-a-GCST90018933	genus.unknowngenus.id.1000005479	Inverse variance weighted (fixed effects)	10.1602	12	0.6019
18	GShgFr	ulcerative colitis	ulcerative colitis || id:ebi-a-GCST90018933	genus.unknowngenus.id.826	Inverse variance weighted (fixed effects)	13.9527	14	0.45324
19	ReN9Rt	ulcerative colitis	ulcerative colitis || id:ebi-a-GCST90018933	order.Bacillales.id.1674	Inverse variance weighted (multiplicative random effects)	24.7172	14	0.03746
20	wurWmY	ulcerative colitis	ulcerative colitis || id:ebi-a-GCST90018933	order.Bifidobacteriales.id.432	Inverse variance weighted (multiplicative random effects)	149.913	92	0.00013
21	n9LkmC	ulcerative colitis	ulcerative colitis || id:ebi-a-GCST90018933	phylum.Actinobacteria.id.400	Inverse variance weighted (multiplicative random effects)	95.2084	71	0.02922
22	NQJqxG	ulcerative colitis	ulcerative colitis || id:ebi-a-GCST90018933	phylum.Euryarchaeota.id.55	Inverse variance weighted (fixed effects)	10.8056	18	0.90242

## Sheet: CD
Supplementary Table 2. Analytical models used in this study.
	id.exposure	id.outcome	outcome	exposure	method	Q	Q_df	Q_pval
1	Yya3Av	Crohn's disease	Crohn's disease || id:ieu-a-30	class.Actinobacteria.id.419	Inverse variance weighted (fixed effects)	75.5143	94	0.91907
2	ZFVELh	Crohn's disease	Crohn's disease || id:ieu-a-30	family.Defluviitaleaceae.id.1924	Inverse variance weighted (fixed effects)	5.22021	15	0.99009
3	SKHLuG	Crohn's disease	Crohn's disease || id:ieu-a-30	family.Lachnospiraceae.id.1987	Inverse variance weighted (fixed effects)	15.9864	18	0.59349
4	dr8cWw	Crohn's disease	Crohn's disease || id:ieu-a-30	family.Prevotellaceae.id.960	Inverse variance weighted (fixed effects)	24.603	21	0.26477
5	IEC3zK	Crohn's disease	Crohn's disease || id:ieu-a-30	family.Ruminococcaceae.id.2050	Inverse variance weighted (fixed effects)	10.7972	11	0.4604
6	shNeWB	Crohn's disease	Crohn's disease || id:ieu-a-30	genus..Eubacteriumhalliigroup.id.11338	Inverse variance weighted (fixed effects)	13.356	17	0.71205
7	xVZ7Mg	Crohn's disease	Crohn's disease || id:ieu-a-30	genus..Ruminococcustorquesgroup.id.14377	Inverse variance weighted (multiplicative random effects)	98.4416	19	0
8	VReXMT	Crohn's disease	Crohn's disease || id:ieu-a-30	genus.Anaerostipes.id.1991	Inverse variance weighted (fixed effects)	8.67534	19	0.97849
9	cK9xOd	Crohn's disease	Crohn's disease || id:ieu-a-30	genus.DefluviitaleaceaeUCG011.id.11287	Inverse variance weighted (fixed effects)	3.80194	11	0.97536
10	VsivK9	Crohn's disease	Crohn's disease || id:ieu-a-30	genus.Enterorhabdus.id.820	Inverse variance weighted (fixed effects)	5.11272	6	0.52944
11	ZkIgOU	Crohn's disease	Crohn's disease || id:ieu-a-30	genus.Erysipelatoclostridium.id.11381	Inverse variance weighted (fixed effects)	13.7916	18	0.74258
12	HQVR07	Crohn's disease	Crohn's disease || id:ieu-a-30	genus.ErysipelotrichaceaeUCG003.id.11384	Inverse variance weighted (fixed effects)	25.9946	24	0.35344
13	1zkgJk	Crohn's disease	Crohn's disease || id:ieu-a-30	genus.FamilyXIIIUCG001.id.11294	Inverse variance weighted (fixed effects)	5.06124	11	0.92816
14	aDLPBb	Crohn's disease	Crohn's disease || id:ieu-a-30	genus.LachnospiraceaeNK4A136group.id.11319	Inverse variance weighted (fixed effects)	7.61795	18	0.9838
15	ZsitfL	Crohn's disease	Crohn's disease || id:ieu-a-30	genus.LachnospiraceaeUCG010.id.11330	Inverse variance weighted (fixed effects)	17.4246	12	0.13431
16	kgjqOg	Crohn's disease	Crohn's disease || id:ieu-a-30	genus.Lactobacillus.id.1837	Inverse variance weighted (fixed effects)	14.1931	10	0.16436
17	Slj49I	Crohn's disease	Crohn's disease || id:ieu-a-30	genus.Odoribacter.id.952	Inverse variance weighted (fixed effects)	11.7967	12	0.46214
18	I5AGxd	Crohn's disease	Crohn's disease || id:ieu-a-30	genus.Oxalobacter.id.2978	Inverse variance weighted (fixed effects)	22.8434	18	0.19668
19	3ojnFL	Crohn's disease	Crohn's disease || id:ieu-a-30	genus.Parasutterella.id.2892	Inverse variance weighted (fixed effects)	17.5426	26	0.89177
20	L5At9S	Crohn's disease	Crohn's disease || id:ieu-a-30	genus.RikenellaceaeRC9gutgroup.id.11191	Inverse variance weighted (fixed effects)	16.4183	16	0.42417
21	X99vhA	Crohn's disease	Crohn's disease || id:ieu-a-30	genus.Ruminiclostridium9.id.11357	Inverse variance weighted (fixed effects)	26.3514	41	0.96312
22	aOkzmC	Crohn's disease	Crohn's disease || id:ieu-a-30	genus.RuminococcaceaeUCG004.id.11362	Inverse variance weighted (fixed effects)	14.4565	28	0.98362
23	YZLhx2	Crohn's disease	Crohn's disease || id:ieu-a-30	genus.RuminococcaceaeUCG014.id.11371	Inverse variance weighted (fixed effects)	6.03631	11	0.87093
24	ReN9Rt	Crohn's disease	Crohn's disease || id:ieu-a-30	order.Bacillales.id.1674	Inverse variance weighted (fixed effects)	16.3077	14	0.29495
25	n9LkmC	Crohn's disease	Crohn's disease || id:ieu-a-30	phylum.Actinobacteria.id.400	Inverse variance weighted (fixed effects)	43.559	71	0.99578
26	RokLYZ	Crohn's disease	Crohn's disease || id:ieu-a-30	phylum.Firmicutes.id.1672	Inverse variance weighted (multiplicative random effects)	70.7582	24	0
