# Supplementary material for: Mendelian randomization integrated with multi-omics analysis identifies TNIK as a key gene in gut microbiota-induced IBD development
Source: Front Immunol. 2025 Nov 18;16:1678444. doi: 10.3389/fimmu.2025.1678444 (PMC12669205; doi:10.3389/fimmu.2025.1678444)
Supplement: Supplementary file 13 [file SupplementaryFile6.zip › Supplementary Tables/Supplementary Table 3.xlsx]

## Sheet: UC
Supplementary Table 3. Horizontal pleiotropy was assessed using the MR-Egger intercept test and MR-PRESSO global test.
	id.exposure	id.outcome	outcome	exposure	egger_intercept	se	pval
1	04WSwZ	ulcerative colitis	ulcerative colitis || id:ebi-a-GCST90018933	genus.Hungatella.id.11306	0.0722848681366256	0.0810096935594419	0.413110969926523
2	0GOBG5	ulcerative colitis	ulcerative colitis || id:ebi-a-GCST90018933	class.Deltaproteobacteria.id.3087	0.0148112358085593	0.0214093611879895	0.50339660672801
3	0ifc8g	ulcerative colitis	ulcerative colitis || id:ebi-a-GCST90018933	genus.Olsenella.id.822	0.0221701705937763	0.0214746603615086	0.324055427378891
4	0kujzG	ulcerative colitis	ulcerative colitis || id:ebi-a-GCST90018933	phylum.Tenericutes.id.3919	0.0115187332603552	0.0349018864951868	0.745408012209804
5	0qJ3eB	ulcerative colitis	ulcerative colitis || id:ebi-a-GCST90018933	genus..Eubacteriumxylanophilumgroup.id.14375	0.0124617270095296	0.023721651099032	0.609778551734803
6	0VJl7w	ulcerative colitis	ulcerative colitis || id:ebi-a-GCST90018933	genus.Sellimonas.id.14369	-0.0454731	0.0291976848290617	0.134314052806257
7	1MOIzt	ulcerative colitis	ulcerative colitis || id:ebi-a-GCST90018933	family.Oxalobacteraceae.id.2966	-0.0235437	0.0246341544082399	0.351866772295257
8	1zkgJk	ulcerative colitis	ulcerative colitis || id:ebi-a-GCST90018933	genus.FamilyXIIIUCG001.id.11294	-0.0368939	0.0226405235037179	0.134251258745974
10	2fZ97I	ulcerative colitis	ulcerative colitis || id:ebi-a-GCST90018933	order.Selenomonadales.id.2165	-0.0114951	0.0238823043085145	0.639718725832636
11	2pTcJO	ulcerative colitis	ulcerative colitis || id:ebi-a-GCST90018933	genus.Catenibacterium.id.2153	-0.0848842	0.0907279464743733	0.392433842147847
12	37LLWX	ulcerative colitis	ulcerative colitis || id:ebi-a-GCST90018933	genus.Intestinibacter.id.11345	-0.0288826	0.016868539985925	0.100308550743482
13	3m54Hn	ulcerative colitis	ulcerative colitis || id:ebi-a-GCST90018933	order.Rhodospirillales.id.2667	-0.0584939	0.0456374178401287	0.217150857879038
14	3ojnFL	ulcerative colitis	ulcerative colitis || id:ebi-a-GCST90018933	genus.Parasutterella.id.2892	-0.00330397	0.0125811718599495	0.795001455981161
15	4ac6lP	ulcerative colitis	ulcerative colitis || id:ebi-a-GCST90018933	family.BacteroidalesS24.7group.id.11173	0.0105007406286021	0.0239739703583559	0.669858793164986
16	4IwqF1	ulcerative colitis	ulcerative colitis || id:ebi-a-GCST90018933	genus.Methanobrevibacter.id.123	-0.0350555	0.0380509993459134	0.387555238313171
17	4RoXzN	ulcerative colitis	ulcerative colitis || id:ebi-a-GCST90018933	genus.Prevotella9.id.11183	0.0101698027721459	0.0188750368264661	0.59913304265975
18	5Nne58	ulcerative colitis	ulcerative colitis || id:ebi-a-GCST90018933	family.Coriobacteriaceae.id.811	0.0385973794843156	0.0305455464209733	0.224474973894723
19	5XQeUV	ulcerative colitis	ulcerative colitis || id:ebi-a-GCST90018933	family.Porphyromonadaceae.id.943	0.0231031980012179	0.0290144448863769	0.437533541163494
20	6vCZiJ	ulcerative colitis	ulcerative colitis || id:ebi-a-GCST90018933	phylum.Bacteroidetes.id.905	0.0149811147436721	0.0253456990482782	0.562730419114534
21	7hKmIL	ulcerative colitis	ulcerative colitis || id:ebi-a-GCST90018933	order.Desulfovibrionales.id.3156	0.0178030847367581	0.0208219281529297	0.412558229804678
22	888kiH	ulcerative colitis	ulcerative colitis || id:ebi-a-GCST90018933	genus.Anaerotruncus.id.2054	-0.0264846	0.0202535112727439	0.209468505132148
23	8bPmZR	ulcerative colitis	ulcerative colitis || id:ebi-a-GCST90018933	genus.Holdemania.id.2157	0.0359845010463368	0.0217015265557021	0.121206299752591
24	8HQrrb	ulcerative colitis	ulcerative colitis || id:ebi-a-GCST90018933	genus.unknowngenus.id.2755	-0.0465299	0.0369916983265666	0.222935635797386
25	8zMIuP	ulcerative colitis	ulcerative colitis || id:ebi-a-GCST90018933	order.Victivallales.id.2254	0.0456296718800513	0.0350741518936318	0.241000671086609
26	9RimWX	ulcerative colitis	ulcerative colitis || id:ebi-a-GCST90018933	genus.Sutterella.id.2896	-0.0151249	0.0281080143085122	0.600346340539489
27	9V3Jhc	ulcerative colitis	ulcerative colitis || id:ebi-a-GCST90018933	phylum.Cyanobacteria.id.1500	-0.152225	0.137317631126543	0.296364234105351
28	9Yoznq	ulcerative colitis	ulcerative colitis || id:ebi-a-GCST90018933	genus.Lachnoclostridium.id.11308	0.0281267548968706	0.0288904975158228	0.340401623028202
29	A9lTyS	ulcerative colitis	ulcerative colitis || id:ebi-a-GCST90018933	genus.Veillonella.id.2198	0.0159080497086999	0.0533587392474683	0.774255756205245
30	aDLPBb	ulcerative colitis	ulcerative colitis || id:ebi-a-GCST90018933	genus.LachnospiraceaeNK4A136group.id.11319	-0.014785	0.0135639251449141	0.290911969820659
31	aJ5Zom	ulcerative colitis	ulcerative colitis || id:ebi-a-GCST90018933	genus.Escherichia.Shigella.id.3504	-0.0289397	0.0227737422108961	0.239522975522607
32	akgd0l	ulcerative colitis	ulcerative colitis || id:ebi-a-GCST90018933	genus..Eubacteriumruminantiumgroup.id.11340	-0.0280163	0.0208616216902289	0.19925431918584
33	AlGX2b	ulcerative colitis	ulcerative colitis || id:ebi-a-GCST90018933	genus.RuminococcaceaeUCG010.id.11367	-0.0260525	0.0278131009260091	0.418013834772799
34	AM6HUA	ulcerative colitis	ulcerative colitis || id:ebi-a-GCST90018933	family.Verrucomicrobiaceae.id.4036	0.0199465530754728	0.0233234290706915	0.40588536243676
35	aOkzmC	ulcerative colitis	ulcerative colitis || id:ebi-a-GCST90018933	genus.RuminococcaceaeUCG004.id.11362	-0.0103382	0.0225013550078284	0.649460639279158
36	BeAt6q	ulcerative colitis	ulcerative colitis || id:ebi-a-GCST90018933	genus.unknowngenus.id.1000005479	0.0105007406286021	0.0239739703583559	0.669858793164986
37	bJiQpL	ulcerative colitis	ulcerative colitis || id:ebi-a-GCST90018933	genus.RuminococcaceaeUCG005.id.11363	0.0103584083262036	0.0217160966448064	0.641286374473383
38	bWNL8G	ulcerative colitis	ulcerative colitis || id:ebi-a-GCST90018933	genus.Alistipes.id.968	0.00116821988654685	0.0330844824818911	0.972182433465306
39	C0QYnV	ulcerative colitis	ulcerative colitis || id:ebi-a-GCST90018933	genus.Butyricicoccus.id.2055	-0.0198668	0.0214127838000413	0.380652421815077
40	CC79Iv	ulcerative colitis	ulcerative colitis || id:ebi-a-GCST90018933	order.Coriobacteriales.id.810	0.0385973794843156	0.0305455464209733	0.224474973894723
41	cHyDAc	ulcerative colitis	ulcerative colitis || id:ebi-a-GCST90018933	genus..Eubacteriumcoprostanoligenesgroup.id.11375	-0.0432877	0.0237229748563903	0.0823041541461278
43	D2JV7U	ulcerative colitis	ulcerative colitis || id:ebi-a-GCST90018933	genus.LachnospiraceaeUCG008.id.11328	-0.0496702	0.0314536815465008	0.132726423999416
44	d44Jf1	ulcerative colitis	ulcerative colitis || id:ebi-a-GCST90018933	family.Rikenellaceae.id.967	0.0254249392803508	0.0166198098464392	0.137699830072067
45	DdQELB	ulcerative colitis	ulcerative colitis || id:ebi-a-GCST90018933	genus..Eubacteriumeligensgroup.id.14372	0.0213743861220465	0.0329281684046463	0.536967656633325
46	DFJQCv	ulcerative colitis	ulcerative colitis || id:ebi-a-GCST90018933	genus.Butyrivibrio.id.1993	-0.0353378	0.0198985470018166	0.086245296809018
47	DHhJCB	ulcerative colitis	ulcerative colitis || id:ebi-a-GCST90018933	family.Clostridiaceae1.id.1869	-0.000955773	0.0210615809132854	0.964617849205432
48	DnLvX7	ulcerative colitis	ulcerative colitis || id:ebi-a-GCST90018933	genus.Butyricimonas.id.945	-0.0209049	0.027820107263461	0.464838194158606
49	dr8cWw	ulcerative colitis	ulcerative colitis || id:ebi-a-GCST90018933	family.Prevotellaceae.id.960	0.0191785910487468	0.0225301169170009	0.404711949681525
50	Duz7Tq	ulcerative colitis	ulcerative colitis || id:ebi-a-GCST90018933	family.Rhodospirillaceae.id.2717	-0.0232304	0.0304885544154766	0.453520116925699
51	DzPosD	ulcerative colitis	ulcerative colitis || id:ebi-a-GCST90018933	genus..Eubacteriumoxidoreducensgroup.id.11339	-0.0558849	0.032276023665961	0.158410143615624
52	eC6i3e	ulcerative colitis	ulcerative colitis || id:ebi-a-GCST90018933	genus.Akkermansia.id.4037	0.020298109400657	0.0233195502619169	0.397780108195306
53	EHzFz9	ulcerative colitis	ulcerative colitis || id:ebi-a-GCST90018933	genus.Bilophila.id.3170	0.0173702682178749	0.0335786105852857	0.615188447043033
54	eqvpcE	ulcerative colitis	ulcerative colitis || id:ebi-a-GCST90018933	genus.Coprococcus3.id.11303	-0.0121508	0.0305289349204454	0.698239769609343
55	f3zjjr	ulcerative colitis	ulcerative colitis || id:ebi-a-GCST90018933	order.Verrucomicrobiales.id.4030	0.0199051927679466	0.023316843513164	0.406707474220655
56	fg0UHk	ulcerative colitis	ulcerative colitis || id:ebi-a-GCST90018933	order.Erysipelotrichales.id.2148	-0.020533	0.0266949328958463	0.455539891795247
57	FHFAag	ulcerative colitis	ulcerative colitis || id:ebi-a-GCST90018933	genus.Coprococcus1.id.11301	-0.042118	0.0257050375024971	0.129574351080907
58	FODj2T	ulcerative colitis	ulcerative colitis || id:ebi-a-GCST90018933	family.Acidaminococcaceae.id.2166	0.0326511771596547	0.0329478669528283	0.377784390496976
59	FuYM7m	ulcerative colitis	ulcerative colitis || id:ebi-a-GCST90018933	genus.Tyzzerella3.id.11335	0.00806753931734574	0.0451490814564504	0.860426731260087
60	FYvlGi	ulcerative colitis	ulcerative colitis || id:ebi-a-GCST90018933	genus..Ruminococcusgauvreauiigroup.id.11342	-0.0606753	0.0361429380563925	0.115370046316525
61	g4gxPL	ulcerative colitis	ulcerative colitis || id:ebi-a-GCST90018933	genus.Prevotella7.id.11182	0.000686643066672717	0.0480803960553059	0.988861413168325
62	GcCDJY	ulcerative colitis	ulcerative colitis || id:ebi-a-GCST90018933	family.Actinomycetaceae.id.421	-0.0055998	0.0312228872179411	0.862744413626286
63	gmFlTx	ulcerative colitis	ulcerative colitis || id:ebi-a-GCST90018933	class.Bacteroidia.id.912	0.0121901504787527	0.0235151149771206	0.610495785949314
64	GqD4Sp	ulcerative colitis	ulcerative colitis || id:ebi-a-GCST90018933	class.Lentisphaeria.id.2250	0.0456296718800513	0.0350741518936318	0.241000671086609
66	GShgFr	ulcerative colitis	ulcerative colitis || id:ebi-a-GCST90018933	genus.unknowngenus.id.826	0.0231738100773837	0.0197981479820558	0.262808661074572
67	gXkSQA	ulcerative colitis	ulcerative colitis || id:ebi-a-GCST90018933	order.NB1n.id.3953	0.00554939708870817	0.0289799401053205	0.850549937044434
69	H8YRVC	ulcerative colitis	ulcerative colitis || id:ebi-a-GCST90018933	genus.Streptococcus.id.1853	-0.00761838	0.0144001040041174	0.599314213991211
70	hAoo1H	ulcerative colitis	ulcerative colitis || id:ebi-a-GCST90018933	family.Christensenellaceae.id.1866	0.0124513375333061	0.0202151775558007	0.553190536460708
71	HloVwq	ulcerative colitis	ulcerative colitis || id:ebi-a-GCST90018933	genus.Oscillospira.id.2064	0.0401896420139472	0.0370305298373935	0.305997890580088
72	HQVR07	ulcerative colitis	ulcerative colitis || id:ebi-a-GCST90018933	genus.ErysipelotrichaceaeUCG003.id.11384	-0.00264922	0.0192417879244592	0.891691002925929
73	hRvtKW	ulcerative colitis	ulcerative colitis || id:ebi-a-GCST90018933	genus.LachnospiraceaeND3007group.id.11317	-0.220966	0.212412596535104	0.487436806397585
74	I5AGxd	ulcerative colitis	ulcerative colitis || id:ebi-a-GCST90018933	genus.Oxalobacter.id.2978	-0.00877031	0.0256917480014362	0.737010450736686
75	IEC3zK	ulcerative colitis	ulcerative colitis || id:ebi-a-GCST90018933	family.Ruminococcaceae.id.2050	0.0071944341662688	0.021267973053446	0.742150301201507
76	IFmAz3	ulcerative colitis	ulcerative colitis || id:ebi-a-GCST90018933	genus.Barnesiella.id.944	-0.0341814	0.0259067534400593	0.211655648068755
77	iLjMDz	ulcerative colitis	ulcerative colitis || id:ebi-a-GCST90018933	family.unknownfamily.id.1000001214	-0.0457958	0.0359423047228069	0.234526572596786
78	IogF03	ulcerative colitis	ulcerative colitis || id:ebi-a-GCST90018933	family.FamilyXIII.id.1957	0.00405445116732085	0.0301786739918461	0.895184915171529
79	IpZyFT	ulcerative colitis	ulcerative colitis || id:ebi-a-GCST90018933	genus.unknowngenus.id.959	0.0713211293254596	0.0336395114269925	0.0510776329793933
80	iWsCpc	ulcerative colitis	ulcerative colitis || id:ebi-a-GCST90018933	family.FamilyXI.id.1936	-0.00170721	0.061927963386646	0.978776444019408
81	iXoSBl	ulcerative colitis	ulcerative colitis || id:ebi-a-GCST90018933	genus.LachnospiraceaeUCG004.id.11324	0.0498475553694424	0.0252047991401976	0.0713900595082624
82	J40bzu	ulcerative colitis	ulcerative colitis || id:ebi-a-GCST90018933	genus.Bacteroides.id.918	0.0839356441624645	0.0508821002977819	0.137631767171222
83	j5sptr	ulcerative colitis	ulcerative colitis || id:ebi-a-GCST90018933	genus.Dialister.id.2183	0.0429340831130113	0.0280416983652311	0.153987541199376
84	jGZCZQ	ulcerative colitis	ulcerative colitis || id:ebi-a-GCST90018933	family.Desulfovibrionaceae.id.3169	0.0179649868041351	0.0217526786187892	0.432812464142687
85	JHamaO	ulcerative colitis	ulcerative colitis || id:ebi-a-GCST90018933	order.Enterobacteriales.id.3468	0.155432588289546	0.0776285825318352	0.115817339440319
86	JjUfnB	ulcerative colitis	ulcerative colitis || id:ebi-a-GCST90018933	genus.unknowngenus.id.1000006162	0.00554939708870817	0.0289799401053205	0.850549937044434
87	JmYw77	ulcerative colitis	ulcerative colitis || id:ebi-a-GCST90018933	order.Bacteroidales.id.913	0.0121901504787527	0.0235151149771206	0.610495785949314
88	JnOn9p	ulcerative colitis	ulcerative colitis || id:ebi-a-GCST90018933	class.Mollicutes.id.3920	0.0115187332603552	0.0349018864951868	0.745408012209804
89	JPh0DZ	ulcerative colitis	ulcerative colitis || id:ebi-a-GCST90018933	genus.unknowngenus.id.2071	0.0212405482852224	0.0271504131357353	0.442361049367298
90	jT3MOh	ulcerative colitis	ulcerative colitis || id:ebi-a-GCST90018933	genus.unknowngenus.id.1000000073	0.0100999520398362	0.0179857029979233	0.580983688722603
93	kCwNII	ulcerative colitis	ulcerative colitis || id:ebi-a-GCST90018933	genus.Senegalimassilia.id.11160	-0.0369157	0.030971010590693	0.26743944444254
95	kgjqOg	ulcerative colitis	ulcerative colitis || id:ebi-a-GCST90018933	genus.Lactobacillus.id.1837	-0.0177487	0.0229305926615687	0.458768426405901
96	KNnQDt	ulcerative colitis	ulcerative colitis || id:ebi-a-GCST90018933	genus.Roseburia.id.2012	0.0124128460856571	0.0241710975395248	0.614591455550097
97	KtBrdP	ulcerative colitis	ulcerative colitis || id:ebi-a-GCST90018933	genus..Clostridiuminnocuumgroup.id.14397	-0.065001	0.0423885875352655	0.169031600962974
98	l1hS0Y	ulcerative colitis	ulcerative colitis || id:ebi-a-GCST90018933	family.Bifidobacteriaceae.id.433	-0.0121025	0.0119553582717472	0.314074565450346
99	l4n6MD	ulcerative colitis	ulcerative colitis || id:ebi-a-GCST90018933	class.Negativicutes.id.2164	-0.0114951	0.0238823043085145	0.639718725832636
100	L5At9S	ulcerative colitis	ulcerative colitis || id:ebi-a-GCST90018933	genus.RikenellaceaeRC9gutgroup.id.11191	0.0117435666942989	0.0332007862262307	0.728476065638007
101	leItIJ	ulcerative colitis	ulcerative colitis || id:ebi-a-GCST90018933	order.Burkholderiales.id.2874	-0.00795342	0.0202806895483908	0.699299000453846
102	lg7lQM	ulcerative colitis	ulcerative colitis || id:ebi-a-GCST90018933	genus.Haemophilus.id.3698	-0.0456001	0.0209648318425125	0.0613316168937305
103	lVhph8	ulcerative colitis	ulcerative colitis || id:ebi-a-GCST90018933	genus.FamilyXIIIAD3011group.id.11293	0.0239591652674488	0.0253485250440772	0.357078066473452
104	lW40TK	ulcerative colitis	ulcerative colitis || id:ebi-a-GCST90018933	genus.Holdemanella.id.11393	-0.0263983	0.020475446835567	0.223756401969344
106	LY2f0u	ulcerative colitis	ulcerative colitis || id:ebi-a-GCST90018933	class.Alphaproteobacteria.id.2379	-0.0420147	0.0339355620715161	0.25559846712225
107	lYrekx	ulcerative colitis	ulcerative colitis || id:ebi-a-GCST90018933	genus.Terrisporobacter.id.11348	-0.0146119	0.0288604129710171	0.639280415873842
109	ME2jUx	ulcerative colitis	ulcerative colitis || id:ebi-a-GCST90018933	genus.Fusicatenibacter.id.11305	0.00782280339398171	0.023723452069236	0.745017736833275
110	meSe8f	ulcerative colitis	ulcerative colitis || id:ebi-a-GCST90018933	order.MollicutesRF9.id.11579	-0.0105511	0.026106948697776	0.691805669426431
111	MIuzuM	ulcerative colitis	ulcerative colitis || id:ebi-a-GCST90018933	family.unknownfamily.id.1000006161	0.00554939708870817	0.0289799401053205	0.850549937044434
112	mL5iUX	ulcerative colitis	ulcerative colitis || id:ebi-a-GCST90018933	genus.Ruminiclostridium5.id.11355	-0.0335245	0.0267614126830459	0.236285044240331
113	MPVigG	ulcerative colitis	ulcerative colitis || id:ebi-a-GCST90018933	genus.Turicibacter.id.2162	0.0123807929499992	0.0523107720737958	0.816898753977928
114	mQrQVS	ulcerative colitis	ulcerative colitis || id:ebi-a-GCST90018933	family.Peptococcaceae.id.2024	-0.0225266	0.0211723445719024	0.315058123403241
115	mqX7lN	ulcerative colitis	ulcerative colitis || id:ebi-a-GCST90018933	order.Actinomycetales.id.420	-0.00554422	0.0312743708652664	0.864311614870561
116	Mv3tGS	ulcerative colitis	ulcerative colitis || id:ebi-a-GCST90018933	class.Gammaproteobacteria.id.3303	0.0438496174777229	0.0345026239911232	0.227846603649513
117	MxUejS	ulcerative colitis	ulcerative colitis || id:ebi-a-GCST90018933	family.Victivallaceae.id.2255	0.0180401491721632	0.0266128159713506	0.506973500957522
118	N41aEL	ulcerative colitis	ulcerative colitis || id:ebi-a-GCST90018933	genus.unknowngenus.id.1000005472	-0.0105511	0.026106948697776	0.691805669426431
119	n4yhhp	ulcerative colitis	ulcerative colitis || id:ebi-a-GCST90018933	genus.Alloprevotella.id.961	0.0505751316264106	0.0860662899823126	0.588352275678472
120	N7nvkO	ulcerative colitis	ulcerative colitis || id:ebi-a-GCST90018933	phylum.Verrucomicrobia.id.3982	-0.00465692	0.0198033318429015	0.81726609559287
121	n9LkmC	ulcerative colitis	ulcerative colitis || id:ebi-a-GCST90018933	phylum.Actinobacteria.id.400	-0.0065985	0.0175914350685554	0.708722039252345
122	NKkGFs	ulcerative colitis	ulcerative colitis || id:ebi-a-GCST90018933	genus.Collinsella.id.815	0.0478987811040535	0.035494868961216	0.214133677499573
123	NmhNdK	ulcerative colitis	ulcerative colitis || id:ebi-a-GCST90018933	class.Bacilli.id.1673	0.0270897070383657	0.0187044695935106	0.16229998240002
124	NQJqxG	ulcerative colitis	ulcerative colitis || id:ebi-a-GCST90018933	phylum.Euryarchaeota.id.55	-0.0284322	0.028381439623515	0.330493301838539
125	NX1I3G	ulcerative colitis	ulcerative colitis || id:ebi-a-GCST90018933	family.Erysipelotrichaceae.id.2149	-0.020533	0.0266949328958463	0.455539891795247
126	odn6wc	ulcerative colitis	ulcerative colitis || id:ebi-a-GCST90018933	genus.RuminococcaceaeUCG009.id.11366	-0.00605784	0.031286424274769	0.850768861348407
127	OEQrLI	ulcerative colitis	ulcerative colitis || id:ebi-a-GCST90018933	genus..Eubacteriumventriosumgroup.id.11341	0.00466855888087561	0.0283548322067474	0.871056128878265
128	oFAK58	ulcerative colitis	ulcerative colitis || id:ebi-a-GCST90018933	genus..Eubacteriumbrachygroup.id.11296	0.0438595621918404	0.0249565764671265	0.0968358195192866
129	oQjHiM	ulcerative colitis	ulcerative colitis || id:ebi-a-GCST90018933	genus.Eisenbergiella.id.11304	-0.0468841	0.0484348031079151	0.349478454030793
130	otyAVJ	ulcerative colitis	ulcerative colitis || id:ebi-a-GCST90018933	genus.Intestinimonas.id.2062	0.0205030959087735	0.0173398631051597	0.255441738378596
131	oXiI8s	ulcerative colitis	ulcerative colitis || id:ebi-a-GCST90018933	genus.Coprobacter.id.949	-0.0299828	0.0276023028657541	0.300601759537604
132	oY6Ba2	ulcerative colitis	ulcerative colitis || id:ebi-a-GCST90018933	genus.Victivallis.id.2256	-0.0169073	0.0369963049051298	0.654682267326617
133	PBpNxH	ulcerative colitis	ulcerative colitis || id:ebi-a-GCST90018933	genus.RuminococcaceaeUCG011.id.11368	-0.0017338	0.032829645845151	0.958463355088679
134	Phb6i2	ulcerative colitis	ulcerative colitis || id:ebi-a-GCST90018933	genus.unknowngenus.id.1868	-0.0177368	0.0217502556853888	0.424906611610264
135	PJoltJ	ulcerative colitis	ulcerative colitis || id:ebi-a-GCST90018933	genus.Phascolarctobacterium.id.2168	0.0253057520158325	0.032471438088384	0.452230257606656
136	pkcLoi	ulcerative colitis	ulcerative colitis || id:ebi-a-GCST90018933	class.Betaproteobacteria.id.2867	-0.0145235	0.02510290535676	0.570474118368753
137	pLoBA7	ulcerative colitis	ulcerative colitis || id:ebi-a-GCST90018933	phylum.Lentisphaerae.id.2238	0.0418700470578515	0.0397498557490423	0.327181319683625
138	pxHQRS	ulcerative colitis	ulcerative colitis || id:ebi-a-GCST90018933	order.Gastranaerophilales.id.1591	-0.0457958	0.0359423047228069	0.234526572596786
139	q3addJ	ulcerative colitis	ulcerative colitis || id:ebi-a-GCST90018933	genus.Coprococcus2.id.11302	0.0331285515977287	0.0416538409791085	0.443245059983531
140	Q7diQK	ulcerative colitis	ulcerative colitis || id:ebi-a-GCST90018933	family.Pasteurellaceae.id.3689	-0.0024865	0.0194487305564669	0.899966684436412
143	R5jIgG	ulcerative colitis	ulcerative colitis || id:ebi-a-GCST90018933	genus.unknowngenus.id.2001	0.0251695373131399	0.0286793952123077	0.405735302227838
144	RbI1fz	ulcerative colitis	ulcerative colitis || id:ebi-a-GCST90018933	genus.Howardella.id.2000	-0.0301011	0.0412260754288838	0.48056106424281
145	rcQBxB	ulcerative colitis	ulcerative colitis || id:ebi-a-GCST90018933	genus.unknowngenus.id.2041	0.017379597274337	0.0204065943331505	0.408732021875198
146	ReN9Rt	ulcerative colitis	ulcerative colitis || id:ebi-a-GCST90018933	order.Bacillales.id.1674	0.0669336849637118	0.0458897132289381	0.168416548675554
147	rHEqOa	ulcerative colitis	ulcerative colitis || id:ebi-a-GCST90018933	genus.Parabacteroides.id.954	0.0472152228931406	0.0496519548126527	0.38531137580417
148	RokLYZ	ulcerative colitis	ulcerative colitis || id:ebi-a-GCST90018933	phylum.Firmicutes.id.1672	0.0148712414989362	0.0165520509567519	0.377516145742697
149	rrUecb	ulcerative colitis	ulcerative colitis || id:ebi-a-GCST90018933	genus.unknowngenus.id.1000001215	-0.0457958	0.0359423047228069	0.234526572596786
150	s1NqDS	ulcerative colitis	ulcerative colitis || id:ebi-a-GCST90018933	family.Veillonellaceae.id.2172	0.0167934094714393	0.0113084628079966	0.152393215720827
151	s5oFpx	ulcerative colitis	ulcerative colitis || id:ebi-a-GCST90018933	genus.Desulfovibrio.id.3173	0.0149424347986963	0.0221509616068221	0.515239021358317
153	SKHLuG	ulcerative colitis	ulcerative colitis || id:ebi-a-GCST90018933	family.Lachnospiraceae.id.1987	0.00115373882406708	0.0175724121695292	0.948417436535771
154	Slj49I	ulcerative colitis	ulcerative colitis || id:ebi-a-GCST90018933	genus.Odoribacter.id.952	-0.0252298	0.0238336428543444	0.31248305046994
155	SNaZYE	ulcerative colitis	ulcerative colitis || id:ebi-a-GCST90018933	family.Peptostreptococcaceae.id.2042	0.00793295529197605	0.0148280582614788	0.598272477768082
156	sQx1ko	ulcerative colitis	ulcerative colitis || id:ebi-a-GCST90018933	genus.Anaerofilum.id.2053	0.0446899733838027	0.0325976157947447	0.197710144844674
157	sSl83E	ulcerative colitis	ulcerative colitis || id:ebi-a-GCST90018933	class.Erysipelotrichia.id.2147	-0.020533	0.0266949328958463	0.455539891795247
158	t961to	ulcerative colitis	ulcerative colitis || id:ebi-a-GCST90018933	family.Alcaligenaceae.id.2875	0.0132094757267614	0.0231790860398288	0.572394033738226
159	tEMaUx	ulcerative colitis	ulcerative colitis || id:ebi-a-GCST90018933	family.unknownfamily.id.1000005471	-0.0105511	0.026106948697776	0.691805669426431
160	tggPQq	ulcerative colitis	ulcerative colitis || id:ebi-a-GCST90018933	genus..Eubacteriumrectalegroup.id.14374	-0.000849027	0.0308744850863927	0.978735115588065
161	tJUGfP	ulcerative colitis	ulcerative colitis || id:ebi-a-GCST90018933	class.Verrucomicrobiae.id.4029	0.0199051927679466	0.023316843513164	0.406707474220655
162	Tn0a5W	ulcerative colitis	ulcerative colitis || id:ebi-a-GCST90018933	genus.ChristensenellaceaeR.7group.id.11283	0.00951460646795942	0.0258210915666942	0.720194875375062
163	TsfQRN	ulcerative colitis	ulcerative colitis || id:ebi-a-GCST90018933	genus..Eubacteriumnodatumgroup.id.11297	0.0216966625031245	0.0323095327830771	0.511465963809953
164	U9B4i7	ulcerative colitis	ulcerative colitis || id:ebi-a-GCST90018933	family.Streptococcaceae.id.1850	-0.0102155	0.0107643806599459	0.346624097435073
165	Um8R8C	ulcerative colitis	ulcerative colitis || id:ebi-a-GCST90018933	genus.LachnospiraceaeUCG001.id.11321	-0.0113875	0.0258964223878521	0.665365749807897
166	unnTdt	ulcerative colitis	ulcerative colitis || id:ebi-a-GCST90018933	genus.RuminococcaceaeUCG003.id.11361	-0.0237047	0.0229759817006143	0.317549017765775
167	UrllTV	ulcerative colitis	ulcerative colitis || id:ebi-a-GCST90018933	class.Melainabacteria.id.1589	-0.0255846	0.0332585674053536	0.459521111780173
168	UT2d6l	ulcerative colitis	ulcerative colitis || id:ebi-a-GCST90018933	order.Pasteurellales.id.3688	-0.0024865	0.0194487305564669	0.899966684436412
169	uYn0CJ	ulcerative colitis	ulcerative colitis || id:ebi-a-GCST90018933	genus.RuminococcaceaeUCG002.id.11360	0.0199038621630425	0.0158686195480717	0.222334366554151
170	vck2z4	ulcerative colitis	ulcerative colitis || id:ebi-a-GCST90018933	genus.Dorea.id.1997	-0.00966593	0.0239889619198052	0.694084155155893
171	vfUbPI	ulcerative colitis	ulcerative colitis || id:ebi-a-GCST90018933	family.Bacteroidaceae.id.917	0.0839356441624645	0.0508821002977819	0.137631767171222
172	vHBuyd	ulcerative colitis	ulcerative colitis || id:ebi-a-GCST90018933	genus.Ruminococcus2.id.11374	-0.00115913	0.0245692818390238	0.963037864800654
173	Vnaitu	ulcerative colitis	ulcerative colitis || id:ebi-a-GCST90018933	phylum.Proteobacteria.id.2375	-0.00662869	0.0218766840821311	0.766682291614357
174	VQ4ikJ	ulcerative colitis	ulcerative colitis || id:ebi-a-GCST90018933	genus.LachnospiraceaeNC2004group.id.11316	0.0511292823024957	0.0356900133919968	0.18577867632255
175	VReXMT	ulcerative colitis	ulcerative colitis || id:ebi-a-GCST90018933	genus.Anaerostipes.id.1991	0.056457723131388	0.0276384939091202	0.0560061229955339
176	VsivK9	ulcerative colitis	ulcerative colitis || id:ebi-a-GCST90018933	genus.Enterorhabdus.id.820	0.0223778576968629	0.0277075784301733	0.450119820516498
177	vw6VdD	ulcerative colitis	ulcerative colitis || id:ebi-a-GCST90018933	genus.Subdoligranulum.id.2070	-0.0094699	0.0212478721621596	0.664467779350781
178	w4yNoD	ulcerative colitis	ulcerative colitis || id:ebi-a-GCST90018933	genus..Eubacteriumfissicatenagroup.id.14373	-0.0430382	0.036330432678622	0.270160290261229
179	W5iriV	ulcerative colitis	ulcerative colitis || id:ebi-a-GCST90018933	genus.Gordonibacter.id.821	-0.0261087	0.0352675370201866	0.474620649000443
180	wIl76J	ulcerative colitis	ulcerative colitis || id:ebi-a-GCST90018933	family.Lactobacillaceae.id.1836	-0.0273901	0.0255438131880778	0.311504260362373
181	wurWmY	ulcerative colitis	ulcerative colitis || id:ebi-a-GCST90018933	order.Bifidobacteriales.id.432	-0.0121025	0.0119553582717472	0.314074565450346
182	wViPRt	ulcerative colitis	ulcerative colitis || id:ebi-a-GCST90018933	genus.Faecalibacterium.id.2057	0.0276063275095573	0.0191138160631311	0.186649196219412
183	WvtMd2	ulcerative colitis	ulcerative colitis || id:ebi-a-GCST90018933	order.Clostridiales.id.1863	-0.0251789	0.0308557235080927	0.430388983438774
184	x1PNg9	ulcerative colitis	ulcerative colitis || id:ebi-a-GCST90018933	genus.Eggerthella.id.819	-0.0233481	0.0325120625008918	0.486419671166067
185	X99vhA	ulcerative colitis	ulcerative colitis || id:ebi-a-GCST90018933	genus.Ruminiclostridium9.id.11357	0.0185039522153326	0.0270743019976042	0.498262127704127
186	X9hr5m	ulcerative colitis	ulcerative colitis || id:ebi-a-GCST90018933	genus.RuminococcaceaeNK4A214group.id.11358	-0.0125503	0.0237905423906135	0.606710734188771
187	x9zwdZ	ulcerative colitis	ulcerative colitis || id:ebi-a-GCST90018933	genus.Ruminococcus1.id.11373	-0.0222643	0.0195199943360512	0.276294622441648
188	XB7rbo	ulcerative colitis	ulcerative colitis || id:ebi-a-GCST90018933	genus.RuminococcaceaeUCG013.id.11370	0.0142207576731247	0.0327861165517993	0.672858916630714
189	xeKrRy	ulcerative colitis	ulcerative colitis || id:ebi-a-GCST90018933	genus.Blautia.id.1992	0.0197893106665975	0.020900592067775	0.357806843976448
190	XgIda7	ulcerative colitis	ulcerative colitis || id:ebi-a-GCST90018933	genus.Actinomyces.id.423	-0.0414582	0.0225736942630481	0.0994521614491203
191	xHf5Gs	ulcerative colitis	ulcerative colitis || id:ebi-a-GCST90018933	genus.Clostridiumsensustricto1.id.1873	0.00505518934296005	0.0304902545623564	0.872430180284489
192	XrRnSG	ulcerative colitis	ulcerative colitis || id:ebi-a-GCST90018933	class.Coriobacteriia.id.809	0.0385973794843156	0.0305455464209733	0.224474973894723
193	xRuMgS	ulcerative colitis	ulcerative colitis || id:ebi-a-GCST90018933	order.Lactobacillales.id.1800	0.0225694224032641	0.0184965224934036	0.234753537055806
194	xVZ7Mg	ulcerative colitis	ulcerative colitis || id:ebi-a-GCST90018933	genus..Ruminococcustorquesgroup.id.14377	-0.0153736	0.0185861497160953	0.41898124417499
195	YHbXt3	ulcerative colitis	ulcerative colitis || id:ebi-a-GCST90018933	genus.Ruminiclostridium6.id.11356	0.0141514356359396	0.0164250102636159	0.399662849408701
196	YjcdK5	ulcerative colitis	ulcerative colitis || id:ebi-a-GCST90018933	genus.Lachnospira.id.2004	-0.0254102	0.0456530649678626	0.597935777564673
197	yPurBq	ulcerative colitis	ulcerative colitis || id:ebi-a-GCST90018933	genus.LachnospiraceaeFCS020group.id.11314	0.00862358769202028	0.0193325726529998	0.660591919144581
198	YRLzxD	ulcerative colitis	ulcerative colitis || id:ebi-a-GCST90018933	genus.Adlercreutzia.id.812	-0.010252	0.0341459486386002	0.769130856833074
199	YSHtXk	ulcerative colitis	ulcerative colitis || id:ebi-a-GCST90018933	genus..Ruminococcusgnavusgroup.id.14376	0.0261951878041143	0.0288560834198178	0.374799482426232
200	Yya3Av	ulcerative colitis	ulcerative colitis || id:ebi-a-GCST90018933	class.Actinobacteria.id.419	0.00526623423515921	0.0106496918003288	0.622121762006545
201	YZ0GEU	ulcerative colitis	ulcerative colitis || id:ebi-a-GCST90018933	family.Enterobacteriaceae.id.3469	0.155432588289546	0.0776285825318352	0.115817339440319
202	YZc5r0	ulcerative colitis	ulcerative colitis || id:ebi-a-GCST90018933	class.Clostridia.id.1859	-0.0479521	0.0356473467349974	0.205643396859091
203	YZLhx2	ulcerative colitis	ulcerative colitis || id:ebi-a-GCST90018933	genus.RuminococcaceaeUCG014.id.11371	0.00771058580146423	0.0217430672103885	0.73023675301948
204	Z0ttSG	ulcerative colitis	ulcerative colitis || id:ebi-a-GCST90018933	family.ClostridialesvadinBB60group.id.11286	0.0100999520398362	0.0179857029979233	0.580983688722603
207	ZkIgOU	ulcerative colitis	ulcerative colitis || id:ebi-a-GCST90018933	genus.Erysipelatoclostridium.id.11381	0.0300485949730693	0.0214862372230441	0.179939600747314
208	ZsitfL	ulcerative colitis	ulcerative colitis || id:ebi-a-GCST90018933	genus.LachnospiraceaeUCG010.id.11330	-0.00269921	0.0187159823039032	0.887935385839876
209	zSS2UK	ulcerative colitis	ulcerative colitis || id:ebi-a-GCST90018933	genus.Romboutsia.id.11347	0.0225084221423407	0.022639609433082	0.334921715050959
211	zy9tgQ	ulcerative colitis	ulcerative colitis || id:ebi-a-GCST90018933	genus.Lactococcus.id.1851	-0.0370271	0.0312691391649712	0.261313448774025

## Sheet: CD
Supplementary Table 3. Horizontal pleiotropy was assessed using the MR-Egger intercept test and MR-PRESSO global test.
	id.exposure	id.outcome	outcome	exposure	egger_intercept	se	pval
1	04WSwZ	Crohn's disease	Crohn's disease || id:ieu-a-30	genus.Hungatella.id.11306	0.131425198115553	0.0807409420712449	0.164508878141523
2	0GOBG5	Crohn's disease	Crohn's disease || id:ieu-a-30	class.Deltaproteobacteria.id.3087	-0.00138299	0.0268732254188253	0.959878949183472
4	0kujzG	Crohn's disease	Crohn's disease || id:ieu-a-30	phylum.Tenericutes.id.3919	-0.0188315	0.023987028082952	0.443215748277363
5	0qJ3eB	Crohn's disease	Crohn's disease || id:ieu-a-30	genus..Eubacteriumxylanophilumgroup.id.14375	-0.0432765	0.0315445115823678	0.197419260463518
6	0VJl7w	Crohn's disease	Crohn's disease || id:ieu-a-30	genus.Sellimonas.id.14369	0.0301148248362588	0.0328347363740158	0.36947065476644
8	1zkgJk	Crohn's disease	Crohn's disease || id:ieu-a-30	genus.FamilyXIIIUCG001.id.11294	-0.0219523	0.0265665122508502	0.427900033456349
9	2920qK	Crohn's disease	Crohn's disease || id:ieu-a-30	genus.Paraprevotella.id.962	-0.000217895	0.0239882681948494	0.992830919269283
10	2fZ97I	Crohn's disease	Crohn's disease || id:ieu-a-30	order.Selenomonadales.id.2165	0.00365019108282599	0.0313777486042794	0.9094872258921
11	2pTcJO	Crohn's disease	Crohn's disease || id:ieu-a-30	genus.Catenibacterium.id.2153	-0.259278	0.209324698776202	0.270455111345406
13	3m54Hn	Crohn's disease	Crohn's disease || id:ieu-a-30	order.Rhodospirillales.id.2667	0.0377980945499567	0.0375032518509976	0.3276518432963
14	3ojnFL	Crohn's disease	Crohn's disease || id:ieu-a-30	genus.Parasutterella.id.2892	0.0175262736215083	0.0158474042504248	0.279282016481131
15	4ac6lP	Crohn's disease	Crohn's disease || id:ieu-a-30	family.BacteroidalesS24.7group.id.11173	-0.00856411	0.03514298447147	0.812394844787794
16	4IwqF1	Crohn's disease	Crohn's disease || id:ieu-a-30	genus.Methanobrevibacter.id.123	0.0656208766766438	0.063082200126687	0.332816745868454
18	5Nne58	Crohn's disease	Crohn's disease || id:ieu-a-30	family.Coriobacteriaceae.id.811	0.0306333603273927	0.0312213317566881	0.341114483309095
19	5XQeUV	Crohn's disease	Crohn's disease || id:ieu-a-30	family.Porphyromonadaceae.id.943	0.00131895530692223	0.0344318192678594	0.969917364478971
21	7hKmIL	Crohn's disease	Crohn's disease || id:ieu-a-30	order.Desulfovibrionales.id.3156	-0.0126176	0.0272663588270133	0.653447599011441
22	888kiH	Crohn's disease	Crohn's disease || id:ieu-a-30	genus.Anaerotruncus.id.2054	0.0211465475816371	0.0259323299476338	0.426787075607022
23	8bPmZR	Crohn's disease	Crohn's disease || id:ieu-a-30	genus.Holdemania.id.2157	-0.0383492	0.0302056513739243	0.226482769166064
24	8HQrrb	Crohn's disease	Crohn's disease || id:ieu-a-30	genus.unknowngenus.id.2755	0.0283766126680708	0.0308561022595748	0.368718613781711
25	8zMIuP	Crohn's disease	Crohn's disease || id:ieu-a-30	order.Victivallales.id.2254	-0.0344019	0.0441774975734873	0.465737135767506
26	9RimWX	Crohn's disease	Crohn's disease || id:ieu-a-30	genus.Sutterella.id.2896	0.0108392747587148	0.0364662682982213	0.771365105245006
27	9V3Jhc	Crohn's disease	Crohn's disease || id:ieu-a-30	phylum.Cyanobacteria.id.1500	-0.0173852	0.0861041533838861	0.844477679186662
28	9Yoznq	Crohn's disease	Crohn's disease || id:ieu-a-30	genus.Lachnoclostridium.id.11308	0.0185135036656726	0.0248585830597924	0.463963562364308
29	A9lTyS	Crohn's disease	Crohn's disease || id:ieu-a-30	genus.Veillonella.id.2198	0.0142242884911511	0.0563447495847399	0.807944913180534
30	aDLPBb	Crohn's disease	Crohn's disease || id:ieu-a-30	genus.LachnospiraceaeNK4A136group.id.11319	-0.0169659	0.0145820122976745	0.260704669805826
31	aJ5Zom	Crohn's disease	Crohn's disease || id:ieu-a-30	genus.Escherichia.Shigella.id.3504	-0.0366485	0.0296007947577859	0.250781237618852
32	akgd0l	Crohn's disease	Crohn's disease || id:ieu-a-30	genus..Eubacteriumruminantiumgroup.id.11340	-0.0280555	0.0275453473933707	0.324577890865251
33	AlGX2b	Crohn's disease	Crohn's disease || id:ieu-a-30	genus.RuminococcaceaeUCG010.id.11367	-0.0417944	0.0364468748210265	0.334664643823451
34	AM6HUA	Crohn's disease	Crohn's disease || id:ieu-a-30	family.Verrucomicrobiaceae.id.4036	0.0423029285625801	0.0393022154770074	0.298778579001475
35	aOkzmC	Crohn's disease	Crohn's disease || id:ieu-a-30	genus.RuminococcaceaeUCG004.id.11362	-0.0277205	0.0266050326731655	0.306685181137288
36	BeAt6q	Crohn's disease	Crohn's disease || id:ieu-a-30	genus.unknowngenus.id.1000005479	-0.00856411	0.03514298447147	0.812394844787794
37	bJiQpL	Crohn's disease	Crohn's disease || id:ieu-a-30	genus.RuminococcaceaeUCG005.id.11363	0.00307883266993006	0.0250896746923392	0.904211066321008
38	bWNL8G	Crohn's disease	Crohn's disease || id:ieu-a-30	genus.Alistipes.id.968	-0.0216656	0.0288163761542175	0.460898210056501
39	C0QYnV	Crohn's disease	Crohn's disease || id:ieu-a-30	genus.Butyricicoccus.id.2055	0.00234711727741726	0.0367554781114659	0.950650372523992
40	CC79Iv	Crohn's disease	Crohn's disease || id:ieu-a-30	order.Coriobacteriales.id.810	0.0306333603273927	0.0312213317566881	0.341114483309095
41	cHyDAc	Crohn's disease	Crohn's disease || id:ieu-a-30	genus..Eubacteriumcoprostanoligenesgroup.id.11375	-0.0392988	0.0284510375705021	0.181715802113583
42	cK9xOd	Crohn's disease	Crohn's disease || id:ieu-a-30	genus.DefluviitaleaceaeUCG011.id.11287	-0.00753491	0.0346378427784507	0.832166552818531
43	D2JV7U	Crohn's disease	Crohn's disease || id:ieu-a-30	genus.LachnospiraceaeUCG008.id.11328	-0.021508	0.0388145372465922	0.586711254940853
44	d44Jf1	Crohn's disease	Crohn's disease || id:ieu-a-30	family.Rikenellaceae.id.967	0.00251628047579643	0.0203175769175436	0.90238853591954
45	DdQELB	Crohn's disease	Crohn's disease || id:ieu-a-30	genus..Eubacteriumeligensgroup.id.14372	0.0145776627766935	0.0424320228018481	0.741270024547134
47	DHhJCB	Crohn's disease	Crohn's disease || id:ieu-a-30	family.Clostridiaceae1.id.1869	0.00476009446212124	0.0389081065236972	0.904834713383644
48	DnLvX7	Crohn's disease	Crohn's disease || id:ieu-a-30	genus.Butyricimonas.id.945	0.00915676959324461	0.0345188387749838	0.794668424673196
49	dr8cWw	Crohn's disease	Crohn's disease || id:ieu-a-30	family.Prevotellaceae.id.960	-0.0326574	0.0244806653770733	0.197193335839536
50	Duz7Tq	Crohn's disease	Crohn's disease || id:ieu-a-30	family.Rhodospirillaceae.id.2717	0.0083895473663085	0.0305922924280314	0.786249
51	DzPosD	Crohn's disease	Crohn's disease || id:ieu-a-30	genus..Eubacteriumoxidoreducensgroup.id.11339	0.0558454748176893	0.0411810657842337	0.268110996790167
52	eC6i3e	Crohn's disease	Crohn's disease || id:ieu-a-30	genus.Akkermansia.id.4037	0.0419738045550914	0.0392930356080998	0.302309650217566
53	EHzFz9	Crohn's disease	Crohn's disease || id:ieu-a-30	genus.Bilophila.id.3170	-0.063519	0.0550464385857215	0.270999186927431
54	eqvpcE	Crohn's disease	Crohn's disease || id:ieu-a-30	genus.Coprococcus3.id.11303	-0.0444649	0.0354113734976461	0.240855107550315
55	f3zjjr	Crohn's disease	Crohn's disease || id:ieu-a-30	order.Verrucomicrobiales.id.4030	0.0422399053830336	0.0392915258083786	0.299346359892881
56	fg0UHk	Crohn's disease	Crohn's disease || id:ieu-a-30	order.Erysipelotrichales.id.2148	-0.0383324	0.0336624755306431	0.275366642287453
57	FHFAag	Crohn's disease	Crohn's disease || id:ieu-a-30	genus.Coprococcus1.id.11301	-0.0103164	0.0200943635587874	0.617825777580052
58	FODj2T	Crohn's disease	Crohn's disease || id:ieu-a-30	family.Acidaminococcaceae.id.2166	-0.0332479	0.0494458518348457	0.538166224415868
59	FuYM7m	Crohn's disease	Crohn's disease || id:ieu-a-30	genus.Tyzzerella3.id.11335	-0.0840963	0.0504851434256858	0.115215105715479
60	FYvlGi	Crohn's disease	Crohn's disease || id:ieu-a-30	genus..Ruminococcusgauvreauiigroup.id.11342	0.036905387109435	0.046660589198581	0.442176889974985
61	g4gxPL	Crohn's disease	Crohn's disease || id:ieu-a-30	genus.Prevotella7.id.11182	-0.0462679	0.0544284453820276	0.413407184078431
62	GcCDJY	Crohn's disease	Crohn's disease || id:ieu-a-30	family.Actinomycetaceae.id.421	0.0310007379943156	0.0328463612354229	0.37669331317042
63	gmFlTx	Crohn's disease	Crohn's disease || id:ieu-a-30	class.Bacteroidia.id.912	-0.0256136	0.0183035883564745	0.179682717260318
64	GqD4Sp	Crohn's disease	Crohn's disease || id:ieu-a-30	class.Lentisphaeria.id.2250	-0.0344019	0.0441774975734873	0.465737135767506
66	GShgFr	Crohn's disease	Crohn's disease || id:ieu-a-30	genus.unknowngenus.id.826	-0.0100255	0.027410660054108	0.720433794710758
67	gXkSQA	Crohn's disease	Crohn's disease || id:ieu-a-30	order.NB1n.id.3953	0.00210849244858642	0.0292545992023025	0.943436380782687
68	gYf3sg	Crohn's disease	Crohn's disease || id:ieu-a-30	genus.Slackia.id.825	0.0613432448897444	0.0614686031769064	0.356828759097897
70	hAoo1H	Crohn's disease	Crohn's disease || id:ieu-a-30	family.Christensenellaceae.id.1866	-0.00758135	0.0201225575104953	0.715082319892686
71	HloVwq	Crohn's disease	Crohn's disease || id:ieu-a-30	genus.Oscillospira.id.2064	0.0836366987264603	0.0462890813198728	0.104256400472745
72	HQVR07	Crohn's disease	Crohn's disease || id:ieu-a-30	genus.ErysipelotrichaceaeUCG003.id.11384	0.0282087715861946	0.0233953836579032	0.240175521830987
73	hRvtKW	Crohn's disease	Crohn's disease || id:ieu-a-30	genus.LachnospiraceaeND3007group.id.11317	-0.507419	0.283873212804267	0.324718162082184
74	I5AGxd	Crohn's disease	Crohn's disease || id:ieu-a-30	genus.Oxalobacter.id.2978	0.0651637897525515	0.0322505445280285	0.0593685360306269
75	IEC3zK	Crohn's disease	Crohn's disease || id:ieu-a-30	family.Ruminococcaceae.id.2050	0.0270837932163283	0.0246046045590513	0.296790906543831
76	IFmAz3	Crohn's disease	Crohn's disease || id:ieu-a-30	genus.Barnesiella.id.944	-0.0229706	0.0381279281929575	0.558080220009026
77	iLjMDz	Crohn's disease	Crohn's disease || id:ieu-a-30	family.unknownfamily.id.1000001214	0.0220538013565114	0.0278936474346357	0.449485964482626
78	IogF03	Crohn's disease	Crohn's disease || id:ieu-a-30	family.FamilyXIII.id.1957	0.0992026412113269	0.0579658322724614	0.110745714836201
79	IpZyFT	Crohn's disease	Crohn's disease || id:ieu-a-30	genus.unknowngenus.id.959	-0.0106104	0.0547430823868984	0.848915497072521
80	iWsCpc	Crohn's disease	Crohn's disease || id:ieu-a-30	family.FamilyXI.id.1936	0.0544241480234434	0.0537306697928699	0.344828839414226
81	iXoSBl	Crohn's disease	Crohn's disease || id:ieu-a-30	genus.LachnospiraceaeUCG004.id.11324	0.0217543723048779	0.0286075319408935	0.46167106337787
82	J40bzu	Crohn's disease	Crohn's disease || id:ieu-a-30	genus.Bacteroides.id.918	-0.0253007	0.0573954123149304	0.672640186165742
83	j5sptr	Crohn's disease	Crohn's disease || id:ieu-a-30	genus.Dialister.id.2183	-0.0150963	0.0488843565847854	0.763230924927644
84	jGZCZQ	Crohn's disease	Crohn's disease || id:ieu-a-30	family.Desulfovibrionaceae.id.3169	-0.0073339	0.0294635051660919	0.809698049495706
85	JHamaO	Crohn's disease	Crohn's disease || id:ieu-a-30	order.Enterobacteriales.id.3468	0.117710136021208	0.14105652395204	0.450944163099717
86	JjUfnB	Crohn's disease	Crohn's disease || id:ieu-a-30	genus.unknowngenus.id.1000006162	0.00210849244858642	0.0292545992023025	0.943436380782687
87	JmYw77	Crohn's disease	Crohn's disease || id:ieu-a-30	order.Bacteroidales.id.913	-0.0256136	0.0183035883564745	0.179682717260318
88	JnOn9p	Crohn's disease	Crohn's disease || id:ieu-a-30	class.Mollicutes.id.3920	-0.0188315	0.023987028082952	0.443215748277363
89	JPh0DZ	Crohn's disease	Crohn's disease || id:ieu-a-30	genus.unknowngenus.id.2071	-0.0239451	0.0314084726953022	0.453931312251894
90	jT3MOh	Crohn's disease	Crohn's disease || id:ieu-a-30	genus.unknowngenus.id.1000000073	-0.0305818	0.026981208662111	0.271125706927906
91	jTPXD3	Crohn's disease	Crohn's disease || id:ieu-a-30	genus.Oscillibacter.id.2063	-0.0139171	0.0270342075794571	0.613323260189877
92	kBPw1M	Crohn's disease	Crohn's disease || id:ieu-a-30	family.Methanobacteriaceae.id.121	0.00757922861575429	0.0453796981150184	0.86974421466179
93	kCwNII	Crohn's disease	Crohn's disease || id:ieu-a-30	genus.Senegalimassilia.id.11160	3.98341707480802e-05	0.0402746728822629	0.999235061099131
94	KG8xLh	Crohn's disease	Crohn's disease || id:ieu-a-30	genus.Peptococcus.id.2037	0.0179681733324148	0.0234437725836446	0.449405670402602
95	kgjqOg	Crohn's disease	Crohn's disease || id:ieu-a-30	genus.Lactobacillus.id.1837	-0.0141167	0.0384667491111256	0.722109963440044
96	KNnQDt	Crohn's disease	Crohn's disease || id:ieu-a-30	genus.Roseburia.id.2012	-0.0372067	0.0335485530784707	0.283805181754658
97	KtBrdP	Crohn's disease	Crohn's disease || id:ieu-a-30	genus..Clostridiuminnocuumgroup.id.14397	-0.0770951	0.0498314525959527	0.165758246496457
99	l4n6MD	Crohn's disease	Crohn's disease || id:ieu-a-30	class.Negativicutes.id.2164	0.00365019108282599	0.0313777486042794	0.9094872258921
100	L5At9S	Crohn's disease	Crohn's disease || id:ieu-a-30	genus.RikenellaceaeRC9gutgroup.id.11191	-0.0759486	0.0383810467453678	0.0664999570313837
101	leItIJ	Crohn's disease	Crohn's disease || id:ieu-a-30	order.Burkholderiales.id.2874	0.0417123517120849	0.0236702860578173	0.094112324306102
102	lg7lQM	Crohn's disease	Crohn's disease || id:ieu-a-30	genus.Haemophilus.id.3698	0.000758741976432298	0.0283727055778457	0.9793205873469
103	lVhph8	Crohn's disease	Crohn's disease || id:ieu-a-30	genus.FamilyXIIIAD3011group.id.11293	-0.0541427	0.0320182537782229	0.10908737482427
104	lW40TK	Crohn's disease	Crohn's disease || id:ieu-a-30	genus.Holdemanella.id.11393	-0.0537986	0.0359613415045359	0.162779210496272
105	lY21bD	Crohn's disease	Crohn's disease || id:ieu-a-30	class.Methanobacteria.id.119	0.00757922861575429	0.0453796981150184	0.86974421466179
106	LY2f0u	Crohn's disease	Crohn's disease || id:ieu-a-30	class.Alphaproteobacteria.id.2379	0.00244240567350765	0.043920283002742	0.957206478315057
107	lYrekx	Crohn's disease	Crohn's disease || id:ieu-a-30	genus.Terrisporobacter.id.11348	0.000808211669647567	0.0315224958117769	0.980773230786252
108	maC2s8	Crohn's disease	Crohn's disease || id:ieu-a-30	order.Methanobacteriales.id.120	0.00757922861575429	0.0453796981150184	0.86974421466179
109	ME2jUx	Crohn's disease	Crohn's disease || id:ieu-a-30	genus.Fusicatenibacter.id.11305	-0.0138407	0.0310246446939025	0.660303363282509
110	meSe8f	Crohn's disease	Crohn's disease || id:ieu-a-30	order.MollicutesRF9.id.11579	0.00353423781571234	0.0216852606681922	0.872710545440024
111	MIuzuM	Crohn's disease	Crohn's disease || id:ieu-a-30	family.unknownfamily.id.1000006161	0.00210849244858642	0.0292545992023025	0.943436380782687
112	mL5iUX	Crohn's disease	Crohn's disease || id:ieu-a-30	genus.Ruminiclostridium5.id.11355	-0.0120684	0.0631208616216734	0.851856336156196
114	mQrQVS	Crohn's disease	Crohn's disease || id:ieu-a-30	family.Peptococcaceae.id.2024	-0.0152935	0.0303279904456476	0.626184099428697
115	mqX7lN	Crohn's disease	Crohn's disease || id:ieu-a-30	order.Actinomycetales.id.420	0.0307839997569951	0.0328811075993539	0.380325336444788
116	Mv3tGS	Crohn's disease	Crohn's disease || id:ieu-a-30	class.Gammaproteobacteria.id.3303	0.00706241630226305	0.0310408337818712	0.823849545653873
117	MxUejS	Crohn's disease	Crohn's disease || id:ieu-a-30	family.Victivallaceae.id.2255	0.000178563134162719	0.0323349839255209	0.99565815955811
118	N41aEL	Crohn's disease	Crohn's disease || id:ieu-a-30	genus.unknowngenus.id.1000005472	0.00353423781571234	0.0216852606681922	0.872710545440024
119	n4yhhp	Crohn's disease	Crohn's disease || id:ieu-a-30	genus.Alloprevotella.id.961	0.00406204274178021	0.103911043410926	0.97069067503992
120	N7nvkO	Crohn's disease	Crohn's disease || id:ieu-a-30	phylum.Verrucomicrobia.id.3982	0.0222858126571061	0.0304094400775722	0.474942404997786
121	n9LkmC	Crohn's disease	Crohn's disease || id:ieu-a-30	phylum.Actinobacteria.id.400	-0.00523529	0.0182107668507191	0.774591701077323
122	NKkGFs	Crohn's disease	Crohn's disease || id:ieu-a-30	genus.Collinsella.id.815	0.0700884297584176	0.0465431017784888	0.170517664404203
123	NmhNdK	Crohn's disease	Crohn's disease || id:ieu-a-30	class.Bacilli.id.1673	0.0261243814891987	0.0199019037827375	0.203464058180553
124	NQJqxG	Crohn's disease	Crohn's disease || id:ieu-a-30	phylum.Euryarchaeota.id.55	0.0362688033800462	0.0373921186613099	0.345666105042344
125	NX1I3G	Crohn's disease	Crohn's disease || id:ieu-a-30	family.Erysipelotrichaceae.id.2149	-0.0383324	0.0336624755306431	0.275366642287453
126	odn6wc	Crohn's disease	Crohn's disease || id:ieu-a-30	genus.RuminococcaceaeUCG009.id.11366	-0.0163878	0.0427835538181896	0.710579839072081
127	OEQrLI	Crohn's disease	Crohn's disease || id:ieu-a-30	genus..Eubacteriumventriosumgroup.id.11341	0.0479531673121014	0.0296829453670878	0.123591435450156
129	oQjHiM	Crohn's disease	Crohn's disease || id:ieu-a-30	genus.Eisenbergiella.id.11304	-0.0832987	0.0595330798673306	0.183517219333821
130	otyAVJ	Crohn's disease	Crohn's disease || id:ieu-a-30	genus.Intestinimonas.id.2062	-0.010128	0.021086269203765	0.637933149335097
131	oXiI8s	Crohn's disease	Crohn's disease || id:ieu-a-30	genus.Coprobacter.id.949	-0.0641902	0.0494103840079346	0.220471513126635
132	oY6Ba2	Crohn's disease	Crohn's disease || id:ieu-a-30	genus.Victivallis.id.2256	0.0114674333461029	0.0452107274194047	0.8037378103883
133	PBpNxH	Crohn's disease	Crohn's disease || id:ieu-a-30	genus.RuminococcaceaeUCG011.id.11368	0.0348122504163302	0.0400067877014789	0.395670126029928
134	Phb6i2	Crohn's disease	Crohn's disease || id:ieu-a-30	genus.unknowngenus.id.1868	0.0179544233813107	0.0265901770961496	0.507666026434734
135	PJoltJ	Crohn's disease	Crohn's disease || id:ieu-a-30	genus.Phascolarctobacterium.id.2168	-0.0632597	0.0397880225592108	0.140160454731145
137	pLoBA7	Crohn's disease	Crohn's disease || id:ieu-a-30	phylum.Lentisphaerae.id.2238	-0.0283641	0.0441211184228306	0.540786523459597
138	pxHQRS	Crohn's disease	Crohn's disease || id:ieu-a-30	order.Gastranaerophilales.id.1591	0.0220538013565114	0.0278936474346357	0.449485964482626
139	q3addJ	Crohn's disease	Crohn's disease || id:ieu-a-30	genus.Coprococcus2.id.11302	0.0193181323944793	0.0529502945752653	0.722151648452039
140	Q7diQK	Crohn's disease	Crohn's disease || id:ieu-a-30	family.Pasteurellaceae.id.3689	-0.0247195	0.0191506531378311	0.216317141376269
141	qNQE5B	Crohn's disease	Crohn's disease || id:ieu-a-30	genus.Flavonifractor.id.2059	-0.0651398	0.062732823269162	0.339121653827258
142	qTwhAy	Crohn's disease	Crohn's disease || id:ieu-a-30	genus.Allisonella.id.2174	0.0385620698732829	0.0530578795196377	0.477242653143317
143	R5jIgG	Crohn's disease	Crohn's disease || id:ieu-a-30	genus.unknowngenus.id.2001	0.0144405773580228	0.0384779915884275	0.71719639311275
144	RbI1fz	Crohn's disease	Crohn's disease || id:ieu-a-30	genus.Howardella.id.2000	0.0163949073293343	0.0446478234667967	0.7204327100808
145	rcQBxB	Crohn's disease	Crohn's disease || id:ieu-a-30	genus.unknowngenus.id.2041	0.0246771407310726	0.0235733747013393	0.312919078615167
146	ReN9Rt	Crohn's disease	Crohn's disease || id:ieu-a-30	order.Bacillales.id.1674	0.0226369309914565	0.0497192348824452	0.656407873380777
147	rHEqOa	Crohn's disease	Crohn's disease || id:ieu-a-30	genus.Parabacteroides.id.954	-0.0669138	0.0520032658047095	0.254541551536922
148	RokLYZ	Crohn's disease	Crohn's disease || id:ieu-a-30	phylum.Firmicutes.id.1672	0.0566273902628407	0.0373781703135226	0.14339924844452
149	rrUecb	Crohn's disease	Crohn's disease || id:ieu-a-30	genus.unknowngenus.id.1000001215	0.0220538013565114	0.0278936474346357	0.449485964482626
150	s1NqDS	Crohn's disease	Crohn's disease || id:ieu-a-30	family.Veillonellaceae.id.2172	0.00270119254052718	0.0165393025180997	0.87182831178428
151	s5oFpx	Crohn's disease	Crohn's disease || id:ieu-a-30	genus.Desulfovibrio.id.3173	0.0191787312750757	0.0313908507446247	0.554854645248001
152	shNeWB	Crohn's disease	Crohn's disease || id:ieu-a-30	genus..Eubacteriumhalliigroup.id.11338	-0.0144907	0.0176268537019984	0.423112647974793
153	SKHLuG	Crohn's disease	Crohn's disease || id:ieu-a-30	family.Lachnospiraceae.id.1987	0.00261751675782156	0.0187773717708164	0.890774254579184
154	Slj49I	Crohn's disease	Crohn's disease || id:ieu-a-30	genus.Odoribacter.id.952	-0.0440811	0.0294161241216991	0.162132521512973
155	SNaZYE	Crohn's disease	Crohn's disease || id:ieu-a-30	family.Peptostreptococcaceae.id.2042	0.00986756463622981	0.0154196954336071	0.529137031881313
156	sQx1ko	Crohn's disease	Crohn's disease || id:ieu-a-30	genus.Anaerofilum.id.2053	0.0490070455356566	0.0394536554722794	0.240014604733042
157	sSl83E	Crohn's disease	Crohn's disease || id:ieu-a-30	class.Erysipelotrichia.id.2147	-0.0383324	0.0336624755306431	0.275366642287453
158	t961to	Crohn's disease	Crohn's disease || id:ieu-a-30	family.Alcaligenaceae.id.2875	0.0258936215735371	0.0259550432187562	0.325716556976108
159	tEMaUx	Crohn's disease	Crohn's disease || id:ieu-a-30	family.unknownfamily.id.1000005471	0.00353423781571234	0.0216852606681922	0.872710545440024
160	tggPQq	Crohn's disease	Crohn's disease || id:ieu-a-30	genus..Eubacteriumrectalegroup.id.14374	0.020832502051378	0.0320152623268539	0.53347561042507
161	tJUGfP	Crohn's disease	Crohn's disease || id:ieu-a-30	class.Verrucomicrobiae.id.4029	0.0422399053830336	0.0392915258083786	0.299346359892881
162	Tn0a5W	Crohn's disease	Crohn's disease || id:ieu-a-30	genus.ChristensenellaceaeR.7group.id.11283	-0.0528235	0.0313218135521379	0.122599818252701
163	TsfQRN	Crohn's disease	Crohn's disease || id:ieu-a-30	genus..Eubacteriumnodatumgroup.id.11297	0.0290346448973538	0.0477596931648385	0.551764933610254
165	Um8R8C	Crohn's disease	Crohn's disease || id:ieu-a-30	genus.LachnospiraceaeUCG001.id.11321	-0.00391232	0.034928999622666	0.912129130922896
166	unnTdt	Crohn's disease	Crohn's disease || id:ieu-a-30	genus.RuminococcaceaeUCG003.id.11361	0.0869227323779414	0.0438438072265129	0.0648591167517027
167	UrllTV	Crohn's disease	Crohn's disease || id:ieu-a-30	class.Melainabacteria.id.1589	0.0132965627744049	0.0257073545671735	0.616243611363987
168	UT2d6l	Crohn's disease	Crohn's disease || id:ieu-a-30	order.Pasteurellales.id.3688	-0.0247195	0.0191506531378311	0.216317141376269
169	uYn0CJ	Crohn's disease	Crohn's disease || id:ieu-a-30	genus.RuminococcaceaeUCG002.id.11360	0.0249267019670398	0.0180277165493459	0.180039600134164
170	vck2z4	Crohn's disease	Crohn's disease || id:ieu-a-30	genus.Dorea.id.1997	0.00657513571092498	0.0267609118519492	0.81006702454758
171	vfUbPI	Crohn's disease	Crohn's disease || id:ieu-a-30	family.Bacteroidaceae.id.917	-0.0253007	0.0573954123149304	0.672640186165742
172	vHBuyd	Crohn's disease	Crohn's disease || id:ieu-a-30	genus.Ruminococcus2.id.11374	0.0163091718809328	0.0208772757407399	0.447698715758756
173	Vnaitu	Crohn's disease	Crohn's disease || id:ieu-a-30	phylum.Proteobacteria.id.2375	0.0101581689132866	0.0339921437177821	0.770175095206526
174	VQ4ikJ	Crohn's disease	Crohn's disease || id:ieu-a-30	genus.LachnospiraceaeNC2004group.id.11316	-0.0139251	0.0446617177507151	0.762301767815654
175	VReXMT	Crohn's disease	Crohn's disease || id:ieu-a-30	genus.Anaerostipes.id.1991	-0.00269253	0.024198483811738	0.912634701403227
176	VsivK9	Crohn's disease	Crohn's disease || id:ieu-a-30	genus.Enterorhabdus.id.820	-0.0416128	0.0353462479535316	0.292062647290652
177	vw6VdD	Crohn's disease	Crohn's disease || id:ieu-a-30	genus.Subdoligranulum.id.2070	0.0303265911716751	0.0278191790736455	0.298959241913334
179	W5iriV	Crohn's disease	Crohn's disease || id:ieu-a-30	genus.Gordonibacter.id.821	-0.0343377	0.0358129256617523	0.358256579235267
180	wIl76J	Crohn's disease	Crohn's disease || id:ieu-a-30	family.Lactobacillaceae.id.1836	-0.00223221	0.0277417487941958	0.937629026128477
182	wViPRt	Crohn's disease	Crohn's disease || id:ieu-a-30	genus.Faecalibacterium.id.2057	-0.0300566	0.0284069677431465	0.320922359618112
183	WvtMd2	Crohn's disease	Crohn's disease || id:ieu-a-30	order.Clostridiales.id.1863	-0.00459992	0.0562514712362557	0.93607185013361
184	x1PNg9	Crohn's disease	Crohn's disease || id:ieu-a-30	genus.Eggerthella.id.819	-0.0494153	0.041942165636046	0.263585654065655
185	X99vhA	Crohn's disease	Crohn's disease || id:ieu-a-30	genus.Ruminiclostridium9.id.11357	-0.0288391	0.0308986401675901	0.356242080063222
186	X9hr5m	Crohn's disease	Crohn's disease || id:ieu-a-30	genus.RuminococcaceaeNK4A214group.id.11358	0.0408883127819684	0.0347756008697165	0.26076856554343
187	x9zwdZ	Crohn's disease	Crohn's disease || id:ieu-a-30	genus.Ruminococcus1.id.11373	0.00260144793902989	0.0317584999007386	0.936065981435505
188	XB7rbo	Crohn's disease	Crohn's disease || id:ieu-a-30	genus.RuminococcaceaeUCG013.id.11370	0.0132871903249316	0.0265358452200539	0.626431410478778
189	xeKrRy	Crohn's disease	Crohn's disease || id:ieu-a-30	genus.Blautia.id.1992	0.0059311763002297	0.0185109749545753	0.752801058249982
190	XgIda7	Crohn's disease	Crohn's disease || id:ieu-a-30	genus.Actinomyces.id.423	-0.0135	0.0269247571128481	0.628125169607512
191	xHf5Gs	Crohn's disease	Crohn's disease || id:ieu-a-30	genus.Clostridiumsensustricto1.id.1873	-0.0379771	0.0414326851557274	0.386150948309389
192	XrRnSG	Crohn's disease	Crohn's disease || id:ieu-a-30	class.Coriobacteriia.id.809	0.0306333603273927	0.0312213317566881	0.341114483309095
194	xVZ7Mg	Crohn's disease	Crohn's disease || id:ieu-a-30	genus..Ruminococcustorquesgroup.id.14377	-0.00231657	0.0482246998186719	0.962215662640531
195	YHbXt3	Crohn's disease	Crohn's disease || id:ieu-a-30	genus.Ruminiclostridium6.id.11356	0.00815799371901248	0.0200360217785609	0.68821068258616
197	yPurBq	Crohn's disease	Crohn's disease || id:ieu-a-30	genus.LachnospiraceaeFCS020group.id.11314	-0.0224933	0.0180126695660045	0.226924089145285
198	YRLzxD	Crohn's disease	Crohn's disease || id:ieu-a-30	genus.Adlercreutzia.id.812	-0.021298	0.036996082970709	0.575466935919092
200	Yya3Av	Crohn's disease	Crohn's disease || id:ieu-a-30	class.Actinobacteria.id.419	-0.014917	0.0112892710268534	0.189629772090822
201	YZ0GEU	Crohn's disease	Crohn's disease || id:ieu-a-30	family.Enterobacteriaceae.id.3469	0.117710136021208	0.14105652395204	0.450944163099717
202	YZc5r0	Crohn's disease	Crohn's disease || id:ieu-a-30	class.Clostridia.id.1859	0.017251591043317	0.0596525102466225	0.777362846810342
203	YZLhx2	Crohn's disease	Crohn's disease || id:ieu-a-30	genus.RuminococcaceaeUCG014.id.11371	-0.0108445	0.0249708916997826	0.673301131253669
204	Z0ttSG	Crohn's disease	Crohn's disease || id:ieu-a-30	family.ClostridialesvadinBB60group.id.11286	-0.0305818	0.026981208662111	0.271125706927906
205	ZFVELh	Crohn's disease	Crohn's disease || id:ieu-a-30	family.Defluviitaleaceae.id.1924	-0.00037192	0.0320070079694991	0.990892792946286
206	ZGKcIU	Crohn's disease	Crohn's disease || id:ieu-a-30	genus.CandidatusSoleaferrea.id.11350	0.0533892821592995	0.0621840898539152	0.407401715153466
207	ZkIgOU	Crohn's disease	Crohn's disease || id:ieu-a-30	genus.Erysipelatoclostridium.id.11381	-0.00813687	0.0267592535088351	0.764759818681408
208	ZsitfL	Crohn's disease	Crohn's disease || id:ieu-a-30	genus.LachnospiraceaeUCG010.id.11330	-0.0218781	0.0258726897910883	0.415787528388629
209	zSS2UK	Crohn's disease	Crohn's disease || id:ieu-a-30	genus.Romboutsia.id.11347	-0.0311583	0.0317279449210941	0.340695498128932
210	zW2F2G	Crohn's disease	Crohn's disease || id:ieu-a-30	genus.Marvinbryantia.id.2005	0.0154525521607514	0.0312491623125582	0.628120354075601
211	zy9tgQ	Crohn's disease	Crohn's disease || id:ieu-a-30	genus.Lactococcus.id.1851	-0.00797569	0.0406507274117854	0.848030872352115

## Sheet: mr_PRESSO
Supplementary Table 3. Horizontal pleiotropy was assessed using the MR-Egger intercept test and MR-PRESSO global test.
Outcome	P-value
UC	9.35E-01
CD	8.78E-01
