# Supplementary material for: Mendelian randomization integrated with multi-omics analysis identifies TNIK as a key gene in gut microbiota-induced IBD development
Source: Front Immunol. 2025 Nov 18;16:1678444. doi: 10.3389/fimmu.2025.1678444 (PMC12669205; doi:10.3389/fimmu.2025.1678444)
Supplement: Supplementary file 13 [file SupplementaryFile6.zip › Supplementary Tables/Supplementary Table 4.xlsx]

## Sheet: UC
	Supplementary Table 4. Characteristics of Instrumental Variables and Steiger Directionality Test Results for UC and CD.
	SNP	effect_allele.exposure	other_allele.exposure	effect_allele.outcome	other_allele.outcome	beta.exposure	beta.outcome	eaf.exposure	eaf.outcome	remove	palindromic	ambiguous	id.outcome	chr.outcome	pos.outcome	se.outcome	pval.outcome	ncase.outcome	ncontrol.outcome	outcome	mr_keep.outcome	pval_origin.outcome	samplesize.outcome	chr.exposure	pos.exposure	se.exposure	exposure	mr_keep.exposure	pval.exposure	pval_origin.exposure	id.exposure	data_source.exposure	samplesize.exposure	action	SNP_index	mr_keep	units.outcome	units.exposure	rsq.exposure	effective_n.exposure	rsq.outcome	effective_n.outcome	steiger_dir	steiger_pval
1	rs10044993	C	A	C	A	0.139546964636528	-0.0709	NA	0.146302764769605	FALSE	FALSE	FALSE	ulcerative colitis	5	58424440	0.0293	0.01545	5371	412561	ulcerative colitis || id:ebi-a-GCST90018933	TRUE	reported	417932	5	58424440	0.0316747773982917	genus.Hungatella.id.11306	TRUE	1.05482785106786e-05	inferred	04WSwZ	textfile	18340	2	1	TRUE	NA	NA	0.00105730978303697	18340	1.40103052654461e-05	417932	TRUE	0.000136148467192895
2	rs13128780	T	C	T	C	-0.149725	3e-04	NA	0.125702175214083	FALSE	FALSE	FALSE	ulcerative colitis	4	166058998	0.0266	0.9905	5371	412561	ulcerative colitis || id:ebi-a-GCST90018933	TRUE	reported	417932	4	166058998	0.031277742655494	genus.Hungatella.id.11306	TRUE	1.69327802058936e-06	inferred	04WSwZ	textfile	18340	2	1	TRUE	NA	NA	0.00124802996130914	18340	3.04351670000029e-10	417932	TRUE	2.84281617298167e-06
3	rs13249325	T	G	T	G	-0.100023	-0.028	NA	0.341005095230591	FALSE	FALSE	FALSE	ulcerative colitis	8	14853525	0.0198	0.1558	5371	412561	ulcerative colitis || id:ebi-a-GCST90018933	TRUE	reported	417932	8	14853525	0.0225883314482425	genus.Hungatella.id.11306	TRUE	9.50825882175654e-06	inferred	04WSwZ	textfile	18340	2	1	TRUE	NA	NA	0.00106809956496047	18340	4.78497923146901e-06	417932	TRUE	5.2727934441712e-05
4	rs17092615	G	A	G	A	0.152234676047444	-0.0169	NA	0.135242875072254	FALSE	FALSE	FALSE	ulcerative colitis	14	95973619	0.029	0.5603	5371	412561	ulcerative colitis || id:ebi-a-GCST90018933	TRUE	reported	417932	14	95973619	0.0337867287940281	genus.Hungatella.id.11306	TRUE	6.61377871993151e-06	inferred	04WSwZ	textfile	18340	2	1	TRUE	NA	NA	0.00110586567400045	18340	8.12593817206387e-07	417932	TRUE	1.78965798854467e-05
5	rs34471047	A	G	A	G	-0.162871	-0.002	NA	0.117484308542706	FALSE	FALSE	FALSE	ulcerative colitis	4	166078307	0.0273	0.9411	5371	412561	ulcerative colitis || id:ebi-a-GCST90018933	TRUE	reported	417932	4	166078307	0.0334899659186116	genus.Hungatella.id.11306	TRUE	1.15459289674674e-06	inferred	04WSwZ	textfile	18340	2	1	TRUE	NA	NA	0.00128808910582648	18340	1.28419550287082e-08	417932	TRUE	2.09745845196503e-06
6	rs72759041	G	T	G	T	-0.126025	0.0357	NA	0.181550035843846	FALSE	FALSE	FALSE	ulcerative colitis	15	89577376	0.0235	0.1287	5371	412561	ulcerative colitis || id:ebi-a-GCST90018933	TRUE	reported	417932	15	89577376	0.028224237853674	genus.Hungatella.id.11306	TRUE	8.00184097627801e-06	inferred	04WSwZ	textfile	18340	2	1	TRUE	NA	NA	0.00108603853522068	18340	5.5219791509801e-06	417932	TRUE	4.95099444101488e-05
7	rs7851088	C	A	C	A	-0.12922	-0.0205	NA	0.178198958682266	FALSE	FALSE	FALSE	ulcerative colitis	9	8395367	0.0256	0.423	5371	412561	ulcerative colitis || id:ebi-a-GCST90018933	TRUE	reported	417932	9	8395367	0.0286959409199527	genus.Hungatella.id.11306	TRUE	6.69733580551885e-06	inferred	04WSwZ	textfile	18340	2	1	TRUE	NA	NA	0.00110455868455426	18340	1.53434696348823e-06	417932	TRUE	2.21210916956606e-05
8	rs112381107	C	T	C	T	0.206594184288417	-0.0326	NA	0.053847744171843	FALSE	FALSE	FALSE	ulcerative colitis	9	15269705	0.056	0.5607	5371	412561	ulcerative colitis || id:ebi-a-GCST90018933	TRUE	reported	417932	9	15269705	0.0456908149768398	class.Deltaproteobacteria.id.3087	TRUE	6.13828699612525e-06	inferred	0GOBG5	textfile	18340	2	1	TRUE	NA	NA	0.00111363402491427	18340	8.10877494613755e-07	417932	TRUE	1.6680977415435e-05
9	rs11599763	T	C	T	C	-0.0544219	-0.0089	NA	0.498101921277561	FALSE	FALSE	FALSE	ulcerative colitis	10	11855599	0.0199	0.6558	5371	412561	ulcerative colitis || id:ebi-a-GCST90018933	TRUE	reported	417932	10	11855599	0.0117396588677959	class.Deltaproteobacteria.id.3087	TRUE	3.5568078232122e-06	inferred	0GOBG5	textfile	18340	2	1	TRUE	NA	NA	0.00117051118315672	18340	4.78597147323631e-07	417932	TRUE	8.80719619243682e-06
10	rs16851319	G	C	G	C	-0.0705516	-0.0342	NA	0.203833005378501	FALSE	TRUE	TRUE	ulcerative colitis	1	203308383	0.0254	0.1772	5371	412561	ulcerative colitis || id:ebi-a-GCST90018933	TRUE	reported	417932	1	203308383	0.0150849422270963	class.Deltaproteobacteria.id.3087	TRUE	2.9116951678739e-06	inferred	0GOBG5	textfile	18340	2	1	FALSE	NA	NA	0.00119139629305346	18340	4.33789812054131e-06	417932	TRUE	1.70391686778646e-05
11	rs17084793	G	A	G	A	-0.0710762	-0.0246	NA	0.140093926902904	FALSE	FALSE	FALSE	ulcerative colitis	18	69312914	0.0269	0.3609	5371	412561	ulcerative colitis || id:ebi-a-GCST90018933	TRUE	reported	417932	18	69312914	0.0159530092485097	class.Deltaproteobacteria.id.3087	TRUE	8.37582557447976e-06	inferred	0GOBG5	textfile	18340	2	1	TRUE	NA	NA	0.00108128686466977	18340	2.00106519481892e-06	417932	TRUE	3.01519879016148e-05
12	rs17791387	A	G	A	G	-0.0735881	0.007	NA	0.141827249043148	FALSE	FALSE	FALSE	ulcerative colitis	9	81834426	0.0275	0.7993	5371	412561	ulcerative colitis || id:ebi-a-GCST90018933	TRUE	reported	417932	9	81834426	0.0154246232497218	class.Deltaproteobacteria.id.3087	TRUE	1.834762462188e-06	inferred	0GOBG5	textfile	18340	2	1	TRUE	NA	NA	0.00123964014253434	18340	1.55034044898837e-07	417932	TRUE	3.90823616834233e-06
13	rs2692012	A	G	A	G	0.110334899713198	0.0091	NA	0.131852640798962	FALSE	FALSE	FALSE	ulcerative colitis	1	203991605	0.0462	0.8437	5371	412561	ulcerative colitis || id:ebi-a-GCST90018933	TRUE	reported	417932	1	203991605	0.0253335744958444	class.Deltaproteobacteria.id.3087	TRUE	1.32894791404213e-05	inferred	0GOBG5	textfile	18340	2	1	TRUE	NA	NA	0.00103331302316768	18340	9.28314739854661e-08	417932	TRUE	2.42640727965887e-05
14	rs2838334	G	A	G	A	0.0561721591563045	-0.0038	NA	0.293480454968035	FALSE	FALSE	FALSE	ulcerative colitis	21	45064961	0.0205	0.854	5371	412561	ulcerative colitis || id:ebi-a-GCST90018933	TRUE	reported	417932	21	45064961	0.0124123910262632	class.Deltaproteobacteria.id.3087	TRUE	6.02555542266038e-06	inferred	0GOBG5	textfile	18340	2	1	TRUE	NA	NA	0.00111556432097275	18340	8.2215913855378e-08	417932	TRUE	1.13134600679359e-05
15	rs3935584	C	T	C	T	-0.0523485	-0.0134	NA	0.637828795595285	FALSE	FALSE	FALSE	ulcerative colitis	2	233929283	0.0197	0.4983	5371	412561	ulcerative colitis || id:ebi-a-GCST90018933	TRUE	reported	417932	2	233929283	0.0115660414475456	class.Deltaproteobacteria.id.3087	TRUE	6.00971140118313e-06	inferred	0GOBG5	textfile	18340	2	1	TRUE	NA	NA	0.00111583851807194	18340	1.10706498970384e-06	417932	TRUE	1.79067816137185e-05
16	rs4506934	C	T	C	T	-0.0936514	0.0624	NA	0.119472679262874	FALSE	FALSE	FALSE	ulcerative colitis	17	2856662	0.0306	0.04129	5371	412561	ulcerative colitis || id:ebi-a-GCST90018933	TRUE	reported	417932	17	2856662	0.0201200341683808	class.Deltaproteobacteria.id.3087	TRUE	3.24559310322667e-06	inferred	0GOBG5	textfile	18340	2	1	TRUE	NA	NA	0.00118006519045008	18340	9.94989409590671e-06	417932	TRUE	3.52383695165065e-05
17	rs55744759	A	G	A	G	-0.0779693	0.0215	NA	0.117743901986445	FALSE	FALSE	FALSE	ulcerative colitis	8	57867671	0.03	0.474	5371	412561	ulcerative colitis || id:ebi-a-GCST90018933	TRUE	reported	417932	8	57867671	0.0170738437384274	class.Deltaproteobacteria.id.3087	TRUE	4.95709080836447e-06	inferred	0GOBG5	textfile	18340	2	1	TRUE	NA	NA	0.00113589853485963	18340	1.22893900872008e-06	417932	TRUE	1.54833184693569e-05
18	rs6058181	C	T	C	T	0.0825715653635653	-0.013	NA	0.107264241877072	FALSE	FALSE	FALSE	ulcerative colitis	20	33694801	0.0286	0.6482	5371	412561	ulcerative colitis || id:ebi-a-GCST90018933	TRUE	reported	417932	20	33694801	0.0165958193892764	class.Deltaproteobacteria.id.3087	TRUE	6.50983466707953e-07	inferred	0GOBG5	textfile	18340	2	1	TRUE	NA	NA	0.00134811144404171	18340	4.94368597864862e-07	417932	TRUE	1.7940277288302e-06
19	rs62020470	A	G	A	G	-0.0585411	0.0403	NA	0.236435657990386	FALSE	FALSE	FALSE	ulcerative colitis	15	96161065	0.0227	0.07572	5371	412561	ulcerative colitis || id:ebi-a-GCST90018933	TRUE	reported	417932	15	96161065	0.0129358483299474	class.Deltaproteobacteria.id.3087	TRUE	6.02539437696134e-06	inferred	0GOBG5	textfile	18340	2	1	TRUE	NA	NA	0.0011155671043929	18340	7.54139269184861e-06	417932	TRUE	4.81453320643714e-05
20	rs7936267	A	G	A	G	-0.0560975	0.0258	NA	0.249011033532608	FALSE	FALSE	FALSE	ulcerative colitis	11	10660816	0.0207	0.2121	5371	412561	ulcerative colitis || id:ebi-a-GCST90018933	TRUE	reported	417932	11	10660816	0.0123206394901874	class.Deltaproteobacteria.id.3087	TRUE	5.28527744381613e-06	inferred	0GOBG5	textfile	18340	2	1	TRUE	NA	NA	0.00112921869668504	18340	3.71700854754058e-06	417932	TRUE	2.66997226315779e-05
21	rs9928243	C	A	C	A	-0.0538457	-0.0113	NA	0.396912118617294	FALSE	FALSE	FALSE	ulcerative colitis	16	71541641	0.0195	0.56	5371	412561	ulcerative colitis || id:ebi-a-GCST90018933	TRUE	reported	417932	16	71541641	0.0117717963326708	class.Deltaproteobacteria.id.3087	TRUE	4.78200898726693e-06	inferred	0GOBG5	textfile	18340	2	1	TRUE	NA	NA	0.00113964601906628	18340	8.03496091143702e-07	417932	TRUE	1.31741344648264e-05
22	rs1035588	A	G	A	G	-0.108148	0.0386	NA	0.439297357188466	FALSE	FALSE	FALSE	ulcerative colitis	2	150077190	0.0199	0.05222	5371	412561	ulcerative colitis || id:ebi-a-GCST90018933	TRUE	reported	417932	2	150077190	0.0236847527448951	genus.Olsenella.id.822	TRUE	4.96765221349983e-06	inferred	0ifc8g	textfile	18340	2	1	TRUE	NA	NA	0.00113567674315611	18340	9.0024558431997e-06	417932	TRUE	4.69082095451923e-05
23	rs11676178	A	T	A	T	-0.106671	0.0396	NA	0.4433102735106	FALSE	TRUE	TRUE	ulcerative colitis	2	150046401	0.0199	0.0463	5371	412561	ulcerative colitis || id:ebi-a-GCST90018933	TRUE	reported	417932	2	150046401	0.0237244104828219	genus.Olsenella.id.822	TRUE	6.91583783950136e-06	inferred	0ifc8g	textfile	18340	2	1	FALSE	NA	NA	0.00110121676432632	18340	9.47494193454071e-06	417932	TRUE	6.55581621205446e-05
24	rs17148768	G	A	G	A	0.140434163818841	-0.023	NA	0.142890906862373	FALSE	FALSE	FALSE	ulcerative colitis	10	10777085	0.0255	0.3687	5371	412561	ulcerative colitis || id:ebi-a-GCST90018933	TRUE	reported	417932	10	10777085	0.0295601747508468	genus.Olsenella.id.822	TRUE	2.02624112431304e-06	inferred	0ifc8g	textfile	18340	2	1	TRUE	NA	NA	0.00122926464626519	18340	1.94657400243377e-06	417932	TRUE	8.04889346492221e-06
25	rs2152319	C	A	C	A	-0.104938	0.0059	NA	0.329134007124632	FALSE	FALSE	FALSE	ulcerative colitis	1	179315357	0.0198	0.7666	5371	412561	ulcerative colitis || id:ebi-a-GCST90018933	TRUE	reported	417932	1	179315357	0.023428887272237	genus.Olsenella.id.822	TRUE	7.49905395970357e-06	inferred	0ifc8g	textfile	18340	2	1	TRUE	NA	NA	0.00109279061599675	18340	2.124564906555e-07	417932	TRUE	1.54720183794582e-05
26	rs2759329	G	A	G	A	-0.111131	-0.0305	NA	0.326290511087746	FALSE	FALSE	FALSE	ulcerative colitis	1	231960352	0.02	0.1269	5371	412561	ulcerative colitis || id:ebi-a-GCST90018933	TRUE	reported	417932	1	231960352	0.0237218404345113	genus.Olsenella.id.822	TRUE	2.80272060871055e-06	inferred	0ifc8g	textfile	18340	2	1	TRUE	NA	NA	0.0011953785283068	18340	5.56459708284619e-06	417932	TRUE	1.94099772907045e-05
27	rs35225860	A	G	A	G	-0.223604	0.068	NA	0.0560727692782558	FALSE	FALSE	FALSE	ulcerative colitis	1	247642270	0.0439	0.1215	5371	412561	ulcerative colitis || id:ebi-a-GCST90018933	TRUE	reported	417932	1	247642270	0.0482391305846928	genus.Olsenella.id.822	TRUE	3.56391132409208e-06	inferred	0ifc8g	textfile	18340	2	1	TRUE	NA	NA	0.00117030303710586	18340	5.74093652008943e-06	417932	TRUE	2.46170404357383e-05
28	rs6046522	C	T	C	T	0.12293822022984	0.0057	NA	0.252675609589179	FALSE	FALSE	FALSE	ulcerative colitis	20	19969568	0.0297	0.8473	5371	412561	ulcerative colitis || id:ebi-a-GCST90018933	TRUE	reported	417932	20	19969568	0.0269927577753735	genus.Olsenella.id.822	TRUE	5.25130551978943e-06	inferred	0ifc8g	textfile	18340	2	1	TRUE	NA	NA	0.00112989055191438	18340	8.81319191748732e-08	417932	TRUE	9.98781218346716e-06
29	rs61090148	A	G	A	G	-0.104783	0.0276	NA	0.438346378143771	FALSE	FALSE	FALSE	ulcerative colitis	4	174810498	0.0194	0.1542	5371	412561	ulcerative colitis || id:ebi-a-GCST90018933	TRUE	reported	417932	4	174810498	0.0231342576030726	genus.Olsenella.id.822	TRUE	5.91707901508022e-06	inferred	0ifc8g	textfile	18340	2	1	TRUE	NA	NA	0.00111745628060956	18340	4.84293961558158e-06	417932	TRUE	3.46546362616999e-05
30	rs62112538	C	T	C	T	-0.19943	0.0162	NA	0.0929312199911277	FALSE	FALSE	FALSE	ulcerative colitis	19	4925018	0.034	0.6337	5371	412561	ulcerative colitis || id:ebi-a-GCST90018933	TRUE	reported	417932	19	4925018	0.0407032587347263	genus.Olsenella.id.822	TRUE	9.6024014297463e-07	inferred	0ifc8g	textfile	18340	2	1	TRUE	NA	NA	0.00130738652583023	18340	5.43210820307883e-07	417932	TRUE	2.64423210358603e-06
31	rs72691585	C	A	C	A	-0.249079	0.033	NA	0.0790161164223629	FALSE	FALSE	FALSE	ulcerative colitis	9	21884425	0.0355	0.3516	5371	412561	ulcerative colitis || id:ebi-a-GCST90018933	TRUE	reported	417932	9	21884425	0.0520814158391859	genus.Olsenella.id.822	TRUE	1.73136905291388e-06	inferred	0ifc8g	textfile	18340	2	1	TRUE	NA	NA	0.00124570398520523	18340	2.06760097719607e-06	417932	TRUE	7.14828555392646e-06
32	rs73440467	A	G	A	G	-0.239932	0.0262	NA	0.114604335533938	FALSE	FALSE	FALSE	ulcerative colitis	9	21902343	0.0335	0.4342	5371	412561	ulcerative colitis || id:ebi-a-GCST90018933	TRUE	reported	417932	9	21902343	0.0512831004872988	genus.Olsenella.id.822	TRUE	2.88879885057137e-06	inferred	0ifc8g	textfile	18340	2	1	TRUE	NA	NA	0.00119222043788453	18340	1.46355411795667e-06	417932	TRUE	9.97032310765105e-06
33	rs7540303	C	T	C	T	0.108043793724071	3e-04	NA	0.411134900101292	FALSE	FALSE	FALSE	ulcerative colitis	1	179629191	0.0196	0.9894	5371	412561	ulcerative colitis || id:ebi-a-GCST90018933	TRUE	reported	417932	1	179629191	0.0236379520105402	genus.Olsenella.id.822	TRUE	4.85920493563579e-06	inferred	0ifc8g	textfile	18340	2	1	TRUE	NA	NA	0.00113797701446502	18340	5.60566085927857e-10	417932	TRUE	7.83742459684734e-06
34	rs8066522	G	A	G	A	-0.106529	-0.021	NA	0.343788369793387	FALSE	FALSE	FALSE	ulcerative colitis	17	59632873	0.0203	0.3005	5371	412561	ulcerative colitis || id:ebi-a-GCST90018933	TRUE	reported	417932	17	59632873	0.0240378903150399	genus.Olsenella.id.822	TRUE	9.349304515625e-06	inferred	0ifc8g	textfile	18340	2	1	TRUE	NA	NA	0.00106985237582225	18340	2.5606006691191e-06	417932	TRUE	3.71401210837892e-05
35	rs9460691	C	A	C	A	0.119965803049112	0.0037	NA	0.21152120026863	FALSE	FALSE	FALSE	ulcerative colitis	6	10422207	0.0237	0.8752	5371	412561	ulcerative colitis || id:ebi-a-GCST90018933	TRUE	reported	417932	6	10422207	0.0268644942266679	genus.Olsenella.id.822	TRUE	7.98485868568497e-06	inferred	0ifc8g	textfile	18340	2	1	TRUE	NA	NA	0.00108625956220384	18340	5.83180755054474e-08	417932	TRUE	1.43905380138626e-05
36	rs10099153	G	C	G	C	0.0680709340004486	-0.0385	NA	0.409651234644281	FALSE	TRUE	TRUE	ulcerative colitis	8	59485759	0.0204	0.05837	5371	412561	ulcerative colitis || id:ebi-a-GCST90018933	TRUE	reported	417932	8	59485759	0.0143495184205943	phylum.Tenericutes.id.3919	TRUE	2.09768426957502e-06	inferred	0kujzG	textfile	18340	2	1	FALSE	NA	NA	0.00122564354387589	18340	8.52224226793956e-06	417932	TRUE	2.09029533739631e-05
37	rs10108398	G	A	G	A	0.0769142148997625	-0.0356	NA	0.238175415660347	FALSE	FALSE	FALSE	ulcerative colitis	8	59440824	0.0218	0.1016	5371	412561	ulcerative colitis || id:ebi-a-GCST90018933	TRUE	reported	417932	8	59440824	0.0153952747324077	phylum.Tenericutes.id.3919	TRUE	5.85430435491848e-07	inferred	0kujzG	textfile	18340	2	1	TRUE	NA	NA	0.0013592384652715	18340	6.38088166502821e-06	417932	TRUE	5.26848019891617e-06
38	rs10111506	T	A	T	A	0.0690891950646987	-0.0453	NA	0.41896375779796	FALSE	TRUE	TRUE	ulcerative colitis	8	59454408	0.0202	0.02484	5371	412561	ulcerative colitis || id:ebi-a-GCST90018933	TRUE	reported	417932	8	59454408	0.0142385121223165	phylum.Tenericutes.id.3919	TRUE	1.22052412578475e-06	inferred	0kujzG	textfile	18340	2	1	FALSE	NA	NA	0.00128227695016471	18340	1.20333041009405e-05	417932	TRUE	1.80046693180275e-05
39	rs10858094	T	C	T	C	-0.0659893	-0.0505	NA	0.204682753671813	FALSE	FALSE	FALSE	ulcerative colitis	1	109950858	0.0218	0.02038	5371	412561	ulcerative colitis || id:ebi-a-GCST90018933	TRUE	reported	417932	1	109950858	0.0149041596546168	phylum.Tenericutes.id.3919	TRUE	9.52980183181232e-06	inferred	0kujzG	textfile	18340	2	1	TRUE	NA	NA	0.00106786427356177	18340	1.28398705651529e-05	417932	TRUE	0.000114451333573928
40	rs11890098	A	G	A	G	0.074438030540635	-0.0202	NA	0.253473743974688	FALSE	FALSE	FALSE	ulcerative colitis	2	157532549	0.022	0.3587	5371	412561	ulcerative colitis || id:ebi-a-GCST90018933	TRUE	reported	417932	2	157532549	0.0153388579198131	phylum.Tenericutes.id.3919	TRUE	1.21665571197957e-06	inferred	0kujzG	textfile	18340	2	1	TRUE	NA	NA	0.00128260917698683	18340	2.01721855480039e-06	417932	TRUE	5.10476682336708e-06
41	rs12476593	G	C	G	C	0.0733315193243475	-0.0362	NA	0.20178401789935	FALSE	TRUE	TRUE	ulcerative colitis	2	157502466	0.0231	0.1175	5371	412561	ulcerative colitis || id:ebi-a-GCST90018933	TRUE	reported	417932	2	157502466	0.0159290102153283	phylum.Tenericutes.id.3919	TRUE	4.15158518361363e-06	inferred	0kujzG	textfile	18340	2	1	FALSE	NA	NA	0.00115438369529733	18340	5.87607164534902e-06	417932	TRUE	2.86945214435398e-05
42	rs12566890	T	G	T	G	-0.101147	0.0097	NA	0.143532454087513	FALSE	FALSE	FALSE	ulcerative colitis	1	61850864	0.0315	0.7583	5371	412561	ulcerative colitis || id:ebi-a-GCST90018933	TRUE	reported	417932	1	61850864	0.0230978446219969	phylum.Tenericutes.id.3919	TRUE	1.19185583647237e-05	inferred	0kujzG	textfile	18340	2	1	TRUE	NA	NA	0.00104462004419641	18340	2.2689175556946e-07	417932	TRUE	2.42080666001107e-05
43	rs12711448	C	T	C	T	-0.0678962	-0.0507	NA	0.204432799644776	FALSE	FALSE	FALSE	ulcerative colitis	1	109937931	0.0218	0.01996	5371	412561	ulcerative colitis || id:ebi-a-GCST90018933	TRUE	reported	417932	1	109937931	0.0149073491868745	phylum.Tenericutes.id.3919	TRUE	5.24984007452355e-06	inferred	0kujzG	textfile	18340	2	1	TRUE	NA	NA	0.00112991963173954	18340	1.29417725814039e-05	417932	TRUE	6.89040854024482e-05
44	rs17214486	C	A	C	A	0.0609899584807573	-0.0461	NA	0.376095351208436	FALSE	FALSE	FALSE	ulcerative colitis	14	97159674	0.0201	0.0218	5371	412561	ulcerative colitis || id:ebi-a-GCST90018933	TRUE	reported	417932	14	97159674	0.0135622625010862	phylum.Tenericutes.id.3919	TRUE	6.89079031851855e-06	inferred	0kujzG	textfile	18340	2	1	TRUE	NA	NA	0.00110159443912925	18340	1.25863766153859e-05	417932	TRUE	8.48145132735768e-05
45	rs2464826	A	C	A	C	0.0944239456748833	-0.0323	NA	0.115095168723377	FALSE	FALSE	FALSE	ulcerative colitis	7	79490250	0.0309	0.2969	5371	412561	ulcerative colitis || id:ebi-a-GCST90018933	TRUE	reported	417932	7	79490250	0.0211806159720141	phylum.Tenericutes.id.3919	TRUE	8.27140645425401e-06	inferred	0kujzG	textfile	18340	2	1	TRUE	NA	NA	0.00108259179113366	18340	2.61446843828067e-06	417932	TRUE	3.35203107029809e-05
46	rs28537087	G	A	G	A	0.0820872695171535	0.0144	NA	0.160311038094233	FALSE	FALSE	FALSE	ulcerative colitis	15	95309676	0.0256	0.5743	5371	412561	ulcerative colitis || id:ebi-a-GCST90018933	TRUE	reported	417932	15	95309676	0.0188311675373549	phylum.Tenericutes.id.3919	TRUE	1.30588064411349e-05	inferred	0kujzG	textfile	18340	2	1	TRUE	NA	NA	0.0010351311367788	18340	7.57078961681346e-07	417932	TRUE	3.31968606234265e-05
47	rs3739327	A	G	A	G	0.0658356881586605	-0.0405	NA	0.415199606696811	FALSE	FALSE	FALSE	ulcerative colitis	8	59496052	0.0202	0.04562	5371	412561	ulcerative colitis || id:ebi-a-GCST90018933	TRUE	reported	417932	8	59496052	0.0144204052641441	phylum.Tenericutes.id.3919	TRUE	4.98415924089818e-06	inferred	0kujzG	textfile	18340	2	1	TRUE	NA	NA	0.00113533103803955	18340	9.61832800610047e-06	417932	TRUE	4.98216141906405e-05
48	rs3768491	A	G	A	G	-0.0681052	-0.0502	NA	0.204796469450455	FALSE	FALSE	FALSE	ulcerative colitis	1	109965986	0.0218	0.02103	5371	412561	ulcerative colitis || id:ebi-a-GCST90018933	TRUE	reported	417932	1	109965986	0.0149061101163454	phylum.Tenericutes.id.3919	TRUE	4.90185354026458e-06	inferred	0kujzG	textfile	18340	2	1	TRUE	NA	NA	0.00113706630903251	18340	1.26877727048327e-05	417932	TRUE	6.36580396863308e-05
49	rs4885016	T	C	T	C	-0.0819606	0.0039	NA	0.251695780212694	FALSE	FALSE	FALSE	ulcerative colitis	13	73170489	0.0266	0.8828	5371	412561	ulcerative colitis || id:ebi-a-GCST90018933	TRUE	reported	417932	13	73170489	0.0181627785653372	phylum.Tenericutes.id.3919	TRUE	6.40508191529851e-06	inferred	0kujzG	textfile	18340	2	1	TRUE	NA	NA	0.00110920387268615	18340	5.14354296000558e-08	417932	TRUE	1.15609517877495e-05
50	rs4970749	G	A	G	A	-0.0675794	-0.0499	NA	0.204682700881049	FALSE	FALSE	FALSE	ulcerative colitis	1	109873573	0.0218	0.02182	5371	412561	ulcerative colitis || id:ebi-a-GCST90018933	TRUE	reported	417932	1	109873573	0.0149076138896132	phylum.Tenericutes.id.3919	TRUE	5.80930682204262e-06	inferred	0kujzG	textfile	18340	2	1	TRUE	NA	NA	0.0011193707454247	18340	1.25365810421149e-05	417932	TRUE	7.28767014278143e-05
51	rs6043847	T	C	T	C	-0.114937	0.0454	NA	0.165055990424649	FALSE	FALSE	FALSE	ulcerative colitis	20	16259524	0.0371	0.2211	5371	412561	ulcerative colitis || id:ebi-a-GCST90018933	TRUE	reported	417932	20	16259524	0.0248606017200305	phylum.Tenericutes.id.3919	TRUE	3.77745168527624e-06	inferred	0kujzG	textfile	18340	2	1	TRUE	NA	NA	0.00116423283540727	18340	3.583098799132e-06	417932	TRUE	1.92707428940418e-05
52	rs638542	G	A	G	A	-0.0680361	-0.0508	NA	0.204907429500602	FALSE	FALSE	FALSE	ulcerative colitis	1	109845252	0.0218	0.01953	5371	412561	ulcerative colitis || id:ebi-a-GCST90018933	TRUE	reported	417932	1	109845252	0.0149555118473187	phylum.Tenericutes.id.3919	TRUE	5.38411806405999e-06	inferred	0kujzG	textfile	18340	2	1	TRUE	NA	NA	0.00112728831475555	18340	1.29928746222484e-05	417932	TRUE	7.07047403689204e-05
53	rs6664236	C	A	C	A	-0.0665521	-0.0513	NA	0.208866959357487	FALSE	FALSE	FALSE	ulcerative colitis	1	109986672	0.0216	0.0176	5371	412561	ulcerative colitis || id:ebi-a-GCST90018933	TRUE	reported	417932	1	109986672	0.0148764562413115	phylum.Tenericutes.id.3919	TRUE	7.68938926035167e-06	inferred	0kujzG	textfile	18340	2	1	TRUE	NA	NA	0.00109018254970832	18340	1.34963962191996e-05	417932	TRUE	9.991416971567e-05
54	rs67374027	A	T	A	T	0.0752392327569186	-0.0263	NA	0.243431485048593	FALSE	TRUE	TRUE	ulcerative colitis	2	157520186	0.0225	0.2416	5371	412561	ulcerative colitis || id:ebi-a-GCST90018933	TRUE	reported	417932	2	157520186	0.0154766415661636	phylum.Tenericutes.id.3919	TRUE	1.1651708555898e-06	inferred	0kujzG	textfile	18340	2	1	FALSE	NA	NA	0.00128713453623321	18340	3.26920002836807e-06	417932	TRUE	6.2599578831006e-06
55	rs6867857	A	C	A	C	0.122004497793524	0.021	NA	0.0720610760085854	FALSE	FALSE	FALSE	ulcerative colitis	5	148784624	0.0397	0.597	5371	412561	ulcerative colitis || id:ebi-a-GCST90018933	TRUE	reported	417932	5	148784624	0.0268881721917301	phylum.Tenericutes.id.3919	TRUE	5.69308869418195e-06	inferred	0kujzG	textfile	18340	2	1	TRUE	NA	NA	0.00112147560093271	18340	6.69504866614707e-07	417932	TRUE	1.47964321358628e-05
56	rs72901605	T	C	T	C	-0.0841852	-0.0281	NA	0.123377265341786	FALSE	FALSE	FALSE	ulcerative colitis	11	47103877	0.0273	0.3037	5371	412561	ulcerative colitis || id:ebi-a-GCST90018933	TRUE	reported	417932	11	47103877	0.0178119197664198	phylum.Tenericutes.id.3919	TRUE	2.28599692080953e-06	inferred	0kujzG	textfile	18340	2	1	TRUE	NA	NA	0.00121666143584569	18340	2.53502763372798e-06	417932	TRUE	1.01543732164111e-05
57	rs74603314	T	C	T	C	0.221639278654774	0.0722	NA	0.033501029209923	FALSE	FALSE	FALSE	ulcerative colitis	14	46519718	0.0484	0.1358	5371	412561	ulcerative colitis || id:ebi-a-GCST90018933	TRUE	reported	417932	14	46519718	0.0462917653779854	phylum.Tenericutes.id.3919	TRUE	1.68554898916383e-06	inferred	0kujzG	textfile	18340	2	1	TRUE	NA	NA	0.00124850832348719	18340	5.32448750859548e-06	417932	TRUE	1.19092544886938e-05
58	rs78169027	A	G	A	G	-0.108283	0.0103	NA	0.0700134558290214	FALSE	FALSE	FALSE	ulcerative colitis	11	108439087	0.0364	0.777	5371	412561	ulcerative colitis || id:ebi-a-GCST90018933	TRUE	reported	417932	11	108439087	0.0237289149029042	phylum.Tenericutes.id.3919	TRUE	5.03478354599274e-06	inferred	0kujzG	textfile	18340	2	1	TRUE	NA	NA	0.00113427793801857	18340	1.91587888894452e-07	417932	TRUE	1.04608315748585e-05
59	rs7825996	T	A	T	A	0.0683137816277974	-0.0393	NA	0.409560524448286	FALSE	TRUE	TRUE	ulcerative colitis	8	59468651	0.0204	0.05328	5371	412561	ulcerative colitis || id:ebi-a-GCST90018933	TRUE	reported	417932	8	59468651	0.0143453876583572	phylum.Tenericutes.id.3919	TRUE	1.91614444291895e-06	inferred	0kujzG	textfile	18340	2	1	FALSE	NA	NA	0.001235103573124	18340	8.88008989724674e-06	417932	TRUE	2.00013677745969e-05
60	rs10140184	A	C	A	C	0.0576794526232797	-0.0199	NA	0.38891375239657	FALSE	FALSE	FALSE	ulcerative colitis	14	73181783	0.0203	0.3262	5371	412561	ulcerative colitis || id:ebi-a-GCST90018933	TRUE	reported	417932	14	73181783	0.0125989898497408	genus..Eubacteriumxylanophilumgroup.id.14375	TRUE	4.69215322443156e-06	inferred	0qJ3eB	textfile	18340	2	1	TRUE	NA	NA	0.00114162312201051	18340	2.29937355072327e-06	417932	TRUE	1.87815573506807e-05
61	rs10917203	A	C	A	C	0.0612633267044508	0.0106	NA	0.361689108236353	FALSE	FALSE	FALSE	ulcerative colitis	1	22627266	0.0201	0.5983	5371	412561	ulcerative colitis || id:ebi-a-GCST90018933	TRUE	reported	417932	1	22627266	0.0130916884542897	genus..Eubacteriumxylanophilumgroup.id.14375	TRUE	2.87492817606753e-06	inferred	0qJ3eB	textfile	18340	2	1	TRUE	NA	NA	0.0011927229010196	18340	6.65450536819191e-07	417932	TRUE	7.7853096927204e-06
62	rs112176119	C	T	C	T	-0.113455	0.026	NA	0.0852788765172003	FALSE	FALSE	FALSE	ulcerative colitis	16	73696771	0.0358	0.4676	5371	412561	ulcerative colitis || id:ebi-a-GCST90018933	TRUE	reported	417932	16	73696771	0.024576195578986	genus..Eubacteriumxylanophilumgroup.id.14375	TRUE	3.90307229201633e-06	inferred	0qJ3eB	textfile	18340	2	1	TRUE	NA	NA	0.00116082073250725	18340	1.26204996061049e-06	417932	TRUE	1.25088411238105e-05
63	rs12980122	C	G	C	G	-0.108274	-0.0366	NA	0.0855641680187956	FALSE	TRUE	TRUE	ulcerative colitis	19	8255478	0.0362	0.3124	5371	412561	ulcerative colitis || id:ebi-a-GCST90018933	TRUE	reported	417932	19	8255478	0.0238257149732965	genus..Eubacteriumxylanophilumgroup.id.14375	TRUE	5.50925489547014e-06	inferred	0qJ3eB	textfile	18340	2	1	FALSE	NA	NA	0.00112489474580919	18340	2.44590970652339e-06	417932	TRUE	2.23887412284357e-05
64	rs13234419	T	C	T	C	0.0635418336620847	-0.0271	NA	0.2291263162501	FALSE	FALSE	FALSE	ulcerative colitis	7	43577715	0.0219	0.216	5371	412561	ulcerative colitis || id:ebi-a-GCST90018933	TRUE	reported	417932	7	43577715	0.0143051601568893	genus..Eubacteriumxylanophilumgroup.id.14375	TRUE	8.91754545850221e-06	inferred	0qJ3eB	textfile	18340	2	1	TRUE	NA	NA	0.0010747688042169	18340	3.66391351592872e-06	417932	TRUE	4.25943994692199e-05
65	rs13239072	G	A	G	A	0.06874273429727	-0.0242	NA	0.231914415585727	FALSE	FALSE	FALSE	ulcerative colitis	7	43566344	0.0219	0.2684	5371	412561	ulcerative colitis || id:ebi-a-GCST90018933	TRUE	reported	417932	7	43566344	0.0142728315744079	genus..Eubacteriumxylanophilumgroup.id.14375	TRUE	1.46219168968793e-06	inferred	0qJ3eB	textfile	18340	2	1	TRUE	NA	NA	0.00126337515227917	18340	2.92171389828231e-06	417932	TRUE	7.24504011488167e-06
66	rs17830032	G	A	G	A	-0.160597	0.0803	NA	0.063576807192361	FALSE	FALSE	FALSE	ulcerative colitis	20	57995506	0.0405	0.04762	5371	412561	ulcerative colitis || id:ebi-a-GCST90018933	TRUE	reported	417932	20	57995506	0.0310514530483689	genus..Eubacteriumxylanophilumgroup.id.14375	TRUE	2.31628907911223e-07	inferred	0qJ3eB	textfile	18340	2	1	TRUE	NA	NA	0.00145655982140154	18340	9.40618274649548e-06	417932	TRUE	3.25143534842083e-06
67	rs1999224	G	T	G	T	-0.0949051	0.0101	NA	0.0897480902797286	FALSE	FALSE	FALSE	ulcerative colitis	9	130498120	0.0327	0.7579	5371	412561	ulcerative colitis || id:ebi-a-GCST90018933	TRUE	reported	417932	9	130498120	0.0203502814684776	genus..Eubacteriumxylanophilumgroup.id.14375	TRUE	3.10756992337975e-06	inferred	0qJ3eB	textfile	18340	2	1	TRUE	NA	NA	0.00118460050817074	18340	2.28267244419313e-07	417932	TRUE	6.78996194036453e-06
68	rs2012708	A	G	A	G	0.0573202475739718	-0.0139	NA	0.47278177843451	FALSE	FALSE	FALSE	ulcerative colitis	16	84790559	0.0203	0.4942	5371	412561	ulcerative colitis || id:ebi-a-GCST90018933	TRUE	reported	417932	16	84790559	0.0126905020312992	genus..Eubacteriumxylanophilumgroup.id.14375	TRUE	6.27861009535882e-06	inferred	0qJ3eB	textfile	18340	2	1	TRUE	NA	NA	0.00111128038664169	18340	1.12184663737498e-06	417932	TRUE	1.87296795034194e-05
69	rs2213117	T	G	T	G	0.0877797364305482	-0.0276	NA	0.172190888550045	FALSE	FALSE	FALSE	ulcerative colitis	11	131009660	0.0284	0.3306	5371	412561	ulcerative colitis || id:ebi-a-GCST90018933	TRUE	reported	417932	11	131009660	0.0189012284695105	genus..Eubacteriumxylanophilumgroup.id.14375	TRUE	3.41514735028632e-06	inferred	0qJ3eB	textfile	18340	2	1	TRUE	NA	NA	0.00117475154581613	18340	2.25983617082013e-06	417932	TRUE	1.39132815344776e-05
70	rs28420252	G	A	G	A	-0.104609	0.0272	NA	0.0942291562374229	FALSE	FALSE	FALSE	ulcerative colitis	9	130358412	0.034	0.4248	5371	412561	ulcerative colitis || id:ebi-a-GCST90018933	TRUE	reported	417932	9	130358412	0.0232036186418768	genus..Eubacteriumxylanophilumgroup.id.14375	TRUE	6.53429967355469e-06	inferred	0qJ3eB	textfile	18340	2	1	TRUE	NA	NA	0.00110712434528092	18340	1.53135458075053e-06	417932	TRUE	2.16064192560033e-05
71	rs4654122	C	G	C	G	0.0553508075146877	0.0313	NA	0.539533948089554	FALSE	TRUE	TRUE	ulcerative colitis	1	246780557	0.0194	0.1071	5371	412561	ulcerative colitis || id:ebi-a-GCST90018933	TRUE	reported	417932	1	246780557	0.0123587941192825	genus..Eubacteriumxylanophilumgroup.id.14375	TRUE	7.51138955638882e-06	inferred	0qJ3eB	textfile	18340	2	1	FALSE	NA	NA	0.00109261958485509	18340	6.22843538432373e-06	417932	TRUE	5.08178930782915e-05
72	rs699510	C	T	C	T	0.0652346607672305	-0.0174	NA	0.254975306555667	FALSE	FALSE	FALSE	ulcerative colitis	7	43810270	0.0228	0.4455	5371	412561	ulcerative colitis || id:ebi-a-GCST90018933	TRUE	reported	417932	7	43810270	0.0145314476334361	genus..Eubacteriumxylanophilumgroup.id.14375	TRUE	7.14891650488783e-06	inferred	0qJ3eB	textfile	18340	2	1	TRUE	NA	NA	0.00109776674378833	18340	1.39355672164678e-06	417932	TRUE	2.27066386996418e-05
73	rs75586835	A	G	A	G	-0.114498	0.0133	NA	0.0640111288439268	FALSE	FALSE	FALSE	ulcerative colitis	4	87891938	0.0402	0.74	5371	412561	ulcerative colitis || id:ebi-a-GCST90018933	TRUE	reported	417932	4	87891938	0.0263454721223654	genus..Eubacteriumxylanophilumgroup.id.14375	TRUE	1.38639386539832e-05	inferred	0qJ3eB	textfile	18340	2	1	TRUE	NA	NA	0.00102891950037021	18340	2.61907246706307e-07	417932	TRUE	2.85147182605292e-05
74	rs79582700	C	G	C	G	-0.0951677	-0.0063	NA	0.110848280747472	FALSE	TRUE	TRUE	ulcerative colitis	17	66689958	0.0301	0.8341	5371	412561	ulcerative colitis || id:ebi-a-GCST90018933	TRUE	reported	417932	17	66689958	0.0199968965266752	genus..Eubacteriumxylanophilumgroup.id.14375	TRUE	1.94437831261992e-06	inferred	0qJ3eB	textfile	18340	2	1	FALSE	NA	NA	0.00123357472962822	18340	1.04820086861145e-07	417932	TRUE	3.94926336477858e-06
75	rs849162	A	G	A	G	0.0650269082826273	-0.0174	NA	0.254885924098496	FALSE	FALSE	FALSE	ulcerative colitis	7	43821852	0.0228	0.4447	5371	412561	ulcerative colitis || id:ebi-a-GCST90018933	TRUE	reported	417932	7	43821852	0.0145314418219565	genus..Eubacteriumxylanophilumgroup.id.14375	TRUE	7.64431619854112e-06	inferred	0qJ3eB	textfile	18340	2	1	TRUE	NA	NA	0.00109079425989141	18340	1.39355672164678e-06	417932	TRUE	2.41627094537635e-05
76	rs113379006	T	C	T	C	-0.162759	-0.0548	NA	0.15434618391809	FALSE	FALSE	FALSE	ulcerative colitis	3	42008186	0.0272	0.04369	5371	412561	ulcerative colitis || id:ebi-a-GCST90018933	TRUE	reported	417932	3	42008186	0.035702494832143	genus.Sellimonas.id.14369	TRUE	5.14587107511359e-06	inferred	0VJl7w	textfile	18340	2	1	TRUE	NA	NA	0.00113200382565261	18340	9.71215363905308e-06	417932	TRUE	5.16778442462623e-05
77	rs12108049	G	A	G	A	-0.159749	-0.0555	NA	0.154427986966824	FALSE	FALSE	FALSE	ulcerative colitis	3	41958161	0.0272	0.04105	5371	412561	ulcerative colitis || id:ebi-a-GCST90018933	TRUE	reported	417932	3	41958161	0.035791012891813	genus.Sellimonas.id.14369	TRUE	8.0677278086734e-06	inferred	0VJl7w	textfile	18340	2	1	TRUE	NA	NA	0.00108518544254851	18340	9.96185657751553e-06	417932	TRUE	7.83676850456755e-05
78	rs13200972	A	G	A	G	0.114018553548322	-0.0204	NA	0.350134774196159	FALSE	FALSE	FALSE	ulcerative colitis	6	101587218	0.0197	0.3003	5371	412561	ulcerative colitis || id:ebi-a-GCST90018933	TRUE	reported	417932	6	101587218	0.0253815926185721	genus.Sellimonas.id.14369	TRUE	7.04994841874966e-06	inferred	0VJl7w	textfile	18340	2	1	TRUE	NA	NA	0.00109921766900589	18340	2.56580248413043e-06	417932	TRUE	2.87019802837049e-05
79	rs13417181	T	C	T	C	0.166509314092782	0.058	NA	0.2612	FALSE	FALSE	FALSE	ulcerative colitis	2	174308394	0.0368	0.115	5371	412561	ulcerative colitis || id:ebi-a-GCST90018933	TRUE	reported	417932	2	174308394	0.033752137678584	genus.Sellimonas.id.14369	TRUE	8.08531354115453e-07	inferred	0VJl7w	textfile	18340	2	1	TRUE	NA	NA	0.00132539867557919	18340	5.94366360433523e-06	417932	TRUE	6.66282739233717e-06
80	rs17657328	C	T	C	T	0.114571353446166	-0.0217	NA	0.350573563333192	FALSE	FALSE	FALSE	ulcerative colitis	6	101614312	0.0197	0.2698	5371	412561	ulcerative colitis || id:ebi-a-GCST90018933	TRUE	reported	417932	6	101614312	0.0253617554517524	genus.Sellimonas.id.14369	TRUE	6.25784173533605e-06	inferred	0VJl7w	textfile	18340	2	1	TRUE	NA	NA	0.00111162538598892	18340	2.90323511164314e-06	417932	TRUE	2.73164025196154e-05
81	rs2016057	A	C	A	C	-0.125878	-0.0058	NA	0.389498852548114	FALSE	FALSE	FALSE	ulcerative colitis	15	52105282	0.0203	0.7754	5371	412561	ulcerative colitis || id:ebi-a-GCST90018933	TRUE	reported	417932	15	52105282	0.0256153198751882	genus.Sellimonas.id.14369	TRUE	8.91684357334087e-07	inferred	0VJl7w	textfile	18340	2	1	TRUE	NA	NA	0.00131514404935051	18340	1.95326100342729e-07	417932	TRUE	2.0341238111373e-06
82	rs2124587	C	T	C	T	-0.120711	-0.0012	NA	0.389414179105596	FALSE	FALSE	FALSE	ulcerative colitis	15	52034772	0.0203	0.9538	5371	412561	ulcerative colitis || id:ebi-a-GCST90018933	TRUE	reported	417932	15	52034772	0.0256782762443277	genus.Sellimonas.id.14369	TRUE	2.59005817971457e-06	inferred	0VJl7w	textfile	18340	2	1	TRUE	NA	NA	0.00120361806219423	18340	8.36116638172084e-09	417932	TRUE	4.4775536924553e-06
83	rs2187447	A	C	A	C	0.24345711747019	-0.0444	NA	0.0665217659177379	FALSE	FALSE	FALSE	ulcerative colitis	11	79332972	0.0402	0.2688	5371	412561	ulcerative colitis || id:ebi-a-GCST90018933	TRUE	reported	417932	11	79332972	0.052769543431742	genus.Sellimonas.id.14369	TRUE	3.9576989694086e-06	inferred	0VJl7w	textfile	18340	2	1	TRUE	NA	NA	0.00115937120329853	18340	2.9188314662266e-06	417932	TRUE	1.80158995674518e-05
84	rs2303443	A	G	A	G	0.115066363642562	0.0017	NA	0.439985	FALSE	FALSE	FALSE	ulcerative colitis	15	52184681	0.0192	0.93	5371	412561	ulcerative colitis || id:ebi-a-GCST90018933	TRUE	reported	417932	15	52184681	0.0251504862808674	genus.Sellimonas.id.14369	TRUE	4.7595877899847e-06	inferred	0VJl7w	textfile	18340	2	1	TRUE	NA	NA	0.00114013584211877	18340	1.87582288638136e-08	417932	TRUE	8.24171578424039e-06
85	rs2371572	A	C	A	C	0.127348938724373	0.0362	NA	0.596025508597106	FALSE	FALSE	FALSE	ulcerative colitis	2	213214174	0.0195	0.0631	5371	412561	ulcerative colitis || id:ebi-a-GCST90018933	TRUE	reported	417932	2	213214174	0.02508623777341	genus.Sellimonas.id.14369	TRUE	3.84559433246043e-07	inferred	0VJl7w	textfile	18340	2	1	TRUE	NA	NA	0.0014033233113095	18340	8.24595176804577e-06	417932	TRUE	4.50256691108971e-06
86	rs2436661	A	G	A	G	0.114082877995945	-0.0007	NA	0.478419743545273	FALSE	FALSE	FALSE	ulcerative colitis	15	52145407	0.0192	0.9708	5371	412561	ulcerative colitis || id:ebi-a-GCST90018933	TRUE	reported	417932	15	52145407	0.025106555597032	genus.Sellimonas.id.14369	TRUE	5.52103362444244e-06	inferred	0VJl7w	textfile	18340	2	1	TRUE	NA	NA	0.00112467226277257	18340	3.18046099877239e-09	417932	TRUE	9.03787338409964e-06
87	rs2448810	T	C	T	C	-0.123102	-0.004	NA	0.389468104755955	FALSE	FALSE	FALSE	ulcerative colitis	15	52083357	0.0203	0.8425	5371	412561	ulcerative colitis || id:ebi-a-GCST90018933	TRUE	reported	417932	15	52083357	0.0256449566007594	genus.Sellimonas.id.14369	TRUE	1.5848438977027e-06	inferred	0VJl7w	textfile	18340	2	1	TRUE	NA	NA	0.00125495040787635	18340	9.29018408318021e-08	417932	TRUE	3.21230178706597e-06
88	rs2470619	G	A	G	A	0.117896052484486	-0.0016	NA	0.475183284757496	FALSE	FALSE	FALSE	ulcerative colitis	15	52174565	0.0192	0.9327	5371	412561	ulcerative colitis || id:ebi-a-GCST90018933	TRUE	reported	417932	15	52174565	0.0251148325276004	genus.Sellimonas.id.14369	TRUE	2.67547552036553e-06	inferred	0VJl7w	textfile	18340	2	1	TRUE	NA	NA	0.00120022984018133	18340	1.66162858111492e-08	417932	TRUE	4.72962193818402e-06
89	rs2570237	C	T	C	T	0.117228125785977	1e-04	NA	0.478995959809072	FALSE	FALSE	FALSE	ulcerative colitis	15	52128880	0.0192	0.9973	5371	412561	ulcerative colitis || id:ebi-a-GCST90018933	TRUE	reported	417932	15	52128880	0.0251058041438192	genus.Sellimonas.id.14369	TRUE	3.02134353241892e-06	inferred	0VJl7w	textfile	18340	2	1	TRUE	NA	NA	0.00118753755971793	18340	6.49073675241078e-11	417932	TRUE	4.92207583640696e-06
90	rs2570253	C	G	C	G	0.11368203573698	-0.0014	NA	0.444159270776918	FALSE	TRUE	TRUE	ulcerative colitis	15	52160109	0.0192	0.9424	5371	412561	ulcerative colitis || id:ebi-a-GCST90018933	TRUE	reported	417932	15	52160109	0.0251038343758197	genus.Sellimonas.id.14369	TRUE	5.94114757859208e-06	inferred	0VJl7w	textfile	18340	2	1	FALSE	NA	NA	0.00111703350827983	18340	1.27218438737056e-08	417932	TRUE	1.00364762263854e-05
91	rs2606130	T	C	T	C	-0.115823	4e-04	NA	0.38944301064175	FALSE	FALSE	FALSE	ulcerative colitis	15	52023074	0.0203	0.9843	5371	412561	ulcerative colitis || id:ebi-a-GCST90018933	TRUE	reported	417932	15	52023074	0.0256400892060949	genus.Sellimonas.id.14369	TRUE	6.26492173992428e-06	inferred	0VJl7w	textfile	18340	2	1	TRUE	NA	NA	0.00111150764561886	18340	9.29018493762475e-10	417932	TRUE	1.0039868329483e-05
92	rs2606133	A	G	A	G	-0.119208	-0.0037	NA	0.390966656983123	FALSE	FALSE	FALSE	ulcerative colitis	15	52045115	0.0202	0.8546	5371	412561	ulcerative colitis || id:ebi-a-GCST90018933	TRUE	reported	417932	15	52045115	0.0256801507433518	genus.Sellimonas.id.14369	TRUE	3.4502273613423e-06	inferred	0VJl7w	textfile	18340	2	1	TRUE	NA	NA	0.00117368527011318	18340	8.02781078112856e-08	417932	TRUE	6.64200881633705e-06
93	rs41816	A	G	A	G	0.132201227456624	-0.0062	NA	0.25414167892433	FALSE	FALSE	FALSE	ulcerative colitis	7	106250164	0.0217	0.7754	5371	412561	ulcerative colitis || id:ebi-a-GCST90018933	TRUE	reported	417932	7	106250164	0.0291087256588429	genus.Sellimonas.id.14369	TRUE	5.58194394962589e-06	inferred	0VJl7w	textfile	18340	2	1	TRUE	NA	NA	0.00112352930253615	18340	1.95326100342729e-07	417932	TRUE	1.15648075272387e-05
94	rs487637	C	A	C	A	0.126682076455126	0.0069	NA	0.268394757281089	FALSE	FALSE	FALSE	ulcerative colitis	6	151339442	0.0226	0.7598	5371	412561	ulcerative colitis || id:ebi-a-GCST90018933	TRUE	reported	417932	6	151339442	0.0281509742833554	genus.Sellimonas.id.14369	TRUE	6.79228974064154e-06	inferred	0VJl7w	textfile	18340	2	1	TRUE	NA	NA	0.00110309314680997	18340	2.23037382332812e-07	417932	TRUE	1.41846468999172e-05
95	rs553697	T	C	T	C	-0.153767	-0.0373	NA	0.168304165491344	FALSE	FALSE	FALSE	ulcerative colitis	6	93730393	0.0256	0.1442	5371	412561	ulcerative colitis || id:ebi-a-GCST90018933	TRUE	reported	417932	6	93730393	0.0339098917695233	genus.Sellimonas.id.14369	TRUE	5.77169521857888e-06	inferred	0VJl7w	textfile	18340	2	1	TRUE	NA	NA	0.00112004727808587	18340	5.07962883671667e-06	417932	TRUE	3.49433239999827e-05
96	rs56203279	T	C	T	C	-0.124045	-0.0145	NA	0.314304159996332	FALSE	FALSE	FALSE	ulcerative colitis	7	111501524	0.0204	0.4785	5371	412561	ulcerative colitis || id:ebi-a-GCST90018933	TRUE	reported	417932	7	111501524	0.0269114967578454	genus.Sellimonas.id.14369	TRUE	4.03894117571499e-06	inferred	0VJl7w	textfile	18340	2	1	TRUE	NA	NA	0.00115725213412096	18340	1.20884772548276e-06	417932	TRUE	1.27272386404611e-05
97	rs62016462	T	C	T	C	0.233969428327147	0.0416	NA	0.0725577512346228	FALSE	FALSE	FALSE	ulcerative colitis	15	52485441	0.05	0.4061	5371	412561	ulcerative colitis || id:ebi-a-GCST90018933	TRUE	reported	417932	15	52485441	0.0484278004411151	genus.Sellimonas.id.14369	TRUE	1.35641675634128e-06	inferred	0VJl7w	textfile	18340	2	1	TRUE	NA	NA	0.00127123058028069	18340	1.65631290756934e-06	417932	TRUE	5.18955144782501e-06
98	rs6433790	C	T	C	T	-0.13853	0.0584	NA	0.285833366351132	FALSE	FALSE	FALSE	ulcerative colitis	2	180277875	0.0291	0.04468	5371	412561	ulcerative colitis || id:ebi-a-GCST90018933	TRUE	reported	417932	2	180277875	0.0301697649456753	genus.Sellimonas.id.14369	TRUE	4.39683591394965e-06	inferred	0VJl7w	textfile	18340	2	1	TRUE	NA	NA	0.00114839951586347	18340	9.63678087843689e-06	417932	TRUE	4.47024285632832e-05
99	rs72553859	G	C	G	C	-0.150458	0.0103	NA	0.175866464189782	FALSE	TRUE	TRUE	ulcerative colitis	1	247579710	0.0257	0.6899	5371	412561	ulcerative colitis || id:ebi-a-GCST90018933	TRUE	reported	417932	1	247579710	0.0332626412711785	genus.Sellimonas.id.14369	TRUE	6.08727996060576e-06	inferred	0VJl7w	textfile	18340	2	1	FALSE	NA	NA	0.00111450297032811	18340	3.84330179628258e-07	417932	TRUE	1.39820287803445e-05
100	rs73077365	C	T	C	T	-0.160565	-0.0553	NA	0.154239004112312	FALSE	FALSE	FALSE	ulcerative colitis	3	41851559	0.0272	0.0419	5371	412561	ulcerative colitis || id:ebi-a-GCST90018933	TRUE	reported	417932	3	41851559	0.0358320276970764	genus.Sellimonas.id.14369	TRUE	7.42822734972944e-06	inferred	0VJl7w	textfile	18340	2	1	TRUE	NA	NA	0.00109377811417778	18340	9.89018948606142e-06	417932	TRUE	7.24431688770684e-05
101	rs7968030	A	T	A	T	-0.12711	-0.007	NA	0.28050712213367	FALSE	TRUE	TRUE	ulcerative colitis	12	100709313	0.0288	0.808	5371	412561	ulcerative colitis || id:ebi-a-GCST90018933	TRUE	reported	417932	12	100709313	0.028061736974897	genus.Sellimonas.id.14369	TRUE	5.90771290070646e-06	inferred	0VJl7w	textfile	18340	2	1	FALSE	NA	NA	0.00111762126614659	18340	1.41353802636332e-07	417932	TRUE	1.17232863018233e-05
102	rs10465181	C	T	C	T	0.0964078732542657	-0.0037	NA	0.517662175744567	FALSE	FALSE	FALSE	ulcerative colitis	9	87500772	0.0196	0.8512	5371	412561	ulcerative colitis || id:ebi-a-GCST90018933	TRUE	reported	417932	9	87500772	0.020012817725122	family.Oxalobacteraceae.id.2966	TRUE	1.4550921929446e-06	inferred	1MOIzt	textfile	18340	2	1	TRUE	NA	NA	0.00126388427853942	18340	8.52683229588039e-08	417932	TRUE	2.93731226477736e-06
103	rs10868238	T	C	T	C	0.0988926043390201	-0.0005	NA	0.514574278169367	FALSE	FALSE	FALSE	ulcerative colitis	9	87530935	0.0196	0.9791	5371	412561	ulcerative colitis || id:ebi-a-GCST90018933	TRUE	reported	417932	9	87530935	0.0200549002777413	family.Oxalobacteraceae.id.2966	TRUE	8.17702481613513e-07	inferred	1MOIzt	textfile	18340	2	1	TRUE	NA	NA	0.00132421701880249	18340	1.55712801491449e-09	417932	TRUE	1.43613512245116e-06
104	rs111966731	T	C	T	C	0.204031062006359	0.0823	NA	0.0545819552869862	FALSE	FALSE	FALSE	ulcerative colitis	15	93941937	0.038	0.03037	5371	412561	ulcerative colitis || id:ebi-a-GCST90018933	TRUE	reported	417932	15	93941937	0.0445746163930363	family.Oxalobacteraceae.id.2966	TRUE	4.71032393074705e-06	inferred	1MOIzt	textfile	18340	2	1	TRUE	NA	NA	0.0011412202637533	18340	1.12233900399437e-05	417932	TRUE	5.45863367820675e-05
105	rs11246212	T	C	T	C	0.136070376921109	-0.0345	NA	0.146593991515153	FALSE	FALSE	FALSE	ulcerative colitis	11	610277	0.0281	0.219	5371	412561	ulcerative colitis || id:ebi-a-GCST90018933	TRUE	reported	417932	11	610277	0.0291796625841315	family.Oxalobacteraceae.id.2966	TRUE	3.11341618130111e-06	inferred	1MOIzt	textfile	18340	2	1	TRUE	NA	NA	0.00118440434176766	18340	3.60678651259315e-06	417932	TRUE	1.62221680357692e-05
106	rs12002250	A	C	A	C	0.196145294582608	0.0045	NA	0.0522771317184127	FALSE	FALSE	FALSE	ulcerative colitis	9	19682558	0.0451	0.9203	5371	412561	ulcerative colitis || id:ebi-a-GCST90018933	TRUE	reported	417932	9	19682558	0.044523026499593	family.Oxalobacteraceae.id.2966	TRUE	1.05549980556438e-05	inferred	1MOIzt	textfile	18340	2	1	TRUE	NA	NA	0.00105724360109166	18340	2.3821460600586e-08	417932	TRUE	1.78217411472298e-05
107	rs12360820	A	C	A	C	0.119590341460569	-0.0031	NA	0.180650361452245	FALSE	FALSE	FALSE	ulcerative colitis	11	620927	0.0254	0.9039	5371	412561	ulcerative colitis || id:ebi-a-GCST90018933	TRUE	reported	417932	11	620927	0.0261130411224065	family.Oxalobacteraceae.id.2966	TRUE	4.6560522983962e-06	inferred	1MOIzt	textfile	18340	2	1	TRUE	NA	NA	0.0011424281721565	18340	3.56412060875384e-08	417932	TRUE	8.33321273956517e-06
108	rs12509763	C	G	C	G	-0.16332	-0.0109	NA	0.0618615172449431	FALSE	TRUE	TRUE	ulcerative colitis	4	84254259	0.0352	0.7565	5371	412561	ulcerative colitis || id:ebi-a-GCST90018933	TRUE	reported	417932	4	84254259	0.0360822917970829	family.Oxalobacteraceae.id.2966	TRUE	6.0022278497993e-06	inferred	1MOIzt	textfile	18340	2	1	FALSE	NA	NA	0.00111596828097238	18340	2.29437299505152e-07	417932	TRUE	1.26695961430938e-05
109	rs1569853	T	C	T	C	-0.140043	0.0097	NA	0.102598461216436	FALSE	FALSE	FALSE	ulcerative colitis	6	38550301	0.0284	0.7334	5371	412561	ulcerative colitis || id:ebi-a-GCST90018933	TRUE	reported	417932	6	38550301	0.0281703932038749	family.Oxalobacteraceae.id.2966	TRUE	6.65138389236935e-07	inferred	1MOIzt	textfile	18340	2	1	TRUE	NA	NA	0.00134585666800372	18340	2.79127817773898e-07	417932	TRUE	1.6313761533346e-06
110	rs36057338	G	T	G	T	0.181604096038468	0.003	NA	0.0568536857292839	FALSE	FALSE	FALSE	ulcerative colitis	4	189935314	0.0426	0.9447	5371	412561	ulcerative colitis || id:ebi-a-GCST90018933	TRUE	reported	417932	4	189935314	0.039874249668665	family.Oxalobacteraceae.id.2966	TRUE	5.25302112263544e-06	inferred	1MOIzt	textfile	18340	2	1	TRUE	NA	NA	0.00112985651838748	18340	1.18664211871191e-08	417932	TRUE	8.90111637321313e-06
111	rs4428215	G	A	G	A	0.125609687104535	-0.0348	NA	0.262677975198918	FALSE	FALSE	FALSE	ulcerative colitis	3	171947435	0.0224	0.1208	5371	412561	ulcerative colitis || id:ebi-a-GCST90018933	TRUE	reported	417932	3	171947435	0.0230052622278044	family.Oxalobacteraceae.id.2966	TRUE	4.7602322683893e-08	inferred	1MOIzt	textfile	18340	2	1	TRUE	NA	NA	0.00162305958871622	18340	5.77505861049302e-06	417932	TRUE	5.06160119958473e-07
112	rs4481179	G	C	G	C	0.121410685468278	-0.0051	NA	0.224745699122474	FALSE	TRUE	TRUE	ulcerative colitis	3	171963967	0.0309	0.8685	5371	412561	ulcerative colitis || id:ebi-a-GCST90018933	TRUE	reported	417932	3	171963967	0.0229976304570442	family.Oxalobacteraceae.id.2966	TRUE	1.29700033064878e-07	inferred	1MOIzt	textfile	18340	2	1	FALSE	NA	NA	0.00151752592023571	18340	6.51808197506122e-08	417932	TRUE	2.86917876983641e-07
113	rs4877289	A	G	A	G	0.0929556380033464	0.0094	NA	0.580487154734912	FALSE	FALSE	FALSE	ulcerative colitis	9	87484613	0.0193	0.6269	5371	412561	ulcerative colitis || id:ebi-a-GCST90018933	TRUE	reported	417932	9	87484613	0.0196757981604085	family.Oxalobacteraceae.id.2966	TRUE	2.3083631548795e-06	inferred	1MOIzt	textfile	18340	2	1	TRUE	NA	NA	0.00121564429768846	18340	5.67593346307627e-07	417932	TRUE	6.09415767834498e-06
114	rs561239	A	G	A	G	0.105525020325537	0.0196	NA	0.183356623147346	FALSE	FALSE	FALSE	ulcerative colitis	12	18793583	0.0235	0.4027	5371	412561	ulcerative colitis || id:ebi-a-GCST90018933	TRUE	reported	417932	12	18793583	0.0236768736879527	family.Oxalobacteraceae.id.2966	TRUE	8.3160541454786e-06	inferred	1MOIzt	textfile	18340	2	1	TRUE	NA	NA	0.00108203181657187	18340	1.66445534585728e-06	417932	TRUE	2.78570247172166e-05
115	rs56133825	C	T	C	T	-0.125457	0.0083	NA	0.102496247504449	FALSE	FALSE	FALSE	ulcerative colitis	6	38595857	0.0284	0.7688	5371	412561	ulcerative colitis || id:ebi-a-GCST90018933	TRUE	reported	417932	6	38595857	0.0281863649139575	family.Oxalobacteraceae.id.2966	TRUE	8.54813888230043e-06	inferred	1MOIzt	textfile	18340	2	1	TRUE	NA	NA	0.00107916876026584	18340	2.04369399553433e-07	417932	TRUE	1.742134974201e-05
116	rs6000536	C	T	C	T	-0.118383	0.0186	NA	0.137999208946959	FALSE	FALSE	FALSE	ulcerative colitis	22	37421469	0.0254	0.4635	5371	412561	ulcerative colitis || id:ebi-a-GCST90018933	TRUE	reported	417932	22	37421469	0.0241354845820373	family.Oxalobacteraceae.id.2966	TRUE	9.34619443352656e-07	inferred	1MOIzt	textfile	18340	2	1	TRUE	NA	NA	0.00131021868633064	18340	1.28308181858096e-06	417932	TRUE	3.32854053885681e-06
117	rs62435498	C	A	C	A	0.181521209147343	-0.0213	NA	0.0749787407999388	FALSE	FALSE	FALSE	ulcerative colitis	7	1794263	0.0368	0.5634	5371	412561	ulcerative colitis || id:ebi-a-GCST90018933	TRUE	reported	417932	7	1794263	0.0400608128767373	family.Oxalobacteraceae.id.2966	TRUE	5.86658439102747e-06	inferred	1MOIzt	textfile	18340	2	1	TRUE	NA	NA	0.00111834887186495	18340	8.01603628630547e-07	417932	TRUE	1.59399857595636e-05
118	rs6445047	T	C	T	C	0.12035254263814	-0.0379	NA	0.257232274635767	FALSE	FALSE	FALSE	ulcerative colitis	3	171937014	0.0227	0.09483	5371	412561	ulcerative colitis || id:ebi-a-GCST90018933	TRUE	reported	417932	3	171937014	0.0232447820249889	family.Oxalobacteraceae.id.2966	TRUE	2.24739865445785e-07	inferred	1MOIzt	textfile	18340	2	1	TRUE	NA	NA	0.00145973223488733	18340	6.66991442400703e-06	417932	TRUE	2.31286626044685e-06
119	rs736744	C	T	C	T	0.105641925322571	7e-04	NA	0.519824055377094	FALSE	FALSE	FALSE	ulcerative colitis	9	87514407	0.0197	0.9733	5371	412561	ulcerative colitis || id:ebi-a-GCST90018933	TRUE	reported	417932	9	87514407	0.020064780580293	family.Oxalobacteraceae.id.2966	TRUE	1.401568232339e-07	inferred	1MOIzt	textfile	18340	2	1	TRUE	NA	NA	0.00150937033703908	18340	3.02106506937653e-09	417932	TRUE	2.68258859980552e-07
120	rs73733942	T	C	T	C	-0.136001	0.0096	NA	0.102591063551989	FALSE	FALSE	FALSE	ulcerative colitis	6	38562493	0.0284	0.7343	5371	412561	ulcerative colitis || id:ebi-a-GCST90018933	TRUE	reported	417932	6	38562493	0.0281781756612917	family.Oxalobacteraceae.id.2966	TRUE	1.38980406379007e-06	inferred	1MOIzt	textfile	18340	2	1	TRUE	NA	NA	0.00126868658952523	18340	2.73402272646708e-07	417932	TRUE	3.26330668436668e-06
121	rs73733958	T	G	T	G	-0.131662	0.0086	NA	0.102557445297077	FALSE	FALSE	FALSE	ulcerative colitis	6	38578701	0.0284	0.7625	5371	412561	ulcerative colitis || id:ebi-a-GCST90018933	TRUE	reported	417932	6	38578701	0.0281918741059878	family.Oxalobacteraceae.id.2966	TRUE	3.00897677559638e-06	inferred	1MOIzt	textfile	18340	2	1	TRUE	NA	NA	0.0011879656783642	18340	2.1941008221265e-07	417932	TRUE	6.54750091123512e-06
122	rs7993559	C	A	C	A	0.0921059026683567	-0.0116	NA	0.473100557223056	FALSE	FALSE	FALSE	ulcerative colitis	13	23443627	0.0196	0.5539	5371	412561	ulcerative colitis || id:ebi-a-GCST90018933	TRUE	reported	417932	13	23443627	0.0201113605075958	family.Oxalobacteraceae.id.2966	TRUE	4.65432516524168e-06	inferred	1MOIzt	textfile	18340	2	1	TRUE	NA	NA	0.00114246684402339	18340	8.38107881627209e-07	417932	TRUE	1.29943050728504e-05
123	rs80330081	A	C	A	C	-0.18756	-0.0288	NA	0.0765758712553543	FALSE	FALSE	FALSE	ulcerative colitis	4	67427392	0.0364	0.4289	5371	412561	ulcerative colitis || id:ebi-a-GCST90018933	TRUE	reported	417932	4	67427392	0.0423687819393448	family.Oxalobacteraceae.id.2966	TRUE	9.56233548973691e-06	inferred	1MOIzt	textfile	18340	2	1	TRUE	NA	NA	0.00106750995309049	18340	1.49788341012624e-06	417932	TRUE	3.04989990931643e-05
124	rs112362903	A	G	A	G	-0.149047	-0.0413	NA	0.0460975376798829	FALSE	FALSE	FALSE	ulcerative colitis	17	33761027	0.0498	0.4064	5371	412561	ulcerative colitis || id:ebi-a-GCST90018933	TRUE	reported	417932	17	33761027	0.0333271407891342	genus.FamilyXIIIUCG001.id.11294	TRUE	7.74036631506923e-06	inferred	1zkgJk	textfile	18340	2	1	TRUE	NA	NA	0.00108949503528102	18340	1.64564879516911e-06	417932	TRUE	2.59577107394354e-05
125	rs116979587	T	A	T	A	-0.121679	-0.0064	NA	0.0651901798603852	FALSE	TRUE	TRUE	ulcerative colitis	15	25151194	0.041	0.8765	5371	412561	ulcerative colitis || id:ebi-a-GCST90018933	TRUE	reported	417932	15	25151194	0.0260820704752621	genus.FamilyXIIIUCG001.id.11294	TRUE	3.08267447778933e-06	inferred	1zkgJk	textfile	18340	2	1	FALSE	NA	NA	0.00118544002029355	18340	5.83026993082681e-08	417932	TRUE	5.81223448690497e-06
126	rs12049454	T	C	T	C	-0.0647298	0.0179	NA	0.378546199260541	FALSE	FALSE	FALSE	ulcerative colitis	1	85228325	0.0202	0.3752	5371	412561	ulcerative colitis || id:ebi-a-GCST90018933	TRUE	reported	417932	1	85228325	0.0134065371949221	genus.FamilyXIIIUCG001.id.11294	TRUE	1.37755562503351e-06	inferred	1zkgJk	textfile	18340	2	1	TRUE	NA	NA	0.001269612687505	18340	1.87887963917796e-06	417932	TRUE	5.54950085380719e-06
127	rs1426266	T	C	T	C	-0.0665521	0.0075	NA	0.423484402115417	FALSE	FALSE	FALSE	ulcerative colitis	3	188224096	0.0213	0.7248	5371	412561	ulcerative colitis || id:ebi-a-GCST90018933	TRUE	reported	417932	3	188224096	0.0137150728481493	genus.FamilyXIIIUCG001.id.11294	TRUE	1.21927191911695e-06	inferred	1zkgJk	textfile	18340	2	1	TRUE	NA	NA	0.00128238437637404	18340	2.96660445190831e-07	417932	TRUE	2.92421850252944e-06
128	rs17604797	A	G	A	G	-0.0658887	0.0062	NA	0.411175243662258	FALSE	FALSE	FALSE	ulcerative colitis	3	188210656	0.0213	0.7701	5371	412561	ulcerative colitis || id:ebi-a-GCST90018933	TRUE	reported	417932	3	188210656	0.0137375419997691	genus.FamilyXIIIUCG001.id.11294	TRUE	1.61665363339981e-06	inferred	1zkgJk	textfile	18340	2	1	TRUE	NA	NA	0.00125287222231759	18340	2.02731174831471e-07	417932	TRUE	3.59389679208506e-06
129	rs2276529	C	G	C	G	-0.0759406	0.0343	NA	0.229911815320994	FALSE	TRUE	TRUE	ulcerative colitis	21	45153079	0.0246	0.1631	5371	412561	ulcerative colitis || id:ebi-a-GCST90018933	TRUE	reported	417932	21	45153079	0.0165099264893598	genus.FamilyXIIIUCG001.id.11294	TRUE	4.23112621879671e-06	inferred	1zkgJk	textfile	18340	2	1	FALSE	NA	NA	0.00115240486566746	18340	4.65170814587448e-06	417932	TRUE	2.49616612212547e-05
130	rs3842897	G	A	G	A	-0.112639	-0.0391	NA	0.126864640766627	FALSE	FALSE	FALSE	ulcerative colitis	1	183503664	0.0342	0.2528	5371	412561	ulcerative colitis || id:ebi-a-GCST90018933	TRUE	reported	417932	1	183503664	0.0242750956182825	genus.FamilyXIIIUCG001.id.11294	TRUE	3.48209022301086e-06	inferred	1zkgJk	textfile	18340	2	1	TRUE	NA	NA	0.00117272616506902	18340	3.1274933684067e-06	417932	TRUE	1.66117241816866e-05
131	rs61809296	A	G	A	G	-0.110567	-0.0324	NA	0.126434733339924	FALSE	FALSE	FALSE	ulcerative colitis	1	183438002	0.0345	0.3478	5371	412561	ulcerative colitis || id:ebi-a-GCST90018933	TRUE	reported	417932	1	183438002	0.0245355188695054	genus.FamilyXIIIUCG001.id.11294	TRUE	6.59341460755484e-06	inferred	1zkgJk	textfile	18340	2	1	TRUE	NA	NA	0.00110618671830495	18340	2.11031539326825e-06	417932	TRUE	2.47338105253555e-05
132	rs62414798	G	T	G	T	-0.0602293	0.0245	NA	0.233608470418233	FALSE	FALSE	FALSE	ulcerative colitis	6	76586058	0.0214	0.2515	5371	412561	ulcerative colitis || id:ebi-a-GCST90018933	TRUE	reported	417932	6	76586058	0.013452503626475	genus.FamilyXIIIUCG001.id.11294	TRUE	7.56343741054525e-06	inferred	1zkgJk	textfile	18340	2	1	TRUE	NA	NA	0.00109190104001033	18340	3.13617084445564e-06	417932	TRUE	3.37670909948703e-05
133	rs62414802	C	T	C	T	-0.0611904	0.0236	NA	0.233339849793277	FALSE	FALSE	FALSE	ulcerative colitis	6	76598635	0.0214	0.2703	5371	412561	ulcerative colitis || id:ebi-a-GCST90018933	TRUE	reported	417932	6	76598635	0.0134569870246669	genus.FamilyXIIIUCG001.id.11294	TRUE	5.43875273622795e-06	inferred	1zkgJk	textfile	18340	2	1	TRUE	NA	NA	0.00112623649025032	18340	2.90999101807991e-06	417932	TRUE	2.4056582393363e-05
134	rs62414824	C	T	C	T	-0.060433	0.0243	NA	0.233652118188706	FALSE	FALSE	FALSE	ulcerative colitis	6	76618582	0.0214	0.2572	5371	412561	ulcerative colitis || id:ebi-a-GCST90018933	TRUE	reported	417932	6	76618582	0.013454816874536	genus.FamilyXIIIUCG001.id.11294	TRUE	7.07065822086277e-06	inferred	1zkgJk	textfile	18340	2	1	TRUE	NA	NA	0.00109891236815103	18340	3.08517720346003e-06	417932	TRUE	3.14893446990182e-05
135	rs7119679	G	A	G	A	-0.0809085	-0.0383	NA	0.315040943459004	FALSE	FALSE	FALSE	ulcerative colitis	11	94681786	0.0247	0.1206	5371	412561	ulcerative colitis || id:ebi-a-GCST90018933	TRUE	reported	417932	11	94681786	0.0174782037836696	genus.FamilyXIIIUCG001.id.11294	TRUE	3.67247056567356e-06	inferred	1zkgJk	textfile	18340	2	1	TRUE	NA	NA	0.00116717281616832	18340	5.75304268028946e-06	417932	TRUE	2.53262047002541e-05
136	rs76463770	A	G	A	G	0.19312968658351	-0.0353	NA	0.0371814746268262	FALSE	FALSE	FALSE	ulcerative colitis	3	45479090	0.0496	0.4761	5371	412561	ulcerative colitis || id:ebi-a-GCST90018933	TRUE	reported	417932	3	45479090	0.0419865900675053	genus.FamilyXIIIUCG001.id.11294	TRUE	4.22907901565719e-06	inferred	1zkgJk	textfile	18340	2	1	TRUE	NA	NA	0.00115245532661708	18340	1.21194241370001e-06	417932	TRUE	1.32950577227208e-05
137	rs8076666	A	G	A	G	0.0886550051555762	-0.009	NA	0.110058280772948	FALSE	FALSE	FALSE	ulcerative colitis	17	78223817	0.0314	0.7739	5371	412561	ulcerative colitis || id:ebi-a-GCST90018933	TRUE	reported	417932	17	78223817	0.019809410555737	genus.FamilyXIIIUCG001.id.11294	TRUE	7.62689455653421e-06	inferred	1zkgJk	textfile	18340	2	1	TRUE	NA	NA	0.00109103166870093	18340	1.96572196461889e-07	417932	TRUE	1.55566366157858e-05
138	rs10842464	T	C	T	C	-0.0758215	-0.0245	NA	0.300161033540819	FALSE	FALSE	FALSE	ulcerative colitis	12	25249743	0.0203	0.2282	5371	412561	ulcerative colitis || id:ebi-a-GCST90018933	TRUE	reported	417932	12	25249743	0.0172567783605188	genus.Paraprevotella.id.962	TRUE	1.11426155052121e-05	inferred	2920qK	textfile	18340	2	1	TRUE	NA	NA	0.00105161381458126	18340	3.48525879917243e-06	417932	TRUE	5.07623941215647e-05
139	rs11036239	C	T	C	T	-0.136278	0.0158	NA	0.12360767714683	FALSE	FALSE	FALSE	ulcerative colitis	11	41134017	0.0318	0.6194	5371	412561	ulcerative colitis || id:ebi-a-GCST90018933	TRUE	reported	417932	11	41134017	0.0294056276749684	genus.Paraprevotella.id.962	TRUE	3.5794889791254e-06	inferred	2920qK	textfile	18340	2	1	TRUE	NA	NA	0.00116984803563913	18340	5.90685255764431e-07	417932	TRUE	9.2887320891191e-06
140	rs11654749	T	G	T	G	-0.0786958	-0.0038	NA	0.428625407156541	FALSE	FALSE	FALSE	ulcerative colitis	17	69125606	0.0197	0.8485	5371	412561	ulcerative colitis || id:ebi-a-GCST90018933	TRUE	reported	417932	17	69125606	0.0173616748045264	genus.Paraprevotella.id.962	TRUE	5.82253645057588e-06	inferred	2920qK	textfile	18340	2	1	TRUE	NA	NA	0.00111913382409267	18340	8.90289303056622e-08	417932	TRUE	1.10286226237258e-05
141	rs12226783	G	T	G	T	-0.135384	0.0057	NA	0.129095732959646	FALSE	FALSE	FALSE	ulcerative colitis	11	41094309	0.0313	0.8546	5371	412561	ulcerative colitis || id:ebi-a-GCST90018933	TRUE	reported	417932	11	41094309	0.0289937832151297	genus.Paraprevotella.id.962	TRUE	3.0206343702878e-06	inferred	2920qK	textfile	18340	2	1	TRUE	NA	NA	0.00118756206230142	18340	7.93519228199975e-08	417932	TRUE	5.84661166724649e-06
142	rs1414012	G	T	G	T	-0.0835316	-0.0341	NA	0.282998949706003	FALSE	FALSE	FALSE	ulcerative colitis	13	86125126	0.0203	0.09301	5371	412561	ulcerative colitis || id:ebi-a-GCST90018933	TRUE	reported	417932	13	86125126	0.0175216535073121	genus.Paraprevotella.id.962	TRUE	1.86676929682341e-06	inferred	2920qK	textfile	18340	2	1	TRUE	NA	NA	0.00123783231976378	18340	6.75165438820234e-06	417932	TRUE	1.55608965362222e-05
143	rs145020347	A	G	A	G	-0.12465	-0.0368	NA	0.126951316796451	FALSE	FALSE	FALSE	ulcerative colitis	11	114526679	0.0298	0.2177	5371	412561	ulcerative colitis || id:ebi-a-GCST90018933	TRUE	reported	417932	11	114526679	0.0262323361420293	genus.Paraprevotella.id.962	TRUE	2.01643494172908e-06	inferred	2920qK	textfile	18340	2	1	TRUE	NA	NA	0.00122977164232009	18340	3.64886652784292e-06	417932	TRUE	1.09969360481772e-05
144	rs17064682	T	C	T	C	-0.123956	0.0119	NA	0.13189875198795	FALSE	FALSE	FALSE	ulcerative colitis	5	174619797	0.0313	0.7033	5371	412561	ulcerative colitis || id:ebi-a-GCST90018933	TRUE	reported	417932	5	174619797	0.0269156472410395	genus.Paraprevotella.id.962	TRUE	4.11798477789369e-06	inferred	2920qK	textfile	18340	2	1	TRUE	NA	NA	0.00115523106329464	18340	3.45860966321041e-07	417932	TRUE	9.48571861325831e-06
145	rs17109926	A	G	A	G	-0.0988335	0.0199	NA	0.273067472420079	FALSE	FALSE	FALSE	ulcerative colitis	12	71978728	0.023	0.3869	5371	412561	ulcerative colitis || id:ebi-a-GCST90018933	TRUE	reported	417932	12	71978728	0.021617177673335	genus.Paraprevotella.id.962	TRUE	4.83115457417938e-06	inferred	2920qK	textfile	18340	2	1	TRUE	NA	NA	0.00113858037615744	18340	1.79120855960266e-06	417932	TRUE	1.73501435359077e-05
146	rs17785622	A	G	A	G	0.24806537834819	-0.0294	NA	0.04080594323928	FALSE	FALSE	FALSE	ulcerative colitis	6	83459314	0.0448	0.5105	5371	412561	ulcerative colitis || id:ebi-a-GCST90018933	TRUE	reported	417932	6	83459314	0.0524303963882454	genus.Paraprevotella.id.962	TRUE	2.23056275077435e-06	inferred	2920qK	textfile	18340	2	1	TRUE	NA	NA	0.00121922605253462	18340	1.0304683050136e-06	417932	TRUE	6.94988273750294e-06
147	rs1855665	A	C	A	C	-0.0842775	-0.0338	NA	0.282135826001931	FALSE	FALSE	FALSE	ulcerative colitis	13	86109694	0.0203	0.0953	5371	412561	ulcerative colitis || id:ebi-a-GCST90018933	TRUE	reported	417932	13	86109694	0.0175200165329834	genus.Paraprevotella.id.962	TRUE	1.50662731955397e-06	inferred	2920qK	textfile	18340	2	1	TRUE	NA	NA	0.00126024377893329	18340	6.63338030422394e-06	417932	TRUE	1.26715511606766e-05
148	rs1928132	T	G	T	G	-0.0914003	-0.0074	NA	0.215381504358319	FALSE	FALSE	FALSE	ulcerative colitis	13	86177245	0.0224	0.7406	5371	412561	ulcerative colitis || id:ebi-a-GCST90018933	TRUE	reported	417932	13	86177245	0.0202849909627147	genus.Paraprevotella.id.962	TRUE	6.61209674078892e-06	inferred	2920qK	textfile	18340	2	1	TRUE	NA	NA	0.00110589215312705	18340	2.61134193136733e-07	417932	TRUE	1.41554727567981e-05
149	rs2081023	A	G	A	G	-0.122561	0.017	NA	0.209671050009046	FALSE	FALSE	FALSE	ulcerative colitis	5	174606261	0.0277	0.5398	5371	412561	ulcerative colitis || id:ebi-a-GCST90018933	TRUE	reported	417932	5	174606261	0.023650724091539	genus.Paraprevotella.id.962	TRUE	2.19387346094068e-07	inferred	2920qK	textfile	18340	2	1	TRUE	NA	NA	0.00146226508963261	18340	9.01227356808057e-07	417932	TRUE	7.62068223284515e-07
150	rs2923900	T	C	T	C	0.103346951296889	-0.0252	NA	0.219441300778499	FALSE	FALSE	FALSE	ulcerative colitis	1	195986150	0.0253	0.3178	5371	412561	ulcerative colitis || id:ebi-a-GCST90018933	TRUE	reported	417932	1	195986150	0.0228490862760065	genus.Paraprevotella.id.962	TRUE	6.09625049837662e-06	inferred	2920qK	textfile	18340	2	1	TRUE	NA	NA	0.00111434962181436	18340	2.37386196092595e-06	417932	TRUE	2.42360443445957e-05
151	rs3008582	T	C	T	C	0.105720143407567	-0.026	NA	0.221842467759025	FALSE	FALSE	FALSE	ulcerative colitis	1	195971173	0.0253	0.3028	5371	412561	ulcerative colitis || id:ebi-a-GCST90018933	TRUE	reported	417932	1	195971173	0.0227245714150432	genus.Paraprevotella.id.962	TRUE	3.28349776027006e-06	inferred	2920qK	textfile	18340	2	1	TRUE	NA	NA	0.00117885352049438	18340	2.52697537144049e-06	417932	TRUE	1.4137726112957e-05
152	rs3801748	G	A	G	A	0.0779720775815719	7e-04	NA	0.389719472768717	FALSE	FALSE	FALSE	ulcerative colitis	7	81759508	0.0198	0.9734	5371	412561	ulcerative colitis || id:ebi-a-GCST90018933	TRUE	reported	417932	7	81759508	0.0171691196747923	genus.Paraprevotella.id.962	TRUE	5.5878224028959e-06	inferred	2920qK	textfile	18340	2	1	TRUE	NA	NA	0.00112341965843634	18340	2.99062632080916e-09	417932	TRUE	9.1329104908993e-06
153	rs4756632	G	T	G	T	-0.138905	4e-04	NA	0.126525564375274	FALSE	FALSE	FALSE	ulcerative colitis	11	41079703	0.0316	0.9906	5371	412561	ulcerative colitis || id:ebi-a-GCST90018933	TRUE	reported	417932	11	41079703	0.0289896828751907	genus.Paraprevotella.id.962	TRUE	1.65498529088915e-06	inferred	2920qK	textfile	18340	2	1	TRUE	NA	NA	0.00125042175589599	18340	3.83391314796773e-10	417932	TRUE	2.78502933639524e-06
154	rs4767113	C	T	C	T	0.0882466460149733	-0.0023	NA	0.272131962794597	FALSE	FALSE	FALSE	ulcerative colitis	12	114131978	0.0209	0.9123	5371	412561	ulcerative colitis || id:ebi-a-GCST90018933	TRUE	reported	417932	12	114131978	0.0183819623629739	genus.Paraprevotella.id.962	TRUE	1.58096546160229e-06	inferred	2920qK	textfile	18340	2	1	TRUE	NA	NA	0.00125520664901857	18340	2.89774083080483e-08	417932	TRUE	2.93850532045998e-06
155	rs58117850	C	A	C	A	-0.149982	0.0654	NA	0.0892364215469843	FALSE	FALSE	FALSE	ulcerative colitis	3	149296419	0.0371	0.0779	5371	412561	ulcerative colitis || id:ebi-a-GCST90018933	TRUE	reported	417932	3	149296419	0.0324012675675847	genus.Paraprevotella.id.962	TRUE	3.67631788806226e-06	inferred	2920qK	textfile	18340	2	1	TRUE	NA	NA	0.001167063592133	18340	7.43534117778043e-06	417932	TRUE	3.07071953163202e-05
156	rs7240324	T	G	T	G	-0.10229	-0.0139	NA	0.145197796176967	FALSE	FALSE	FALSE	ulcerative colitis	18	69623804	0.0245	0.5699	5371	412561	ulcerative colitis || id:ebi-a-GCST90018933	TRUE	reported	417932	18	69623804	0.0226947880125931	genus.Paraprevotella.id.962	TRUE	6.56824388741173e-06	inferred	2920qK	textfile	18340	2	1	TRUE	NA	NA	0.00110658491769943	18340	7.70182329647766e-07	417932	TRUE	1.75300056719573e-05
157	rs73011275	T	C	T	C	-0.123008	-0.0249	NA	0.117309902250594	FALSE	FALSE	FALSE	ulcerative colitis	11	114541690	0.0407	0.5409	5371	412561	ulcerative colitis || id:ebi-a-GCST90018933	TRUE	reported	417932	11	114541690	0.026271148061094	genus.Paraprevotella.id.962	TRUE	2.8377245895174e-06	inferred	2920qK	textfile	18340	2	1	TRUE	NA	NA	0.00119408269873195	18340	8.95583203460772e-07	417932	TRUE	8.33838236660724e-06
158	rs9531809	C	A	C	A	-0.082565	-0.041	NA	0.35968736347583	FALSE	FALSE	FALSE	ulcerative colitis	13	86149060	0.0198	0.03839	5371	412561	ulcerative colitis || id:ebi-a-GCST90018933	TRUE	reported	417932	13	86149060	0.0170778203079368	genus.Paraprevotella.id.962	TRUE	1.33391422359377e-06	inferred	2920qK	textfile	18340	2	1	TRUE	NA	NA	0.00127298086385903	18340	1.02595740468254e-05	417932	TRUE	1.66024889061322e-05
159	rs9547347	G	A	G	A	-0.0979437	-0.0017	NA	0.149636852229011	FALSE	FALSE	FALSE	ulcerative colitis	13	86302515	0.0239	0.9434	5371	412561	ulcerative colitis || id:ebi-a-GCST90018933	TRUE	reported	417932	13	86302515	0.022486023589492	genus.Paraprevotella.id.962	TRUE	1.32606564751017e-05	inferred	2920qK	textfile	18340	2	1	TRUE	NA	NA	0.00103353845753205	18340	1.21059392068714e-08	417932	TRUE	2.15877369503651e-05
160	rs9575904	G	A	G	A	-0.0837272	-0.0354	NA	0.282140233769453	FALSE	FALSE	FALSE	ulcerative colitis	13	86091175	0.0203	0.08065	5371	412561	ulcerative colitis || id:ebi-a-GCST90018933	TRUE	reported	417932	13	86091175	0.0175337980715207	genus.Paraprevotella.id.962	TRUE	1.79540099792629e-06	inferred	2920qK	textfile	18340	2	1	TRUE	NA	NA	0.00124190724004266	18340	7.27625216030023e-06	417932	TRUE	1.59498458302586e-05
161	rs9602779	A	C	A	C	-0.106692	-0.0013	NA	0.163717880823015	FALSE	FALSE	FALSE	ulcerative colitis	13	86162420	0.024	0.958	5371	412561	ulcerative colitis || id:ebi-a-GCST90018933	TRUE	reported	417932	13	86162420	0.0220263499210295	genus.Paraprevotella.id.962	TRUE	1.27361510536969e-06	inferred	2920qK	textfile	18340	2	1	TRUE	NA	NA	0.00127782112818738	18340	7.02038082257743e-09	417932	TRUE	2.25969833878223e-06
162	rs9900242	A	G	A	G	-0.0852967	0.0011	NA	0.427839763099184	FALSE	FALSE	FALSE	ulcerative colitis	17	69135631	0.0197	0.9554	5371	412561	ulcerative colitis || id:ebi-a-GCST90018933	TRUE	reported	417932	17	69135631	0.0175211670218231	genus.Paraprevotella.id.962	TRUE	1.1261530153983e-06	inferred	2920qK	textfile	18340	2	1	TRUE	NA	NA	0.00129069970126235	18340	7.46018105656828e-09	417932	TRUE	2.01219081514029e-06
163	rs10787507	G	C	G	C	-0.0545098	0.051	NA	0.230419758666357	FALSE	TRUE	TRUE	ulcerative colitis	10	115598981	0.0233	0.02883	5371	412561	ulcerative colitis || id:ebi-a-GCST90018933	TRUE	reported	417932	10	115598981	0.0127037775984229	order.Selenomonadales.id.2165	TRUE	1.78006283582012e-05	inferred	2fZ97I	textfile	18340	2	1	FALSE	NA	NA	0.00100298607931982	18340	1.14635725697144e-05	417932	TRUE	0.000176747733934834
164	rs1135612	G	A	G	A	0.0529785072202527	-0.0196	NA	0.302596240198601	FALSE	FALSE	FALSE	ulcerative colitis	7	75609677	0.0224	0.38	5371	412561	ulcerative colitis || id:ebi-a-GCST90018933	TRUE	reported	417932	7	75609677	0.0119176701321623	order.Selenomonadales.id.2165	TRUE	8.77388782485203e-06	inferred	2fZ97I	textfile	18340	2	1	TRUE	NA	NA	0.00107645776076341	18340	1.83194218510101e-06	417932	TRUE	3.03719204368996e-05
165	rs13086907	G	A	G	A	0.062531198944493	0.0267	NA	0.202225565065434	FALSE	FALSE	FALSE	ulcerative colitis	3	142135117	0.0233	0.2526	5371	412561	ulcerative colitis || id:ebi-a-GCST90018933	TRUE	reported	417932	3	142135117	0.0131735028225341	order.Selenomonadales.id.2165	TRUE	2.06720925013865e-06	inferred	2fZ97I	textfile	18340	2	1	TRUE	NA	NA	0.00122717280864616	18340	3.14199702273523e-06	417932	TRUE	1.03417009042143e-05
166	rs1447205	G	C	G	C	-0.0502053	0.0079	NA	0.323109141090675	FALSE	TRUE	TRUE	ulcerative colitis	8	41231597	0.02	0.6922	5371	412561	ulcerative colitis || id:ebi-a-GCST90018933	TRUE	reported	417932	8	41231597	0.0108382033188115	order.Selenomonadales.id.2165	TRUE	3.61703066341884e-06	inferred	2fZ97I	textfile	18340	2	1	FALSE	NA	NA	0.00116875960725802	18340	3.73327929920106e-07	417932	TRUE	8.51252298004733e-06
167	rs1643968	T	C	T	C	-0.0565284	-0.01	NA	0.3195008971954	FALSE	FALSE	FALSE	ulcerative colitis	5	165266628	0.0211	0.6348	5371	412561	ulcerative colitis || id:ebi-a-GCST90018933	TRUE	reported	417932	5	165266628	0.0112298063077143	order.Selenomonadales.id.2165	TRUE	4.80887003853824e-07	inferred	2fZ97I	textfile	18340	2	1	TRUE	NA	NA	0.00137986884715926	18340	5.37441636666545e-07	417932	TRUE	1.37614625812865e-06
168	rs1649999	A	G	A	G	0.0748988608074143	0.0268	NA	0.129771105328425	FALSE	FALSE	FALSE	ulcerative colitis	10	80086072	0.0307	0.3824	5371	412561	ulcerative colitis || id:ebi-a-GCST90018933	TRUE	reported	417932	10	80086072	0.0166457701860883	order.Selenomonadales.id.2165	TRUE	6.80900426477823e-06	inferred	2fZ97I	textfile	18340	2	1	TRUE	NA	NA	0.00110283730126307	18340	1.82342749132713e-06	417932	TRUE	2.39903866316001e-05
169	rs2834062	A	G	A	G	0.0489056996978337	0.0156	NA	0.316891963242881	FALSE	FALSE	FALSE	ulcerative colitis	21	34377485	0.021	0.4567	5371	412561	ulcerative colitis || id:ebi-a-GCST90018933	TRUE	reported	417932	21	34377485	0.0108841638830682	order.Selenomonadales.id.2165	TRUE	7.01313293718304e-06	inferred	2fZ97I	textfile	18340	2	1	TRUE	NA	NA	0.00109976262636985	18340	1.32040295276009e-06	417932	TRUE	2.18962744348598e-05
170	rs34058443	C	T	C	T	0.0595657545786995	0.0249	NA	0.200187877274601	FALSE	FALSE	FALSE	ulcerative colitis	3	142163044	0.0233	0.2861	5371	412561	ulcerative colitis || id:ebi-a-GCST90018933	TRUE	reported	417932	3	142163044	0.0131941117709663	order.Selenomonadales.id.2165	TRUE	6.34450599450984e-06	inferred	2fZ97I	textfile	18340	2	1	TRUE	NA	NA	0.00111019327169066	18340	2.73263809497713e-06	417932	TRUE	2.68520338165105e-05
171	rs34660854	A	G	A	G	0.0613121922367767	0.0234	NA	0.212009960434508	FALSE	FALSE	FALSE	ulcerative colitis	3	142217069	0.0241	0.3319	5371	412561	ulcerative colitis || id:ebi-a-GCST90018933	TRUE	reported	417932	3	142217069	0.0133433153005654	order.Selenomonadales.id.2165	TRUE	4.32802397233725e-06	inferred	2fZ97I	textfile	18340	2	1	TRUE	NA	NA	0.00115004405942013	18340	2.25576109983739e-06	417932	TRUE	1.72872322013358e-05
172	rs4722181	T	G	T	G	0.0501305761989433	-0.0242	NA	0.391507077275157	FALSE	FALSE	FALSE	ulcerative colitis	7	22817571	0.0194	0.2119	5371	412561	ulcerative colitis || id:ebi-a-GCST90018933	TRUE	reported	417932	7	22817571	0.0105797960605455	order.Selenomonadales.id.2165	TRUE	2.15485575657358e-06	inferred	2fZ97I	textfile	18340	2	1	TRUE	NA	NA	0.00122283380753571	18340	3.72324922832901e-06	417932	TRUE	1.18207340848691e-05
173	rs60274479	T	C	T	C	-0.0659623	0.0281	NA	0.242223589810723	FALSE	FALSE	FALSE	ulcerative colitis	16	21249925	0.0244	0.2493	5371	412561	ulcerative colitis || id:ebi-a-GCST90018933	TRUE	reported	417932	16	21249925	0.0134136889652222	order.Selenomonadales.id.2165	TRUE	8.76407510557149e-07	inferred	2fZ97I	textfile	18340	2	1	TRUE	NA	NA	0.00131695411543044	18340	3.17342370833905e-06	417932	TRUE	4.74433850805747e-06
174	rs61249479	A	C	A	C	0.0777075325492106	0.0248	NA	0.126016227229481	FALSE	FALSE	FALSE	ulcerative colitis	9	124912908	0.0299	0.4063	5371	412561	ulcerative colitis || id:ebi-a-GCST90018933	TRUE	reported	417932	9	124912908	0.0168628199057876	order.Selenomonadales.id.2165	TRUE	4.061367715396e-06	inferred	2fZ97I	textfile	18340	2	1	TRUE	NA	NA	0.00115667470402391	18340	1.64610192641599e-06	417932	TRUE	1.42942484362827e-05
175	rs71405394	G	A	G	A	-0.114178	-0.0497	NA	0.0686358428404621	FALSE	FALSE	FALSE	ulcerative colitis	15	101245088	0.0392	0.2054	5371	412561	ulcerative colitis || id:ebi-a-GCST90018933	TRUE	reported	417932	15	101245088	0.0240499597185675	order.Selenomonadales.id.2165	TRUE	2.05919396853546e-06	inferred	2fZ97I	textfile	18340	2	1	TRUE	NA	NA	0.00122757877899108	18340	3.8462315507952e-06	417932	TRUE	1.15627592832358e-05
176	rs73232831	G	A	G	A	-0.151829	0.0381	NA	0.0515015815496335	FALSE	FALSE	FALSE	ulcerative colitis	4	17413426	0.0465	0.4126	5371	412561	ulcerative colitis || id:ebi-a-GCST90018933	TRUE	reported	417932	4	17413426	0.0314931801692055	order.Selenomonadales.id.2165	TRUE	1.4283495059128e-06	inferred	2fZ97I	textfile	18340	2	1	TRUE	NA	NA	0.00126582470039805	18340	1.60634860696076e-06	417932	TRUE	5.37743821016415e-06
177	rs9423647	G	A	G	A	0.0478170289473945	-0.016	NA	0.579002265658125	FALSE	FALSE	FALSE	ulcerative colitis	10	5579818	0.0194	0.4095	5371	412561	ulcerative colitis || id:ebi-a-GCST90018933	TRUE	reported	417932	10	5579818	0.0105282013162198	order.Selenomonadales.id.2165	TRUE	5.57748318291133e-06	inferred	2fZ97I	textfile	18340	2	1	TRUE	NA	NA	0.00112361258149279	18340	1.62754217605802e-06	417932	TRUE	1.90888531700579e-05
178	rs12404911	C	T	C	T	0.140717215978327	6e-04	NA	0.244229812791099	FALSE	FALSE	FALSE	ulcerative colitis	1	240118443	0.0242	0.9803	5371	412561	ulcerative colitis || id:ebi-a-GCST90018933	TRUE	reported	417932	1	240118443	0.0304142223483345	genus.Catenibacterium.id.2153	TRUE	3.71553793217261e-06	inferred	2pTcJO	textfile	18340	2	1	TRUE	NA	NA	0.00116595664768234	18340	1.47084944589863e-09	417932	TRUE	6.11635961944262e-06
179	rs212393	G	A	G	A	-0.135254	0.0233	NA	0.206994171433627	FALSE	FALSE	FALSE	ulcerative colitis	6	159485742	0.0222	0.293	5371	412561	ulcerative colitis || id:ebi-a-GCST90018933	TRUE	reported	417932	6	159485742	0.0286208804746533	genus.Catenibacterium.id.2153	TRUE	2.29317627341758e-06	inferred	2pTcJO	textfile	18340	2	1	TRUE	NA	NA	0.00121633386026004	18340	2.63573170999492e-06	417932	TRUE	1.03807800898832e-05
180	rs56327358	A	G	A	G	0.126268947750316	-0.012	NA	0.199091004819247	FALSE	FALSE	FALSE	ulcerative colitis	7	57354153	0.0219	0.5831	5371	412561	ulcerative colitis || id:ebi-a-GCST90018933	TRUE	reported	417932	7	57354153	0.0285223266488241	genus.Catenibacterium.id.2153	TRUE	9.55432987138959e-06	inferred	2pTcJO	textfile	18340	2	1	TRUE	NA	NA	0.00106759702901861	18340	7.18406748763286e-07	417932	TRUE	2.44564873504647e-05
181	rs629326	G	T	G	T	-0.116609	-0.0059	NA	0.506380348453224	FALSE	FALSE	FALSE	ulcerative colitis	6	159496713	0.0199	0.7685	5371	412561	ulcerative colitis || id:ebi-a-GCST90018933	TRUE	reported	417932	6	159496713	0.0254010984289019	genus.Catenibacterium.id.2153	TRUE	4.41777633191647e-06	inferred	2pTcJO	textfile	18340	2	1	TRUE	NA	NA	0.00114790418072688	18340	2.10326614918771e-07	417932	TRUE	9.36174529099265e-06
182	rs73128290	A	G	A	G	0.129726248514929	-0.0145	NA	0.200059554137395	FALSE	FALSE	FALSE	ulcerative colitis	7	57364320	0.0219	0.5075	5371	412561	ulcerative colitis || id:ebi-a-GCST90018933	TRUE	reported	417932	7	57364320	0.028456259958979	genus.Catenibacterium.id.2153	TRUE	5.14480209774361e-06	inferred	2pTcJO	textfile	18340	2	1	TRUE	NA	NA	0.00113202547345202	18340	1.04892339586494e-06	417932	TRUE	1.5235612068203e-05
183	rs77285108	G	A	G	A	-0.161826	-0.0738	NA	0.162516490679913	FALSE	FALSE	FALSE	ulcerative colitis	4	122282768	0.0354	0.03682	5371	412561	ulcerative colitis || id:ebi-a-GCST90018933	TRUE	reported	417932	4	122282768	0.035344674357505	genus.Catenibacterium.id.2153	TRUE	4.68287990356242e-06	inferred	2pTcJO	textfile	18340	2	1	TRUE	NA	NA	0.00114182932221913	18340	1.03991570327419e-05	417932	TRUE	5.05910004360703e-05
184	rs7742829	C	T	C	T	0.114110133206833	0.0023	NA	0.415723520843898	FALSE	FALSE	FALSE	ulcerative colitis	6	105089665	0.0195	0.9064	5371	412561	ulcerative colitis || id:ebi-a-GCST90018933	TRUE	reported	417932	6	105089665	0.0251098948897137	genus.Catenibacterium.id.2153	TRUE	5.508438367497e-06	inferred	2pTcJO	textfile	18340	2	1	TRUE	NA	NA	0.00112491018652011	18340	3.32876309493265e-08	417932	TRUE	9.74472362892338e-06
185	rs10805326	G	A	G	A	0.0775150612151139	-0.022	NA	0.228504284669046	FALSE	FALSE	FALSE	ulcerative colitis	4	14324623	0.0214	0.3052	5371	412561	ulcerative colitis || id:ebi-a-GCST90018933	TRUE	reported	417932	4	14324623	0.0139664675281024	genus.Intestinibacter.id.11345	TRUE	2.8553315993259e-08	inferred	37LLWX	textfile	18340	2	1	TRUE	NA	NA	0.00167694249466922	18340	2.5287923542912e-06	417932	TRUE	1.79155262585566e-07
186	rs10811551	T	A	T	A	-0.111996	-0.0178	NA	0.11725299906587	FALSE	TRUE	TRUE	ulcerative colitis	9	21485387	0.0337	0.5974	5371	412561	ulcerative colitis || id:ebi-a-GCST90018933	TRUE	reported	417932	9	21485387	0.0238253045023533	genus.Intestinibacter.id.11345	TRUE	2.59251241132395e-06	inferred	37LLWX	textfile	18340	2	1	FALSE	NA	NA	0.0012035191564937	18340	6.67538573032028e-07	417932	TRUE	7.07135453576363e-06
187	rs10965008	G	A	G	A	-0.107799	-0.0172	NA	0.1286344537076	FALSE	FALSE	FALSE	ulcerative colitis	9	21470464	0.0329	0.602	5371	412561	ulcerative colitis || id:ebi-a-GCST90018933	TRUE	reported	417932	9	21470464	0.0230289983012005	genus.Intestinibacter.id.11345	TRUE	2.85437278527809e-06	inferred	37LLWX	textfile	18340	2	1	TRUE	NA	NA	0.00119347200692015	18340	6.5397518132894e-07	417932	TRUE	7.69929246840953e-06
188	rs11109097	C	T	C	T	0.0624272379232859	-0.0324	NA	0.425359491539767	FALSE	FALSE	FALSE	ulcerative colitis	12	97928437	0.0202	0.1084	5371	412561	ulcerative colitis || id:ebi-a-GCST90018933	TRUE	reported	417932	12	97928437	0.0138539232136652	genus.Intestinibacter.id.11345	TRUE	6.60283055395333e-06	inferred	37LLWX	textfile	18340	2	1	TRUE	NA	NA	0.00110603815052317	18340	6.15575123879673e-06	417932	TRUE	4.49161015980637e-05
189	rs118030283	G	A	G	A	-0.151829	-0.0299	NA	0.0527598835249881	FALSE	FALSE	FALSE	ulcerative colitis	16	5993076	0.045	0.5062	5371	412561	ulcerative colitis || id:ebi-a-GCST90018933	TRUE	reported	417932	16	5993076	0.0324471166925794	genus.Intestinibacter.id.11345	TRUE	2.87891616712388e-06	inferred	37LLWX	textfile	18340	2	1	TRUE	NA	NA	0.00119257818799137	18340	1.05636339430764e-06	417932	TRUE	8.88689959722464e-06
190	rs12210583	T	G	T	G	0.155074473835085	0.0561	NA	0.048218866272076	FALSE	FALSE	FALSE	ulcerative colitis	6	170862029	0.0469	0.2315	5371	412561	ulcerative colitis || id:ebi-a-GCST90018933	TRUE	reported	417932	6	170862029	0.0353007399513857	genus.Intestinibacter.id.11345	TRUE	1.11821565565717e-05	inferred	37LLWX	textfile	18340	2	1	TRUE	NA	NA	0.00105124575726755	18340	3.42353682208728e-06	417932	TRUE	5.04491181874854e-05
191	rs16938435	T	C	T	C	-0.112189	-0.017	NA	0.12164879896887	FALSE	FALSE	FALSE	ulcerative colitis	9	21502923	0.0335	0.6107	5371	412561	ulcerative colitis || id:ebi-a-GCST90018933	TRUE	reported	417932	9	21502923	0.0235438872338301	genus.Intestinibacter.id.11345	TRUE	1.88778724912894e-06	inferred	37LLWX	textfile	18340	2	1	TRUE	NA	NA	0.00123666200619975	18340	6.16175482931239e-07	417932	TRUE	5.14624755145324e-06
192	rs2098844	C	T	C	T	-0.0575295	-0.0002	NA	0.408881910334174	FALSE	FALSE	FALSE	ulcerative colitis	11	127703160	0.0196	0.993	5371	412561	ulcerative colitis || id:ebi-a-GCST90018933	TRUE	reported	417932	11	127703160	0.012841561776677	genus.Intestinibacter.id.11345	TRUE	7.46612665393853e-06	inferred	37LLWX	textfile	18340	2	1	TRUE	NA	NA	0.00109324853450704	18340	2.49140482712192e-10	417932	TRUE	1.17715614015045e-05
193	rs2702387	A	G	A	G	0.0608559183828632	0.001	NA	0.381865347830942	FALSE	FALSE	FALSE	ulcerative colitis	4	179361262	0.02	0.9611	5371	412561	ulcerative colitis || id:ebi-a-GCST90018933	TRUE	reported	417932	4	179361262	0.0132145486891204	genus.Intestinibacter.id.11345	TRUE	4.12027867044937e-06	inferred	37LLWX	textfile	18340	2	1	TRUE	NA	NA	0.00115517299341896	18340	5.98186295562736e-09	417932	TRUE	6.91924926626088e-06
194	rs4327025	G	A	G	A	-0.0810346	-0.0231	NA	0.259962811452104	FALSE	FALSE	FALSE	ulcerative colitis	15	92446683	0.0235	0.3263	5371	412561	ulcerative colitis || id:ebi-a-GCST90018933	TRUE	reported	417932	15	92446683	0.0154396661206418	genus.Intestinibacter.id.11345	TRUE	1.5337112542171e-07	inferred	37LLWX	textfile	18340	2	1	TRUE	NA	NA	0.00149989509759796	18340	2.31197793104904e-06	417932	TRUE	8.05504122449136e-07
195	rs447950	A	G	A	G	0.0628341737446271	-0.0234	NA	0.375753934006323	FALSE	FALSE	FALSE	ulcerative colitis	5	148846426	0.0203	0.249	5371	412561	ulcerative colitis || id:ebi-a-GCST90018933	TRUE	reported	417932	5	148846426	0.0136652303522967	genus.Intestinibacter.id.11345	TRUE	4.26349663698821e-06	inferred	37LLWX	textfile	18340	2	1	TRUE	NA	NA	0.00115161021572957	18340	3.17932343510265e-06	417932	TRUE	2.01588188947483e-05
196	rs4698733	C	T	C	T	0.0645467004897644	-0.0142	NA	0.239941963836138	FALSE	FALSE	FALSE	ulcerative colitis	4	14343003	0.0211	0.4992	5371	412561	ulcerative colitis || id:ebi-a-GCST90018933	TRUE	reported	417932	4	14343003	0.0138208116943435	genus.Intestinibacter.id.11345	TRUE	3.00827602284655e-06	inferred	37LLWX	textfile	18340	2	1	TRUE	NA	NA	0.00118798999019075	18340	1.08369672419893e-06	417932	TRUE	9.33422949004403e-06
197	rs478972	T	C	T	C	-0.142681	-0.0021	NA	0.062518300420577	FALSE	FALSE	FALSE	ulcerative colitis	11	125663184	0.0397	0.958	5371	412561	ulcerative colitis || id:ebi-a-GCST90018933	TRUE	reported	417932	11	125663184	0.0297116296608141	genus.Intestinibacter.id.11345	TRUE	1.56937498280978e-06	inferred	37LLWX	textfile	18340	2	1	TRUE	NA	NA	0.00125597618438749	18340	6.695053103694e-09	417932	TRUE	2.75578373245636e-06
198	rs4935946	A	G	A	G	-0.132454	0.0013	NA	0.062580033542374	FALSE	FALSE	FALSE	ulcerative colitis	11	125714088	0.0397	0.9735	5371	412561	ulcerative colitis || id:ebi-a-GCST90018933	TRUE	reported	417932	11	125714088	0.0297239275641148	genus.Intestinibacter.id.11345	TRUE	8.34498571602325e-06	inferred	37LLWX	textfile	18340	2	1	TRUE	NA	NA	0.00108167056369217	18340	2.56567795736174e-09	417932	TRUE	1.33759427373598e-05
199	rs4937041	C	T	C	T	-0.140391	0.0014	NA	0.062573512170007	FALSE	FALSE	FALSE	ulcerative colitis	11	125678727	0.0397	0.9717	5371	412561	ulcerative colitis || id:ebi-a-GCST90018933	TRUE	reported	417932	11	125678727	0.0297207694004717	genus.Intestinibacter.id.11345	TRUE	2.31642920883833e-06	inferred	37LLWX	textfile	18340	2	1	TRUE	NA	NA	0.00121527990518731	18340	2.97557916826492e-09	417932	TRUE	3.93047749060728e-06
200	rs543221	A	G	A	G	-0.1352	2e-04	NA	0.0623558854071951	FALSE	FALSE	FALSE	ulcerative colitis	11	125635084	0.0397	0.9965	5371	412561	ulcerative colitis || id:ebi-a-GCST90018933	TRUE	reported	417932	11	125635084	0.0291607392419436	genus.Intestinibacter.id.11345	TRUE	3.54550375510219e-06	inferred	37LLWX	textfile	18340	2	1	TRUE	NA	NA	0.00117084327520183	18340	6.07261056518021e-11	417932	TRUE	5.73687791969655e-06
201	rs6062862	A	G	A	G	0.0924508116910622	-0.0263	NA	0.108909113542806	FALSE	FALSE	FALSE	ulcerative colitis	20	61325223	0.0323	0.4152	5371	412561	ulcerative colitis || id:ebi-a-GCST90018933	TRUE	reported	417932	20	61325223	0.0204658174324241	genus.Intestinibacter.id.11345	TRUE	6.26248376474002e-06	inferred	37LLWX	textfile	18340	2	1	TRUE	NA	NA	0.00111154817402913	18340	1.58636170146612e-06	417932	TRUE	2.10454184415772e-05
202	rs62430350	T	C	T	C	0.151095720860442	0.0625	NA	0.0471136220884883	FALSE	FALSE	FALSE	ulcerative colitis	6	170918194	0.0476	0.1889	5371	412561	ulcerative colitis || id:ebi-a-GCST90018933	TRUE	reported	417932	6	170918194	0.0351476112919505	genus.Intestinibacter.id.11345	TRUE	1.71655499890481e-05	inferred	37LLWX	textfile	18340	2	1	TRUE	NA	NA	0.00100675381541362	18340	4.12515993203475e-06	417932	TRUE	8.23132136215626e-05
203	rs6590163	G	A	G	A	-0.138934	-0.0019	NA	0.062490563475661	FALSE	FALSE	FALSE	ulcerative colitis	11	125652157	0.0397	0.9623	5371	412561	ulcerative colitis || id:ebi-a-GCST90018933	TRUE	reported	417932	11	125652157	0.0297148561388757	genus.Intestinibacter.id.11345	TRUE	2.93110777708667e-06	inferred	37LLWX	textfile	18340	2	1	TRUE	NA	NA	0.00119070261955809	18340	5.48053100537172e-09	417932	TRUE	4.98477235007755e-06
204	rs68093214	C	T	C	T	0.0662257564486184	0.0249	NA	0.245929901322735	FALSE	FALSE	FALSE	ulcerative colitis	3	70657785	0.023	0.2789	5371	412561	ulcerative colitis || id:ebi-a-GCST90018933	TRUE	reported	417932	3	70657785	0.01498772943995	genus.Intestinibacter.id.11345	TRUE	9.93124164627109e-06	inferred	37LLWX	textfile	18340	2	1	TRUE	NA	NA	0.00106357482082101	18340	2.80438901500526e-06	417932	TRUE	4.09648898742347e-05
205	rs6875660	C	T	C	T	0.0890455423863135	-0.0232	NA	0.104027946488517	FALSE	FALSE	FALSE	ulcerative colitis	5	159686256	0.0334	0.4862	5371	412561	ulcerative colitis || id:ebi-a-GCST90018933	TRUE	reported	417932	5	159686256	0.0193905204513273	genus.Intestinibacter.id.11345	TRUE	4.38554982767818e-06	inferred	37LLWX	textfile	18340	2	1	TRUE	NA	NA	0.00114866746513397	18340	1.15446026014067e-06	417932	TRUE	1.35341981183472e-05
206	rs7026731	C	T	C	T	-0.102425	-0.0038	NA	0.118859482910468	FALSE	FALSE	FALSE	ulcerative colitis	9	21519921	0.0346	0.9132	5371	412561	ulcerative colitis || id:ebi-a-GCST90018933	TRUE	reported	417932	9	21519921	0.0230341451374709	genus.Intestinibacter.id.11345	TRUE	8.72206203637753e-06	inferred	37LLWX	textfile	18340	2	1	TRUE	NA	NA	0.00107707388890587	18340	2.88610040773171e-08	417932	TRUE	1.49938933244214e-05
207	rs76991165	A	G	A	G	-0.10334	0.0139	NA	0.138368541094713	FALSE	FALSE	FALSE	ulcerative colitis	9	21536739	0.0343	0.6857	5371	412561	ulcerative colitis || id:ebi-a-GCST90018933	TRUE	reported	417932	9	21536739	0.0233021753744467	genus.Intestinibacter.id.11345	TRUE	9.21704248529605e-06	inferred	37LLWX	textfile	18340	2	1	TRUE	NA	NA	0.00107133380147968	18340	3.92950316421133e-07	417932	TRUE	2.07565329184891e-05
208	rs7952361	C	T	C	T	-0.138554	0.0013	NA	0.062579475237833	FALSE	FALSE	FALSE	ulcerative colitis	11	125689239	0.0397	0.9734	5371	412561	ulcerative colitis || id:ebi-a-GCST90018933	TRUE	reported	417932	11	125689239	0.0297218700368588	genus.Intestinibacter.id.11345	TRUE	3.13613777917795e-06	inferred	37LLWX	textfile	18340	2	1	TRUE	NA	NA	0.00118364543001178	18340	2.56567795736174e-09	417932	TRUE	5.24013655229617e-06
209	rs893394	G	A	G	A	0.0583321724529741	-0.0061	NA	0.601423574104597	FALSE	FALSE	FALSE	ulcerative colitis	2	20054971	0.02	0.7595	5371	412561	ulcerative colitis || id:ebi-a-GCST90018933	TRUE	reported	417932	2	20054971	0.0130729375792873	genus.Intestinibacter.id.11345	TRUE	8.11772098340906e-06	inferred	37LLWX	textfile	18340	2	1	TRUE	NA	NA	0.00108454279161549	18340	2.22585072366242e-07	417932	TRUE	1.67865877355908e-05
210	rs9348442	C	T	C	T	0.0990819643035492	0.1144	NA	0.181042156522593	FALSE	FALSE	FALSE	ulcerative colitis	6	10303945	0.031	0.0002247	5371	412561	ulcerative colitis || id:ebi-a-GCST90018933	TRUE	reported	417932	6	10303945	0.0221625262600357	genus.Intestinibacter.id.11345	TRUE	7.79646852198573e-06	inferred	37LLWX	textfile	18340	2	1	TRUE	NA	NA	0.00108874363255158	18340	3.25844926134381e-05	417932	TRUE	0.000296603130293629
211	rs1035406	G	A	G	A	-0.114725	-0.0801	NA	0.163672444164393	FALSE	FALSE	FALSE	ulcerative colitis	5	119372737	0.0293	0.006357	5371	412561	ulcerative colitis || id:ebi-a-GCST90018933	TRUE	reported	417932	5	119372737	0.0247993609424218	order.Rhodospirillales.id.2667	TRUE	3.72573759008087e-06	inferred	3m54Hn	textfile	18340	2	1	TRUE	NA	NA	0.00116567069361716	18340	1.78820983177799e-05	417932	TRUE	7.2970946301521e-05
212	rs11591293	G	T	G	T	0.07227547708498	0.0095	NA	0.293156843726215	FALSE	FALSE	FALSE	ulcerative colitis	10	113419797	0.02	0.6336	5371	412561	ulcerative colitis || id:ebi-a-GCST90018933	TRUE	reported	417932	10	113419797	0.0158185803307904	order.Rhodospirillales.id.2667	TRUE	4.90000098754985e-06	inferred	3m54Hn	textfile	18340	2	1	TRUE	NA	NA	0.00113710570242818	18340	5.39862843522709e-07	417932	TRUE	1.22203599565896e-05
213	rs11630875	T	C	T	C	0.0945198468422378	-0.0138	NA	0.180537709241702	FALSE	FALSE	FALSE	ulcerative colitis	15	61775734	0.0263	0.5993	5371	412561	ulcerative colitis || id:ebi-a-GCST90018933	TRUE	reported	417932	15	61775734	0.0202138804928962	order.Rhodospirillales.id.2667	TRUE	2.92542826628726e-06	inferred	3m54Hn	textfile	18340	2	1	TRUE	NA	NA	0.00119090508826132	18340	6.58783696515475e-07	417932	TRUE	7.8934471342491e-06
214	rs13336560	C	T	C	T	-0.0695313	0.001	NA	0.504236733744754	FALSE	FALSE	FALSE	ulcerative colitis	16	88554243	0.02	0.9598	5371	412561	ulcerative colitis || id:ebi-a-GCST90018933	TRUE	reported	417932	16	88554243	0.0157065004506154	order.Rhodospirillales.id.2667	TRUE	9.55909344188587e-06	inferred	3m54Hn	textfile	18340	2	1	TRUE	NA	NA	0.00106754520754582	18340	5.98186295562736e-09	417932	TRUE	1.5480397353294e-05
215	rs1593368	C	T	C	T	-0.0974589	-0.0404	NA	0.188101835947284	FALSE	FALSE	FALSE	ulcerative colitis	4	134259397	0.0256	0.1146	5371	412561	ulcerative colitis || id:ebi-a-GCST90018933	TRUE	reported	417932	4	134259397	0.0222085852742815	order.Rhodospirillales.id.2667	TRUE	1.14218216795081e-05	inferred	3m54Hn	textfile	18340	2	1	TRUE	NA	NA	0.00104904248148688	18340	5.95904499497874e-06	417932	TRUE	7.1656413063823e-05
216	rs16855101	C	T	C	T	0.117513323660808	0.0213	NA	0.154380479156625	FALSE	FALSE	FALSE	ulcerative colitis	2	169051157	0.0298	0.475	5371	412561	ulcerative colitis || id:ebi-a-GCST90018933	TRUE	reported	417932	2	169051157	0.0248062948014708	order.Rhodospirillales.id.2667	TRUE	2.16650621400203e-06	inferred	3m54Hn	textfile	18340	2	1	TRUE	NA	NA	0.00122227041506939	18340	1.22242606324795e-06	417932	TRUE	7.15574982408286e-06
217	rs2162883	C	T	C	T	0.0901310308711355	0.0581	NA	0.280260165699172	FALSE	FALSE	FALSE	ulcerative colitis	5	27940068	0.0248	0.01894	5371	412561	ulcerative colitis || id:ebi-a-GCST90018933	TRUE	reported	417932	5	27940068	0.0193257071194489	order.Rhodospirillales.id.2667	TRUE	3.1043886595328e-06	inferred	3m54Hn	textfile	18340	2	1	TRUE	NA	NA	0.00118470740846899	18340	1.31322654526515e-05	417932	TRUE	4.43817543628778e-05
218	rs35936958	T	G	T	G	0.0987732349378562	-0.0324	NA	0.170309547973565	FALSE	FALSE	FALSE	ulcerative colitis	15	61765468	0.0271	0.2317	5371	412561	ulcerative colitis || id:ebi-a-GCST90018933	TRUE	reported	417932	15	61765468	0.021626040323494	order.Rhodospirillales.id.2667	TRUE	4.9397903904668e-06	inferred	3m54Hn	textfile	18340	2	1	TRUE	NA	NA	0.00113626287375253	18340	3.42015986541504e-06	417932	TRUE	2.39757260317835e-05
219	rs35982688	C	T	C	T	0.0700058437699534	0.0102	NA	0.293207097325973	FALSE	FALSE	FALSE	ulcerative colitis	10	113435151	0.02	0.61	5371	412561	ulcerative colitis || id:ebi-a-GCST90018933	TRUE	reported	417932	10	113435151	0.0158110374226928	order.Rhodospirillales.id.2667	TRUE	9.5262417807229e-06	inferred	3m54Hn	textfile	18340	2	1	TRUE	NA	NA	0.00106790311936594	18340	6.22352638303254e-07	417932	TRUE	2.35611648227075e-05
220	rs3730086	A	G	A	G	0.0800353699099632	-0.0924	NA	0.206786952037834	FALSE	FALSE	FALSE	ulcerative colitis	5	67577051	0.0228	4.943e-05	5371	412561	ulcerative colitis || id:ebi-a-GCST90018933	TRUE	reported	417932	5	67577051	0.0178737208921058	order.Rhodospirillales.id.2667	TRUE	7.54078566673619e-06	inferred	3m54Hn	textfile	18340	2	1	TRUE	NA	NA	0.00109221314601646	18340	3.92964786358553e-05	417932	TRUE	0.000383856177502194
221	rs3754624	C	T	C	T	0.0941280440944581	0.0104	NA	0.23309824411141	FALSE	FALSE	FALSE	ulcerative colitis	2	225633812	0.0245	0.6714	5371	412561	ulcerative colitis || id:ebi-a-GCST90018933	TRUE	reported	417932	2	225633812	0.019838930265028	order.Rhodospirillales.id.2667	TRUE	2.08905458864664e-06	inferred	3m54Hn	textfile	18340	2	1	TRUE	NA	NA	0.00122607431603003	18340	4.31152367977383e-07	417932	TRUE	5.22046970725579e-06
222	rs4278423	T	C	T	C	0.105215077782569	-0.0482	NA	0.119959911334979	FALSE	FALSE	FALSE	ulcerative colitis	10	2670553	0.0322	0.1338	5371	412561	ulcerative colitis || id:ebi-a-GCST90018933	TRUE	reported	417932	10	2670553	0.0233777748906279	order.Rhodospirillales.id.2667	TRUE	6.77474060780754e-06	inferred	3m54Hn	textfile	18340	2	1	TRUE	NA	NA	0.00110336244839065	18340	5.36137836791088e-06	417932	TRUE	4.18127940861347e-05
223	rs4822789	G	C	G	C	0.0727755172246117	-0.0362	NA	0.356405194592107	FALSE	TRUE	TRUE	ulcerative colitis	22	27173098	0.0207	0.08013	5371	412561	ulcerative colitis || id:ebi-a-GCST90018933	TRUE	reported	417932	22	27173098	0.0159521599251391	order.Rhodospirillales.id.2667	TRUE	5.06419671417345e-06	inferred	3m54Hn	textfile	18340	2	1	FALSE	NA	NA	0.00113367094672659	18340	7.31761784554114e-06	417932	TRUE	4.03077201920059e-05
224	rs55876211	C	T	C	T	-0.0865002	0.0347	NA	0.222654533621719	FALSE	FALSE	FALSE	ulcerative colitis	3	84471266	0.0234	0.1374	5371	412561	ulcerative colitis || id:ebi-a-GCST90018933	TRUE	reported	417932	3	84471266	0.0195196682893968	order.Rhodospirillales.id.2667	TRUE	9.36058690157969e-06	inferred	3m54Hn	textfile	18340	2	1	TRUE	NA	NA	0.00106972698066841	18340	5.26164329847419e-06	417932	TRUE	5.52104675407663e-05
225	rs56250014	A	T	A	T	0.117201010395818	0.0229	NA	0.0958881138746024	FALSE	TRUE	TRUE	ulcerative colitis	8	131949033	0.0337	0.496	5371	412561	ulcerative colitis || id:ebi-a-GCST90018933	TRUE	reported	417932	8	131949033	0.0256647168117198	order.Rhodospirillales.id.2667	TRUE	4.95651224984311e-06	inferred	3m54Hn	textfile	18340	2	1	FALSE	NA	NA	0.00113591069840358	18340	1.10485970834895e-06	417932	TRUE	1.49559397009752e-05
226	rs7098347	G	A	G	A	0.0713754206968257	0.0052	NA	0.297878391195302	FALSE	FALSE	FALSE	ulcerative colitis	10	113497648	0.02	0.7944	5371	412561	ulcerative colitis || id:ebi-a-GCST90018933	TRUE	reported	417932	10	113497648	0.0157543766241657	order.Rhodospirillales.id.2667	TRUE	5.88404110976327e-06	inferred	3m54Hn	textfile	18340	2	1	TRUE	NA	NA	0.00111803942123771	18340	1.61749549124807e-07	417932	TRUE	1.18664456844666e-05
227	rs74354280	C	T	C	T	-0.0890642	-0.0237	NA	0.249362740079599	FALSE	FALSE	FALSE	ulcerative colitis	4	134192918	0.0233	0.309	5371	412561	ulcerative colitis || id:ebi-a-GCST90018933	TRUE	reported	417932	4	134192918	0.0203090824548321	order.Rhodospirillales.id.2667	TRUE	1.15752765333456e-05	inferred	3m54Hn	textfile	18340	2	1	TRUE	NA	NA	0.00104765599063639	18340	2.47559859695416e-06	417932	TRUE	4.44805767466794e-05
228	rs76784716	A	G	A	G	0.136039347932385	0.0359	NA	0.082350070824917	FALSE	FALSE	FALSE	ulcerative colitis	2	169033340	0.0352	0.3079	5371	412561	ulcerative colitis || id:ebi-a-GCST90018933	TRUE	reported	417932	2	169033340	0.0284399301600848	order.Rhodospirillales.id.2667	TRUE	1.72361111369225e-06	inferred	3m54Hn	textfile	18340	2	1	TRUE	NA	NA	0.00124617352347647	18340	2.48885125716624e-06	417932	TRUE	7.76392319291613e-06
229	rs77304857	C	A	C	A	-0.0997433	-0.0424	NA	0.18948122183584	FALSE	FALSE	FALSE	ulcerative colitis	4	134248015	0.0256	0.09757	5371	412561	ulcerative colitis || id:ebi-a-GCST90018933	TRUE	reported	417932	4	134248015	0.0222165496218791	order.Rhodospirillales.id.2667	TRUE	7.13595430119293e-06	inferred	3m54Hn	textfile	18340	2	1	TRUE	NA	NA	0.00109795562534214	18340	6.5636495521557e-06	417932	TRUE	5.04041197022881e-05
230	rs77468690	T	A	T	A	0.140587299591287	0.029	NA	0.0765905453246842	FALSE	TRUE	TRUE	ulcerative colitis	2	225495128	0.0374	0.4382	5371	412561	ulcerative colitis || id:ebi-a-GCST90018933	TRUE	reported	417932	2	225495128	0.0308595101656988	order.Rhodospirillales.id.2667	TRUE	5.22063456925488e-06	inferred	3m54Hn	textfile	18340	2	1	FALSE	NA	NA	0.00113050088140555	18340	1.43862836752576e-06	417932	TRUE	1.71556218285172e-05
231	rs77497586	T	G	T	G	0.133696883757869	0.0281	NA	0.0828700722680595	FALSE	FALSE	FALSE	ulcerative colitis	2	169071190	0.0353	0.426	5371	412561	ulcerative colitis || id:ebi-a-GCST90018933	TRUE	reported	417932	2	169071190	0.0284423312415226	order.Rhodospirillales.id.2667	TRUE	2.59359711324055e-06	inferred	3m54Hn	textfile	18340	2	1	TRUE	NA	NA	0.00120347547285579	18340	1.51620883726832e-06	417932	TRUE	9.14191086285473e-06
232	rs9813022	A	G	A	G	-0.0830795	0.0199	NA	0.426329403423614	FALSE	FALSE	FALSE	ulcerative colitis	3	13726736	0.0205	0.3323	5371	412561	ulcerative colitis || id:ebi-a-GCST90018933	TRUE	reported	417932	3	13726736	0.0162641514626957	order.Rhodospirillales.id.2667	TRUE	3.25357255338127e-07	inferred	3m54Hn	textfile	18340	2	1	TRUE	NA	NA	0.0014208719604719	18340	2.25472668369479e-06	417932	TRUE	1.59227238080342e-06
233	rs10899911	A	G	A	G	-0.0717102	-0.0227	NA	0.309894591870011	FALSE	FALSE	FALSE	ulcerative colitis	10	44293839	0.0217	0.2941	5371	412561	ulcerative colitis || id:ebi-a-GCST90018933	TRUE	reported	417932	10	44293839	0.0148151444857646	genus.Parasutterella.id.2892	TRUE	1.29624849560457e-06	inferred	3ojnFL	textfile	18340	2	1	TRUE	NA	NA	0.00127597790651229	18340	2.61834917714066e-06	417932	TRUE	6.12836621258783e-06
234	rs11715853	G	A	G	A	-0.0662952	0.0128	NA	0.27958118383423	FALSE	FALSE	FALSE	ulcerative colitis	3	30163689	0.0212	0.5477	5371	412561	ulcerative colitis || id:ebi-a-GCST90018933	TRUE	reported	417932	3	30163689	0.0146113983362137	genus.Parasutterella.id.2892	TRUE	5.69995223787222e-06	inferred	3ojnFL	textfile	18340	2	1	TRUE	NA	NA	0.00112135010052694	18340	8.72256655074234e-07	417932	TRUE	1.5880135707789e-05
235	rs11718634	T	C	T	C	-0.0665912	0.0136	NA	0.258662057654687	FALSE	FALSE	FALSE	ulcerative colitis	3	30178141	0.0214	0.525	5371	412561	ulcerative colitis || id:ebi-a-GCST90018933	TRUE	reported	417932	3	30178141	0.0147410649273304	genus.Parasutterella.id.2892	TRUE	6.26059482801785e-06	inferred	3ojnFL	textfile	18340	2	1	TRUE	NA	NA	0.0011115795862221	18340	9.66376373209175e-07	417932	TRUE	1.78508028851967e-05
236	rs11720748	A	C	A	C	-0.065436	0.0135	NA	0.255963121669745	FALSE	FALSE	FALSE	ulcerative colitis	3	30150677	0.0214	0.5271	5371	412561	ulcerative colitis || id:ebi-a-GCST90018933	TRUE	reported	417932	3	30150677	0.0146552541155876	genus.Parasutterella.id.2892	TRUE	8.0060281504423e-06	inferred	3ojnFL	textfile	18340	2	1	TRUE	NA	NA	0.00108598411089443	18340	9.52217217296252e-07	417932	TRUE	2.23583575594262e-05
237	rs1403394	C	T	C	T	-0.0743035	0.023	NA	0.211045628802809	FALSE	FALSE	FALSE	ulcerative colitis	12	126482820	0.0232	0.3214	5371	412561	ulcerative colitis || id:ebi-a-GCST90018933	TRUE	reported	417932	12	126482820	0.0160335893167542	genus.Parasutterella.id.2892	TRUE	3.58247459340255e-06	inferred	3ojnFL	textfile	18340	2	1	TRUE	NA	NA	0.00116976105692089	18340	2.3516632586502e-06	417932	TRUE	1.48065339750389e-05
238	rs1403396	A	T	A	T	-0.0756729	0.0224	NA	0.21349970260946	FALSE	TRUE	TRUE	ulcerative colitis	12	126498824	0.0232	0.3328	5371	412561	ulcerative colitis || id:ebi-a-GCST90018933	TRUE	reported	417932	12	126498824	0.0159034619267181	genus.Parasutterella.id.2892	TRUE	1.95264977965175e-06	inferred	3ojnFL	textfile	18340	2	1	FALSE	NA	NA	0.00123313105073677	18340	2.23056843014933e-06	417932	TRUE	8.26660495720248e-06
239	rs1991220	T	C	T	C	0.0618687212921584	-0.0023	NA	0.501783944959177	FALSE	FALSE	FALSE	ulcerative colitis	4	65518385	0.0192	0.9035	5371	412561	ulcerative colitis || id:ebi-a-GCST90018933	TRUE	reported	417932	4	65518385	0.0132474784752597	genus.Parasutterella.id.2892	TRUE	3.00868227079102e-06	inferred	3ojnFL	textfile	18340	2	1	TRUE	NA	NA	0.0011879758951844	18340	3.4335996243521e-08	417932	TRUE	5.48220733219207e-06
240	rs2090816	A	C	A	C	0.0840967275385699	-0.0208	NA	0.143573127992606	FALSE	FALSE	FALSE	ulcerative colitis	6	137615592	0.026	0.423	5371	412561	ulcerative colitis || id:ebi-a-GCST90018933	TRUE	reported	417932	6	137615592	0.0177314937606081	genus.Parasutterella.id.2892	TRUE	2.10796148852682e-06	inferred	3ojnFL	textfile	18340	2	1	TRUE	NA	NA	0.00122513284350272	18340	1.53135458075053e-06	417932	TRUE	7.57144571212487e-06
241	rs2387977	T	C	T	C	-0.0681778	0.0474	NA	0.289973788085209	FALSE	FALSE	FALSE	ulcerative colitis	20	25599776	0.0267	0.07608	5371	412561	ulcerative colitis || id:ebi-a-GCST90018933	TRUE	reported	417932	20	25599776	0.0134755556314012	genus.Parasutterella.id.2892	TRUE	4.20651473679906e-07	inferred	3ojnFL	textfile	18340	2	1	TRUE	NA	NA	0.00139390937324901	18340	7.54097218103403e-06	417932	TRUE	4.50411929469725e-06
242	rs35055552	T	C	T	C	0.10955417634052	-0.0235	NA	0.115307580799823	FALSE	FALSE	FALSE	ulcerative colitis	8	114804024	0.0312	0.4515	5371	412561	ulcerative colitis || id:ebi-a-GCST90018933	TRUE	reported	417932	8	114804024	0.0235432682544795	genus.Parasutterella.id.2892	TRUE	3.26645175679686e-06	inferred	3ojnFL	textfile	18340	2	1	TRUE	NA	NA	0.00117939667176269	18340	1.35744549338714e-06	417932	TRUE	1.08735825232401e-05
243	rs35414597	T	A	T	A	-0.0684946	0.039	NA	0.29768855395801	FALSE	TRUE	TRUE	ulcerative colitis	4	15565736	0.0207	0.06007	5371	412561	ulcerative colitis || id:ebi-a-GCST90018933	TRUE	reported	417932	4	15565736	0.0142143302590763	genus.Parasutterella.id.2892	TRUE	1.44495306276381e-06	inferred	3ojnFL	textfile	18340	2	1	FALSE	NA	NA	0.00126461572171536	18340	8.49339432287351e-06	417932	TRUE	1.49814688820308e-05
244	rs35884570	C	T	C	T	0.10514305224306	-0.0209	NA	0.117831890594642	FALSE	FALSE	FALSE	ulcerative colitis	8	114835085	0.0304	0.4924	5371	412561	ulcerative colitis || id:ebi-a-GCST90018933	TRUE	reported	417932	8	114835085	0.0234260489625066	genus.Parasutterella.id.2892	TRUE	7.17949790789653e-06	inferred	3ojnFL	textfile	18340	2	1	TRUE	NA	NA	0.00109732247885153	18340	1.13094469277612e-06	417932	TRUE	2.12736133272312e-05
245	rs472307	T	C	T	C	0.0597434973812231	-0.0086	NA	0.338024285930394	FALSE	FALSE	FALSE	ulcerative colitis	12	5259672	0.0197	0.6625	5371	412561	ulcerative colitis || id:ebi-a-GCST90018933	TRUE	reported	417932	12	5259672	0.0136616493414416	genus.Parasutterella.id.2892	TRUE	1.22505318019743e-05	inferred	3ojnFL	textfile	18340	2	1	TRUE	NA	NA	0.00104176648052034	18340	4.55995655753803e-07	417932	TRUE	2.79162746758431e-05
246	rs4852276	C	T	C	T	0.0626062511472161	-0.0334	NA	0.559805874734868	FALSE	FALSE	FALSE	ulcerative colitis	2	72249411	0.0194	0.08514	5371	412561	ulcerative colitis || id:ebi-a-GCST90018933	TRUE	reported	417932	2	72249411	0.0132867359037943	genus.Parasutterella.id.2892	TRUE	2.45374274577428e-06	inferred	3ojnFL	textfile	18340	2	1	TRUE	NA	NA	0.00120926457213204	18340	7.09223057853275e-06	417932	TRUE	2.06424009406761e-05
247	rs5005431	C	T	C	T	0.0627778447933714	-0.0026	NA	0.492047948405246	FALSE	FALSE	FALSE	ulcerative colitis	4	65528904	0.0191	0.892	5371	412561	ulcerative colitis || id:ebi-a-GCST90018933	TRUE	reported	417932	4	65528904	0.0132672411423885	genus.Parasutterella.id.2892	TRUE	2.22544797268433e-06	inferred	3ojnFL	textfile	18340	2	1	TRUE	NA	NA	0.00121946589658369	18340	4.43380302393218e-08	417932	TRUE	4.17836299833311e-06
248	rs55877868	A	C	A	C	-0.104458	0.0551	NA	0.104194428861952	FALSE	FALSE	FALSE	ulcerative colitis	17	14692867	0.0328	0.09286	5371	412561	ulcerative colitis || id:ebi-a-GCST90018933	TRUE	reported	417932	17	14692867	0.0228089323706407	genus.Parasutterella.id.2892	TRUE	4.65668448743251e-06	inferred	3ojnFL	textfile	18340	2	1	TRUE	NA	NA	0.00114241402054613	18340	6.75225804313669e-06	417932	TRUE	3.51827558379923e-05
249	rs61021642	G	A	G	A	-0.0654699	0.0375	NA	0.30665681646814	FALSE	FALSE	FALSE	ulcerative colitis	4	15577325	0.0205	0.06768	5371	412561	ulcerative colitis || id:ebi-a-GCST90018933	TRUE	reported	417932	4	15577325	0.0141180059347453	genus.Parasutterella.id.2892	TRUE	3.52936204795016e-06	inferred	3ojnFL	textfile	18340	2	1	TRUE	NA	NA	0.00117131933386401	18340	8.00659367542725e-06	417932	TRUE	3.14384518934301e-05
250	rs62005974	T	C	T	C	0.0616982756032208	-0.0109	NA	0.552768592397342	FALSE	FALSE	FALSE	ulcerative colitis	15	67326727	0.0193	0.5717	5371	412561	ulcerative colitis || id:ebi-a-GCST90018933	TRUE	reported	417932	15	67326727	0.013301803169942	genus.Parasutterella.id.2892	TRUE	3.51219965137681e-06	inferred	3ojnFL	textfile	18340	2	1	TRUE	NA	NA	0.00117182789695579	18340	7.63193212815471e-07	417932	TRUE	9.73321023948948e-06
251	rs62273907	A	G	A	G	0.229468131202267	0.0057	NA	0.0556812651912784	FALSE	FALSE	FALSE	ulcerative colitis	3	156550415	0.0425	0.8928	5371	412561	ulcerative colitis || id:ebi-a-GCST90018933	TRUE	reported	417932	3	156550415	0.0502261846185673	genus.Parasutterella.id.2892	TRUE	4.90769749301639e-06	inferred	3ojnFL	textfile	18340	2	1	TRUE	NA	NA	0.00113694213878402	18340	4.30396058632268e-08	417932	TRUE	8.86375031623832e-06
252	rs62278065	A	G	A	G	0.226951656795432	0.0072	NA	0.0554960052930367	FALSE	FALSE	FALSE	ulcerative colitis	3	156532643	0.0427	0.8658	5371	412561	ulcerative colitis || id:ebi-a-GCST90018933	TRUE	reported	417932	3	156532643	0.0503871897872026	genus.Parasutterella.id.2892	TRUE	6.6637906641685e-06	inferred	3ojnFL	textfile	18340	2	1	TRUE	NA	NA	0.00110508141658629	18340	6.8030813831778e-08	417932	TRUE	1.22563610794372e-05
253	rs6809952	G	A	G	A	-0.0684957	-0.0278	NA	0.32905776708965	FALSE	FALSE	FALSE	ulcerative colitis	3	193896709	0.0214	0.1928	5371	412561	ulcerative colitis || id:ebi-a-GCST90018933	TRUE	reported	417932	3	193896709	0.0150891557615144	genus.Parasutterella.id.2892	TRUE	5.64142705877531e-06	inferred	3ojnFL	textfile	18340	2	1	TRUE	NA	NA	0.00112242513888519	18340	4.03791102011166e-06	417932	TRUE	2.97076863009075e-05
254	rs6828768	C	T	C	T	0.0636851847262185	-0.0016	NA	0.49203505553547	FALSE	FALSE	FALSE	ulcerative colitis	4	65556925	0.0191	0.9338	5371	412561	ulcerative colitis || id:ebi-a-GCST90018933	TRUE	reported	417932	4	65556925	0.0132645163674114	genus.Parasutterella.id.2892	TRUE	1.57742075820539e-06	inferred	3ojnFL	textfile	18340	2	1	TRUE	NA	NA	0.00125544139300258	18340	1.6790733807608e-08	417932	TRUE	2.85619562423963e-06
255	rs6851752	A	G	A	G	0.0636566007246296	-0.002	NA	0.492217087213151	FALSE	FALSE	FALSE	ulcerative colitis	4	65540535	0.0191	0.9188	5371	412561	ulcerative colitis || id:ebi-a-GCST90018933	TRUE	reported	417932	4	65540535	0.0132677837602815	genus.Parasutterella.id.2892	TRUE	1.60392021604902e-06	inferred	3ojnFL	textfile	18340	2	1	TRUE	NA	NA	0.00125369915433802	18340	2.62355213265985e-08	417932	TRUE	2.96338003289242e-06
256	rs7303158	C	T	C	T	0.0646859124557531	-0.0049	NA	0.393949423122131	FALSE	FALSE	FALSE	ulcerative colitis	12	5275540	0.0194	0.8022	5371	412561	ulcerative colitis || id:ebi-a-GCST90018933	TRUE	reported	417932	12	5275540	0.0134255924026818	genus.Parasutterella.id.2892	TRUE	1.44928178103818e-06	inferred	3ojnFL	textfile	18340	2	1	TRUE	NA	NA	0.00126430281766783	18340	1.52645880008569e-07	417932	TRUE	3.11850939477971e-06
257	rs7311004	T	C	T	C	-0.0617522	-0.0271	NA	0.327714438870458	FALSE	FALSE	FALSE	ulcerative colitis	12	53260710	0.0199	0.1731	5371	412561	ulcerative colitis || id:ebi-a-GCST90018933	TRUE	reported	417932	12	53260710	0.0136438402701224	genus.Parasutterella.id.2892	TRUE	6.01065941379102e-06	inferred	3ojnFL	textfile	18340	2	1	TRUE	NA	NA	0.00111582209134469	18340	4.43738340493919e-06	417932	TRUE	3.32857087259801e-05
258	rs7572229	G	A	G	A	0.0662729742008401	-0.0132	NA	0.545693223766617	FALSE	FALSE	FALSE	ulcerative colitis	2	72235444	0.0193	0.4934	5371	412561	ulcerative colitis || id:ebi-a-GCST90018933	TRUE	reported	417932	2	72235444	0.013273580951134	genus.Parasutterella.id.2892	TRUE	5.94953316783686e-07	inferred	3ojnFL	textfile	18340	2	1	TRUE	NA	NA	0.00135754668344931	18340	1.1192554334838e-06	417932	TRUE	2.08161651023027e-06
259	rs78383039	T	C	T	C	-0.146315	0.0528	NA	0.11018845390669	FALSE	FALSE	FALSE	ulcerative colitis	2	178954708	0.0397	0.1832	5371	412561	ulcerative colitis || id:ebi-a-GCST90018933	TRUE	reported	417932	2	178954708	0.0297119284718396	genus.Parasutterella.id.2892	TRUE	8.46017277386439e-07	inferred	3ojnFL	textfile	18340	2	1	TRUE	NA	NA	0.00132065088770328	18340	4.23234874691328e-06	417932	TRUE	5.46802465158777e-06
260	rs8039785	T	G	T	G	0.0618345413372311	-0.0114	NA	0.549467400649875	FALSE	FALSE	FALSE	ulcerative colitis	15	67316307	0.0193	0.5536	5371	412561	ulcerative colitis || id:ebi-a-GCST90018933	TRUE	reported	417932	15	67316307	0.0133000414644354	genus.Parasutterella.id.2892	TRUE	3.3322636516378e-06	inferred	3ojnFL	textfile	18340	2	1	TRUE	NA	NA	0.00117731513327325	18340	8.34816790114788e-07	417932	TRUE	9.49662570251272e-06
261	rs823424	G	A	G	A	-0.0713448	-0.0327	NA	0.23989610197244	FALSE	FALSE	FALSE	ulcerative colitis	8	16674526	0.0226	0.1475	5371	412561	ulcerative colitis || id:ebi-a-GCST90018933	TRUE	reported	417932	8	16674526	0.0156958213847837	genus.Parasutterella.id.2892	TRUE	5.48139001633838e-06	inferred	3ojnFL	textfile	18340	2	1	TRUE	NA	NA	0.00112542297879981	18340	5.00925228065836e-06	417932	TRUE	3.30564406612559e-05
262	rs10872669	A	G	A	G	-0.123071	-0.0145	NA	0.10689455389872	FALSE	FALSE	FALSE	ulcerative colitis	6	151515172	0.0324	0.6544	5371	412561	ulcerative colitis || id:ebi-a-GCST90018933	TRUE	reported	417932	6	151515172	0.0275665180125616	family.BacteroidalesS24.7group.id.11173	TRUE	8.02584412088782e-06	inferred	4ac6lP	textfile	18340	2	1	TRUE	NA	NA	0.00108572693250991	18340	4.79228048782663e-07	417932	TRUE	1.89429037078903e-05
263	rs11135366	C	G	C	G	0.0842141676303211	0.0226	NA	0.217322548705728	FALSE	TRUE	TRUE	ulcerative colitis	5	164763068	0.0223	0.3105	5371	412561	ulcerative colitis || id:ebi-a-GCST90018933	TRUE	reported	417932	5	164763068	0.0183738804294049	family.BacteroidalesS24.7group.id.11173	TRUE	4.57556242257727e-06	inferred	4ac6lP	textfile	18340	2	1	FALSE	NA	NA	0.00114424587819613	18340	2.45755099273747e-06	417932	TRUE	1.89213267464639e-05
264	rs12748533	G	T	G	T	-0.0821108	-0.0104	NA	0.341162005767724	FALSE	FALSE	FALSE	ulcerative colitis	1	242767252	0.0212	0.6222	5371	412561	ulcerative colitis || id:ebi-a-GCST90018933	TRUE	reported	417932	1	242767252	0.0172700562757209	family.BacteroidalesS24.7group.id.11173	TRUE	1.98919841500557e-06	inferred	4ac6lP	textfile	18340	2	1	TRUE	NA	NA	0.00123119289603565	18340	5.75825853143967e-07	417932	TRUE	5.31713380806218e-06
265	rs17043468	C	T	C	T	-0.172759	0.0555	NA	0.11470729616243	FALSE	FALSE	FALSE	ulcerative colitis	2	53045620	0.0359	0.1221	5371	412561	ulcerative colitis || id:ebi-a-GCST90018933	TRUE	reported	417932	2	53045620	0.0343569688333648	family.BacteroidalesS24.7group.id.11173	TRUE	4.94740607729754e-07	inferred	4ac6lP	textfile	18340	2	1	TRUE	NA	NA	0.00137688968826392	18340	5.71861736334859e-06	417932	TRUE	4.15806375916356e-06
266	rs17043770	G	A	G	A	-0.176886	0.0592	NA	0.105890596345668	FALSE	FALSE	FALSE	ulcerative colitis	2	53132960	0.0356	0.0966	5371	412561	ulcerative colitis || id:ebi-a-GCST90018933	TRUE	reported	417932	2	53132960	0.0344092363067819	family.BacteroidalesS24.7group.id.11173	TRUE	2.73796738881189e-07	inferred	4ac6lP	textfile	18340	2	1	TRUE	NA	NA	0.00143899036382926	18340	6.61663224381665e-06	417932	TRUE	2.74301588628749e-06
267	rs1850003	A	G	A	G	0.084048049445062	-0.0389	NA	0.217268322471931	FALSE	FALSE	FALSE	ulcerative colitis	15	47340971	0.0221	0.07821	5371	412561	ulcerative colitis || id:ebi-a-GCST90018933	TRUE	reported	417932	15	47340971	0.0177806285881621	family.BacteroidalesS24.7group.id.11173	TRUE	2.27923217861186e-06	inferred	4ac6lP	textfile	18340	2	1	TRUE	NA	NA	0.00121697103937048	18340	7.41323707047918e-06	417932	TRUE	2.00253904433451e-05
268	rs1949158	T	C	T	C	0.0787755033387886	-0.0335	NA	0.270521911851212	FALSE	FALSE	FALSE	ulcerative colitis	15	47313244	0.0211	0.1128	5371	412561	ulcerative colitis || id:ebi-a-GCST90018933	TRUE	reported	417932	15	47313244	0.0173738057343685	family.BacteroidalesS24.7group.id.11173	TRUE	5.78349393471357e-06	inferred	4ac6lP	textfile	18340	2	1	TRUE	NA	NA	0.00111983457550699	18340	6.03140563096507e-06	417932	TRUE	3.93279679696968e-05
269	rs28434476	C	G	C	G	0.0782155377926926	-0.0334	NA	0.270498009473021	FALSE	TRUE	TRUE	ulcerative colitis	15	47302023	0.0211	0.1135	5371	412561	ulcerative colitis || id:ebi-a-GCST90018933	TRUE	reported	417932	15	47302023	0.0174239410957569	family.BacteroidalesS24.7group.id.11173	TRUE	7.15685877357572e-06	inferred	4ac6lP	textfile	18340	2	1	FALSE	NA	NA	0.00109765118105161	18340	5.99545119857114e-06	417932	TRUE	4.73846997213952e-05
270	rs61508842	T	C	T	C	0.122574310572688	0.0108	NA	0.0972819425962566	FALSE	FALSE	FALSE	ulcerative colitis	3	158653545	0.0334	0.7465	5371	412561	ulcerative colitis || id:ebi-a-GCST90018933	TRUE	reported	417932	3	158653545	0.0272388511632675	family.BacteroidalesS24.7group.id.11173	TRUE	6.79595615034234e-06	inferred	4ac6lP	textfile	18340	2	1	TRUE	NA	NA	0.00110303697182558	18340	2.50179040038016e-07	417932	TRUE	1.44327729507374e-05
271	rs6831034	T	A	T	A	-0.0956546	-0.0028	NA	0.157623982093992	FALSE	TRUE	TRUE	ulcerative colitis	4	149300138	0.0282	0.9218	5371	412561	ulcerative colitis || id:ebi-a-GCST90018933	TRUE	reported	417932	4	149300138	0.020522806080424	family.BacteroidalesS24.7group.id.11173	TRUE	3.14840467099323e-06	inferred	4ac6lP	textfile	18340	2	1	FALSE	NA	NA	0.00118323799972072	18340	2.35892584610283e-08	417932	TRUE	5.6118838500634e-06
272	rs689695	C	A	C	A	0.0814577865089475	-0.0146	NA	0.264595415169854	FALSE	FALSE	FALSE	ulcerative colitis	15	47352866	0.0209	0.4851	5371	412561	ulcerative colitis || id:ebi-a-GCST90018933	TRUE	reported	417932	15	47352866	0.0167056746164109	family.BacteroidalesS24.7group.id.11173	TRUE	1.08228501025673e-06	inferred	4ac6lP	textfile	18340	2	1	TRUE	NA	NA	0.00129485903031855	18340	1.16764032544849e-06	417932	TRUE	3.69031013791732e-06
273	rs7217209	C	T	C	T	0.084301876658722	-0.1229	NA	0.265773791006484	FALSE	FALSE	FALSE	ulcerative colitis	17	21205200	0.0925	0.1842	5371	412561	ulcerative colitis || id:ebi-a-GCST90018933	TRUE	reported	417932	17	21205200	0.0187307910207491	family.BacteroidalesS24.7group.id.11173	TRUE	6.77265458995216e-06	inferred	4ac6lP	textfile	18340	2	1	TRUE	NA	NA	0.00110339450608477	18340	4.2239125572524e-06	417932	TRUE	3.59957773117497e-05
274	rs72791497	T	G	T	G	-0.173115	0.0534	NA	0.10093935991321	FALSE	FALSE	FALSE	ulcerative colitis	2	53119600	0.0371	0.1506	5371	412561	ulcerative colitis || id:ebi-a-GCST90018933	TRUE	reported	417932	2	53119600	0.0353093254674966	family.BacteroidalesS24.7group.id.11173	TRUE	9.44809321139417e-07	inferred	4ac6lP	textfile	18340	2	1	TRUE	NA	NA	0.00130908306406649	18340	4.95711500936374e-06	417932	TRUE	6.71944716389359e-06
275	rs738193	T	C	T	C	0.0847327755423449	-0.014	NA	0.422398935695725	FALSE	FALSE	FALSE	ulcerative colitis	22	25943322	0.0199	0.4828	5371	412561	ulcerative colitis || id:ebi-a-GCST90018933	TRUE	reported	417932	22	25943322	0.0165855882939095	family.BacteroidalesS24.7group.id.11173	TRUE	3.24177997377968e-07	inferred	4ac6lP	textfile	18340	2	1	TRUE	NA	NA	0.00142125319505891	18340	1.18425671860845e-06	417932	TRUE	1.20540769384429e-06
276	rs78609301	A	G	A	G	-0.0867065	0.0366	NA	0.203643252699167	FALSE	FALSE	FALSE	ulcerative colitis	6	63236747	0.0228	0.1085	5371	412561	ulcerative colitis || id:ebi-a-GCST90018933	TRUE	reported	417932	6	63236747	0.019570857222477	family.BacteroidalesS24.7group.id.11173	TRUE	9.4063180953574e-06	inferred	4ac6lP	textfile	18340	2	1	TRUE	NA	NA	0.00106922026221099	18340	6.16575483393563e-06	417932	TRUE	6.16811007228752e-05
277	rs803053	A	T	A	T	0.0811557660614549	0.0055	NA	0.293479557975357	FALSE	TRUE	TRUE	ulcerative colitis	7	90737708	0.0209	0.7934	5371	412561	ulcerative colitis || id:ebi-a-GCST90018933	TRUE	reported	417932	7	90737708	0.0169598789869607	family.BacteroidalesS24.7group.id.11173	TRUE	1.70849593862622e-06	inferred	4ac6lP	textfile	18340	2	1	FALSE	NA	NA	0.00124709446665055	18340	1.65702548481997e-07	417932	TRUE	3.68386667270207e-06
278	rs941000	C	T	C	T	0.0850265736177122	0.0045	NA	0.345403713314107	FALSE	FALSE	FALSE	ulcerative colitis	7	90714667	0.0198	0.8189	5371	412561	ulcerative colitis || id:ebi-a-GCST90018933	TRUE	reported	417932	7	90714667	0.0163382372090581	family.BacteroidalesS24.7group.id.11173	TRUE	1.94890629608279e-07	inferred	4ac6lP	textfile	18340	2	1	TRUE	NA	NA	0.00147470809327767	18340	1.23592195291291e-07	417932	TRUE	4.52062159264107e-07
279	rs10202904	T	G	T	G	-0.112811	0.0277	NA	0.55188843190464	FALSE	FALSE	FALSE	ulcerative colitis	2	125440268	0.0198	0.1622	5371	412561	ulcerative colitis || id:ebi-a-GCST90018933	TRUE	reported	417932	2	125440268	0.0239106244951784	genus.Methanobrevibacter.id.123	TRUE	2.38137022269553e-06	inferred	4IwqF1	textfile	18340	2	1	TRUE	NA	NA	0.00121239167278058	18340	4.68299373590816e-06	417932	TRUE	1.49150400964661e-05
280	rs11018665	A	T	A	T	0.113013024690835	0.0279	NA	0.258685249078037	FALSE	TRUE	TRUE	ulcerative colitis	11	89349287	0.0213	0.1901	5371	412561	ulcerative colitis || id:ebi-a-GCST90018933	TRUE	reported	417932	11	89349287	0.0254342505640458	genus.Methanobrevibacter.id.123	TRUE	8.85730006396343e-06	inferred	4IwqF1	textfile	18340	2	1	FALSE	NA	NA	0.00107547374911207	18340	4.10529026913365e-06	417932	TRUE	4.5129460948023e-05
281	rs1334944	T	C	T	C	0.115196506790148	0.0256	NA	0.340804352525043	FALSE	FALSE	FALSE	ulcerative colitis	10	112266046	0.0206	0.2156	5371	412561	ulcerative colitis || id:ebi-a-GCST90018933	TRUE	reported	417932	10	112266046	0.0255492363384432	genus.Methanobrevibacter.id.123	TRUE	6.51940087485501e-06	inferred	4IwqF1	textfile	18340	2	1	TRUE	NA	NA	0.00110736199954993	18340	3.6952203259264e-06	417932	TRUE	3.22005076188464e-05
282	rs4779844	G	C	G	C	0.109638988257159	-0.0032	NA	0.345215367781519	FALSE	TRUE	TRUE	ulcerative colitis	15	31516919	0.0201	0.8743	5371	412561	ulcerative colitis || id:ebi-a-GCST90018933	TRUE	reported	417932	15	31516919	0.0247979467496661	genus.Methanobrevibacter.id.123	TRUE	9.81120290567364e-06	inferred	4IwqF1	textfile	18340	2	1	FALSE	NA	NA	0.00106483893860336	18340	6.06462942176619e-08	417932	TRUE	1.75599125847944e-05
283	rs4802933	A	G	A	G	-0.135628	0.0021	NA	0.208704877487992	FALSE	FALSE	FALSE	ulcerative colitis	19	52925820	0.0243	0.9304	5371	412561	ulcerative colitis || id:ebi-a-GCST90018933	TRUE	reported	417932	19	52925820	0.0308138721293868	genus.Methanobrevibacter.id.123	TRUE	1.07486215553495e-05	inferred	4IwqF1	textfile	18340	2	1	TRUE	NA	NA	0.00105535452162837	18340	1.78699150337582e-08	417932	TRUE	1.79116186300904e-05
284	rs6776814	T	C	T	C	-0.188956	-0.0332	NA	0.050755695905198	FALSE	FALSE	FALSE	ulcerative colitis	3	15053083	0.0406	0.414	5371	412561	ulcerative colitis || id:ebi-a-GCST90018933	TRUE	reported	417932	3	15053083	0.0419905428509493	genus.Methanobrevibacter.id.123	TRUE	6.79620805428677e-06	inferred	4IwqF1	textfile	18340	2	1	TRUE	NA	NA	0.00110303311338995	18340	1.59999954236622e-06	417932	TRUE	2.27731040020386e-05
285	rs73457410	A	G	A	G	0.218128046260696	0.0208	NA	0.093379217139191	FALSE	FALSE	FALSE	ulcerative colitis	13	41956181	0.0364	0.5672	5371	412561	ulcerative colitis || id:ebi-a-GCST90018933	TRUE	reported	417932	13	41956181	0.0444660234134267	genus.Methanobrevibacter.id.123	TRUE	9.31899780285937e-07	inferred	4IwqF1	textfile	18340	2	1	TRUE	NA	NA	0.00131052388117491	18340	7.81303943543758e-07	417932	TRUE	2.82752041109306e-06
286	rs73475126	G	T	G	T	0.208434516518233	0.0167	NA	0.0911783540564103	FALSE	FALSE	FALSE	ulcerative colitis	13	41935969	0.037	0.6515	5371	412561	ulcerative colitis || id:ebi-a-GCST90018933	TRUE	reported	417932	13	41935969	0.0452287467570829	genus.Methanobrevibacter.id.123	TRUE	4.05677652923387e-06	inferred	4IwqF1	textfile	18340	2	1	TRUE	NA	NA	0.00115679265530462	18340	4.87445129723455e-07	417932	TRUE	1.00064237935896e-05
287	rs75597686	G	A	G	A	0.203222333182417	0.0163	NA	0.0909112024890275	FALSE	FALSE	FALSE	ulcerative colitis	13	41921928	0.037	0.6593	5371	412561	ulcerative colitis || id:ebi-a-GCST90018933	TRUE	reported	417932	13	41921928	0.0452813596586226	genus.Methanobrevibacter.id.123	TRUE	7.18979761431776e-06	inferred	4IwqF1	textfile	18340	2	1	TRUE	NA	NA	0.00109717327945966	18340	4.64374124221506e-07	417932	TRUE	1.69708448780127e-05
288	rs894996	C	A	C	A	0.2142125654015	0.0888	NA	0.0621912427132527	FALSE	FALSE	FALSE	ulcerative colitis	4	104418307	0.0372	0.01701	5371	412561	ulcerative colitis || id:ebi-a-GCST90018933	TRUE	reported	417932	4	104418307	0.0456044626478593	genus.Methanobrevibacter.id.123	TRUE	2.63772445678848e-06	inferred	4IwqF1	textfile	18340	2	1	TRUE	NA	NA	0.00120171371873956	18340	1.36342289818364e-05	417932	TRUE	4.00882519496526e-05
289	rs9532770	C	T	C	T	0.127836490569509	0.0412	NA	0.302171549015329	FALSE	FALSE	FALSE	ulcerative colitis	13	41849721	0.0226	0.06869	5371	412561	ulcerative colitis || id:ebi-a-GCST90018933	TRUE	reported	417932	13	41849721	0.0279957109090547	genus.Methanobrevibacter.id.123	TRUE	4.96435610889753e-06	inferred	4IwqF1	textfile	18340	2	1	TRUE	NA	NA	0.00113574591120823	18340	7.95189347151506e-06	417932	TRUE	4.22934661856578e-05
290	rs10512344	C	G	C	G	0.247372805871391	0.07	NA	0.0500851269826066	FALSE	TRUE	TRUE	ulcerative colitis	9	109009495	0.052	0.1787	5371	412561	ulcerative colitis || id:ebi-a-GCST90018933	TRUE	reported	417932	9	109009495	0.0544086507390537	genus.Prevotella9.id.11183	TRUE	5.4526922818206e-06	inferred	4RoXzN	textfile	18340	2	1	FALSE	NA	NA	0.00112596982429099	18340	4.33594697727951e-06	417932	TRUE	3.00541621800065e-05
291	rs111509883	T	C	T	C	0.17113063182708	0.0586	NA	0.0814568782415765	FALSE	FALSE	FALSE	ulcerative colitis	19	639161	0.0359	0.1022	5371	412561	ulcerative colitis || id:ebi-a-GCST90018933	TRUE	reported	417932	19	639161	0.0347624100748762	genus.Prevotella9.id.11183	TRUE	8.52865413755488e-07	inferred	4RoXzN	textfile	18340	2	1	TRUE	NA	NA	0.00131980636704802	18340	6.37529109180693e-06	417932	TRUE	7.37896171321152e-06
292	rs11199734	A	T	A	T	0.0770209008354488	0.0033	NA	0.256105995720117	FALSE	TRUE	TRUE	ulcerative colitis	10	122819400	0.0232	0.8881	5371	412561	ulcerative colitis || id:ebi-a-GCST90018933	TRUE	reported	417932	10	122819400	0.0169462179740493	genus.Prevotella9.id.11183	TRUE	5.49300193852213e-06	inferred	4RoXzN	textfile	18340	2	1	FALSE	NA	NA	0.0011252025254826	18340	4.84114780193306e-08	417932	TRUE	9.94529128341297e-06
293	rs11685699	C	T	C	T	-0.141357	-0.0329	NA	0.077560115523061	FALSE	FALSE	FALSE	ulcerative colitis	2	11232685	0.037	0.3749	5371	412561	ulcerative colitis || id:ebi-a-GCST90018933	TRUE	reported	417932	2	11232685	0.0295664736402454	genus.Prevotella9.id.11183	TRUE	1.74423144779213e-06	inferred	4RoXzN	textfile	18340	2	1	TRUE	NA	NA	0.00124493013648941	18340	1.89183815082685e-06	417932	TRUE	6.92274802536546e-06
294	rs117271932	A	G	A	G	0.20808857032586	-0.0359	NA	0.0554358830529346	FALSE	FALSE	FALSE	ulcerative colitis	22	44236460	0.0432	0.4068	5371	412561	ulcerative colitis || id:ebi-a-GCST90018933	TRUE	reported	417932	22	44236460	0.0440392773064115	genus.Prevotella9.id.11183	TRUE	2.30038614060349e-06	inferred	4RoXzN	textfile	18340	2	1	TRUE	NA	NA	0.00121600592592409	18340	1.65240742943012e-06	417932	TRUE	8.45744988956749e-06
295	rs1193288	G	A	G	A	-0.0706346	-0.019	NA	0.311490562728247	FALSE	FALSE	FALSE	ulcerative colitis	8	19145800	0.0206	0.3556	5371	412561	ulcerative colitis || id:ebi-a-GCST90018933	TRUE	reported	417932	8	19145800	0.0151678951428973	genus.Prevotella9.id.11183	TRUE	3.21084089208533e-06	inferred	4RoXzN	textfile	18340	2	1	TRUE	NA	NA	0.00118118862787717	18340	2.03548698686161e-06	417932	TRUE	1.25494423194875e-05
296	rs1193309	A	G	A	G	-0.0703932	-0.0221	NA	0.310547412767819	FALSE	FALSE	FALSE	ulcerative colitis	8	19133020	0.0206	0.2833	5371	412561	ulcerative colitis || id:ebi-a-GCST90018933	TRUE	reported	417932	8	19133020	0.0152484675837566	genus.Prevotella9.id.11183	TRUE	3.9043472593385e-06	inferred	4RoXzN	textfile	18340	2	1	TRUE	NA	NA	0.00116078666961513	18340	2.75388223007594e-06	417932	TRUE	1.72806310072852e-05
297	rs12648235	T	C	T	C	0.0785901964067933	0.0288	NA	0.243339268996286	FALSE	FALSE	FALSE	ulcerative colitis	4	161115744	0.0249	0.2485	5371	412561	ulcerative colitis || id:ebi-a-GCST90018933	TRUE	reported	417932	4	161115744	0.0177675529471567	genus.Prevotella9.id.11183	TRUE	9.72304735267714e-06	inferred	4RoXzN	textfile	18340	2	1	TRUE	NA	NA	0.00106577722463789	18340	3.20096808611686e-06	417932	TRUE	4.29013428769761e-05
298	rs1304512	G	A	G	A	0.0761593447967404	0.0468	NA	0.41448014145087	FALSE	FALSE	FALSE	ulcerative colitis	5	63736025	0.0223	0.03543	5371	412561	ulcerative colitis || id:ebi-a-GCST90018933	TRUE	reported	417932	5	63736025	0.0165884855617261	genus.Prevotella9.id.11183	TRUE	4.40922533724599e-06	inferred	4RoXzN	textfile	18340	2	1	TRUE	NA	NA	0.00114810616507253	18340	1.05383800417847e-05	417932	TRUE	4.85842344410424e-05
299	rs16966465	G	C	G	C	0.0743348181289152	-0.0176	NA	0.213256912322618	FALSE	TRUE	TRUE	ulcerative colitis	15	38513730	0.0303	0.562	5371	412561	ulcerative colitis || id:ebi-a-GCST90018933	TRUE	reported	417932	15	38513730	0.0165290604327116	genus.Prevotella9.id.11183	TRUE	6.88477987347839e-06	inferred	4RoXzN	textfile	18340	2	1	FALSE	NA	NA	0.00110168527157605	18340	8.07302283800048e-07	417932	TRUE	1.85488908502918e-05
300	rs2104588	T	C	T	C	0.105558490531974	0.0195	NA	0.082872207738148	FALSE	FALSE	FALSE	ulcerative colitis	10	12497581	0.0344	0.5715	5371	412561	ulcerative colitis || id:ebi-a-GCST90018933	TRUE	reported	417932	10	12497581	0.0237730232042617	genus.Prevotella9.id.11183	TRUE	8.98487384675838e-06	inferred	4RoXzN	textfile	18340	2	1	TRUE	NA	NA	0.0010739866141489	18340	7.68862105742059e-07	417932	TRUE	2.34905937197235e-05
301	rs2495052	A	G	A	G	0.0838978458263135	0.0425	NA	0.148090118947955	FALSE	FALSE	FALSE	ulcerative colitis	1	14161251	0.0263	0.1064	5371	412561	ulcerative colitis || id:ebi-a-GCST90018933	TRUE	reported	417932	1	14161251	0.0188523150841662	genus.Prevotella9.id.11183	TRUE	8.57633819348456e-06	inferred	4RoXzN	textfile	18340	2	1	TRUE	NA	NA	0.00107882621499616	18340	6.24827452601745e-06	417932	TRUE	5.73309110201758e-05
302	rs2683313	A	G	A	G	-0.0724576	-0.0165	NA	0.313123075548583	FALSE	FALSE	FALSE	ulcerative colitis	8	19115604	0.0206	0.4231	5371	412561	ulcerative colitis || id:ebi-a-GCST90018933	TRUE	reported	417932	8	19115604	0.0151602791460813	genus.Prevotella9.id.11183	TRUE	1.75787744215421e-06	inferred	4RoXzN	textfile	18340	2	1	TRUE	NA	NA	0.00124411537512358	18340	1.53507371048013e-06	417932	TRUE	6.40366129402748e-06
303	rs4821647	G	C	G	C	0.0636956533277452	0.0065	NA	0.365206986233055	FALSE	TRUE	TRUE	ulcerative colitis	22	37758730	0.0199	0.7453	5371	412561	ulcerative colitis || id:ebi-a-GCST90018933	TRUE	reported	417932	22	37758730	0.0143982711838522	genus.Prevotella9.id.11183	TRUE	9.6961675243944e-06	inferred	4RoXzN	textfile	18340	2	1	FALSE	NA	NA	0.00106606502034507	18340	2.55280065522786e-07	417932	TRUE	2.02588453177895e-05
304	rs4968431	G	T	G	T	0.0640112833875652	-0.0139	NA	0.505672579100781	FALSE	FALSE	FALSE	ulcerative colitis	17	59421778	0.0201	0.4899	5371	412561	ulcerative colitis || id:ebi-a-GCST90018933	TRUE	reported	417932	17	59421778	0.0144162262544661	genus.Prevotella9.id.11183	TRUE	8.98650125867001e-06	inferred	4RoXzN	textfile	18340	2	1	TRUE	NA	NA	0.00107396778053715	18340	1.14428298909303e-06	417932	TRUE	2.63128592510721e-05
305	rs7232121	G	C	G	C	0.0671291876582198	-0.0162	NA	0.407179676968963	FALSE	TRUE	TRUE	ulcerative colitis	18	19993452	0.0197	0.41	5371	412561	ulcerative colitis || id:ebi-a-GCST90018933	TRUE	reported	417932	18	19993452	0.0144229588392656	genus.Prevotella9.id.11183	TRUE	3.25038324020387e-06	inferred	4RoXzN	textfile	18340	2	1	FALSE	NA	NA	0.00117991128636645	18340	1.61805517618387e-06	417932	TRUE	1.15533028242819e-05
306	rs7237249	C	T	C	T	-0.0823764	-0.0071	NA	0.175515732262243	FALSE	FALSE	FALSE	ulcerative colitis	18	71992502	0.0248	0.7739	5371	412561	ulcerative colitis || id:ebi-a-GCST90018933	TRUE	reported	417932	18	71992502	0.0182125940842186	genus.Prevotella9.id.11183	TRUE	6.09558947326613e-06	inferred	4RoXzN	textfile	18340	2	1	TRUE	NA	NA	0.00111436091409925	18340	1.96114499388328e-07	417932	TRUE	1.25773039588827e-05
307	rs72815774	T	C	T	C	-0.176186	-0.0441	NA	0.0731394453708928	FALSE	FALSE	FALSE	ulcerative colitis	2	91954502	0.0392	0.2608	5371	412561	ulcerative colitis || id:ebi-a-GCST90018933	TRUE	reported	417932	2	91954502	0.0393067663000562	genus.Prevotella9.id.11183	TRUE	7.38334183769326e-06	inferred	4RoXzN	textfile	18340	2	1	TRUE	NA	NA	0.00109440883343862	18340	3.02830896871835e-06	417932	TRUE	3.245019692757e-05
308	rs746764	T	C	T	C	-0.0915772	-0.0009	NA	0.137652126572535	FALSE	FALSE	FALSE	ulcerative colitis	20	21470713	0.025	0.9699	5371	412561	ulcerative colitis || id:ebi-a-GCST90018933	TRUE	reported	417932	20	21470713	0.0193244838277303	genus.Prevotella9.id.11183	TRUE	2.14862000397083e-06	inferred	4RoXzN	textfile	18340	2	1	TRUE	NA	NA	0.0012231366123575	18340	3.10099776513078e-09	417932	TRUE	3.660125121712e-06
309	rs9428102	A	G	A	G	-0.0778845	-0.0046	NA	0.167624335352483	FALSE	FALSE	FALSE	ulcerative colitis	1	118852817	0.0238	0.8467	5371	412561	ulcerative colitis || id:ebi-a-GCST90018933	TRUE	reported	417932	1	118852817	0.0176068067120132	genus.Prevotella9.id.11183	TRUE	9.70957141365681e-06	inferred	4RoXzN	textfile	18340	2	1	TRUE	NA	NA	0.00106592140822847	18340	8.93836661142503e-08	417932	TRUE	1.79425223081732e-05
310	rs11250875	T	C	T	C	0.0607499778487578	-0.0493	NA	0.229301169458551	FALSE	FALSE	FALSE	ulcerative colitis	10	1922731	0.0235	0.03554	5371	412561	ulcerative colitis || id:ebi-a-GCST90018933	TRUE	reported	417932	10	1922731	0.0130938873723768	family.Coriobacteriaceae.id.811	TRUE	3.49138629492573e-06	inferred	5Nne58	textfile	18340	2	1	TRUE	NA	NA	0.00117244800233902	18340	1.05305242771883e-05	417932	TRUE	3.95816616440259e-05
311	rs11656361	A	C	A	C	0.0773005865134887	0.0077	NA	0.110445325513065	FALSE	FALSE	FALSE	ulcerative colitis	17	8121332	0.0283	0.7868	5371	412561	ulcerative colitis || id:ebi-a-GCST90018933	TRUE	reported	417932	17	8121332	0.0175529695959837	family.Coriobacteriaceae.id.811	TRUE	1.06348126897277e-05	inferred	5Nne58	textfile	18340	2	1	TRUE	NA	NA	0.00105646071220873	18340	1.77135234020699e-07	417932	TRUE	2.10319645849332e-05
312	rs12974142	G	A	G	A	0.0789796079588601	0.041	NA	0.0927234921563722	FALSE	FALSE	FALSE	ulcerative colitis	19	52895166	0.0337	0.2235	5371	412561	ulcerative colitis || id:ebi-a-GCST90018933	TRUE	reported	417932	19	52895166	0.0177204792375076	family.Coriobacteriaceae.id.811	TRUE	8.31270268150373e-06	inferred	5Nne58	textfile	18340	2	1	TRUE	NA	NA	0.00108207374599565	18340	3.54162705516049e-06	417932	TRUE	3.92308447616572e-05
313	rs13307134	C	T	C	T	0.0565686016300619	0.0267	NA	0.217482251047081	FALSE	FALSE	FALSE	ulcerative colitis	7	105084680	0.0237	0.2601	5371	412561	ulcerative colitis || id:ebi-a-GCST90018933	TRUE	reported	417932	7	105084680	0.0126264741341919	family.Coriobacteriaceae.id.811	TRUE	7.4587734667082e-06	inferred	5Nne58	textfile	18340	2	1	TRUE	NA	NA	0.00109335107178166	18340	3.03683338328453e-06	417932	TRUE	3.2799170143686e-05
314	rs1397793	G	A	G	A	-0.0498855	-0.002	NA	0.410127381836011	FALSE	FALSE	FALSE	ulcerative colitis	5	90471451	0.021	0.9239	5371	412561	ulcerative colitis || id:ebi-a-GCST90018933	TRUE	reported	417932	5	90471451	0.0112446353427544	family.Coriobacteriaceae.id.811	TRUE	9.14850772053357e-06	inferred	5Nne58	textfile	18340	2	1	TRUE	NA	NA	0.00107210985329571	18340	2.17029038062086e-08	417932	TRUE	1.54815461607785e-05
315	rs1816223	A	G	A	G	-0.0586265	-0.0294	NA	0.243710642746866	FALSE	FALSE	FALSE	ulcerative colitis	12	11494021	0.0236	0.2128	5371	412561	ulcerative colitis || id:ebi-a-GCST90018933	TRUE	reported	417932	12	11494021	0.0129005759557854	family.Coriobacteriaceae.id.811	TRUE	5.50697206249677e-06	inferred	5Nne58	textfile	18340	2	1	TRUE	NA	NA	0.00112493792041387	18340	3.71334666436299e-06	417932	TRUE	2.76998157998056e-05
316	rs1834859	G	T	G	T	-0.0572546	-0.0296	NA	0.253042066042379	FALSE	FALSE	FALSE	ulcerative colitis	12	11480228	0.0236	0.21	5371	412561	ulcerative colitis || id:ebi-a-GCST90018933	TRUE	reported	417932	12	11480228	0.0130321870211789	family.Coriobacteriaceae.id.811	TRUE	1.11631579024015e-05	inferred	5Nne58	textfile	18340	2	1	TRUE	NA	NA	0.00105142243780641	18340	3.76404003947139e-06	417932	TRUE	5.29991154710054e-05
317	rs240104	T	C	T	C	-0.0603429	-0.0364	NA	0.202468651757818	FALSE	FALSE	FALSE	ulcerative colitis	1	176571431	0.0228	0.1095	5371	412561	ulcerative colitis || id:ebi-a-GCST90018933	TRUE	reported	417932	1	176571431	0.0126849112455853	family.Coriobacteriaceae.id.811	TRUE	1.96431807235583e-06	inferred	5Nne58	textfile	18340	2	1	TRUE	NA	NA	0.00123250836163526	18340	6.09855405787223e-06	417932	TRUE	1.50726421332471e-05
318	rs2442778	G	A	G	A	-0.116408	0.0155	NA	0.069642393744168	FALSE	FALSE	FALSE	ulcerative colitis	3	11654412	0.0427	0.7168	5371	412561	ulcerative colitis || id:ebi-a-GCST90018933	TRUE	reported	417932	3	11654412	0.0258545134241831	family.Coriobacteriaceae.id.811	TRUE	6.71785320492795e-06	inferred	5Nne58	textfile	18340	2	1	TRUE	NA	NA	0.0011042402565822	18340	3.1528547418701e-07	417932	TRUE	1.48132510901981e-05
319	rs3025411	A	G	A	G	0.0926542851223394	-0.0112	NA	0.0922722964688682	FALSE	FALSE	FALSE	ulcerative colitis	9	136512906	0.0347	0.7473	5371	412561	ulcerative colitis || id:ebi-a-GCST90018933	TRUE	reported	417932	9	136512906	0.0209467810563104	family.Coriobacteriaceae.id.811	TRUE	9.71962684829433e-06	inferred	5Nne58	textfile	18340	2	1	TRUE	NA	NA	0.00106581380275573	18340	2.49271966911956e-07	417932	TRUE	2.02332658652183e-05
320	rs34739816	G	T	G	T	0.0965016742150944	-0.0311	NA	0.0705424719571519	FALSE	FALSE	FALSE	ulcerative colitis	17	37376685	0.0395	0.4313	5371	412561	ulcerative colitis || id:ebi-a-GCST90018933	TRUE	reported	417932	17	37376685	0.0207665821247664	family.Coriobacteriaceae.id.811	TRUE	3.36846910007993e-06	inferred	5Nne58	textfile	18340	2	1	TRUE	NA	NA	0.00117618752122676	18340	1.48327745479175e-06	417932	TRUE	1.15545768582917e-05
321	rs45480394	T	G	T	G	-0.0504262	0.0017	NA	0.285095850904927	FALSE	FALSE	FALSE	ulcerative colitis	19	55857777	0.0203	0.9345	5371	412561	ulcerative colitis || id:ebi-a-GCST90018933	TRUE	reported	417932	19	55857777	0.0113306841516123	family.Coriobacteriaceae.id.811	TRUE	8.57072821299166e-06	inferred	5Nne58	textfile	18340	2	1	TRUE	NA	NA	0.00107889427089715	18340	1.67803962775923e-08	417932	TRUE	1.43913635844581e-05
322	rs4880783	G	T	G	T	0.0565029761563013	0.0585	NA	0.275250034348663	FALSE	FALSE	FALSE	ulcerative colitis	10	1223742	0.0223	0.00879	5371	412561	ulcerative colitis || id:ebi-a-GCST90018933	TRUE	reported	417932	10	1223742	0.0125055440391482	family.Coriobacteriaceae.id.811	TRUE	6.23575037191434e-06	inferred	5Nne58	textfile	18340	2	1	TRUE	NA	NA	0.00111199362621684	18340	1.64661212067768e-05	417932	TRUE	0.000102964091563167
323	rs62448869	T	A	T	A	-0.0486059	-0.0061	NA	0.411034553853946	FALSE	TRUE	TRUE	ulcerative colitis	7	24464799	0.0195	0.7535	5371	412561	ulcerative colitis || id:ebi-a-GCST90018933	TRUE	reported	417932	7	24464799	0.0108982422305061	family.Coriobacteriaceae.id.811	TRUE	8.19672753491467e-06	inferred	5Nne58	textfile	18340	2	1	FALSE	NA	NA	0.00108353523583889	18340	2.34146030025452e-07	417932	TRUE	1.706420231469e-05
324	rs67561917	A	G	A	G	-0.0714367	0.0163	NA	0.143113947708949	FALSE	FALSE	FALSE	ulcerative colitis	20	62072077	0.0268	0.5444	5371	412561	ulcerative colitis || id:ebi-a-GCST90018933	TRUE	reported	417932	20	62072077	0.015411343140006	family.Coriobacteriaceae.id.811	TRUE	3.56361626751254e-06	inferred	5Nne58	textfile	18340	2	1	TRUE	NA	NA	0.00117031167453529	18340	8.8511905293455e-07	417932	TRUE	1.02813077317259e-05
325	rs719099	A	G	A	G	0.0778401727113212	0.0657	NA	0.136901818737234	FALSE	FALSE	FALSE	ulcerative colitis	10	65799217	0.0301	0.02906	5371	412561	ulcerative colitis || id:ebi-a-GCST90018933	TRUE	reported	417932	10	65799217	0.0155815104001575	family.Coriobacteriaceae.id.811	TRUE	5.86301189766667e-07	inferred	5Nne58	textfile	18340	2	1	TRUE	NA	NA	0.00135908263028481	18340	1.13995904852861e-05	417932	TRUE	8.96142754102884e-06
326	rs7540303	C	T	C	T	0.0483227457082237	3e-04	NA	0.411134900101292	FALSE	FALSE	FALSE	ulcerative colitis	1	179629191	0.0196	0.9894	5371	412561	ulcerative colitis || id:ebi-a-GCST90018933	TRUE	reported	417932	1	179629191	0.0109061787050566	family.Coriobacteriaceae.id.811	TRUE	9.38981448634774e-06	inferred	5Nne58	textfile	18340	2	1	TRUE	NA	NA	0.00106940284251993	18340	5.60566085927857e-10	417932	TRUE	1.47343773952992e-05
327	rs76779974	C	G	C	G	0.0774888004984215	-0.001	NA	0.0964448253229824	FALSE	TRUE	TRUE	ulcerative colitis	5	125460084	0.031	0.9729	5371	412561	ulcerative colitis || id:ebi-a-GCST90018933	TRUE	reported	417932	5	125460084	0.0171876980939008	family.Coriobacteriaceae.id.811	TRUE	6.53222395744525e-06	inferred	5Nne58	textfile	18340	2	1	FALSE	NA	NA	0.001107157422897	18340	2.48984931384645e-09	417932	TRUE	1.05747669855271e-05
328	rs7898585	T	C	T	C	0.0731500938539439	-0.0073	NA	0.164699847645257	FALSE	FALSE	FALSE	ulcerative colitis	10	5644995	0.0275	0.7917	5371	412561	ulcerative colitis || id:ebi-a-GCST90018933	TRUE	reported	417932	10	5644995	0.0164185602705048	family.Coriobacteriaceae.id.811	TRUE	8.37644930762697e-06	inferred	5Nne58	textfile	18340	2	1	TRUE	NA	NA	0.00108127911903255	18340	1.68607431439161e-07	417932	TRUE	1.66711326130379e-05
329	rs8010111	G	A	G	A	-0.103377	0.0423	NA	0.057790356435759	FALSE	FALSE	FALSE	ulcerative colitis	14	39660509	0.0374	0.2584	5371	412561	ulcerative colitis || id:ebi-a-GCST90018933	TRUE	reported	417932	14	39660509	0.0229286313492612	family.Coriobacteriaceae.id.811	TRUE	6.52453794921555e-06	inferred	5Nne58	textfile	18340	2	1	TRUE	NA	NA	0.00110727999534815	18340	3.06078380035194e-06	417932	TRUE	2.91437767197238e-05
330	rs10119172	C	G	C	G	-0.0737324	-0.0193	NA	0.191336961064083	FALSE	TRUE	TRUE	ulcerative colitis	9	2233969	0.0255	0.4483	5371	412561	ulcerative colitis || id:ebi-a-GCST90018933	TRUE	reported	417932	9	2233969	0.014258992688359	family.Porphyromonadaceae.id.943	TRUE	2.32918447211431e-07	inferred	5XQeUV	textfile	18340	2	1	FALSE	NA	NA	0.00145597650611147	18340	1.3706611866727e-06	417932	TRUE	9.36339598106919e-07
331	rs1029811	T	G	T	G	0.0673309969415822	3e-04	NA	0.138021785633872	FALSE	FALSE	FALSE	ulcerative colitis	7	69037529	0.0261	0.991	5371	412561	ulcerative colitis || id:ebi-a-GCST90018933	TRUE	reported	417932	7	69037529	0.0145461699591776	family.Porphyromonadaceae.id.943	TRUE	3.67829163848123e-06	inferred	5XQeUV	textfile	18340	2	1	TRUE	NA	NA	0.00116700760259825	18340	3.16124348765704e-10	417932	TRUE	5.98001559239598e-06
332	rs10858364	G	T	G	T	0.0553159862566266	-0.0059	NA	0.2746147488941	FALSE	FALSE	FALSE	ulcerative colitis	9	138076081	0.0231	0.7969	5371	412561	ulcerative colitis || id:ebi-a-GCST90018933	TRUE	reported	417932	9	138076081	0.0120849921141003	family.Porphyromonadaceae.id.943	TRUE	4.71136480892395e-06	inferred	5XQeUV	textfile	18340	2	1	TRUE	NA	NA	0.0011411972339426	18340	1.56090491728769e-07	417932	TRUE	9.56941544411674e-06
333	rs10965204	A	G	A	G	-0.0642228	-0.0202	NA	0.234072983745549	FALSE	FALSE	FALSE	ulcerative colitis	9	2206297	0.0235	0.3898	5371	412561	ulcerative colitis || id:ebi-a-GCST90018933	TRUE	reported	417932	9	2206297	0.0132336180827421	family.Porphyromonadaceae.id.943	TRUE	1.21605654562934e-06	inferred	5XQeUV	textfile	18340	2	1	TRUE	NA	NA	0.00128266072925792	18340	1.7679203692569e-06	417932	TRUE	4.81832620493945e-06
334	rs115602804	G	A	G	A	0.0954653909229281	-0.0067	NA	0.0725220792462126	FALSE	FALSE	FALSE	ulcerative colitis	3	191572365	0.0372	0.8567	5371	412561	ulcerative colitis || id:ebi-a-GCST90018933	TRUE	reported	417932	3	191572365	0.0218060574636563	family.Porphyromonadaceae.id.943	TRUE	1.19811871949655e-05	inferred	5XQeUV	textfile	18340	2	1	TRUE	NA	NA	0.00104407564369189	18340	7.76175884038819e-08	417932	TRUE	2.16508448762845e-05
335	rs12698860	A	G	A	G	0.0771826394850884	-0.0184	NA	0.104314826665505	FALSE	FALSE	FALSE	ulcerative colitis	7	69613866	0.0299	0.5372	5371	412561	ulcerative colitis || id:ebi-a-GCST90018933	TRUE	reported	417932	7	69613866	0.0170205754338872	family.Porphyromonadaceae.id.943	TRUE	5.76944738603082e-06	inferred	5XQeUV	textfile	18340	2	1	TRUE	NA	NA	0.00112008785059904	18340	9.06127537394255e-07	417932	TRUE	1.62348786491403e-05
336	rs12698889	A	G	A	G	0.0748429428486585	0.0048	NA	0.0988401771651425	FALSE	FALSE	FALSE	ulcerative colitis	7	69745333	0.0389	0.9017	5371	412561	ulcerative colitis || id:ebi-a-GCST90018933	TRUE	reported	417932	7	69745333	0.0166928575920454	family.Porphyromonadaceae.id.943	TRUE	7.34179650471695e-06	inferred	5XQeUV	textfile	18340	2	1	TRUE	NA	NA	0.00109499605628508	18340	3.643172284111e-08	417932	TRUE	1.28834317589396e-05
337	rs13221186	C	G	C	G	0.0880731195521267	0.0204	NA	0.0867088424237476	FALSE	TRUE	TRUE	ulcerative colitis	7	69402376	0.0333	0.5406	5371	412561	ulcerative colitis || id:ebi-a-GCST90018933	TRUE	reported	417932	7	69402376	0.0186548381782723	family.Porphyromonadaceae.id.943	TRUE	2.34463584543792e-06	inferred	5XQeUV	textfile	18340	2	1	FALSE	NA	NA	0.00121401557232448	18340	8.97982619396479e-07	417932	TRUE	6.98147461024102e-06
338	rs17065783	A	G	A	G	-0.059133	-0.0235	NA	0.200975151124769	FALSE	FALSE	FALSE	ulcerative colitis	3	62035586	0.0239	0.3259	5371	412561	ulcerative colitis || id:ebi-a-GCST90018933	TRUE	reported	417932	3	62035586	0.0122235150488895	family.Porphyromonadaceae.id.943	TRUE	1.31388300574326e-06	inferred	5XQeUV	textfile	18340	2	1	TRUE	NA	NA	0.00127456401510754	18340	2.313318180702e-06	417932	TRUE	5.83826543643475e-06
339	rs17140890	C	T	C	T	0.0706213906041469	-0.0125	NA	0.131434228548082	FALSE	FALSE	FALSE	ulcerative colitis	7	69240249	0.0266	0.637	5371	412561	ulcerative colitis || id:ebi-a-GCST90018933	TRUE	reported	417932	7	69240249	0.0150690016353058	family.Porphyromonadaceae.id.943	TRUE	2.77870486587257e-06	inferred	5XQeUV	textfile	18340	2	1	TRUE	NA	NA	0.00119627700313706	18340	5.28388036939023e-07	417932	TRUE	7.13560261857878e-06
340	rs1980561	A	G	A	G	-0.0485289	0.0127	NA	0.397903367332986	FALSE	FALSE	FALSE	ulcerative colitis	14	63386516	0.0196	0.5166	5371	412561	ulcerative colitis || id:ebi-a-GCST90018933	TRUE	reported	417932	14	63386516	0.0109283774988611	family.Porphyromonadaceae.id.943	TRUE	8.96953448527669e-06	inferred	5XQeUV	textfile	18340	2	1	TRUE	NA	NA	0.00107416430099254	18340	1.00459570245298e-06	417932	TRUE	2.52485004528564e-05
341	rs2851493	T	G	T	G	0.0661170837422893	4e-04	NA	0.138011742144182	FALSE	FALSE	FALSE	ulcerative colitis	7	69048815	0.0261	0.9877	5371	412561	ulcerative colitis || id:ebi-a-GCST90018933	TRUE	reported	417932	7	69048815	0.0145466746762477	family.Porphyromonadaceae.id.943	TRUE	5.48913921088782e-06	inferred	5XQeUV	textfile	18340	2	1	TRUE	NA	NA	0.00112527580774141	18340	5.61998842111959e-10	417932	TRUE	8.80866069185235e-06
342	rs28868966	T	C	T	C	-0.0526881	-0.0474	NA	0.292959305620198	FALSE	FALSE	FALSE	ulcerative colitis	4	149855035	0.022	0.03121	5371	412561	ulcerative colitis || id:ebi-a-GCST90018933	TRUE	reported	417932	4	149855035	0.0117490989512561	family.Porphyromonadaceae.id.943	TRUE	7.31071537334998e-06	inferred	5XQeUV	textfile	18340	2	1	TRUE	NA	NA	0.00109543755775027	18340	1.11071580301499e-05	417932	TRUE	7.9287809611118e-05
343	rs3111851	C	G	C	G	0.0581896145978786	0.0432	NA	0.352553585379563	FALSE	TRUE	TRUE	ulcerative colitis	3	189854046	0.0279	0.1213	5371	412561	ulcerative colitis || id:ebi-a-GCST90018933	TRUE	reported	417932	3	189854046	0.0121147145760472	family.Porphyromonadaceae.id.943	TRUE	1.56135765294297e-06	inferred	5XQeUV	textfile	18340	2	1	FALSE	NA	NA	0.00125651182692216	18340	5.73657992484752e-06	417932	TRUE	1.17253357022456e-05
344	rs34701787	T	C	T	C	0.0787769005424567	-0.0135	NA	0.104585900662591	FALSE	FALSE	FALSE	ulcerative colitis	7	69264273	0.0299	0.6501	5371	412561	ulcerative colitis || id:ebi-a-GCST90018933	TRUE	reported	417932	7	69264273	0.0170446299262786	family.Porphyromonadaceae.id.943	TRUE	3.80421464732573e-06	inferred	5XQeUV	textfile	18340	2	1	TRUE	NA	NA	0.00116349645404694	18340	4.87777093505693e-07	417932	TRUE	9.42063806307912e-06
345	rs35233670	T	C	T	C	-0.0473576	0.0196	NA	0.525788626940917	FALSE	FALSE	FALSE	ulcerative colitis	17	63750903	0.0194	0.3106	5371	412561	ulcerative colitis || id:ebi-a-GCST90018933	TRUE	reported	417932	17	63750903	0.0106019564265726	family.Porphyromonadaceae.id.943	TRUE	7.93723480823212e-06	inferred	5XQeUV	textfile	18340	2	1	TRUE	NA	NA	0.00108688191991528	18340	2.44232848796638e-06	417932	TRUE	3.12794176357114e-05
346	rs35961441	A	C	A	C	0.091525668808807	-0.0298	NA	0.0524820383719104	FALSE	FALSE	FALSE	ulcerative colitis	1	240929774	0.0401	0.4571	5371	412561	ulcerative colitis || id:ebi-a-GCST90018933	TRUE	reported	417932	1	240929774	0.0207305673556493	family.Porphyromonadaceae.id.943	TRUE	1.01005171755847e-05	inferred	5XQeUV	textfile	18340	2	1	TRUE	NA	NA	0.00106181801890769	18340	1.32141630744878e-06	417932	TRUE	3.07297314770917e-05
347	rs60884758	C	T	C	T	-0.0705762	-0.0286	NA	0.195995994540605	FALSE	FALSE	FALSE	ulcerative colitis	9	2217340	0.0251	0.2542	5371	412561	ulcerative colitis || id:ebi-a-GCST90018933	TRUE	reported	417932	9	2217340	0.0139390225142896	family.Porphyromonadaceae.id.943	TRUE	4.12248636899059e-07	inferred	5XQeUV	textfile	18340	2	1	TRUE	NA	NA	0.00139602671966574	18340	3.10655986558335e-06	417932	TRUE	2.34953240063566e-06
348	rs6953849	A	G	A	G	0.071814890693422	-0.0123	NA	0.131423310854119	FALSE	FALSE	FALSE	ulcerative colitis	7	69251692	0.0266	0.6434	5371	412561	ulcerative colitis || id:ebi-a-GCST90018933	TRUE	reported	417932	7	69251692	0.0150724268262847	family.Porphyromonadaceae.id.943	TRUE	1.89178489669204e-06	inferred	5XQeUV	textfile	18340	2	1	TRUE	NA	NA	0.00123644089047478	18340	5.11614895675824e-07	417932	TRUE	4.93444180167907e-06
349	rs7788868	A	G	A	G	0.0757284410671811	-0.0168	NA	0.104427447838515	FALSE	FALSE	FALSE	ulcerative colitis	7	69598198	0.0299	0.5728	5371	412561	ulcerative colitis || id:ebi-a-GCST90018933	TRUE	reported	417932	7	69598198	0.0169644568508101	family.Porphyromonadaceae.id.943	TRUE	8.0463369372466e-06	inferred	5XQeUV	textfile	18340	2	1	TRUE	NA	NA	0.00108546163928059	18340	7.55391879442776e-07	417932	TRUE	2.10903330536653e-05
350	rs9580476	C	T	C	T	-0.110349	0.0249	NA	0.0697076624628677	FALSE	FALSE	FALSE	ulcerative colitis	13	23528685	0.0392	0.5258	5371	412561	ulcerative colitis || id:ebi-a-GCST90018933	TRUE	reported	417932	13	23528685	0.0243845688798036	family.Porphyromonadaceae.id.943	TRUE	6.02946108531796e-06	inferred	5XQeUV	textfile	18340	2	1	TRUE	NA	NA	0.00111549684062177	18340	9.65434009966714e-07	417932	TRUE	1.72302030468617e-05
351	rs1014718	A	G	A	G	-0.0566303	0.0321	NA	0.269599755872808	FALSE	FALSE	FALSE	ulcerative colitis	1	176802974	0.0291	0.2693	5371	412561	ulcerative colitis || id:ebi-a-GCST90018933	TRUE	reported	417932	1	176802974	0.0119053618675384	phylum.Bacteroidetes.id.905	TRUE	1.9677787105713e-06	inferred	6vCZiJ	textfile	18340	2	1	TRUE	NA	NA	0.00123232439464096	18340	2.91151663256492e-06	417932	TRUE	9.49211649044055e-06
352	rs111845179	T	C	T	C	0.104176947845423	-0.0407	NA	0.0720093941619739	FALSE	FALSE	FALSE	ulcerative colitis	14	59317502	0.052	0.4336	5371	412561	ulcerative colitis || id:ebi-a-GCST90018933	TRUE	reported	417932	14	59317502	0.021383711519597	phylum.Bacteroidetes.id.905	TRUE	1.10591790781965e-06	inferred	6vCZiJ	textfile	18340	2	1	TRUE	NA	NA	0.00129259771992715	18340	1.46581090267348e-06	417932	TRUE	4.09142017617458e-06
353	rs11929346	C	T	C	T	-0.0653392	-0.057	NA	0.176648276593362	FALSE	FALSE	FALSE	ulcerative colitis	3	89322324	0.0258	0.02719	5371	412561	ulcerative colitis || id:ebi-a-GCST90018933	TRUE	reported	417932	3	89322324	0.0132810374391359	phylum.Bacteroidetes.id.905	TRUE	8.66607792632571e-07	inferred	6vCZiJ	textfile	18340	2	1	TRUE	NA	NA	0.00131813195870168	18340	1.16788930226275e-05	417932	TRUE	1.29408604106088e-05
354	rs12938514	A	G	A	G	-0.201089	-0.147	NA	0.0404174891514778	FALSE	FALSE	FALSE	ulcerative colitis	17	6460281	0.08	0.06615	5371	412561	ulcerative colitis || id:ebi-a-GCST90018933	TRUE	reported	417932	17	6460281	0.0415994625645478	phylum.Bacteroidetes.id.905	TRUE	1.3386216979942e-06	inferred	6vCZiJ	textfile	18340	2	1	TRUE	NA	NA	0.00127261227236954	18340	8.07881456856411e-06	417932	TRUE	1.34040553773637e-05
355	rs13291434	T	C	T	C	0.0705817932392667	0.0091	NA	0.150952923057361	FALSE	FALSE	FALSE	ulcerative colitis	9	116888634	0.0279	0.7441	5371	412561	ulcerative colitis || id:ebi-a-GCST90018933	TRUE	reported	417932	9	116888634	0.0149780493078686	phylum.Bacteroidetes.id.905	TRUE	2.44877719649647e-06	inferred	6vCZiJ	textfile	18340	2	1	TRUE	NA	NA	0.00120947615093583	18340	2.54548604579057e-07	417932	TRUE	5.51111535906115e-06
356	rs1555070	T	C	T	C	-0.0560772	0.0367	NA	0.280921867460707	FALSE	FALSE	FALSE	ulcerative colitis	1	176772958	0.0213	0.08536	5371	412561	ulcerative colitis || id:ebi-a-GCST90018933	TRUE	reported	417932	1	176772958	0.0118823860268633	phylum.Bacteroidetes.id.905	TRUE	2.36597225056059e-06	inferred	6vCZiJ	textfile	18340	2	1	TRUE	NA	NA	0.00121306928401583	18340	7.10340030684657e-06	417932	TRUE	2.0007924193968e-05
357	rs17026797	T	G	T	G	-0.0623273	-0.0675	NA	0.191180811189921	FALSE	FALSE	FALSE	ulcerative colitis	3	89286083	0.0246	0.006172	5371	412561	ulcerative colitis || id:ebi-a-GCST90018933	TRUE	reported	417932	3	89286083	0.0132443794528277	phylum.Bacteroidetes.id.905	TRUE	2.52695545918354e-06	inferred	6vCZiJ	textfile	18340	2	1	TRUE	NA	NA	0.0012061939171567	18340	1.80146554746781e-05	417932	TRUE	5.29098025912462e-05
358	rs17343978	A	C	A	C	-0.0556041	-0.0253	NA	0.20993892725802	FALSE	FALSE	FALSE	ulcerative colitis	22	27433885	0.0229	0.2703	5371	412561	ulcerative colitis || id:ebi-a-GCST90018933	TRUE	reported	417932	22	27433885	0.012027222749866	phylum.Bacteroidetes.id.905	TRUE	3.77888505330897e-06	inferred	6vCZiJ	textfile	18340	2	1	TRUE	NA	NA	0.0011641932638995	18340	2.92055414623846e-06	417932	TRUE	1.72751100300754e-05
359	rs1808630	T	C	T	C	0.068435488807679	0.0093	NA	0.143789520637843	FALSE	FALSE	FALSE	ulcerative colitis	9	116903788	0.0283	0.7435	5371	412561	ulcerative colitis || id:ebi-a-GCST90018933	TRUE	reported	417932	9	116903788	0.0153385462801282	phylum.Bacteroidetes.id.905	TRUE	8.13244574227059e-06	inferred	6vCZiJ	textfile	18340	2	1	TRUE	NA	NA	0.00108435426536187	18340	2.58398130299677e-07	417932	TRUE	1.71869939824602e-05
360	rs2032750	T	C	T	C	-0.0510857	-0.0174	NA	0.46560192981908	FALSE	FALSE	FALSE	ulcerative colitis	2	53831026	0.0193	0.3667	5371	412561	ulcerative colitis || id:ebi-a-GCST90018933	TRUE	reported	417932	2	53831026	0.0106804228120142	phylum.Bacteroidetes.id.905	TRUE	1.72601814884329e-06	inferred	6vCZiJ	textfile	18340	2	1	TRUE	NA	NA	0.00124602761468985	18340	1.94482033566087e-06	417932	TRUE	6.93811329488396e-06
361	rs62531359	T	G	T	G	0.0657788395200983	-0.0161	NA	0.168522936287185	FALSE	FALSE	FALSE	ulcerative colitis	8	70916181	0.0263	0.5403	5371	412561	ulcerative colitis || id:ebi-a-GCST90018933	TRUE	reported	417932	8	70916181	0.0149886110438172	phylum.Bacteroidetes.id.905	TRUE	1.14088936075698e-05	inferred	6vCZiJ	textfile	18340	2	1	TRUE	NA	NA	0.00104916014171939	18340	8.96677595831743e-07	417932	TRUE	3.05945223350323e-05
362	rs62575403	C	T	C	T	0.145423872299783	0.0629	NA	0.0269691672870509	FALSE	FALSE	FALSE	ulcerative colitis	9	136493820	0.075	0.4021	5371	412561	ulcerative colitis || id:ebi-a-GCST90018933	TRUE	reported	417932	9	136493820	0.0311078671114559	phylum.Bacteroidetes.id.905	TRUE	2.9420265974873e-06	inferred	6vCZiJ	textfile	18340	2	1	TRUE	NA	NA	0.00119031447802011	18340	1.68296268285635e-06	417932	TRUE	1.06984457474788e-05
363	rs6586324	T	C	T	C	0.0477792390765231	-0.011	NA	0.390730063405119	FALSE	FALSE	FALSE	ulcerative colitis	21	43942135	0.0195	0.571	5371	412561	ulcerative colitis || id:ebi-a-GCST90018933	TRUE	reported	417932	21	43942135	0.0105436923060151	phylum.Bacteroidetes.id.905	TRUE	5.85532576827571e-06	inferred	6vCZiJ	textfile	18340	2	1	TRUE	NA	NA	0.00111854894102723	18340	7.61398943701177e-07	417932	TRUE	1.56956501124678e-05
364	rs6791217	T	G	T	G	-0.0617927	-0.0698	NA	0.191442072760022	FALSE	FALSE	FALSE	ulcerative colitis	3	89297466	0.0246	0.004611	5371	412561	ulcerative colitis || id:ebi-a-GCST90018933	TRUE	reported	417932	3	89297466	0.0132867701871967	phylum.Bacteroidetes.id.905	TRUE	3.30824775603864e-06	inferred	6vCZiJ	textfile	18340	2	1	TRUE	NA	NA	0.00117806990469094	18340	1.92632126141808e-05	417932	TRUE	7.21219964831504e-05
365	rs7157380	C	G	C	G	0.0976107635500163	0.0063	NA	0.0598706558033916	FALSE	TRUE	TRUE	ulcerative colitis	14	59338832	0.0468	0.8925	5371	412561	ulcerative colitis || id:ebi-a-GCST90018933	TRUE	reported	417932	14	59338832	0.0212843633633738	phylum.Bacteroidetes.id.905	TRUE	4.51750198429973e-06	inferred	6vCZiJ	textfile	18340	2	1	FALSE	NA	NA	0.00114557708955581	18340	4.33596558979124e-08	417932	TRUE	8.19445705880215e-06
366	rs72706335	T	C	T	C	-0.223193	-0.0066	NA	0.042901840713185	FALSE	FALSE	FALSE	ulcerative colitis	1	157495438	0.0503	0.8956	5371	412561	ulcerative colitis || id:ebi-a-GCST90018933	TRUE	reported	417932	1	157495438	0.0493382270743026	phylum.Bacteroidetes.id.905	TRUE	6.07571280079423e-06	inferred	6vCZiJ	textfile	18340	2	1	TRUE	NA	NA	0.00111470104236606	18340	4.11953631960203e-08	417932	TRUE	1.08349661834153e-05
367	rs73512608	G	A	G	A	-0.123117	0.0894	NA	0.132834029845395	FALSE	FALSE	FALSE	ulcerative colitis	13	70522683	0.0399	0.02507	5371	412561	ulcerative colitis || id:ebi-a-GCST90018933	TRUE	reported	417932	13	70522683	0.0236743295721999	phylum.Bacteroidetes.id.905	TRUE	1.98804777760185e-07	inferred	6vCZiJ	textfile	18340	2	1	TRUE	NA	NA	0.00147261813617732	18340	1.20121426893207e-05	417932	TRUE	3.67011779881576e-06
368	rs73846128	A	G	A	G	-0.0664262	-0.0578	NA	0.17607236988003	FALSE	FALSE	FALSE	ulcerative colitis	3	89340254	0.0259	0.0253	5371	412561	ulcerative colitis || id:ebi-a-GCST90018933	TRUE	reported	417932	3	89340254	0.0133481344502643	phylum.Bacteroidetes.id.905	TRUE	6.47645599232886e-07	inferred	6vCZiJ	textfile	18340	2	1	TRUE	NA	NA	0.00134865030202923	18340	1.19164645799947e-05	417932	TRUE	1.0243013714256e-05
369	rs74937713	T	A	T	A	-0.064609	-0.0705	NA	0.188179825465446	FALSE	TRUE	TRUE	ulcerative colitis	3	89308895	0.0246	0.0042	5371	412561	ulcerative colitis || id:ebi-a-GCST90018933	TRUE	reported	417932	3	89308895	0.0132209974168912	phylum.Bacteroidetes.id.905	TRUE	1.02464422089473e-06	inferred	6vCZiJ	textfile	18340	2	1	FALSE	NA	NA	0.00130058891606662	18340	1.96515105208734e-05	417932	TRUE	2.73679605913428e-05
370	rs7546249	T	A	T	A	-0.0569173	0.0356	NA	0.285252285138748	FALSE	TRUE	TRUE	ulcerative colitis	1	176792690	0.0213	0.0937	5371	412561	ulcerative colitis || id:ebi-a-GCST90018933	TRUE	reported	417932	1	176792690	0.0118382401001496	phylum.Bacteroidetes.id.905	TRUE	1.52507531359199e-06	inferred	6vCZiJ	textfile	18340	2	1	FALSE	NA	NA	0.00125897087018505	18340	6.68396765057415e-06	417932	TRUE	1.28865661516275e-05
371	rs929878	C	T	C	T	-0.0540001	-0.0275	NA	0.188061302835171	FALSE	FALSE	FALSE	ulcerative colitis	16	74290641	0.0229	0.2287	5371	412561	ulcerative colitis || id:ebi-a-GCST90018933	TRUE	reported	417932	16	74290641	0.0121525883290189	phylum.Bacteroidetes.id.905	TRUE	8.85046918469885e-06	inferred	6vCZiJ	textfile	18340	2	1	TRUE	NA	NA	0.00107555398237508	18340	3.45055836286381e-06	417932	TRUE	4.09554205187378e-05
372	rs112381107	C	T	C	T	0.210090212301186	-0.0326	NA	0.053847744171843	FALSE	FALSE	FALSE	ulcerative colitis	9	15269705	0.056	0.5607	5371	412561	ulcerative colitis || id:ebi-a-GCST90018933	TRUE	reported	417932	9	15269705	0.045697378416969	order.Desulfovibrionales.id.3156	TRUE	4.27747116393227e-06	inferred	7hKmIL	textfile	18340	2	1	TRUE	NA	NA	0.00115126902900493	18340	8.10877494613755e-07	417932	TRUE	1.18988745064727e-05
373	rs11599763	T	C	T	C	-0.0554862	-0.0089	NA	0.498101921277561	FALSE	FALSE	FALSE	ulcerative colitis	10	11855599	0.0199	0.6558	5371	412561	ulcerative colitis || id:ebi-a-GCST90018933	TRUE	reported	417932	10	11855599	0.011748631941819	order.Desulfovibrionales.id.3156	TRUE	2.32646026620791e-06	inferred	7hKmIL	textfile	18340	2	1	TRUE	NA	NA	0.00121482851295171	18340	4.78597147323631e-07	417932	TRUE	5.90660670514597e-06
374	rs16851319	G	C	G	C	-0.0729137	-0.0342	NA	0.203833005378501	FALSE	TRUE	TRUE	ulcerative colitis	1	203308383	0.0254	0.1772	5371	412561	ulcerative colitis || id:ebi-a-GCST90018933	TRUE	reported	417932	1	203308383	0.0150954431344666	order.Desulfovibrionales.id.3156	TRUE	1.36408749849655e-06	inferred	7hKmIL	textfile	18340	2	1	FALSE	NA	NA	0.00127064058513753	18340	4.33789812054131e-06	417932	TRUE	8.5708311538221e-06
375	rs17791387	A	G	A	G	-0.0727501	0.007	NA	0.141827249043148	FALSE	FALSE	FALSE	ulcerative colitis	9	81834426	0.0275	0.7993	5371	412561	ulcerative colitis || id:ebi-a-GCST90018933	TRUE	reported	417932	9	81834426	0.0154369471797179	order.Desulfovibrionales.id.3156	TRUE	2.44423936422309e-06	inferred	7hKmIL	textfile	18340	2	1	TRUE	NA	NA	0.00120966988165976	18340	1.55034044898837e-07	417932	TRUE	5.13050301595379e-06
376	rs186073	T	C	T	C	0.05292189555356	-0.0048	NA	0.380001624695507	FALSE	FALSE	FALSE	ulcerative colitis	3	31133401	0.0198	0.8091	5371	412561	ulcerative colitis || id:ebi-a-GCST90018933	TRUE	reported	417932	3	31133401	0.011854172463202	order.Desulfovibrionales.id.3156	TRUE	8.02893890874182e-06	inferred	7hKmIL	textfile	18340	2	1	TRUE	NA	NA	0.00108568682485313	18340	1.4062045091468e-07	417932	TRUE	1.56759709435255e-05
377	rs2692012	A	G	A	G	0.112244114999032	0.0091	NA	0.131852640798962	FALSE	FALSE	FALSE	ulcerative colitis	1	203991605	0.0462	0.8437	5371	412561	ulcerative colitis || id:ebi-a-GCST90018933	TRUE	reported	417932	1	203991605	0.0253553382106013	order.Desulfovibrionales.id.3156	TRUE	9.56220412815592e-06	inferred	7hKmIL	textfile	18340	2	1	TRUE	NA	NA	0.00106751138130038	18340	9.28314739854661e-08	417932	TRUE	1.77438587632955e-05
378	rs2838334	G	A	G	A	0.0569024019765028	-0.0038	NA	0.293480454968035	FALSE	FALSE	FALSE	ulcerative colitis	21	45064961	0.0205	0.854	5371	412561	ulcerative colitis || id:ebi-a-GCST90018933	TRUE	reported	417932	21	45064961	0.0124223298250794	order.Desulfovibrionales.id.3156	TRUE	4.63522872209471e-06	inferred	7hKmIL	textfile	18340	2	1	TRUE	NA	NA	0.00114289539068144	18340	8.2215913855378e-08	417932	TRUE	8.81476972130332e-06
379	rs3935584	C	T	C	T	-0.0524466	-0.0134	NA	0.637828795595285	FALSE	FALSE	FALSE	ulcerative colitis	2	233929283	0.0197	0.4983	5371	412561	ulcerative colitis || id:ebi-a-GCST90018933	TRUE	reported	417932	2	233929283	0.0115748773154	order.Desulfovibrionales.id.3156	TRUE	5.86845814465502e-06	inferred	7hKmIL	textfile	18340	2	1	TRUE	NA	NA	0.00111831561209362	18340	1.10706498970384e-06	417932	TRUE	1.75145197764127e-05
380	rs4506934	C	T	C	T	-0.0953383	0.0624	NA	0.119472679262874	FALSE	FALSE	FALSE	ulcerative colitis	17	2856662	0.0306	0.04129	5371	412561	ulcerative colitis || id:ebi-a-GCST90018933	TRUE	reported	417932	17	2856662	0.0201367017604834	order.Desulfovibrionales.id.3156	TRUE	2.19534886856517e-06	inferred	7hKmIL	textfile	18340	2	1	TRUE	NA	NA	0.00122088861240381	18340	9.94989409590671e-06	417932	TRUE	2.49948462666833e-05
381	rs55744759	A	G	A	G	-0.0773942	0.0215	NA	0.117743901986445	FALSE	FALSE	FALSE	ulcerative colitis	8	57867671	0.03	0.474	5371	412561	ulcerative colitis || id:ebi-a-GCST90018933	TRUE	reported	417932	8	57867671	0.0170876664171783	order.Desulfovibrionales.id.3156	TRUE	5.91946839622752e-06	inferred	7hKmIL	textfile	18340	2	1	TRUE	NA	NA	0.00111741423325124	18340	1.22893900872008e-06	417932	TRUE	1.82605527177031e-05
382	rs6058181	C	T	C	T	0.0836764583074091	-0.013	NA	0.107264241877072	FALSE	FALSE	FALSE	ulcerative colitis	20	33694801	0.0286	0.6482	5371	412561	ulcerative colitis || id:ebi-a-GCST90018933	TRUE	reported	417932	20	33694801	0.0166097841962878	order.Desulfovibrionales.id.3156	TRUE	4.70959399020474e-07	inferred	7hKmIL	textfile	18340	2	1	TRUE	NA	NA	0.00138205713311812	18340	4.94368597864862e-07	417932	TRUE	1.32270751362541e-06
383	rs62020470	A	G	A	G	-0.0573633	0.0403	NA	0.236435657990386	FALSE	FALSE	FALSE	ulcerative colitis	15	96161065	0.0227	0.07572	5371	412561	ulcerative colitis || id:ebi-a-GCST90018933	TRUE	reported	417932	15	96161065	0.0129461849903343	order.Desulfovibrionales.id.3156	TRUE	9.38398665332175e-06	inferred	7hKmIL	textfile	18340	2	1	TRUE	NA	NA	0.00106946739311782	18340	7.54139269184861e-06	417932	TRUE	7.12955444447526e-05
384	rs9928243	C	A	C	A	-0.0544713	-0.0113	NA	0.396912118617294	FALSE	FALSE	FALSE	ulcerative colitis	16	71541641	0.0195	0.56	5371	412561	ulcerative colitis || id:ebi-a-GCST90018933	TRUE	reported	417932	16	71541641	0.011781078447677	order.Desulfovibrionales.id.3156	TRUE	3.77093758152983e-06	inferred	7hKmIL	textfile	18340	2	1	TRUE	NA	NA	0.00116441286261932	18340	8.03496091143702e-07	417932	TRUE	1.05489109030249e-05
385	rs10150232	A	G	A	G	0.0567087892720503	-0.0147	NA	0.247901435857444	FALSE	FALSE	FALSE	ulcerative colitis	14	30418008	0.0223	0.512	5371	412561	ulcerative colitis || id:ebi-a-GCST90018933	TRUE	reported	417932	14	30418008	0.0124877016315361	genus.Anaerotruncus.id.2054	TRUE	5.5942616671156e-06	inferred	888kiH	textfile	18340	2	1	TRUE	NA	NA	0.00112329968692709	18340	1.03973088526699e-06	417932	TRUE	1.64282948288316e-05
386	rs11018566	A	G	A	G	-0.156465	-0.0042	NA	0.0821714717441803	FALSE	FALSE	FALSE	ulcerative colitis	11	89040226	0.0428	0.9227	5371	412561	ulcerative colitis || id:ebi-a-GCST90018933	TRUE	reported	417932	11	89040226	0.0366032258395506	genus.Anaerotruncus.id.2054	TRUE	1.91456633324422e-05	inferred	888kiH	textfile	18340	2	1	TRUE	NA	NA	0.000995433312779041	18340	2.30413269143923e-08	417932	TRUE	3.14228507029118e-05
387	rs1107244	G	A	G	A	0.0861586531062665	-0.0051	NA	0.166167850309345	FALSE	FALSE	FALSE	ulcerative colitis	13	38057357	0.0328	0.8756	5371	412561	ulcerative colitis || id:ebi-a-GCST90018933	TRUE	reported	417932	13	38057357	0.0176660990789211	genus.Anaerotruncus.id.2054	TRUE	1.07677827106293e-06	inferred	888kiH	textfile	18340	2	1	TRUE	NA	NA	0.00129539305252421	18340	5.78480991248105e-08	417932	TRUE	2.13268508578597e-06
388	rs115414803	A	C	A	C	-0.144356	-0.0565	NA	0.053421622010293	FALSE	FALSE	FALSE	ulcerative colitis	4	88163243	0.0441	0.2006	5371	412561	ulcerative colitis || id:ebi-a-GCST90018933	TRUE	reported	417932	4	88163243	0.0317523951012767	genus.Anaerotruncus.id.2054	TRUE	5.4597413326335e-06	inferred	888kiH	textfile	18340	2	1	TRUE	NA	NA	0.00112583523502525	18340	3.92748435819438e-06	417932	TRUE	2.83775515655573e-05
389	rs11841382	G	T	G	T	0.0841580368162608	0.0137	NA	0.171648595097526	FALSE	FALSE	FALSE	ulcerative colitis	13	38004672	0.0331	0.6787	5371	412561	ulcerative colitis || id:ebi-a-GCST90018933	TRUE	reported	417932	13	38004672	0.0185422309807892	genus.Anaerotruncus.id.2054	TRUE	5.65961170253555e-06	inferred	888kiH	textfile	18340	2	1	TRUE	NA	NA	0.00112208991464997	18340	4.09903306703885e-07	417932	TRUE	1.3215552130673e-05
390	rs12056802	C	G	C	G	0.0774193528001405	0.0613	NA	0.20960805504966	FALSE	TRUE	TRUE	ulcerative colitis	8	74713100	0.0302	0.04242	5371	412561	ulcerative colitis || id:ebi-a-GCST90018933	TRUE	reported	417932	8	74713100	0.017717788855019	genus.Anaerotruncus.id.2054	TRUE	1.24483896694016e-05	inferred	888kiH	textfile	18340	2	1	FALSE	NA	NA	0.00104010243948155	18340	9.85823654702916e-06	417932	TRUE	0.000113495046418006
391	rs1272208	G	T	G	T	-0.0611743	-0.0057	NA	0.181293112903712	FALSE	FALSE	FALSE	ulcerative colitis	9	78630894	0.0232	0.8057	5371	412561	ulcerative colitis || id:ebi-a-GCST90018933	TRUE	reported	417932	9	78630894	0.0129830731751261	genus.Anaerotruncus.id.2054	TRUE	2.45480088669356e-06	inferred	888kiH	textfile	18340	2	1	TRUE	NA	NA	0.00120921954095151	18340	1.4443423046969e-07	417932	TRUE	5.10719043279161e-06
392	rs1322804	G	T	G	T	0.0759900283828806	0.0076	NA	0.181669413685984	FALSE	FALSE	FALSE	ulcerative colitis	13	38034596	0.0301	0.8014	5371	412561	ulcerative colitis || id:ebi-a-GCST90018933	TRUE	reported	417932	13	38034596	0.0165346236186025	genus.Anaerotruncus.id.2054	TRUE	4.310663953855e-06	inferred	888kiH	textfile	18340	2	1	TRUE	NA	NA	0.00115046309248808	18340	1.52542401818325e-07	417932	TRUE	8.77120900521537e-06
393	rs1431492	C	T	C	T	-0.0654996	0.0519	NA	0.204728327623277	FALSE	FALSE	FALSE	ulcerative colitis	3	150855371	0.0254	0.04128	5371	412561	ulcerative colitis || id:ebi-a-GCST90018933	TRUE	reported	417932	3	150855371	0.0146188105218655	genus.Anaerotruncus.id.2054	TRUE	7.44669662823186e-06	inferred	888kiH	textfile	18340	2	1	TRUE	NA	NA	0.00109351969884972	18340	9.98985988444293e-06	417932	TRUE	7.32415575070155e-05
394	rs17096167	G	A	G	A	0.0563783624994505	-0.0194	NA	0.227800548241062	FALSE	FALSE	FALSE	ulcerative colitis	14	30434431	0.0226	0.3901	5371	412561	ulcerative colitis || id:ebi-a-GCST90018933	TRUE	reported	417932	14	30434431	0.0126143858708552	genus.Anaerotruncus.id.2054	TRUE	7.8450185127993e-06	inferred	888kiH	textfile	18340	2	1	TRUE	NA	NA	0.00108809774748986	18340	1.76312161177189e-06	417932	TRUE	2.69836871006414e-05
395	rs17734739	T	C	T	C	0.0660051954150962	0.042	NA	0.117701919926766	FALSE	FALSE	FALSE	ulcerative colitis	2	211663702	0.0267	0.1154	5371	412561	ulcerative colitis || id:ebi-a-GCST90018933	TRUE	reported	417932	2	211663702	0.0149080256098041	genus.Anaerotruncus.id.2054	TRUE	9.53341798114007e-06	inferred	888kiH	textfile	18340	2	1	TRUE	NA	NA	0.00106782483054724	18340	5.92065751632471e-06	417932	TRUE	6.07030628232227e-05
396	rs2704155	T	A	C	A	-0.106235	0.0439	NA	0.962807852999071	TRUE	TRUE	TRUE	ulcerative colitis	11	54908652	0.055	0.4255	5371	412561	ulcerative colitis || id:ebi-a-GCST90018933	TRUE	reported	417932	11	54908652	0.0234814560648308	genus.Anaerotruncus.id.2054	TRUE	6.06257119229764e-06	inferred	888kiH	textfile	18340	2	1	FALSE	NA	NA	0.00111492653443228	18340	1.52440179859897e-06	417932	TRUE	2.01239806406215e-05
397	rs34449434	A	C	A	C	-0.0497004	-0.0091	NA	0.428926253942598	FALSE	FALSE	FALSE	ulcerative colitis	12	76523655	0.0211	0.665	5371	412561	ulcerative colitis || id:ebi-a-GCST90018933	TRUE	reported	417932	12	76523655	0.0113402159416538	genus.Anaerotruncus.id.2054	TRUE	1.17235347715795e-05	inferred	888kiH	textfile	18340	2	1	TRUE	NA	NA	0.00104633386885013	18340	4.45055460440556e-07	417932	TRUE	2.66575758043245e-05
398	rs4669806	G	T	G	T	0.0576389030048486	0.0195	NA	0.304013498552025	FALSE	FALSE	FALSE	ulcerative colitis	2	12200752	0.022	0.3764	5371	412561	ulcerative colitis || id:ebi-a-GCST90018933	TRUE	reported	417932	2	12200752	0.0122994032328165	genus.Anaerotruncus.id.2054	TRUE	2.78165250643192e-06	inferred	888kiH	textfile	18340	2	1	TRUE	NA	NA	0.00119616630781967	18340	1.87983398893131e-06	417932	TRUE	1.06266044382721e-05
399	rs6494922	A	G	A	G	0.0903106384889494	0.0405	NA	0.0918451986210109	FALSE	FALSE	FALSE	ulcerative colitis	15	33459867	0.0371	0.2744	5371	412561	ulcerative colitis || id:ebi-a-GCST90018933	TRUE	reported	417932	15	33459867	0.0202256522976594	genus.Anaerotruncus.id.2054	TRUE	8.00114337212145e-06	inferred	888kiH	textfile	18340	2	1	TRUE	NA	NA	0.00108604760536341	18340	2.85139538203863e-06	417932	TRUE	3.38937159440605e-05
400	rs7155595	C	A	C	A	0.0539336206631479	-0.02	NA	0.249596038142379	FALSE	FALSE	FALSE	ulcerative colitis	14	77502546	0.0211	0.3416	5371	412561	ulcerative colitis || id:ebi-a-GCST90018933	TRUE	reported	417932	14	77502546	0.0118902916030214	genus.Anaerotruncus.id.2054	TRUE	5.73481377298682e-06	inferred	888kiH	textfile	18340	2	1	TRUE	NA	NA	0.00112071498698443	18340	2.14976308054961e-06	417932	TRUE	2.1926809037335e-05
401	rs7637290	A	C	A	C	-0.0662084	0.0571	NA	0.199840665685448	FALSE	FALSE	FALSE	ulcerative colitis	3	150787796	0.0266	0.03186	5371	412561	ulcerative colitis || id:ebi-a-GCST90018933	TRUE	reported	417932	3	150787796	0.0151380857539482	genus.Anaerotruncus.id.2054	TRUE	1.22197812600031e-05	inferred	888kiH	textfile	18340	2	1	TRUE	NA	NA	0.00104202752170066	18340	1.10255587544561e-05	417932	TRUE	0.000123146415020642
402	rs7675045	A	T	A	T	-0.0497815	0.0024	NA	0.460074212249105	FALSE	TRUE	TRUE	ulcerative colitis	4	172808992	0.0193	0.9018	5371	412561	ulcerative colitis || id:ebi-a-GCST90018933	TRUE	reported	417932	4	172808992	0.0110573396358085	genus.Anaerotruncus.id.2054	TRUE	6.72772833131008e-06	inferred	888kiH	textfile	18340	2	1	FALSE	NA	NA	0.0011040873433824	18340	3.70002196629812e-08	417932	TRUE	1.18642292636942e-05
403	rs8005030	C	T	C	T	0.0554446592751529	0.0031	NA	0.325415202782765	FALSE	FALSE	FALSE	ulcerative colitis	14	30607199	0.0211	0.8818	5371	412561	ulcerative colitis || id:ebi-a-GCST90018933	TRUE	reported	417932	14	30607199	0.0117854301952901	genus.Anaerotruncus.id.2054	TRUE	2.5447797453412e-06	inferred	888kiH	textfile	18340	2	1	TRUE	NA	NA	0.00120545984817399	18340	5.16481663739982e-08	417932	TRUE	4.79858860149998e-06
404	rs9347879	T	C	T	C	0.0506180008814494	-0.0071	NA	0.442006056773127	FALSE	FALSE	FALSE	ulcerative colitis	6	165015261	0.0192	0.7107	5371	412561	ulcerative colitis || id:ebi-a-GCST90018933	TRUE	reported	417932	6	165015261	0.0110490008071809	genus.Anaerotruncus.id.2054	TRUE	4.62251737709991e-06	inferred	888kiH	textfile	18340	2	1	TRUE	NA	NA	0.00114318163138796	18340	3.27197932651743e-07	417932	TRUE	1.04750991130472e-05
405	rs9603208	G	T	G	T	0.0775519094975712	0.0101	NA	0.181755861935669	FALSE	FALSE	FALSE	ulcerative colitis	13	38044689	0.0301	0.7376	5371	412561	ulcerative colitis || id:ebi-a-GCST90018933	TRUE	reported	417932	13	38044689	0.0165254802536173	genus.Anaerotruncus.id.2054	TRUE	2.69400369063394e-06	inferred	888kiH	textfile	18340	2	1	TRUE	NA	NA	0.0011995092205537	18340	2.69405273389914e-07	417932	TRUE	6.08688783964611e-06
406	rs10885477	T	C	T	C	-0.135137	0.0226	NA	0.121409815787081	FALSE	FALSE	FALSE	ulcerative colitis	10	115332413	0.0382	0.5543	5371	412561	ulcerative colitis || id:ebi-a-GCST90018933	TRUE	reported	417932	10	115332413	0.0301894436490878	genus.Holdemania.id.2157	TRUE	7.59520655939796e-06	inferred	8bPmZR	textfile	18340	2	1	TRUE	NA	NA	0.00109146488718819	18340	8.37502750109236e-07	417932	TRUE	2.05347243145557e-05
407	rs111745969	A	G	A	G	0.120676887653913	0.0443	NA	0.111820293530258	FALSE	FALSE	FALSE	ulcerative colitis	15	93110222	0.0311	0.1549	5371	412561	ulcerative colitis || id:ebi-a-GCST90018933	TRUE	reported	417932	15	93110222	0.0265781026174917	genus.Holdemania.id.2157	TRUE	5.61308679399747e-06	inferred	8bPmZR	textfile	18340	2	1	TRUE	NA	NA	0.00112294974448154	18340	4.85490816205958e-06	417932	TRUE	3.30980742059542e-05
408	rs116500994	G	T	G	T	-0.13755	-0.0465	NA	0.0523188693140378	FALSE	FALSE	FALSE	ulcerative colitis	13	81685543	0.0407	0.253	5371	412561	ulcerative colitis || id:ebi-a-GCST90018933	TRUE	reported	417932	13	81685543	0.0293385957514292	genus.Holdemania.id.2157	TRUE	2.75377669521721e-06	inferred	8bPmZR	textfile	18340	2	1	TRUE	NA	NA	0.00119721789020108	18340	3.12328908853555e-06	417932	TRUE	1.33970277258815e-05
409	rs150096134	T	A	T	A	0.162139279302736	-0.0179	NA	0.14962112631953	FALSE	TRUE	TRUE	ulcerative colitis	12	39589195	0.0352	0.6112	5371	412561	ulcerative colitis || id:ebi-a-GCST90018933	TRUE	reported	417932	12	39589195	0.0332089446192104	genus.Holdemania.id.2157	TRUE	1.04803541951688e-06	inferred	8bPmZR	textfile	18340	2	1	FALSE	NA	NA	0.00129822563869172	18340	6.18752432575747e-07	417932	TRUE	2.96444053729046e-06
410	rs17073765	G	A	G	A	-0.135521	-0.0481	NA	0.0521034974024115	FALSE	FALSE	FALSE	ulcerative colitis	13	81697400	0.0408	0.2377	5371	412561	ulcerative colitis || id:ebi-a-GCST90018933	TRUE	reported	417932	13	81697400	0.0293392960232943	genus.Holdemania.id.2157	TRUE	3.85438737999287e-06	inferred	8bPmZR	textfile	18340	2	1	TRUE	NA	NA	0.00116212985313107	18340	3.32556036399581e-06	417932	TRUE	1.88351250278977e-05
411	rs1867876	T	C	T	C	0.0842918623603083	0.0243	NA	0.362281775493098	FALSE	FALSE	FALSE	ulcerative colitis	11	18768068	0.021	0.2477	5371	412561	ulcerative colitis || id:ebi-a-GCST90018933	TRUE	reported	417932	11	18768068	0.0162191814530669	genus.Holdemania.id.2157	TRUE	2.02478240742567e-07	inferred	8bPmZR	textfile	18340	2	1	TRUE	NA	NA	0.00147069386525098	18340	3.20382672212604e-06	417932	TRUE	1.24689912244227e-06
412	rs41438744	C	G	C	G	-0.12487	-0.0158	NA	0.0793479299099719	FALSE	TRUE	TRUE	ulcerative colitis	14	102553414	0.0367	0.667	5371	412561	ulcerative colitis || id:ebi-a-GCST90018933	TRUE	reported	417932	14	102553414	0.0270129499120186	genus.Holdemania.id.2157	TRUE	3.78930551491522e-06	inferred	8bPmZR	textfile	18340	2	1	FALSE	NA	NA	0.00116390603433043	18340	4.43484357271928e-07	417932	TRUE	9.20037384506737e-06
413	rs4146507	C	T	C	T	0.0794880433015184	-0.0015	NA	0.251967327413922	FALSE	FALSE	FALSE	ulcerative colitis	5	106209093	0.0228	0.9462	5371	412561	ulcerative colitis || id:ebi-a-GCST90018933	TRUE	reported	417932	5	106209093	0.0177002308159939	genus.Holdemania.id.2157	TRUE	7.0959040467746e-06	inferred	8bPmZR	textfile	18340	2	1	TRUE	NA	NA	0.00109854140944223	18340	1.03564108889533e-08	417932	TRUE	1.18142667392142e-05
414	rs4636956	A	G	A	G	-0.0665866	-0.0214	NA	0.355721163397624	FALSE	FALSE	FALSE	ulcerative colitis	17	26792621	0.0197	0.2757	5371	412561	ulcerative colitis || id:ebi-a-GCST90018933	TRUE	reported	417932	17	26792621	0.0149839319357244	genus.Holdemania.id.2157	TRUE	8.83555284889367e-06	inferred	8bPmZR	textfile	18340	2	1	TRUE	NA	NA	0.00107572940103347	18340	2.82351644273524e-06	417932	TRUE	3.69339156199366e-05
415	rs55888180	C	G	C	G	0.128670990701955	-0.0113	NA	0.0591541041947927	FALSE	TRUE	TRUE	ulcerative colitis	17	76443497	0.0377	0.7648	5371	412561	ulcerative colitis || id:ebi-a-GCST90018933	TRUE	reported	417932	17	76443497	0.0282794644143743	genus.Holdemania.id.2157	TRUE	5.3651076014444e-06	inferred	8bPmZR	textfile	18340	2	1	FALSE	NA	NA	0.00112765681680539	18340	2.14966381576356e-07	417932	TRUE	1.12870889635331e-05
416	rs6133067	T	C	T	C	0.091082873164547	-0.0682	NA	0.24680699155867	FALSE	FALSE	FALSE	ulcerative colitis	20	3839754	0.0329	0.0378	5371	412561	ulcerative colitis || id:ebi-a-GCST90018933	TRUE	reported	417932	20	3839754	0.0178560867922544	genus.Holdemania.id.2157	TRUE	3.37966119741151e-07	inferred	8bPmZR	textfile	18340	2	1	TRUE	NA	NA	0.00141688016010486	18340	1.02817950125947e-05	417932	TRUE	4.96436288474317e-06
417	rs73139538	G	A	G	A	-0.148594	-0.0027	NA	0.0524459991652618	FALSE	FALSE	FALSE	ulcerative colitis	7	63323145	0.0458	0.9538	5371	412561	ulcerative colitis || id:ebi-a-GCST90018933	TRUE	reported	417932	7	63323145	0.0327469109565075	genus.Holdemania.id.2157	TRUE	5.68880687994046e-06	inferred	8bPmZR	textfile	18340	2	1	TRUE	NA	NA	0.00112155397115166	18340	8.3155891086659e-09	417932	TRUE	9.50169711033169e-06
418	rs77293403	A	G	A	G	0.164556482776609	-0.0649	NA	0.0399473264973064	FALSE	FALSE	FALSE	ulcerative colitis	5	77388406	0.0449	0.1481	5371	412561	ulcerative colitis || id:ebi-a-GCST90018933	TRUE	reported	417932	5	77388406	0.0341774758039765	genus.Holdemania.id.2157	TRUE	1.47373896386611e-06	inferred	8bPmZR	textfile	18340	2	1	TRUE	NA	NA	0.00126255233381337	18340	4.99909043765306e-06	417932	TRUE	1.00994255224875e-05
419	rs7941067	G	T	G	T	0.0751929576361915	0.0259	NA	0.35511410993302	FALSE	FALSE	FALSE	ulcerative colitis	11	18782408	0.0209	0.2156	5371	412561	ulcerative colitis || id:ebi-a-GCST90018933	TRUE	reported	417932	11	18782408	0.015913145870127	genus.Holdemania.id.2157	TRUE	2.29877557919503e-06	inferred	8bPmZR	textfile	18340	2	1	TRUE	NA	NA	0.00121607909135537	18340	3.67453013301394e-06	417932	TRUE	1.24409998636812e-05
420	rs80149660	C	T	C	T	-0.232987	0.0534	NA	0.0433457812791524	FALSE	FALSE	FALSE	ulcerative colitis	10	129908282	0.0434	0.2178	5371	412561	ulcerative colitis || id:ebi-a-GCST90018933	TRUE	reported	417932	10	129908282	0.0519183108196115	genus.Holdemania.id.2157	TRUE	7.20380238462649e-06	inferred	8bPmZR	textfile	18340	2	1	TRUE	NA	NA	0.00109697075306073	18340	3.62241275923634e-06	417932	TRUE	3.48707815867493e-05
421	rs9500080	C	T	C	T	0.0926764363023255	0.0128	NA	0.22702844450695	FALSE	FALSE	FALSE	ulcerative colitis	6	105737322	0.0239	0.5904	5371	412561	ulcerative colitis || id:ebi-a-GCST90018933	TRUE	reported	417932	6	105737322	0.0178886202940932	genus.Holdemania.id.2157	TRUE	2.20997723137248e-07	inferred	8bPmZR	textfile	18340	2	1	TRUE	NA	NA	0.00146149659137875	18340	6.86309945471479e-07	417932	TRUE	7.06647364910485e-07
422	rs9529719	T	C	T	C	0.0740379722658507	0.0015	NA	0.39046465918471	FALSE	FALSE	FALSE	ulcerative colitis	13	70856516	0.0207	0.9404	5371	412561	ulcerative colitis || id:ebi-a-GCST90018933	TRUE	reported	417932	13	70856516	0.0160494326589073	genus.Holdemania.id.2157	TRUE	3.96667529299323e-06	inferred	8bPmZR	textfile	18340	2	1	TRUE	NA	NA	0.00115913493656086	18340	1.25642993410043e-08	417932	TRUE	6.81842199354353e-06
423	rs967319	T	C	T	C	0.0788638390771846	0.0147	NA	0.215348608008805	FALSE	FALSE	FALSE	ulcerative colitis	3	60615680	0.0225	0.5132	5371	412561	ulcerative colitis || id:ebi-a-GCST90018933	TRUE	reported	417932	3	60615680	0.0176744016960358	genus.Holdemania.id.2157	TRUE	8.11841015915241e-06	inferred	8bPmZR	textfile	18340	2	1	TRUE	NA	NA	0.0010845339602029	18340	1.02132895101059e-06	417932	TRUE	2.31206217898701e-05
424	rs1035406	G	A	G	A	-0.111241	-0.0801	NA	0.163672444164393	FALSE	FALSE	FALSE	ulcerative colitis	5	119372737	0.0293	0.006357	5371	412561	ulcerative colitis || id:ebi-a-GCST90018933	TRUE	reported	417932	5	119372737	0.0251559576869531	genus.unknowngenus.id.2755	TRUE	9.77734442630919e-06	inferred	8HQrrb	textfile	18340	2	1	TRUE	NA	NA	0.00106519830741449	18340	1.78820983177799e-05	417932	TRUE	0.000165384137845593
425	rs111568329	G	A	G	A	0.113061982413541	0.0248	NA	0.0957249763494679	FALSE	FALSE	FALSE	ulcerative colitis	8	131929056	0.0337	0.461	5371	412561	ulcerative colitis || id:ebi-a-GCST90018933	TRUE	reported	417932	8	131929056	0.0259840188500434	genus.unknowngenus.id.2755	TRUE	1.35386883472287e-05	inferred	8HQrrb	textfile	18340	2	1	TRUE	NA	NA	0.00103138407849817	18340	1.29580439974369e-06	417932	TRUE	4.00717933115158e-05
426	rs11591293	G	T	G	T	0.0711153634748889	0.0095	NA	0.293156843726215	FALSE	FALSE	FALSE	ulcerative colitis	10	113419797	0.02	0.6336	5371	412561	ulcerative colitis || id:ebi-a-GCST90018933	TRUE	reported	417932	10	113419797	0.0159149120684458	genus.unknowngenus.id.2755	TRUE	7.87797550363352e-06	inferred	8HQrrb	textfile	18340	2	1	TRUE	NA	NA	0.00108766158598219	18340	5.39862843522709e-07	417932	TRUE	1.90913049897532e-05
427	rs11630875	T	C	T	C	0.0925876876366257	-0.0138	NA	0.180537709241702	FALSE	FALSE	FALSE	ulcerative colitis	15	61775734	0.0263	0.5993	5371	412561	ulcerative colitis || id:ebi-a-GCST90018933	TRUE	reported	417932	15	61775734	0.0204020925809819	genus.unknowngenus.id.2755	TRUE	5.67507964570073e-06	inferred	8HQrrb	textfile	18340	2	1	TRUE	NA	NA	0.00112180562094549	18340	6.58783696515475e-07	417932	TRUE	1.46942272009935e-05
428	rs12977163	G	C	G	C	0.074485326344264	0.0042	NA	0.338463525568563	FALSE	TRUE	TRUE	ulcerative colitis	19	28641647	0.0199	0.8338	5371	412561	ulcerative colitis || id:ebi-a-GCST90018933	TRUE	reported	417932	19	28641647	0.0163908870823595	genus.unknowngenus.id.2755	TRUE	5.51146292032843e-06	inferred	8HQrrb	textfile	18340	2	1	FALSE	NA	NA	0.00112485300310602	18340	1.06583219536683e-07	417932	TRUE	1.06488729483741e-05
429	rs13336560	C	T	C	T	-0.0722586	0.001	NA	0.504236733744754	FALSE	FALSE	FALSE	ulcerative colitis	16	88554243	0.02	0.9598	5371	412561	ulcerative colitis || id:ebi-a-GCST90018933	TRUE	reported	417932	16	88554243	0.0158484695377807	genus.unknowngenus.id.2755	TRUE	5.13140308366017e-06	inferred	8HQrrb	textfile	18340	2	1	TRUE	NA	NA	0.00113229719960687	18340	5.98186295562736e-09	417932	TRUE	8.53598300954538e-06
430	rs1517337	T	G	T	G	0.0692165550298797	0.0046	NA	0.510249373903783	FALSE	FALSE	FALSE	ulcerative colitis	2	169157997	0.0193	0.8126	5371	412561	ulcerative colitis || id:ebi-a-GCST90018933	TRUE	reported	417932	2	169157997	0.0154142039639917	genus.unknowngenus.id.2755	TRUE	7.10762604700854e-06	inferred	8HQrrb	textfile	18340	2	1	TRUE	NA	NA	0.00109836961803892	18340	1.35924404621267e-07	417932	TRUE	1.39106003561746e-05
431	rs16855101	C	T	C	T	0.120526292238504	0.0213	NA	0.154380479156625	FALSE	FALSE	FALSE	ulcerative colitis	2	169051157	0.0298	0.475	5371	412561	ulcerative colitis || id:ebi-a-GCST90018933	TRUE	reported	417932	2	169051157	0.0251106829949067	genus.unknowngenus.id.2755	TRUE	1.58823021540718e-06	inferred	8HQrrb	textfile	18340	2	1	TRUE	NA	NA	0.00125472719377995	18340	1.22242606324795e-06	417932	TRUE	5.35956561610288e-06
432	rs2074723	T	C	T	C	0.166301820889346	-0.0335	NA	0.0836504134966422	FALSE	FALSE	FALSE	ulcerative colitis	7	50834929	0.0411	0.4154	5371	412561	ulcerative colitis || id:ebi-a-GCST90018933	TRUE	reported	417932	7	50834929	0.0375750705159817	genus.unknowngenus.id.2755	TRUE	9.60609515384823e-06	inferred	8HQrrb	textfile	18340	2	1	TRUE	NA	NA	0.00106703527517346	18340	1.58965080020896e-06	417932	TRUE	3.12926863212815e-05
433	rs2162883	C	T	C	T	0.0884315367024921	0.0581	NA	0.280260165699172	FALSE	FALSE	FALSE	ulcerative colitis	5	27940068	0.0248	0.01894	5371	412561	ulcerative colitis || id:ebi-a-GCST90018933	TRUE	reported	417932	5	27940068	0.0195499493947764	genus.unknowngenus.id.2755	TRUE	6.0864442449103e-06	inferred	8HQrrb	textfile	18340	2	1	TRUE	NA	NA	0.00111451726817035	18340	1.31322654526515e-05	417932	TRUE	7.94547235132596e-05
434	rs3730086	A	G	A	G	0.0806746047977583	-0.0924	NA	0.206786952037834	FALSE	FALSE	FALSE	ulcerative colitis	5	67577051	0.0228	4.943e-05	5371	412561	ulcerative colitis || id:ebi-a-GCST90018933	TRUE	reported	417932	5	67577051	0.0180042604419673	genus.unknowngenus.id.2755	TRUE	7.43422025427822e-06	inferred	8HQrrb	textfile	18340	2	1	TRUE	NA	NA	0.00109369419306175	18340	3.92964786358553e-05	417932	TRUE	0.000379544432714994
435	rs3754624	C	T	C	T	0.0964478032067215	0.0104	NA	0.23309824411141	FALSE	FALSE	FALSE	ulcerative colitis	2	225633812	0.0245	0.6714	5371	412561	ulcerative colitis || id:ebi-a-GCST90018933	TRUE	reported	417932	2	225633812	0.0200589153642007	genus.unknowngenus.id.2755	TRUE	1.52275376396641e-06	inferred	8HQrrb	textfile	18340	2	1	TRUE	NA	NA	0.00125913020488403	18340	4.31152367977383e-07	417932	TRUE	3.87551929492222e-06
436	rs4266206	A	G	A	G	-0.0889249	0.0337	NA	0.222618016689484	FALSE	FALSE	FALSE	ulcerative colitis	3	84461043	0.0234	0.1492	5371	412561	ulcerative colitis || id:ebi-a-GCST90018933	TRUE	reported	417932	3	84461043	0.0196810408302111	genus.unknowngenus.id.2755	TRUE	6.23370641347072e-06	inferred	8HQrrb	textfile	18340	2	1	TRUE	NA	NA	0.00111202776303863	18340	4.96274984737019e-06	417932	TRUE	3.68919387129914e-05
437	rs55876211	C	T	C	T	-0.0914764	0.0347	NA	0.222654533621719	FALSE	FALSE	FALSE	ulcerative colitis	3	84471266	0.0234	0.1374	5371	412561	ulcerative colitis || id:ebi-a-GCST90018933	TRUE	reported	417932	3	84471266	0.0196919333482087	genus.unknowngenus.id.2755	TRUE	3.39462883105766e-06	inferred	8HQrrb	textfile	18340	2	1	TRUE	NA	NA	0.00117538032188632	18340	5.26164329847419e-06	417932	TRUE	2.21868839879442e-05
438	rs56250014	A	T	A	T	0.119152976301779	0.0229	NA	0.0958881138746024	FALSE	TRUE	TRUE	ulcerative colitis	8	131949033	0.0337	0.496	5371	412561	ulcerative colitis || id:ebi-a-GCST90018933	TRUE	reported	417932	8	131949033	0.0257580070896933	genus.unknowngenus.id.2755	TRUE	3.73044320504528e-06	inferred	8HQrrb	textfile	18340	2	1	FALSE	NA	NA	0.00116553903327378	18340	1.10485970834895e-06	417932	TRUE	1.14774599951847e-05
439	rs56752332	T	G	T	G	-0.0905411	0.034	NA	0.22247312246803	FALSE	FALSE	FALSE	ulcerative colitis	3	84482783	0.0234	0.1457	5371	412561	ulcerative colitis || id:ebi-a-GCST90018933	TRUE	reported	417932	3	84482783	0.0196790170256554	genus.unknowngenus.id.2755	TRUE	4.20676132554696e-06	inferred	8HQrrb	textfile	18340	2	1	TRUE	NA	NA	0.00115300702463513	18340	5.05150024601943e-06	417932	TRUE	2.61900772027198e-05
440	rs62255666	A	G	A	G	-0.0807675	0.0394	NA	0.300020700746388	FALSE	FALSE	FALSE	ulcerative colitis	3	84335349	0.0218	0.07073	5371	412561	ulcerative colitis || id:ebi-a-GCST90018933	TRUE	reported	417932	3	84335349	0.0179562403760292	genus.unknowngenus.id.2755	TRUE	6.85892274030312e-06	inferred	8HQrrb	textfile	18340	2	1	TRUE	NA	NA	0.0011020769455399	18340	7.81578339865574e-06	417932	TRUE	5.5536907253307e-05
441	rs7098347	G	A	G	A	0.0705089312636648	0.0052	NA	0.297878391195302	FALSE	FALSE	FALSE	ulcerative colitis	10	113497648	0.02	0.7944	5371	412561	ulcerative colitis || id:ebi-a-GCST90018933	TRUE	reported	417932	10	113497648	0.0158542428720207	genus.unknowngenus.id.2755	TRUE	8.69472464513328e-06	inferred	8HQrrb	textfile	18340	2	1	TRUE	NA	NA	0.00107740037010938	18340	1.61749549124807e-07	417932	TRUE	1.71841578563329e-05
442	rs74354280	C	T	C	T	-0.0903316	-0.0237	NA	0.249362740079599	FALSE	FALSE	FALSE	ulcerative colitis	4	134192918	0.0233	0.309	5371	412561	ulcerative colitis || id:ebi-a-GCST90018933	TRUE	reported	417932	4	134192918	0.020547222734133	genus.unknowngenus.id.2755	TRUE	1.10115606254101e-05	inferred	8HQrrb	textfile	18340	2	1	TRUE	NA	NA	0.00105284314778275	18340	2.47559859695416e-06	417932	TRUE	4.24909436714337e-05
443	rs7583535	T	C	T	C	0.111804124272709	0.0246	NA	0.153660049594331	FALSE	FALSE	FALSE	ulcerative colitis	2	169020642	0.0298	0.4105	5371	412561	ulcerative colitis || id:ebi-a-GCST90018933	TRUE	reported	417932	2	169020642	0.0252824213004284	genus.unknowngenus.id.2755	TRUE	9.76973614264512e-06	inferred	8HQrrb	textfile	18340	2	1	TRUE	NA	NA	0.00106527923248397	18340	1.63054741017334e-06	417932	TRUE	3.20841642152714e-05
444	rs76784716	A	G	A	G	0.139756020363616	0.0359	NA	0.082350070824917	FALSE	FALSE	FALSE	ulcerative colitis	2	169033340	0.0352	0.3079	5371	412561	ulcerative colitis || id:ebi-a-GCST90018933	TRUE	reported	417932	2	169033340	0.0286444229572188	genus.unknowngenus.id.2755	TRUE	1.06627314387664e-06	inferred	8HQrrb	textfile	18340	2	1	TRUE	NA	NA	0.00129641943677372	18340	2.48885125716624e-06	417932	TRUE	4.99248790807128e-06
445	rs77304857	C	A	C	A	-0.0986324	-0.0424	NA	0.18948122183584	FALSE	FALSE	FALSE	ulcerative colitis	4	134248015	0.0256	0.09757	5371	412561	ulcerative colitis || id:ebi-a-GCST90018933	TRUE	reported	417932	4	134248015	0.0225061177871045	genus.unknowngenus.id.2755	TRUE	1.17341819121211e-05	inferred	8HQrrb	textfile	18340	2	1	TRUE	NA	NA	0.00104623956790351	18340	6.5636495521557e-06	417932	TRUE	7.84926908898639e-05
446	rs77497586	T	G	T	G	0.132499272195404	0.0281	NA	0.0828700722680595	FALSE	FALSE	FALSE	ulcerative colitis	2	169071190	0.0353	0.426	5371	412561	ulcerative colitis || id:ebi-a-GCST90018933	TRUE	reported	417932	2	169071190	0.0286530816945858	genus.unknowngenus.id.2755	TRUE	3.75939809348711e-06	inferred	8HQrrb	textfile	18340	2	1	TRUE	NA	NA	0.00116473254123501	18340	1.51620883726832e-06	417932	TRUE	1.28978597695091e-05
447	rs9813022	A	G	A	G	-0.0822798	0.0199	NA	0.426329403423614	FALSE	FALSE	FALSE	ulcerative colitis	3	13726736	0.0205	0.3323	5371	412561	ulcerative colitis || id:ebi-a-GCST90018933	TRUE	reported	417932	3	13726736	0.0164010099636962	genus.unknowngenus.id.2755	TRUE	5.25531521058433e-07	inferred	8HQrrb	textfile	18340	2	1	TRUE	NA	NA	0.00137055713171376	18340	2.25472668369479e-06	417932	TRUE	2.47821171487945e-06
448	rs11770843	C	T	C	T	0.109430891855356	-0.0275	NA	0.305114580179331	FALSE	FALSE	FALSE	ulcerative colitis	7	146795379	0.0216	0.2029	5371	412561	ulcerative colitis || id:ebi-a-GCST90018933	TRUE	reported	417932	7	146795379	0.0234878971992449	order.Victivallales.id.2254	TRUE	3.17698030850425e-06	inferred	8zMIuP	textfile	18340	2	1	TRUE	NA	NA	0.00118229503603206	18340	3.87840049914966e-06	417932	TRUE	1.72323300291882e-05
449	rs1363428	G	A	G	A	0.104261163606576	0.0217	NA	0.23854685459824	FALSE	FALSE	FALSE	ulcerative colitis	5	94708550	0.0219	0.3214	5371	412561	ulcerative colitis || id:ebi-a-GCST90018933	TRUE	reported	417932	5	94708550	0.0234016372643673	order.Victivallales.id.2254	TRUE	8.37784813416164e-06	inferred	8zMIuP	textfile	18340	2	1	TRUE	NA	NA	0.00108126175024258	18340	2.34923612660121e-06	417932	TRUE	3.23007832849028e-05
450	rs17114848	G	A	G	A	0.152376929249928	-0.0205	NA	0.123223052629303	FALSE	FALSE	FALSE	ulcerative colitis	15	25162535	0.0305	0.5014	5371	412561	ulcerative colitis || id:ebi-a-GCST90018933	TRUE	reported	417932	15	25162535	0.0324331667332533	order.Victivallales.id.2254	TRUE	2.62487120574926e-06	inferred	8zMIuP	textfile	18340	2	1	TRUE	NA	NA	0.00120222380607323	18340	1.08094607031383e-06	417932	TRUE	8.2135334599806e-06
451	rs2031282	A	G	A	G	0.122368502553019	2e-04	NA	0.130568684415529	FALSE	FALSE	FALSE	ulcerative colitis	13	20687179	0.0271	0.9951	5371	412561	ulcerative colitis || id:ebi-a-GCST90018933	TRUE	reported	417932	13	20687179	0.0270329332170586	order.Victivallales.id.2254	TRUE	5.99273743032395e-06	inferred	8zMIuP	textfile	18340	2	1	TRUE	NA	NA	0.00111613307616379	18340	1.30322037894484e-10	417932	TRUE	9.50957376243095e-06
452	rs2546105	A	T	A	T	0.106187252366229	0.0219	NA	0.239155818846605	FALSE	TRUE	TRUE	ulcerative colitis	5	94692439	0.0218	0.3169	5371	412561	ulcerative colitis || id:ebi-a-GCST90018933	TRUE	reported	417932	5	94692439	0.0234690288921389	order.Victivallales.id.2254	TRUE	6.05185634082057e-06	inferred	8zMIuP	textfile	18340	2	1	FALSE	NA	NA	0.00111511074996629	18340	2.41474150451159e-06	417932	TRUE	2.42616940270186e-05
453	rs2731834	C	G	C	G	0.109437835430535	0.0242	NA	0.229591908348817	FALSE	TRUE	TRUE	ulcerative colitis	5	94720245	0.0222	0.2771	5371	412561	ulcerative colitis || id:ebi-a-GCST90018933	TRUE	reported	417932	5	94720245	0.0236929966680865	order.Victivallales.id.2254	TRUE	3.85602968778652e-06	inferred	8zMIuP	textfile	18340	2	1	FALSE	NA	NA	0.00116208542230669	18340	2.84328242971391e-06	417932	TRUE	1.73597633193991e-05
454	rs2825714	A	G	A	G	-0.13741	-0.0123	NA	0.154722849642356	FALSE	FALSE	FALSE	ulcerative colitis	21	21023966	0.0266	0.6447	5371	412561	ulcerative colitis || id:ebi-a-GCST90018933	TRUE	reported	417932	21	21023966	0.0289245799786841	order.Victivallales.id.2254	TRUE	2.02778381326716e-06	inferred	8zMIuP	textfile	18340	2	1	TRUE	NA	NA	0.00122918511074784	18340	5.11614895675824e-07	417932	TRUE	5.26743030146298e-06
455	rs62570196	C	T	C	T	-0.21635	0.0104	NA	0.0689636284099566	FALSE	FALSE	FALSE	ulcerative colitis	9	111086170	0.0406	0.7986	5371	412561	ulcerative colitis || id:ebi-a-GCST90018933	TRUE	reported	417932	9	111086170	0.0439865772422347	order.Victivallales.id.2254	TRUE	8.71847394236492e-07	inferred	8zMIuP	textfile	18340	2	1	TRUE	NA	NA	0.00131750055150629	18340	1.57004100941426e-07	417932	TRUE	1.93234786420981e-06
456	rs72640280	A	G	A	G	0.220206945062386	-0.0655	NA	0.0727923957160489	FALSE	FALSE	FALSE	ulcerative colitis	1	11943792	0.0407	0.107	5371	412561	ulcerative colitis || id:ebi-a-GCST90018933	TRUE	reported	417932	1	11943792	0.0486196475295128	order.Victivallales.id.2254	TRUE	5.92141350376277e-06	inferred	8zMIuP	textfile	18340	2	1	TRUE	NA	NA	0.00111738001661349	18340	6.19708628698268e-06	417932	TRUE	4.09446674873389e-05
457	rs73113483	T	A	T	A	-0.131217	-0.0692	NA	0.113884348065874	FALSE	TRUE	TRUE	ulcerative colitis	3	6223568	0.0292	0.01783	5371	412561	ulcerative colitis || id:ebi-a-GCST90018933	TRUE	reported	417932	3	6223568	0.0288712996339998	order.Victivallales.id.2254	TRUE	5.49630144109724e-06	inferred	8zMIuP	textfile	18340	2	1	FALSE	NA	NA	0.0011251399694633	18340	1.34380763096481e-05	417932	TRUE	7.44683519941248e-05
458	rs77599476	A	G	A	G	0.230291774986676	-0.0597	NA	0.0451651884020242	FALSE	FALSE	FALSE	ulcerative colitis	20	61394262	0.0429	0.1641	5371	412561	ulcerative colitis || id:ebi-a-GCST90018933	TRUE	reported	417932	20	61394262	0.0480168105998498	order.Victivallales.id.2254	TRUE	1.61812284190069e-06	inferred	8zMIuP	textfile	18340	2	1	TRUE	NA	NA	0.00125277722974904	18340	4.63370646299578e-06	417932	TRUE	1.0443573888895e-05
459	rs1145877	A	G	A	G	-0.073548	0.0033	NA	0.181071162163528	FALSE	FALSE	FALSE	ulcerative colitis	6	82386821	0.027	0.9041	5371	412561	ulcerative colitis || id:ebi-a-GCST90018933	TRUE	reported	417932	6	82386821	0.0162413328755113	genus.Sutterella.id.2896	TRUE	5.94186234413064e-06	inferred	9RimWX	textfile	18340	2	1	TRUE	NA	NA	0.00111702097947939	18340	3.57434763500886e-08	417932	TRUE	1.05174226550003e-05
460	rs11591622	T	G	T	G	-0.0688382	-0.0019	NA	0.218750343352598	FALSE	FALSE	FALSE	ulcerative colitis	10	102520687	0.0244	0.9376	5371	412561	ulcerative colitis || id:ebi-a-GCST90018933	TRUE	reported	417932	10	102520687	0.0151374922129771	genus.Sutterella.id.2896	TRUE	5.427917974723e-06	inferred	9RimWX	textfile	18340	2	1	TRUE	NA	NA	0.00112644423528007	18340	1.45085495066414e-08	417932	TRUE	9.24954506398746e-06
461	rs13173038	A	G	A	G	-0.0718076	-0.0375	NA	0.219898597585721	FALSE	FALSE	FALSE	ulcerative colitis	5	58499183	0.0231	0.1043	5371	412561	ulcerative colitis || id:ebi-a-GCST90018933	TRUE	reported	417932	5	58499183	0.0151626980676717	genus.Sutterella.id.2896	TRUE	2.18188556979482e-06	inferred	9RimWX	textfile	18340	2	1	TRUE	NA	NA	0.00122153133593682	18340	6.30568526697663e-06	417932	TRUE	1.69783767314157e-05
462	rs143438747	T	C	T	C	-0.145793	-0.0015	NA	0.0665886938962712	FALSE	FALSE	FALSE	ulcerative colitis	1	63278549	0.0397	0.9689	5371	412561	ulcerative colitis || id:ebi-a-GCST90018933	TRUE	reported	417932	1	63278549	0.0306867060822852	genus.Sutterella.id.2896	TRUE	2.02408166107132e-06	inferred	9RimWX	textfile	18340	2	1	TRUE	NA	NA	0.00122937608252235	18340	3.41584343145331e-09	417932	TRUE	3.46290491047125e-06
463	rs2050185	G	A	G	A	0.0575138421905661	-0.0005	NA	0.376914644380769	FALSE	FALSE	FALSE	ulcerative colitis	6	147936781	0.0198	0.9796	5371	412561	ulcerative colitis || id:ebi-a-GCST90018933	TRUE	reported	417932	6	147936781	0.0128766362317994	genus.Sutterella.id.2896	TRUE	7.94996677541944e-06	inferred	9RimWX	textfile	18340	2	1	TRUE	NA	NA	0.00108671516988765	18340	1.52582975774991e-09	417932	TRUE	1.26795868750761e-05
464	rs2321387	G	A	G	A	-0.0592876	-0.0079	NA	0.394957818237218	FALSE	FALSE	FALSE	ulcerative colitis	13	58689340	0.0195	0.6864	5371	412561	ulcerative colitis || id:ebi-a-GCST90018933	TRUE	reported	417932	13	58689340	0.0124509222774372	genus.Sutterella.id.2896	TRUE	1.91963889362633e-06	inferred	9RimWX	textfile	18340	2	1	TRUE	NA	NA	0.00123491313055674	18340	3.92718393352901e-07	417932	TRUE	4.73011669428725e-06
465	rs2613606	C	T	C	T	-0.0556794	0.0151	NA	0.42814679923068	FALSE	FALSE	FALSE	ulcerative colitis	7	111285025	0.02	0.4489	5371	412561	ulcerative colitis || id:ebi-a-GCST90018933	TRUE	reported	417932	7	111285025	0.0124117470129647	genus.Sutterella.id.2896	TRUE	7.25650601246343e-06	inferred	9RimWX	textfile	18340	2	1	TRUE	NA	NA	0.00109621211866526	18340	1.36392272038368e-06	417932	TRUE	2.28527842596028e-05
466	rs607327	C	T	C	T	0.0578333533650954	-0.0316	NA	0.325264662237869	FALSE	FALSE	FALSE	ulcerative colitis	11	111695709	0.02	0.1135	5371	412561	ulcerative colitis || id:ebi-a-GCST90018933	TRUE	reported	417932	11	111695709	0.0129052636014508	genus.Sutterella.id.2896	TRUE	7.41629202455745e-06	inferred	9RimWX	textfile	18340	2	1	TRUE	NA	NA	0.00109394545208288	18340	5.97321342921062e-06	417932	TRUE	4.87915697273341e-05
467	rs62501473	G	A	G	A	0.0694232593637901	0.0373	NA	0.251635907098489	FALSE	FALSE	FALSE	ulcerative colitis	7	150126751	0.0227	0.1012	5371	412561	ulcerative colitis || id:ebi-a-GCST90018933	TRUE	reported	417932	7	150126751	0.0149416492378046	genus.Sutterella.id.2896	TRUE	3.37955204197598e-06	inferred	9RimWX	textfile	18340	2	1	TRUE	NA	NA	0.00117584477465044	18340	6.46040279809566e-06	417932	TRUE	2.55703669690774e-05
468	rs7499539	A	G	A	G	0.061747828691766	0.0119	NA	0.336235776336578	FALSE	FALSE	FALSE	ulcerative colitis	16	85038065	0.0211	0.5717	5371	412561	ulcerative colitis || id:ebi-a-GCST90018933	TRUE	reported	417932	16	85038065	0.0130998451374174	genus.Sutterella.id.2896	TRUE	2.43341837324685e-06	inferred	9RimWX	textfile	18340	2	1	TRUE	NA	NA	0.0012101333148841	18340	7.61070931485609e-07	417932	TRUE	6.89760229568017e-06
469	rs7638039	T	C	T	C	0.0645623741129047	-0.0147	NA	0.234402357748623	FALSE	FALSE	FALSE	ulcerative colitis	3	70588939	0.0224	0.5115	5371	412561	ulcerative colitis || id:ebi-a-GCST90018933	TRUE	reported	417932	3	70588939	0.0143886508536316	genus.Sutterella.id.2896	TRUE	7.22213521470674e-06	inferred	9RimWX	textfile	18340	2	1	TRUE	NA	NA	0.00109670623392318	18340	1.0304683050136e-06	417932	TRUE	2.07876114736081e-05
470	rs7988877	A	T	A	T	-0.0570196	6e-04	NA	0.36573585349009	FALSE	TRUE	TRUE	ulcerative colitis	13	58599245	0.0198	0.9769	5371	412561	ulcerative colitis || id:ebi-a-GCST90018933	TRUE	reported	417932	13	58599245	0.0127598130185131	genus.Sutterella.id.2896	TRUE	7.87004374980996e-06	inferred	9RimWX	textfile	18340	2	1	FALSE	NA	NA	0.00108776638933331	18340	2.19719484968475e-09	417932	TRUE	1.26171058421446e-05
471	rs9350083	T	G	T	G	-0.0593069	0.0099	NA	0.28243937329282	FALSE	FALSE	FALSE	ulcerative colitis	6	18583878	0.0206	0.6299	5371	412561	ulcerative colitis || id:ebi-a-GCST90018933	TRUE	reported	417932	6	18583878	0.0133929440653753	genus.Sutterella.id.2896	TRUE	9.5014497340592e-06	inferred	9RimWX	textfile	18340	2	1	TRUE	NA	NA	0.0010681740447	18340	5.52627078699758e-07	417932	TRUE	2.28816647173046e-05
472	rs9537941	C	A	C	A	-0.0572925	-0.009	NA	0.389004055315316	FALSE	FALSE	FALSE	ulcerative colitis	13	58669068	0.0195	0.6434	5371	412561	ulcerative colitis || id:ebi-a-GCST90018933	TRUE	reported	417932	13	58669068	0.0124852012839503	genus.Sutterella.id.2896	TRUE	4.45731227085561e-06	inferred	9RimWX	textfile	18340	2	1	TRUE	NA	NA	0.0011469753672145	18340	5.09696941843834e-07	417932	TRUE	1.10388387866774e-05
473	rs9563573	T	C	T	C	-0.0570041	-0.0088	NA	0.389231966284895	FALSE	FALSE	FALSE	ulcerative colitis	13	58652225	0.0195	0.6502	5371	412561	ulcerative colitis || id:ebi-a-GCST90018933	TRUE	reported	417932	13	58652225	0.0124842726812499	genus.Sutterella.id.2896	TRUE	4.96951671403381e-06	inferred	9RimWX	textfile	18340	2	1	TRUE	NA	NA	0.00113563763739928	18340	4.87295457538202e-07	417932	TRUE	1.21103208952155e-05
474	rs12493406	T	C	T	C	-0.126845	-0.0836	NA	0.082646422600003	FALSE	FALSE	FALSE	ulcerative colitis	3	14280171	0.0305	0.006051	5371	412561	ulcerative colitis || id:ebi-a-GCST90018933	TRUE	reported	417932	3	14280171	0.0267641904270012	phylum.Cyanobacteria.id.1500	TRUE	2.14380673989694e-06	inferred	9V3Jhc	textfile	18340	2	1	TRUE	NA	NA	0.00122337094524314	18340	1.79763502865456e-05	417932	TRUE	4.58791307844677e-05
475	rs12555298	G	A	G	A	0.0974327326148056	0.0315	NA	0.20051994940395	FALSE	FALSE	FALSE	ulcerative colitis	9	110489551	0.0248	0.2043	5371	412561	ulcerative colitis || id:ebi-a-GCST90018933	TRUE	reported	417932	9	110489551	0.0219351385371562	phylum.Cyanobacteria.id.1500	TRUE	8.91861289886959e-06	inferred	9V3Jhc	textfile	18340	2	1	TRUE	NA	NA	0.0010747563570035	18340	3.86022414207369e-06	417932	TRUE	4.38488745141452e-05
476	rs13072729	C	T	C	T	-0.121508	-0.0814	NA	0.126445450517045	FALSE	FALSE	FALSE	ulcerative colitis	3	14296762	0.0294	0.005628	5371	412561	ulcerative colitis || id:ebi-a-GCST90018933	TRUE	reported	417932	3	14296762	0.0267117876502812	phylum.Cyanobacteria.id.1500	TRUE	5.39377034546729e-06	inferred	9V3Jhc	textfile	18340	2	1	TRUE	NA	NA	0.00112710171272491	18340	1.83418288293995e-05	417932	TRUE	0.000102900830104449
477	rs2314810	C	G	C	G	-0.218257	0.0235	NA	0.093549413827961	FALSE	TRUE	TRUE	ulcerative colitis	17	26104110	0.0418	0.5744	5371	412561	ulcerative colitis || id:ebi-a-GCST90018933	TRUE	reported	417932	17	26104110	0.0464571432844159	phylum.Cyanobacteria.id.1500	TRUE	2.62692611510993e-06	inferred	9V3Jhc	textfile	18340	2	1	FALSE	NA	NA	0.00120214208799526	18340	7.56274201292689e-07	417932	TRUE	7.39737333954222e-06
478	rs2553290	A	T	A	T	0.0962131379743637	0.013	NA	0.210124534302992	FALSE	TRUE	TRUE	ulcerative colitis	4	37842537	0.0246	0.5977	5371	412561	ulcerative colitis || id:ebi-a-GCST90018933	TRUE	reported	417932	4	37842537	0.0202616703856865	phylum.Cyanobacteria.id.1500	TRUE	2.04901082614303e-06	inferred	9V3Jhc	textfile	18340	2	1	FALSE	NA	NA	0.00122809684236545	18340	6.68209511555303e-07	417932	TRUE	5.67247856760686e-06
479	rs2585223	T	C	T	C	0.111364409490465	-0.0297	NA	0.137196042418384	FALSE	FALSE	FALSE	ulcerative colitis	15	100880888	0.0289	0.3045	5371	412561	ulcerative colitis || id:ebi-a-GCST90018933	TRUE	reported	417932	15	100880888	0.0247743238690271	phylum.Cyanobacteria.id.1500	TRUE	6.95195035862449e-06	inferred	9V3Jhc	textfile	18340	2	1	TRUE	NA	NA	0.00110067465727523	18340	2.52704263217514e-06	417932	TRUE	2.8135900702837e-05
480	rs584122	C	T	C	T	-0.151774	0.0532	NA	0.052025179390167	FALSE	FALSE	FALSE	ulcerative colitis	6	48288456	0.0398	0.1813	5371	412561	ulcerative colitis || id:ebi-a-GCST90018933	TRUE	reported	417932	6	48288456	0.0326826549640266	phylum.Cyanobacteria.id.1500	TRUE	3.41966384232335e-06	inferred	9V3Jhc	textfile	18340	2	1	TRUE	NA	NA	0.0011746136499601	18340	4.27515354006151e-06	417932	TRUE	1.95334697000069e-05
481	rs61972390	T	C	T	C	0.107345655541929	-0.0565	NA	0.15186301590389	FALSE	FALSE	FALSE	ulcerative colitis	13	100566758	0.0278	0.04225	5371	412561	ulcerative colitis || id:ebi-a-GCST90018933	TRUE	reported	417932	13	100566758	0.0242468665458331	phylum.Cyanobacteria.id.1500	TRUE	9.54655240223779e-06	inferred	9V3Jhc	textfile	18340	2	1	TRUE	NA	NA	0.00106768169356938	18340	9.88324279688239e-06	417932	TRUE	9.01801775880756e-05
482	rs66464540	A	G	A	G	-0.104443	0.0226	NA	0.183534192692464	FALSE	FALSE	FALSE	ulcerative colitis	18	986153	0.0262	0.3877	5371	412561	ulcerative colitis || id:ebi-a-GCST90018933	TRUE	reported	417932	18	986153	0.0209528980881627	phylum.Cyanobacteria.id.1500	TRUE	6.20676903486749e-07	inferred	9V3Jhc	textfile	18340	2	1	TRUE	NA	NA	0.00135310902296985	18340	1.78036880248139e-06	417932	TRUE	2.5926060855945e-06
483	rs67057512	A	G	A	G	-0.107972	0.0274	NA	0.174498894410944	FALSE	FALSE	FALSE	ulcerative colitis	18	967298	0.0267	0.3053	5371	412561	ulcerative colitis || id:ebi-a-GCST90018933	TRUE	reported	417932	18	967298	0.0213902028425334	phylum.Cyanobacteria.id.1500	TRUE	4.47077803496543e-07	inferred	9V3Jhc	textfile	18340	2	1	TRUE	NA	NA	0.00138751657770861	18340	2.51984577870139e-06	417932	TRUE	2.25800502118212e-06
484	rs6773199	A	G	A	G	-0.123572	-0.0845	NA	0.0826667893444681	FALSE	FALSE	FALSE	ulcerative colitis	3	14268381	0.0305	0.005578	5371	412561	ulcerative colitis || id:ebi-a-GCST90018933	TRUE	reported	417932	3	14268381	0.0262531156427429	phylum.Cyanobacteria.id.1500	TRUE	2.51452368643506e-06	inferred	9V3Jhc	textfile	18340	2	1	TRUE	NA	NA	0.00120670898371522	18340	1.83654771505322e-05	417932	TRUE	5.39272989099518e-05
485	rs789068	G	A	G	A	-0.111385	0.0126	NA	0.17608075708453	FALSE	FALSE	FALSE	ulcerative colitis	18	1008239	0.0263	0.6322	5371	412561	ulcerative colitis || id:ebi-a-GCST90018933	TRUE	reported	417932	18	1008239	0.0212921932638212	phylum.Cyanobacteria.id.1500	TRUE	1.68360124126531e-07	inferred	9V3Jhc	textfile	18340	2	1	TRUE	NA	NA	0.00149009078300623	18340	5.49194030249019e-07	417932	TRUE	5.15355639314815e-07
486	rs9864379	T	C	T	C	-0.138933	-0.0804	NA	0.121435870015813	FALSE	FALSE	FALSE	ulcerative colitis	3	14306949	0.03	0.007457	5371	412561	ulcerative colitis || id:ebi-a-GCST90018933	TRUE	reported	417932	3	14306949	0.0268044763106311	phylum.Cyanobacteria.id.1500	TRUE	2.18096028049038e-07	inferred	9V3Jhc	textfile	18340	2	1	TRUE	NA	NA	0.00146288542257363	18340	1.71853577582046e-05	417932	TRUE	6.11724109766883e-06
487	rs1030431	A	G	A	G	-0.050829	-0.0522	NA	0.274727378365568	FALSE	FALSE	FALSE	ulcerative colitis	8	59311697	0.0208	0.01194	5371	412561	ulcerative colitis || id:ebi-a-GCST90018933	TRUE	reported	417932	8	59311697	0.0114531787217956	genus.Lachnoclostridium.id.11308	TRUE	9.08062394916688e-06	inferred	9Yoznq	textfile	18340	2	1	TRUE	NA	NA	0.00107288430795952	18340	1.50696874291252e-05	417932	TRUE	0.000129027779274682
488	rs1031599	G	T	G	T	-0.078627	-0.0376	NA	0.169152867276634	FALSE	FALSE	FALSE	ulcerative colitis	3	66725825	0.0345	0.2752	5371	412561	ulcerative colitis || id:ebi-a-GCST90018933	TRUE	reported	417932	3	66725825	0.0175644346577321	genus.Lachnoclostridium.id.11308	TRUE	7.58795515170004e-06	inferred	9Yoznq	textfile	18340	2	1	TRUE	NA	NA	0.00109156427894908	18340	2.84205657221414e-06	417932	TRUE	3.22383480541327e-05
489	rs12566975	T	C	T	C	-0.0468097	0.0394	NA	0.45740888061724	FALSE	FALSE	FALSE	ulcerative colitis	1	185091351	0.0192	0.04003	5371	412561	ulcerative colitis || id:ebi-a-GCST90018933	TRUE	reported	417932	1	185091351	0.0105786746876974	genus.Lachnoclostridium.id.11308	TRUE	9.64822335351187e-06	inferred	9Yoznq	textfile	18340	2	1	TRUE	NA	NA	0.00106658034069069	18340	1.00758585816773e-05	417932	TRUE	9.25557929496006e-05
490	rs13277801	C	T	C	T	-0.0506881	-0.0587	NA	0.301189285867461	FALSE	FALSE	FALSE	ulcerative colitis	8	59353534	0.0203	0.003747	5371	412561	ulcerative colitis || id:ebi-a-GCST90018933	TRUE	reported	417932	8	59353534	0.0113557174967649	genus.Lachnoclostridium.id.11308	TRUE	8.05696942555936e-06	inferred	9Yoznq	textfile	18340	2	1	TRUE	NA	NA	0.00108532426168718	18340	2.00065355851903e-05	417932	TRUE	0.000159935686811327
491	rs1528479	G	A	G	A	-0.0497798	-0.0055	NA	0.336366247640185	FALSE	FALSE	FALSE	ulcerative colitis	2	167244051	0.0203	0.7874	5371	412561	ulcerative colitis || id:ebi-a-GCST90018933	TRUE	reported	417932	2	167244051	0.0111919258027414	genus.Lachnoclostridium.id.11308	TRUE	8.67397592455404e-06	inferred	9Yoznq	textfile	18340	2	1	TRUE	NA	NA	0.00107764885358096	18340	1.7564252828984e-07	417932	TRUE	1.73195360170893e-05
492	rs1529367	A	C	A	C	-0.0516967	-0.0592	NA	0.301178880657677	FALSE	FALSE	FALSE	ulcerative colitis	8	59340103	0.0203	0.003488	5371	412561	ulcerative colitis || id:ebi-a-GCST90018933	TRUE	reported	417932	8	59340103	0.0113601248875148	genus.Lachnoclostridium.id.11308	TRUE	5.34646474394623e-06	inferred	9Yoznq	textfile	18340	2	1	TRUE	NA	NA	0.0011280194678226	18340	2.03488070239047e-05	417932	TRUE	0.000115629511259957
493	rs1997204	T	C	T	C	-0.108075	2e-04	NA	0.037066617257693	FALSE	FALSE	FALSE	ulcerative colitis	12	102046595	0.0448	0.9969	5371	412561	ulcerative colitis || id:ebi-a-GCST90018933	TRUE	reported	417932	12	102046595	0.0242022031569891	genus.Lachnoclostridium.id.11308	TRUE	7.98840801122924e-06	inferred	9Yoznq	textfile	18340	2	1	TRUE	NA	NA	0.00108621332823981	18340	4.76870455287371e-11	417932	TRUE	1.24922719621699e-05
494	rs2016886	T	C	T	C	-0.0507846	-0.06	NA	0.301108276952911	FALSE	FALSE	FALSE	ulcerative colitis	8	59327730	0.0203	0.003065	5371	412561	ulcerative colitis || id:ebi-a-GCST90018933	TRUE	reported	417932	8	59327730	0.0113812483417284	genus.Lachnoclostridium.id.11308	TRUE	8.11496325159362e-06	inferred	9Yoznq	textfile	18340	2	1	TRUE	NA	NA	0.00108457813798206	18340	2.09024792063051e-05	417932	TRUE	0.000169587340956635
495	rs2385421	A	G	A	G	0.0746185716952334	0.0193	NA	0.109384473695018	FALSE	FALSE	FALSE	ulcerative colitis	18	19743455	0.0327	0.555	5371	412561	ulcerative colitis || id:ebi-a-GCST90018933	TRUE	reported	417932	18	19743455	0.0180734083160397	genus.Lachnoclostridium.id.11308	TRUE	3.64917403306128e-05	inferred	9Yoznq	textfile	18340	2	1	TRUE	NA	NA	0.000928663280441243	18340	8.33518423790661e-07	417932	TRUE	8.88429736697521e-05
496	rs2876535	A	G	A	G	-0.0557365	0.009	NA	0.287082533096272	FALSE	FALSE	FALSE	ulcerative colitis	20	19327934	0.0206	0.6622	5371	412561	ulcerative colitis || id:ebi-a-GCST90018933	TRUE	reported	417932	20	19327934	0.0110869366302695	genus.Lachnoclostridium.id.11308	TRUE	4.9763372762073e-07	inferred	9Yoznq	textfile	18340	2	1	TRUE	NA	NA	0.00137627809800018	18340	4.56716637770656e-07	417932	TRUE	1.36805070011568e-06
497	rs3821998	C	A	C	A	-0.0864066	-0.0328	NA	0.102249103390133	FALSE	FALSE	FALSE	ulcerative colitis	4	38694566	0.0329	0.3185	5371	412561	ulcerative colitis || id:ebi-a-GCST90018933	TRUE	reported	417932	4	38694566	0.0192519456358946	genus.Lachnoclostridium.id.11308	TRUE	7.18271776381492e-06	inferred	9Yoznq	textfile	18340	2	1	TRUE	NA	NA	0.00109727581362395	18340	2.37821608285349e-06	417932	TRUE	2.81983704108488e-05
498	rs4738679	G	A	G	A	-0.0520267	-0.0575	NA	0.29998546140124	FALSE	FALSE	FALSE	ulcerative colitis	8	59370320	0.0203	0.004603	5371	412561	ulcerative colitis || id:ebi-a-GCST90018933	TRUE	reported	417932	8	59370320	0.0114040487335605	genus.Lachnoclostridium.id.11308	TRUE	5.06389222324368e-06	inferred	9Yoznq	textfile	18340	2	1	TRUE	NA	NA	0.00113367721228136	18340	1.91969277074902e-05	417932	TRUE	0.000102945566541896
499	rs4813353	T	C	T	C	-0.0513733	0.0143	NA	0.325406808102401	FALSE	FALSE	FALSE	ulcerative colitis	20	19338012	0.0199	0.4718	5371	412561	ulcerative colitis || id:ebi-a-GCST90018933	TRUE	reported	417932	20	19338012	0.0109073795624757	genus.Lachnoclostridium.id.11308	TRUE	2.47766050382193e-06	inferred	9Yoznq	textfile	18340	2	1	TRUE	NA	NA	0.00120825143145248	18340	1.23555430594673e-06	417932	TRUE	8.13744920652049e-06
500	rs4814843	C	T	C	T	-0.0506589	0.0058	NA	0.477308098237293	FALSE	FALSE	FALSE	ulcerative colitis	20	19352794	0.0193	0.7643	5371	412561	ulcerative colitis || id:ebi-a-GCST90018933	TRUE	reported	417932	20	19352794	0.0106671038379643	genus.Lachnoclostridium.id.11308	TRUE	2.04350410691109e-06	inferred	9Yoznq	textfile	18340	2	1	TRUE	NA	NA	0.00122837807133513	18340	2.16091521970485e-07	417932	TRUE	4.52887129206988e-06
501	rs575175	T	A	T	A	-0.0499534	-0.0095	NA	0.388720728891783	FALSE	TRUE	TRUE	ulcerative colitis	3	23019664	0.0196	0.6281	5371	412561	ulcerative colitis || id:ebi-a-GCST90018933	TRUE	reported	417932	3	23019664	0.0106634512133623	genus.Lachnoclostridium.id.11308	TRUE	2.80590371084518e-06	inferred	9Yoznq	textfile	18340	2	1	FALSE	NA	NA	0.00119526002237526	18340	5.621228982771e-07	417932	TRUE	7.3042666429718e-06
502	rs6035270	T	G	T	G	-0.0559317	0.005	NA	0.301288823199737	FALSE	FALSE	FALSE	ulcerative colitis	20	19265779	0.0204	0.8066	5371	412561	ulcerative colitis || id:ebi-a-GCST90018933	TRUE	reported	417932	20	19265779	0.0110176854860341	genus.Lachnoclostridium.id.11308	TRUE	3.84371354299181e-07	inferred	9Yoznq	textfile	18340	2	1	TRUE	NA	NA	0.00140337465365382	18340	1.43739478363614e-07	417932	TRUE	8.78093645394033e-07
503	rs6112304	T	G	T	G	-0.0570687	-0.0042	NA	0.277646292415873	FALSE	FALSE	FALSE	ulcerative colitis	20	19286148	0.0208	0.8411	5371	412561	ulcerative colitis || id:ebi-a-GCST90018933	TRUE	reported	417932	20	19286148	0.0112220970739244	genus.Lachnoclostridium.id.11308	TRUE	3.66879572930157e-07	inferred	9Yoznq	textfile	18340	2	1	TRUE	NA	NA	0.00140826312677668	18340	9.75592204826351e-08	417932	TRUE	8.0289467477889e-07
504	rs6112314	A	C	A	C	-0.0561715	0.0033	NA	0.421992015596592	FALSE	FALSE	FALSE	ulcerative colitis	20	19300846	0.0199	0.8686	5371	412561	ulcerative colitis || id:ebi-a-GCST90018933	TRUE	reported	417932	20	19300846	0.01081741922632	genus.Lachnoclostridium.id.11308	TRUE	2.0728012680297e-07	inferred	9Yoznq	textfile	18340	2	1	TRUE	NA	NA	0.00146823058106209	18340	6.57988269893751e-08	417932	TRUE	4.48786645248493e-07
505	rs6112319	A	G	A	G	-0.0526696	0.0031	NA	0.27751264906538	FALSE	FALSE	FALSE	ulcerative colitis	20	19317065	0.0208	0.8799	5371	412561	ulcerative colitis || id:ebi-a-GCST90018933	TRUE	reported	417932	20	19317065	0.0112024072890601	genus.Lachnoclostridium.id.11308	TRUE	2.58093937769223e-06	inferred	9Yoznq	textfile	18340	2	1	TRUE	NA	NA	0.00120398637586023	18340	5.31487613647897e-08	417932	TRUE	4.87363643665732e-06
506	rs615997	T	C	T	C	0.0511752397256162	0.0072	NA	0.584202359704116	FALSE	FALSE	FALSE	ulcerative colitis	3	23037786	0.0194	0.7111	5371	412561	ulcerative colitis || id:ebi-a-GCST90018933	TRUE	reported	417932	3	23037786	0.0106490558825926	genus.Lachnoclostridium.id.11308	TRUE	1.54278190656161e-06	inferred	9Yoznq	textfile	18340	2	1	TRUE	NA	NA	0.00125776355773521	18340	3.29577718432054e-07	417932	TRUE	3.72199697435424e-06
507	rs61915992	A	T	A	T	0.0803875772701628	0.0474	NA	0.133252247494808	FALSE	TRUE	TRUE	ulcerative colitis	12	28169306	0.0289	0.1012	5371	412561	ulcerative colitis || id:ebi-a-GCST90018933	TRUE	reported	417932	12	28169306	0.0172208697174549	genus.Lachnoclostridium.id.11308	TRUE	3.04097998203137e-06	inferred	9Yoznq	textfile	18340	2	1	FALSE	NA	NA	0.00118686137353224	18340	6.43657235342861e-06	417932	TRUE	2.3204170841007e-05
508	rs62028349	G	C	G	C	0.0469988925487316	-0.0092	NA	0.515241163479102	FALSE	TRUE	TRUE	ulcerative colitis	16	27217620	0.0194	0.6352	5371	412561	ulcerative colitis || id:ebi-a-GCST90018933	TRUE	reported	417932	16	27217620	0.0105970864203849	genus.Lachnoclostridium.id.11308	TRUE	9.20394542209387e-06	inferred	9Yoznq	textfile	18340	2	1	FALSE	NA	NA	0.00107148165709262	18340	5.38106718192036e-07	417932	TRUE	2.20796094758127e-05
509	rs62282803	A	G	A	G	0.0831274358672825	-0.0404	NA	0.115915947368656	FALSE	FALSE	FALSE	ulcerative colitis	3	177498482	0.0313	0.1971	5371	412561	ulcerative colitis || id:ebi-a-GCST90018933	TRUE	reported	417932	3	177498482	0.0180516449808336	genus.Lachnoclostridium.id.11308	TRUE	4.12508603831651e-06	inferred	9Yoznq	textfile	18340	2	1	TRUE	NA	NA	0.00115505140007788	18340	3.98628896099607e-06	417932	TRUE	2.21981707236387e-05
510	rs62285313	A	G	A	G	0.0864203247126035	-0.025	NA	0.1032371418969	FALSE	FALSE	FALSE	ulcerative colitis	3	177470032	0.0328	0.4453	5371	412561	ulcerative colitis || id:ebi-a-GCST90018933	TRUE	reported	417932	3	177470032	0.0181565440589373	genus.Lachnoclostridium.id.11308	TRUE	1.93848020338345e-06	inferred	9Yoznq	textfile	18340	2	1	TRUE	NA	NA	0.00123389226000528	18340	1.39004282150792e-06	417932	TRUE	6.75445983494046e-06
511	rs72829893	G	T	G	T	0.117472377152296	0.0286	NA	0.0543257907908762	FALSE	FALSE	FALSE	ulcerative colitis	17	46694541	0.0379	0.4511	5371	412561	ulcerative colitis || id:ebi-a-GCST90018933	TRUE	reported	417932	17	46694541	0.0268103148845812	genus.Lachnoclostridium.id.11308	TRUE	1.17804868772303e-05	inferred	9Yoznq	textfile	18340	2	1	TRUE	NA	NA	0.00104583044494996	18340	1.36254077474939e-06	417932	TRUE	3.58111799029618e-05
512	rs78068103	A	G	A	G	0.0886199294448127	0.0258	NA	0.247621253884323	FALSE	FALSE	FALSE	ulcerative colitis	17	13816159	0.0326	0.4274	5371	412561	ulcerative colitis || id:ebi-a-GCST90018933	TRUE	reported	417932	17	13816159	0.0194247945890936	genus.Lachnoclostridium.id.11308	TRUE	5.06187593721129e-06	inferred	9Yoznq	textfile	18340	2	1	TRUE	NA	NA	0.00113371871123862	18340	1.49864929591985e-06	417932	TRUE	1.69201464172928e-05
513	rs789029	C	T	C	T	-0.0641288	0.0318	NA	0.20199110090613	FALSE	FALSE	FALSE	ulcerative colitis	18	1053252	0.0259	0.22	5371	412561	ulcerative colitis || id:ebi-a-GCST90018933	TRUE	reported	417932	18	1053252	0.0137974057585406	genus.Lachnoclostridium.id.11308	TRUE	3.35344673713714e-06	inferred	9Yoznq	textfile	18340	2	1	TRUE	NA	NA	0.00117665390708604	18340	3.60702870390083e-06	417932	TRUE	1.73571748322799e-05
514	rs983812	C	T	C	T	-0.050522	-0.0526	NA	0.300547169683148	FALSE	FALSE	FALSE	ulcerative colitis	8	59384181	0.0202	0.009415	5371	412561	ulcerative colitis || id:ebi-a-GCST90018933	TRUE	reported	417932	8	59384181	0.0113568100939093	genus.Lachnoclostridium.id.11308	TRUE	8.64272579043471e-06	inferred	9Yoznq	textfile	18340	2	1	TRUE	NA	NA	0.0010780242286131	18340	1.6224008172361e-05	417932	TRUE	0.000133796980375269
515	rs11141494	G	A	G	A	-0.0783421	-0.0318	NA	0.23732910315824	FALSE	FALSE	FALSE	ulcerative colitis	9	89306305	0.0298	0.2858	5371	412561	ulcerative colitis || id:ebi-a-GCST90018933	TRUE	reported	417932	9	89306305	0.0174392540928965	genus.Veillonella.id.2198	TRUE	7.04623156136489e-06	inferred	A9lTyS	textfile	18340	2	1	TRUE	NA	NA	0.00109927255762535	18340	2.72468927053646e-06	417932	TRUE	2.95167329084533e-05
516	rs11614532	G	C	G	C	0.0744537824035806	-0.0278	NA	0.337331446695493	FALSE	TRUE	TRUE	ulcerative colitis	12	129984555	0.0275	0.313	5371	412561	ulcerative colitis || id:ebi-a-GCST90018933	TRUE	reported	417932	12	129984555	0.0165214222137989	genus.Veillonella.id.2198	TRUE	6.59058132464874e-06	inferred	A9lTyS	textfile	18340	2	1	FALSE	NA	NA	0.00110623146441574	18340	2.44522932359931e-06	417932	TRUE	2.63880015624516e-05
517	rs12679709	C	G	C	G	-0.0793499	-0.0398	NA	0.267472889472869	FALSE	TRUE	TRUE	ulcerative colitis	8	13253770	0.0209	0.0567	5371	412561	ulcerative colitis || id:ebi-a-GCST90018933	TRUE	reported	417932	8	13253770	0.0164817760100454	genus.Veillonella.id.2198	TRUE	1.47643048135869e-06	inferred	A9lTyS	textfile	18340	2	1	FALSE	NA	NA	0.00126236147481714	18340	8.67693325202553e-06	417932	TRUE	1.55604480295498e-05
518	rs13073802	T	C	T	C	0.0836239859456264	0.0189	NA	0.18930339762104	FALSE	FALSE	FALSE	ulcerative colitis	3	125651317	0.0243	0.4379	5371	412561	ulcerative colitis || id:ebi-a-GCST90018933	TRUE	reported	417932	3	125651317	0.0182359145638685	genus.Veillonella.id.2198	TRUE	4.52521054875876e-06	inferred	A9lTyS	textfile	18340	2	1	TRUE	NA	NA	0.00114539936231098	18340	1.44746104845394e-06	417932	TRUE	1.5058394676742e-05
519	rs1882878	A	G	A	G	-0.0768966	-0.0407	NA	0.284725161209352	FALSE	FALSE	FALSE	ulcerative colitis	21	30010673	0.0214	0.05799	5371	412561	ulcerative colitis || id:ebi-a-GCST90018933	TRUE	reported	417932	21	30010673	0.0163908287437094	genus.Veillonella.id.2198	TRUE	2.71289606353172e-06	inferred	A9lTyS	textfile	18340	2	1	TRUE	NA	NA	0.00119877953674125	18340	8.65473881363617e-06	417932	TRUE	2.65938183000774e-05
520	rs2013594	T	C	T	C	-0.0720698	0.011	NA	0.348406002746638	FALSE	FALSE	FALSE	ulcerative colitis	11	44302154	0.0202	0.585	5371	412561	ulcerative colitis || id:ebi-a-GCST90018933	TRUE	reported	417932	11	44302154	0.0155153201517585	genus.Veillonella.id.2198	TRUE	3.39953667879313e-06	inferred	A9lTyS	textfile	18340	2	1	TRUE	NA	NA	0.00117522957799626	18340	7.09543092235544e-07	417932	TRUE	9.26084335433898e-06
521	rs55807413	A	G	A	G	0.107329354977589	0.0191	NA	0.119081663402212	FALSE	FALSE	FALSE	ulcerative colitis	11	2956783	0.0309	0.5367	5371	412561	ulcerative colitis || id:ebi-a-GCST90018933	TRUE	reported	417932	11	2956783	0.0237633428385381	genus.Veillonella.id.2198	TRUE	6.28424363888376e-06	inferred	A9lTyS	textfile	18340	2	1	TRUE	NA	NA	0.00111118700092711	18340	9.14209714128737e-07	417932	TRUE	1.76283366625935e-05
522	rs62376424	C	T	C	T	-0.0762216	0.0381	NA	0.242796298881942	FALSE	FALSE	FALSE	ulcerative colitis	5	119914285	0.0211	0.07029	5371	412561	ulcerative colitis || id:ebi-a-GCST90018933	TRUE	reported	417932	5	119914285	0.0163499230903833	genus.Veillonella.id.2198	TRUE	3.13310423409584e-06	inferred	A9lTyS	textfile	18340	2	1	TRUE	NA	NA	0.00118374643217373	18340	7.80149987102373e-06	417932	TRUE	2.76932549281214e-05
523	rs6656807	A	G	A	G	0.0703062426663256	0.0051	NA	0.399163913770204	FALSE	FALSE	FALSE	ulcerative colitis	1	178945043	0.0205	0.8039	5371	412561	ulcerative colitis || id:ebi-a-GCST90018933	TRUE	reported	417932	1	178945043	0.015395396523425	genus.Veillonella.id.2198	TRUE	4.95449203888102e-06	inferred	A9lTyS	textfile	18340	2	1	TRUE	NA	NA	0.00113595318224822	18340	1.48091120395323e-07	417932	TRUE	9.97431388160034e-06
524	rs7359080	C	A	C	A	-0.135391	0.0214	NA	0.122469887085768	FALSE	FALSE	FALSE	ulcerative colitis	14	106939916	0.0432	0.6209	5371	412561	ulcerative colitis || id:ebi-a-GCST90018933	TRUE	reported	417932	14	106939916	0.0303519729523414	genus.Veillonella.id.2198	TRUE	8.1696292608045e-06	inferred	A9lTyS	textfile	18340	2	1	TRUE	NA	NA	0.00108387971254658	18340	5.87159715159707e-07	417932	TRUE	2.01275487095603e-05
525	rs742016	A	G	A	G	-0.0688571	-0.0221	NA	0.472547958859564	FALSE	FALSE	FALSE	ulcerative colitis	22	45604800	0.0198	0.2641	5371	412561	ulcerative colitis || id:ebi-a-GCST90018933	TRUE	reported	417932	22	45604800	0.0149769098254483	genus.Veillonella.id.2198	TRUE	4.27489133797794e-06	inferred	A9lTyS	textfile	18340	2	1	TRUE	NA	NA	0.00115133193095438	18340	2.98091316660911e-06	417932	TRUE	1.95408822745435e-05
526	rs7645873	A	T	A	T	0.0761385326908338	0.0379	NA	0.257748371431343	FALSE	TRUE	TRUE	ulcerative colitis	3	125544032	0.0219	0.08271	5371	412561	ulcerative colitis || id:ebi-a-GCST90018933	TRUE	reported	417932	3	125544032	0.016422756531194	genus.Veillonella.id.2198	TRUE	3.5494065897668e-06	inferred	A9lTyS	textfile	18340	2	1	FALSE	NA	NA	0.00117072849742741	18340	7.16611100297582e-06	417932	TRUE	2.89117689964994e-05
527	rs10952110	G	T	G	T	0.0487708679994376	-0.0123	NA	0.537653396689507	FALSE	FALSE	FALSE	ulcerative colitis	7	8497922	0.0195	0.5284	5371	412561	ulcerative colitis || id:ebi-a-GCST90018933	TRUE	reported	417932	7	8497922	0.0109614353947762	genus.LachnospiraceaeNK4A136group.id.11319	TRUE	8.61449945465926e-06	inferred	aDLPBb	textfile	18340	2	1	TRUE	NA	NA	0.0010783644547998	18340	9.52000200304013e-07	417932	TRUE	2.39382069861174e-05
528	rs11030127	A	G	A	G	0.0536141612304852	-0.0092	NA	0.334512396081849	FALSE	FALSE	FALSE	ulcerative colitis	11	3888497	0.0206	0.6544	5371	412561	ulcerative colitis || id:ebi-a-GCST90018933	TRUE	reported	417932	11	3888497	0.0119816155950349	genus.LachnospiraceaeNK4A136group.id.11319	TRUE	7.65178980786506e-06	inferred	aDLPBb	textfile	18340	2	1	TRUE	NA	NA	0.00109069258166333	18340	4.77240684290373e-07	417932	TRUE	1.80958573535261e-05
529	rs11263806	A	G	A	G	-0.0524615	-0.0223	NA	0.276603383942863	FALSE	FALSE	FALSE	ulcerative colitis	17	35240097	0.0208	0.2851	5371	412561	ulcerative colitis || id:ebi-a-GCST90018933	TRUE	reported	417932	17	35240097	0.011675801220801	genus.LachnospiraceaeNK4A136group.id.11319	TRUE	7.01658330271901e-06	inferred	aDLPBb	textfile	18340	2	1	TRUE	NA	NA	0.00109971143090468	18340	2.75028889206467e-06	417932	TRUE	2.95358426452664e-05
530	rs12362320	G	C	G	C	0.0573167684510655	0.0097	NA	0.409314512642158	FALSE	TRUE	TRUE	ulcerative colitis	11	3922055	0.0198	0.6231	5371	412561	ulcerative colitis || id:ebi-a-GCST90018933	TRUE	reported	417932	11	3922055	0.0115466227891477	genus.LachnospiraceaeNK4A136group.id.11319	TRUE	6.90764987577183e-07	inferred	aDLPBb	textfile	18340	2	1	FALSE	NA	NA	0.00134189427397692	18340	5.74260958727142e-07	417932	TRUE	1.96643108406172e-06
531	rs12611395	A	G	A	G	-0.0902532	-0.0013	NA	0.100792228715127	FALSE	FALSE	FALSE	ulcerative colitis	19	21806125	0.033	0.9694	5371	412561	ulcerative colitis || id:ebi-a-GCST90018933	TRUE	reported	417932	19	21806125	0.0199652361292984	genus.LachnospiraceaeNK4A136group.id.11319	TRUE	6.16886650656555e-06	inferred	aDLPBb	textfile	18340	2	1	TRUE	NA	NA	0.00111311654619495	18340	3.71325929033768e-09	417932	TRUE	1.00787609822227e-05
532	rs160061	A	G	A	G	0.0513830893369009	-0.002	NA	0.505081475318959	FALSE	FALSE	FALSE	ulcerative colitis	5	6116659	0.0192	0.9174	5371	412561	ulcerative colitis || id:ebi-a-GCST90018933	TRUE	reported	417932	5	6116659	0.010809407334627	genus.LachnospiraceaeNK4A136group.id.11319	TRUE	1.9987279900071e-06	inferred	aDLPBb	textfile	18340	2	1	TRUE	NA	NA	0.00123069341707352	18340	2.59629463372537e-08	417932	TRUE	3.65413471706644e-06
533	rs17770545	T	C	T	C	-0.0512304	0.02	NA	0.268137970053614	FALSE	FALSE	FALSE	ulcerative colitis	5	6082486	0.021	0.3397	5371	412561	ulcerative colitis || id:ebi-a-GCST90018933	TRUE	reported	417932	5	6082486	0.0116116100326721	genus.LachnospiraceaeNK4A136group.id.11319	TRUE	1.02420128750347e-05	inferred	aDLPBb	textfile	18340	2	1	TRUE	NA	NA	0.00106037205724112	18340	2.17028571757215e-06	417932	TRUE	3.75355867499657e-05
534	rs28540839	A	C	A	C	0.0508284884810902	-0.0072	NA	0.402962337722099	FALSE	FALSE	FALSE	ulcerative colitis	8	84735080	0.0194	0.7112	5371	412561	ulcerative colitis || id:ebi-a-GCST90018933	TRUE	reported	417932	8	84735080	0.0110591045609602	genus.LachnospiraceaeNK4A136group.id.11319	TRUE	4.30521082122262e-06	inferred	aDLPBb	textfile	18340	2	1	TRUE	NA	NA	0.00115059506876284	18340	3.29577718432054e-07	417932	TRUE	9.80749181894188e-06
535	rs2880566	T	C	T	C	0.0599578086499689	0.048	NA	0.168068832366389	FALSE	FALSE	FALSE	ulcerative colitis	17	30016653	0.0255	0.05943	5371	412561	ulcerative colitis || id:ebi-a-GCST90018933	TRUE	reported	417932	17	30016653	0.0134692610592131	genus.LachnospiraceaeNK4A136group.id.11319	TRUE	8.52904323671909e-06	inferred	aDLPBb	textfile	18340	2	1	TRUE	NA	NA	0.00107940136535863	18340	8.47802874969095e-06	417932	TRUE	7.18471601085466e-05
536	rs307182	A	T	A	T	0.0491004067278766	0.0063	NA	0.514672407911204	FALSE	TRUE	TRUE	ulcerative colitis	5	6097266	0.0192	0.7444	5371	412561	ulcerative colitis || id:ebi-a-GCST90018933	TRUE	reported	417932	5	6097266	0.0108170282815211	genus.LachnospiraceaeNK4A136group.id.11319	TRUE	5.64741980117708e-06	inferred	aDLPBb	textfile	18340	2	1	FALSE	NA	NA	0.00112231454622621	18340	2.57617275353228e-07	417932	TRUE	1.21691698770016e-05
537	rs34832190	G	A	G	A	-0.0538956	0.0315	NA	0.322530286327199	FALSE	FALSE	FALSE	ulcerative colitis	14	100160352	0.02	0.1151	5371	412561	ulcerative colitis || id:ebi-a-GCST90018933	TRUE	reported	417932	14	100160352	0.0114723774050584	genus.LachnospiraceaeNK4A136group.id.11319	TRUE	2.62903464808654e-06	inferred	aDLPBb	textfile	18340	2	1	TRUE	NA	NA	0.00120205830407749	18340	5.93546832323329e-06	417932	TRUE	1.91891934465373e-05
538	rs4955932	T	C	T	C	-0.0492283	-0.019	NA	0.368371587440918	FALSE	FALSE	FALSE	ulcerative colitis	3	55181375	0.02	0.3423	5371	412561	ulcerative colitis || id:ebi-a-GCST90018933	TRUE	reported	417932	3	55181375	0.0109387815139018	genus.LachnospiraceaeNK4A136group.id.11319	TRUE	6.78428938836523e-06	inferred	aDLPBb	textfile	18340	2	1	TRUE	NA	NA	0.00110321583012465	18340	2.15944787667382e-06	417932	TRUE	2.56439151094565e-05
539	rs59805249	T	C	T	C	0.0936162498341107	-0.0085	NA	0.129618157237525	FALSE	FALSE	FALSE	ulcerative colitis	5	90289997	0.0351	0.8083	5371	412561	ulcerative colitis || id:ebi-a-GCST90018933	TRUE	reported	417932	5	90289997	0.0207982433789865	genus.LachnospiraceaeNK4A136group.id.11319	TRUE	6.75831676351856e-06	inferred	aDLPBb	textfile	18340	2	1	TRUE	NA	NA	0.00110361511672609	18340	1.40320140415896e-07	417932	TRUE	1.33084235447221e-05
540	rs68104925	T	C	T	C	-0.0549104	0.0287	NA	0.301918723631532	FALSE	FALSE	FALSE	ulcerative colitis	14	100177681	0.0205	0.161	5371	412561	ulcerative colitis || id:ebi-a-GCST90018933	TRUE	reported	417932	14	100177681	0.01153849680993	genus.LachnospiraceaeNK4A136group.id.11319	TRUE	1.94667464885686e-06	inferred	aDLPBb	textfile	18340	2	1	TRUE	NA	NA	0.00123345136534827	18340	4.68975859132668e-06	417932	TRUE	1.24423185867949e-05
541	rs7073658	T	G	T	G	-0.0499621	-0.021	NA	0.439851370395717	FALSE	FALSE	FALSE	ulcerative colitis	10	62175024	0.0194	0.2803	5371	412561	ulcerative colitis || id:ebi-a-GCST90018933	TRUE	reported	417932	10	62175024	0.0109692842134964	genus.LachnospiraceaeNK4A136group.id.11319	TRUE	5.24525156152019e-06	inferred	aDLPBb	textfile	18340	2	1	TRUE	NA	NA	0.00113001073742625	18340	2.80369240415224e-06	417932	TRUE	2.28453779986233e-05
542	rs73044693	A	G	A	G	-0.10758	0.0112	NA	0.0800868091520115	FALSE	FALSE	FALSE	ulcerative colitis	19	51256120	0.0378	0.7662	5371	412561	ulcerative colitis || id:ebi-a-GCST90018933	TRUE	reported	417932	19	51256120	0.0229883738725416	genus.LachnospiraceaeNK4A136group.id.11319	TRUE	2.87240488884906e-06	inferred	aDLPBb	textfile	18340	2	1	TRUE	NA	NA	0.0011928145680935	18340	2.10062634310028e-07	417932	TRUE	6.22637122530612e-06
543	rs74167868	T	C	T	C	-0.0921199	5e-04	NA	0.0947258410163395	FALSE	FALSE	FALSE	ulcerative colitis	19	21788852	0.0338	0.9878	5371	412561	ulcerative colitis || id:ebi-a-GCST90018933	TRUE	reported	417932	19	21788852	0.0209028709997207	genus.LachnospiraceaeNK4A136group.id.11319	TRUE	1.04790830107161e-05	inferred	aDLPBb	textfile	18340	2	1	TRUE	NA	NA	0.00105799377387263	18340	5.23604126980666e-10	417932	TRUE	1.63608709037808e-05
544	rs7616165	G	T	G	T	-0.230542	0.0378	NA	0.0485842112782855	FALSE	FALSE	FALSE	ulcerative colitis	3	190415145	0.0489	0.4394	5371	412561	ulcerative colitis || id:ebi-a-GCST90018933	TRUE	reported	417932	3	190415145	0.0483464563825089	genus.LachnospiraceaeNK4A136group.id.11319	TRUE	1.85566381324976e-06	inferred	aDLPBb	textfile	18340	2	1	TRUE	NA	NA	0.00123845603816722	18340	1.42975529482545e-06	417932	TRUE	6.55406886255529e-06
545	rs76193507	A	G	A	G	-0.22973	-0.0967	NA	0.0580784222618621	FALSE	FALSE	FALSE	ulcerative colitis	3	161749981	0.041	0.01839	5371	412561	ulcerative colitis || id:ebi-a-GCST90018933	TRUE	reported	417932	3	161749981	0.049977561014355	genus.LachnospiraceaeNK4A136group.id.11319	TRUE	4.29304920323172e-06	inferred	aDLPBb	textfile	18340	2	1	TRUE	NA	NA	0.00115089000840477	18340	1.33099341645906e-05	417932	TRUE	5.95711511144101e-05
546	rs7832116	A	G	A	G	-0.0714756	0.0616	NA	0.179194156930356	FALSE	FALSE	FALSE	ulcerative colitis	8	4842929	0.0275	0.02506	5371	412561	ulcerative colitis || id:ebi-a-GCST90018933	TRUE	reported	417932	8	4842929	0.0151703072271499	genus.LachnospiraceaeNK4A136group.id.11319	TRUE	2.45845127330844e-06	inferred	aDLPBb	textfile	18340	2	1	TRUE	NA	NA	0.0012090643411699	18340	1.20056941598569e-05	417932	TRUE	3.30773008762201e-05
547	rs954878	A	G	A	G	-0.0520656	0.0095	NA	0.41448633191479	FALSE	FALSE	FALSE	ulcerative colitis	1	54578401	0.0196	0.629	5371	412561	ulcerative colitis || id:ebi-a-GCST90018933	TRUE	reported	417932	1	54578401	0.0109082205658323	genus.LachnospiraceaeNK4A136group.id.11319	TRUE	1.81445026893265e-06	inferred	aDLPBb	textfile	18340	2	1	TRUE	NA	NA	0.00124080390316187	18340	5.621228982771e-07	417932	TRUE	4.84911269708349e-06
548	rs112767262	T	C	T	C	0.0732963327682465	-0.0202	NA	0.199387825784771	FALSE	FALSE	FALSE	ulcerative colitis	16	3750623	0.0247	0.4152	5371	412561	ulcerative colitis || id:ebi-a-GCST90018933	TRUE	reported	417932	16	3750623	0.0163588597490485	genus.Escherichia.Shigella.id.3504	TRUE	7.44585334541417e-06	inferred	aJ5Zom	textfile	18340	2	1	TRUE	NA	NA	0.00109353148373003	18340	1.60031173689853e-06	417932	TRUE	2.47825309562339e-05
549	rs113127095	A	G	A	G	0.1510093946692	-0.0049	NA	0.0416226889974223	FALSE	FALSE	FALSE	ulcerative colitis	13	23253392	0.0443	0.9127	5371	412561	ulcerative colitis || id:ebi-a-GCST90018933	TRUE	reported	417932	13	23253392	0.0323434364281351	genus.Escherichia.Shigella.id.3504	TRUE	3.02765493938491e-06	inferred	aJ5Zom	textfile	18340	2	1	TRUE	NA	NA	0.00118731974522947	18340	2.92739379501143e-08	417932	TRUE	5.46611099074424e-06
550	rs113513883	A	G	A	G	0.172283306380564	0.0751	NA	0.0514373524480893	FALSE	FALSE	FALSE	ulcerative colitis	7	140678199	0.0466	0.1072	5371	412561	ulcerative colitis || id:ebi-a-GCST90018933	TRUE	reported	417932	7	140678199	0.0380410244165878	genus.Escherichia.Shigella.id.3504	TRUE	5.92966327558829e-06	inferred	aJ5Zom	textfile	18340	2	1	TRUE	NA	NA	0.00111723501906993	18340	6.21443707361565e-06	417932	TRUE	4.1077510270878e-05
551	rs1154904	A	G	A	G	-0.0613376	0.0363	NA	0.410896667566184	FALSE	FALSE	FALSE	ulcerative colitis	11	134774845	0.0193	0.06006	5371	412561	ulcerative colitis || id:ebi-a-GCST90018933	TRUE	reported	417932	11	134774845	0.0130644295841106	genus.Escherichia.Shigella.id.3504	TRUE	2.66592337906655e-06	inferred	aJ5Zom	textfile	18340	2	1	TRUE	NA	NA	0.00120060331140893	18340	8.46430704442288e-06	417932	TRUE	2.56915577726011e-05
552	rs11706043	T	A	T	A	0.0756569504870296	-0.0193	NA	0.355601462550325	FALSE	TRUE	TRUE	ulcerative colitis	3	3173016	0.0242	0.4261	5371	412561	ulcerative colitis || id:ebi-a-GCST90018933	TRUE	reported	417932	3	3173016	0.0164155091963964	genus.Escherichia.Shigella.id.3504	TRUE	4.04863057603544e-06	inferred	aJ5Zom	textfile	18340	2	1	FALSE	NA	NA	0.00115700226141563	18340	1.5218774364095e-06	417932	TRUE	1.38343966342898e-05
553	rs117092367	A	T	A	T	0.117361820072349	-0.0175	NA	0.0737385316201157	FALSE	TRUE	TRUE	ulcerative colitis	10	69394914	0.0383	0.6472	5371	412561	ulcerative colitis || id:ebi-a-GCST90018933	TRUE	reported	417932	10	69394914	0.026453288794866	genus.Escherichia.Shigella.id.3504	TRUE	9.1404381390045e-06	inferred	aJ5Zom	textfile	18340	2	1	FALSE	NA	NA	0.00107220161278135	18340	4.99545194521671e-07	417932	TRUE	2.15919946372595e-05
554	rs118526	C	A	C	A	-0.0594401	0.0084	NA	0.266182153116477	FALSE	FALSE	FALSE	ulcerative colitis	5	79863544	0.0207	0.6848	5371	412561	ulcerative colitis || id:ebi-a-GCST90018933	TRUE	reported	417932	5	79863544	0.0135980053163524	genus.Escherichia.Shigella.id.3504	TRUE	1.23544201634186e-05	inferred	aJ5Zom	textfile	18340	2	1	TRUE	NA	NA	0.00104088941312613	18340	3.94016277035546e-07	417932	TRUE	2.73676801140993e-05
555	rs2267739	G	C	G	C	0.115505392160391	0.0038	NA	0.0761082088832094	FALSE	TRUE	TRUE	ulcerative colitis	7	31136897	0.0343	0.9112	5371	412561	ulcerative colitis || id:ebi-a-GCST90018933	TRUE	reported	417932	7	31136897	0.0237627698957131	genus.Escherichia.Shigella.id.3504	TRUE	1.16929220400859e-06	inferred	aJ5Zom	textfile	18340	2	1	FALSE	NA	NA	0.00128676497031797	18340	2.93680691069888e-08	417932	TRUE	2.20509482431944e-06
556	rs2798105	A	G	A	G	-0.100851	0.0176	NA	0.0755478108728693	FALSE	FALSE	FALSE	ulcerative colitis	1	48961903	0.0331	0.5961	5371	412561	ulcerative colitis || id:ebi-a-GCST90018933	TRUE	reported	417932	1	48961903	0.0222044796148534	genus.Escherichia.Shigella.id.3504	TRUE	5.57475491397017e-06	inferred	aJ5Zom	textfile	18340	2	1	TRUE	NA	NA	0.00112366354904405	18340	6.76496427272703e-07	417932	TRUE	1.45452420790237e-05
557	rs35555519	C	G	C	G	0.101975959409087	-0.0014	NA	0.126569022039197	FALSE	TRUE	TRUE	ulcerative colitis	16	77711641	0.0327	0.9667	5371	412561	ulcerative colitis || id:ebi-a-GCST90018933	TRUE	reported	417932	16	77711641	0.0222883058397036	genus.Escherichia.Shigella.id.3504	TRUE	4.75510169267428e-06	inferred	aJ5Zom	textfile	18340	2	1	FALSE	NA	NA	0.0011402341252361	18340	4.38588274901724e-09	417932	TRUE	7.88160674365615e-06
558	rs4731451	G	A	G	A	-0.0609885	-0.0166	NA	0.32041047202396	FALSE	FALSE	FALSE	ulcerative colitis	7	128054100	0.0203	0.4134	5371	412561	ulcerative colitis || id:ebi-a-GCST90018933	TRUE	reported	417932	7	128054100	0.0135157081556293	genus.Escherichia.Shigella.id.3504	TRUE	6.40922283079274e-06	inferred	aJ5Zom	textfile	18340	2	1	TRUE	NA	NA	0.00110913658155643	18340	1.59999954236622e-06	417932	TRUE	2.15703387866356e-05
559	rs57024273	T	C	T	C	0.0626172362051094	-0.0195	NA	0.27862041932809	FALSE	FALSE	FALSE	ulcerative colitis	2	236515155	0.0218	0.3714	5371	412561	ulcerative colitis || id:ebi-a-GCST90018933	TRUE	reported	417932	2	236515155	0.0139918655966122	genus.Escherichia.Shigella.id.3504	TRUE	7.63183893880876e-06	inferred	aJ5Zom	textfile	18340	2	1	TRUE	NA	NA	0.00109096423517033	18340	1.91448451122859e-06	417932	TRUE	2.71794032874474e-05
560	rs592299	T	C	T	C	-0.0592004	-0.0164	NA	0.515533202212567	FALSE	FALSE	FALSE	ulcerative colitis	9	136179347	0.0193	0.394	5371	412561	ulcerative colitis || id:ebi-a-GCST90018933	TRUE	reported	417932	9	136179347	0.0129486431112292	genus.Escherichia.Shigella.id.3504	TRUE	4.83226818733444e-06	inferred	aJ5Zom	textfile	18340	2	1	TRUE	NA	NA	0.00113855635547112	18340	1.72770178045217e-06	417932	TRUE	1.71072484141485e-05
561	rs73208162	A	G	A	G	-0.119296	-0.0123	NA	0.0498625674393414	FALSE	FALSE	FALSE	ulcerative colitis	21	39324484	0.0432	0.7762	5371	412561	ulcerative colitis || id:ebi-a-GCST90018933	TRUE	reported	417932	21	39324484	0.0248389935164326	genus.Escherichia.Shigella.id.3504	TRUE	1.56495824159762e-06	inferred	aJ5Zom	textfile	18340	2	1	TRUE	NA	NA	0.00125627092909007	18340	1.93972024268371e-07	417932	TRUE	3.46301597910559e-06
562	rs7502686	G	C	G	C	-0.136384	0.0815	NA	0.0499492832780243	FALSE	TRUE	TRUE	ulcerative colitis	17	14173290	0.0411	0.04742	5371	412561	ulcerative colitis || id:ebi-a-GCST90018933	TRUE	reported	417932	17	14173290	0.0302576430110705	genus.Escherichia.Shigella.id.3504	TRUE	6.56223645387e-06	inferred	aJ5Zom	textfile	18340	2	1	FALSE	NA	NA	0.00110668018132694	18340	9.40857693796006e-06	417932	TRUE	6.22286985753706e-05
563	rs9850931	A	T	A	T	-0.0700668	-0.0092	NA	0.204611622132942	FALSE	TRUE	TRUE	ulcerative colitis	3	66795347	0.0322	0.7753	5371	412561	ulcerative colitis || id:ebi-a-GCST90018933	TRUE	reported	417932	3	66795347	0.0157419671268007	genus.Escherichia.Shigella.id.3504	TRUE	8.54891609053857e-06	inferred	aJ5Zom	textfile	18340	2	1	FALSE	NA	NA	0.00107915930409966	18340	1.95326100342729e-07	417932	TRUE	1.73178514323582e-05
564	rs10131724	A	C	A	C	-0.199832	-0.0577	NA	0.071954892661964	FALSE	FALSE	FALSE	ulcerative colitis	14	52219066	0.0377	0.1259	5371	412561	ulcerative colitis || id:ebi-a-GCST90018933	TRUE	reported	417932	14	52219066	0.041457713434255	genus..Eubacteriumruminantiumgroup.id.11340	TRUE	1.43452366385964e-06	inferred	akgd0l	textfile	18340	2	1	TRUE	NA	NA	0.00126537349458812	18340	5.60483645599551e-06	417932	TRUE	1.06833921227848e-05
565	rs10923018	G	A	G	A	0.0726437863388374	-0.0253	NA	0.592932012696601	FALSE	FALSE	FALSE	ulcerative colitis	1	88523399	0.0196	0.1967	5371	412561	ulcerative colitis || id:ebi-a-GCST90018933	TRUE	reported	417932	1	88523399	0.0160924055935709	genus..Eubacteriumruminantiumgroup.id.11340	TRUE	6.35664858744042e-06	inferred	akgd0l	textfile	18340	2	1	TRUE	NA	NA	0.00110999418668506	18340	3.98679239589747e-06	417932	TRUE	3.28572373715045e-05
566	rs112375806	T	A	T	A	0.14314108548906	-0.0276	NA	0.148397356228832	FALSE	TRUE	TRUE	ulcerative colitis	22	48749548	0.03	0.3565	5371	412561	ulcerative colitis || id:ebi-a-GCST90018933	TRUE	reported	417932	22	48749548	0.0293757494122342	genus..Eubacteriumruminantiumgroup.id.11340	TRUE	1.10047818692168e-06	inferred	akgd0l	textfile	18340	2	1	FALSE	NA	NA	0.00129311389657201	18340	2.02521543286593e-06	417932	TRUE	4.66120423974483e-06
567	rs11637981	G	T	G	T	-0.073258	0.0183	NA	0.522821542634661	FALSE	FALSE	FALSE	ulcerative colitis	15	61289622	0.0194	0.346	5371	412561	ulcerative colitis || id:ebi-a-GCST90018933	TRUE	reported	417932	15	61289622	0.0160887959984434	genus..Eubacteriumruminantiumgroup.id.11340	TRUE	5.27971230693242e-06	inferred	akgd0l	textfile	18340	2	1	TRUE	NA	NA	0.00112932845985132	18340	2.12909111707648e-06	417932	TRUE	2.02349242884716e-05
568	rs13025464	T	C	T	C	-0.0737077	0.0201	NA	0.441219160828963	FALSE	FALSE	FALSE	ulcerative colitis	2	201610645	0.0197	0.3073	5371	412561	ulcerative colitis || id:ebi-a-GCST90018933	TRUE	reported	417932	2	201610645	0.016378577182548	genus..Eubacteriumruminantiumgroup.id.11340	TRUE	6.78731493051573e-06	inferred	akgd0l	textfile	18340	2	1	TRUE	NA	NA	0.00110316941716177	18340	2.4908927798584e-06	417932	TRUE	2.73413423660288e-05
569	rs139749	C	T	C	T	-0.0845439	-0.0089	NA	0.428597951469903	FALSE	FALSE	FALSE	ulcerative colitis	22	25303055	0.0204	0.6624	5371	412561	ulcerative colitis || id:ebi-a-GCST90018933	TRUE	reported	417932	22	25303055	0.0171790775197909	genus..Eubacteriumruminantiumgroup.id.11340	TRUE	8.59575921699328e-07	inferred	akgd0l	textfile	18340	2	1	TRUE	NA	NA	0.0013189853880467	18340	4.55424021298583e-07	417932	TRUE	2.28804709679319e-06
570	rs16891896	G	A	G	A	-0.174787	0.0409	NA	0.0886129107768245	FALSE	FALSE	FALSE	ulcerative colitis	5	33897589	0.0378	0.2792	5371	412561	ulcerative colitis || id:ebi-a-GCST90018933	TRUE	reported	417932	5	33897589	0.0390572683191562	genus..Eubacteriumruminantiumgroup.id.11340	TRUE	7.6358811018979e-06	inferred	akgd0l	textfile	18340	2	1	TRUE	NA	NA	0.00109090913904657	18340	2.80129117311493e-06	417932	TRUE	3.21971074283389e-05
571	rs17519472	C	T	C	T	0.107804140148699	-0.0268	NA	0.145313042989716	FALSE	FALSE	FALSE	ulcerative colitis	12	30360954	0.0275	0.3284	5371	412561	ulcerative colitis || id:ebi-a-GCST90018933	TRUE	reported	417932	12	30360954	0.0233983775447583	genus..Eubacteriumruminantiumgroup.id.11340	TRUE	4.07864600156534e-06	inferred	akgd0l	textfile	18340	2	1	TRUE	NA	NA	0.00115623200678172	18340	2.2724778903517e-06	417932	TRUE	1.64233536167964e-05
572	rs209813	G	A	G	A	-0.103488	0.0026	NA	0.103376412841464	FALSE	FALSE	FALSE	ulcerative colitis	6	11953633	0.029	0.93	5371	412561	ulcerative colitis || id:ebi-a-GCST90018933	TRUE	reported	417932	6	11953633	0.0236390573676276	genus..Eubacteriumruminantiumgroup.id.11340	TRUE	1.19858842521844e-05	inferred	akgd0l	textfile	18340	2	1	TRUE	NA	NA	0.00104403492981031	18340	1.9233005015077e-08	417932	TRUE	1.99357552297461e-05
573	rs2116427	A	G	A	G	0.0911460512715159	-0.0164	NA	0.258639828086085	FALSE	FALSE	FALSE	ulcerative colitis	5	121182996	0.0221	0.4588	5371	412561	ulcerative colitis || id:ebi-a-GCST90018933	TRUE	reported	417932	5	121182996	0.0182353068079111	genus..Eubacteriumruminantiumgroup.id.11340	TRUE	5.78294474859752e-07	inferred	akgd0l	textfile	18340	2	1	TRUE	NA	NA	0.00136052437992275	18340	1.31764685426712e-06	417932	TRUE	2.15014587045051e-06
574	rs2229917	A	G	A	G	0.153537928651796	-0.0468	NA	0.0565192577261373	FALSE	FALSE	FALSE	ulcerative colitis	9	130980937	0.0436	0.2835	5371	412561	ulcerative colitis || id:ebi-a-GCST90018933	TRUE	reported	417932	9	130980937	0.032392214867845	genus..Eubacteriumruminantiumgroup.id.11340	TRUE	2.13756314871157e-06	inferred	akgd0l	textfile	18340	2	1	TRUE	NA	NA	0.00122367570076432	18340	2.75685537386813e-06	417932	TRUE	9.95521416998596e-06
575	rs2418654	C	T	C	T	-0.0748879	0.013	NA	0.500567479249394	FALSE	FALSE	FALSE	ulcerative colitis	2	71247578	0.0197	0.5079	5371	412561	ulcerative colitis || id:ebi-a-GCST90018933	TRUE	reported	417932	2	71247578	0.0165851606753295	genus..Eubacteriumruminantiumgroup.id.11340	TRUE	6.32107437808908e-06	inferred	akgd0l	textfile	18340	2	1	TRUE	NA	NA	0.00111057853013309	18340	1.04195809445907e-06	417932	TRUE	1.84213106165177e-05
576	rs57340348	T	C	T	C	-0.0979429	0.0063	NA	0.158149231398606	FALSE	FALSE	FALSE	ulcerative colitis	6	130030114	0.0248	0.7996	5371	412561	ulcerative colitis || id:ebi-a-GCST90018933	TRUE	reported	417932	6	130030114	0.0212165948394574	genus..Eubacteriumruminantiumgroup.id.11340	TRUE	3.90574176683814e-06	inferred	akgd0l	textfile	18340	2	1	TRUE	NA	NA	0.00116074942578225	18340	1.54409537896156e-07	417932	TRUE	7.99940151305878e-06
577	rs606117	A	G	A	G	0.0833242657046866	-0.0013	NA	0.221529580256081	FALSE	FALSE	FALSE	ulcerative colitis	9	2539358	0.0217	0.9504	5371	412561	ulcerative colitis || id:ebi-a-GCST90018933	TRUE	reported	417932	9	2539358	0.0180559868547672	genus..Eubacteriumruminantiumgroup.id.11340	TRUE	3.93526757485761e-06	inferred	akgd0l	textfile	18340	2	1	TRUE	NA	NA	0.00115996398079115	18340	8.58743941784243e-09	417932	TRUE	6.68531979709341e-06
578	rs61920452	A	G	A	G	0.105630797720427	-0.0294	NA	0.145848444637768	FALSE	FALSE	FALSE	ulcerative colitis	12	30373868	0.0275	0.2838	5371	412561	ulcerative colitis || id:ebi-a-GCST90018933	TRUE	reported	417932	12	30373868	0.0233571340578556	genus..Eubacteriumruminantiumgroup.id.11340	TRUE	6.11362560491408e-06	inferred	akgd0l	textfile	18340	2	1	TRUE	NA	NA	0.001114053242854	18340	2.73479349688682e-06	417932	TRUE	2.59660653111287e-05
579	rs6676699	G	T	G	T	-0.0888124	0.0063	NA	0.258560066960103	FALSE	FALSE	FALSE	ulcerative colitis	1	197978281	0.0224	0.7785	5371	412561	ulcerative colitis || id:ebi-a-GCST90018933	TRUE	reported	417932	1	197978281	0.0196447171492307	genus..Eubacteriumruminantiumgroup.id.11340	TRUE	6.15689518289214e-06	inferred	akgd0l	textfile	18340	2	1	TRUE	NA	NA	0.00111331882245261	18340	1.89269847889501e-07	417932	TRUE	1.2637202226941e-05
580	rs72836424	C	T	C	T	-0.139825	0.0077	NA	0.0943019494656319	FALSE	FALSE	FALSE	ulcerative colitis	10	129037453	0.0325	0.8121	5371	412561	ulcerative colitis || id:ebi-a-GCST90018933	TRUE	reported	417932	10	129037453	0.0300689633359883	genus..Eubacteriumruminantiumgroup.id.11340	TRUE	3.31725834301736e-06	inferred	akgd0l	textfile	18340	2	1	TRUE	NA	NA	0.00117778607769792	18340	1.34310857893638e-07	417932	TRUE	6.73919751892507e-06
581	rs73139629	A	C	A	C	-0.115098	-0.0393	NA	0.0968722557667701	FALSE	FALSE	FALSE	ulcerative colitis	12	63306003	0.0317	0.2149	5371	412561	ulcerative colitis || id:ebi-a-GCST90018933	TRUE	reported	417932	12	63306003	0.0247909409593739	genus..Eubacteriumruminantiumgroup.id.11340	TRUE	3.4382193582514e-06	inferred	akgd0l	textfile	18340	2	1	TRUE	NA	NA	0.00117404903059539	18340	3.67757410055315e-06	417932	TRUE	1.79529456503061e-05
582	rs12597105	G	A	G	A	0.0670854559839564	0.0338	NA	0.253377548616805	FALSE	FALSE	FALSE	ulcerative colitis	16	5233941	0.0226	0.1343	5371	412561	ulcerative colitis || id:ebi-a-GCST90018933	TRUE	reported	417932	16	5233941	0.0144414824704579	genus.RuminococcaceaeUCG010.id.11367	TRUE	3.39532790492275e-06	inferred	AlGX2b	textfile	18340	2	1	TRUE	NA	NA	0.00117535883657738	18340	5.35193279131359e-06	417932	TRUE	2.24492794223028e-05
583	rs2820282	A	C	A	C	-0.0592304	-0.013	NA	0.574262599878399	FALSE	FALSE	FALSE	ulcerative colitis	6	104728618	0.0198	0.5119	5371	412561	ulcerative colitis || id:ebi-a-GCST90018933	TRUE	reported	417932	6	104728618	0.012591704075244	genus.RuminococcaceaeUCG010.id.11367	TRUE	2.55208066903726e-06	inferred	AlGX2b	textfile	18340	2	1	TRUE	NA	NA	0.00120516065728917	18340	1.03145985390224e-06	417932	TRUE	7.88257619570486e-06
584	rs35506912	G	C	G	C	-0.0693743	0.0234	NA	0.192866713098024	FALSE	TRUE	TRUE	ulcerative colitis	15	36607072	0.0237	0.3226	5371	412561	ulcerative colitis || id:ebi-a-GCST90018933	TRUE	reported	417932	15	36607072	0.0147925536539483	genus.RuminococcaceaeUCG010.id.11367	TRUE	2.73456986663456e-06	inferred	AlGX2b	textfile	18340	2	1	FALSE	NA	NA	0.00119794867705312	18340	2.33254731932816e-06	417932	TRUE	1.15067512809467e-05
585	rs682403	A	G	A	G	-0.0588161	0.0152	NA	0.519819202172949	FALSE	FALSE	FALSE	ulcerative colitis	9	135968557	0.0192	0.4291	5371	412561	ulcerative colitis || id:ebi-a-GCST90018933	TRUE	reported	417932	9	135968557	0.0124671301874971	genus.RuminococcaceaeUCG010.id.11367	TRUE	2.38537268954966e-06	inferred	AlGX2b	textfile	18340	2	1	TRUE	NA	NA	0.0012122162577095	18340	1.49961757051809e-06	417932	TRUE	8.42395693411357e-06
586	rs73218807	G	A	G	A	-0.166211	-0.0671	NA	0.05939864509997	FALSE	FALSE	FALSE	ulcerative colitis	4	31057482	0.041	0.1016	5371	412561	ulcerative colitis || id:ebi-a-GCST90018933	TRUE	reported	417932	4	31057482	0.036793834137406	genus.RuminococcaceaeUCG010.id.11367	TRUE	6.2617877885065e-06	inferred	AlGX2b	textfile	18340	2	1	TRUE	NA	NA	0.00111155974670362	18340	6.40871556133293e-06	417932	TRUE	4.40900264322456e-05
587	rs7441445	C	T	C	T	-0.05695	-0.0139	NA	0.449610350154604	FALSE	FALSE	FALSE	ulcerative colitis	4	40707798	0.0195	0.4752	5371	412561	ulcerative colitis || id:ebi-a-GCST90018933	TRUE	reported	417932	4	40707798	0.0126502324748863	genus.RuminococcaceaeUCG010.id.11367	TRUE	6.73513710862042e-06	inferred	AlGX2b	textfile	18340	2	1	TRUE	NA	NA	0.00110397276863645	18340	1.21578366171874e-06	417932	TRUE	2.05165536470767e-05
588	rs7935775	A	T	A	T	-0.0631351	0.0354	NA	0.292936545580484	FALSE	TRUE	TRUE	ulcerative colitis	11	130676996	0.0214	0.09857	5371	412561	ulcerative colitis || id:ebi-a-GCST90018933	TRUE	reported	417932	11	130676996	0.0137953466096875	genus.RuminococcaceaeUCG010.id.11367	TRUE	4.72709856668343e-06	inferred	AlGX2b	textfile	18340	2	1	FALSE	NA	NA	0.00114084973924733	18340	6.54745597438219e-06	417932	TRUE	3.48483523793913e-05
589	rs11184341	G	C	G	C	0.0655300751917741	0.012	NA	0.36352232150136	FALSE	TRUE	TRUE	ulcerative colitis	1	105422565	0.0214	0.5753	5371	412561	ulcerative colitis || id:ebi-a-GCST90018933	TRUE	reported	417932	1	105422565	0.0142230476539083	family.Verrucomicrobiaceae.id.4036	TRUE	4.07899851988107e-06	inferred	AM6HUA	textfile	18340	2	1	FALSE	NA	NA	0.00115622299429877	18340	7.52369309704732e-07	417932	TRUE	1.1154265343182e-05
590	rs111862613	T	C	T	C	0.0907064965869101	-0.007	NA	0.17332878492939	FALSE	FALSE	FALSE	ulcerative colitis	12	130309670	0.0266	0.794	5371	412561	ulcerative colitis || id:ebi-a-GCST90018933	TRUE	reported	417932	12	130309670	0.0196746301357261	family.Verrucomicrobiaceae.id.4036	TRUE	4.02034309787579e-06	inferred	AM6HUA	textfile	18340	2	1	TRUE	NA	NA	0.00115773343561888	18340	1.65702548481997e-07	417932	TRUE	8.29395933800298e-06
591	rs11252894	A	C	A	C	0.0770872361729089	-0.0065	NA	0.198449983924175	FALSE	FALSE	FALSE	ulcerative colitis	10	5073050	0.0236	0.7826	5371	412561	ulcerative colitis || id:ebi-a-GCST90018933	TRUE	reported	417932	10	5073050	0.0166051962604864	family.Verrucomicrobiaceae.id.4036	TRUE	3.44458326631279e-06	inferred	AM6HUA	textfile	18340	2	1	TRUE	NA	NA	0.0011738560891933	18340	1.81509383448387e-07	417932	TRUE	7.2482183026225e-06
592	rs113634144	T	G	T	G	0.07370139054546	-0.0389	NA	0.29289659269687	FALSE	FALSE	FALSE	ulcerative colitis	4	95016155	0.0229	0.09	5371	412561	ulcerative colitis || id:ebi-a-GCST90018933	TRUE	reported	417932	4	95016155	0.0150132973639792	family.Verrucomicrobiaceae.id.4036	TRUE	9.15073594808074e-07	inferred	AM6HUA	textfile	18340	2	1	TRUE	NA	NA	0.00131243216570045	18340	6.90433241203837e-06	417932	TRUE	8.37536118258226e-06
593	rs117107102	A	G	A	G	0.204682880450429	-0.0532	NA	0.0442358652280051	FALSE	FALSE	FALSE	ulcerative colitis	18	49473635	0.0483	0.2711	5371	412561	ulcerative colitis || id:ebi-a-GCST90018933	TRUE	reported	417932	18	49473635	0.0431572505321698	family.Verrucomicrobiaceae.id.4036	TRUE	2.10864610037714e-06	inferred	AM6HUA	textfile	18340	2	1	TRUE	NA	NA	0.00122509891221885	18340	2.90284732967089e-06	417932	TRUE	1.00967557269978e-05
594	rs11729256	T	C	T	C	0.0749798022294282	-0.0366	NA	0.290994886187698	FALSE	FALSE	FALSE	ulcerative colitis	4	95027272	0.023	0.1105	5371	412561	ulcerative colitis || id:ebi-a-GCST90018933	TRUE	reported	417932	4	95027272	0.0150176770445129	family.Verrucomicrobiaceae.id.4036	TRUE	5.95195281171737e-07	inferred	AM6HUA	textfile	18340	2	1	TRUE	NA	NA	0.00135750405187037	18340	6.05899118161571e-06	417932	TRUE	5.13406189893615e-06
595	rs12908520	G	A	G	A	0.061910393948464	0.0289	NA	0.42656602811304	FALSE	FALSE	FALSE	ulcerative colitis	15	97570657	0.0194	0.1355	5371	412561	ulcerative colitis || id:ebi-a-GCST90018933	TRUE	reported	417932	15	97570657	0.0130946089802172	family.Verrucomicrobiaceae.id.4036	TRUE	2.26820407346452e-06	inferred	AM6HUA	textfile	18340	2	1	TRUE	NA	NA	0.00121747774658839	18340	5.30990037219655e-06	417932	TRUE	1.55305496415443e-05
596	rs2169719	G	A	G	A	0.0677137852711474	-0.0254	NA	0.313618711300654	FALSE	FALSE	FALSE	ulcerative colitis	4	95072730	0.0221	0.2512	5371	412561	ulcerative colitis || id:ebi-a-GCST90018933	TRUE	reported	417932	4	95072730	0.0145320955189817	family.Verrucomicrobiaceae.id.4036	TRUE	3.16820956469642e-06	inferred	AM6HUA	textfile	18340	2	1	TRUE	NA	NA	0.00118258355265611	18340	3.16066135396752e-06	417932	TRUE	1.5324437246891e-05
597	rs2602429	C	T	C	T	0.0745515638137895	0.019	NA	0.319023770721705	FALSE	FALSE	FALSE	ulcerative colitis	16	81063149	0.0225	0.3971	5371	412561	ulcerative colitis || id:ebi-a-GCST90018933	TRUE	reported	417932	16	81063149	0.015619484092786	family.Verrucomicrobiaceae.id.4036	TRUE	1.81515284264043e-06	inferred	AM6HUA	textfile	18340	2	1	TRUE	NA	NA	0.00124076343243568	18340	1.70623119436937e-06	417932	TRUE	6.87955757044635e-06
598	rs3995795	C	T	C	T	0.0642179805593234	0.0037	NA	0.315343225155115	FALSE	FALSE	FALSE	ulcerative colitis	10	11389614	0.0205	0.8581	5371	412561	ulcerative colitis || id:ebi-a-GCST90018933	TRUE	reported	417932	10	11389614	0.0140993998511064	family.Verrucomicrobiaceae.id.4036	TRUE	5.24702328123631e-06	inferred	AM6HUA	textfile	18340	2	1	TRUE	NA	NA	0.00112997555016295	18340	7.79456970558454e-08	417932	TRUE	9.87244359467911e-06
599	rs4936098	A	G	A	G	0.0648690999836486	0.019	NA	0.281156715251059	FALSE	FALSE	FALSE	ulcerative colitis	11	130280667	0.0204	0.3518	5371	412561	ulcerative colitis || id:ebi-a-GCST90018933	TRUE	reported	417932	11	130280667	0.0135928078815882	family.Verrucomicrobiaceae.id.4036	TRUE	1.82124425878011e-06	inferred	AM6HUA	textfile	18340	2	1	TRUE	NA	NA	0.0012404132024871	18340	2.07559405781638e-06	417932	TRUE	7.50287393991005e-06
600	rs56161035	T	C	T	C	0.0682092426413207	-0.024	NA	0.314743066194601	FALSE	FALSE	FALSE	ulcerative colitis	4	95059232	0.0221	0.2781	5371	412561	ulcerative colitis || id:ebi-a-GCST90018933	TRUE	reported	417932	4	95059232	0.0144539578702785	family.Verrucomicrobiaceae.id.4036	TRUE	2.36924993116651e-06	inferred	AM6HUA	textfile	18340	2	1	TRUE	NA	NA	0.00121292467486627	18340	2.82184505660019e-06	417932	TRUE	1.10707336782671e-05
601	rs61779207	G	A	G	A	-0.0758811	0.0148	NA	0.15827115042423	FALSE	FALSE	FALSE	ulcerative colitis	1	41074472	0.0245	0.5454	5371	412561	ulcerative colitis || id:ebi-a-GCST90018933	TRUE	reported	417932	1	41074472	0.016776190237146	family.Verrucomicrobiaceae.id.4036	TRUE	6.09278416717226e-06	inferred	AM6HUA	textfile	18340	2	1	TRUE	NA	NA	0.00111440885079126	18340	8.73146939163749e-07	417932	TRUE	1.69052771490723e-05
602	rs72663756	T	C	T	C	0.0666058606466195	-0.0346	NA	0.407936020098314	FALSE	FALSE	FALSE	ulcerative colitis	4	95003498	0.0227	0.128	5371	412561	ulcerative colitis || id:ebi-a-GCST90018933	TRUE	reported	417932	4	95003498	0.0147148289425632	family.Verrucomicrobiaceae.id.4036	TRUE	5.99842640295878e-06	inferred	AM6HUA	textfile	18340	2	1	TRUE	NA	NA	0.0011160342593024	18340	5.55897245405196e-06	417932	TRUE	3.84069198827592e-05
603	rs72663802	T	C	T	C	0.0644466345823354	-0.0288	NA	0.311382846817297	FALSE	FALSE	FALSE	ulcerative colitis	4	95086438	0.0223	0.1956	5371	412561	ulcerative colitis || id:ebi-a-GCST90018933	TRUE	reported	417932	4	95086438	0.0145369711171647	family.Verrucomicrobiaceae.id.4036	TRUE	9.28051327298405e-06	inferred	AM6HUA	textfile	18340	2	1	TRUE	NA	NA	0.00107062024041619	18340	3.99089194506214e-06	417932	TRUE	4.63207493157255e-05
604	rs74542928	T	C	T	C	0.112123955601894	-0.0255	NA	0.0831238988475091	FALSE	FALSE	FALSE	ulcerative colitis	4	100544188	0.037	0.4911	5371	412561	ulcerative colitis || id:ebi-a-GCST90018933	TRUE	reported	417932	4	100544188	0.0236421776623845	family.Verrucomicrobiaceae.id.4036	TRUE	2.11055916852503e-06	inferred	AM6HUA	textfile	18340	2	1	TRUE	NA	NA	0.0012250041537376	18340	1.13650898158601e-06	417932	TRUE	6.81355491883539e-06
605	rs9349825	A	G	A	G	-0.0704354	-0.0193	NA	0.244165573865314	FALSE	FALSE	FALSE	ulcerative colitis	6	56341481	0.0229	0.3997	5371	412561	ulcerative colitis || id:ebi-a-GCST90018933	TRUE	reported	417932	6	56341481	0.0147127959281481	family.Verrucomicrobiaceae.id.4036	TRUE	1.68992132207797e-06	inferred	AM6HUA	textfile	18340	2	1	TRUE	NA	NA	0.00124823744322812	18340	1.69957122000929e-06	417932	TRUE	6.42867904716785e-06
606	rs941682	G	A	G	A	-0.0631526	0.0095	NA	0.269330363145427	FALSE	FALSE	FALSE	ulcerative colitis	20	31867840	0.0216	0.6596	5371	412561	ulcerative colitis || id:ebi-a-GCST90018933	TRUE	reported	417932	20	31867840	0.0143767254427456	family.Verrucomicrobiaceae.id.4036	TRUE	1.11954147866872e-05	inferred	AM6HUA	textfile	18340	2	1	TRUE	NA	NA	0.00105112263901894	18340	4.62845409037708e-07	417932	TRUE	2.57244671877658e-05
607	rs10874691	A	C	A	C	0.131913854599171	-0.0148	NA	0.0757803088488122	FALSE	FALSE	FALSE	ulcerative colitis	1	103625284	0.033	0.6535	5371	412561	ulcerative colitis || id:ebi-a-GCST90018933	TRUE	reported	417932	1	103625284	0.0257230699784346	genus.RuminococcaceaeUCG004.id.11362	TRUE	2.92476844859285e-07	inferred	aOkzmC	textfile	18340	2	1	TRUE	NA	NA	0.00143205887755984	18340	4.8127332930827e-07	417932	TRUE	8.39222870872322e-07
608	rs10976229	T	G	T	G	0.0959759936735698	-0.0398	NA	0.13263833019181	FALSE	FALSE	FALSE	ulcerative colitis	9	7317307	0.0291	0.1723	5371	412561	ulcerative colitis || id:ebi-a-GCST90018933	TRUE	reported	417932	9	7317307	0.0214553859532735	genus.RuminococcaceaeUCG004.id.11362	TRUE	7.70280525392591e-06	inferred	aOkzmC	textfile	18340	2	1	TRUE	NA	NA	0.00109000116910669	18340	4.47584125933016e-06	417932	TRUE	4.1863274458132e-05
609	rs11164621	T	C	T	C	0.121238160718582	0.0588	NA	0.0633845032427832	FALSE	FALSE	FALSE	ulcerative colitis	1	103322312	0.0353	0.09602	5371	412561	ulcerative colitis || id:ebi-a-GCST90018933	TRUE	reported	417932	1	103322312	0.0265280188009129	genus.RuminococcaceaeUCG004.id.11362	TRUE	4.87275702794017e-06	inferred	aOkzmC	textfile	18340	2	1	TRUE	NA	NA	0.00113768676069731	18340	6.63894103151177e-06	417932	TRUE	3.61746602121387e-05
610	rs11164623	T	G	T	G	0.122035213465341	0.063	NA	0.0633709718637261	FALSE	FALSE	FALSE	ulcerative colitis	1	103336473	0.0354	0.07492	5371	412561	ulcerative colitis || id:ebi-a-GCST90018933	TRUE	reported	417932	1	103336473	0.0265259061750242	genus.RuminococcaceaeUCG004.id.11362	TRUE	4.21265840681933e-06	inferred	aOkzmC	textfile	18340	2	1	TRUE	NA	NA	0.00115286096260371	18340	7.57822920951223e-06	417932	TRUE	3.51823691428632e-05
611	rs11164635	T	A	T	A	0.0804897260498608	-0.0075	NA	0.172609738027599	FALSE	TRUE	TRUE	ulcerative colitis	1	103373747	0.023	0.7448	5371	412561	ulcerative colitis || id:ebi-a-GCST90018933	TRUE	reported	417932	1	103373747	0.0172410336815537	genus.RuminococcaceaeUCG004.id.11362	TRUE	3.03410177307865e-06	inferred	aOkzmC	textfile	18340	2	1	FALSE	NA	NA	0.00118709772672853	18340	2.54427000118919e-07	417932	TRUE	6.7491511558448e-06
612	rs114565663	A	G	A	G	0.130528584522092	0.0557	NA	0.0517270834642546	FALSE	FALSE	FALSE	ulcerative colitis	1	103533604	0.0388	0.1509	5371	412561	ulcerative colitis || id:ebi-a-GCST90018933	TRUE	reported	417932	1	103533604	0.0290838463791182	genus.RuminococcaceaeUCG004.id.11362	TRUE	7.18916579584318e-06	inferred	aOkzmC	textfile	18340	2	1	TRUE	NA	NA	0.00109718242567222	18340	4.93107094220981e-06	417932	TRUE	4.17743879798906e-05
613	rs12024454	C	T	C	T	0.127602315101948	-0.0166	NA	0.075885236475707	FALSE	FALSE	FALSE	ulcerative colitis	1	103700555	0.033	0.6147	5371	412561	ulcerative colitis || id:ebi-a-GCST90018933	TRUE	reported	417932	1	103700555	0.0256910821098479	genus.RuminococcaceaeUCG004.id.11362	TRUE	6.80687911127304e-07	inferred	aOkzmC	textfile	18340	2	1	TRUE	NA	NA	0.00134343452985271	18340	6.05458647529045e-07	417932	TRUE	1.96548470404112e-06
614	rs12032687	A	G	A	G	0.131920322891988	-0.0103	NA	0.0758307521328253	FALSE	FALSE	FALSE	ulcerative colitis	1	103613093	0.033	0.7551	5371	412561	ulcerative colitis || id:ebi-a-GCST90018933	TRUE	reported	417932	1	103613093	0.0256999538138742	genus.RuminococcaceaeUCG004.id.11362	TRUE	2.85014862191564e-07	inferred	aOkzmC	textfile	18340	2	1	TRUE	NA	NA	0.00143477300110749	18340	2.33100347779437e-07	417932	TRUE	7.09547084134046e-07
615	rs12034204	A	T	A	T	0.125747991803618	-0.0108	NA	0.075872400702636	FALSE	TRUE	TRUE	ulcerative colitis	1	103590271	0.033	0.7441	5371	412561	ulcerative colitis || id:ebi-a-GCST90018933	TRUE	reported	417932	1	103590271	0.0257303046814058	genus.RuminococcaceaeUCG004.id.11362	TRUE	1.02303457087843e-06	inferred	aOkzmC	textfile	18340	2	1	FALSE	NA	NA	0.00130075352728145	18340	2.56280742150492e-07	417932	TRUE	2.41615053018569e-06
616	rs12047707	A	G	A	G	0.134669635905811	-0.0126	NA	0.0729692834377786	FALSE	FALSE	FALSE	ulcerative colitis	1	103644545	0.0336	0.7074	5371	412561	ulcerative colitis || id:ebi-a-GCST90018933	TRUE	reported	417932	1	103644545	0.0262027239123513	genus.RuminococcaceaeUCG004.id.11362	TRUE	2.75429299076769e-07	inferred	aOkzmC	textfile	18340	2	1	TRUE	NA	NA	0.00143836596351008	18340	3.36479680048202e-07	417932	TRUE	7.34047594408092e-07
617	rs12055694	A	G	A	G	-0.0779008	0.022	NA	0.242149631044722	FALSE	FALSE	FALSE	ulcerative colitis	6	2072157	0.0226	0.3317	5371	412561	ulcerative colitis || id:ebi-a-GCST90018933	TRUE	reported	417932	6	2072157	0.0174354888846426	genus.RuminococcaceaeUCG004.id.11362	TRUE	7.89751001170489e-06	inferred	aOkzmC	textfile	18340	2	1	TRUE	NA	NA	0.00108740392478801	18340	2.26737812145051e-06	417932	TRUE	3.01205868311182e-05
618	rs12125734	G	T	G	T	0.133971621618427	-0.0172	NA	0.0761416226660858	FALSE	FALSE	FALSE	ulcerative colitis	1	103732214	0.033	0.6014	5371	412561	ulcerative colitis || id:ebi-a-GCST90018933	TRUE	reported	417932	1	103732214	0.025741650177351	genus.RuminococcaceaeUCG004.id.11362	TRUE	1.9455204509278e-07	inferred	aOkzmC	textfile	18340	2	1	TRUE	NA	NA	0.00147489085253783	18340	6.50017703235663e-07	417932	TRUE	6.17475552382887e-07
619	rs12129927	A	G	A	G	0.0914791436459191	-0.0045	NA	0.126763531010963	FALSE	FALSE	FALSE	ulcerative colitis	1	103414068	0.0258	0.863	5371	412561	ulcerative colitis || id:ebi-a-GCST90018933	TRUE	reported	417932	1	103414068	0.0193752611850696	genus.RuminococcaceaeUCG004.id.11362	TRUE	2.34180093748115e-06	inferred	aOkzmC	textfile	18340	2	1	TRUE	NA	NA	0.00121414195256036	18340	7.27917293183059e-08	417932	TRUE	4.55444530020846e-06
620	rs1358460	T	A	T	A	0.129216135274558	-0.0168	NA	0.075912441359708	FALSE	TRUE	TRUE	ulcerative colitis	1	103711708	0.0329	0.6097	5371	412561	ulcerative colitis || id:ebi-a-GCST90018933	TRUE	reported	417932	1	103711708	0.0254695229881213	genus.RuminococcaceaeUCG004.id.11362	TRUE	3.90845916939459e-07	inferred	aOkzmC	textfile	18340	2	1	FALSE	NA	NA	0.00140162153257392	18340	6.23911441074187e-07	417932	TRUE	1.17615957053652e-06
621	rs2248146	T	C	T	C	0.0689451654935084	0.0381	NA	0.349885905395119	FALSE	FALSE	FALSE	ulcerative colitis	7	24791998	0.0203	0.06121	5371	412561	ulcerative colitis || id:ebi-a-GCST90018933	TRUE	reported	417932	7	24791998	0.0153649192347825	genus.RuminococcaceaeUCG004.id.11362	TRUE	7.21719376625733e-06	inferred	aOkzmC	textfile	18340	2	1	TRUE	NA	NA	0.00109677746626277	18340	8.42850731581188e-06	417932	TRUE	6.17138827983579e-05
622	rs2376261	C	A	C	A	0.0827930060569242	-0.0143	NA	0.142126246537239	FALSE	FALSE	FALSE	ulcerative colitis	1	103384641	0.0247	0.5638	5371	412561	ulcerative colitis || id:ebi-a-GCST90018933	TRUE	reported	417932	1	103384641	0.0182139055467639	genus.RuminococcaceaeUCG004.id.11362	TRUE	5.47807377988683e-06	inferred	aOkzmC	textfile	18340	2	1	TRUE	NA	NA	0.00112548602386067	18340	8.01999824342154e-07	417932	TRUE	1.49524019176915e-05
623	rs35091045	C	T	C	T	0.129267977491594	-0.016	NA	0.0758534290777646	FALSE	FALSE	FALSE	ulcerative colitis	1	103664821	0.033	0.6273	5371	412561	ulcerative colitis || id:ebi-a-GCST90018933	TRUE	reported	417932	1	103664821	0.025719344774868	genus.RuminococcaceaeUCG004.id.11362	TRUE	5.00557101925287e-07	inferred	aOkzmC	textfile	18340	2	1	TRUE	NA	NA	0.00137566372152931	18340	5.62481566369487e-07	417932	TRUE	1.44516204244886e-06
624	rs35483270	T	C	T	C	0.124355929747974	-0.0167	NA	0.075884963490635	FALSE	FALSE	FALSE	ulcerative colitis	1	103679877	0.033	0.6115	5371	412561	ulcerative colitis || id:ebi-a-GCST90018933	TRUE	reported	417932	1	103679877	0.0257169400385673	genus.RuminococcaceaeUCG004.id.11362	TRUE	1.32768120377987e-06	inferred	aOkzmC	textfile	18340	2	1	TRUE	NA	NA	0.00127347091630767	18340	6.12775297481171e-07	417932	TRUE	3.6927535163546e-06
625	rs3800154	A	C	A	C	-0.0797959	0.012	NA	0.23042108802876	FALSE	FALSE	FALSE	ulcerative colitis	6	2119329	0.0232	0.6064	5371	412561	ulcerative colitis || id:ebi-a-GCST90018933	TRUE	reported	417932	6	2119329	0.0177639322771873	genus.RuminococcaceaeUCG004.id.11362	TRUE	7.05515011057668e-06	inferred	aOkzmC	textfile	18340	2	1	TRUE	NA	NA	0.00109914090186678	18340	6.40151396658845e-07	417932	TRUE	1.78969127380738e-05
626	rs3800178	C	T	C	T	-0.0804407	0.0114	NA	0.234476917191592	FALSE	FALSE	FALSE	ulcerative colitis	6	2196234	0.0231	0.6207	5371	412561	ulcerative colitis || id:ebi-a-GCST90018933	TRUE	reported	417932	6	2196234	0.0177914830787358	genus.RuminococcaceaeUCG004.id.11362	TRUE	6.1459982085529e-06	inferred	aOkzmC	textfile	18340	2	1	TRUE	NA	NA	0.00111350328916109	18340	5.82749544673042e-07	417932	TRUE	1.53820315884569e-05
627	rs4974363	C	G	C	G	0.0784661038059657	-0.0025	NA	0.312037636679455	FALSE	TRUE	TRUE	ulcerative colitis	3	54444143	0.0213	0.9058	5371	412561	ulcerative colitis || id:ebi-a-GCST90018933	TRUE	reported	417932	3	54444143	0.0158265483128395	genus.RuminococcaceaeUCG004.id.11362	TRUE	7.12671023945486e-07	inferred	aOkzmC	textfile	18340	2	1	FALSE	NA	NA	0.00133862227394744	18340	3.29622803799632e-08	417932	TRUE	1.38405335630385e-06
628	rs516741	T	G	T	G	-0.0755412	-0.0394	NA	0.282258083850677	FALSE	FALSE	FALSE	ulcerative colitis	3	169966100	0.0224	0.07878	5371	412561	ulcerative colitis || id:ebi-a-GCST90018933	TRUE	reported	417932	3	169966100	0.0161951447379592	genus.RuminococcaceaeUCG004.id.11362	TRUE	3.0946295382076e-06	inferred	aOkzmC	textfile	18340	2	1	TRUE	NA	NA	0.00118503603206875	18340	7.40269139980642e-06	417932	TRUE	2.62560483600949e-05
629	rs550351	A	C	A	C	0.0785870227209282	-0.0511	NA	0.375212399572381	FALSE	FALSE	FALSE	ulcerative colitis	1	18676399	0.0292	0.08036	5371	412561	ulcerative colitis || id:ebi-a-GCST90018933	TRUE	reported	417932	1	18676399	0.018003040518781	genus.RuminococcaceaeUCG004.id.11362	TRUE	1.27001650808825e-05	inferred	aOkzmC	textfile	18340	2	1	TRUE	NA	NA	0.00103802292121354	18340	7.32772846847933e-06	417932	TRUE	9.12127300895202e-05
630	rs6445659	G	A	G	A	0.0785015188750478	-0.0023	NA	0.310492355740926	FALSE	FALSE	FALSE	ulcerative colitis	3	54454539	0.0214	0.9139	5371	412561	ulcerative colitis || id:ebi-a-GCST90018933	TRUE	reported	417932	3	54454539	0.0158556911977718	genus.RuminococcaceaeUCG004.id.11362	TRUE	7.38333009989241e-07	inferred	aOkzmC	textfile	18340	2	1	TRUE	NA	NA	0.00133491514246158	18340	2.7639142588824e-08	417932	TRUE	1.41707743747869e-06
631	rs6545749	G	C	G	C	0.0645021373059789	0.013	NA	0.50080633446233	FALSE	TRUE	TRUE	ulcerative colitis	2	59975486	0.0198	0.5125	5371	412561	ulcerative colitis || id:ebi-a-GCST90018933	TRUE	reported	417932	2	59975486	0.0145273702057851	genus.RuminococcaceaeUCG004.id.11362	TRUE	8.99412239640151e-06	inferred	aOkzmC	textfile	18340	2	1	FALSE	NA	NA	0.0010738796286385	18340	1.03145985390224e-06	417932	TRUE	2.55115261162792e-05
632	rs6679803	A	G	A	G	0.0787246733466145	-0.0063	NA	0.17277464467458	FALSE	FALSE	FALSE	ulcerative colitis	1	103402995	0.023	0.7847	5371	412561	ulcerative colitis || id:ebi-a-GCST90018933	TRUE	reported	417932	1	103402995	0.0172407687633256	genus.RuminococcaceaeUCG004.id.11362	TRUE	4.96662115788173e-06	inferred	aOkzmC	textfile	18340	2	1	TRUE	NA	NA	0.00113569837468766	18340	1.79523704730829e-07	417932	TRUE	1.02384480908217e-05
633	rs6769553	A	G	A	G	0.0849742552748796	-0.0025	NA	0.315967767654637	FALSE	FALSE	FALSE	ulcerative colitis	3	54427795	0.0212	0.9067	5371	412561	ulcerative colitis || id:ebi-a-GCST90018933	TRUE	reported	417932	3	54427795	0.0157450579668954	genus.RuminococcaceaeUCG004.id.11362	TRUE	6.78081036958069e-08	inferred	aOkzmC	textfile	18340	2	1	TRUE	NA	NA	0.00158578750869978	18340	3.32739786866415e-08	417932	TRUE	1.46799724018343e-07
634	rs7123615	C	G	C	G	-0.0786157	0.0181	NA	0.16046377604779	FALSE	TRUE	TRUE	ulcerative colitis	11	15771251	0.0243	0.4566	5371	412561	ulcerative colitis || id:ebi-a-GCST90018933	TRUE	reported	417932	11	15771251	0.0179591540934781	genus.RuminococcaceaeUCG004.id.11362	TRUE	1.20063002977182e-05	inferred	aOkzmC	textfile	18340	2	1	FALSE	NA	NA	0.00104385815037346	18340	1.32751818527283e-06	417932	TRUE	3.61315121499426e-05
635	rs73089428	G	A	G	A	0.092579905087948	0.0148	NA	0.147707115644833	FALSE	FALSE	FALSE	ulcerative colitis	3	54467228	0.0272	0.5854	5371	412561	ulcerative colitis || id:ebi-a-GCST90018933	TRUE	reported	417932	3	54467228	0.02012499278582	genus.RuminococcaceaeUCG004.id.11362	TRUE	4.21993548571092e-06	inferred	aOkzmC	textfile	18340	2	1	TRUE	NA	NA	0.00115268100256691	18340	7.08405245154763e-07	417932	TRUE	1.13356727137858e-05
636	rs73089465	A	C	A	C	0.0902555724280157	0.0235	NA	0.146069783211461	FALSE	FALSE	FALSE	ulcerative colitis	3	54483255	0.0274	0.3908	5371	412561	ulcerative colitis || id:ebi-a-GCST90018933	TRUE	reported	417932	3	54483255	0.0202467064842789	genus.RuminococcaceaeUCG004.id.11362	TRUE	8.28088380442049e-06	inferred	aOkzmC	textfile	18340	2	1	TRUE	NA	NA	0.00108247267229236	18340	1.7600714063822e-06	417932	TRUE	2.83464972427254e-05
637	rs75388354	C	A	C	A	0.128790900936546	0.0634	NA	0.0601021005528131	FALSE	FALSE	FALSE	ulcerative colitis	1	103278046	0.0358	0.0767	5371	412561	ulcerative colitis || id:ebi-a-GCST90018933	TRUE	reported	417932	1	103278046	0.0278580250216687	genus.RuminococcaceaeUCG004.id.11362	TRUE	3.78016896363168e-06	inferred	aOkzmC	textfile	18340	2	1	TRUE	NA	NA	0.00116415783130768	18340	7.50422170681766e-06	417932	TRUE	3.17078593308097e-05
638	rs7569771	A	G	A	G	-0.075914	-0.0123	NA	0.284088976905253	FALSE	FALSE	FALSE	ulcerative colitis	2	239846337	0.0226	0.5871	5371	412561	ulcerative colitis || id:ebi-a-GCST90018933	TRUE	reported	417932	2	239846337	0.0170308104209891	genus.RuminococcaceaeUCG004.id.11362	TRUE	8.29393850477004e-06	inferred	aOkzmC	textfile	18340	2	1	TRUE	NA	NA	0.00108230881435131	18340	7.08744154248386e-07	417932	TRUE	2.13499738607841e-05
639	rs79746497	G	A	G	A	-0.0787062	0.0115	NA	0.233939276078668	FALSE	FALSE	FALSE	ulcerative colitis	6	2174157	0.023	0.6156	5371	412561	ulcerative colitis || id:ebi-a-GCST90018933	TRUE	reported	417932	6	2174157	0.0176732024511517	genus.RuminococcaceaeUCG004.id.11362	TRUE	8.45120165977183e-06	inferred	aOkzmC	textfile	18340	2	1	TRUE	NA	NA	0.00108035499753962	18340	5.9818594131437e-07	417932	TRUE	2.08662841995134e-05
640	rs872501	G	A	G	A	0.116124682385949	0.0055	NA	0.103576386061407	FALSE	FALSE	FALSE	ulcerative colitis	8	139253064	0.0528	0.9163	5371	412561	ulcerative colitis || id:ebi-a-GCST90018933	TRUE	reported	417932	8	139253064	0.0259460006418271	genus.RuminococcaceaeUCG004.id.11362	TRUE	7.61865510625021e-06	inferred	aOkzmC	textfile	18340	2	1	TRUE	NA	NA	0.00109114413927243	18340	2.59629463372537e-08	417932	TRUE	1.31083729901791e-05
641	rs9378319	C	T	C	T	-0.0776877	0.02	NA	0.242895705441916	FALSE	FALSE	FALSE	ulcerative colitis	6	2053677	0.0226	0.3765	5371	412561	ulcerative colitis || id:ebi-a-GCST90018933	TRUE	reported	417932	6	2053677	0.0174123048116275	genus.RuminococcaceaeUCG004.id.11362	TRUE	8.13281408333364e-06	inferred	aOkzmC	textfile	18340	2	1	TRUE	NA	NA	0.0010843495537557	18340	1.87386695346375e-06	417932	TRUE	2.85735830652347e-05
642	rs9818949	G	T	G	T	0.0859926647727602	-0.027	NA	0.19978466020736	FALSE	FALSE	FALSE	ulcerative colitis	3	197683751	0.0253	0.2854	5371	412561	ulcerative colitis || id:ebi-a-GCST90018933	TRUE	reported	417932	3	197683751	0.0188671458684393	genus.RuminococcaceaeUCG004.id.11362	TRUE	5.1692390209224e-06	inferred	aOkzmC	textfile	18340	2	1	TRUE	NA	NA	0.00113153172683227	18340	2.72509568166995e-06	417932	TRUE	2.22298316366952e-05
643	rs9843412	C	G	C	G	0.0809825516307085	-0.0038	NA	0.316460325530655	FALSE	TRUE	TRUE	ulcerative colitis	3	54415973	0.0213	0.8593	5371	412561	ulcerative colitis || id:ebi-a-GCST90018933	TRUE	reported	417932	3	54415973	0.0158156830694935	genus.RuminococcaceaeUCG004.id.11362	TRUE	3.0489561584353e-07	inferred	aOkzmC	textfile	18340	2	1	FALSE	NA	NA	0.0014276920979974	18340	7.61560493003999e-08	417932	TRUE	6.56784165429605e-07
644	rs10872669	A	G	A	G	-0.123071	-0.0145	NA	0.10689455389872	FALSE	FALSE	FALSE	ulcerative colitis	6	151515172	0.0324	0.6544	5371	412561	ulcerative colitis || id:ebi-a-GCST90018933	TRUE	reported	417932	6	151515172	0.0275665180125616	genus.unknowngenus.id.1000005479	TRUE	8.02584412088782e-06	inferred	BeAt6q	textfile	18340	2	1	TRUE	NA	NA	0.00108572693250991	18340	4.79228048782663e-07	417932	TRUE	1.89429037078903e-05
645	rs11135366	C	G	C	G	0.0842141676303211	0.0226	NA	0.217322548705728	FALSE	TRUE	TRUE	ulcerative colitis	5	164763068	0.0223	0.3105	5371	412561	ulcerative colitis || id:ebi-a-GCST90018933	TRUE	reported	417932	5	164763068	0.0183738804294049	genus.unknowngenus.id.1000005479	TRUE	4.57556242257727e-06	inferred	BeAt6q	textfile	18340	2	1	FALSE	NA	NA	0.00114424587819613	18340	2.45755099273747e-06	417932	TRUE	1.89213267464639e-05
646	rs12748533	G	T	G	T	-0.0821108	-0.0104	NA	0.341162005767724	FALSE	FALSE	FALSE	ulcerative colitis	1	242767252	0.0212	0.6222	5371	412561	ulcerative colitis || id:ebi-a-GCST90018933	TRUE	reported	417932	1	242767252	0.0172700562757209	genus.unknowngenus.id.1000005479	TRUE	1.98919841500557e-06	inferred	BeAt6q	textfile	18340	2	1	TRUE	NA	NA	0.00123119289603565	18340	5.75825853143967e-07	417932	TRUE	5.31713380806218e-06
647	rs17043468	C	T	C	T	-0.172759	0.0555	NA	0.11470729616243	FALSE	FALSE	FALSE	ulcerative colitis	2	53045620	0.0359	0.1221	5371	412561	ulcerative colitis || id:ebi-a-GCST90018933	TRUE	reported	417932	2	53045620	0.0343569688333648	genus.unknowngenus.id.1000005479	TRUE	4.94740607729754e-07	inferred	BeAt6q	textfile	18340	2	1	TRUE	NA	NA	0.00137688968826392	18340	5.71861736334859e-06	417932	TRUE	4.15806375916356e-06
648	rs17043770	G	A	G	A	-0.176886	0.0592	NA	0.105890596345668	FALSE	FALSE	FALSE	ulcerative colitis	2	53132960	0.0356	0.0966	5371	412561	ulcerative colitis || id:ebi-a-GCST90018933	TRUE	reported	417932	2	53132960	0.0344092363067819	genus.unknowngenus.id.1000005479	TRUE	2.73796738881189e-07	inferred	BeAt6q	textfile	18340	2	1	TRUE	NA	NA	0.00143899036382926	18340	6.61663224381665e-06	417932	TRUE	2.74301588628749e-06
649	rs1850003	A	G	A	G	0.084048049445062	-0.0389	NA	0.217268322471931	FALSE	FALSE	FALSE	ulcerative colitis	15	47340971	0.0221	0.07821	5371	412561	ulcerative colitis || id:ebi-a-GCST90018933	TRUE	reported	417932	15	47340971	0.0177806285881621	genus.unknowngenus.id.1000005479	TRUE	2.27923217861186e-06	inferred	BeAt6q	textfile	18340	2	1	TRUE	NA	NA	0.00121697103937048	18340	7.41323707047918e-06	417932	TRUE	2.00253904433451e-05
650	rs1949158	T	C	T	C	0.0787755033387886	-0.0335	NA	0.270521911851212	FALSE	FALSE	FALSE	ulcerative colitis	15	47313244	0.0211	0.1128	5371	412561	ulcerative colitis || id:ebi-a-GCST90018933	TRUE	reported	417932	15	47313244	0.0173738057343685	genus.unknowngenus.id.1000005479	TRUE	5.78349393471357e-06	inferred	BeAt6q	textfile	18340	2	1	TRUE	NA	NA	0.00111983457550699	18340	6.03140563096507e-06	417932	TRUE	3.93279679696968e-05
651	rs28434476	C	G	C	G	0.0782155377926926	-0.0334	NA	0.270498009473021	FALSE	TRUE	TRUE	ulcerative colitis	15	47302023	0.0211	0.1135	5371	412561	ulcerative colitis || id:ebi-a-GCST90018933	TRUE	reported	417932	15	47302023	0.0174239410957569	genus.unknowngenus.id.1000005479	TRUE	7.15685877357572e-06	inferred	BeAt6q	textfile	18340	2	1	FALSE	NA	NA	0.00109765118105161	18340	5.99545119857114e-06	417932	TRUE	4.73846997213952e-05
652	rs61508842	T	C	T	C	0.122574310572688	0.0108	NA	0.0972819425962566	FALSE	FALSE	FALSE	ulcerative colitis	3	158653545	0.0334	0.7465	5371	412561	ulcerative colitis || id:ebi-a-GCST90018933	TRUE	reported	417932	3	158653545	0.0272388511632675	genus.unknowngenus.id.1000005479	TRUE	6.79595615034234e-06	inferred	BeAt6q	textfile	18340	2	1	TRUE	NA	NA	0.00110303697182558	18340	2.50179040038016e-07	417932	TRUE	1.44327729507374e-05
653	rs6831034	T	A	T	A	-0.0956546	-0.0028	NA	0.157623982093992	FALSE	TRUE	TRUE	ulcerative colitis	4	149300138	0.0282	0.9218	5371	412561	ulcerative colitis || id:ebi-a-GCST90018933	TRUE	reported	417932	4	149300138	0.020522806080424	genus.unknowngenus.id.1000005479	TRUE	3.14840467099323e-06	inferred	BeAt6q	textfile	18340	2	1	FALSE	NA	NA	0.00118323799972072	18340	2.35892584610283e-08	417932	TRUE	5.6118838500634e-06
654	rs689695	C	A	C	A	0.0814577865089475	-0.0146	NA	0.264595415169854	FALSE	FALSE	FALSE	ulcerative colitis	15	47352866	0.0209	0.4851	5371	412561	ulcerative colitis || id:ebi-a-GCST90018933	TRUE	reported	417932	15	47352866	0.0167056746164109	genus.unknowngenus.id.1000005479	TRUE	1.08228501025673e-06	inferred	BeAt6q	textfile	18340	2	1	TRUE	NA	NA	0.00129485903031855	18340	1.16764032544849e-06	417932	TRUE	3.69031013791732e-06
655	rs7217209	C	T	C	T	0.084301876658722	-0.1229	NA	0.265773791006484	FALSE	FALSE	FALSE	ulcerative colitis	17	21205200	0.0925	0.1842	5371	412561	ulcerative colitis || id:ebi-a-GCST90018933	TRUE	reported	417932	17	21205200	0.0187307910207491	genus.unknowngenus.id.1000005479	TRUE	6.77265458995216e-06	inferred	BeAt6q	textfile	18340	2	1	TRUE	NA	NA	0.00110339450608477	18340	4.2239125572524e-06	417932	TRUE	3.59957773117497e-05
656	rs72791497	T	G	T	G	-0.173115	0.0534	NA	0.10093935991321	FALSE	FALSE	FALSE	ulcerative colitis	2	53119600	0.0371	0.1506	5371	412561	ulcerative colitis || id:ebi-a-GCST90018933	TRUE	reported	417932	2	53119600	0.0353093254674966	genus.unknowngenus.id.1000005479	TRUE	9.44809321139417e-07	inferred	BeAt6q	textfile	18340	2	1	TRUE	NA	NA	0.00130908306406649	18340	4.95711500936374e-06	417932	TRUE	6.71944716389359e-06
657	rs738193	T	C	T	C	0.0847327755423449	-0.014	NA	0.422398935695725	FALSE	FALSE	FALSE	ulcerative colitis	22	25943322	0.0199	0.4828	5371	412561	ulcerative colitis || id:ebi-a-GCST90018933	TRUE	reported	417932	22	25943322	0.0165855882939095	genus.unknowngenus.id.1000005479	TRUE	3.24177997377968e-07	inferred	BeAt6q	textfile	18340	2	1	TRUE	NA	NA	0.00142125319505891	18340	1.18425671860845e-06	417932	TRUE	1.20540769384429e-06
658	rs78609301	A	G	A	G	-0.0867065	0.0366	NA	0.203643252699167	FALSE	FALSE	FALSE	ulcerative colitis	6	63236747	0.0228	0.1085	5371	412561	ulcerative colitis || id:ebi-a-GCST90018933	TRUE	reported	417932	6	63236747	0.019570857222477	genus.unknowngenus.id.1000005479	TRUE	9.4063180953574e-06	inferred	BeAt6q	textfile	18340	2	1	TRUE	NA	NA	0.00106922026221099	18340	6.16575483393563e-06	417932	TRUE	6.16811007228752e-05
659	rs803053	A	T	A	T	0.0811557660614549	0.0055	NA	0.293479557975357	FALSE	TRUE	TRUE	ulcerative colitis	7	90737708	0.0209	0.7934	5371	412561	ulcerative colitis || id:ebi-a-GCST90018933	TRUE	reported	417932	7	90737708	0.0169598789869607	genus.unknowngenus.id.1000005479	TRUE	1.70849593862622e-06	inferred	BeAt6q	textfile	18340	2	1	FALSE	NA	NA	0.00124709446665055	18340	1.65702548481997e-07	417932	TRUE	3.68386667270207e-06
660	rs941000	C	T	C	T	0.0850265736177122	0.0045	NA	0.345403713314107	FALSE	FALSE	FALSE	ulcerative colitis	7	90714667	0.0198	0.8189	5371	412561	ulcerative colitis || id:ebi-a-GCST90018933	TRUE	reported	417932	7	90714667	0.0163382372090581	genus.unknowngenus.id.1000005479	TRUE	1.94890629608279e-07	inferred	BeAt6q	textfile	18340	2	1	TRUE	NA	NA	0.00147470809327767	18340	1.23592195291291e-07	417932	TRUE	4.52062159264107e-07
661	rs10873449	T	C	T	C	0.0654843197612216	0.0403	NA	0.295253035137066	FALSE	FALSE	FALSE	ulcerative colitis	14	94630731	0.0247	0.1027	5371	412561	ulcerative colitis || id:ebi-a-GCST90018933	TRUE	reported	417932	14	94630731	0.0143973495217123	genus.RuminococcaceaeUCG005.id.11363	TRUE	5.40657507190999e-06	inferred	bJiQpL	textfile	18340	2	1	TRUE	NA	NA	0.00112685468272438	18340	6.36956644747294e-06	417932	TRUE	3.85022962081497e-05
662	rs10937802	G	A	G	A	0.0755811081609078	-0.0021	NA	0.244067439798503	FALSE	FALSE	FALSE	ulcerative colitis	4	7302344	0.0296	0.9439	5371	412561	ulcerative colitis || id:ebi-a-GCST90018933	TRUE	reported	417932	4	7302344	0.0168226219100604	genus.RuminococcaceaeUCG005.id.11363	TRUE	7.02843062098324e-06	inferred	bJiQpL	textfile	18340	2	1	TRUE	NA	NA	0.00109953583615059	18340	1.20434694459511e-08	417932	TRUE	1.17637839725577e-05
663	rs10950694	T	C	T	C	0.0577628459640911	-0.042	NA	0.478834101098329	FALSE	FALSE	FALSE	ulcerative colitis	7	18026604	0.0197	0.03334	5371	412561	ulcerative colitis || id:ebi-a-GCST90018933	TRUE	reported	417932	7	18026604	0.0114120141963526	genus.RuminococcaceaeUCG005.id.11363	TRUE	4.15791775615488e-07	inferred	bJiQpL	textfile	18340	2	1	TRUE	NA	NA	0.00139512869307038	18340	1.08757160001272e-05	417932	TRUE	6.3111080899894e-06
664	rs114279581	A	G	A	G	-0.146604	0.0304	NA	0.0609000553059	FALSE	FALSE	FALSE	ulcerative colitis	2	198122357	0.0387	0.4315	5371	412561	ulcerative colitis || id:ebi-a-GCST90018933	TRUE	reported	417932	2	198122357	0.0316034247730752	genus.RuminococcaceaeUCG005.id.11363	TRUE	3.50317837836314e-06	inferred	bJiQpL	textfile	18340	2	1	TRUE	NA	NA	0.00117209621952596	18340	1.4764578357309e-06	417932	TRUE	1.1962122474556e-05
665	rs12288512	A	G	A	G	0.0666350349840732	-0.0132	NA	0.153975830542532	FALSE	FALSE	FALSE	ulcerative colitis	11	27747671	0.0238	0.5787	5371	412561	ulcerative colitis || id:ebi-a-GCST90018933	TRUE	reported	417932	11	27747671	0.0144355645906982	genus.RuminococcaceaeUCG005.id.11363	TRUE	3.91145760894453e-06	inferred	bJiQpL	textfile	18340	2	1	TRUE	NA	NA	0.00116059690911129	18340	7.36020789833824e-07	417932	TRUE	1.06627767316768e-05
666	rs12604884	G	T	G	T	0.0675316689449324	-0.0084	NA	0.231364711245882	FALSE	FALSE	FALSE	ulcerative colitis	18	22573834	0.0249	0.7359	5371	412561	ulcerative colitis || id:ebi-a-GCST90018933	TRUE	reported	417932	18	22573834	0.0143745189381277	genus.RuminococcaceaeUCG005.id.11363	TRUE	2.62705420896633e-06	inferred	bJiQpL	textfile	18340	2	1	TRUE	NA	NA	0.00120213699617909	18340	2.72305374261171e-07	417932	TRUE	5.95416031928478e-06
667	rs17541562	C	G	C	G	0.143676462034547	-0.0286	NA	0.0448951762853613	FALSE	TRUE	TRUE	ulcerative colitis	5	32765211	0.0488	0.5569	5371	412561	ulcerative colitis || id:ebi-a-GCST90018933	TRUE	reported	417932	5	32765211	0.0320052855729135	genus.RuminococcaceaeUCG005.id.11363	TRUE	7.15086218176752e-06	inferred	bJiQpL	textfile	18340	2	1	FALSE	NA	NA	0.00109773842160937	18340	8.21842352734657e-07	417932	TRUE	1.93107248239284e-05
668	rs2893871	G	A	G	A	-0.073644	-0.044	NA	0.176808470595727	FALSE	FALSE	FALSE	ulcerative colitis	10	62662781	0.0277	0.1122	5371	412561	ulcerative colitis || id:ebi-a-GCST90018933	TRUE	reported	417932	10	62662781	0.015547985859594	genus.RuminococcaceaeUCG005.id.11363	TRUE	2.17375399511809e-06	inferred	bJiQpL	textfile	18340	2	1	TRUE	NA	NA	0.00122192145819794	18340	6.03725675277045e-06	417932	TRUE	1.63830303008304e-05
669	rs34781347	G	A	G	A	0.188684782242411	-0.0661	NA	0.0602703069398849	FALSE	FALSE	FALSE	ulcerative colitis	20	16312851	0.0411	0.1077	5371	412561	ulcerative colitis || id:ebi-a-GCST90018933	TRUE	reported	417932	20	16312851	0.0386483602347273	genus.RuminococcaceaeUCG005.id.11363	TRUE	1.04967198211255e-06	inferred	bJiQpL	textfile	18340	2	1	TRUE	NA	NA	0.00129806227708029	18340	6.18889394395487e-06	417932	TRUE	8.68748904408035e-06
670	rs35166120	C	G	C	G	-0.0686153	-0.0039	NA	0.222963258094904	FALSE	TRUE	TRUE	ulcerative colitis	8	3099727	0.0243	0.8729	5371	412561	ulcerative colitis || id:ebi-a-GCST90018933	TRUE	reported	417932	8	3099727	0.0146252031191101	genus.RuminococcaceaeUCG005.id.11363	TRUE	2.71101898797435e-06	inferred	bJiQpL	textfile	18340	2	1	FALSE	NA	NA	0.00119885180697396	18340	6.16329695620412e-08	417932	TRUE	5.1648465326322e-06
671	rs394449	A	T	A	T	0.0692908708405784	0.0353	NA	0.195081507506764	FALSE	TRUE	TRUE	ulcerative colitis	17	7034575	0.0257	0.1689	5371	412561	ulcerative colitis || id:ebi-a-GCST90018933	TRUE	reported	417932	17	7034575	0.0148712055638658	genus.RuminococcaceaeUCG005.id.11363	TRUE	3.17134937957298e-06	inferred	bJiQpL	textfile	18340	2	1	FALSE	NA	NA	0.00118248017539785	18340	4.51416736461416e-06	417932	TRUE	1.88745620437725e-05
672	rs55793120	T	C	T	C	0.121547708626551	-0.0404	NA	0.0599663078420182	FALSE	FALSE	FALSE	ulcerative colitis	12	47384118	0.0426	0.3438	5371	412561	ulcerative colitis || id:ebi-a-GCST90018933	TRUE	reported	417932	12	47384118	0.0279546001163956	genus.RuminococcaceaeUCG005.id.11363	TRUE	1.37359799778089e-05	inferred	bJiQpL	textfile	18340	2	1	TRUE	NA	NA	0.00102988210705022	18340	2.15198406168752e-06	417932	TRUE	4.89875159795146e-05
673	rs60081663	C	G	C	G	0.158081537975595	-0.0278	NA	0.044943370516414	FALSE	TRUE	TRUE	ulcerative colitis	5	32755085	0.0488	0.5685	5371	412561	ulcerative colitis || id:ebi-a-GCST90018933	TRUE	reported	417932	5	32755085	0.031958601213037	genus.RuminococcaceaeUCG005.id.11363	TRUE	7.55801612656748e-07	inferred	bJiQpL	textfile	18340	2	1	FALSE	NA	NA	0.00133246479557203	18340	7.76508231064554e-07	417932	TRUE	2.31959387293839e-06
674	rs6674919	A	G	A	G	0.0568280747775725	0.0025	NA	0.263460566262203	FALSE	FALSE	FALSE	ulcerative colitis	1	187937724	0.0223	0.9106	5371	412561	ulcerative colitis || id:ebi-a-GCST90018933	TRUE	reported	417932	1	187937724	0.0127548688545911	genus.RuminococcaceaeUCG005.id.11363	TRUE	8.37359390412632e-06	inferred	bJiQpL	textfile	18340	2	1	TRUE	NA	NA	0.00108131458272027	18340	3.00723059558891e-08	417932	TRUE	1.44523277989192e-05
675	rs72776570	C	A	C	A	0.0870670071360953	0.0208	NA	0.0671870350905259	FALSE	FALSE	FALSE	ulcerative colitis	10	4240906	0.0336	0.5352	5371	412561	ulcerative colitis || id:ebi-a-GCST90018933	TRUE	reported	417932	10	4240906	0.0197178992011188	genus.RuminococcaceaeUCG005.id.11363	TRUE	1.00714815264869e-05	inferred	bJiQpL	textfile	18340	2	1	TRUE	NA	NA	0.00106211725123618	18340	9.16946864920417e-07	417932	TRUE	2.74028923975917e-05
676	rs7449320	C	A	C	A	0.0599163337371888	-0.0269	NA	0.286271305000633	FALSE	FALSE	FALSE	ulcerative colitis	5	154003091	0.0227	0.2365	5371	412561	ulcerative colitis || id:ebi-a-GCST90018933	TRUE	reported	417932	5	154003091	0.0130836351699445	genus.RuminococcaceaeUCG005.id.11363	TRUE	4.66118342285776e-06	inferred	bJiQpL	textfile	18340	2	1	TRUE	NA	NA	0.00114231336709519	18340	3.36006624234659e-06	417932	TRUE	2.25231435003713e-05
677	rs7555878	A	G	A	G	0.0586677372423256	-0.0008	NA	0.281339725652985	FALSE	FALSE	FALSE	ulcerative colitis	1	187906034	0.0219	0.9724	5371	412561	ulcerative colitis || id:ebi-a-GCST90018933	TRUE	reported	417932	1	187906034	0.0125277364505475	genus.RuminococcaceaeUCG005.id.11363	TRUE	2.82668250304889e-06	inferred	bJiQpL	textfile	18340	2	1	TRUE	NA	NA	0.00119448973188658	18340	3.19292116701376e-09	417932	TRUE	4.76160346582909e-06
678	rs7586445	G	A	G	A	0.0782349200339732	-0.0438	NA	0.10686723163268	FALSE	FALSE	FALSE	ulcerative colitis	2	239509030	0.0282	0.1206	5371	412561	ulcerative colitis || id:ebi-a-GCST90018933	TRUE	reported	417932	2	239509030	0.0176457632720181	genus.RuminococcaceaeUCG005.id.11363	TRUE	9.26563120569467e-06	inferred	bJiQpL	textfile	18340	2	1	TRUE	NA	NA	0.00107078710926589	18340	5.77223429202418e-06	417932	TRUE	5.81639079688003e-05
679	rs898577	T	C	T	C	-0.123012	-0.0149	NA	0.080942985376698	FALSE	FALSE	FALSE	ulcerative colitis	15	68705697	0.0393	0.704	5371	412561	ulcerative colitis || id:ebi-a-GCST90018933	TRUE	reported	417932	15	68705697	0.028667053997886	genus.RuminococcaceaeUCG005.id.11363	TRUE	1.77818588869224e-05	inferred	bJiQpL	textfile	18340	2	1	TRUE	NA	NA	0.00100309548414429	18340	3.43940833791874e-07	417932	TRUE	3.76625359912347e-05
680	rs10434981	A	G	A	G	-0.0486283	0.0186	NA	0.378230474583458	FALSE	FALSE	FALSE	ulcerative colitis	7	62519921	0.0196	0.3425	5371	412561	ulcerative colitis || id:ebi-a-GCST90018933	TRUE	reported	417932	7	62519921	0.0109201771773856	genus.Alistipes.id.968	TRUE	8.46522041779742e-06	inferred	bWNL8G	textfile	18340	2	1	TRUE	NA	NA	0.00108018260541875	18340	2.15481139229246e-06	417932	TRUE	3.14068935554738e-05
681	rs10950094	C	G	C	G	-0.0486167	0.0186	NA	0.37733843229409	FALSE	TRUE	TRUE	ulcerative colitis	7	62504188	0.0196	0.3421	5371	412561	ulcerative colitis || id:ebi-a-GCST90018933	TRUE	reported	417932	7	62504188	0.0109201178197436	genus.Alistipes.id.968	TRUE	8.50632015870455e-06	inferred	bWNL8G	textfile	18340	2	1	FALSE	NA	NA	0.00107967883847271	18340	2.15481139229246e-06	417932	TRUE	3.15471274525376e-05
682	rs1107244	G	A	G	A	0.0758557762214468	-0.0051	NA	0.166167850309345	FALSE	FALSE	FALSE	ulcerative colitis	13	38057357	0.0328	0.8756	5371	412561	ulcerative colitis || id:ebi-a-GCST90018933	TRUE	reported	417932	13	38057357	0.0171182213487307	genus.Alistipes.id.968	TRUE	9.36716921575282e-06	inferred	bWNL8G	textfile	18340	2	1	TRUE	NA	NA	0.00106965389330172	18340	5.78480991248105e-08	417932	TRUE	1.67444916219981e-05
683	rs11769002	G	A	G	A	-0.0528793	0.0247	NA	0.403414910235891	FALSE	FALSE	FALSE	ulcerative colitis	7	62443498	0.0202	0.2214	5371	412561	ulcerative colitis || id:ebi-a-GCST90018933	TRUE	reported	417932	7	62443498	0.0109388513007522	genus.Alistipes.id.968	TRUE	1.3376384509892e-06	inferred	bWNL8G	textfile	18340	2	1	TRUE	NA	NA	0.0012726891523226	18340	3.57755292249794e-06	417932	TRUE	7.47919871575917e-06
684	rs11958296	A	G	A	G	-0.0981222	0.0479	NA	0.0647151111105775	FALSE	FALSE	FALSE	ulcerative colitis	5	177755179	0.0414	0.2471	5371	412561	ulcerative colitis || id:ebi-a-GCST90018933	TRUE	reported	417932	5	177755179	0.0218272010717814	genus.Alistipes.id.968	TRUE	6.94362381759489e-06	inferred	bWNL8G	textfile	18340	2	1	TRUE	NA	NA	0.00110079940094828	18340	3.20306245293504e-06	417932	TRUE	3.15765172476298e-05
685	rs12990744	C	T	C	T	-0.0776618	0.017	NA	0.0942068212778648	FALSE	FALSE	FALSE	ulcerative colitis	2	178000949	0.0312	0.5853	5371	412561	ulcerative colitis || id:ebi-a-GCST90018933	TRUE	reported	417932	2	178000949	0.0172985610866558	genus.Alistipes.id.968	TRUE	7.13924580438806e-06	inferred	bWNL8G	textfile	18340	2	1	TRUE	NA	NA	0.00109790762989376	18340	7.10370305908476e-07	417932	TRUE	1.85638443220482e-05
686	rs1595991	C	T	C	T	-0.0510096	0.0238	NA	0.437122740175587	FALSE	FALSE	FALSE	ulcerative colitis	7	62419726	0.02	0.2325	5371	412561	ulcerative colitis || id:ebi-a-GCST90018933	TRUE	reported	417932	7	62419726	0.0108284773562288	genus.Alistipes.id.968	TRUE	2.46878653157495e-06	inferred	bWNL8G	textfile	18340	2	1	TRUE	NA	NA	0.00120862617792896	18340	3.38835499186585e-06	417932	TRUE	1.26771527683049e-05
687	rs1689282	A	C	A	C	-0.0520061	-0.0293	NA	0.41395683963459	FALSE	FALSE	FALSE	ulcerative colitis	9	14080129	0.0204	0.1514	5371	412561	ulcerative colitis || id:ebi-a-GCST90018933	TRUE	reported	417932	9	14080129	0.0113941961226584	genus.Alistipes.id.968	TRUE	5.0124485484983e-06	inferred	bWNL8G	textfile	18340	2	1	TRUE	NA	NA	0.00113474124062885	18340	4.93593253715677e-06	417932	TRUE	3.02086003577496e-05
688	rs2150413	T	C	T	C	-0.0475412	-0.0365	NA	0.459583762145332	FALSE	FALSE	FALSE	ulcerative colitis	21	40614878	0.0193	0.05874	5371	412561	ulcerative colitis || id:ebi-a-GCST90018933	TRUE	reported	417932	21	40614878	0.0107162317479857	genus.Alistipes.id.968	TRUE	9.148722263681e-06	inferred	bWNL8G	textfile	18340	2	1	TRUE	NA	NA	0.00107210741482717	18340	8.55783378887469e-06	417932	TRUE	7.70100658620603e-05
689	rs2290844	C	T	C	T	0.0813969084797602	0.0783	NA	0.112226680974038	FALSE	FALSE	FALSE	ulcerative colitis	10	127787142	0.0326	0.01616	5371	412561	ulcerative colitis || id:ebi-a-GCST90018933	TRUE	reported	417932	10	127787142	0.0191631848226432	genus.Alistipes.id.968	TRUE	2.16104698847905e-05	inferred	bWNL8G	textfile	18340	2	1	TRUE	NA	NA	0.000982882054196462	18340	1.38031682697976e-05	417932	TRUE	0.000248177967207655
690	rs2450745	A	C	A	C	-0.080524	0.0053	NA	0.0833956140241552	FALSE	FALSE	FALSE	ulcerative colitis	8	144428720	0.035	0.8804	5371	412561	ulcerative colitis || id:ebi-a-GCST90018933	TRUE	reported	417932	8	144428720	0.0184701780589743	genus.Alistipes.id.968	TRUE	1.30256208452252e-05	inferred	bWNL8G	textfile	18340	2	1	TRUE	NA	NA	0.0010353953486394	18340	5.48671092928518e-08	417932	TRUE	2.28378812504096e-05
691	rs2836934	C	A	C	A	-0.0482772	-0.036	NA	0.45960166340697	FALSE	FALSE	FALSE	ulcerative colitis	21	40564885	0.0193	0.06171	5371	412561	ulcerative colitis || id:ebi-a-GCST90018933	TRUE	reported	417932	21	40564885	0.0107180907509477	genus.Alistipes.id.968	TRUE	6.66017371887399e-06	inferred	bWNL8G	textfile	18340	2	1	TRUE	NA	NA	0.00110513793688777	18340	8.32498042632336e-06	417932	TRUE	5.69156856323595e-05
692	rs2875322	T	C	T	C	-0.0580945	-0.0362	NA	0.247910686624674	FALSE	FALSE	FALSE	ulcerative colitis	11	130887552	0.0241	0.1332	5371	412561	ulcerative colitis || id:ebi-a-GCST90018933	TRUE	reported	417932	11	130887552	0.013143238348469	genus.Alistipes.id.968	TRUE	9.8653968293212e-06	inferred	bWNL8G	textfile	18340	2	1	TRUE	NA	NA	0.00106426631547244	18340	5.39855045189614e-06	417932	TRUE	5.88491752239423e-05
693	rs34417064	A	G	A	G	-0.048202	-0.0194	NA	0.53203694055322	FALSE	FALSE	FALSE	ulcerative colitis	17	52776479	0.0192	0.3135	5371	412561	ulcerative colitis || id:ebi-a-GCST90018933	TRUE	reported	417932	17	52776479	0.0106868432842737	genus.Alistipes.id.968	TRUE	6.47051451659237e-06	inferred	bWNL8G	textfile	18340	2	1	TRUE	NA	NA	0.00110814564360327	18340	2.44284771677634e-06	417932	TRUE	2.59349266452451e-05
694	rs35909684	A	C	A	C	-0.0845285	-0.0097	NA	0.0866942721027131	FALSE	FALSE	FALSE	ulcerative colitis	8	144441740	0.0434	0.8237	5371	412561	ulcerative colitis || id:ebi-a-GCST90018933	TRUE	reported	417932	8	144441740	0.0192090720588814	genus.Alistipes.id.968	TRUE	1.08029195348502e-05	inferred	bWNL8G	textfile	18340	2	1	TRUE	NA	NA	0.00105483089688379	18340	1.1952545638872e-07	417932	TRUE	2.0417425587823e-05
695	rs4424138	A	T	A	T	-0.0500709	0.0229	NA	0.437004926760775	FALSE	TRUE	TRUE	ulcerative colitis	7	62432603	0.0199	0.2516	5371	412561	ulcerative colitis || id:ebi-a-GCST90018933	TRUE	reported	417932	7	62432603	0.0108275991746357	genus.Alistipes.id.968	TRUE	3.75718343474478e-06	inferred	bWNL8G	textfile	18340	2	1	FALSE	NA	NA	0.00116479400654397	18340	3.16854506882329e-06	417932	TRUE	1.79295954541941e-05
696	rs4498432	C	G	C	G	-0.0482108	0.0249	NA	0.44065261721893	FALSE	TRUE	TRUE	ulcerative colitis	7	62405838	0.02	0.2122	5371	412561	ulcerative colitis || id:ebi-a-GCST90018933	TRUE	reported	417932	7	62405838	0.0108207109600966	genus.Alistipes.id.968	TRUE	8.37304854648743e-06	inferred	bWNL8G	textfile	18340	2	1	FALSE	NA	NA	0.00108132135736174	18340	3.70880111804739e-06	417932	TRUE	4.04967974062665e-05
697	rs4718714	G	A	G	A	-0.0491713	0.0185	NA	0.378654854333013	FALSE	FALSE	FALSE	ulcerative colitis	7	62532331	0.0196	0.3442	5371	412561	ulcerative colitis || id:ebi-a-GCST90018933	TRUE	reported	417932	7	62532331	0.0109317840109064	genus.Alistipes.id.968	TRUE	6.85907716184785e-06	inferred	bWNL8G	textfile	18340	2	1	TRUE	NA	NA	0.00110207460202569	18340	2.13170371156688e-06	417932	TRUE	2.57604674105987e-05
698	rs4810359	A	G	A	G	-0.0652428	-0.0614	NA	0.177592685243615	FALSE	FALSE	FALSE	ulcerative colitis	20	41191335	0.0271	0.02329	5371	412561	ulcerative colitis || id:ebi-a-GCST90018933	TRUE	reported	417932	20	41191335	0.0146155267313609	genus.Alistipes.id.968	TRUE	8.04671745067274e-06	inferred	bWNL8G	textfile	18340	2	1	TRUE	NA	NA	0.00108545671969508	18340	1.22825708877173e-05	417932	TRUE	9.47307551600401e-05
699	rs62476323	A	C	A	C	-0.0494991	0.0199	NA	0.372173966699582	FALSE	FALSE	FALSE	ulcerative colitis	7	62490832	0.0196	0.3102	5371	412561	ulcerative colitis || id:ebi-a-GCST90018933	TRUE	reported	417932	7	62490832	0.0109236993167888	genus.Alistipes.id.968	TRUE	5.86077354229788e-06	inferred	bWNL8G	textfile	18340	2	1	TRUE	NA	NA	0.00111845208426063	18340	2.46654698071688e-06	417932	TRUE	2.37886061884014e-05
700	rs62576416	T	C	T	C	0.0492646784759336	0.0075	NA	0.338075462478045	FALSE	FALSE	FALSE	ulcerative colitis	9	112120264	0.0255	0.7671	5371	412561	ulcerative colitis || id:ebi-a-GCST90018933	TRUE	reported	417932	9	112120264	0.0109732821385578	genus.Alistipes.id.968	TRUE	7.13866287898686e-06	inferred	bWNL8G	textfile	18340	2	1	TRUE	NA	NA	0.00109791612827189	18340	2.06984835752772e-07	417932	TRUE	1.47141396702321e-05
701	rs67281112	G	C	G	C	0.0634574980297181	-0.0053	NA	0.27200469547234	FALSE	TRUE	TRUE	ulcerative colitis	7	135778919	0.0296	0.8573	5371	412561	ulcerative colitis || id:ebi-a-GCST90018933	TRUE	reported	417932	7	135778919	0.0137845894350757	genus.Alistipes.id.968	TRUE	4.15428845722097e-06	inferred	bWNL8G	textfile	18340	2	1	FALSE	NA	NA	0.00115431582082164	18340	7.6712252802551e-08	417932	TRUE	7.89447877516e-06
702	rs67705352	T	G	T	G	-0.0532404	0.0071	NA	0.37424039843233	FALSE	FALSE	FALSE	ulcerative colitis	1	19790706	0.0268	0.7905	5371	412561	ulcerative colitis || id:ebi-a-GCST90018933	TRUE	reported	417932	1	19790706	0.0110864005920226	genus.Alistipes.id.968	TRUE	1.56840984462484e-06	inferred	bWNL8G	textfile	18340	2	1	TRUE	NA	NA	0.00125604052037128	18340	1.6793587812243e-07	417932	TRUE	3.40272472802902e-06
703	rs7129639	C	A	C	A	-0.0524955	0.001	NA	0.379319774770135	FALSE	FALSE	FALSE	ulcerative colitis	11	17511427	0.02	0.9601	5371	412561	ulcerative colitis || id:ebi-a-GCST90018933	TRUE	reported	417932	11	17511427	0.0109583766015038	genus.Alistipes.id.968	TRUE	1.66408975370541e-06	inferred	bWNL8G	textfile	18340	2	1	TRUE	NA	NA	0.00124984809234589	18340	5.98186295562736e-09	417932	TRUE	2.90625269020911e-06
704	rs7783848	G	C	G	C	-0.0521462	0.0234	NA	0.369832529048973	FALSE	TRUE	TRUE	ulcerative colitis	7	62457057	0.0196	0.2337	5371	412561	ulcerative colitis || id:ebi-a-GCST90018933	TRUE	reported	417932	7	62457057	0.0109336308220104	genus.Alistipes.id.968	TRUE	1.84832281710938e-06	inferred	bWNL8G	textfile	18340	2	1	FALSE	NA	NA	0.00123887038980981	18340	3.41047243733497e-06	417932	TRUE	9.77124125768685e-06
705	rs7805099	T	G	T	G	-0.050115	0.0225	NA	0.36853016013616	FALSE	FALSE	FALSE	ulcerative colitis	7	62477247	0.0197	0.2523	5371	412561	ulcerative colitis || id:ebi-a-GCST90018933	TRUE	reported	417932	7	62477247	0.0109280731878785	genus.Alistipes.id.968	TRUE	4.52046421616193e-06	inferred	bWNL8G	textfile	18340	2	1	TRUE	NA	NA	0.00114550875691039	18340	3.12124371901607e-06	417932	TRUE	2.10597427236665e-05
706	rs8130320	A	G	A	G	-0.049002	-0.0355	NA	0.459687128584372	FALSE	FALSE	FALSE	ulcerative colitis	21	40580258	0.0193	0.06541	5371	412561	ulcerative colitis || id:ebi-a-GCST90018933	TRUE	reported	417932	21	40580258	0.0107170102068559	genus.Alistipes.id.968	TRUE	4.8227367691951e-06	inferred	bWNL8G	textfile	18340	2	1	TRUE	NA	NA	0.00113876212851499	18340	8.09533872808098e-06	417932	TRUE	4.18253925575918e-05
707	rs10084203	A	G	A	G	0.0549698622016388	0.0056	NA	0.24306199350913	FALSE	FALSE	FALSE	ulcerative colitis	2	191304149	0.024	0.8164	5371	412561	ulcerative colitis || id:ebi-a-GCST90018933	TRUE	reported	417932	2	191304149	0.0123562616822796	genus.Butyricicoccus.id.2055	TRUE	8.63733302033123e-06	inferred	C0QYnV	textfile	18340	2	1	TRUE	NA	NA	0.00107808914410613	18340	1.30271665953332e-07	417932	TRUE	1.66602240850047e-05
708	rs10174174	C	T	C	T	0.0545298044180925	0.0062	NA	0.243100402626938	FALSE	FALSE	FALSE	ulcerative colitis	2	191317676	0.024	0.7952	5371	412561	ulcerative colitis || id:ebi-a-GCST90018933	TRUE	reported	417932	2	191317676	0.0123387417218024	genus.Butyricicoccus.id.2055	TRUE	9.89764473728386e-06	inferred	C0QYnV	textfile	18340	2	1	TRUE	NA	NA	0.00106392707468545	18340	1.59682483799974e-07	417932	TRUE	1.94009976543222e-05
709	rs12034718	A	G	A	G	0.070119899815845	-0.0112	NA	0.13246066012742	FALSE	FALSE	FALSE	ulcerative colitis	1	67379595	0.0257	0.6625	5371	412561	ulcerative colitis || id:ebi-a-GCST90018933	TRUE	reported	417932	1	67379595	0.0158213496770027	genus.Butyricicoccus.id.2055	TRUE	9.33718317426278e-06	inferred	C0QYnV	textfile	18340	2	1	TRUE	NA	NA	0.00106998726470273	18340	4.54429016430163e-07	417932	TRUE	2.16072556319118e-05
710	rs12585793	T	C	T	C	-0.262206	-0.0187	NA	0.0460086506906786	FALSE	FALSE	FALSE	ulcerative colitis	13	27018240	0.05	0.7083	5371	412561	ulcerative colitis || id:ebi-a-GCST90018933	TRUE	reported	417932	13	27018240	0.0564728773227041	genus.Butyricicoccus.id.2055	TRUE	3.43308941395102e-06	inferred	C0QYnV	textfile	18340	2	1	TRUE	NA	NA	0.00117420482157523	18340	3.34687515098818e-07	417932	TRUE	7.94236298436148e-06
711	rs2017189	G	T	G	T	-0.0506956	0.0159	NA	0.585349195109364	FALSE	FALSE	FALSE	ulcerative colitis	4	7460153	0.0197	0.4195	5371	412561	ulcerative colitis || id:ebi-a-GCST90018933	TRUE	reported	417932	4	7460153	0.0110240223246253	genus.Butyricicoccus.id.2055	TRUE	4.25241339405271e-06	inferred	C0QYnV	textfile	18340	2	1	TRUE	NA	NA	0.00115188161080794	18340	1.55868218784571e-06	417932	TRUE	1.46085791026258e-05
712	rs4962426	G	T	G	T	0.0614215744245796	-0.0658	NA	0.226052542480139	FALSE	FALSE	FALSE	ulcerative colitis	10	126908208	0.0236	0.005385	5371	412561	ulcerative colitis || id:ebi-a-GCST90018933	TRUE	reported	417932	10	126908208	0.0135979124047622	genus.Butyricicoccus.id.2055	TRUE	6.27261713964532e-06	inferred	C0QYnV	textfile	18340	2	1	TRUE	NA	NA	0.00111137982258585	18340	1.86001375691889e-05	417932	TRUE	0.000118849373949595
713	rs56221232	T	C	T	C	0.0828027321888187	0.0163	NA	0.105954557783919	FALSE	FALSE	FALSE	ulcerative colitis	2	153453410	0.0308	0.5963	5371	412561	ulcerative colitis || id:ebi-a-GCST90018933	TRUE	reported	417932	2	153453410	0.016740065611563	genus.Butyricicoccus.id.2055	TRUE	7.56061497420143e-07	inferred	C0QYnV	textfile	18340	2	1	TRUE	NA	NA	0.0013324287713301	18340	6.7014678407373e-07	417932	TRUE	2.22751036291815e-06
714	rs62478070	T	G	T	G	0.224039317520069	0.0359	NA	0.0436259084764255	FALSE	FALSE	FALSE	ulcerative colitis	7	157688150	0.0502	0.4742	5371	412561	ulcerative colitis || id:ebi-a-GCST90018933	TRUE	reported	417932	7	157688150	0.0494959320035045	genus.Butyricicoccus.id.2055	TRUE	5.99916329236528e-06	inferred	C0QYnV	textfile	18340	2	1	TRUE	NA	NA	0.00111602146649078	18340	1.22370683128997e-06	417932	TRUE	1.84630131953572e-05
715	rs7320057	G	A	G	A	0.0797091130205984	0.0587	NA	0.100046032179059	FALSE	FALSE	FALSE	ulcerative colitis	13	100155586	0.0321	0.06737	5371	412561	ulcerative colitis || id:ebi-a-GCST90018933	TRUE	reported	417932	13	100155586	0.0180721849581754	genus.Butyricicoccus.id.2055	TRUE	1.03086324057126e-05	inferred	C0QYnV	textfile	18340	2	1	TRUE	NA	NA	0.00105969819367908	18340	8.00127350140577e-06	417932	TRUE	8.11006763505432e-05
716	rs7322368	T	C	T	C	0.0815733139993021	0.0397	NA	0.096115701165561	FALSE	FALSE	FALSE	ulcerative colitis	13	100213990	0.033	0.228	5371	412561	ulcerative colitis || id:ebi-a-GCST90018933	TRUE	reported	417932	13	100213990	0.0183166506764406	genus.Butyricicoccus.id.2055	TRUE	8.44793395260183e-06	inferred	C0QYnV	textfile	18340	2	1	TRUE	NA	NA	0.00108039522258961	18340	3.46296484608142e-06	417932	TRUE	3.93331101156363e-05
717	rs75238760	T	A	T	A	0.061942289495631	-0.0039	NA	0.16469381059427	FALSE	TRUE	TRUE	ulcerative colitis	18	22899113	0.0259	0.8811	5371	412561	ulcerative colitis || id:ebi-a-GCST90018933	TRUE	reported	417932	18	22899113	0.0139941844312385	genus.Butyricicoccus.id.2055	TRUE	9.58685458580659e-06	inferred	C0QYnV	textfile	18340	2	1	FALSE	NA	NA	0.00106724371707751	18340	5.42532944727465e-08	417932	TRUE	1.70407899452472e-05
718	rs11250875	T	C	T	C	0.0607499778487578	-0.0493	NA	0.229301169458551	FALSE	FALSE	FALSE	ulcerative colitis	10	1922731	0.0235	0.03554	5371	412561	ulcerative colitis || id:ebi-a-GCST90018933	TRUE	reported	417932	10	1922731	0.0130938873723768	order.Coriobacteriales.id.810	TRUE	3.49138629492573e-06	inferred	CC79Iv	textfile	18340	2	1	TRUE	NA	NA	0.00117244800233902	18340	1.05305242771883e-05	417932	TRUE	3.95816616440259e-05
719	rs11656361	A	C	A	C	0.0773005865134887	0.0077	NA	0.110445325513065	FALSE	FALSE	FALSE	ulcerative colitis	17	8121332	0.0283	0.7868	5371	412561	ulcerative colitis || id:ebi-a-GCST90018933	TRUE	reported	417932	17	8121332	0.0175529695959837	order.Coriobacteriales.id.810	TRUE	1.06348126897277e-05	inferred	CC79Iv	textfile	18340	2	1	TRUE	NA	NA	0.00105646071220873	18340	1.77135234020699e-07	417932	TRUE	2.10319645849332e-05
720	rs12974142	G	A	G	A	0.0789796079588601	0.041	NA	0.0927234921563722	FALSE	FALSE	FALSE	ulcerative colitis	19	52895166	0.0337	0.2235	5371	412561	ulcerative colitis || id:ebi-a-GCST90018933	TRUE	reported	417932	19	52895166	0.0177204792375076	order.Coriobacteriales.id.810	TRUE	8.31270268150373e-06	inferred	CC79Iv	textfile	18340	2	1	TRUE	NA	NA	0.00108207374599565	18340	3.54162705516049e-06	417932	TRUE	3.92308447616572e-05
721	rs13307134	C	T	C	T	0.0565686016300619	0.0267	NA	0.217482251047081	FALSE	FALSE	FALSE	ulcerative colitis	7	105084680	0.0237	0.2601	5371	412561	ulcerative colitis || id:ebi-a-GCST90018933	TRUE	reported	417932	7	105084680	0.0126264741341919	order.Coriobacteriales.id.810	TRUE	7.4587734667082e-06	inferred	CC79Iv	textfile	18340	2	1	TRUE	NA	NA	0.00109335107178166	18340	3.03683338328453e-06	417932	TRUE	3.2799170143686e-05
722	rs1397793	G	A	G	A	-0.0498855	-0.002	NA	0.410127381836011	FALSE	FALSE	FALSE	ulcerative colitis	5	90471451	0.021	0.9239	5371	412561	ulcerative colitis || id:ebi-a-GCST90018933	TRUE	reported	417932	5	90471451	0.0112446353427544	order.Coriobacteriales.id.810	TRUE	9.14850772053357e-06	inferred	CC79Iv	textfile	18340	2	1	TRUE	NA	NA	0.00107210985329571	18340	2.17029038062086e-08	417932	TRUE	1.54815461607785e-05
723	rs1816223	A	G	A	G	-0.0586265	-0.0294	NA	0.243710642746866	FALSE	FALSE	FALSE	ulcerative colitis	12	11494021	0.0236	0.2128	5371	412561	ulcerative colitis || id:ebi-a-GCST90018933	TRUE	reported	417932	12	11494021	0.0129005759557854	order.Coriobacteriales.id.810	TRUE	5.50697206249677e-06	inferred	CC79Iv	textfile	18340	2	1	TRUE	NA	NA	0.00112493792041387	18340	3.71334666436299e-06	417932	TRUE	2.76998157998056e-05
724	rs1834859	G	T	G	T	-0.0572546	-0.0296	NA	0.253042066042379	FALSE	FALSE	FALSE	ulcerative colitis	12	11480228	0.0236	0.21	5371	412561	ulcerative colitis || id:ebi-a-GCST90018933	TRUE	reported	417932	12	11480228	0.0130321870211789	order.Coriobacteriales.id.810	TRUE	1.11631579024015e-05	inferred	CC79Iv	textfile	18340	2	1	TRUE	NA	NA	0.00105142243780641	18340	3.76404003947139e-06	417932	TRUE	5.29991154710054e-05
725	rs240104	T	C	T	C	-0.0603429	-0.0364	NA	0.202468651757818	FALSE	FALSE	FALSE	ulcerative colitis	1	176571431	0.0228	0.1095	5371	412561	ulcerative colitis || id:ebi-a-GCST90018933	TRUE	reported	417932	1	176571431	0.0126849112455853	order.Coriobacteriales.id.810	TRUE	1.96431807235583e-06	inferred	CC79Iv	textfile	18340	2	1	TRUE	NA	NA	0.00123250836163526	18340	6.09855405787223e-06	417932	TRUE	1.50726421332471e-05
726	rs2442778	G	A	G	A	-0.116408	0.0155	NA	0.069642393744168	FALSE	FALSE	FALSE	ulcerative colitis	3	11654412	0.0427	0.7168	5371	412561	ulcerative colitis || id:ebi-a-GCST90018933	TRUE	reported	417932	3	11654412	0.0258545134241831	order.Coriobacteriales.id.810	TRUE	6.71785320492795e-06	inferred	CC79Iv	textfile	18340	2	1	TRUE	NA	NA	0.0011042402565822	18340	3.1528547418701e-07	417932	TRUE	1.48132510901981e-05
727	rs3025411	A	G	A	G	0.0926542851223394	-0.0112	NA	0.0922722964688682	FALSE	FALSE	FALSE	ulcerative colitis	9	136512906	0.0347	0.7473	5371	412561	ulcerative colitis || id:ebi-a-GCST90018933	TRUE	reported	417932	9	136512906	0.0209467810563104	order.Coriobacteriales.id.810	TRUE	9.71962684829433e-06	inferred	CC79Iv	textfile	18340	2	1	TRUE	NA	NA	0.00106581380275573	18340	2.49271966911956e-07	417932	TRUE	2.02332658652183e-05
728	rs34739816	G	T	G	T	0.0965016742150944	-0.0311	NA	0.0705424719571519	FALSE	FALSE	FALSE	ulcerative colitis	17	37376685	0.0395	0.4313	5371	412561	ulcerative colitis || id:ebi-a-GCST90018933	TRUE	reported	417932	17	37376685	0.0207665821247664	order.Coriobacteriales.id.810	TRUE	3.36846910007993e-06	inferred	CC79Iv	textfile	18340	2	1	TRUE	NA	NA	0.00117618752122676	18340	1.48327745479175e-06	417932	TRUE	1.15545768582917e-05
729	rs45480394	T	G	T	G	-0.0504262	0.0017	NA	0.285095850904927	FALSE	FALSE	FALSE	ulcerative colitis	19	55857777	0.0203	0.9345	5371	412561	ulcerative colitis || id:ebi-a-GCST90018933	TRUE	reported	417932	19	55857777	0.0113306841516123	order.Coriobacteriales.id.810	TRUE	8.57072821299166e-06	inferred	CC79Iv	textfile	18340	2	1	TRUE	NA	NA	0.00107889427089715	18340	1.67803962775923e-08	417932	TRUE	1.43913635844581e-05
730	rs4880783	G	T	G	T	0.0565029761563013	0.0585	NA	0.275250034348663	FALSE	FALSE	FALSE	ulcerative colitis	10	1223742	0.0223	0.00879	5371	412561	ulcerative colitis || id:ebi-a-GCST90018933	TRUE	reported	417932	10	1223742	0.0125055440391482	order.Coriobacteriales.id.810	TRUE	6.23575037191434e-06	inferred	CC79Iv	textfile	18340	2	1	TRUE	NA	NA	0.00111199362621684	18340	1.64661212067768e-05	417932	TRUE	0.000102964091563167
731	rs62448869	T	A	T	A	-0.0486059	-0.0061	NA	0.411034553853946	FALSE	TRUE	TRUE	ulcerative colitis	7	24464799	0.0195	0.7535	5371	412561	ulcerative colitis || id:ebi-a-GCST90018933	TRUE	reported	417932	7	24464799	0.0108982422305061	order.Coriobacteriales.id.810	TRUE	8.19672753491467e-06	inferred	CC79Iv	textfile	18340	2	1	FALSE	NA	NA	0.00108353523583889	18340	2.34146030025452e-07	417932	TRUE	1.706420231469e-05
732	rs67561917	A	G	A	G	-0.0714367	0.0163	NA	0.143113947708949	FALSE	FALSE	FALSE	ulcerative colitis	20	62072077	0.0268	0.5444	5371	412561	ulcerative colitis || id:ebi-a-GCST90018933	TRUE	reported	417932	20	62072077	0.015411343140006	order.Coriobacteriales.id.810	TRUE	3.56361626751254e-06	inferred	CC79Iv	textfile	18340	2	1	TRUE	NA	NA	0.00117031167453529	18340	8.8511905293455e-07	417932	TRUE	1.02813077317259e-05
733	rs719099	A	G	A	G	0.0778401727113212	0.0657	NA	0.136901818737234	FALSE	FALSE	FALSE	ulcerative colitis	10	65799217	0.0301	0.02906	5371	412561	ulcerative colitis || id:ebi-a-GCST90018933	TRUE	reported	417932	10	65799217	0.0155815104001575	order.Coriobacteriales.id.810	TRUE	5.86301189766667e-07	inferred	CC79Iv	textfile	18340	2	1	TRUE	NA	NA	0.00135908263028481	18340	1.13995904852861e-05	417932	TRUE	8.96142754102884e-06
734	rs7540303	C	T	C	T	0.0483227457082237	3e-04	NA	0.411134900101292	FALSE	FALSE	FALSE	ulcerative colitis	1	179629191	0.0196	0.9894	5371	412561	ulcerative colitis || id:ebi-a-GCST90018933	TRUE	reported	417932	1	179629191	0.0109061787050566	order.Coriobacteriales.id.810	TRUE	9.38981448634774e-06	inferred	CC79Iv	textfile	18340	2	1	TRUE	NA	NA	0.00106940284251993	18340	5.60566085927857e-10	417932	TRUE	1.47343773952992e-05
735	rs76779974	C	G	C	G	0.0774888004984215	-0.001	NA	0.0964448253229824	FALSE	TRUE	TRUE	ulcerative colitis	5	125460084	0.031	0.9729	5371	412561	ulcerative colitis || id:ebi-a-GCST90018933	TRUE	reported	417932	5	125460084	0.0171876980939008	order.Coriobacteriales.id.810	TRUE	6.53222395744525e-06	inferred	CC79Iv	textfile	18340	2	1	FALSE	NA	NA	0.001107157422897	18340	2.48984931384645e-09	417932	TRUE	1.05747669855271e-05
736	rs7898585	T	C	T	C	0.0731500938539439	-0.0073	NA	0.164699847645257	FALSE	FALSE	FALSE	ulcerative colitis	10	5644995	0.0275	0.7917	5371	412561	ulcerative colitis || id:ebi-a-GCST90018933	TRUE	reported	417932	10	5644995	0.0164185602705048	order.Coriobacteriales.id.810	TRUE	8.37644930762697e-06	inferred	CC79Iv	textfile	18340	2	1	TRUE	NA	NA	0.00108127911903255	18340	1.68607431439161e-07	417932	TRUE	1.66711326130379e-05
737	rs8010111	G	A	G	A	-0.103377	0.0423	NA	0.057790356435759	FALSE	FALSE	FALSE	ulcerative colitis	14	39660509	0.0374	0.2584	5371	412561	ulcerative colitis || id:ebi-a-GCST90018933	TRUE	reported	417932	14	39660509	0.0229286313492612	order.Coriobacteriales.id.810	TRUE	6.52453794921555e-06	inferred	CC79Iv	textfile	18340	2	1	TRUE	NA	NA	0.00110727999534815	18340	3.06078380035194e-06	417932	TRUE	2.91437767197238e-05
738	rs10241138	C	T	C	T	0.0777814335370139	-0.0084	NA	0.133019242547303	FALSE	FALSE	FALSE	ulcerative colitis	7	31096363	0.0297	0.7783	5371	412561	ulcerative colitis || id:ebi-a-GCST90018933	TRUE	reported	417932	7	31096363	0.0164403415374451	genus..Eubacteriumcoprostanoligenesgroup.id.11375	TRUE	2.23270764934794e-06	inferred	cHyDAc	textfile	18340	2	1	TRUE	NA	NA	0.00121912563728246	18340	1.91400048470207e-07	417932	TRUE	4.84050572878868e-06
739	rs10950610	G	C	G	C	-0.0808127	-0.0256	NA	0.147570184333851	FALSE	TRUE	TRUE	ulcerative colitis	7	16370043	0.0299	0.3909	5371	412561	ulcerative colitis || id:ebi-a-GCST90018933	TRUE	reported	417932	7	16370043	0.0164721838540129	genus..Eubacteriumcoprostanoligenesgroup.id.11375	TRUE	9.29486148071032e-07	inferred	cHyDAc	textfile	18340	2	1	FALSE	NA	NA	0.00131079548272507	18340	1.75401476665025e-06	417932	TRUE	3.74445289254674e-06
740	rs11052069	T	C	T	C	0.0477831748032106	-0.0069	NA	0.483766559747573	FALSE	FALSE	FALSE	ulcerative colitis	12	32713919	0.0194	0.723	5371	412561	ulcerative colitis || id:ebi-a-GCST90018933	TRUE	reported	417932	12	32713919	0.0107833295403455	genus..Eubacteriumcoprostanoligenesgroup.id.11375	TRUE	9.37066971967779e-06	inferred	cHyDAc	textfile	18340	2	1	TRUE	NA	NA	0.00106961504611116	18340	3.02685100241658e-07	417932	TRUE	2.01454449924104e-05
741	rs115325767	G	C	G	C	0.0783321876449719	0.0378	NA	0.104143477374876	FALSE	TRUE	TRUE	ulcerative colitis	1	200638489	0.0424	0.3726	5371	412561	ulcerative colitis || id:ebi-a-GCST90018933	TRUE	reported	417932	1	200638489	0.017471885357439	genus..Eubacteriumcoprostanoligenesgroup.id.11375	TRUE	7.34879418512509e-06	inferred	cHyDAc	textfile	18340	2	1	FALSE	NA	NA	0.0010948969143194	18340	1.90172411498139e-06	417932	TRUE	2.61774766308659e-05
742	rs11720857	C	T	C	T	0.063077577565099	-0.0056	NA	0.197069035852177	FALSE	FALSE	FALSE	ulcerative colitis	3	113794507	0.0252	0.8234	5371	412561	ulcerative colitis || id:ebi-a-GCST90018933	TRUE	reported	417932	3	113794507	0.0144484819514332	genus..Eubacteriumcoprostanoligenesgroup.id.11375	TRUE	1.26722721059087e-05	inferred	cHyDAc	textfile	18340	2	1	TRUE	NA	NA	0.00103825125237295	18340	1.18160242658601e-07	417932	TRUE	2.37312178404686e-05
743	rs11808093	T	C	T	C	0.0790287154428198	0.0585	NA	0.120600923933036	FALSE	FALSE	FALSE	ulcerative colitis	1	200594891	0.03	0.05098	5371	412561	ulcerative colitis || id:ebi-a-GCST90018933	TRUE	reported	417932	1	200594891	0.0173724029301444	genus..Eubacteriumcoprostanoligenesgroup.id.11375	TRUE	5.38770570297908e-06	inferred	cHyDAc	textfile	18340	2	1	TRUE	NA	NA	0.00112721891781833	18340	9.09833082955763e-06	417932	TRUE	5.08410264106321e-05
744	rs12906958	C	T	C	T	-0.0533159	0.0033	NA	0.301026799418864	FALSE	FALSE	FALSE	ulcerative colitis	15	36911598	0.0209	0.8737	5371	412561	ulcerative colitis || id:ebi-a-GCST90018933	TRUE	reported	417932	15	36911598	0.0115934765314648	genus..Eubacteriumcoprostanoligenesgroup.id.11375	TRUE	4.24958739808131e-06	inferred	cHyDAc	textfile	18340	2	1	TRUE	NA	NA	0.00115195092444663	18340	5.96529237796896e-08	417932	TRUE	7.90490608283131e-06
745	rs1377730	T	C	T	C	-0.0481139	0.0034	NA	0.426758739819406	FALSE	FALSE	FALSE	ulcerative colitis	15	36896276	0.0194	0.86	5371	412561	ulcerative colitis || id:ebi-a-GCST90018933	TRUE	reported	417932	15	36896276	0.0107761272910406	genus..Eubacteriumcoprostanoligenesgroup.id.11375	TRUE	8.01214306242264e-06	inferred	cHyDAc	textfile	18340	2	1	TRUE	NA	NA	0.00108590468139682	18340	7.34938156005719e-08	417932	TRUE	1.4697221893246e-05
746	rs17159861	C	T	C	T	0.0962227578374938	0.0046	NA	0.119071269976583	FALSE	FALSE	FALSE	ulcerative colitis	7	31085162	0.0303	0.8805	5371	412561	ulcerative colitis || id:ebi-a-GCST90018933	TRUE	reported	417932	7	31085162	0.0168388279036101	genus..Eubacteriumcoprostanoligenesgroup.id.11375	TRUE	1.10131765909294e-08	inferred	cHyDAc	textfile	18340	2	1	TRUE	NA	NA	0.00177749044061517	18340	5.51476277566941e-08	417932	TRUE	2.69740850044741e-08
747	rs17169417	C	T	C	T	-0.0784533	-0.0234	NA	0.146052738927662	FALSE	FALSE	FALSE	ulcerative colitis	7	16348830	0.0297	0.4318	5371	412561	ulcerative colitis || id:ebi-a-GCST90018933	TRUE	reported	417932	7	16348830	0.016427099856079	genus..Eubacteriumcoprostanoligenesgroup.id.11375	TRUE	1.78952367577508e-06	inferred	cHyDAc	textfile	18340	2	1	TRUE	NA	NA	0.00124225002638682	18340	1.48530151552652e-06	417932	TRUE	6.42866113985716e-06
748	rs2644213	G	A	G	A	0.0538845264161214	-0.0174	NA	0.2813400610188	FALSE	FALSE	FALSE	ulcerative colitis	10	84506096	0.0218	0.4234	5371	412561	ulcerative colitis || id:ebi-a-GCST90018933	TRUE	reported	417932	10	84506096	0.0121244576090916	genus..Eubacteriumcoprostanoligenesgroup.id.11375	TRUE	8.81852750586399e-06	inferred	cHyDAc	textfile	18340	2	1	TRUE	NA	NA	0.00107592998562104	18340	1.52433808483974e-06	417932	TRUE	2.84733657692069e-05
749	rs3919476	A	G	A	G	-0.0769971	-0.025	NA	0.146325516435027	FALSE	FALSE	FALSE	ulcerative colitis	7	16327408	0.0297	0.4004	5371	412561	ulcerative colitis || id:ebi-a-GCST90018933	TRUE	reported	417932	7	16327408	0.0164698721148178	genus..Eubacteriumcoprostanoligenesgroup.id.11375	TRUE	2.93916194027971e-06	inferred	cHyDAc	textfile	18340	2	1	TRUE	NA	NA	0.00119041617067299	18340	1.69536352582438e-06	417932	TRUE	1.07200101139974e-05
750	rs4076415	T	G	T	G	0.0515152023270292	-0.018	NA	0.327968780771975	FALSE	FALSE	FALSE	ulcerative colitis	15	86440997	0.0202	0.372	5371	412561	ulcerative colitis || id:ebi-a-GCST90018933	TRUE	reported	417932	15	86440997	0.0110294347490564	genus..Eubacteriumcoprostanoligenesgroup.id.11375	TRUE	3.00172219532892e-06	inferred	cHyDAc	textfile	18340	2	1	TRUE	NA	NA	0.00118821764325807	18340	1.89993130763173e-06	417932	TRUE	1.14518050388115e-05
751	rs4463323	A	G	A	G	-0.0773883	-0.0338	NA	0.183636832638931	FALSE	FALSE	FALSE	ulcerative colitis	7	16394509	0.0293	0.2498	5371	412561	ulcerative colitis || id:ebi-a-GCST90018933	TRUE	reported	417932	7	16394509	0.0161849016239665	genus..Eubacteriumcoprostanoligenesgroup.id.11375	TRUE	1.73981631644322e-06	inferred	cHyDAc	textfile	18340	2	1	TRUE	NA	NA	0.00124519511999702	18340	3.18414788556465e-06	417932	TRUE	8.89844814233145e-06
752	rs4717831	A	T	A	T	0.0786782665147027	-0.0018	NA	0.112719712416508	FALSE	TRUE	TRUE	ulcerative colitis	7	73306506	0.0407	0.9648	5371	412561	ulcerative colitis || id:ebi-a-GCST90018933	TRUE	reported	417932	7	73306506	0.0174038008468564	genus..Eubacteriumcoprostanoligenesgroup.id.11375	TRUE	6.16203595657987e-06	inferred	cHyDAc	textfile	18340	2	1	FALSE	NA	NA	0.00111323191186216	18340	4.68007316710948e-09	417932	TRUE	1.0114291957336e-05
753	rs55750250	G	A	G	A	-0.0821851	-0.027	NA	0.147997550378064	FALSE	FALSE	FALSE	ulcerative colitis	7	16359060	0.0298	0.3644	5371	412561	ulcerative colitis || id:ebi-a-GCST90018933	TRUE	reported	417932	7	16359060	0.0163217875639722	genus..Eubacteriumcoprostanoligenesgroup.id.11375	TRUE	4.77099085662864e-07	inferred	cHyDAc	textfile	18340	2	1	TRUE	NA	NA	0.00138069840720434	18340	1.9642221319765e-06	417932	TRUE	2.12328540580288e-06
754	rs57026722	G	A	G	A	-0.0783776	-0.0254	NA	0.14624054106803	FALSE	FALSE	FALSE	ulcerative colitis	7	16338614	0.0297	0.3918	5371	412561	ulcerative colitis || id:ebi-a-GCST90018933	TRUE	reported	417932	7	16338614	0.016458926339041	genus..Eubacteriumcoprostanoligenesgroup.id.11375	TRUE	1.91671249842434e-06	inferred	cHyDAc	textfile	18340	2	1	TRUE	NA	NA	0.00123507259121438	18340	1.75004907601081e-06	417932	TRUE	7.31055573376351e-06
755	rs62024432	C	T	C	T	-0.0769698	-0.0671	NA	0.105811461815789	FALSE	FALSE	FALSE	ulcerative colitis	15	97869293	0.0319	0.03532	5371	412561	ulcerative colitis || id:ebi-a-GCST90018933	TRUE	reported	417932	15	97869293	0.0172101349912633	genus..Eubacteriumcoprostanoligenesgroup.id.11375	TRUE	7.73643301445503e-06	inferred	cHyDAc	textfile	18340	2	1	TRUE	NA	NA	0.00108954792066541	18340	1.05865762423783e-05	417932	TRUE	7.97343824240497e-05
756	rs62025228	T	G	T	G	-0.0796717	-0.0606	NA	0.0940704503124786	FALSE	FALSE	FALSE	ulcerative colitis	15	97882593	0.0339	0.07393	5371	412561	ulcerative colitis || id:ebi-a-GCST90018933	TRUE	reported	417932	15	97882593	0.0179859229444312	genus..Eubacteriumcoprostanoligenesgroup.id.11375	TRUE	9.43784311971779e-06	inferred	cHyDAc	textfile	18340	2	1	TRUE	NA	NA	0.00106887239123363	18340	7.64608258173866e-06	417932	TRUE	7.24188851164828e-05
757	rs62025254	A	C	A	C	-0.078806	-0.0591	NA	0.0960367508400485	FALSE	FALSE	FALSE	ulcerative colitis	15	97894269	0.0335	0.07769	5371	412561	ulcerative colitis || id:ebi-a-GCST90018933	TRUE	reported	417932	15	97894269	0.0178614412998803	genus..Eubacteriumcoprostanoligenesgroup.id.11375	TRUE	1.02384677338829e-05	inferred	cHyDAc	textfile	18340	2	1	TRUE	NA	NA	0.00106040803991957	18340	7.44695220567611e-06	417932	TRUE	7.62821402580098e-05
758	rs6762473	C	A	C	A	0.0521583647345351	0.012	NA	0.341241436298013	FALSE	FALSE	FALSE	ulcerative colitis	3	127139574	0.0208	0.5647	5371	412561	ulcerative colitis || id:ebi-a-GCST90018933	TRUE	reported	417932	3	127139574	0.0112352505249882	genus..Eubacteriumcoprostanoligenesgroup.id.11375	TRUE	3.44409414570336e-06	inferred	cHyDAc	textfile	18340	2	1	TRUE	NA	NA	0.00117387090569436	18340	7.96401243299147e-07	417932	TRUE	9.66736680131746e-06
759	rs73109678	G	A	G	A	-0.0796956	-0.0517	NA	0.106080262137707	FALSE	FALSE	FALSE	ulcerative colitis	7	33603122	0.0319	0.1046	5371	412561	ulcerative colitis || id:ebi-a-GCST90018933	TRUE	reported	417932	7	33603122	0.0172275163130711	genus..Eubacteriumcoprostanoligenesgroup.id.11375	TRUE	3.72679584818935e-06	inferred	cHyDAc	textfile	18340	2	1	TRUE	NA	NA	0.00116564106964235	18340	6.28482868047797e-06	417932	TRUE	2.73438808450102e-05
760	rs76898927	G	A	G	A	0.123055019732079	-0.0218	NA	0.0502028575753598	FALSE	FALSE	FALSE	ulcerative colitis	3	81595477	0.0456	0.633	5371	412561	ulcerative colitis || id:ebi-a-GCST90018933	TRUE	reported	417932	3	81595477	0.0266374911785224	genus..Eubacteriumcoprostanoligenesgroup.id.11375	TRUE	3.84448163227562e-06	inferred	cHyDAc	textfile	18340	2	1	TRUE	NA	NA	0.00116239824563001	18340	5.46864230032477e-07	417932	TRUE	9.75751691166122e-06
761	rs78401243	G	A	G	A	0.077592764645571	0.0534	NA	0.116207241003459	FALSE	FALSE	FALSE	ulcerative colitis	1	200621190	0.0305	0.08041	5371	412561	ulcerative colitis || id:ebi-a-GCST90018933	TRUE	reported	417932	1	200621190	0.0174587094072061	genus..Eubacteriumcoprostanoligenesgroup.id.11375	TRUE	8.81544783895314e-06	inferred	cHyDAc	textfile	18340	2	1	TRUE	NA	NA	0.00107596631032141	18340	7.33459440834409e-06	417932	TRUE	6.60429155229855e-05
762	rs79895140	T	C	T	C	-0.0641017	-0.0414	NA	0.178303222360265	FALSE	FALSE	FALSE	ulcerative colitis	2	50797401	0.0277	0.1344	5371	412561	ulcerative colitis || id:ebi-a-GCST90018933	TRUE	reported	417932	2	50797401	0.0141152876634352	genus..Eubacteriumcoprostanoligenesgroup.id.11375	TRUE	5.59100181805582e-06	inferred	cHyDAc	textfile	18340	2	1	TRUE	NA	NA	0.00112336040464461	18340	5.34484697769245e-06	417932	TRUE	3.51167459814127e-05
763	rs9648214	T	C	T	C	-0.0828719	-0.0247	NA	0.147633687182279	FALSE	FALSE	FALSE	ulcerative colitis	7	16380806	0.0299	0.4083	5371	412561	ulcerative colitis || id:ebi-a-GCST90018933	TRUE	reported	417932	7	16380806	0.0164309869258978	genus..Eubacteriumcoprostanoligenesgroup.id.11375	TRUE	4.5676416611731e-07	inferred	cHyDAc	textfile	18340	2	1	TRUE	NA	NA	0.00138526779432514	18340	1.63285369665706e-06	417932	TRUE	1.8804314374264e-06
764	rs112893842	T	C	T	C	0.113810201946648	0.0338	NA	0.155608521005743	FALSE	FALSE	FALSE	ulcerative colitis	9	8786663	0.03	0.2602	5371	412561	ulcerative colitis || id:ebi-a-GCST90018933	TRUE	reported	417932	9	8786663	0.0232805615266658	genus.DefluviitaleaceaeUCG011.id.11287	TRUE	1.01536801969557e-06	inferred	cK9xOd	textfile	18340	2	1	TRUE	NA	NA	0.00130154112961886	18340	3.03728835525431e-06	417932	TRUE	5.29766415820249e-06
765	rs12122999	G	T	G	T	-0.0827292	-0.064	NA	0.256181527171257	FALSE	FALSE	FALSE	ulcerative colitis	1	118782748	0.0229	0.005224	5371	412561	ulcerative colitis || id:ebi-a-GCST90018933	TRUE	reported	417932	1	118782748	0.0181154274141195	genus.DefluviitaleaceaeUCG011.id.11287	TRUE	4.95269596116957e-06	inferred	cK9xOd	textfile	18340	2	1	TRUE	NA	NA	0.00113599096730156	18340	1.86886237177489e-05	417932	TRUE	9.78594046068096e-05
766	rs1582238	T	C	T	C	0.0805035878033149	0.0201	NA	0.495272943887206	FALSE	FALSE	FALSE	ulcerative colitis	1	118723685	0.0205	0.3287	5371	412561	ulcerative colitis || id:ebi-a-GCST90018933	TRUE	reported	417932	1	118723685	0.0167256720282713	genus.DefluviitaleaceaeUCG011.id.11287	TRUE	1.48551037222915e-06	inferred	cK9xOd	textfile	18340	2	1	TRUE	NA	NA	0.00126172017209923	18340	2.30027546270951e-06	417932	TRUE	6.51950793050946e-06
767	rs2357086	T	C	T	C	-0.110008	0.0529	NA	0.11607702416099	FALSE	FALSE	FALSE	ulcerative colitis	4	147446563	0.0296	0.07399	5371	412561	ulcerative colitis || id:ebi-a-GCST90018933	TRUE	reported	417932	4	147446563	0.0218466253063937	genus.DefluviitaleaceaeUCG011.id.11287	TRUE	4.7668118895405e-07	inferred	cK9xOd	textfile	18340	2	1	TRUE	NA	NA	0.00138079033127681	18340	7.64224675165905e-06	417932	TRUE	5.09488970459454e-06
768	rs28696126	A	T	A	T	-0.106503	0.0256	NA	0.129258482025308	FALSE	TRUE	TRUE	ulcerative colitis	7	79734541	0.0296	0.3864	5371	412561	ulcerative colitis || id:ebi-a-GCST90018933	TRUE	reported	417932	7	79734541	0.0238472563674688	genus.DefluviitaleaceaeUCG011.id.11287	TRUE	7.96815491092783e-06	inferred	cK9xOd	textfile	18340	2	1	FALSE	NA	NA	0.00108647742502411	18340	1.78974923016052e-06	417932	TRUE	2.75349740844607e-05
769	rs2892880	G	A	G	A	0.081775541633077	-0.0044	NA	0.243156449601422	FALSE	FALSE	FALSE	ulcerative colitis	4	120741726	0.0222	0.8429	5371	412561	ulcerative colitis || id:ebi-a-GCST90018933	TRUE	reported	417932	4	120741726	0.018168647046951	genus.DefluviitaleaceaeUCG011.id.11287	TRUE	6.76614631397416e-06	inferred	cK9xOd	textfile	18340	2	1	TRUE	NA	NA	0.00110349458828376	18340	9.3993066008009e-08	417932	TRUE	1.27854753590806e-05
770	rs4344384	G	T	G	T	0.0715977822685902	0.0026	NA	0.513631762128609	FALSE	FALSE	FALSE	ulcerative colitis	10	66407366	0.0192	0.8918	5371	412561	ulcerative colitis || id:ebi-a-GCST90018933	TRUE	reported	417932	10	66407366	0.0156309115064956	genus.DefluviitaleaceaeUCG011.id.11287	TRUE	4.63809977709753e-06	inferred	cK9xOd	textfile	18340	2	1	TRUE	NA	NA	0.00114283084780635	18340	4.38773785239204e-08	417932	TRUE	8.40933091186783e-06
771	rs4677103	A	G	A	G	0.0977912099191572	-0.0055	NA	0.348699401268637	FALSE	FALSE	FALSE	ulcerative colitis	3	72207794	0.025	0.8248	5371	412561	ulcerative colitis || id:ebi-a-GCST90018933	TRUE	reported	417932	3	72207794	0.0197263324270326	genus.DefluviitaleaceaeUCG011.id.11287	TRUE	7.1444851054048e-07	inferred	cK9xOd	textfile	18340	2	1	TRUE	NA	NA	0.00133836121717496	18340	1.15808854102006e-07	417932	TRUE	1.54154531848751e-06
772	rs55658617	T	C	T	C	0.174368774971644	-0.0684	NA	0.0648150006221107	FALSE	FALSE	FALSE	ulcerative colitis	21	41811003	0.0417	0.1005	5371	412561	ulcerative colitis || id:ebi-a-GCST90018933	TRUE	reported	417932	21	41811003	0.0362225535536972	genus.DefluviitaleaceaeUCG011.id.11287	TRUE	1.48073781870353e-06	inferred	cK9xOd	textfile	18340	2	1	TRUE	NA	NA	0.00126205676070714	18340	6.43774471004316e-06	417932	TRUE	1.21900836889067e-05
773	rs72731813	C	T	C	T	-0.147383	0.1253	NA	0.0737676407847125	FALSE	FALSE	FALSE	ulcerative colitis	4	147414743	0.0392	0.001393	5371	412561	ulcerative colitis || id:ebi-a-GCST90018933	TRUE	reported	417932	4	147414743	0.0293796130821283	genus.DefluviitaleaceaeUCG011.id.11287	TRUE	5.26199399882195e-07	inferred	cK9xOd	textfile	18340	2	1	TRUE	NA	NA	0.0013704239323314	18340	2.44464523701023e-05	417932	TRUE	2.10573155781414e-05
774	rs77041875	T	C	T	C	0.0815207226547644	-0.0025	NA	0.239740600304244	FALSE	FALSE	FALSE	ulcerative colitis	4	120753203	0.0223	0.9092	5371	412561	ulcerative colitis || id:ebi-a-GCST90018933	TRUE	reported	417932	4	120753203	0.0183166795952343	genus.DefluviitaleaceaeUCG011.id.11287	TRUE	8.56196391698644e-06	inferred	cK9xOd	textfile	18340	2	1	TRUE	NA	NA	0.0010790006820336	18340	3.00723059558891e-08	417932	TRUE	1.47624377258239e-05
775	rs9608282	T	G	T	G	0.1429391901847	-0.0595	NA	0.0691886006158759	FALSE	FALSE	FALSE	ulcerative colitis	22	24804081	0.0406	0.1427	5371	412561	ulcerative colitis || id:ebi-a-GCST90018933	TRUE	reported	417932	22	24804081	0.0299792984291401	genus.DefluviitaleaceaeUCG011.id.11287	TRUE	1.86128617465068e-06	inferred	cK9xOd	textfile	18340	2	1	TRUE	NA	NA	0.00123813980245623	18340	5.13897003709828e-06	417932	TRUE	1.27060638010203e-05
776	rs9725395	A	G	A	G	-0.13834	0.022	NA	0.0907299537095122	FALSE	FALSE	FALSE	ulcerative colitis	1	85205632	0.0341	0.518	5371	412561	ulcerative colitis || id:ebi-a-GCST90018933	TRUE	reported	417932	1	85205632	0.0295540022460731	genus.DefluviitaleaceaeUCG011.id.11287	TRUE	2.85602235270014e-06	inferred	cK9xOd	textfile	18340	2	1	TRUE	NA	NA	0.0011934116918815	18340	9.95938736123368e-07	417932	TRUE	8.66021654231452e-06
777	rs10741777	T	C	T	C	-0.0973842	-0.0165	NA	0.320585824169714	FALSE	FALSE	FALSE	ulcerative colitis	11	19572557	0.0216	0.4449	5371	412561	ulcerative colitis || id:ebi-a-GCST90018933	TRUE	reported	417932	11	19572557	0.0194791359188197	genus.LachnospiraceaeUCG008.id.11328	TRUE	5.75055109842227e-07	inferred	D2JV7U	textfile	18340	2	1	TRUE	NA	NA	0.00136111337810798	18340	1.39622764537707e-06	417932	TRUE	2.18663169589825e-06
778	rs10751237	A	C	A	C	-0.082075	-0.0099	NA	0.315485508384754	FALSE	FALSE	FALSE	ulcerative colitis	11	74275056	0.0204	0.6272	5371	412561	ulcerative colitis || id:ebi-a-GCST90018933	TRUE	reported	417932	11	74275056	0.0174377233619391	genus.LachnospiraceaeUCG008.id.11328	TRUE	2.51697695923055e-06	inferred	D2JV7U	textfile	18340	2	1	TRUE	NA	NA	0.00120660713903856	18340	5.6351601442578e-07	417932	TRUE	6.59908776731337e-06
779	rs10793103	C	T	C	T	0.0974344052604472	-0.0102	NA	0.472173322713414	FALSE	FALSE	FALSE	ulcerative colitis	11	74391775	0.0202	0.6124	5371	412561	ulcerative colitis || id:ebi-a-GCST90018933	TRUE	reported	417932	11	74391775	0.0181279215168366	genus.LachnospiraceaeUCG008.id.11328	TRUE	7.66571094125712e-08	inferred	D2JV7U	textfile	18340	2	1	TRUE	NA	NA	0.00157287082662048	18340	6.10089840148067e-07	417932	TRUE	2.52807531669572e-07
780	rs10801803	G	A	G	A	-0.117029	-0.0401	NA	0.145700859875202	FALSE	FALSE	FALSE	ulcerative colitis	1	90818872	0.0277	0.147	5371	412561	ulcerative colitis || id:ebi-a-GCST90018933	TRUE	reported	417932	1	90818872	0.0243084542360955	genus.LachnospiraceaeUCG008.id.11328	TRUE	1.47689435031754e-06	inferred	D2JV7U	textfile	18340	2	1	TRUE	NA	NA	0.00126232861651808	18340	5.01445204568129e-06	417932	TRUE	1.01402494602349e-05
781	rs11025186	A	G	A	G	-0.116324	0.0125	NA	0.135522897562466	FALSE	FALSE	FALSE	ulcerative colitis	11	19602755	0.0279	0.6534	5371	412561	ulcerative colitis || id:ebi-a-GCST90018933	TRUE	reported	417932	11	19602755	0.0257565624493458	genus.LachnospiraceaeUCG008.id.11328	TRUE	6.2929221471608e-06	inferred	D2JV7U	textfile	18340	2	1	TRUE	NA	NA	0.00111104330393483	18340	4.80294777041701e-07	417932	TRUE	1.50759651359867e-05
782	rs11236216	T	C	T	C	0.0838420381034315	-0.0378	NA	0.464790500258797	FALSE	FALSE	FALSE	ulcerative colitis	11	74405061	0.0199	0.05773	5371	412561	ulcerative colitis || id:ebi-a-GCST90018933	TRUE	reported	417932	11	74405061	0.01767087057325	genus.LachnospiraceaeUCG008.id.11328	TRUE	2.08870542027013e-06	inferred	D2JV7U	textfile	18340	2	1	TRUE	NA	NA	0.00122609178318987	18340	8.63316717041122e-06	417932	TRUE	2.10586266173694e-05
783	rs13024781	T	C	T	C	-0.0798769	0.0178	NA	0.492902924131133	FALSE	FALSE	FALSE	ulcerative colitis	2	168628871	0.0193	0.3555	5371	412561	ulcerative colitis || id:ebi-a-GCST90018933	TRUE	reported	417932	2	168628871	0.0168845545699762	genus.LachnospiraceaeUCG008.id.11328	TRUE	2.2367413326754e-06	inferred	D2JV7U	textfile	18340	2	1	TRUE	NA	NA	0.00121893705875603	18340	2.03526496042736e-06	417932	TRUE	8.99053406435563e-06
784	rs13433770	G	A	G	A	-0.104996	0.0102	NA	0.194809738329955	FALSE	FALSE	FALSE	ulcerative colitis	3	100514208	0.026	0.6955	5371	412561	ulcerative colitis || id:ebi-a-GCST90018933	TRUE	reported	417932	3	100514208	0.0220328977211809	genus.LachnospiraceaeUCG008.id.11328	TRUE	1.88467575287146e-06	inferred	D2JV7U	textfile	18340	2	1	TRUE	NA	NA	0.00123683443283656	18340	3.68256092568644e-07	417932	TRUE	4.59076909937196e-06
785	rs1992107	T	C	T	C	-0.103206	0.0112	NA	0.194685151075152	FALSE	FALSE	FALSE	ulcerative colitis	3	100525041	0.026	0.6658	5371	412561	ulcerative colitis || id:ebi-a-GCST90018933	TRUE	reported	417932	3	100525041	0.0219836158667158	genus.LachnospiraceaeUCG008.id.11328	TRUE	2.67044875469165e-06	inferred	D2JV7U	textfile	18340	2	1	TRUE	NA	NA	0.00120042621047964	18340	4.44002698507952e-07	417932	TRUE	6.61909426637651e-06
786	rs29362	G	A	G	A	0.0845905395941493	0.0034	NA	0.329748269675324	FALSE	FALSE	FALSE	ulcerative colitis	4	114208433	0.0202	0.8678	5371	412561	ulcerative colitis || id:ebi-a-GCST90018933	TRUE	reported	417932	4	114208433	0.0175960737715228	genus.LachnospiraceaeUCG008.id.11328	TRUE	1.52941731915388e-06	inferred	D2JV7U	textfile	18340	2	1	TRUE	NA	NA	0.00125867351750503	18340	6.77877967779151e-08	417932	TRUE	3.01765791494387e-06
787	rs57091572	A	G	A	G	-0.110443	-0.0139	NA	0.142412471069507	FALSE	FALSE	FALSE	ulcerative colitis	6	81214803	0.0272	0.6105	5371	412561	ulcerative colitis || id:ebi-a-GCST90018933	TRUE	reported	417932	6	81214803	0.0235801445751275	genus.LachnospiraceaeUCG008.id.11328	TRUE	2.8171832788584e-06	inferred	D2JV7U	textfile	18340	2	1	TRUE	NA	NA	0.00119484117035211	18340	6.24867553187753e-07	417932	TRUE	7.5197270667256e-06
788	rs57254474	G	A	G	A	0.0886511500695975	0.0083	NA	0.414815958679986	FALSE	FALSE	FALSE	ulcerative colitis	8	23071054	0.0284	0.7716	5371	412561	ulcerative colitis || id:ebi-a-GCST90018933	TRUE	reported	417932	8	23071054	0.0199045020907249	genus.LachnospiraceaeUCG008.id.11328	TRUE	8.43542373399237e-06	inferred	D2JV7U	textfile	18340	2	1	TRUE	NA	NA	0.00108054936623373	18340	2.04369399553433e-07	417932	TRUE	1.72037548733671e-05
789	rs61944774	A	G	A	G	0.179838120952485	0.0011	NA	0.0592496378301633	FALSE	FALSE	FALSE	ulcerative colitis	12	129539818	0.043	0.9804	5371	412561	ulcerative colitis || id:ebi-a-GCST90018933	TRUE	reported	417932	12	129539818	0.0393797457591097	genus.LachnospiraceaeUCG008.id.11328	TRUE	4.95304180937235e-06	inferred	D2JV7U	textfile	18340	2	1	TRUE	NA	NA	0.00113598369043806	18340	1.56583108886373e-09	417932	TRUE	8.06131685995658e-06
790	rs62277846	C	T	C	T	0.102292484128921	-0.0157	NA	0.182694221082488	FALSE	FALSE	FALSE	ulcerative colitis	2	228100140	0.0243	0.518	5371	412561	ulcerative colitis || id:ebi-a-GCST90018933	TRUE	reported	417932	2	228100140	0.0212319016189497	genus.LachnospiraceaeUCG008.id.11328	TRUE	1.4510083044657e-06	inferred	D2JV7U	textfile	18340	2	1	TRUE	NA	NA	0.00126417827622872	18340	9.98809758700894e-07	417932	TRUE	4.60666461955565e-06
791	rs67078837	T	C	T	C	-0.0845848	-0.0024	NA	0.397802061554458	FALSE	FALSE	FALSE	ulcerative colitis	4	114220647	0.0195	0.9007	5371	412561	ulcerative colitis || id:ebi-a-GCST90018933	TRUE	reported	417932	4	114220647	0.0170692690996118	genus.LachnospiraceaeUCG008.id.11328	TRUE	7.2186551186e-07	inferred	D2JV7U	textfile	18340	2	1	TRUE	NA	NA	0.00133727887475016	18340	3.62451330247748e-08	417932	TRUE	1.40933161853904e-06
792	rs75356640	G	A	G	A	0.136523454395848	0.078	NA	0.0986184906616659	FALSE	FALSE	FALSE	ulcerative colitis	15	31697284	0.0331	0.01853	5371	412561	ulcerative colitis || id:ebi-a-GCST90018933	TRUE	reported	417932	15	31697284	0.0303128277521255	genus.LachnospiraceaeUCG008.id.11328	TRUE	6.67434224572144e-06	inferred	D2JV7U	textfile	18340	2	1	TRUE	NA	NA	0.00110491670773529	18340	1.32869071587996e-05	417932	TRUE	8.70547949966248e-05
793	rs7931514	T	C	T	C	-0.117579	0.013	NA	0.130348229412627	FALSE	FALSE	FALSE	ulcerative colitis	11	19614679	0.0279	0.6428	5371	412561	ulcerative colitis || id:ebi-a-GCST90018933	TRUE	reported	417932	11	19614679	0.0257242759164482	genus.LachnospiraceaeUCG008.id.11328	TRUE	4.85992195489618e-06	inferred	D2JV7U	textfile	18340	2	1	TRUE	NA	NA	0.00113796163726905	18340	5.19486810488549e-07	417932	TRUE	1.20236765370192e-05
794	rs955844	A	C	A	C	0.112064161596249	0.0427	NA	0.166416065445826	FALSE	FALSE	FALSE	ulcerative colitis	16	84992314	0.0266	0.1082	5371	412561	ulcerative colitis || id:ebi-a-GCST90018933	TRUE	reported	417932	16	84992314	0.0228369336122893	genus.LachnospiraceaeUCG008.id.11328	TRUE	9.24113633669334e-07	inferred	D2JV7U	textfile	18340	2	1	TRUE	NA	NA	0.00131140258920013	18340	6.16575483393563e-06	417932	TRUE	7.72652108468693e-06
795	rs9873555	G	C	G	C	-0.121162	0.018	NA	0.150335137037022	FALSE	TRUE	TRUE	ulcerative colitis	3	100496680	0.0281	0.5216	5371	412561	ulcerative colitis || id:ebi-a-GCST90018933	TRUE	reported	417932	3	100496680	0.0233467424082734	genus.LachnospiraceaeUCG008.id.11328	TRUE	2.10669875486315e-07	inferred	D2JV7U	textfile	18340	2	1	FALSE	NA	NA	0.00146652589030587	18340	9.81812138318192e-07	417932	TRUE	7.54730626564477e-07
796	rs9877253	G	T	G	T	-0.10895	0.0254	NA	0.197311438824873	FALSE	FALSE	FALSE	ulcerative colitis	3	100540279	0.0266	0.3389	5371	412561	ulcerative colitis || id:ebi-a-GCST90018933	TRUE	reported	417932	3	100540279	0.0221823949165338	genus.LachnospiraceaeUCG008.id.11328	TRUE	9.03528936018139e-07	inferred	D2JV7U	textfile	18340	2	1	TRUE	NA	NA	0.00131376192333345	18340	2.18172327870626e-06	417932	TRUE	4.02120276476203e-06
797	rs10217435	C	T	C	T	-0.0883756	-0.0585	NA	0.0770414576357164	FALSE	FALSE	FALSE	ulcerative colitis	9	86052655	0.0332	0.07851	5371	412561	ulcerative colitis || id:ebi-a-GCST90018933	TRUE	reported	417932	9	86052655	0.0197506484480263	family.Rikenellaceae.id.967	TRUE	7.65661153495262e-06	inferred	d44Jf1	textfile	18340	2	1	TRUE	NA	NA	0.00109062703509709	18340	7.42897319663363e-06	417932	TRUE	5.88543908414884e-05
798	rs10832801	A	C	A	C	-0.0534763	-0.0055	NA	0.26890774510793	FALSE	FALSE	FALSE	ulcerative colitis	11	17589129	0.0217	0.7986	5371	412561	ulcerative colitis || id:ebi-a-GCST90018933	TRUE	reported	417932	11	17589129	0.0122666276274418	family.Rikenellaceae.id.967	TRUE	1.30361838471411e-05	inferred	d44Jf1	textfile	18340	2	1	TRUE	NA	NA	0.00103531117653544	18340	1.53710061947469e-07	417932	TRUE	2.50799263504582e-05
799	rs1107244	G	A	G	A	0.0874428319025199	-0.0051	NA	0.166167850309345	FALSE	FALSE	FALSE	ulcerative colitis	13	38057357	0.0328	0.8756	5371	412561	ulcerative colitis || id:ebi-a-GCST90018933	TRUE	reported	417932	13	38057357	0.0170521972403763	family.Rikenellaceae.id.967	TRUE	2.9291265015203e-07	inferred	d44Jf1	textfile	18340	2	1	TRUE	NA	NA	0.001431902515352	18340	5.78480991248105e-08	417932	TRUE	6.17018512083809e-07
800	rs11841382	G	T	G	T	0.0795924512968148	0.0137	NA	0.171648595097526	FALSE	FALSE	FALSE	ulcerative colitis	13	38004672	0.0331	0.6787	5371	412561	ulcerative colitis || id:ebi-a-GCST90018933	TRUE	reported	417932	13	38004672	0.017891517313855	family.Rikenellaceae.id.967	TRUE	8.64262441906152e-06	inferred	d44Jf1	textfile	18340	2	1	TRUE	NA	NA	0.00107802544849644	18340	4.09903306703885e-07	417932	TRUE	1.96913797567856e-05
801	rs1322804	G	T	G	T	0.0788332867963827	0.0076	NA	0.181669413685984	FALSE	FALSE	FALSE	ulcerative colitis	13	38034596	0.0301	0.8014	5371	412561	ulcerative colitis || id:ebi-a-GCST90018933	TRUE	reported	417932	13	38034596	0.0159694090312467	family.Rikenellaceae.id.967	TRUE	7.95294026183423e-07	inferred	d44Jf1	textfile	18340	2	1	TRUE	NA	NA	0.00132712815473334	18340	1.52542401818325e-07	417932	TRUE	1.76437587572964e-06
802	rs1939881	G	A	G	A	-0.105589	0.071	NA	0.12300314967353	FALSE	FALSE	FALSE	ulcerative colitis	11	95304834	0.0378	0.06079	5371	412561	ulcerative colitis || id:ebi-a-GCST90018933	TRUE	reported	417932	11	95304834	0.0206212717877349	family.Rikenellaceae.id.967	TRUE	3.04862078246168e-07	inferred	d44Jf1	textfile	18340	2	1	TRUE	NA	NA	0.00142770364901846	18340	8.44162167526525e-06	417932	TRUE	3.74167641486604e-06
803	rs2044028	G	C	G	C	-0.0498104	0.0152	NA	0.494723532543772	FALSE	TRUE	TRUE	ulcerative colitis	15	71678547	0.0193	0.4286	5371	412561	ulcerative colitis || id:ebi-a-GCST90018933	TRUE	reported	417932	15	71678547	0.0107457677243268	family.Rikenellaceae.id.967	TRUE	3.56339783457559e-06	inferred	d44Jf1	textfile	18340	2	1	FALSE	NA	NA	0.00117031806936116	18340	1.48411777434128e-06	417932	TRUE	1.2175989045871e-05
804	rs2447496	G	A	G	A	-0.0549203	0.0062	NA	0.269925718586856	FALSE	FALSE	FALSE	ulcerative colitis	8	99188924	0.0221	0.7777	5371	412561	ulcerative colitis || id:ebi-a-GCST90018933	TRUE	reported	417932	8	99188924	0.0121904334269763	family.Rikenellaceae.id.967	TRUE	6.63112809861609e-06	inferred	d44Jf1	textfile	18340	2	1	TRUE	NA	NA	0.00110559293922939	18340	1.88319461179825e-07	417932	TRUE	1.35486278226401e-05
805	rs2450745	A	C	A	C	-0.0792367	0.0053	NA	0.0833956140241552	FALSE	FALSE	FALSE	ulcerative colitis	8	144428720	0.035	0.8804	5371	412561	ulcerative colitis || id:ebi-a-GCST90018933	TRUE	reported	417932	8	144428720	0.0184107588694169	family.Rikenellaceae.id.967	TRUE	1.6787502005902e-05	inferred	d44Jf1	textfile	18340	2	1	TRUE	NA	NA	0.0010090637198337	18340	5.48671092928518e-08	417932	TRUE	2.90823244434822e-05
806	rs2833282	G	A	G	A	0.0711137152868577	-0.0266	NA	0.125165108216794	FALSE	FALSE	FALSE	ulcerative colitis	21	32496710	0.0282	0.3459	5371	412561	ulcerative colitis || id:ebi-a-GCST90018933	TRUE	reported	417932	21	32496710	0.0156966135594529	family.Rikenellaceae.id.967	TRUE	5.88405716544338e-06	inferred	d44Jf1	textfile	18340	2	1	TRUE	NA	NA	0.0011180391370472	18340	2.12892609399173e-06	417932	TRUE	2.23572578252815e-05
807	rs2836934	C	A	C	A	-0.0484867	-0.036	NA	0.45960166340697	FALSE	FALSE	FALSE	ulcerative colitis	21	40564885	0.0193	0.06171	5371	412561	ulcerative colitis || id:ebi-a-GCST90018933	TRUE	reported	417932	21	40564885	0.0106854389688637	family.Rikenellaceae.id.967	TRUE	5.68871495912861e-06	inferred	d44Jf1	textfile	18340	2	1	TRUE	NA	NA	0.00112155565423092	18340	8.32498042632336e-06	417932	TRUE	4.95181425395237e-05
808	rs34733323	A	G	A	G	-0.0997033	0.0645	NA	0.139661170813576	FALSE	FALSE	FALSE	ulcerative colitis	11	95315342	0.0377	0.08694	5371	412561	ulcerative colitis || id:ebi-a-GCST90018933	TRUE	reported	417932	11	95315342	0.0206975806890243	family.Rikenellaceae.id.967	TRUE	1.4562443354531e-06	inferred	d44Jf1	textfile	18340	2	1	TRUE	NA	NA	0.00126380148584171	18340	7.0037420131208e-06	417932	TRUE	1.28322477364875e-05
809	rs35909684	A	C	A	C	-0.0850181	-0.0097	NA	0.0866942721027131	FALSE	FALSE	FALSE	ulcerative colitis	8	144441740	0.0434	0.8237	5371	412561	ulcerative colitis || id:ebi-a-GCST90018933	TRUE	reported	417932	8	144441740	0.0191538899968792	family.Rikenellaceae.id.967	TRUE	9.05098231657079e-06	inferred	d44Jf1	textfile	18340	2	1	TRUE	NA	NA	0.00107322430024521	18340	1.1952545638872e-07	417932	TRUE	1.72591849954714e-05
810	rs36021379	A	G	A	G	-0.0656005	-0.0064	NA	0.121728768195908	FALSE	FALSE	FALSE	ulcerative colitis	21	28515912	0.0267	0.8104	5371	412561	ulcerative colitis || id:ebi-a-GCST90018933	TRUE	reported	417932	21	28515912	0.0144902746209565	family.Rikenellaceae.id.967	TRUE	5.97678381388007e-06	inferred	d44Jf1	textfile	18340	2	1	TRUE	NA	NA	0.00111641069178477	18340	1.37478194079673e-07	417932	TRUE	1.18159592375171e-05
811	rs4264350	T	C	T	C	-0.0526393	0.024	NA	0.473556207233202	FALSE	FALSE	FALSE	ulcerative colitis	15	71658642	0.0194	0.2168	5371	412561	ulcerative colitis || id:ebi-a-GCST90018933	TRUE	reported	417932	15	71658642	0.0108554886462889	family.Rikenellaceae.id.967	TRUE	1.24026536985104e-06	inferred	d44Jf1	textfile	18340	2	1	TRUE	NA	NA	0.00128059780938862	18340	3.66196244613263e-06	417932	TRUE	7.07826669714073e-06
812	rs4306975	T	G	T	G	0.0532958011822039	0.0105	NA	0.305394099029158	FALSE	FALSE	FALSE	ulcerative colitis	4	12159480	0.0212	0.6206	5371	412561	ulcerative colitis || id:ebi-a-GCST90018933	TRUE	reported	417932	4	12159480	0.0117357341875139	family.Rikenellaceae.id.967	TRUE	5.59013681822839e-06	inferred	d44Jf1	textfile	18340	2	1	TRUE	NA	NA	0.001123376522034	18340	5.86952659048992e-07	417932	TRUE	1.40955609123544e-05
813	rs4783173	C	G	C	G	0.0481514370118163	-0.0268	NA	0.349953125199762	FALSE	TRUE	TRUE	ulcerative colitis	16	85396629	0.0199	0.1788	5371	412561	ulcerative colitis || id:ebi-a-GCST90018933	TRUE	reported	417932	16	85396629	0.011000589165762	family.Rikenellaceae.id.967	TRUE	1.20230793035078e-05	inferred	d44Jf1	textfile	18340	2	1	FALSE	NA	NA	0.00104371308930903	18340	4.33968296747945e-06	417932	TRUE	6.1435762154251e-05
814	rs59663348	G	A	G	A	0.057091499140003	0.011	NA	0.367511549293413	FALSE	FALSE	FALSE	ulcerative colitis	18	4069710	0.0231	0.6358	5371	412561	ulcerative colitis || id:ebi-a-GCST90018933	TRUE	reported	417932	18	4069710	0.0125047540800286	family.Rikenellaceae.id.967	TRUE	4.98106828444978e-06	inferred	d44Jf1	textfile	18340	2	1	TRUE	NA	NA	0.00113539568414456	18340	5.42572312545742e-07	417932	TRUE	1.24241265473442e-05
815	rs62532512	C	A	C	A	-0.0504257	-0.0194	NA	0.453244039240443	FALSE	FALSE	FALSE	ulcerative colitis	9	14158854	0.02	0.3315	5371	412561	ulcerative colitis || id:ebi-a-GCST90018933	TRUE	reported	417932	9	14158854	0.0107399237787437	family.Rikenellaceae.id.967	TRUE	2.66397428791267e-06	inferred	d44Jf1	textfile	18340	2	1	TRUE	NA	NA	0.00120067968217057	18340	2.25132888695392e-06	417932	TRUE	1.10509155603273e-05
816	rs67281112	G	C	G	C	0.0635813519090281	-0.0053	NA	0.27200469547234	FALSE	TRUE	TRUE	ulcerative colitis	7	135778919	0.0296	0.8573	5371	412561	ulcerative colitis || id:ebi-a-GCST90018933	TRUE	reported	417932	7	135778919	0.0137451232801783	family.Rikenellaceae.id.967	TRUE	3.73265221892008e-06	inferred	d44Jf1	textfile	18340	2	1	FALSE	NA	NA	0.00116547728381925	18340	7.6712252802551e-08	417932	TRUE	7.13004040345469e-06
817	rs6744030	C	T	C	T	0.0696746564565074	-0.0077	NA	0.14473840751727	FALSE	FALSE	FALSE	ulcerative colitis	2	174257127	0.0264	0.7708	5371	412561	ulcerative colitis || id:ebi-a-GCST90018933	TRUE	reported	417932	2	174257127	0.0157102962380671	family.Rikenellaceae.id.967	TRUE	9.20860922203721e-06	inferred	d44Jf1	textfile	18340	2	1	TRUE	NA	NA	0.00107142898223556	18340	2.03549463136422e-07	417932	TRUE	1.86832620644161e-05
818	rs67705352	T	G	T	G	-0.0549688	0.0071	NA	0.37424039843233	FALSE	FALSE	FALSE	ulcerative colitis	1	19790706	0.0268	0.7905	5371	412561	ulcerative colitis || id:ebi-a-GCST90018933	TRUE	reported	417932	1	19790706	0.0110533795615605	family.Rikenellaceae.id.967	TRUE	6.59143021249194e-07	inferred	d44Jf1	textfile	18340	2	1	TRUE	NA	NA	0.00134680575754847	18340	1.6793587812243e-07	417932	TRUE	1.49535041266219e-06
819	rs6837275	A	G	A	G	0.0570354884419201	0.0231	NA	0.358654995937771	FALSE	FALSE	FALSE	ulcerative colitis	4	187842232	0.0212	0.2743	5371	412561	ulcerative colitis || id:ebi-a-GCST90018933	TRUE	reported	417932	4	187842232	0.0118869936060502	family.Rikenellaceae.id.967	TRUE	1.60143884406867e-06	inferred	d44Jf1	textfile	18340	2	1	TRUE	NA	NA	0.00125386106553635	18340	2.84084446682286e-06	417932	TRUE	7.75919711648801e-06
820	rs7242694	C	T	C	T	-0.0618674	-0.0574	NA	0.277808940107726	FALSE	FALSE	FALSE	ulcerative colitis	18	10338470	0.0305	0.05983	5371	412561	ulcerative colitis || id:ebi-a-GCST90018933	TRUE	reported	417932	18	10338470	0.013488231195542	family.Rikenellaceae.id.967	TRUE	4.50153256085624e-06	inferred	d44Jf1	textfile	18340	2	1	TRUE	NA	NA	0.00114594624780084	18340	8.47455453319134e-06	417932	TRUE	4.08659830229935e-05
821	rs74474130	T	G	T	G	0.137747170972312	0.0392	NA	0.0531366642420298	FALSE	FALSE	FALSE	ulcerative colitis	14	90270821	0.0453	0.387	5371	412561	ulcerative colitis || id:ebi-a-GCST90018933	TRUE	reported	417932	14	90270821	0.029568753191624	family.Rikenellaceae.id.967	TRUE	3.18462470304399e-06	inferred	d44Jf1	textfile	18340	2	1	TRUE	NA	NA	0.00118204422200078	18340	1.791725212371e-06	417932	TRUE	1.18053425265649e-05
822	rs77885767	C	T	C	T	-0.156209	0.0262	NA	0.0371791487849958	FALSE	FALSE	FALSE	ulcerative colitis	14	21548634	0.0461	0.5692	5371	412561	ulcerative colitis || id:ebi-a-GCST90018933	TRUE	reported	417932	14	21548634	0.0336481807573774	family.Rikenellaceae.id.967	TRUE	3.44336833848649e-06	inferred	d44Jf1	textfile	18340	2	1	TRUE	NA	NA	0.00117389289582571	18340	7.72852914929362e-07	417932	TRUE	9.58689461065025e-06
823	rs7832304	T	G	T	G	-0.0724262	-0.0124	NA	0.0962039616209766	FALSE	FALSE	FALSE	ulcerative colitis	8	134444155	0.0301	0.6805	5371	412561	ulcerative colitis || id:ebi-a-GCST90018933	TRUE	reported	417932	8	134444155	0.0160629971182296	family.Rikenellaceae.id.967	TRUE	6.51692781034306e-06	inferred	d44Jf1	textfile	18340	2	1	TRUE	NA	NA	0.00110740150072708	18340	4.06075376679176e-07	417932	TRUE	1.50663697623285e-05
824	rs7994129	A	G	A	G	0.0751767510820903	0.0055	NA	0.177451861419497	FALSE	FALSE	FALSE	ulcerative colitis	13	38020035	0.0308	0.8582	5371	412561	ulcerative colitis || id:ebi-a-GCST90018933	TRUE	reported	417932	13	38020035	0.0165351741582864	family.Rikenellaceae.id.967	TRUE	5.45519222100953e-06	inferred	d44Jf1	textfile	18340	2	1	TRUE	NA	NA	0.00112592207236591	18340	7.62992670280393e-08	417932	TRUE	1.02262137787114e-05
825	rs8130320	A	G	A	G	-0.048924	-0.0355	NA	0.459687128584372	FALSE	FALSE	FALSE	ulcerative colitis	21	40580258	0.0193	0.06541	5371	412561	ulcerative colitis || id:ebi-a-GCST90018933	TRUE	reported	417932	21	40580258	0.0106843353108073	family.Rikenellaceae.id.967	TRUE	4.67122493239604e-06	inferred	d44Jf1	textfile	18340	2	1	TRUE	NA	NA	0.00114208906228553	18340	8.09533872808098e-06	417932	TRUE	4.06605557477592e-05
826	rs9389714	C	T	C	T	-0.0636841	-0.0166	NA	0.207499272735345	FALSE	FALSE	FALSE	ulcerative colitis	6	100244667	0.0282	0.5565	5371	412561	ulcerative colitis || id:ebi-a-GCST90018933	TRUE	reported	417932	6	100244667	0.0143415616609612	family.Rikenellaceae.id.967	TRUE	8.97382576180544e-06	inferred	d44Jf1	textfile	18340	2	1	TRUE	NA	NA	0.00107411456134233	18340	8.29113625689563e-07	417932	TRUE	2.39339034888743e-05
827	rs9578457	G	A	G	A	-0.141478	-0.043	NA	0.0518663690823691	FALSE	FALSE	FALSE	ulcerative colitis	13	22867356	0.0447	0.3358	5371	412561	ulcerative colitis || id:ebi-a-GCST90018933	TRUE	reported	417932	13	22867356	0.0315847930109693	family.Rikenellaceae.id.967	TRUE	7.48800810178958e-06	inferred	d44Jf1	textfile	18340	2	1	TRUE	NA	NA	0.0010929440049077	18340	2.21420259968421e-06	417932	TRUE	2.83865465163036e-05
828	rs9603208	G	T	G	T	0.0821173072257795	0.0101	NA	0.181755861935669	FALSE	FALSE	FALSE	ulcerative colitis	13	38044689	0.0301	0.7376	5371	412561	ulcerative colitis || id:ebi-a-GCST90018933	TRUE	reported	417932	13	38044689	0.0159595643105462	family.Rikenellaceae.id.967	TRUE	2.67043617032611e-07	inferred	d44Jf1	textfile	18340	2	1	TRUE	NA	NA	0.0014416134719027	18340	2.69405273389914e-07	417932	TRUE	6.83832690156975e-07
829	rs12719051	A	G	A	G	0.091662636801767	0.0151	NA	0.111416171317414	FALSE	FALSE	FALSE	ulcerative colitis	7	51365152	0.0411	0.7127	5371	412561	ulcerative colitis || id:ebi-a-GCST90018933	TRUE	reported	417932	7	51365152	0.0208183477478652	genus..Eubacteriumeligensgroup.id.14372	TRUE	1.06777133535939e-05	inferred	DdQELB	textfile	18340	2	1	TRUE	NA	NA	0.00105604234031371	18340	3.22973257359414e-07	417932	TRUE	2.30338717295564e-05
830	rs158115	G	C	G	C	0.0915270526420366	-0.0187	NA	0.084821940381162	FALSE	TRUE	TRUE	ulcerative colitis	14	77619186	0.0319	0.5567	5371	412561	ulcerative colitis || id:ebi-a-GCST90018933	TRUE	reported	417932	14	77619186	0.0190610873345401	genus..Eubacteriumeligensgroup.id.14372	TRUE	1.57265343390261e-06	inferred	DdQELB	textfile	18340	2	1	FALSE	NA	NA	0.00125575793918459	18340	8.22238755322399e-07	417932	TRUE	4.68357776287536e-06
831	rs182318	G	A	G	A	-0.0824941	0.0012	NA	0.132087985571761	FALSE	FALSE	FALSE	ulcerative colitis	11	31098691	0.0339	0.9714	5371	412561	ulcerative colitis || id:ebi-a-GCST90018933	TRUE	reported	417932	11	31098691	0.0195614967927638	genus..Eubacteriumeligensgroup.id.14372	TRUE	2.47389948642983e-05	inferred	DdQELB	textfile	18340	2	1	TRUE	NA	NA	0.000968877345629251	18340	2.99819273476715e-09	417932	TRUE	3.79609115308419e-05
832	rs2200429	A	G	A	G	-0.0888825	-0.0047	NA	0.129769578998678	FALSE	FALSE	FALSE	ulcerative colitis	13	107563458	0.032	0.8836	5371	412561	ulcerative colitis || id:ebi-a-GCST90018933	TRUE	reported	417932	13	107563458	0.0198478975663649	genus..Eubacteriumeligensgroup.id.14372	TRUE	7.52820909549811e-06	inferred	DdQELB	textfile	18340	2	1	TRUE	NA	NA	0.00109238683822628	18340	5.1616932288914e-08	417932	TRUE	1.34884442089336e-05
833	rs265534	T	G	T	G	-0.0563756	0.0154	NA	0.32201462598304	FALSE	FALSE	FALSE	ulcerative colitis	10	83092007	0.0198	0.4376	5371	412561	ulcerative colitis || id:ebi-a-GCST90018933	TRUE	reported	417932	10	83092007	0.0120127195063776	genus..Eubacteriumeligensgroup.id.14372	TRUE	2.692367320178e-06	inferred	DdQELB	textfile	18340	2	1	TRUE	NA	NA	0.00119957266376949	18340	1.44746104845394e-06	417932	TRUE	9.30145793964413e-06
834	rs4583233	A	C	A	C	0.0670204772475218	-0.0149	NA	0.278393284674922	FALSE	FALSE	FALSE	ulcerative colitis	16	81820486	0.0209	0.474	5371	412561	ulcerative colitis || id:ebi-a-GCST90018933	TRUE	reported	417932	16	81820486	0.0128121779815614	genus..Eubacteriumeligensgroup.id.14372	TRUE	1.68597344490104e-07	inferred	DdQELB	textfile	18340	2	1	TRUE	NA	NA	0.0014899427496901	18340	1.21611848417113e-06	417932	TRUE	6.61590295842591e-07
835	rs4888188	T	G	T	G	-0.053328	-0.0123	NA	0.502011051812015	FALSE	FALSE	FALSE	ulcerative colitis	16	81951937	0.0197	0.5324	5371	412561	ulcerative colitis || id:ebi-a-GCST90018933	TRUE	reported	417932	16	81951937	0.0119125785506102	genus..Eubacteriumeligensgroup.id.14372	TRUE	7.583706972136e-06	inferred	DdQELB	textfile	18340	2	1	TRUE	NA	NA	0.00109162255111597	18340	9.32768386527577e-07	417932	TRUE	2.11303038171278e-05
836	rs56080211	C	T	C	T	0.12309269677591	-0.0312	NA	0.071428170536425	FALSE	FALSE	FALSE	ulcerative colitis	2	110260993	0.0393	0.4264	5371	412561	ulcerative colitis || id:ebi-a-GCST90018933	TRUE	reported	417932	2	110260993	0.0282743146719382	genus..Eubacteriumeligensgroup.id.14372	TRUE	1.33970978317742e-05	inferred	DdQELB	textfile	18340	2	1	TRUE	NA	NA	0.00103247560824289	18340	1.50806439120287e-06	417932	TRUE	4.17760787854632e-05
837	rs6923695	T	G	T	G	0.103267603329869	-0.0418	NA	0.0528651503409495	FALSE	FALSE	FALSE	ulcerative colitis	6	70956815	0.0379	0.2691	5371	412561	ulcerative colitis || id:ebi-a-GCST90018933	TRUE	reported	417932	6	70956815	0.0229524502317044	genus..Eubacteriumeligensgroup.id.14372	TRUE	6.82105124101435e-06	inferred	DdQELB	textfile	18340	2	1	TRUE	NA	NA	0.00110265329140256	18340	2.91051158740776e-06	417932	TRUE	2.95917608753953e-05
838	rs72839198	C	G	C	G	0.155658995251687	0.0356	NA	0.138111158524464	FALSE	TRUE	TRUE	ulcerative colitis	2	115197171	0.036	0.322	5371	412561	ulcerative colitis || id:ebi-a-GCST90018933	TRUE	reported	417932	2	115197171	0.0375612220523567	genus..Eubacteriumeligensgroup.id.14372	TRUE	3.41090039328467e-05	inferred	DdQELB	textfile	18340	2	1	FALSE	NA	NA	0.000935643737312724	18340	2.33986300675467e-06	417932	TRUE	0.000116855018316694
839	rs73746881	T	C	T	C	0.109955473034994	-0.0365	NA	0.0431883244747896	FALSE	FALSE	FALSE	ulcerative colitis	6	70867288	0.0415	0.3793	5371	412561	ulcerative colitis || id:ebi-a-GCST90018933	TRUE	reported	417932	6	70867288	0.0247986135786468	genus..Eubacteriumeligensgroup.id.14372	TRUE	9.25279734815461e-06	inferred	DdQELB	textfile	18340	2	1	TRUE	NA	NA	0.00107093122824539	18340	1.85090950089349e-06	417932	TRUE	3.202819556982e-05
840	rs1007475	G	T	G	T	0.118065426079648	-0.0255	NA	0.250745043483603	FALSE	FALSE	FALSE	ulcerative colitis	6	148403405	0.0213	0.2311	5371	412561	ulcerative colitis || id:ebi-a-GCST90018933	TRUE	reported	417932	6	148403405	0.0261270856462838	genus.Butyrivibrio.id.1993	TRUE	6.21646794052438e-06	inferred	DFJQCv	textfile	18340	2	1	TRUE	NA	NA	0.00111231611610319	18340	3.4293840030571e-06	417932	TRUE	2.96003296755863e-05
841	rs10456875	A	G	A	G	-0.114601	0.0343	NA	0.450948959193662	FALSE	FALSE	FALSE	ulcerative colitis	6	111749725	0.0198	0.08381	5371	412561	ulcerative colitis || id:ebi-a-GCST90018933	TRUE	reported	417932	6	111749725	0.0240043162122599	genus.Butyrivibrio.id.1993	TRUE	1.80446635563625e-06	inferred	DFJQCv	textfile	18340	2	1	TRUE	NA	NA	0.00124138071642921	18340	7.18044225861572e-06	417932	TRUE	1.58512084076028e-05
842	rs10872068	G	C	G	C	-0.111369	0.0303	NA	0.442634904116121	FALSE	TRUE	TRUE	ulcerative colitis	6	111849860	0.0199	0.1272	5371	412561	ulcerative colitis || id:ebi-a-GCST90018933	TRUE	reported	417932	6	111849860	0.024075366632251	genus.Butyrivibrio.id.1993	TRUE	3.73033127965215e-06	inferred	DFJQCv	textfile	18340	2	1	FALSE	NA	NA	0.00116554216294572	18340	5.54719136307333e-06	417932	TRUE	2.50393924347448e-05
843	rs11153288	T	A	T	A	-0.110902	0.0403	NA	0.520382766765155	FALSE	TRUE	TRUE	ulcerative colitis	6	111715238	0.0193	0.03636	5371	412561	ulcerative colitis || id:ebi-a-GCST90018933	TRUE	reported	417932	6	111715238	0.0239850938590763	genus.Butyrivibrio.id.1993	TRUE	3.76781597979092e-06	inferred	DFJQCv	textfile	18340	2	1	FALSE	NA	NA	0.00116449924346214	18340	1.04324760539497e-05	417932	TRUE	4.19466782014625e-05
844	rs11153293	A	T	A	T	-0.113441	0.0403	NA	0.520574401543888	FALSE	TRUE	TRUE	ulcerative colitis	6	111725899	0.0193	0.03638	5371	412561	ulcerative colitis || id:ebi-a-GCST90018933	TRUE	reported	417932	6	111725899	0.0239902987550086	genus.Butyrivibrio.id.1993	TRUE	2.2604255765635e-06	inferred	DFJQCv	textfile	18340	2	1	FALSE	NA	NA	0.00121783663267585	18340	1.04324760539497e-05	417932	TRUE	2.68062390440917e-05
845	rs11761679	T	C	T	C	0.154775363361634	0.0035	NA	0.127268845213259	FALSE	FALSE	FALSE	ulcerative colitis	7	150596929	0.0271	0.8978	5371	412561	ulcerative colitis || id:ebi-a-GCST90018933	TRUE	reported	417932	7	150596929	0.0321539385083873	genus.Butyrivibrio.id.1993	TRUE	1.48254645309926e-06	inferred	DFJQCv	textfile	18340	2	1	TRUE	NA	NA	0.00126192907730531	18340	3.99111225174891e-08	417932	TRUE	2.8170289518424e-06
846	rs12726892	T	C	T	C	0.178946753677228	-0.0096	NA	0.0736907918788503	FALSE	FALSE	FALSE	ulcerative colitis	1	235594528	0.0334	0.7742	5371	412561	ulcerative colitis || id:ebi-a-GCST90018933	TRUE	reported	417932	1	235594528	0.0389981344774622	genus.Butyrivibrio.id.1993	TRUE	4.46233259375498e-06	inferred	DFJQCv	textfile	18340	2	1	TRUE	NA	NA	0.00114685801719874	18340	1.97672338310396e-07	417932	TRUE	9.37009371210286e-06
847	rs12745118	A	G	A	G	0.17619536754245	-0.0038	NA	0.0822842745591531	FALSE	FALSE	FALSE	ulcerative colitis	1	235536100	0.0316	0.9032	5371	412561	ulcerative colitis || id:ebi-a-GCST90018933	TRUE	reported	417932	1	235536100	0.037256425659582	genus.Butyrivibrio.id.1993	TRUE	2.25338348574185e-06	inferred	DFJQCv	textfile	18340	2	1	TRUE	NA	NA	0.00121816261221748	18340	3.46010649764408e-08	417932	TRUE	4.16279420828385e-06
848	rs142855850	A	G	A	G	0.205013198108928	-0.0656	NA	0.104347099422564	FALSE	FALSE	FALSE	ulcerative colitis	10	22587900	0.0331	0.0474	5371	412561	ulcerative colitis || id:ebi-a-GCST90018933	TRUE	reported	417932	10	22587900	0.0457137570722301	genus.Butyrivibrio.id.1993	TRUE	7.30112601476227e-06	inferred	DFJQCv	textfile	18340	2	1	TRUE	NA	NA	0.0010955741530735	18340	9.39818657864107e-06	417932	TRUE	6.82754426939351e-05
849	rs16934069	T	C	T	C	-0.133784	-0.0101	NA	0.247981490108143	FALSE	FALSE	FALSE	ulcerative colitis	9	119693164	0.0242	0.6762	5371	412561	ulcerative colitis || id:ebi-a-GCST90018933	TRUE	reported	417932	9	119693164	0.0299443643288539	genus.Butyrivibrio.id.1993	TRUE	7.90439314830583e-06	inferred	DFJQCv	textfile	18340	2	1	TRUE	NA	NA	0.00108731328823467	18340	4.16781360173246e-07	417932	TRUE	1.81609109517343e-05
850	rs16941336	C	T	C	T	0.127487508110848	0.0198	NA	0.255563299067488	FALSE	FALSE	FALSE	ulcerative colitis	17	20575697	0.0229	0.3875	5371	412561	ulcerative colitis || id:ebi-a-GCST90018933	TRUE	reported	417932	17	20575697	0.0267935911776994	genus.Butyrivibrio.id.1993	TRUE	1.95390384172714e-06	inferred	DFJQCv	textfile	18340	2	1	TRUE	NA	NA	0.00123306394783735	18340	1.78877242787078e-06	417932	TRUE	7.5092903105908e-06
851	rs17163238	G	A	G	A	0.140986911695781	-0.0399	NA	0.153257660436778	FALSE	FALSE	FALSE	ulcerative colitis	5	128976021	0.0245	0.1037	5371	412561	ulcerative colitis || id:ebi-a-GCST90018933	TRUE	reported	417932	5	128976021	0.0309117121093563	genus.Butyrivibrio.id.1993	TRUE	5.09216211988606e-06	inferred	DFJQCv	textfile	18340	2	1	TRUE	NA	NA	0.00113309710419615	18340	6.34610596638674e-06	417932	TRUE	3.63988145002607e-05
852	rs17539197	C	G	C	G	-0.10948	0.0353	NA	0.508564485760324	FALSE	TRUE	TRUE	ulcerative colitis	6	111769171	0.0193	0.06784	5371	412561	ulcerative colitis || id:ebi-a-GCST90018933	TRUE	reported	417932	6	111769171	0.0240348337624923	genus.Butyrivibrio.id.1993	TRUE	5.2370269070212e-06	inferred	DFJQCv	textfile	18340	2	1	FALSE	NA	NA	0.00113017423962937	18340	8.00438131578388e-06	417932	TRUE	4.4579440991077e-05
853	rs240974	C	T	C	T	-0.110005	0.0421	NA	0.502682540520436	FALSE	FALSE	FALSE	ulcerative colitis	6	111649316	0.0194	0.02972	5371	412561	ulcerative colitis || id:ebi-a-GCST90018933	TRUE	reported	417932	6	111649316	0.0241510709604804	genus.Butyrivibrio.id.1993	TRUE	5.24132662200896e-06	inferred	DFJQCv	textfile	18340	2	1	TRUE	NA	NA	0.00113008873123452	18340	1.1268141477557e-05	417932	TRUE	6.01377768413235e-05
854	rs3851225	A	G	A	G	-0.11125	0.0321	NA	0.502389175967483	FALSE	FALSE	FALSE	ulcerative colitis	6	111825132	0.0194	0.09768	5371	412561	ulcerative colitis || id:ebi-a-GCST90018933	TRUE	reported	417932	6	111825132	0.0241088877915816	genus.Butyrivibrio.id.1993	TRUE	3.94085275010023e-06	inferred	DFJQCv	textfile	18340	2	1	TRUE	NA	NA	0.00115981606924151	18340	6.55088858199473e-06	417932	TRUE	2.96373105680147e-05
855	rs4537857	T	C	T	C	-0.12459	0.0432	NA	0.27215805487709	FALSE	FALSE	FALSE	ulcerative colitis	13	27292666	0.0208	0.03813	5371	412561	ulcerative colitis || id:ebi-a-GCST90018933	TRUE	reported	417932	13	27292666	0.0260991629545075	genus.Butyrivibrio.id.1993	TRUE	1.80868322153104e-06	inferred	DFJQCv	textfile	18340	2	1	TRUE	NA	NA	0.00124113670063066	18340	1.03212618035628e-05	417932	TRUE	2.18196990695087e-05
856	rs463854	C	G	C	G	-0.116238	0.0536	NA	0.446030944968046	FALSE	TRUE	TRUE	ulcerative colitis	6	111673207	0.0259	0.03885	5371	412561	ulcerative colitis || id:ebi-a-GCST90018933	TRUE	reported	417932	6	111673207	0.0239774955946299	genus.Butyrivibrio.id.1993	TRUE	1.24853709898027e-06	inferred	DFJQCv	textfile	18340	2	1	FALSE	NA	NA	0.00127990218961209	18340	1.02475973752018e-05	417932	TRUE	1.56468410818061e-05
857	rs466923	T	C	T	C	-0.114802	0.0406	NA	0.520883482672727	FALSE	FALSE	FALSE	ulcerative colitis	6	111662977	0.0193	0.03527	5371	412561	ulcerative colitis || id:ebi-a-GCST90018933	TRUE	reported	417932	6	111662977	0.0239801598685044	genus.Butyrivibrio.id.1993	TRUE	1.68969061090113e-06	inferred	DFJQCv	textfile	18340	2	1	TRUE	NA	NA	0.00124825171896294	18340	1.0588374749769e-05	417932	TRUE	2.1063033790513e-05
858	rs467042	C	T	C	T	-0.114704	0.0417	NA	0.520505024732256	FALSE	FALSE	FALSE	ulcerative colitis	6	111690401	0.0193	0.03047	5371	412561	ulcerative colitis || id:ebi-a-GCST90018933	TRUE	reported	417932	6	111690401	0.0239751308470139	genus.Butyrivibrio.id.1993	TRUE	1.71597873289873e-06	inferred	DFJQCv	textfile	18340	2	1	TRUE	NA	NA	0.00124663753530871	18340	1.1169895084538e-05	417932	TRUE	2.24921710516137e-05
859	rs486484	A	G	A	G	-0.108349	-0.0139	NA	0.442188033806472	FALSE	FALSE	FALSE	ulcerative colitis	20	811507	0.0193	0.4725	5371	412561	ulcerative colitis || id:ebi-a-GCST90018933	TRUE	reported	417932	20	811507	0.0240007927250064	genus.Butyrivibrio.id.1993	TRUE	6.35023808681833e-06	inferred	DFJQCv	textfile	18340	2	1	TRUE	NA	NA	0.00111009924303679	18340	1.24111177658274e-06	417932	TRUE	1.95564863519877e-05
860	rs4928024	A	G	A	G	-0.17471	0.0184	NA	0.194830181452273	FALSE	FALSE	FALSE	ulcerative colitis	3	54288503	0.0278	0.5083	5371	412561	ulcerative colitis || id:ebi-a-GCST90018933	TRUE	reported	417932	3	54288503	0.0389332570692502	genus.Butyrivibrio.id.1993	TRUE	7.20898455395154e-06	inferred	DFJQCv	textfile	18340	2	1	TRUE	NA	NA	0.00109689591259342	18340	1.04819492342371e-06	417932	TRUE	2.08595024743599e-05
861	rs56827	C	T	C	T	-0.106746	0.0461	NA	0.515307119108791	FALSE	FALSE	FALSE	ulcerative colitis	6	111623203	0.0193	0.01695	5371	412561	ulcerative colitis || id:ebi-a-GCST90018933	TRUE	reported	417932	6	111623203	0.0240161253884073	genus.Butyrivibrio.id.1993	TRUE	8.79953227341212e-06	inferred	DFJQCv	textfile	18340	2	1	TRUE	NA	NA	0.00107615423781443	18340	1.36514177576747e-05	417932	TRUE	0.000113510343277813
862	rs61269242	T	C	T	C	-0.112795	0.0361	NA	0.515919692920293	FALSE	FALSE	FALSE	ulcerative colitis	6	111803059	0.0193	0.0615	5371	412561	ulcerative colitis || id:ebi-a-GCST90018933	TRUE	reported	417932	6	111803059	0.0240283176033115	genus.Butyrivibrio.id.1993	TRUE	2.67596423639461e-06	inferred	DFJQCv	textfile	18340	2	1	TRUE	NA	NA	0.00120021076826176	18340	8.37129416583161e-06	417932	TRUE	2.55359458161511e-05
863	rs6696235	T	C	T	C	0.186692351040926	-0.0058	NA	0.0724636217536782	FALSE	FALSE	FALSE	ulcerative colitis	1	235627029	0.0338	0.864	5371	412561	ulcerative colitis || id:ebi-a-GCST90018933	TRUE	reported	417932	1	235627029	0.0393381823150924	genus.Butyrivibrio.id.1993	TRUE	2.07652404314944e-06	inferred	DFJQCv	textfile	18340	2	1	TRUE	NA	NA	0.00122670299735312	18340	7.04561663993378e-08	417932	TRUE	4.05067639241279e-06
864	rs6913769	G	A	G	A	-0.117692	0.0367	NA	0.522314322995644	FALSE	FALSE	FALSE	ulcerative colitis	6	111792897	0.0193	0.05699	5371	412561	ulcerative colitis || id:ebi-a-GCST90018933	TRUE	reported	417932	6	111792897	0.0239746998965847	genus.Butyrivibrio.id.1993	TRUE	9.15439596667198e-07	inferred	DFJQCv	textfile	18340	2	1	TRUE	NA	NA	0.00131239028379108	18340	8.65187439889867e-06	417932	TRUE	1.0162334668314e-05
865	rs71640701	A	G	A	G	0.186881862906064	-0.0053	NA	0.0727158921295663	FALSE	FALSE	FALSE	ulcerative colitis	1	235608749	0.0337	0.8749	5371	412561	ulcerative colitis || id:ebi-a-GCST90018933	TRUE	reported	417932	1	235608749	0.0391670847430059	genus.Butyrivibrio.id.1993	TRUE	1.82948999730058e-06	inferred	DFJQCv	textfile	18340	2	1	TRUE	NA	NA	0.00123994097520153	18340	5.91818265492712e-08	417932	TRUE	3.53992575338515e-06
866	rs7211005	C	T	C	T	0.122962864225194	0.0161	NA	0.28365707620978	FALSE	FALSE	FALSE	ulcerative colitis	17	20592748	0.0222	0.4695	5371	412561	ulcerative colitis || id:ebi-a-GCST90018933	TRUE	reported	417932	17	20592748	0.0268831270071366	genus.Butyrivibrio.id.1993	TRUE	4.78547329222154e-06	inferred	DFJQCv	textfile	18340	2	1	TRUE	NA	NA	0.00113957054197285	18340	1.25846664611394e-06	417932	TRUE	1.51040391739761e-05
867	rs72723662	C	T	C	T	0.224078206021812	-0.0417	NA	0.110047272100463	FALSE	FALSE	FALSE	ulcerative colitis	14	76065563	0.0325	0.1995	5371	412561	ulcerative colitis || id:ebi-a-GCST90018933	TRUE	reported	417932	14	76065563	0.0449336418716378	genus.Butyrivibrio.id.1993	TRUE	6.13654998966626e-07	inferred	DFJQCv	textfile	18340	2	1	TRUE	NA	NA	0.00135430183119107	18340	3.93912833632229e-06	417932	TRUE	3.89976088842164e-06
868	rs7412979	C	G	C	G	0.186778577224362	-0.0107	NA	0.0742611140674764	FALSE	TRUE	TRUE	ulcerative colitis	1	235580646	0.0333	0.7475	5371	412561	ulcerative colitis || id:ebi-a-GCST90018933	TRUE	reported	417932	1	235580646	0.0389112045239754	genus.Butyrivibrio.id.1993	TRUE	1.58568019287763e-06	inferred	DFJQCv	textfile	18340	2	1	FALSE	NA	NA	0.00125489523781194	18340	2.47044639123694e-07	417932	TRUE	3.63597669447699e-06
869	rs74622183	A	G	A	G	-0.201027	-0.0054	NA	0.0805432184112926	FALSE	FALSE	FALSE	ulcerative colitis	14	34150977	0.0348	0.876	5371	412561	ulcerative colitis || id:ebi-a-GCST90018933	TRUE	reported	417932	14	34150977	0.0428204478425957	genus.Butyrivibrio.id.1993	TRUE	2.67050421332712e-06	inferred	DFJQCv	textfile	18340	2	1	TRUE	NA	NA	0.00120042404196931	18340	5.76136592614287e-08	417932	TRUE	5.06491767156558e-06
870	rs77356209	T	C	T	C	0.216874487487862	0.032	NA	0.102853480013974	FALSE	FALSE	FALSE	ulcerative colitis	18	10267733	0.0395	0.4174	5371	412561	ulcerative colitis || id:ebi-a-GCST90018933	TRUE	reported	417932	18	10267733	0.0483299404237184	genus.Butyrivibrio.id.1993	TRUE	7.21066446344377e-06	inferred	DFJQCv	textfile	18340	2	1	TRUE	NA	NA	0.00109687166306574	18340	1.57036835994899e-06	417932	TRUE	2.38895173858305e-05
871	rs7752361	A	G	A	G	-0.11923	0.0351	NA	0.51628151797419	FALSE	FALSE	FALSE	ulcerative colitis	6	111780705	0.0193	0.06824	5371	412561	ulcerative colitis || id:ebi-a-GCST90018933	TRUE	reported	417932	6	111780705	0.0239974879417035	genus.Butyrivibrio.id.1993	TRUE	6.7490775959278e-07	inferred	DFJQCv	textfile	18340	2	1	TRUE	NA	NA	0.00134432836097936	18340	7.91393777076539e-06	417932	TRUE	7.16134769140648e-06
872	rs7763512	G	A	G	A	0.119845683503454	-0.0102	NA	0.387043945118221	FALSE	FALSE	FALSE	ulcerative colitis	6	21960091	0.0196	0.6008	5371	412561	ulcerative colitis || id:ebi-a-GCST90018933	TRUE	reported	417932	6	21960091	0.0253367108545472	genus.Butyrivibrio.id.1993	TRUE	2.24387130489033e-06	inferred	DFJQCv	textfile	18340	2	1	TRUE	NA	NA	0.00121860455857124	18340	6.48013975773472e-07	417932	TRUE	6.1290987905629e-06
873	rs8074123	T	G	T	G	0.115976894076961	0.0027	NA	0.295436449145093	FALSE	FALSE	FALSE	ulcerative colitis	17	20653255	0.0213	0.8974	5371	412561	ulcerative colitis || id:ebi-a-GCST90018933	TRUE	reported	417932	17	20653255	0.0257654674021268	genus.Butyrivibrio.id.1993	TRUE	6.75539553055922e-06	inferred	DFJQCv	textfile	18340	2	1	TRUE	NA	NA	0.00110366012221375	18340	3.84472036243091e-08	417932	TRUE	1.19377742680455e-05
874	rs9349693	A	G	A	G	0.117972728384693	-0.0034	NA	0.367070875072884	FALSE	FALSE	FALSE	ulcerative colitis	6	53939724	0.0209	0.8711	5371	412561	ulcerative colitis || id:ebi-a-GCST90018933	TRUE	reported	417932	6	53939724	0.0259860629057099	genus.Butyrivibrio.id.1993	TRUE	5.62952822668369e-06	inferred	DFJQCv	textfile	18340	2	1	TRUE	NA	NA	0.00112264507492413	18340	6.33230299689946e-08	417932	TRUE	1.03797096135119e-05
875	rs9370258	T	G	T	G	0.119317707303107	-0.005	NA	0.378619015467851	FALSE	FALSE	FALSE	ulcerative colitis	6	53910988	0.0207	0.8076	5371	412561	ulcerative colitis || id:ebi-a-GCST90018933	TRUE	reported	417932	6	53910988	0.0267487249828425	genus.Butyrivibrio.id.1993	TRUE	8.16970869759176e-06	inferred	DFJQCv	textfile	18340	2	1	TRUE	NA	NA	0.00108387870106092	18340	1.3960330827609e-07	417932	TRUE	1.59236849734796e-05
876	rs9901771	T	C	T	C	0.12301079104882	0.0077	NA	0.281631325233516	FALSE	FALSE	FALSE	ulcerative colitis	17	20668303	0.0214	0.7183	5371	412561	ulcerative colitis || id:ebi-a-GCST90018933	TRUE	reported	417932	17	20668303	0.0259098051366935	genus.Butyrivibrio.id.1993	TRUE	2.05789647278104e-06	inferred	DFJQCv	textfile	18340	2	1	TRUE	NA	NA	0.00122764464556423	18340	3.09777750802238e-07	417932	TRUE	4.83179866975242e-06
877	rs10875374	C	T	C	T	-0.0536759	-0.0148	NA	0.443671008306874	FALSE	FALSE	FALSE	ulcerative colitis	1	101804809	0.0192	0.4404	5371	412561	ulcerative colitis || id:ebi-a-GCST90018933	TRUE	reported	417932	1	101804809	0.0119435856004688	family.Clostridiaceae1.id.1869	TRUE	6.9857412205497e-06	inferred	DHhJCB	textfile	18340	2	1	TRUE	NA	NA	0.00110016995545283	18340	1.42172895702424e-06	417932	TRUE	2.2381802955487e-05
878	rs12186080	G	A	G	A	0.0748235765922846	-0.0273	NA	0.164656467470027	FALSE	FALSE	FALSE	ulcerative colitis	3	132596627	0.0258	0.2889	5371	412561	ulcerative colitis || id:ebi-a-GCST90018933	TRUE	reported	417932	3	132596627	0.0162459814875042	family.Clostridiaceae1.id.1869	TRUE	4.11146389218334e-06	inferred	DHhJCB	textfile	18340	2	1	TRUE	NA	NA	0.00115539631690618	18340	2.6790521753842e-06	417932	TRUE	1.78746597693576e-05
879	rs12341505	G	A	G	A	0.081450333255067	0.0117	NA	0.106239959376759	FALSE	FALSE	FALSE	ulcerative colitis	9	136710881	0.0298	0.6943	5371	412561	ulcerative colitis || id:ebi-a-GCST90018933	TRUE	reported	417932	9	136710881	0.0179338319010433	family.Clostridiaceae1.id.1869	TRUE	5.57987375530894e-06	inferred	DHhJCB	textfile	18340	2	1	TRUE	NA	NA	0.00112356794310489	18340	3.68837855442808e-07	417932	TRUE	1.27825780821974e-05
880	rs12490337	C	G	C	G	-0.0616944	-0.0018	NA	0.292003138935615	FALSE	TRUE	TRUE	ulcerative colitis	3	111482845	0.0228	0.9374	5371	412561	ulcerative colitis || id:ebi-a-GCST90018933	TRUE	reported	417932	3	111482845	0.0136930086521865	family.Clostridiaceae1.id.1869	TRUE	6.62052354063354e-06	inferred	DHhJCB	textfile	18340	2	1	FALSE	NA	NA	0.00110575955921895	18340	1.49132316121358e-08	417932	TRUE	1.11944254818716e-05
881	rs2038365	G	C	G	C	-0.0533351	-0.0158	NA	0.443767893595927	FALSE	TRUE	TRUE	ulcerative colitis	1	101789822	0.0192	0.4118	5371	412561	ulcerative colitis || id:ebi-a-GCST90018933	TRUE	reported	417932	1	101789822	0.0119435520618281	family.Clostridiaceae1.id.1869	TRUE	7.98470118242333e-06	inferred	DHhJCB	textfile	18340	2	1	FALSE	NA	NA	0.00108626161433923	18340	1.62034489745516e-06	417932	TRUE	2.65602439356166e-05
882	rs2123173	T	C	T	C	0.0731431614576971	-0.0269	NA	0.165744797368813	FALSE	FALSE	FALSE	ulcerative colitis	3	132574404	0.0257	0.295	5371	412561	ulcerative colitis || id:ebi-a-GCST90018933	TRUE	reported	417932	3	132574404	0.0162804894573075	family.Clostridiaceae1.id.1869	TRUE	7.03297473405481e-06	inferred	DHhJCB	textfile	18340	2	1	TRUE	NA	NA	0.00109946856449194	18340	2.62140200904273e-06	417932	TRUE	2.89284062576537e-05
883	rs2795528	G	A	G	A	-0.180969	-0.0174	NA	0.0572919859929366	FALSE	FALSE	FALSE	ulcerative colitis	10	43270264	0.0424	0.6819	5371	412561	ulcerative colitis || id:ebi-a-GCST90018933	TRUE	reported	417932	10	43270264	0.0390910589746172	family.Clostridiaceae1.id.1869	TRUE	3.66695016414517e-06	inferred	DHhJCB	textfile	18340	2	1	TRUE	NA	NA	0.00116732973898625	18340	4.02961042517159e-07	417932	TRUE	8.75072290225049e-06
884	rs2817172	C	T	C	T	0.0563366544569923	-0.0005	NA	0.416353991483615	FALSE	FALSE	FALSE	ulcerative colitis	1	3041519	0.0198	0.9807	5371	412561	ulcerative colitis || id:ebi-a-GCST90018933	TRUE	reported	417932	1	3041519	0.0123920233289421	family.Clostridiaceae1.id.1869	TRUE	5.46223388302676e-06	inferred	DHhJCB	textfile	18340	2	1	TRUE	NA	NA	0.00112578768587154	18340	1.52582975774991e-09	417932	TRUE	8.85066426847315e-06
885	rs4723021	T	C	T	C	-0.106376	-0.0579	NA	0.105603713350266	FALSE	FALSE	FALSE	ulcerative colitis	7	30934659	0.0375	0.1231	5371	412561	ulcerative colitis || id:ebi-a-GCST90018933	TRUE	reported	417932	7	30934659	0.0241943780411555	family.Clostridiaceae1.id.1869	TRUE	1.098919384628e-05	inferred	DHhJCB	textfile	18340	2	1	TRUE	NA	NA	0.0010530544211768	18340	5.70411887575829e-06	417932	TRUE	6.72182169393566e-05
886	rs4908133	C	T	C	T	-0.0534259	-0.0146	NA	0.443513683574401	FALSE	FALSE	FALSE	ulcerative colitis	1	101816579	0.0192	0.4472	5371	412561	ulcerative colitis || id:ebi-a-GCST90018933	TRUE	reported	417932	1	101816579	0.0119441537682497	family.Clostridiaceae1.id.1869	TRUE	7.7138912980056e-06	inferred	DHhJCB	textfile	18340	2	1	TRUE	NA	NA	0.0010898515278869	18340	1.38356353198299e-06	417932	TRUE	2.43059590444718e-05
887	rs550843	T	C	T	C	-0.0734787	-0.0293	NA	0.209299130574287	FALSE	FALSE	FALSE	ulcerative colitis	6	165722832	0.0249	0.2392	5371	412561	ulcerative colitis || id:ebi-a-GCST90018933	TRUE	reported	417932	6	165722832	0.0168383258817783	family.Clostridiaceae1.id.1869	TRUE	1.27837392561589e-05	inferred	DHhJCB	textfile	18340	2	1	TRUE	NA	NA	0.00103734178750509	18340	3.31307723786366e-06	417932	TRUE	5.6018772032519e-05
888	rs56188186	A	G	A	G	0.0967773505327368	0.0058	NA	0.0776615189252111	FALSE	FALSE	FALSE	ulcerative colitis	16	87710690	0.0388	0.8823	5371	412561	ulcerative colitis || id:ebi-a-GCST90018933	TRUE	reported	417932	16	87710690	0.0217471397208344	family.Clostridiaceae1.id.1869	TRUE	8.58228893764094e-06	inferred	DHhJCB	textfile	18340	2	1	TRUE	NA	NA	0.00107875407403697	18340	5.34673876798274e-08	417932	TRUE	1.53195708823774e-05
889	rs62397761	A	G	A	G	0.0615804520081807	-0.0312	NA	0.229463008059341	FALSE	FALSE	FALSE	ulcerative colitis	6	48093014	0.0215	0.1469	5371	412561	ulcerative colitis || id:ebi-a-GCST90018933	TRUE	reported	417932	6	48093014	0.0136197882176414	family.Clostridiaceae1.id.1869	TRUE	6.14332248179327e-06	inferred	DHhJCB	textfile	18340	2	1	TRUE	NA	NA	0.00111354863472451	18340	5.03879318078316e-06	417932	TRUE	3.67684903319981e-05
890	rs7629156	T	C	T	C	-0.0608729	-0.0078	NA	0.26577600935674	FALSE	FALSE	FALSE	ulcerative colitis	3	111462570	0.0229	0.7322	5371	412561	ulcerative colitis || id:ebi-a-GCST90018933	TRUE	reported	417932	3	111462570	0.0136214978532159	family.Clostridiaceae1.id.1869	TRUE	7.86285215212114e-06	inferred	DHhJCB	textfile	18340	2	1	TRUE	NA	NA	0.00108786150457804	18340	2.77596875246269e-07	417932	TRUE	1.68336973598329e-05
891	rs881532	A	G	A	G	-0.0533035	-0.0251	NA	0.490247228257231	FALSE	FALSE	FALSE	ulcerative colitis	22	47806774	0.0197	0.2041	5371	412561	ulcerative colitis || id:ebi-a-GCST90018933	TRUE	reported	417932	22	47806774	0.0119010622163564	family.Clostridiaceae1.id.1869	TRUE	7.50332287074934e-06	inferred	DHhJCB	textfile	18340	2	1	TRUE	NA	NA	0.00109273139627515	18340	3.88427309625759e-06	417932	TRUE	3.76221660185977e-05
892	rs11228830	A	G	A	G	0.135264872375896	0.0905	NA	0.075511809510978	FALSE	FALSE	FALSE	ulcerative colitis	11	56664962	0.038	0.01726	5371	412561	ulcerative colitis || id:ebi-a-GCST90018933	TRUE	reported	417932	11	56664962	0.0298411317183982	genus.Butyricimonas.id.945	TRUE	5.81977727017296e-06	inferred	DnLvX7	textfile	18340	2	1	TRUE	NA	NA	0.00111918319195349	18340	1.35712710439742e-05	417932	TRUE	7.90245074123701e-05
893	rs113054641	G	A	G	A	-0.144881	-0.0384	NA	0.0659552207229315	FALSE	FALSE	FALSE	ulcerative colitis	21	16550389	0.0407	0.3455	5371	412561	ulcerative colitis || id:ebi-a-GCST90018933	TRUE	reported	417932	21	16550389	0.0274573789578166	genus.Butyricimonas.id.945	TRUE	1.31619282324937e-07	inferred	DnLvX7	textfile	18340	2	1	TRUE	NA	NA	0.0015159807845866	18340	2.12994877244139e-06	417932	TRUE	6.70850407491198e-07
894	rs11908936	G	A	G	A	-0.126412	-0.0556	NA	0.0607305229221018	FALSE	FALSE	FALSE	ulcerative colitis	21	16529846	0.0437	0.204	5371	412561	ulcerative colitis || id:ebi-a-GCST90018933	TRUE	reported	417932	21	16529846	0.0261727449447905	genus.Butyricimonas.id.945	TRUE	1.36604842119391e-06	inferred	DnLvX7	textfile	18340	2	1	TRUE	NA	NA	0.00127049029468907	18340	3.87330307047714e-06	417932	TRUE	7.99466645563898e-06
895	rs12304031	G	A	G	A	-0.086278	0.0646	NA	0.129631731642058	FALSE	FALSE	FALSE	ulcerative colitis	12	129438771	0.0299	0.03078	5371	412561	ulcerative colitis || id:ebi-a-GCST90018933	TRUE	reported	417932	12	129438771	0.0196846292804851	genus.Butyricimonas.id.945	TRUE	1.17047425039861e-05	inferred	DnLvX7	textfile	18340	2	1	TRUE	NA	NA	0.0010465005205952	18340	1.11689992489899e-05	417932	TRUE	0.000120010197640773
896	rs12458763	A	C	A	C	0.122036628394586	-0.0498	NA	0.0608699289643156	FALSE	FALSE	FALSE	ulcerative colitis	18	34091618	0.0398	0.2106	5371	412561	ulcerative colitis || id:ebi-a-GCST90018933	TRUE	reported	417932	18	34091618	0.0269586641584852	genus.Butyricimonas.id.945	TRUE	5.98820157429788e-06	inferred	DnLvX7	textfile	18340	2	1	TRUE	NA	NA	0.00111621193098344	18340	3.74616901538525e-06	417932	TRUE	3.00382038268515e-05
897	rs1701950	G	C	G	C	-0.105056	0.0251	NA	0.0990526321028304	FALSE	TRUE	TRUE	ulcerative colitis	19	51465096	0.0333	0.451	5371	412561	ulcerative colitis || id:ebi-a-GCST90018933	TRUE	reported	417932	19	51465096	0.0241046583940153	genus.Butyricimonas.id.945	TRUE	1.31069446299484e-05	inferred	DnLvX7	textfile	18340	2	1	FALSE	NA	NA	0.0010347490734894	18340	1.35942370480337e-06	417932	TRUE	3.95057863417681e-05
898	rs1862649	G	A	G	A	0.113123951513662	-0.0256	NA	0.0820956413694807	FALSE	FALSE	FALSE	ulcerative colitis	16	22172866	0.0366	0.4837	5371	412561	ulcerative colitis || id:ebi-a-GCST90018933	TRUE	reported	417932	16	22172866	0.024817638527024	genus.Butyricimonas.id.945	TRUE	5.15919988869875e-06	inferred	DnLvX7	textfile	18340	2	1	TRUE	NA	NA	0.0011317342828755	18340	1.17061397501367e-06	417932	TRUE	1.58148455758779e-05
899	rs1900181	A	T	A	T	0.0635065966862136	-0.0174	NA	0.322061387057853	FALSE	TRUE	TRUE	ulcerative colitis	5	62091145	0.02	0.3832	5371	412561	ulcerative colitis || id:ebi-a-GCST90018933	TRUE	reported	417932	5	62091145	0.0142544929179525	genus.Butyricimonas.id.945	TRUE	8.3815575592715e-06	inferred	DnLvX7	textfile	18340	2	1	FALSE	NA	NA	0.00108121570556587	18340	1.8110655593149e-06	417932	TRUE	2.89853958113793e-05
900	rs2114713	G	T	G	T	0.0627209622053717	-0.0081	NA	0.546939861062644	FALSE	FALSE	FALSE	ulcerative colitis	15	80528373	0.0196	0.68	5371	412561	ulcerative colitis || id:ebi-a-GCST90018933	TRUE	reported	417932	15	80528373	0.0138997682794136	genus.Butyricimonas.id.945	TRUE	6.41058180174855e-06	inferred	DnLvX7	textfile	18340	2	1	TRUE	NA	NA	0.00110911450737585	18340	4.08652509873542e-07	417932	TRUE	1.48526776290661e-05
901	rs2591756	T	A	T	A	0.0672569536364578	-0.0178	NA	0.297251226944054	FALSE	TRUE	TRUE	ulcerative colitis	5	62149465	0.0205	0.3846	5371	412561	ulcerative colitis || id:ebi-a-GCST90018933	TRUE	reported	417932	5	62149465	0.0145096838908494	genus.Butyricimonas.id.945	TRUE	3.56394549005927e-06	inferred	DnLvX7	textfile	18340	2	1	FALSE	NA	NA	0.00117030203698427	18340	1.80396435565163e-06	417932	TRUE	1.31357747503743e-05
902	rs2642760	G	C	G	C	0.0713357132503677	-0.0136	NA	0.300933185658506	FALSE	TRUE	TRUE	ulcerative colitis	5	62119947	0.0205	0.5073	5371	412561	ulcerative colitis || id:ebi-a-GCST90018933	TRUE	reported	417932	5	62119947	0.0145395714756985	genus.Butyricimonas.id.945	TRUE	9.2803581676106e-07	inferred	DnLvX7	textfile	18340	2	1	FALSE	NA	NA	0.00131095902612151	18340	1.05309145865094e-06	417932	TRUE	3.08758245430864e-06
903	rs270727	G	C	G	C	-0.0694173	-0.0247	NA	0.283701727670771	FALSE	TRUE	TRUE	ulcerative colitis	1	45082825	0.0211	0.2429	5371	412561	ulcerative colitis || id:ebi-a-GCST90018933	TRUE	reported	417932	1	45082825	0.0150795451812087	genus.Butyricimonas.id.945	TRUE	4.15637070845853e-06	inferred	DnLvX7	textfile	18340	2	1	FALSE	NA	NA	0.00115426356933767	18340	3.2788686923301e-06	417932	TRUE	2.00226814161456e-05
904	rs326049	C	G	C	G	0.0759693654778453	-0.0118	NA	0.228976038665501	FALSE	TRUE	TRUE	ulcerative colitis	5	997217	0.0229	0.6073	5371	412561	ulcerative colitis || id:ebi-a-GCST90018933	TRUE	reported	417932	5	997217	0.0167617295863045	genus.Butyricimonas.id.945	TRUE	5.83419663542289e-06	inferred	DnLvX7	textfile	18340	2	1	FALSE	NA	NA	0.00111892545641598	18340	6.35315172296981e-07	417932	TRUE	1.49483808326938e-05
905	rs4746071	T	C	T	C	0.0683282673981535	0.022	NA	0.286115537515188	FALSE	FALSE	FALSE	ulcerative colitis	10	72698263	0.0205	0.2828	5371	412561	ulcerative colitis || id:ebi-a-GCST90018933	TRUE	reported	417932	10	72698263	0.0143087476656373	genus.Butyricimonas.id.945	TRUE	1.79457954357048e-06	inferred	DnLvX7	textfile	18340	2	1	TRUE	NA	NA	0.00124195508247558	18340	2.75570608872093e-06	417932	TRUE	8.47842254517128e-06
906	rs62130338	G	A	G	A	-0.0732608	-0.0097	NA	0.41842720163177	FALSE	FALSE	FALSE	ulcerative colitis	19	49162501	0.0219	0.6585	5371	412561	ulcerative colitis || id:ebi-a-GCST90018933	TRUE	reported	417932	19	49162501	0.0158323884877688	genus.Butyricimonas.id.945	TRUE	3.70508834056816e-06	inferred	DnLvX7	textfile	18340	2	1	TRUE	NA	NA	0.00116625042667175	18340	4.69409082098054e-07	417932	TRUE	9.11475334822002e-06
907	rs62390301	T	C	T	C	-0.0872983	-0.0489	NA	0.144468710526639	FALSE	FALSE	FALSE	ulcerative colitis	5	159867647	0.0248	0.04851	5371	412561	ulcerative colitis || id:ebi-a-GCST90018933	TRUE	reported	417932	5	159867647	0.0174892884980104	genus.Butyricimonas.id.945	TRUE	5.99023631763857e-07	inferred	DnLvX7	textfile	18340	2	1	TRUE	NA	NA	0.00135683183898707	18340	9.3026518857796e-06	417932	TRUE	7.46358044671e-06
908	rs7083431	A	C	A	C	0.0703539412128272	0.0112	NA	0.260944509801627	FALSE	FALSE	FALSE	ulcerative colitis	10	72711156	0.0211	0.5934	5371	412561	ulcerative colitis || id:ebi-a-GCST90018933	TRUE	reported	417932	10	72711156	0.0144438683339597	genus.Butyricimonas.id.945	TRUE	1.11118197556387e-06	inferred	DnLvX7	textfile	18340	2	1	TRUE	NA	NA	0.00129210062905312	18340	6.74166696858969e-07	417932	TRUE	3.20217375601856e-06
909	rs71428626	G	T	G	T	-0.133188	-0.0078	NA	0.0565332392965572	FALSE	FALSE	FALSE	ulcerative colitis	2	83093264	0.0444	0.8608	5371	412561	ulcerative colitis || id:ebi-a-GCST90018933	TRUE	reported	417932	2	83093264	0.0289905477745792	genus.Butyricimonas.id.945	TRUE	4.34411060514403e-06	inferred	DnLvX7	textfile	18340	2	1	TRUE	NA	NA	0.00114965726573408	18340	7.3844760474511e-08	417932	TRUE	8.21080816044597e-06
910	rs72814525	A	G	A	G	0.0664153512716373	0.0129	NA	0.237444223765921	FALSE	FALSE	FALSE	ulcerative colitis	10	72443070	0.0217	0.551	5371	412561	ulcerative colitis || id:ebi-a-GCST90018933	TRUE	reported	417932	10	72443070	0.014976619950093	genus.Butyricimonas.id.945	TRUE	9.22424683063188e-06	inferred	DnLvX7	textfile	18340	2	1	TRUE	NA	NA	0.00107125255993326	18340	8.45582602027871e-07	417932	TRUE	2.46877836420339e-05
911	rs77723681	T	C	T	C	-0.143383	-0.0558	NA	0.0341731631668175	FALSE	FALSE	FALSE	ulcerative colitis	3	78751732	0.0501	0.2653	5371	412561	ulcerative colitis || id:ebi-a-GCST90018933	TRUE	reported	417932	3	78751732	0.0326841320402892	genus.Butyricimonas.id.945	TRUE	1.14968951280909e-05	inferred	DnLvX7	textfile	18340	2	1	TRUE	NA	NA	0.00104836185877863	18340	2.96816548163552e-06	417932	TRUE	4.813077752092e-05
912	rs782080	T	A	T	A	0.065348801522418	-0.0086	NA	0.480246919486522	FALSE	TRUE	TRUE	ulcerative colitis	3	127468661	0.0195	0.6569	5371	412561	ulcerative colitis || id:ebi-a-GCST90018933	TRUE	reported	417932	3	127468661	0.0137973498467744	genus.Butyricimonas.id.945	TRUE	2.17623163281602e-06	inferred	DnLvX7	textfile	18340	2	1	FALSE	NA	NA	0.00122180243566207	18340	4.65397376404194e-07	417932	TRUE	5.51350897389001e-06
913	rs78453362	A	G	A	G	-0.14948	-0.0554	NA	0.0340409526085473	FALSE	FALSE	FALSE	ulcerative colitis	3	78740009	0.0502	0.27	5371	412561	ulcerative colitis || id:ebi-a-GCST90018933	TRUE	reported	417932	3	78740009	0.0327072805881383	genus.Butyricimonas.id.945	TRUE	4.8716117471044e-06	inferred	DnLvX7	textfile	18340	2	1	TRUE	NA	NA	0.00113771125855139	18340	2.9141190008963e-06	417932	TRUE	2.17678745454283e-05
914	rs9981005	A	G	A	G	-0.117292	-0.0272	NA	0.0613679856494054	FALSE	FALSE	FALSE	ulcerative colitis	21	16511032	0.0436	0.5336	5371	412561	ulcerative colitis || id:ebi-a-GCST90018933	TRUE	reported	417932	21	16511032	0.025781837772561	genus.Butyricimonas.id.945	TRUE	5.38012912846509e-06	inferred	DnLvX7	textfile	18340	2	1	TRUE	NA	NA	0.00112736552861076	18340	9.31238404649458e-07	417932	TRUE	1.53296706798615e-05
915	rs10131942	C	G	C	G	0.0701212235703022	-0.0296	NA	0.167828579883744	FALSE	TRUE	TRUE	ulcerative colitis	14	78643095	0.0261	0.2566	5371	412561	ulcerative colitis || id:ebi-a-GCST90018933	TRUE	reported	417932	14	78643095	0.0158326212722784	family.Prevotellaceae.id.960	TRUE	9.47113950837708e-06	inferred	dr8cWw	textfile	18340	2	1	FALSE	NA	NA	0.00106850623798003	18340	3.0774961901227e-06	417932	TRUE	4.10600326713705e-05
916	rs12057990	C	T	C	T	0.0589878456984706	2e-04	NA	0.312489146450451	FALSE	FALSE	FALSE	ulcerative colitis	1	99470269	0.0277	0.9943	5371	412561	ulcerative colitis || id:ebi-a-GCST90018933	TRUE	reported	417932	1	99470269	0.0132268337057278	family.Prevotellaceae.id.960	TRUE	8.20705335286706e-06	inferred	dr8cWw	textfile	18340	2	1	TRUE	NA	NA	0.001083404273411	18340	1.24737462824515e-10	417932	TRUE	1.28530720251601e-05
917	rs12118202	T	C	T	C	-0.0751986	0.0204	NA	0.175625792332247	FALSE	FALSE	FALSE	ulcerative colitis	1	210681370	0.0242	0.4009	5371	412561	ulcerative colitis || id:ebi-a-GCST90018933	TRUE	reported	417932	1	210681370	0.0147265151490898	family.Prevotellaceae.id.960	TRUE	3.28458986404012e-07	inferred	dr8cWw	textfile	18340	2	1	TRUE	NA	NA	0.00141987579574204	18340	1.70029907093786e-06	417932	TRUE	1.40897881889864e-06
918	rs12143482	T	C	T	C	-0.0756775	0.0283	NA	0.140319065678737	FALSE	FALSE	FALSE	ulcerative colitis	1	210667097	0.0269	0.2935	5371	412561	ulcerative colitis || id:ebi-a-GCST90018933	TRUE	reported	417932	1	210667097	0.0160051317019932	family.Prevotellaceae.id.960	TRUE	2.26377928512418e-06	inferred	dr8cWw	textfile	18340	2	1	TRUE	NA	NA	0.00121768174683512	18340	2.64827825142339e-06	417932	TRUE	1.02828734223174e-05
919	rs12612711	A	G	A	G	-0.0581549	0.0136	NA	0.43930007107347	FALSE	FALSE	FALSE	ulcerative colitis	2	118922722	0.0194	0.4824	5371	412561	ulcerative colitis || id:ebi-a-GCST90018933	TRUE	reported	417932	2	118922722	0.0118075677292687	family.Prevotellaceae.id.960	TRUE	8.42628105599406e-07	inferred	dr8cWw	textfile	18340	2	1	TRUE	NA	NA	0.00132107138314001	18340	1.17589975328876e-06	417932	TRUE	2.92965278827976e-06
920	rs13069367	A	C	A	C	-0.0539768	0.004	NA	0.451758717944638	FALSE	FALSE	FALSE	ulcerative colitis	3	71801830	0.0199	0.8402	5371	412561	ulcerative colitis || id:ebi-a-GCST90018933	TRUE	reported	417932	3	71801830	0.0119687331180552	family.Prevotellaceae.id.960	TRUE	6.48835589931728e-06	inferred	dr8cWw	textfile	18340	2	1	TRUE	NA	NA	0.00110785896138039	18340	9.66741229866912e-08	417932	TRUE	1.23182981789699e-05
921	rs148376875	T	G	T	G	0.0845150204194928	-0.0038	NA	0.135177105671408	FALSE	FALSE	FALSE	ulcerative colitis	3	170126707	0.0291	0.8952	5371	412561	ulcerative colitis || id:ebi-a-GCST90018933	TRUE	reported	417932	3	170126707	0.017916322438479	family.Prevotellaceae.id.960	TRUE	2.39103151879478e-06	inferred	dr8cWw	textfile	18340	2	1	TRUE	NA	NA	0.00121196875277187	18340	4.08016429052999e-08	417932	TRUE	4.44997488073846e-06
922	rs2206482	T	G	T	G	-0.0569105	0.0075	NA	0.393911195082951	FALSE	FALSE	FALSE	ulcerative colitis	20	9771109	0.0195	0.6986	5371	412561	ulcerative colitis || id:ebi-a-GCST90018933	TRUE	reported	417932	20	9771109	0.0117486486167919	family.Prevotellaceae.id.960	TRUE	1.27247809505121e-06	inferred	dr8cWw	textfile	18340	2	1	TRUE	NA	NA	0.0012779145886316	18340	3.53956264739181e-07	417932	TRUE	3.14494634698432e-06
923	rs2278540	G	A	G	A	0.0554249154411354	0.0309	NA	0.370619723717921	FALSE	FALSE	FALSE	ulcerative colitis	3	32408916	0.0201	0.1249	5371	412561	ulcerative colitis || id:ebi-a-GCST90018933	TRUE	reported	417932	3	32408916	0.0123264693656438	family.Prevotellaceae.id.960	TRUE	6.91089547036463e-06	inferred	dr8cWw	textfile	18340	2	1	TRUE	NA	NA	0.00110129117817095	18340	5.65482072728767e-06	417932	TRUE	4.41143782502728e-05
924	rs2322142	T	C	T	C	-0.0598326	-0.0121	NA	0.301528761797126	FALSE	FALSE	FALSE	ulcerative colitis	3	71824151	0.0223	0.5877	5371	412561	ulcerative colitis || id:ebi-a-GCST90018933	TRUE	reported	417932	3	71824151	0.0132962843406662	family.Prevotellaceae.id.960	TRUE	6.79709656600584e-06	inferred	dr8cWw	textfile	18340	2	1	TRUE	NA	NA	0.00110301950512101	18340	7.04461335318944e-07	417932	TRUE	1.76921241385419e-05
925	rs34071565	T	A	T	A	-0.1567	-0.04	NA	0.0558565925205389	FALSE	TRUE	TRUE	ulcerative colitis	11	119712522	0.0429	0.3509	5371	412561	ulcerative colitis || id:ebi-a-GCST90018933	TRUE	reported	417932	11	119712522	0.034788228864033	family.Prevotellaceae.id.960	TRUE	6.65622383849307e-06	inferred	dr8cWw	textfile	18340	2	1	FALSE	NA	NA	0.00110519969500821	18340	2.08018015048643e-06	417932	TRUE	2.47985381332537e-05
926	rs34660375	A	G	A	G	-0.0805894	0.056	NA	0.1548	FALSE	FALSE	FALSE	ulcerative colitis	5	180283881	0.0439	0.2021	5371	412561	ulcerative colitis || id:ebi-a-GCST90018933	TRUE	reported	417932	5	180283881	0.0178291297902308	family.Prevotellaceae.id.960	TRUE	6.18113732696017e-06	inferred	dr8cWw	textfile	18340	2	1	TRUE	NA	NA	0.00111290961784243	18340	3.89351431388392e-06	417932	TRUE	3.16000796773914e-05
927	rs3758087	T	C	T	C	0.0564199237416717	-0.0197	NA	0.283171890671485	FALSE	FALSE	FALSE	ulcerative colitis	8	23714609	0.0209	0.3471	5371	412561	ulcerative colitis || id:ebi-a-GCST90018933	TRUE	reported	417932	8	23714609	0.0124655081554637	family.Prevotellaceae.id.960	TRUE	6.00870069988914e-06	inferred	dr8cWw	textfile	18340	2	1	TRUE	NA	NA	0.00111585603390422	18340	2.12586366900139e-06	417932	TRUE	2.2778758311035e-05
928	rs3860225	A	G	A	G	0.0839360256982614	0.0662	NA	0.177014020873957	FALSE	FALSE	FALSE	ulcerative colitis	1	111161677	0.0289	0.02185	5371	412561	ulcerative colitis || id:ebi-a-GCST90018933	TRUE	reported	417932	1	111161677	0.0167936054525328	family.Prevotellaceae.id.960	TRUE	5.78996346348245e-07	inferred	dr8cWw	textfile	18340	2	1	TRUE	NA	NA	0.00136039719797143	18340	1.25548432230964e-05	417932	TRUE	9.82162246809211e-06
929	rs4493272	T	C	T	C	-0.0604992	0.0137	NA	0.43941186076648	FALSE	FALSE	FALSE	ulcerative colitis	2	118910912	0.0194	0.48	5371	412561	ulcerative colitis || id:ebi-a-GCST90018933	TRUE	reported	417932	2	118910912	0.0118027291675366	family.Prevotellaceae.id.960	TRUE	2.96172677681559e-07	inferred	dr8cWw	textfile	18340	2	1	TRUE	NA	NA	0.00143074019529276	18340	1.19325595190403e-06	417932	TRUE	1.11106744523604e-06
930	rs4685827	T	C	T	C	-0.0679529	0.0421	NA	0.207749211311641	FALSE	FALSE	FALSE	ulcerative colitis	3	4864877	0.0232	0.06926	5371	412561	ulcerative colitis || id:ebi-a-GCST90018933	TRUE	reported	417932	3	4864877	0.0145407160596826	family.Prevotellaceae.id.960	TRUE	2.96420958715864e-06	inferred	dr8cWw	textfile	18340	2	1	TRUE	NA	NA	0.00118953034894015	18340	7.87918419071189e-06	417932	TRUE	2.6579508448755e-05
931	rs7252711	A	G	A	G	-0.0740876	-0.026	NA	0.168198081059151	FALSE	FALSE	FALSE	ulcerative colitis	19	17460999	0.0289	0.3669	5371	412561	ulcerative colitis || id:ebi-a-GCST90018933	TRUE	reported	417932	19	17460999	0.0161925752328587	family.Prevotellaceae.id.960	TRUE	4.75302214810268e-06	inferred	dr8cWw	textfile	18340	2	1	TRUE	NA	NA	0.00114027971624921	18340	1.93662985403277e-06	417932	TRUE	1.76435123125909e-05
932	rs75982374	G	A	G	A	0.0802415923131621	-0.0022	NA	0.147701325100644	FALSE	FALSE	FALSE	ulcerative colitis	3	170063227	0.0277	0.9365	5371	412561	ulcerative colitis || id:ebi-a-GCST90018933	TRUE	reported	417932	3	170063227	0.0180381343765371	family.Prevotellaceae.id.960	TRUE	8.64954481986084e-06	inferred	dr8cWw	textfile	18340	2	1	TRUE	NA	NA	0.00107794220270128	18340	1.50932327758433e-08	417932	TRUE	1.44594226136905e-05
933	rs7975087	C	A	C	A	-0.0601448	-0.0225	NA	0.244884626983109	FALSE	FALSE	FALSE	ulcerative colitis	12	21404832	0.0233	0.3337	5371	412561	ulcerative colitis || id:ebi-a-GCST90018933	TRUE	reported	417932	12	21404832	0.0135454059860945	family.Prevotellaceae.id.960	TRUE	8.98609133298089e-06	inferred	dr8cWw	textfile	18340	2	1	TRUE	NA	NA	0.00107397252417718	18340	2.23125228496349e-06	417932	TRUE	3.36795644447748e-05
934	rs912860	G	A	G	A	-0.229046	0.0615	NA	0.046872700963541	FALSE	FALSE	FALSE	ulcerative colitis	14	33706908	0.0575	0.2843	5371	412561	ulcerative colitis || id:ebi-a-GCST90018933	TRUE	reported	417932	14	33706908	0.0483124182490081	family.Prevotellaceae.id.960	TRUE	2.12731739356509e-06	inferred	dr8cWw	textfile	18340	2	1	TRUE	NA	NA	0.00122417774553311	18340	2.73722064210677e-06	417932	TRUE	9.87552219687696e-06
935	rs926496	C	T	C	T	-0.0530523	0.0085	NA	0.399330669724933	FALSE	FALSE	FALSE	ulcerative colitis	20	9784204	0.0195	0.6636	5371	412561	ulcerative colitis || id:ebi-a-GCST90018933	TRUE	reported	417932	20	9784204	0.0117244877090065	family.Prevotellaceae.id.960	TRUE	6.04208409125034e-06	inferred	dr8cWw	textfile	18340	2	1	TRUE	NA	NA	0.00111527904538199	18340	4.54637112047278e-07	417932	TRUE	1.43468150105588e-05
936	rs9586501	G	A	G	A	0.0592681131046509	0.0664	NA	0.234984307944549	FALSE	FALSE	FALSE	ulcerative colitis	13	105075823	0.0216	0.00207	5371	412561	ulcerative colitis || id:ebi-a-GCST90018933	TRUE	reported	417932	13	105075823	0.0127329329221034	family.Prevotellaceae.id.960	TRUE	3.24436660456196e-06	inferred	dr8cWw	textfile	18340	2	1	TRUE	NA	NA	0.00118010463372108	18340	2.261076673773e-05	417932	TRUE	8.68796162696588e-05
937	rs9952932	T	C	T	C	-0.0884173	0.0054	NA	0.113165681152527	FALSE	FALSE	FALSE	ulcerative colitis	18	63006580	0.0276	0.8458	5371	412561	ulcerative colitis || id:ebi-a-GCST90018933	TRUE	reported	417932	18	63006580	0.0172630915395785	family.Prevotellaceae.id.960	TRUE	3.02708298438243e-07	inferred	dr8cWw	textfile	18340	2	1	TRUE	NA	NA	0.00142844813349643	18340	9.15937349573192e-08	417932	TRUE	6.64311663565907e-07
938	rs9958960	G	A	G	A	-0.0914807	0.0066	NA	0.113125908144572	FALSE	FALSE	FALSE	ulcerative colitis	18	63018983	0.0277	0.8124	5371	412561	ulcerative colitis || id:ebi-a-GCST90018933	TRUE	reported	417932	18	63018983	0.0173611300103453	family.Prevotellaceae.id.960	TRUE	1.3695980283084e-07	inferred	dr8cWw	textfile	18340	2	1	TRUE	NA	NA	0.00151179723651705	18340	1.35839078580583e-07	417932	TRUE	3.2720422497079e-07
939	rs1035406	G	A	G	A	-0.11354	-0.0801	NA	0.163672444164393	FALSE	FALSE	FALSE	ulcerative colitis	5	119372737	0.0293	0.006357	5371	412561	ulcerative colitis || id:ebi-a-GCST90018933	TRUE	reported	417932	5	119372737	0.0250862663363438	family.Rhodospirillaceae.id.2717	TRUE	6.01149930889376e-06	inferred	Duz7Tq	textfile	18340	2	1	TRUE	NA	NA	0.00111580754019989	18340	1.78820983177799e-05	417932	TRUE	0.000109537470496176
940	rs11591293	G	T	G	T	0.0743183848921813	0.0095	NA	0.293156843726215	FALSE	FALSE	FALSE	ulcerative colitis	10	113419797	0.02	0.6336	5371	412561	ulcerative colitis || id:ebi-a-GCST90018933	TRUE	reported	417932	10	113419797	0.0158724091963691	family.Rhodospirillaceae.id.2717	TRUE	2.837608465291e-06	inferred	Duz7Tq	textfile	18340	2	1	TRUE	NA	NA	0.001194086971029	18340	5.39862843522709e-07	417932	TRUE	7.31332715760355e-06
941	rs12772311	C	T	C	T	0.0716323987692617	0.0116	NA	0.29303577895922	FALSE	FALSE	FALSE	ulcerative colitis	10	113372140	0.02	0.5638	5371	412561	ulcerative colitis || id:ebi-a-GCST90018933	TRUE	reported	417932	10	113372140	0.0158685136189796	family.Rhodospirillaceae.id.2717	TRUE	6.35797560419696e-06	inferred	Duz7Tq	textfile	18340	2	1	TRUE	NA	NA	0.00110997245259669	18340	8.04918836229281e-07	417932	TRUE	1.72045243160477e-05
942	rs12977163	G	C	G	C	0.0730951499543621	0.0042	NA	0.338463525568563	FALSE	TRUE	TRUE	ulcerative colitis	19	28641647	0.0199	0.8338	5371	412561	ulcerative colitis || id:ebi-a-GCST90018933	TRUE	reported	417932	19	28641647	0.0163490616101693	family.Rhodospirillaceae.id.2717	TRUE	7.7888209740997e-06	inferred	Duz7Tq	textfile	18340	2	1	FALSE	NA	NA	0.00108884573963152	18340	1.06583219536683e-07	417932	TRUE	1.4792495455817e-05
943	rs13336560	C	T	C	T	-0.0701719	0.001	NA	0.504236733744754	FALSE	FALSE	FALSE	ulcerative colitis	16	88554243	0.02	0.9598	5371	412561	ulcerative colitis || id:ebi-a-GCST90018933	TRUE	reported	417932	16	88554243	0.0158061299336448	family.Rhodospirillaceae.id.2717	TRUE	9.01535310571336e-06	inferred	Duz7Tq	textfile	18340	2	1	TRUE	NA	NA	0.0010736344528438	18340	5.98186295562736e-09	417932	TRUE	1.46367341619364e-05
[truncated: 3,448 more rows]

## Sheet: CD
	Supplementary Table 4. Characteristics of Instrumental Variables and Steiger Directionality Test Results for UC and CD.
[truncated: 4,361 more rows]
