# Supplementary material for: Mendelian randomization integrated with multi-omics analysis identifies TNIK as a key gene in gut microbiota-induced IBD development
Source: Front Immunol. 2025 Nov 18;16:1678444. doi: 10.3389/fimmu.2025.1678444 (PMC12669205; doi:10.3389/fimmu.2025.1678444)
Supplement: Supplementary file 13 [file SupplementaryFile6.zip › Supplementary Tables/Supplementary Table 5.xlsx]

## Sheet: GO (UC)
	Supplementary Table 5. Functional enrichment analysis of genes of UC and CD.
	ONTOLOGY	ID	Description	GeneRatio	BgRatio	RichFactor	FoldEnrichment	zScore	pvalue	p.adjust	qvalue	geneID	Count
GO:0035235	BP	GO:0035235	ionotropic glutamate receptor signaling pathway	4/112	27/18986	0.148148148148148	25.1137566137566	9.65876008391918	1.81361728266147e-05	0.0313274511100389	0.0300473380277775	NRXN1/APP/GRIN3A/GRIA4	4
GO:0035249	BP	GO:0035249	synaptic transmission	glutamatergic	6/112	111/18986	0.0540540540540541	9.16312741312741	6.64441761841687	5.04288725844226e-05	0.0313274511100389	0.0300473380277775	STXBP1/NRXN1/RAB3GAP1/NR3C1/GRIN3A/GRIA4	6
GO:0017158	BP	GO:0017158	regulation of calcium ion-dependent exocytosis	4/112	39/18986	0.102564102564103	17.3864468864469	7.89094846958906	8.0488917510059e-05	0.0313274511100389	0.0300473380277775	STXBP1/RAB3GAP1/SYT6/RPH3A	4
GO:0016358	BP	GO:0016358	dendrite development	8/112	239/18986	0.0334728033472803	5.67423789599522	5.60178207563617	8.65469487212629e-05	0.0313274511100389	0.0300473380277775	HECW1/SULT4A1/CAMK1D/PTPRS/APP/CPEB3/GRIN3A/TNIK	8
GO:0045745	BP	GO:0045745	positive regulation of G protein-coupled receptor signaling pathway	4/112	40/18986	0.1	16.9517857142857	7.77970040817142	8.90272088245501e-05	0.0313274511100389	0.0300473380277775	NRXN1/ACP3/APP/NOS1	4
GO:1990806	BP	GO:1990806	ligand-gated ion channel signaling pathway	4/112	41/18986	0.0975609756097561	16.5383275261324	7.6723999140454	9.82051758935389e-05	0.0313274511100389	0.0300473380277775	NRXN1/APP/GRIN3A/GRIA4	4
GO:0008038	BP	GO:0008038	neuron recognition	4/112	46/18986	0.0869565217391304	14.7406832298137	7.18752871846041	0.00015469841527058	0.0422989666896985	0.0405705317641941	NTM/APP/ROBO2/PALLD	4
GO:0006836	BP	GO:0006836	neurotransmitter transport	7/112	209/18986	0.0334928229665072	5.67763157894737	5.23803492053878	0.000241686226894619	0.0578234297845376	0.0554606289084495	STXBP1/NRXN1/RAB3GAP1/APP/NOS1/MCTP2/RPH3A	7
GO:0051588	BP	GO:0051588	regulation of neurotransmitter transport	5/112	99/18986	0.0505050505050505	8.56150793650794	5.81067862350575	0.000300546066218792	0.0594107803751544	0.0569831166332669	STXBP1/RAB3GAP1/APP/NOS1/MCTP2	5
GO:0007215	BP	GO:0007215	glutamate receptor signaling pathway	4/112	55/18986	0.0727272727272727	12.3285714285714	6.48114967356021	0.000310401151385341	0.0594107803751544	0.0569831166332669	NRXN1/APP/GRIN3A/GRIA4	4
GO:0017156	BP	GO:0017156	calcium-ion regulated exocytosis	4/112	66/18986	0.0606060606060606	10.2738095238095	5.81369053070778	0.00062410621463397	0.108594481346311	0.104157056298722	STXBP1/RAB3GAP1/SYT6/RPH3A	4
GO:0007416	BP	GO:0007416	synapse assembly	7/112	269/18986	0.0260223048327138	4.41124535315985	4.34063545644742	0.00108430012731328	0.172945870306468	0.165878896669681	NRG3/NRXN1/ADGRL3/PTPRS/APP/DOCK4/ROBO2	7
GO:0051968	BP	GO:0051968	positive regulation of synaptic transmission	glutamatergic	3/112	36/18986	0.0833333333333333	14.1264880952381	6.07263990292745	0.00123821240081399	0.175335817644031	0.16817118515712	STXBP1/NRXN1/RAB3GAP1	3
GO:0099174	BP	GO:0099174	regulation of presynapse organization	3/112	37/18986	0.0810810810810811	13.7446911196911	5.97749697807897	0.00134171177523498	0.175335817644031	0.16817118515712	NRXN1/CACNA2D3/APP	3
GO:0006527	BP	GO:0006527	arginine catabolic process	2/112	10/18986	0.2	33.9035714285714	8.0172059607146	0.00150481597770095	0.175335817644031	0.16817118515712	NOS1/OAT	2
GO:0051964	BP	GO:0051964	negative regulation of synapse assembly	2/112	10/18986	0.2	33.9035714285714	8.0172059607146	0.00150481597770095	0.175335817644031	0.16817118515712	APP/ROBO2	2
GO:0007269	BP	GO:0007269	neurotransmitter secretion	5/112	146/18986	0.0342465753424658	5.8054060665362	4.49002136679752	0.00174178723605085	0.175335817644031	0.16817118515712	STXBP1/NRXN1/RAB3GAP1/MCTP2/RPH3A	5
GO:0099643	BP	GO:0099643	signal release from synapse	5/112	146/18986	0.0342465753424658	5.8054060665362	4.49002136679752	0.00174178723605085	0.175335817644031	0.16817118515712	STXBP1/NRXN1/RAB3GAP1/MCTP2/RPH3A	5
GO:0014049	BP	GO:0014049	positive regulation of glutamate secretion	2/112	11/18986	0.181818181818182	30.8214285714286	7.62107492202909	0.00183214020526678	0.175335817644031	0.16817118515712	STXBP1/RAB3GAP1	2
GO:0062111	BP	GO:0062111	zinc ion import into organelle	2/112	11/18986	0.181818181818182	30.8214285714286	7.62107492202909	0.00183214020526678	0.175335817644031	0.16817118515712	TMEM163/SLC30A10	2
GO:0060078	BP	GO:0060078	regulation of postsynaptic membrane potential	5/112	151/18986	0.033112582781457	5.61317407757805	4.38417459433835	0.0020185727890491	0.183978491344761	0.176460698952463	NRXN1/RAB3GAP1/APP/GRIN3A/GRIA4	5
GO:0008037	BP	GO:0008037	cell recognition	5/112	156/18986	0.032051282051282	5.43326465201465	4.28295127801963	0.00232622800659928	0.202381836574137	0.194112040359289	COLEC11/NTM/APP/ROBO2/PALLD	5
GO:0050807	BP	GO:0050807	regulation of synapse organization	7/112	312/18986	0.0224358974358974	3.80328525641026	3.8459908740784	0.00251878775937026	0.204833627928707	0.19646364577224	NRXN1/CACNA2D3/PTPRS/APP/DOCK4/ROBO2/CTTNBP2	7
GO:0007411	BP	GO:0007411	axon guidance	6/112	236/18986	0.0254237288135593	4.30977602905569	3.94127109673213	0.00276939743572224	0.204833627928707	0.19646364577224	CRPPA/NRXN1/GATA3/APP/ROBO2/PALLD	6
GO:0050803	BP	GO:0050803	regulation of synapse structure or activity	7/112	318/18986	0.0220125786163522	3.7315251572327	3.78400938890945	0.00280017732250874	0.204833627928707	0.19646364577224	NRXN1/CACNA2D3/PTPRS/APP/DOCK4/ROBO2/CTTNBP2	7
GO:0097485	BP	GO:0097485	neuron projection guidance	6/112	237/18986	0.0253164556962025	4.29159132007233	3.92801704439972	0.00282794045952041	0.204833627928707	0.19646364577224	CRPPA/NRXN1/GATA3/APP/ROBO2/PALLD	6
GO:0061000	BP	GO:0061000	negative regulation of dendritic spine development	2/112	14/18986	0.142857142857143	24.2168367346939	6.69410998999426	0.0029965212027188	0.204833627928707	0.19646364577224	PTPRS/GRIN3A	2
GO:1905809	BP	GO:1905809	negative regulation of synapse organization	2/112	14/18986	0.142857142857143	24.2168367346939	6.69410998999426	0.0029965212027188	0.204833627928707	0.19646364577224	APP/ROBO2	2
GO:0051963	BP	GO:0051963	regulation of synapse assembly	5/112	168/18986	0.0297619047619048	5.04517431972789	4.05683633206557	0.00320225870185615	0.211349074322506	0.202712855754523	NRXN1/PTPRS/APP/DOCK4/ROBO2	5
GO:0014004	BP	GO:0014004	microglia differentiation	2/112	15/18986	0.133333333333333	22.602380952381	6.44739791872402	0.00344424016285425	0.212654053925904	0.203964510832523	NR3C1/APP	2
GO:0048791	BP	GO:0048791	calcium ion-regulated exocytosis of neurotransmitter	2/112	15/18986	0.133333333333333	22.602380952381	6.44739791872402	0.00344424016285425	0.212654053925904	0.203964510832523	STXBP1/RAB3GAP1	2
GO:0007158	BP	GO:0007158	neuron cell-cell adhesion	2/112	16/18986	0.125	21.1897321428571	6.22356485730307	0.00392115759926742	0.22742714075751	0.218133934708848	NRXN1/ASTN2	2
GO:0045956	BP	GO:0045956	positive regulation of calcium ion-dependent exocytosis	2/112	16/18986	0.125	21.1897321428571	6.22356485730307	0.00392115759926742	0.22742714075751	0.218133934708848	STXBP1/RPH3A	2
GO:0001956	BP	GO:0001956	positive regulation of neurotransmitter secretion	2/112	18/18986	0.111111111111111	18.8353174603175	5.83161256138969	0.00496117574423357	0.265949522010693	0.255082201169581	STXBP1/RAB3GAP1	2
GO:0072189	BP	GO:0072189	ureter development	2/112	18/18986	0.111111111111111	18.8353174603175	5.83161256138969	0.00496117574423357	0.265949522010693	0.255082201169581	GATA3/NFIA	2
GO:0060998	BP	GO:0060998	regulation of dendritic spine development	3/112	60/18986	0.05	8.47589285714286	4.46777828089046	0.00535676051519438	0.265949522010693	0.255082201169581	PTPRS/CPEB3/GRIN3A	3
GO:0099172	BP	GO:0099172	presynapse organization	3/112	60/18986	0.05	8.47589285714286	4.46777828089046	0.00535676051519438	0.265949522010693	0.255082201169581	NRXN1/CACNA2D3/APP	3
GO:0006144	BP	GO:0006144	purine nucleobase metabolic process	2/112	19/18986	0.105263157894737	17.843984962406	5.65854351629366	0.00552357808396192	0.265949522010693	0.255082201169581	ACP3/GMPR	2
GO:0014048	BP	GO:0014048	regulation of glutamate secretion	2/112	19/18986	0.105263157894737	17.843984962406	5.65854351629366	0.00552357808396192	0.265949522010693	0.255082201169581	STXBP1/RAB3GAP1	2
GO:0007409	BP	GO:0007409	axonogenesis	8/112	459/18986	0.0174291938997821	2.95455960161843	3.26538991346139	0.00584651296836978	0.265949522010693	0.255082201169581	STXBP1/CRPPA/NRXN1/GATA3/PTPRS/APP/ROBO2/PALLD	8
GO:0006525	BP	GO:0006525	arginine metabolic process	2/112	20/18986	0.1	16.9517857142857	5.49817765410656	0.00611378211518835	0.265949522010693	0.255082201169581	NOS1/OAT	2
GO:0010522	BP	GO:0010522	regulation of calcium ion transport into cytosol	2/112	20/18986	0.1	16.9517857142857	5.49817765410656	0.00611378211518835	0.265949522010693	0.255082201169581	ADCYAP1R1/NOS1	2
GO:0051580	BP	GO:0051580	regulation of neurotransmitter uptake	2/112	20/18986	0.1	16.9517857142857	5.49817765410656	0.00611378211518835	0.265949522010693	0.255082201169581	APP/NOS1	2
GO:2000786	BP	GO:2000786	positive regulation of autophagosome assembly	2/112	20/18986	0.1	16.9517857142857	5.49817765410656	0.00611378211518835	0.265949522010693	0.255082201169581	RAB3GAP1/PIP4K2A	2
GO:1903305	BP	GO:1903305	regulation of regulated secretory pathway	4/112	125/18986	0.032	5.42457142857143	3.82319277034625	0.00643665663257916	0.2737724621057	0.262585477595744	STXBP1/RAB3GAP1/SYT6/RPH3A	4
GO:0031630	BP	GO:0031630	regulation of synaptic vesicle fusion to presynaptic active zone membrane	2/112	21/18986	0.0952380952380952	16.1445578231293	5.34899458556357	0.00673144625727117	0.274127407157809	0.262925918761051	STXBP1/RPH3A	2
GO:1901632	BP	GO:1901632	regulation of synaptic vesicle membrane organization	2/112	21/18986	0.0952380952380952	16.1445578231293	5.34899458556357	0.00673144625727117	0.274127407157809	0.262925918761051	STXBP1/RPH3A	2
GO:0006935	BP	GO:0006935	chemotaxis	8/112	472/18986	0.0169491525423729	2.87318401937046	3.17456080857174	0.00687823461574388	0.274269605302787	0.26306230635652	CAMK1D/NRG3/CMTM5/CMTM8/APP/DOCK4/ROBO2/CYP7B1	8
GO:0042330	BP	GO:0042330	taxis	8/112	474/18986	0.0168776371308017	2.86106088004822	3.16086113821171	0.00704848484034717	0.275322448661724	0.264072128068002	CAMK1D/NRG3/CMTM5/CMTM8/APP/DOCK4/ROBO2/CYP7B1	8
GO:0030225	BP	GO:0030225	macrophage differentiation	3/112	69/18986	0.0434782608695652	7.37034161490683	4.08360260820769	0.00789403846657601	0.30218379250053	0.28983585443597	GATA3/NR3C1/APP	3
GO:0051590	BP	GO:0051590	positive regulation of neurotransmitter transport	2/112	24/18986	0.0833333333333333	14.1264880952381	4.95672055611988	0.00874582839958379	0.321913760707757	0.308759609896238	STXBP1/RAB3GAP1	2
GO:0051957	BP	GO:0051957	positive regulation of amino acid transport	2/112	24/18986	0.0833333333333333	14.1264880952381	4.95672055611988	0.00874582839958379	0.321913760707757	0.308759609896238	STXBP1/RAB3GAP1	2
GO:0044090	BP	GO:0044090	positive regulation of vacuole organization	2/112	25/18986	0.08	13.5614285714286	4.84128617441812	0.00946997682832461	0.32724147106673	0.313869617522069	RAB3GAP1/PIP4K2A	2
GO:0007274	BP	GO:0007274	neuromuscular synaptic transmission	2/112	26/18986	0.0769230769230769	13.0398351648352	4.73227947940919	0.0102199220025305	0.32724147106673	0.313869617522069	STXBP1/NRXN1	2
GO:0009065	BP	GO:0009065	glutamine family amino acid catabolic process	2/112	26/18986	0.0769230769230769	13.0398351648352	4.73227947940919	0.0102199220025305	0.32724147106673	0.313869617522069	NOS1/OAT	2
GO:0016082	BP	GO:0016082	synaptic vesicle priming	2/112	26/18986	0.0769230769230769	13.0398351648352	4.73227947940919	0.0102199220025305	0.32724147106673	0.313869617522069	STXBP1/RPH3A	2
GO:0019985	BP	GO:0019985	translesion synthesis	2/112	26/18986	0.0769230769230769	13.0398351648352	4.73227947940919	0.0102199220025305	0.32724147106673	0.313869617522069	USP10/REV3L	2
GO:0022038	BP	GO:0022038	corpus callosum development	2/112	26/18986	0.0769230769230769	13.0398351648352	4.73227947940919	0.0102199220025305	0.32724147106673	0.313869617522069	ATG16L1/PTPRS	2
GO:0045661	BP	GO:0045661	regulation of myoblast differentiation	3/112	76/18986	0.0394736842105263	6.69149436090226	3.82974341699422	0.0102822118075934	0.32724147106673	0.313869617522069	DPF3/ZFHX3/CMTM5	3
GO:1902893	BP	GO:1902893	regulation of miRNA transcription	3/112	76/18986	0.0394736842105263	6.69149436090226	3.82974341699422	0.0102822118075934	0.32724147106673	0.313869617522069	GATA3/NR3C1/APP	3
GO:0051966	BP	GO:0051966	regulation of synaptic transmission	glutamatergic	3/112	77/18986	0.038961038961039	6.60459183673469	3.79609793568156	0.0106538519089475	0.32724147106673	0.313869617522069	STXBP1/NRXN1/RAB3GAP1	3
GO:0061614	BP	GO:0061614	miRNA transcription	3/112	77/18986	0.038961038961039	6.60459183673469	3.79609793568156	0.0106538519089475	0.32724147106673	0.313869617522069	GATA3/NR3C1/APP	3
GO:0051648	BP	GO:0051648	vesicle localization	5/112	225/18986	0.0222222222222222	3.76706349206349	3.21636056329863	0.0107712709912247	0.32724147106673	0.313869617522069	STXBP1/NRXN1/EXOC3/TRAPPC11/DYNC1I1	5
GO:0045662	BP	GO:0045662	negative regulation of myoblast differentiation	2/112	27/18986	0.0740740740740741	12.5568783068783	4.62910514828315	0.0109953399980544	0.328829386816814	0.315392647312612	ZFHX3/CMTM5	2
GO:0061744	BP	GO:0061744	motor behavior	2/112	28/18986	0.0714285714285714	12.1084183673469	4.53124266387799	0.0117959097549305	0.345102759827731	0.331001052158369	PFKFB3/NR3C1	2
GO:0046928	BP	GO:0046928	regulation of neurotransmitter secretion	3/112	81/18986	0.037037037037037	6.27843915343915	3.66726273129985	0.012217790783286	0.345102759827731	0.331001052158369	STXBP1/RAB3GAP1/MCTP2	3
GO:1902115	BP	GO:1902115	regulation of organelle assembly	5/112	234/18986	0.0213675213675214	3.62217643467643	3.10905480995945	0.0125958872432636	0.345102759827731	0.331001052158369	USP10/SEPTIN9/RAB3GAP1/PTPRS/PIP4K2A	5
GO:0060402	BP	GO:0060402	calcium ion transport into cytosol	2/112	29/18986	0.0689655172413793	11.6908866995074	4.43823462853686	0.0126213130553507	0.345102759827731	0.331001052158369	ADCYAP1R1/NOS1	2
GO:0071577	BP	GO:0071577	zinc ion transmembrane transport	2/112	29/18986	0.0689655172413793	11.6908866995074	4.43823462853686	0.0126213130553507	0.345102759827731	0.331001052158369	TMEM163/SLC30A10	2
GO:0097107	BP	GO:0097107	postsynaptic density assembly	2/112	29/18986	0.0689655172413793	11.6908866995074	4.43823462853686	0.0126213130553507	0.345102759827731	0.331001052158369	NRXN1/PTPRS	2
GO:0031331	BP	GO:0031331	positive regulation of cellular catabolic process	5/112	235/18986	0.0212765957446809	3.60676291793313	3.09745913443046	0.0128107593803538	0.345349203577426	0.3312374256388	ATG16L1/RAB3GAP1/APP/PIP4K2A/SPTLC2	5
GO:0048668	BP	GO:0048668	collateral sprouting	2/112	30/18986	0.0666666666666667	11.3011904761905	4.34967723608494	0.0134712345017962	0.35811031717275	0.343477090221238	PTPRS/APP	2
GO:0006829	BP	GO:0006829	zinc ion transport	2/112	31/18986	0.0645161290322581	10.9366359447005	4.26521244601907	0.0143453614953265	0.371040836514255	0.355879238233988	TMEM163/SLC30A10	2
GO:0014047	BP	GO:0014047	glutamate secretion	2/112	31/18986	0.0645161290322581	10.9366359447005	4.26521244601907	0.0143453614953265	0.371040836514255	0.355879238233988	STXBP1/RAB3GAP1	2
GO:0099068	BP	GO:0099068	postsynapse assembly	3/112	87/18986	0.0344827586206897	5.84544334975369	3.48944269784837	0.0147984707289934	0.373379134702436	0.358121988077352	NRXN1/PTPRS/DOCK4	3
GO:0008277	BP	GO:0008277	regulation of G protein-coupled receptor signaling pathway	4/112	160/18986	0.025	4.23794642857143	3.16834860630588	0.0149401133084051	0.373379134702436	0.358121988077352	NRXN1/ACP3/APP/NOS1	4
GO:0031629	BP	GO:0031629	synaptic vesicle fusion to presynaptic active zone membrane	2/112	32/18986	0.0625	10.5948660714286	4.18452151166332	0.0152433842140205	0.373379134702436	0.358121988077352	STXBP1/RPH3A	2
GO:0099022	BP	GO:0099022	vesicle tethering	2/112	32/18986	0.0625	10.5948660714286	4.18452151166332	0.0152433842140205	0.373379134702436	0.358121988077352	EXOC3/TRAPPC11	2
GO:1902117	BP	GO:1902117	positive regulation of organelle assembly	3/112	89/18986	0.0337078651685393	5.71408507223114	3.43382631269063	0.015721939767607	0.373379134702436	0.358121988077352	SEPTIN9/RAB3GAP1/PIP4K2A	3
GO:0099500	BP	GO:0099500	vesicle fusion to plasma membrane	2/112	33/18986	0.0606060606060606	10.2738095238095	4.10731959376408	0.0161649955915734	0.373379134702436	0.358121988077352	STXBP1/RPH3A	2
GO:0010508	BP	GO:0010508	positive regulation of autophagy	4/112	166/18986	0.0240963855421687	4.08476764199656	3.07502766873166	0.0168782634800594	0.373379134702436	0.358121988077352	ATG16L1/RAB3GAP1/PIP4K2A/SPTLC2	4
GO:0009112	BP	GO:0009112	nucleobase metabolic process	2/112	34/18986	0.0588235294117647	9.97163865546218	4.03335125064506	0.017109891296044	0.373379134702436	0.358121988077352	ACP3/GMPR	2
GO:0031338	BP	GO:0031338	regulation of vesicle fusion	2/112	34/18986	0.0588235294117647	9.97163865546218	4.03335125064506	0.017109891296044	0.373379134702436	0.358121988077352	STXBP1/RPH3A	2
GO:0140058	BP	GO:0140058	neuron projection arborization	2/112	34/18986	0.0588235294117647	9.97163865546218	4.03335125064506	0.017109891296044	0.373379134702436	0.358121988077352	SULT4A1/GRIP1	2
GO:1901889	BP	GO:1901889	negative regulation of cell junction assembly	2/112	34/18986	0.0588235294117647	9.97163865546218	4.03335125064506	0.017109891296044	0.373379134702436	0.358121988077352	APP/ROBO2	2
GO:2000463	BP	GO:2000463	positive regulation of excitatory postsynaptic potential	2/112	34/18986	0.0588235294117647	9.97163865546218	4.03335125064506	0.017109891296044	0.373379134702436	0.358121988077352	NRXN1/APP	2
GO:0140029	BP	GO:0140029	exocytic process	3/112	92/18986	0.0326086956521739	5.52775621118012	3.3534924266538	0.0171668567679281	0.373379134702436	0.358121988077352	STXBP1/EXOC3/RPH3A	3
GO:2000628	BP	GO:2000628	regulation of miRNA metabolic process	3/112	92/18986	0.0326086956521739	5.52775621118012	3.3534924266538	0.0171668567679281	0.373379134702436	0.358121988077352	GATA3/NR3C1/APP	3
GO:0043523	BP	GO:0043523	regulation of neuron apoptotic process	5/112	254/18986	0.0196850393700787	3.33696569178853	2.88841410539593	0.0173768163780437	0.373699174691862	0.358428950482652	STXBP1/GBE1/GATA3/NR3C1/APP	5
GO:0110110	BP	GO:0110110	positive regulation of animal organ morphogenesis	2/112	35/18986	0.0571428571428571	9.68673469387755	3.9623866411028	0.0180777697087542	0.382170700044738	0.366554309452798	GATA3/ROBO2	2
GO:0140115	BP	GO:0140115	export across plasma membrane	3/112	94/18986	0.0319148936170213	5.4101443768997	3.30187100416998	0.0181700803051573	0.382170700044738	0.366554309452798	TMEM163/SLC30A10/SLC22A18	3
GO:0016239	BP	GO:0016239	positive regulation of macroautophagy	3/112	95/18986	0.0315789473684211	5.3531954887218	3.27661062941842	0.0186837042987038	0.382906598939004	0.367260137793336	RAB3GAP1/PIP4K2A/SPTLC2	3
GO:0006301	BP	GO:0006301	postreplication repair	2/112	36/18986	0.0555555555555556	9.41765873015873	3.89421831057245	0.0190683319033389	0.382906598939004	0.367260137793336	USP10/REV3L	2
GO:0098698	BP	GO:0098698	postsynaptic specialization assembly	2/112	36/18986	0.0555555555555556	9.41765873015873	3.89421831057245	0.0190683319033389	0.382906598939004	0.367260137793336	NRXN1/PTPRS	2
GO:1905606	BP	GO:1905606	regulation of presynapse assembly	2/112	36/18986	0.0555555555555556	9.41765873015873	3.89421831057245	0.0190683319033389	0.382906598939004	0.367260137793336	NRXN1/APP	2
GO:0015837	BP	GO:0015837	amine transport	3/112	96/18986	0.03125	5.29743303571429	3.25170465212174	0.0192053466552479	0.382906598939004	0.367260137793336	STXBP1/FLVCR2/RAB3GAP1	3
GO:0006887	BP	GO:0006887	exocytosis	6/112	360/18986	0.0166666666666667	2.82529761904762	2.69344105179336	0.019924973957236	0.384575100578189	0.368860460544663	STXBP1/RAB3GAP1/EXOC3/TRAPPC11/SYT6/RPH3A	6
GO:0032228	BP	GO:0032228	regulation of synaptic transmission	GABAergic	2/112	37/18986	0.0540540540540541	9.16312741312741	3.82865845750095	0.0200812816249448	0.384575100578189	0.368860460544663	STXBP1/NRXN1	2
GO:0048499	BP	GO:0048499	synaptic vesicle membrane organization	2/112	37/18986	0.0540540540540541	9.16312741312741	3.82865845750095	0.0200812816249448	0.384575100578189	0.368860460544663	STXBP1/RPH3A	2
GO:1901606	BP	GO:1901606	alpha-amino acid catabolic process	3/112	98/18986	0.0306122448979592	5.1893221574344	3.2029204051375	0.0202727108841597	0.384575100578189	0.368860460544663	HIBCH/NOS1/OAT	3
GO:0050806	BP	GO:0050806	positive regulation of synaptic transmission	4/112	176/18986	0.0227272727272727	3.85267857142857	2.92884988304349	0.0204449890940034	0.384575100578189	0.368860460544663	STXBP1/NRXN1/RAB3GAP1/APP	4
GO:0060996	BP	GO:0060996	dendritic spine development	3/112	99/18986	0.0303030303030303	5.13690476190476	3.17902517187339	0.0208184424355993	0.384575100578189	0.368860460544663	PTPRS/CPEB3/GRIN3A	3
GO:1901888	BP	GO:1901888	regulation of cell junction assembly	5/112	268/18986	0.0186567164179104	3.16264658848614	2.74666419863147	0.0213582017923676	0.384575100578189	0.368860460544663	NRXN1/PTPRS/APP/DOCK4/ROBO2	5
GO:0006493	BP	GO:0006493	protein O-linked glycosylation	3/112	100/18986	0.03	5.08553571428571	3.15545038094743	0.0213722117386655	0.384575100578189	0.368860460544663	CRPPA/B3GALNT2/GALNT14	3
GO:0050773	BP	GO:0050773	regulation of dendrite development	3/112	100/18986	0.03	5.08553571428571	3.15545038094743	0.0213722117386655	0.384575100578189	0.368860460544663	HECW1/CAMK1D/TNIK	3
GO:0003180	BP	GO:0003180	aortic valve morphogenesis	2/112	39/18986	0.0512820512820513	8.69322344322344	3.70469755745041	0.022173171863597	0.384575100578189	0.368860460544663	GATA3/ROBO2	2
GO:0006904	BP	GO:0006904	vesicle docking involved in exocytosis	2/112	39/18986	0.0512820512820513	8.69322344322344	3.70469755745041	0.022173171863597	0.384575100578189	0.368860460544663	STXBP1/EXOC3	2
GO:0007340	BP	GO:0007340	acrosome reaction	2/112	39/18986	0.0512820512820513	8.69322344322344	3.70469755745041	0.022173171863597	0.384575100578189	0.368860460544663	STXBP1/SYT6	2
GO:0032350	BP	GO:0032350	regulation of hormone metabolic process	2/112	39/18986	0.0512820512820513	8.69322344322344	3.70469755745041	0.022173171863597	0.384575100578189	0.368860460544663	GATA3/NR3C1	2
GO:0000041	BP	GO:0000041	transition metal ion transport	3/112	102/18986	0.0294117647058824	4.98581932773109	3.1092313321184	0.0225038721341469	0.384575100578189	0.368860460544663	FLVCR2/TMEM163/SLC30A10	3
GO:0016079	BP	GO:0016079	synaptic vesicle exocytosis	3/112	102/18986	0.0294117647058824	4.98581932773109	3.1092313321184	0.0225038721341469	0.384575100578189	0.368860460544663	STXBP1/RAB3GAP1/RPH3A	3
GO:0042157	BP	GO:0042157	lipoprotein metabolic process	3/112	102/18986	0.0294117647058824	4.98581932773109	3.1092313321184	0.0225038721341469	0.384575100578189	0.368860460544663	ATG16L1/RAB3GAP1/APP	3
GO:0017157	BP	GO:0017157	regulation of exocytosis	4/112	183/18986	0.0218579234972678	3.70530835284934	2.83276848379824	0.0231980834902563	0.390381002148978	0.374429119368541	STXBP1/RAB3GAP1/SYT6/RPH3A	4
GO:0060074	BP	GO:0060074	synapse maturation	2/112	40/18986	0.05	8.47589285714286	3.64599974911112	0.0232515330433561	0.390381002148978	0.374429119368541	NRXN1/NFIA	2
GO:0040036	BP	GO:0040036	regulation of fibroblast growth factor receptor signaling pathway	2/112	41/18986	0.0487804878048781	8.2691637630662	3.58931367208817	0.0243511230349891	0.398359397341617	0.382081498632668	NRXN1/GATA3	2
GO:0051954	BP	GO:0051954	positive regulation of amine transport	2/112	41/18986	0.0487804878048781	8.2691637630662	3.58931367208817	0.0243511230349891	0.398359397341617	0.382081498632668	STXBP1/RAB3GAP1	2
GO:1904861	BP	GO:1904861	excitatory synapse assembly	2/112	41/18986	0.0487804878048781	8.2691637630662	3.58931367208817	0.0243511230349891	0.398359397341617	0.382081498632668	NRXN1/PTPRS	2
GO:0098742	BP	GO:0098742	cell-cell adhesion via plasma-membrane adhesion molecules	5/112	280/18986	0.0178571428571429	3.02710459183673	2.63237067955369	0.0252107313430286	0.408926608394548	0.392216908672987	NRXN1/ADGRL3/PTPRS/ROBO2/PALLD	5
GO:0051955	BP	GO:0051955	regulation of amino acid transport	2/112	42/18986	0.0476190476190476	8.07227891156463	3.53452061598895	0.0254716586343409	0.409687013664945	0.392946242001685	STXBP1/RAB3GAP1	2
GO:0001764	BP	GO:0001764	neuron migration	4/112	189/18986	0.0211640211640212	3.58767951625094	2.75409842022027	0.025729322048818	0.410382686678646	0.393613488185426	NRG3/ASTN2/ADGRL3/GATA3	4
GO:0051938	BP	GO:0051938	L-glutamate import	2/112	43/18986	0.0465116279069767	7.88455149501661	3.48151152829192	0.0266128591870405	0.419164681860702	0.402036630459806	STXBP1/RAB3GAP1	2
GO:0060079	BP	GO:0060079	excitatory postsynaptic potential	3/112	109/18986	0.0275229357798165	4.66562909567497	2.95649818565587	0.0267179159806717	0.419164681860702	0.402036630459806	NRXN1/RAB3GAP1/APP	3
GO:0010586	BP	GO:0010586	miRNA metabolic process	3/112	110/18986	0.0272727272727273	4.62321428571429	2.93574084339974	0.027352039792104	0.422191969049088	0.404940215597872	GATA3/NR3C1/APP	3
GO:0072676	BP	GO:0072676	lymphocyte migration	3/112	110/18986	0.0272727272727273	4.62321428571429	2.93574084339974	0.027352039792104	0.422191969049088	0.404940215597872	GATA3/APP/CYP7B1	3
GO:0009063	BP	GO:0009063	amino acid catabolic process	3/112	111/18986	0.027027027027027	4.58156370656371	2.91523135546125	0.0279941770605765	0.428646839151548	0.411131324578067	HIBCH/NOS1/OAT	3
GO:0006520	BP	GO:0006520	amino acid metabolic process	5/112	289/18986	0.0173010380622837	2.93283489866535	2.55058647589484	0.0283760004474755	0.429628386406969	0.412072763511936	MSRA/DARS1/HIBCH/NOS1/OAT	5
GO:0003176	BP	GO:0003176	aortic valve development	2/112	45/18986	0.0444444444444444	7.53412698412698	3.38045151907915	0.02895614516536	0.429628386406969	0.412072763511936	GATA3/ROBO2	2
GO:0019098	BP	GO:0019098	reproductive behavior	2/112	45/18986	0.0444444444444444	7.53412698412698	3.38045151907915	0.02895614516536	0.429628386406969	0.412072763511936	NR3C1/APP	2
GO:1904646	BP	GO:1904646	cellular response to amyloid-beta	2/112	45/18986	0.0444444444444444	7.53412698412698	3.38045151907915	0.02895614516536	0.429628386406969	0.412072763511936	APP/CACNA1A	2
GO:0001504	BP	GO:0001504	neurotransmitter uptake	2/112	46/18986	0.0434782608695652	7.37034161490683	3.33222246214079	0.0301576818538109	0.435210118625557	0.417426413068785	APP/NOS1	2
GO:0045663	BP	GO:0045663	positive regulation of myoblast differentiation	2/112	46/18986	0.0434782608695652	7.37034161490683	3.33222246214079	0.0301576818538109	0.435210118625557	0.417426413068785	DPF3/ZFHX3	2
GO:0060443	BP	GO:0060443	mammary gland morphogenesis	2/112	46/18986	0.0434782608695652	7.37034161490683	3.33222246214079	0.0301576818538109	0.435210118625557	0.417426413068785	NRG3/NR3C1	2
GO:0045445	BP	GO:0045445	myoblast differentiation	3/112	115/18986	0.0260869565217391	4.4222049689441	2.83556637110774	0.03064270070091	0.435210118625557	0.417426413068785	DPF3/ZFHX3/CMTM5	3
GO:0000731	BP	GO:0000731	DNA synthesis involved in DNA repair	2/112	47/18986	0.0425531914893617	7.21352583586626	3.28541966376519	0.0313787859824069	0.435210118625557	0.417426413068785	USP10/REV3L	2
GO:0032892	BP	GO:0032892	positive regulation of organic acid transport	2/112	47/18986	0.0425531914893617	7.21352583586626	3.28541966376519	0.0313787859824069	0.435210118625557	0.417426413068785	STXBP1/RAB3GAP1	2
GO:0050919	BP	GO:0050919	negative chemotaxis	2/112	47/18986	0.0425531914893617	7.21352583586626	3.28541966376519	0.0313787859824069	0.435210118625557	0.417426413068785	NRG3/ROBO2	2
GO:0097106	BP	GO:0097106	postsynaptic density organization	2/112	47/18986	0.0425531914893617	7.21352583586626	3.28541966376519	0.0313787859824069	0.435210118625557	0.417426413068785	NRXN1/PTPRS	2
GO:1903307	BP	GO:1903307	positive regulation of regulated secretory pathway	2/112	47/18986	0.0425531914893617	7.21352583586626	3.28541966376519	0.0313787859824069	0.435210118625557	0.417426413068785	STXBP1/RPH3A	2
GO:0051650	BP	GO:0051650	establishment of vesicle localization	4/112	205/18986	0.0195121951219512	3.30766550522648	2.55901463258874	0.0332675561235142	0.447281460389998	0.429004491514137	STXBP1/EXOC3/TRAPPC11/DYNC1I1	4
GO:0099565	BP	GO:0099565	chemical synaptic transmission	postsynaptic	3/112	119/18986	0.0252100840336134	4.27355942376951	2.75946329462636	0.0334187056541589	0.447281460389998	0.429004491514137	NRXN1/RAB3GAP1/APP	3
GO:1905314	BP	GO:1905314	semi-lunar valve development	2/112	49/18986	0.0408163265306122	6.91909620991254	3.19580436989884	0.0338786261956396	0.447281460389998	0.429004491514137	GATA3/ROBO2	2
GO:2000785	BP	GO:2000785	regulation of autophagosome assembly	2/112	49/18986	0.0408163265306122	6.91909620991254	3.19580436989884	0.0338786261956396	0.447281460389998	0.429004491514137	RAB3GAP1/PIP4K2A	2
GO:0000045	BP	GO:0000045	autophagosome assembly	3/112	120/18986	0.025	4.23794642857143	2.74096003834685	0.0341325369993643	0.447281460389998	0.429004491514137	ATG16L1/RAB3GAP1/PIP4K2A	3
GO:1902414	BP	GO:1902414	protein localization to cell junction	3/112	120/18986	0.025	4.23794642857143	2.74096003834685	0.0341325369993643	0.447281460389998	0.429004491514137	NRXN1/MPP7/GRIP1	3
GO:0098815	BP	GO:0098815	modulation of excitatory postsynaptic potential	2/112	50/18986	0.04	6.78071428571429	3.15286024995538	0.0351568331620854	0.447281460389998	0.429004491514137	NRXN1/APP	2
GO:0099054	BP	GO:0099054	presynapse assembly	2/112	50/18986	0.04	6.78071428571429	3.15286024995538	0.0351568331620854	0.447281460389998	0.429004491514137	NRXN1/APP	2
GO:1901605	BP	GO:1901605	alpha-amino acid metabolic process	4/112	209/18986	0.0191387559808612	3.24436090225564	2.51324641154242	0.0353334385079855	0.447281460389998	0.429004491514137	MSRA/HIBCH/NOS1/OAT	4
GO:0051402	BP	GO:0051402	neuron apoptotic process	5/112	307/18986	0.0162866449511401	2.7608771521638	2.39609355954293	0.0354381391946493	0.447281460389998	0.429004491514137	STXBP1/GBE1/GATA3/NR3C1/APP	5
GO:0030900	BP	GO:0030900	forebrain development	6/112	416/18986	0.0144230769230769	2.44496909340659	2.29552278669152	0.0367609247399939	0.447281460389998	0.429004491514137	NRG3/ATG16L1/RAB3GAP1/PTPRS/APP/ROBO2	6
GO:0031644	BP	GO:0031644	regulation of nervous system process	3/112	124/18986	0.0241935483870968	4.10123847926267	2.66891334342363	0.0370667571423128	0.447281460389998	0.429004491514137	NRXN1/ACP3/APP	3
GO:0045910	BP	GO:0045910	negative regulation of DNA recombination	2/112	52/18986	0.0384615384615385	6.51991758241758	3.07040323872393	0.0377685160131556	0.447281460389998	0.429004491514137	ZRANB3/SHLD1	2
GO:0021761	BP	GO:0021761	limbic system development	3/112	126/18986	0.0238095238095238	4.03613945578231	2.63401643695243	0.0385809790624483	0.447281460389998	0.429004491514137	ATG16L1/RAB3GAP1/PTPRS	3
GO:0022612	BP	GO:0022612	gland morphogenesis	3/112	127/18986	0.0236220472440945	4.00435883014623	2.61683698341772	0.039349807134339	0.447281460389998	0.429004491514137	NRG3/NR3C1/CYP7B1	3
GO:1905037	BP	GO:1905037	autophagosome organization	3/112	127/18986	0.0236220472440945	4.00435883014623	2.61683698341772	0.039349807134339	0.447281460389998	0.429004491514137	ATG16L1/RAB3GAP1/PIP4K2A	3
GO:0006906	BP	GO:0006906	vesicle fusion	3/112	128/18986	0.0234375	3.97307477678571	2.59983231911447	0.04012642173583	0.447281460389998	0.429004491514137	STXBP1/PIP4K2A/RPH3A	3
GO:0006497	BP	GO:0006497	protein lipidation	2/112	54/18986	0.037037037037037	6.27843915343915	2.99217154370728	0.0404521786622157	0.447281460389998	0.429004491514137	ATG16L1/RAB3GAP1	2
GO:0033138	BP	GO:0033138	positive regulation of peptidyl-serine phosphorylation	2/112	54/18986	0.037037037037037	6.27843915343915	2.99217154370728	0.0404521786622157	0.447281460389998	0.429004491514137	APP/NOS1	2
GO:0048167	BP	GO:0048167	regulation of synaptic plasticity	4/112	220/18986	0.0181818181818182	3.08214285714286	2.39286581077417	0.0413918115231083	0.447281460389998	0.429004491514137	STXBP1/RAB3GAP1/APP/CPEB3	4
GO:0090174	BP	GO:0090174	organelle membrane fusion	3/112	130/18986	0.0230769230769231	3.91195054945055	2.56633427139862	0.0417029322075275	0.447281460389998	0.429004491514137	STXBP1/PIP4K2A/RPH3A	3
GO:0050885	BP	GO:0050885	neuromuscular process controlling balance	2/112	55/18986	0.0363636363636364	6.16428571428571	2.95452157249939	0.041820369150463	0.447281460389998	0.429004491514137	NRXN1/APP	2
GO:0099504	BP	GO:0099504	synaptic vesicle cycle	4/112	222/18986	0.018018018018018	3.0543758043758	2.37178874188043	0.0425528902531967	0.447281460389998	0.429004491514137	STXBP1/NRXN1/RAB3GAP1/RPH3A	4
GO:0099084	BP	GO:0099084	postsynaptic specialization organization	2/112	56/18986	0.0357142857142857	6.05420918367347	2.91779150669111	0.0432057993040828	0.447281460389998	0.429004491514137	NRXN1/PTPRS	2
GO:1902895	BP	GO:1902895	positive regulation of miRNA transcription	2/112	56/18986	0.0357142857142857	6.05420918367347	2.91779150669111	0.0432057993040828	0.447281460389998	0.429004491514137	GATA3/NR3C1	2
GO:1904645	BP	GO:1904645	response to amyloid-beta	2/112	56/18986	0.0357142857142857	6.05420918367347	2.91779150669111	0.0432057993040828	0.447281460389998	0.429004491514137	APP/CACNA1A	2
GO:0010595	BP	GO:0010595	positive regulation of endothelial cell migration	3/112	133/18986	0.0225563909774436	3.82371106337272	2.51731856581606	0.0441255917764442	0.447281460389998	0.429004491514137	MAP2K3/BCAS3/GATA3	3
GO:0030879	BP	GO:0030879	mammary gland development	3/112	136/18986	0.0220588235294118	3.73936449579832	2.46970986401392	0.0466171981161488	0.447281460389998	0.429004491514137	NRG3/GATA3/NR3C1	3
GO:0045055	BP	GO:0045055	regulated exocytosis	4/112	229/18986	0.0174672489082969	2.96101060511541	2.29984374840287	0.0467609997299868	0.447281460389998	0.429004491514137	STXBP1/RAB3GAP1/SYT6/RPH3A	4
GO:0042158	BP	GO:0042158	lipoprotein biosynthetic process	2/112	60/18986	0.0333333333333333	5.65059523809524	2.7793106181454	0.0489150110443728	0.447281460389998	0.429004491514137	ATG16L1/RAB3GAP1	2
GO:0044088	BP	GO:0044088	regulation of vacuole organization	2/112	60/18986	0.0333333333333333	5.65059523809524	2.7793106181454	0.0489150110443728	0.447281460389998	0.429004491514137	RAB3GAP1/PIP4K2A	2
GO:0048168	BP	GO:0048168	regulation of neuronal synaptic plasticity	2/112	60/18986	0.0333333333333333	5.65059523809524	2.7793106181454	0.0489150110443728	0.447281460389998	0.429004491514137	RAB3GAP1/APP	2
GO:0097060	CC	GO:0097060	synaptic membrane	10/113	453/19960	0.022075055187638	3.89927523491375	4.70982185794786	0.000253810260769462	0.0224341093067105	0.0206517716251488	STXBP1/NRXN1/CACNA2D3/EXOC3/PTPRS/GRIP1/GRIN3A/GRIA4/DGKB/RPH3A	10
GO:0008021	CC	GO:0008021	synaptic vesicle	7/113	233/19960	0.0300429184549356	5.30669603858863	4.98945184059316	0.000365296861389126	0.0224341093067105	0.0206517716251488	TMEM163/PTPRS/APP/CTTNBP2/SYT6/MCTP2/RPH3A	7
GO:0030426	CC	GO:0030426	growth cone	6/113	168/19960	0.0357142857142857	6.30847029077117	5.21363191896146	0.000390785492306929	0.0224341093067105	0.0206517716251488	NRXN1/EXOC3/PTPRS/APP/FKBP15/PALLD	6
GO:0030427	CC	GO:0030427	site of polarized growth	6/113	173/19960	0.0346820809248555	6.12614455982403	5.10957878543928	0.000456668955003033	0.0224341093067105	0.0206517716251488	NRXN1/EXOC3/PTPRS/APP/FKBP15/PALLD	6
GO:0043197	CC	GO:0043197	dendritic spine	6/113	180/19960	0.0333333333333333	5.88790560471976	4.97058031000067	0.000563114633720057	0.0224341093067105	0.0206517716251488	ANKS1B/APP/CTTNBP2/NOS1/GRIA4/RPH3A	6
GO:0044309	CC	GO:0044309	neuron spine	6/113	182/19960	0.032967032967033	5.82320334532724	4.93220655189835	0.000596812262917734	0.0224341093067105	0.0206517716251488	ANKS1B/APP/CTTNBP2/NOS1/GRIA4/RPH3A	6
GO:0070382	CC	GO:0070382	exocytic vesicle	7/113	253/19960	0.0276679841897233	4.88719437545909	4.69512799241138	0.000597105570901041	0.0224341093067105	0.0206517716251488	TMEM163/PTPRS/APP/CTTNBP2/SYT6/MCTP2/RPH3A	7
GO:0005769	CC	GO:0005769	early endosome	9/113	438/19960	0.0205479452054795	3.62953085222451	4.19869519169893	0.000867241138925605	0.0268848839411911	0.0247489425914507	USP10/ASTN2/BLTP3B/TMEM163/SLC9A3/APP/SLC30A10/FKBP15/ATP11A	9
GO:0014069	CC	GO:0014069	postsynaptic density	8/113	359/19960	0.0222841225626741	3.93620430399093	4.23599615145444	0.0010065327237087	0.0268848839411911	0.0247489425914507	ANKS1B/PTPRS/CPEB3/GRIP1/NOS1/GRIN3A/GRIA4/TNIK	8
GO:0055037	CC	GO:0055037	recycling endosome	6/113	210/19960	0.0285714285714286	5.04677623261694	4.44832453085981	0.00125381682625766	0.0268848839411911	0.0247489425914507	SLC9A3/APP/SLC30A10/TNIK/DYNC1I1/ATP11A	6
GO:0030672	CC	GO:0030672	synaptic vesicle membrane	5/113	143/19960	0.034965034965035	6.17612476019556	4.68721608773406	0.00132884973909262	0.0268848839411911	0.0247489425914507	TMEM163/PTPRS/SYT6/MCTP2/RPH3A	5
GO:0099501	CC	GO:0099501	exocytic vesicle membrane	5/113	143/19960	0.034965034965035	6.17612476019556	4.68721608773406	0.00132884973909262	0.0268848839411911	0.0247489425914507	TMEM163/PTPRS/SYT6/MCTP2/RPH3A	5
GO:0032279	CC	GO:0032279	asymmetric synapse	8/113	375/19960	0.0213333333333333	3.76825958702065	4.08339915464087	0.00132891061306268	0.0268848839411911	0.0247489425914507	ANKS1B/PTPRS/CPEB3/GRIP1/NOS1/GRIN3A/GRIA4/TNIK	8
GO:0099572	CC	GO:0099572	postsynaptic specialization	8/113	396/19960	0.0202020202020202	3.5684276392241	3.8953570966527	0.00187152861842236	0.0351580019032201	0.0323647806193341	ANKS1B/PTPRS/CPEB3/GRIP1/NOS1/GRIN3A/GRIA4/TNIK	8
GO:0098984	CC	GO:0098984	neuron to neuron synapse	8/113	412/19960	0.0194174757281553	3.42984792507947	3.76043176364936	0.00239207727758666	0.0419410882670195	0.0386089665856093	ANKS1B/PTPRS/CPEB3/GRIP1/NOS1/GRIN3A/GRIA4/TNIK	8
GO:0042734	CC	GO:0042734	presynaptic membrane	5/113	186/19960	0.0268817204301075	4.7483109715482	3.87530596936513	0.00415358488496537	0.0682745515466183	0.0628502976014497	STXBP1/NRXN1/CACNA2D3/EXOC3/PTPRS	5
GO:0150034	CC	GO:0150034	distal axon	6/113	281/19960	0.0213523131672598	3.77161213113722	3.53057365832893	0.00531242968912616	0.0812216146221408	0.0747687467003898	NRXN1/EXOC3/PTPRS/APP/FKBP15/PALLD	6
GO:0045177	CC	GO:0045177	apical part of cell	8/113	474/19960	0.0168776371308017	2.98121802770621	3.29398235785224	0.00555889377642028	0.0812216146221408	0.0747687467003898	ACP3/LCT/SLC9A3/SLCO3A1/APP/SLC22A18/TNIK/SLC2A5	8
GO:0001917	CC	GO:0001917	photoreceptor inner segment	3/113	72/19960	0.0416666666666667	7.3598820058997	4.0792556793692	0.00793664234693658	0.109859838802333	0.101131730736588	PIP4K2A/NOS1/REEP6	3
GO:0045211	CC	GO:0045211	postsynaptic membrane	6/113	321/19960	0.0186915887850467	3.30162931105781	3.13681847182126	0.00992214890770073	0.130476258136265	0.120110223619535	PTPRS/GRIP1/GRIN3A/GRIA4/DGKB/RPH3A	6
GO:0005938	CC	GO:0005938	cell cortex	6/113	325/19960	0.0184615384615385	3.26099387338325	3.10089306108144	0.0105027599154329	0.131095393217715	0.120680169862215	STXBP1/ASTN2/MPP7/SEPTIN9/EXOC3/CTTNBP2	6
GO:0043204	CC	GO:0043204	perikaryon	4/113	152/19960	0.0263157894736842	4.64834653004192	3.40689491766494	0.0109661545657404	0.131095393217715	0.120680169862215	ASTN2/PTPRS/APP/GRIP1	4
GO:0048786	CC	GO:0048786	presynaptic active zone	3/113	89/19960	0.0337078651685393	5.95406184746942	3.53433524608604	0.014104006396039	0.155898802018841	0.14351300566073	STXBP1/CACNA2D3/APP	3
GO:0030133	CC	GO:0030133	transport vesicle	7/113	453/19960	0.0154525386313466	2.72949266443963	2.80953055303166	0.0146066204647577	0.155898802018841	0.14351300566073	TMEM163/PTPRS/APP/CTTNBP2/SYT6/MCTP2/RPH3A	7
GO:0030658	CC	GO:0030658	transport vesicle membrane	5/113	254/19960	0.0196850393700787	3.47710960908648	2.99794747136981	0.014819277758445	0.155898802018841	0.14351300566073	TMEM163/PTPRS/SYT6/MCTP2/RPH3A	5
GO:0000407	CC	GO:0000407	phagophore assembly site	2/113	38/19960	0.0526315789473684	9.29669306008384	3.86270489431739	0.0195575898350193	0.197832543331157	0.182115208990058	BCAS3/ATG16L1	2
GO:0008328	CC	GO:0008328	ionotropic glutamate receptor complex	2/113	40/19960	0.05	8.83185840707965	3.7412034986598	0.0215416728210239	0.209831850071455	0.193161198785009	GRIN3A/GRIA4	2
GO:0005891	CC	GO:0005891	voltage-gated calcium channel complex	2/113	45/19960	0.0444444444444444	7.85054080629302	3.4713798250429	0.0268469279619634	0.243473863930909	0.224130433076282	CACNA2D3/CACNA1A	2
GO:0098878	CC	GO:0098878	neurotransmitter receptor complex	2/113	45/19960	0.0444444444444444	7.85054080629302	3.4713798250429	0.0268469279619634	0.243473863930909	0.224130433076282	GRIN3A/GRIA4	2
GO:0016324	CC	GO:0016324	apical plasma membrane	6/113	408/19960	0.0147058823529412	2.59760541384695	2.46017038817795	0.0286019576423689	0.250743828664767	0.230822816061223	LCT/SLC9A3/SLCO3A1/SLC22A18/TNIK/SLC2A5	6
GO:0008023	CC	GO:0008023	transcription elongation factor complex	2/113	51/19960	0.0392156862745098	6.92694777025855	3.19780988653628	0.0338285072626988	0.280495059100755	0.258210380601055	AFF1/CCNT2	2
GO:0098839	CC	GO:0098839	postsynaptic density membrane	3/113	125/19960	0.024	4.23929203539823	2.74125971151718	0.0341286763924873	0.280495059100755	0.258210380601055	PTPRS/GRIN3A/GRIA4	3
GO:0000307	CC	GO:0000307	cyclin-dependent protein kinase holoenzyme complex	2/113	59/19960	0.0338983050847458	5.98770061496925	2.89501027292443	0.0440975224520579	0.337852592918238	0.311010992080027	CDK14/CCNT2	2
GO:0051020	MF	GO:0051020	GTPase binding	7/113	316/18737	0.0221518987341772	3.6730984653299	3.73287180643948	0.00305608725249002	0.341652740668482	0.326225797819776	ADCYAP1R1/FGD4/ATG16L1/RAB3GAP1/MARCHF5/DOCK4/RPH3A	7
GO:0033130	MF	GO:0033130	acetylcholine receptor binding	2/113	14/18737	0.142857142857143	23.6877370417193	6.61467724574666	0.00312886980455992	0.341652740668482	0.326225797819776	NRXN1/APP	2
GO:0000149	MF	GO:0000149	SNARE binding	4/113	107/18737	0.0373831775700935	6.19866016044992	4.20066519864208	0.00401821530026427	0.341652740668482	0.326225797819776	STXBP1/EXOC3/CACNA1A/SYT6	4
GO:0004970	MF	GO:0004970	glutamate-gated receptor activity	2/113	16/18737	0.125	20.7267699115044	6.14883	0.00409363877174252	0.341652740668482	0.326225797819776	GRIN3A/GRIA4	2
GO:0043395	MF	GO:0043395	heparan sulfate proteoglycan binding	2/113	19/18737	0.105263157894737	17.4541220307406	5.58937144691139	0.00576505702905315	0.341652740668482	0.326225797819776	PTPRS/APP	2
GO:0019905	MF	GO:0019905	syntaxin binding	3/113	61/18737	0.0491803278688525	8.15479471928043	4.35974754482115	0.00596239553682612	0.341652740668482	0.326225797819776	STXBP1/CACNA1A/SYT6	3
GO:0030246	MF	GO:0030246	carbohydrate binding	6/113	280/18737	0.0214285714285714	3.5531605562579	3.35287810721733	0.00703846889052046	0.341652740668482	0.326225797819776	GBE1/ADGRL3/COLEC11/ATRNL1/SLC2A5/GALNT14	6
GO:0017025	MF	GO:0017025	TBP-class protein binding	2/113	25/18737	0.08	13.2651327433628	4.77994975959725	0.00987890419229465	0.341652740668482	0.326225797819776	NR3C1/BTAF1	2
GO:0008066	MF	GO:0008066	glutamate receptor activity	2/113	26/18737	0.0769230769230769	12.7549353301566	4.67196518624763	0.0106603228008952	0.341652740668482	0.326225797819776	GRIN3A/GRIA4	2
GO:0046875	MF	GO:0046875	ephrin receptor binding	2/113	28/18737	0.0714285714285714	11.8438685208597	4.47279661448924	0.0123021256363951	0.341652740668482	0.326225797819776	ANKS1B/APP	2
GO:0015085	MF	GO:0015085	calcium ion transmembrane transporter activity	4/113	148/18737	0.027027027027027	4.48146376464961	3.31211877472315	0.0123890036468418	0.341652740668482	0.326225797819776	CACNA2D3/SLC30A10/GRIN3A/CACNA1A	4
GO:0140097	MF	GO:0140097	catalytic activity	acting on DNA	5/113	249/18737	0.0200803212851406	3.32960159220955	2.88255459101003	0.0175255898450501	0.341652740668482	0.326225797819776	REV3L/NEIL2/ZRANB3/MCM6/BTAF1	5
GO:0008376	MF	GO:0008376	acetylgalactosaminyltransferase activity	2/113	34/18737	0.0588235294117647	9.75377407600208	3.97942509660728	0.0178350636834877	0.341652740668482	0.326225797819776	B3GALNT2/GALNT14	2
GO:0042562	MF	GO:0042562	hormone binding	3/113	93/18737	0.032258064516129	5.34884384813017	3.27481612533416	0.0187181053071644	0.341652740668482	0.326225797819776	ADCYAP1R1/NR3C1/APP	3
GO:0140658	MF	GO:0140658	ATP-dependent chromatin remodeler activity	2/113	36/18737	0.0555555555555556	9.21189773844641	3.84152396572935	0.01987314679718	0.341652740668482	0.326225797819776	ZRANB3/BTAF1	2
GO:0043394	MF	GO:0043394	proteoglycan binding	2/113	37/18737	0.0540540540540541	8.96292752929921	3.77653923593622	0.0209270822652542	0.341652740668482	0.326225797819776	PTPRS/APP	2
GO:0005319	MF	GO:0005319	lipid transporter activity	4/113	178/18737	0.0224719101123595	3.72616088296709	2.84659299511717	0.0227788206948274	0.341652740668482	0.326225797819776	BLTP3B/SLCO3A1/PCTP/ATP11A	4
GO:0001727	MF	GO:0001727	lipid kinase activity	2/113	41/18737	0.0487804878048781	8.08849557522124	3.53926295479603	0.0253682134803656	0.341652740668482	0.326225797819776	PIP4K2A/DGKB	2
GO:0140828	MF	GO:0140828	metal cation:monoatomic cation antiporter activity	2/113	42/18737	0.0476190476190476	7.89591234723978	3.48493612348529	0.0265333212366105	0.341652740668482	0.326225797819776	SLC9A3/SLC30A10	2
GO:0005245	MF	GO:0005245	voltage-gated calcium channel activity	2/113	43/18737	0.0465116279069767	7.71228647869932	3.43237532751117	0.027719759800158	0.341652740668482	0.326225797819776	CACNA2D3/CACNA1A	2
GO:0031267	MF	GO:0031267	small GTPase binding	5/113	284/18737	0.0176056338028169	2.91926336781752	2.53864183395209	0.0288696237836449	0.341652740668482	0.326225797819776	ADCYAP1R1/FGD4/RAB3GAP1/DOCK4/RPH3A	5
GO:0001223	MF	GO:0001223	transcription coactivator binding	2/113	45/18737	0.0444444444444444	7.36951819075713	3.33216218957837	0.0301554530368456	0.341652740668482	0.326225797819776	GATA3/CCNT2	2
GO:0005246	MF	GO:0005246	calcium channel regulator activity	2/113	51/18737	0.0392156862745098	6.50251605066805	3.06499247757509	0.0379443728509589	0.341652740668482	0.326225797819776	NRXN1/NOS1	2
GO:0016597	MF	GO:0016597	amino acid binding	2/113	51/18737	0.0392156862745098	6.50251605066805	3.06499247757509	0.0379443728509589	0.341652740668482	0.326225797819776	NOS1/GRIN3A	2
GO:0017046	MF	GO:0017046	peptide hormone binding	2/113	51/18737	0.0392156862745098	6.50251605066805	3.06499247757509	0.0379443728509589	0.341652740668482	0.326225797819776	ADCYAP1R1/APP	2
GO:0008094	MF	GO:0008094	ATP-dependent activity	acting on DNA	3/113	123/18737	0.024390243902439	4.04424778761062	2.63848044118912	0.0383819452530495	0.341652740668482	0.326225797819776	ZRANB3/MCM6/BTAF1	3
GO:0140296	MF	GO:0140296	general transcription initiation factor binding	2/113	53/18737	0.0377358490566038	6.2571380864919	2.98533841307452	0.0406938241001912	0.341652740668482	0.326225797819776	NR3C1/BTAF1	2
GO:1904315	MF	GO:1904315	transmitter-gated monoatomic ion channel activity involved in regulation of postsynaptic membrane potential	2/113	53/18737	0.0377358490566038	6.2571380864919	2.98533841307452	0.0406938241001912	0.341652740668482	0.326225797819776	GRIN3A/GRIA4	2
GO:0005262	MF	GO:0005262	calcium channel activity	3/113	131/18737	0.0229007633587786	3.79727082348173	2.50256193310058	0.0448814336021337	0.341652740668482	0.326225797819776	CACNA2D3/GRIN3A/CACNA1A	3
GO:0016798	MF	GO:0016798	hydrolase activity	acting on glycosyl bonds	3/113	131/18737	0.0229007633587786	3.79727082348173	2.50256193310058	0.0448814336021337	0.341652740668482	0.326225797819776	GBE1/NEIL2/LCT	3
GO:0030170	MF	GO:0030170	pyridoxal phosphate binding	2/113	56/18737	0.0357142857142857	5.92193426042984	2.87323363099109	0.0449541029028841	0.341652740668482	0.326225797819776	SPTLC2/OAT	2
GO:0099529	MF	GO:0099529	neurotransmitter receptor activity involved in regulation of postsynaptic membrane potential	2/113	56/18737	0.0357142857142857	5.92193426042984	2.87323363099109	0.0449541029028841	0.341652740668482	0.326225797819776	GRIN3A/GRIA4	2
GO:0070279	MF	GO:0070279	vitamin B6 binding	2/113	57/18737	0.0350877192982456	5.81804067691352	2.83766179625669	0.0464094332871173	0.341652740668482	0.326225797819776	SPTLC2/OAT	2
GO:0004879	MF	GO:0004879	nuclear receptor activity	2/113	59/18737	0.0338983050847458	5.62081895905205	2.76898722991893	0.0493713952768521	0.341652740668482	0.326225797819776	NR3C1/NR2C2	2

## Sheet: KEGG (UC)
category	subcategory	ID	Description	GeneRatio	BgRatio	RichFactor	FoldEnrichment	zScore	pvalue	p.adjust	qvalue	geneID	Count
Human Diseases	Substance dependence	hsa05033	Nicotine addiction	3/54	41/8541	0.0731707317073171	11.5731707317073	5.4129800287896	0.00214905369095902	0.298718463043304	0.298718463043304	GRIN3A/GRIA4/CACNA1A	3
Metabolism	Glycan biosynthesis and metabolism	hsa00515	Mannose type O-glycan biosynthesis	2/54	23/8541	0.0869565217391304	13.7536231884058	4.88514428935909	0.00911759532831784	0.63367287531809	0.63367287531809	CRPPA/B3GALNT2	2
Organismal Systems	Environmental adaptation	hsa04713	Circadian entrainment	3/54	97/8541	0.0309278350515464	4.89175257731959	3.07472083460183	0.0232001386284729	0.723455684673534	0.723455684673534	ADCYAP1R1/NOS1/GRIA4	3
Organismal Systems	Nervous system	hsa04724	Glutamatergic synapse	3/54	116/8541	0.0258620689655172	4.09051724137931	2.67315366558548	0.0366951477887944	0.723455684673534	0.723455684673534	GRIN3A/GRIA4/CACNA1A	3
Metabolism	Amino acid metabolism	hsa00330	Arginine and proline metabolism	2/54	50/8541	0.04	6.32666666666667	3.0130741265114	0.0396183789032924	0.723455684673534	0.723455684673534	NOS1/OAT	2
Organismal Systems	Digestive system	hsa04973	Carbohydrate digestion and absorption	2/54	52/8541	0.0384615384615385	6.08333333333333	2.93272072423893	0.0425447105543211	0.723455684673534	0.723455684673534	LCT/SLC2A5	2

## Sheet: GO (CD)
	ONTOLOGY	ID	Description	GeneRatio	BgRatio	RichFactor	FoldEnrichment	zScore	pvalue	p.adjust	qvalue	geneID	Count
GO:0016358	BP	GO:0016358	dendrite development	9/140	239/18986	0.0376569037656904	5.1068141063957	5.50678132668743	7.15598284639016e-05	0.0916840162471534	0.0873018715241632	PTPRD/DSCAM/DCDC2/ALK/PREX2/NLGN1/KNDC1/PTPRS/TNIK	9
GO:0048813	BP	GO:0048813	dendrite morphogenesis	7/140	143/18986	0.048951048951049	6.63846153846154	5.8332869701415	9.25633682454856e-05	0.0916840162471534	0.0873018715241632	PTPRD/DSCAM/DCDC2/PREX2/NLGN1/KNDC1/TNIK	7
GO:1904861	BP	GO:1904861	excitatory synapse assembly	4/140	41/18986	0.0975609756097561	13.2306620209059	6.75700614511581	0.000232056136574219	0.0987172126202466	0.0939989080557304	PTPRD/NLGN1/PTPRS/CSMD2	4
GO:0001654	BP	GO:0001654	eye development	11/140	411/18986	0.0267639902676399	3.62957942301008	4.64517967969371	0.000238637050808782	0.0987172126202466	0.0939989080557304	CC2D2A/PRKCI/DSCAM/NTRK2/PBX1/RAB3GAP1/NFIA/TENM3/ADAMTS9/NFIB/CDK20	11
GO:0150063	BP	GO:0150063	visual system development	11/140	415/18986	0.0265060240963855	3.59459552495697	4.60612578133041	0.000259263361759769	0.0987172126202466	0.0939989080557304	CC2D2A/PRKCI/DSCAM/NTRK2/PBX1/RAB3GAP1/NFIA/TENM3/ADAMTS9/NFIB/CDK20	11
GO:0048880	BP	GO:0048880	sensory system development	11/140	422/18986	0.0260663507109005	3.53496953283683	4.53892404039579	0.000298992062454053	0.0987172126202466	0.0939989080557304	CC2D2A/PRKCI/DSCAM/NTRK2/PBX1/RAB3GAP1/NFIA/TENM3/ADAMTS9/NFIB/CDK20	11
GO:0097106	BP	GO:0097106	postsynaptic density organization	4/140	47/18986	0.0851063829787234	11.541641337386	6.23646325843494	0.000394969761453111	0.101046798505496	0.0962171486606178	PTPRD/NLGN1/PTPRS/CSMD2	4
GO:0022410	BP	GO:0022410	circadian sleep/wake cycle process	3/140	20/18986	0.15	20.3421428571429	7.45918599588184	0.000408063800123156	0.101046798505496	0.0962171486606178	KCNA2/BTBD9/NLGN1	3
GO:0010975	BP	GO:0010975	regulation of neuron projection development	11/140	452/18986	0.0243362831858407	3.30034766118837	4.26616689173696	0.000532517023332346	0.117212913691264	0.111610585475037	PRKCI/PTPRD/DSCAM/NTRK2/ALK/NLGN1/KNDC1/PTPRS/TENM3/TNIK/ADCY10	11
GO:0042745	BP	GO:0042745	circadian sleep/wake cycle	3/140	23/18986	0.130434782608696	17.6888198757764	6.9023304596928	0.00062375199852748	0.123565270908294	0.117659324353815	KCNA2/BTBD9/NLGN1	3
GO:0099084	BP	GO:0099084	postsynaptic specialization organization	4/140	56/18986	0.0714285714285714	9.68673469387755	5.61093179293443	0.000772701951094342	0.139156596828899	0.132505444627853	PTPRD/NLGN1/PTPRS/CSMD2	4
GO:0097107	BP	GO:0097107	postsynaptic density assembly	3/140	29/18986	0.103448275862069	14.0290640394089	6.05183582328728	0.00124601535562601	0.20026476500031	0.190692876474165	PTPRD/PTPRS/CSMD2	3
GO:0043010	BP	GO:0043010	camera-type eye development	9/140	362/18986	0.0248618784530387	3.37162588792423	3.92666373322467	0.0014786653130073	0.20026476500031	0.190692876474165	CC2D2A/DSCAM/NTRK2/RAB3GAP1/NFIA/TENM3/ADAMTS9/NFIB/CDK20	9
GO:0031346	BP	GO:0031346	positive regulation of cell projection organization	9/140	363/18986	0.0247933884297521	3.36233766233766	3.91678912186885	0.00150693763175742	0.20026476500031	0.190692876474165	PRKCI/PTPRD/DSCAM/NTRK2/ALK/NLGN1/TENM3/SEPTIN9/ADCY10	9
GO:0014047	BP	GO:0014047	glutamate secretion	3/140	31/18986	0.0967741935483871	13.1239631336406	5.82268485077861	0.00151639145633753	0.20026476500031	0.190692876474165	NTRK2/RAB3GAP1/APBA1	3
GO:0050806	BP	GO:0050806	positive regulation of synaptic transmission	6/140	176/18986	0.0340909090909091	4.62321428571429	4.1621303881419	0.00196339169898285	0.232255034882898	0.221154134015332	CYP46A1/NTRK2/SLC24A2/NLGN1/RAB3GAP1/PDE9A	6
GO:0042490	BP	GO:0042490	mechanoreceptor differentiation	4/140	74/18986	0.0540540540540541	7.33050193050193	4.70267538061437	0.00218557448957768	0.232255034882898	0.221154134015332	MYO6/ADGRV1/GSDME/NTRK2	4
GO:0006171	BP	GO:0006171	cAMP biosynthetic process	2/140	10/18986	0.2	27.1228571428571	7.12160799937064	0.00233704331262407	0.232255034882898	0.221154134015332	ADCY9/ADCY10	2
GO:0097105	BP	GO:0097105	presynaptic membrane assembly	2/140	10/18986	0.2	27.1228571428571	7.12160799937064	0.00233704331262407	0.232255034882898	0.221154134015332	PTPRD/NLGN1	2
GO:0098698	BP	GO:0098698	postsynaptic specialization assembly	3/140	36/18986	0.0833333333333333	11.3011904761905	5.33204475528926	0.0023448261977072	0.232255034882898	0.221154134015332	PTPRD/PTPRS/CSMD2	3
GO:1904181	BP	GO:1904181	positive regulation of membrane depolarization	2/140	11/18986	0.181818181818182	24.6571428571429	6.76437176223332	0.00284260700807372	0.268152594428288	0.255335927742763	ANK3/ADCY10	2
GO:0052652	BP	GO:0052652	cyclic purine nucleotide metabolic process	3/140	40/18986	0.075	10.1710714285714	5.00438864855634	0.00317576513906042	0.281315472302594	0.267869670483408	ADCY9/ADCY10/PDE9A	3
GO:0097090	BP	GO:0097090	presynaptic membrane organization	2/140	12/18986	0.166666666666667	22.602380952381	6.45167557450547	0.00339468256350475	0.281315472302594	0.267869670483408	PTPRD/NLGN1	2
GO:0009187	BP	GO:0009187	cyclic nucleotide metabolic process	3/140	41/18986	0.0731707317073171	9.92299651567944	4.9296384926862	0.00340816321820407	0.281315472302594	0.267869670483408	ADCY9/ADCY10/PDE9A	3
GO:0007416	BP	GO:0007416	synapse assembly	7/140	269/18986	0.0260223048327138	3.52899628252788	3.60052587223503	0.00385236247885006	0.287380187966855	0.273644515973647	PTPRD/DSCAM/NTRK2/NLGN1/PTPRS/CSMD2/NRG3	7
GO:0099068	BP	GO:0099068	postsynapse assembly	4/140	87/18986	0.0459770114942529	6.23513957307061	4.21821006676444	0.00392826918900664	0.287380187966855	0.273644515973647	PTPRD/NLGN1/PTPRS/CSMD2	4
GO:0021781	BP	GO:0021781	glial cell fate commitment	2/140	13/18986	0.153846153846154	20.8637362637363	6.17482051424905	0.00399256647136519	0.287380187966855	0.273644515973647	NFIA/NFIB	2
GO:0005513	BP	GO:0005513	detection of calcium ion	2/140	14/18986	0.142857142857143	19.3734693877551	5.92731973922397	0.00463556294116952	0.287380187966855	0.273644515973647	STIM1/RYR2	2
GO:0061000	BP	GO:0061000	negative regulation of dendritic spine development	2/140	14/18986	0.142857142857143	19.3734693877551	5.92731973922397	0.00463556294116952	0.287380187966855	0.273644515973647	NLGN1/PTPRS	2
GO:0070593	BP	GO:0070593	dendrite self-avoidance	2/140	14/18986	0.142857142857143	19.3734693877551	5.92731973922397	0.00463556294116952	0.287380187966855	0.273644515973647	DSCAM/PALLD	2
GO:0008038	BP	GO:0008038	neuron recognition	3/140	46/18986	0.0652173913043478	8.8444099378882	4.5910173593485	0.00472504294801606	0.287380187966855	0.273644515973647	DSCAM/PALLD/OPCML	3
GO:0048512	BP	GO:0048512	circadian behavior	3/140	46/18986	0.0652173913043478	8.8444099378882	4.5910173593485	0.00472504294801606	0.287380187966855	0.273644515973647	KCNA2/BTBD9/NLGN1	3
GO:0098742	BP	GO:0098742	cell-cell adhesion via plasma-membrane adhesion molecules	7/140	280/18986	0.025	3.39035714285714	3.4730502703615	0.0047872519954095	0.287380187966855	0.273644515973647	PTPRD/DSCAM/NLGN1/PTPRS/TENM3/PALLD/CDH20	7
GO:0007626	BP	GO:0007626	locomotory behavior	6/140	213/18986	0.028169014084507	3.82012072434608	3.56738832709466	0.00502378313489731	0.292709246771517	0.278718866183776	DSCAM/PAK5/BTBD9/ALK/PREX2/APBA1	6
GO:0090596	BP	GO:0090596	sensory organ morphogenesis	7/140	285/18986	0.0245614035087719	3.33087719298246	3.41719004510071	0.00526474871580156	0.293099864961111	0.279090814320418	MYO6/COL11A1/PRKCI/DSCAM/NTRK2/TENM3/ADAMTS9	7
GO:0007622	BP	GO:0007622	rhythmic behavior	3/140	48/18986	0.0625	8.47589285714286	4.46967922520674	0.00532639835365977	0.293099864961111	0.279090814320418	KCNA2/BTBD9/NLGN1	3
GO:0019320	BP	GO:0019320	hexose catabolic process	3/140	50/18986	0.06	8.13685714285714	4.35519503625747	0.00597174510808226	0.309077422685877	0.294304705998082	FOXK2/FUT2/ADCY10	3
GO:0050773	BP	GO:0050773	regulation of dendrite development	4/140	100/18986	0.04	5.42457142857143	3.82349866676036	0.00643100771227862	0.309077422685877	0.294304705998082	PTPRD/ALK/KNDC1/TNIK	4
GO:0050802	BP	GO:0050802	circadian sleep/wake cycle	sleep	2/140	17/18986	0.117647058823529	15.9546218487395	5.31664182288037	0.00682838401931479	0.309077422685877	0.294304705998082	KCNA2/BTBD9	2
GO:0050910	BP	GO:0050910	detection of mechanical stimulus involved in sensory perception of sound	2/140	17/18986	0.117647058823529	15.9546218487395	5.31664182288037	0.00682838401931479	0.309077422685877	0.294304705998082	ADGRV1/COL11A1	2
GO:0099151	BP	GO:0099151	regulation of postsynaptic density assembly	2/140	17/18986	0.117647058823529	15.9546218487395	5.31664182288037	0.00682838401931479	0.309077422685877	0.294304705998082	PTPRD/PTPRS	2
GO:0099159	BP	GO:0099159	regulation of modification of postsynaptic structure	2/140	17/18986	0.117647058823529	15.9546218487395	5.31664182288037	0.00682838401931479	0.309077422685877	0.294304705998082	CTTNBP2/AGAP1	2
GO:2001034	BP	GO:2001034	positive regulation of double-strand break repair via nonhomologous end joining	2/140	17/18986	0.117647058823529	15.9546218487395	5.31664182288037	0.00682838401931479	0.309077422685877	0.294304705998082	SHLD1/KMT5C	2
GO:0001754	BP	GO:0001754	eye photoreceptor cell differentiation	3/140	53/18986	0.0566037735849057	7.67628032345013	4.19490863236346	0.0070240124686483	0.309077422685877	0.294304705998082	PRKCI/DSCAM/NTRK2	3
GO:0007409	BP	GO:0007409	axonogenesis	9/140	459/18986	0.0196078431372549	2.65910364145658	3.10125183125432	0.00704596959052522	0.309077422685877	0.294304705998082	ANK3/DSCAM/NTRK2/PTPRS/KIAA1755/PALLD/NFIB/KALRN/ADCY10	9
GO:0046365	BP	GO:0046365	monosaccharide catabolic process	3/140	54/18986	0.0555555555555556	7.53412698412698	4.14424982201849	0.00739760501532844	0.309077422685877	0.294304705998082	FOXK2/FUT2/ADCY10	3
GO:0010976	BP	GO:0010976	positive regulation of neuron projection development	5/140	164/18986	0.0304878048780488	4.1345818815331	3.47478856487491	0.00740733112047031	0.309077422685877	0.294304705998082	PRKCI/PTPRD/NTRK2/ALK/TENM3	5
GO:0001956	BP	GO:0001956	positive regulation of neurotransmitter secretion	2/140	18/18986	0.111111111111111	15.068253968254	5.14665915127281	0.00764502458940331	0.309077422685877	0.294304705998082	NLGN1/RAB3GAP1	2
GO:1990403	BP	GO:1990403	embryonic brain development	2/140	18/18986	0.111111111111111	15.068253968254	5.14665915127281	0.00764502458940331	0.309077422685877	0.294304705998082	CC2D2A/CDK20	2
GO:0006835	BP	GO:0006835	dicarboxylic acid transport	4/140	106/18986	0.0377358490566038	5.11752021563342	3.66393198357374	0.00787679410710078	0.309326613199493	0.29454198615983	SLC26A11/NTRK2/RAB3GAP1/APBA1	4
GO:0048592	BP	GO:0048592	eye morphogenesis	5/140	167/18986	0.029940119760479	4.06030795551754	3.42361421486267	0.0079789378087096	0.309326613199493	0.29454198615983	PRKCI/DSCAM/NTRK2/TENM3/ADAMTS9	5
GO:0007605	BP	GO:0007605	sensory perception of sound	5/140	169/18986	0.029585798816568	4.01225697379544	3.39015772177359	0.0083766218223562	0.309326613199493	0.29454198615983	MYO6/ADGRV1/COL11A1/GSDME/DCDC2	5
GO:0050807	BP	GO:0050807	regulation of synapse organization	7/140	312/18986	0.0224358974358974	3.04262820512821	3.13550624011177	0.0084867578505673	0.309326613199493	0.29454198615983	CACNA2D3/PTPRD/NTRK2/NLGN1/PTPRS/CTTNBP2/AGAP1	7
GO:0042749	BP	GO:0042749	regulation of circadian sleep/wake cycle	2/140	19/18986	0.105263157894737	14.2751879699248	4.98973961263924	0.00850341195023951	0.309326613199493	0.29454198615983	KCNA2/NLGN1	2
GO:0019933	BP	GO:0019933	cAMP-mediated signaling	3/140	57/18986	0.0526315789473684	7.13759398496241	3.9997373445602	0.00858806851386781	0.309326613199493	0.29454198615983	PDE11A/GNAI1/PDE9A	3
GO:0060291	BP	GO:0060291	long-term synaptic potentiation	4/140	110/18986	0.0363636363636364	4.93142857142857	3.56411306658775	0.00895049994817003	0.311069129777629	0.296201217121342	CYP46A1/NTRK2/SLC24A2/PDE9A	4
GO:1901890	BP	GO:1901890	positive regulation of cell junction assembly	4/140	110/18986	0.0363636363636364	4.93142857142857	3.56411306658775	0.00895049994817003	0.311069129777629	0.296201217121342	PTPRD/NTRK2/NLGN1/TEK	4
GO:0050803	BP	GO:0050803	regulation of synapse structure or activity	7/140	318/18986	0.0220125786163522	2.98522012578616	3.07703940850827	0.00936574127313705	0.315217639190151	0.300151443677436	CACNA2D3/PTPRD/NTRK2/NLGN1/PTPRS/CTTNBP2/AGAP1	7
GO:0060998	BP	GO:0060998	regulation of dendritic spine development	3/140	60/18986	0.05	6.78071428571429	3.8653376521974	0.00988462843247877	0.315217639190151	0.300151443677436	PTPRD/NLGN1/PTPRS	3
GO:0099172	BP	GO:0099172	presynapse organization	3/140	60/18986	0.05	6.78071428571429	3.8653376521974	0.00988462843247877	0.315217639190151	0.300151443677436	CACNA2D3/PTPRD/NLGN1	3
GO:0014009	BP	GO:0014009	glial cell proliferation	3/140	61/18986	0.0491803278688525	6.66955503512881	3.82257199737985	0.0103407069114467	0.315217639190151	0.300151443677436	PRKCI/NFIA/NFIB	3
GO:0009190	BP	GO:0009190	cyclic nucleotide biosynthetic process	2/140	21/18986	0.0952380952380952	12.9156462585034	4.70880331832031	0.0103428301602018	0.315217639190151	0.300151443677436	ADCY9/ADCY10	2
GO:0043949	BP	GO:0043949	regulation of cAMP-mediated signaling	2/140	21/18986	0.0952380952380952	12.9156462585034	4.70880331832031	0.0103428301602018	0.315217639190151	0.300151443677436	PDE11A/GNAI1	2
GO:0099150	BP	GO:0099150	regulation of postsynaptic specialization assembly	2/140	21/18986	0.0952380952380952	12.9156462585034	4.70880331832031	0.0103428301602018	0.315217639190151	0.300151443677436	PTPRD/PTPRS	2
GO:1905874	BP	GO:1905874	regulation of postsynaptic density organization	2/140	21/18986	0.0952380952380952	12.9156462585034	4.70880331832031	0.0103428301602018	0.315217639190151	0.300151443677436	PTPRD/PTPRS	2
GO:0003229	BP	GO:0003229	ventricular cardiac muscle tissue development	3/140	63/18986	0.0476190476190476	6.4578231292517	3.73985240307357	0.0112890596334677	0.325072927846507	0.309535687292936	COL11A1/ADAMTS9/RYR2	3
GO:0071709	BP	GO:0071709	membrane assembly	3/140	63/18986	0.0476190476190476	6.4578231292517	3.73985240307357	0.0112890596334677	0.325072927846507	0.309535687292936	ANK3/PTPRD/NLGN1	3
GO:1900242	BP	GO:1900242	regulation of synaptic vesicle endocytosis	2/140	22/18986	0.0909090909090909	12.3285714285714	4.58227595227906	0.0113225805256986	0.325072927846507	0.309535687292936	BTBD9/NLGN1	2
GO:1904889	BP	GO:1904889	regulation of excitatory synapse assembly	2/140	22/18986	0.0909090909090909	12.3285714285714	4.58227595227906	0.0113225805256986	0.325072927846507	0.309535687292936	PTPRD/PTPRS	2
GO:0048814	BP	GO:0048814	regulation of dendrite morphogenesis	3/140	65/18986	0.0461538461538462	6.25912087912088	3.66064415320372	0.0122860266726935	0.330385734282008	0.314594561934886	PTPRD/KNDC1/TNIK	3
GO:0051965	BP	GO:0051965	positive regulation of synapse assembly	3/140	65/18986	0.0461538461538462	6.25912087912088	3.66064415320372	0.0122860266726935	0.330385734282008	0.314594561934886	PTPRD/NTRK2/NLGN1	3
GO:2001244	BP	GO:2001244	positive regulation of intrinsic apoptotic signaling pathway	3/140	65/18986	0.0461538461538462	6.25912087912088	3.66064415320372	0.0122860266726935	0.330385734282008	0.314594561934886	GSDME/IL19/ADCY10	3
GO:0046058	BP	GO:0046058	cAMP metabolic process	2/140	23/18986	0.0869565217391304	11.7925465838509	4.46369027755488	0.0123415165759054	0.330385734282008	0.314594561934886	ADCY9/ADCY10	2
GO:1905244	BP	GO:1905244	regulation of modification of synaptic structure	2/140	23/18986	0.0869565217391304	11.7925465838509	4.46369027755488	0.0123415165759054	0.330385734282008	0.314594561934886	CTTNBP2/AGAP1	2
GO:0030431	BP	GO:0030431	sleep	2/140	24/18986	0.0833333333333333	11.3011904761905	4.35221851899247	0.0133990157161888	0.349255922812764	0.332562827748067	KCNA2/BTBD9	2
GO:0051590	BP	GO:0051590	positive regulation of neurotransmitter transport	2/140	24/18986	0.0833333333333333	11.3011904761905	4.35221851899247	0.0133990157161888	0.349255922812764	0.332562827748067	NLGN1/RAB3GAP1	2
GO:0060113	BP	GO:0060113	inner ear receptor cell differentiation	3/140	69/18986	0.0434782608695652	5.89627329192547	3.51175160161321	0.0144272692883186	0.369937536807541	0.352255939827899	MYO6/ADGRV1/GSDME	3
GO:0022612	BP	GO:0022612	gland morphogenesis	4/140	127/18986	0.031496062992126	4.27131608548931	3.18804736084902	0.0145659403689996	0.369937536807541	0.352255939827899	CSMD1/CYP7B1/NFIB/NRG3	4
GO:0044091	BP	GO:0044091	membrane biogenesis	3/140	70/18986	0.0428571428571429	5.81204081632653	3.47634920004462	0.0149934958851192	0.370697217513858	0.352979310706891	ANK3/PTPRD/NLGN1	3
GO:0046530	BP	GO:0046530	photoreceptor cell differentiation	3/140	70/18986	0.0428571428571429	5.81204081632653	3.47634920004462	0.0149934958851192	0.370697217513858	0.352979310706891	PRKCI/DSCAM/NTRK2	3
GO:0050954	BP	GO:0050954	sensory perception of mechanical stimulus	5/140	196/18986	0.0255102040816327	3.45954810495627	2.98318160171043	0.0151578876601751	0.370697217513858	0.352979310706891	MYO6/ADGRV1/COL11A1/GSDME/DCDC2	5
GO:0007613	BP	GO:0007613	memory	4/140	129/18986	0.0310077519379845	4.20509413067553	3.14817647050394	0.0153443573125373	0.370697217513858	0.352979310706891	CSMD1/PAK5/SLC24A2/BTBD9	4
GO:0022038	BP	GO:0022038	corpus callosum development	2/140	26/18986	0.0769230769230769	10.4318681318681	4.14786824585232	0.0156272475019013	0.372982859051404	0.355155707335538	KCNA2/PTPRS	2
GO:0015800	BP	GO:0015800	acidic amino acid transport	3/140	73/18986	0.0410958904109589	5.57318982387476	3.3741172673597	0.0167668774522684	0.3869116293346	0.368418735762163	NTRK2/RAB3GAP1/APBA1	3
GO:0006007	BP	GO:0006007	glucose catabolic process	2/140	27/18986	0.0740740740740741	10.0455026455026	4.05383995639135	0.0167967693704067	0.3869116293346	0.368418735762163	FOXK2/ADCY10	2
GO:1901017	BP	GO:1901017	negative regulation of potassium ion transmembrane transporter activity	2/140	27/18986	0.0740740740740741	10.0455026455026	4.05383995639135	0.0167967693704067	0.3869116293346	0.368418735762163	ANK3/CAB39	2
GO:0061512	BP	GO:0061512	protein localization to cilium	3/140	75/18986	0.04	5.42457142857143	3.30905754860484	0.0180116273076836	0.398398719791215	0.379356787303519	CC2D2A/BBS9/CDK20	3
GO:0021537	BP	GO:0021537	telencephalon development	6/140	281/18986	0.0213523131672598	2.89567869852567	2.75929897030289	0.0180188602456579	0.398398719791215	0.379356787303519	KCNA2/NTRK2/ALK/PTPRS/NFIB/NRG3	6
GO:0048593	BP	GO:0048593	camera-type eye morphogenesis	4/140	136/18986	0.0294117647058824	3.98865546218487	3.01473646305111	0.0182734548889435	0.398398719791215	0.379356787303519	DSCAM/NTRK2/TENM3/ADAMTS9	4
GO:0007623	BP	GO:0007623	circadian rhythm	5/140	206/18986	0.0242718446601942	3.29160887656033	2.8502702328617	0.0183962945180344	0.398398719791215	0.379356787303519	PROK2/KCNA2/NTRK2/BTBD9/NLGN1	5
GO:0051592	BP	GO:0051592	response to calcium ion	4/140	137/18986	0.0291970802919708	3.95954118873827	2.9964	0.0187182765402817	0.398398719791215	0.379356787303519	STIM1/ADGRV1/NLGN1/RYR2	4
GO:0009226	BP	GO:0009226	nucleotide-sugar biosynthetic process	2/140	29/18986	0.0689655172413793	9.35270935960591	3.87972808876174	0.019243648737795	0.398398719791215	0.379356787303519	NANP/GMDS	2
GO:0045830	BP	GO:0045830	positive regulation of isotype switching	2/140	29/18986	0.0689655172413793	9.35270935960591	3.87972808876174	0.019243648737795	0.398398719791215	0.379356787303519	SHLD1/KMT5C	2
GO:1903421	BP	GO:1903421	regulation of synaptic vesicle recycling	2/140	29/18986	0.0689655172413793	9.35270935960591	3.87972808876174	0.019243648737795	0.398398719791215	0.379356787303519	BTBD9/NLGN1	2
GO:2001032	BP	GO:2001032	regulation of double-strand break repair via nonhomologous end joining	2/140	29/18986	0.0689655172413793	9.35270935960591	3.87972808876174	0.019243648737795	0.398398719791215	0.379356787303519	SHLD1/KMT5C	2
GO:1903533	BP	GO:1903533	regulation of protein targeting	3/140	77/18986	0.038961038961039	5.28367346938775	3.24628888969643	0.0193065507824112	0.398398719791215	0.379356787303519	ANK3/ADCY10/SIAH3	3
GO:0019226	BP	GO:0019226	transmission of nerve impulse	3/140	78/18986	0.0384615384615385	5.21593406593407	3.2157186169177	0.0199728620246157	0.40373713949759	0.384440051000122	ANK3/KCNA2/NTRK2	3
GO:0050772	BP	GO:0050772	positive regulation of axonogenesis	3/140	78/18986	0.0384615384615385	5.21593406593407	3.2157186169177	0.0199728620246157	0.40373713949759	0.384440051000122	DSCAM/NTRK2/ADCY10	3
GO:0044458	BP	GO:0044458	motile cilium assembly	3/140	79/18986	0.0379746835443038	5.1499095840868	3.18566858917279	0.0206517528933784	0.413243661432147	0.393492197606955	CC2D2A/IQCG/SPAG17	3
GO:0099505	BP	GO:0099505	regulation of presynaptic membrane potential	2/140	31/18986	0.0645161290322581	8.74930875576037	3.72170240034563	0.0218304180423943	0.422511694121467	0.402317253840787	KCNA2/GRIA4	2
GO:0046928	BP	GO:0046928	regulation of neurotransmitter secretion	3/140	81/18986	0.037037037037037	5.02275132275132	3.12706623408558	0.0220472986705022	0.422511694121467	0.402317253840787	NLGN1/RAB3GAP1/MCTP2	3
GO:0042391	BP	GO:0042391	regulation of membrane potential	8/140	466/18986	0.0171673819742489	2.32814224402207	2.50193937965853	0.02232254225538	0.422511694121467	0.402317253840787	ANK3/KCNA2/NTRK2/NLGN1/RAB3GAP1/GRIA4/RYR2/ADCY10	8
GO:0030516	BP	GO:0030516	regulation of axon extension	3/140	82/18986	0.0365853658536585	4.96149825783972	3.09848406037528	0.022763960192589	0.422511694121467	0.402317253840787	DSCAM/PTPRS/ADCY10	3
GO:0051962	BP	GO:0051962	positive regulation of nervous system development	6/140	297/18986	0.0202020202020202	2.73968253968254	2.60444339269248	0.0229299664049226	0.422511694121467	0.402317253840787	PRKCI/PTPRD/DSCAM/NTRK2/NLGN1/ADCY10	6
GO:0050770	BP	GO:0050770	regulation of axonogenesis	4/140	146/18986	0.0273972602739726	3.71545988258317	2.83882809649902	0.0230250885593669	0.422511694121467	0.402317253840787	DSCAM/NTRK2/PTPRS/ADCY10	4
GO:0010458	BP	GO:0010458	exit from mitosis	2/140	32/18986	0.0625	8.47589285714286	3.64793712851032	0.0231748268642349	0.422511694121467	0.402317253840787	NFIA/NFIB	2
GO:0010644	BP	GO:0010644	cell communication by electrical coupling	2/140	32/18986	0.0625	8.47589285714286	3.64793712851032	0.0231748268642349	0.422511694121467	0.402317253840787	ANK3/RYR2	2
GO:1901380	BP	GO:1901380	negative regulation of potassium ion transmembrane transport	2/140	32/18986	0.0625	8.47589285714286	3.64793712851032	0.0231748268642349	0.422511694121467	0.402317253840787	ANK3/CAB39	2
GO:0071805	BP	GO:0071805	potassium ion transmembrane transport	5/140	219/18986	0.0228310502283105	3.09621656881931	2.68918391552244	0.0232477408678646	0.422511694121467	0.402317253840787	ANK3/KCNA2/SLC24A2/CAB39/SLC9A3	5
GO:0048167	BP	GO:0048167	regulation of synaptic plasticity	5/140	220/18986	0.0227272727272727	3.08214285714286	2.67729195521318	0.0236520069767638	0.425951143826992	0.405592311027375	CYP46A1/NTRK2/SLC24A2/RAB3GAP1/PDE9A	5
GO:0007224	BP	GO:0007224	smoothened signaling pathway	4/140	148/18986	0.027027027027027	3.66525096525097	2.80550660765024	0.0240573248588707	0.426653523883715	0.406261120008298	CC2D2A/HHAT/DCDC2/CDK20	4
GO:0007601	BP	GO:0007601	visual perception	5/140	222/18986	0.0225225225225225	3.0543758043758	2.65370957682214	0.0244741279906986	0.426653523883715	0.406261120008298	ADGRV1/COL11A1/BBS9/REEP6/OAT	5
GO:0060219	BP	GO:0060219	camera-type eye photoreceptor cell differentiation	2/140	33/18986	0.0606060606060606	8.21904761904762	3.57731859801976	0.0245524996076444	0.426653523883715	0.406261120008298	DSCAM/NTRK2	2
GO:0099560	BP	GO:0099560	synaptic membrane adhesion	2/140	33/18986	0.0606060606060606	8.21904761904762	3.57731859801976	0.0245524996076444	0.426653523883715	0.406261120008298	PTPRD/PTPRS	2
GO:0060078	BP	GO:0060078	regulation of postsynaptic membrane potential	4/140	151/18986	0.0264900662251656	3.59243140964995	2.75659307782557	0.0256576306002809	0.441980575818751	0.420855597580808	KCNA2/NLGN1/RAB3GAP1/GRIA4	4
GO:0050953	BP	GO:0050953	sensory perception of light stimulus	5/140	226/18986	0.0221238938053097	3.00031605562579	2.6073308820053	0.0261731590845244	0.446974380572784	0.425610717599526	ADGRV1/COL11A1/BBS9/REEP6/OAT	5
GO:2001235	BP	GO:2001235	positive regulation of apoptotic signaling pathway	4/140	153/18986	0.0261437908496732	3.54547152194211	2.72467012581879	0.0267593362115951	0.453079017394615	0.431423576168947	GSDME/CTSV/IL19/ADCY10	4
GO:0086004	BP	GO:0086004	regulation of cardiac muscle cell contraction	2/140	35/18986	0.0571428571428571	7.74938775510204	3.44462588495344	0.0274054183991541	0.456219612174154	0.434414062550059	RYR2/ADCY10	2
GO:0099010	BP	GO:0099010	modification of postsynaptic structure	2/140	35/18986	0.0571428571428571	7.74938775510204	3.44462588495344	0.0274054183991541	0.456219612174154	0.434414062550059	CTTNBP2/AGAP1	2
GO:0060271	BP	GO:0060271	cilium assembly	7/140	398/18986	0.0175879396984925	2.38517587939698	2.4070762605145	0.0282899211126605	0.461374434809952	0.439322504412675	CC2D2A/IQCG/SPAG17/BBS9/ALPK1/DCDC2/SEPTIN9	7
GO:0008037	BP	GO:0008037	cell recognition	4/140	156/18986	0.0256410256410256	3.47728937728938	2.6777720534688	0.0284644570596048	0.461374434809952	0.439322504412675	DSCAM/PALLD/OPCML/IZUMO1	4
GO:0010613	BP	GO:0010613	positive regulation of cardiac muscle hypertrophy	2/140	36/18986	0.0555555555555556	7.53412698412698	3.38215836282573	0.0288795708815922	0.461374434809952	0.439322504412675	ADCY10/PDE9A	2
GO:0048665	BP	GO:0048665	neuron fate specification	2/140	36/18986	0.0555555555555556	7.53412698412698	3.38215836282573	0.0288795708815922	0.461374434809952	0.439322504412675	NFIA/NFIB	2
GO:0051968	BP	GO:0051968	positive regulation of synaptic transmission	glutamatergic	2/140	36/18986	0.0555555555555556	7.53412698412698	3.38215836282573	0.0288795708815922	0.461374434809952	0.439322504412675	NLGN1/RAB3GAP1	2
GO:1902115	BP	GO:1902115	regulation of organelle assembly	5/140	234/18986	0.0213675213675214	2.89774114774115	2.51756580435887	0.0297936160223196	0.463017606640982	0.440887138925391	PTPRD/DCDC2/RAB3GAP1/PTPRS/SEPTIN9	5
GO:0007612	BP	GO:0007612	learning	4/140	159/18986	0.0251572327044025	3.41168014375562	2.63200938632647	0.0302329792057155	0.463017606640982	0.440887138925391	CSMD1/PAK5/NTRK2/SLC24A2	4
GO:0014742	BP	GO:0014742	positive regulation of muscle hypertrophy	2/140	37/18986	0.0540540540540541	7.33050193050193	3.32204556480169	0.0303848000319675	0.463017606640982	0.440887138925391	ADCY10/PDE9A	2
GO:0032228	BP	GO:0032228	regulation of synaptic transmission	GABAergic	2/140	37/18986	0.0540540540540541	7.33050193050193	3.32204556480169	0.0303848000319675	0.463017606640982	0.440887138925391	PLCL1/NLGN1	2
GO:0042462	BP	GO:0042462	eye photoreceptor cell development	2/140	37/18986	0.0540540540540541	7.33050193050193	3.32204556480169	0.0303848000319675	0.463017606640982	0.440887138925391	PRKCI/NTRK2	2
GO:0045773	BP	GO:0045773	positive regulation of axon extension	2/140	37/18986	0.0540540540540541	7.33050193050193	3.32204556480169	0.0303848000319675	0.463017606640982	0.440887138925391	DSCAM/ADCY10	2
GO:0007411	BP	GO:0007411	axon guidance	5/140	236/18986	0.0211864406779661	2.87318401937046	2.49571813429741	0.03074568507014	0.464940474228605	0.442718100809087	DSCAM/KIAA1755/PALLD/NFIB/KALRN	5
GO:0097485	BP	GO:0097485	neuron projection guidance	5/140	237/18986	0.0210970464135021	2.86106088004822	2.48488001888995	0.0312288303940258	0.464960720591487	0.442737379473389	DSCAM/KIAA1755/PALLD/NFIB/KALRN	5
GO:0006699	BP	GO:0006699	bile acid biosynthetic process	2/140	38/18986	0.0526315789473684	7.13759398496241	3.26413408862268	0.031920574457568	0.464960720591487	0.442737379473389	CYP46A1/CYP7B1	2
GO:0034391	BP	GO:0034391	regulation of smooth muscle cell apoptotic process	2/140	38/18986	0.0526315789473684	7.13759398496241	3.26413408862268	0.031920574457568	0.464960720591487	0.442737379473389	GRIA4/ADCY10	2
GO:0043267	BP	GO:0043267	negative regulation of potassium ion transport	2/140	38/18986	0.0526315789473684	7.13759398496241	3.26413408862268	0.031920574457568	0.464960720591487	0.442737379473389	ANK3/CAB39	2
GO:0045191	BP	GO:0045191	regulation of isotype switching	2/140	38/18986	0.0526315789473684	7.13759398496241	3.26413408862268	0.031920574457568	0.464960720591487	0.442737379473389	SHLD1/KMT5C	2
GO:0106027	BP	GO:0106027	neuron projection organization	3/140	95/18986	0.0315789473684211	4.28255639097744	2.76443415040729	0.0332234834027855	0.470471607231834	0.447984866845265	PTPRD/NLGN1/ADCY10	3
GO:0017158	BP	GO:0017158	regulation of calcium ion-dependent exocytosis	2/140	39/18986	0.0512820512820513	6.95457875457875	3.20828429015067	0.0334863688135732	0.470471607231834	0.447984866845265	RAB3GAP1/SYT6	2
GO:0019228	BP	GO:0019228	neuronal action potential	2/140	39/18986	0.0512820512820513	6.95457875457875	3.20828429015067	0.0334863688135732	0.470471607231834	0.447984866845265	ANK3/KCNA2	2
GO:0034390	BP	GO:0034390	smooth muscle cell apoptotic process	2/140	39/18986	0.0512820512820513	6.95457875457875	3.20828429015067	0.0334863688135732	0.470471607231834	0.447984866845265	GRIA4/ADCY10	2
GO:0050974	BP	GO:0050974	detection of mechanical stimulus involved in sensory perception	2/140	39/18986	0.0512820512820513	6.95457875457875	3.20828429015067	0.0334863688135732	0.470471607231834	0.447984866845265	ADGRV1/COL11A1	2
GO:0030900	BP	GO:0030900	forebrain development	7/140	416/18986	0.0168269230769231	2.28197115384615	2.27865560825938	0.0347199140064103	0.477323630583012	0.454509389731267	KCNA2/NTRK2/ALK/RAB3GAP1/PTPRS/NFIB/NRG3	7
GO:0007156	BP	GO:0007156	homophilic cell adhesion via plasma membrane adhesion molecules	4/140	168/18986	0.0238095238095238	3.22891156462585	2.50103904337527	0.0359218508791058	0.477323630583012	0.454509389731267	DSCAM/TENM3/PALLD/CDH20	4
GO:0051963	BP	GO:0051963	regulation of synapse assembly	4/140	168/18986	0.0238095238095238	3.22891156462585	2.50103904337527	0.0359218508791058	0.477323630583012	0.454509389731267	PTPRD/NTRK2/NLGN1/PTPRS	4
GO:0060562	BP	GO:0060562	epithelial tube morphogenesis	6/140	331/18986	0.0181268882175227	2.45826499784204	2.30681383340666	0.0361859182344537	0.477323630583012	0.454509389731267	CC2D2A/CSMD1/PBX1/RASIP1/RYR2/CDK20	6
GO:0050769	BP	GO:0050769	positive regulation of neurogenesis	5/140	247/18986	0.0202429149797571	2.74522845575477	2.37950861616077	0.03632358728581	0.477323630583012	0.454509389731267	PRKCI/PTPRD/DSCAM/NTRK2/ADCY10	5
GO:0072001	BP	GO:0072001	renal system development	6/140	332/18986	0.0180722891566265	2.45086058519793	2.29862678695203	0.0366370545110404	0.477323630583012	0.454509389731267	CC2D2A/MPST/PBX1/NFIA/COL4A4/TEK	6
GO:0006418	BP	GO:0006418	tRNA aminoacylation for protein translation	2/140	41/18986	0.0487804878048781	6.61533101045296	3.10227084025658	0.036705945822047	0.477323630583012	0.454509389731267	LARS2/DARS1	2
GO:1903115	BP	GO:1903115	regulation of actin filament-based movement	2/140	41/18986	0.0487804878048781	6.61533101045296	3.10227084025658	0.036705945822047	0.477323630583012	0.454509389731267	RYR2/ADCY10	2
GO:0006813	BP	GO:0006813	potassium ion transport	5/140	248/18986	0.0201612903225806	2.73415898617512	2.36926074551422	0.036859609107325	0.477323630583012	0.454509389731267	ANK3/KCNA2/SLC24A2/CAB39/SLC9A3	5
GO:0051588	BP	GO:0051588	regulation of neurotransmitter transport	3/140	99/18986	0.0303030303030303	4.10952380952381	2.67355866960118	0.0368654797976784	0.477323630583012	0.454509389731267	NLGN1/RAB3GAP1/MCTP2	3
GO:0060996	BP	GO:0060996	dendritic spine development	3/140	99/18986	0.0303030303030303	4.10952380952381	2.67355866960118	0.0368654797976784	0.477323630583012	0.454509389731267	PTPRD/NLGN1/PTPRS	3
GO:0061387	BP	GO:0061387	regulation of extent of cell growth	3/140	99/18986	0.0303030303030303	4.10952380952381	2.67355866960118	0.0368654797976784	0.477323630583012	0.454509389731267	DSCAM/PTPRS/ADCY10	3
GO:0007029	BP	GO:0007029	endoplasmic reticulum organization	3/140	100/18986	0.03	4.06842857142857	2.65158620248436	0.0378067521302165	0.483647222829899	0.460530738495273	RAB3GAP1/REEP6/ESYT1	3
GO:0014706	BP	GO:0014706	striated muscle tissue development	7/140	424/18986	0.0165094339622642	2.23891509433962	2.22367756035019	0.0378667527108957	0.483647222829899	0.460530738495273	COL11A1/SGCG/CCNT2/ADAMTS9/SGCZ/RYR2/HIVEP3	7
GO:0060999	BP	GO:0060999	positive regulation of dendritic spine development	2/140	42/18986	0.0476190476190476	6.4578231292517	3.05188373967048	0.0383587074938086	0.483647222829899	0.460530738495273	PTPRD/NLGN1	2
GO:0099563	BP	GO:0099563	modification of synaptic structure	2/140	42/18986	0.0476190476190476	6.4578231292517	3.05188373967048	0.0383587074938086	0.483647222829899	0.460530738495273	CTTNBP2/AGAP1	2
GO:0048738	BP	GO:0048738	cardiac muscle tissue development	5/140	252/18986	0.0198412698412698	2.69075963718821	2.32877006132941	0.0390523956359847	0.483647222829899	0.460530738495273	COL11A1/SGCG/ADAMTS9/SGCZ/RYR2	5
GO:0044782	BP	GO:0044782	cilium organization	7/140	427/18986	0.0163934426229508	2.2231850117096	2.20337555863289	0.0390937901726438	0.483647222829899	0.460530738495273	CC2D2A/IQCG/SPAG17/BBS9/ALPK1/DCDC2/SEPTIN9	7
GO:0003300	BP	GO:0003300	cardiac muscle hypertrophy	3/140	102/18986	0.0294117647058824	3.98865546218487	2.60848694097128	0.0397259872744908	0.483647222829899	0.460530738495273	RYR2/ADCY10/PDE9A	3
GO:0060041	BP	GO:0060041	retina development in camera-type eye	4/140	174/18986	0.0229885057471264	3.1175697865353	2.41854735974985	0.0400358157084683	0.483647222829899	0.460530738495273	DSCAM/NTRK2/NFIA/NFIB	4
GO:0002714	BP	GO:0002714	positive regulation of B cell mediated immunity	2/140	43/18986	0.0465116279069767	6.30764119601329	3.00310923577667	0.0400394470187296	0.483647222829899	0.460530738495273	SHLD1/KMT5C	2
GO:0002891	BP	GO:0002891	positive regulation of immunoglobulin mediated immune response	2/140	43/18986	0.0465116279069767	6.30764119601329	3.00310923577667	0.0400394470187296	0.483647222829899	0.460530738495273	SHLD1/KMT5C	2
GO:0045761	BP	GO:0045761	regulation of adenylate cyclase activity	2/140	43/18986	0.0465116279069767	6.30764119601329	3.00310923577667	0.0400394470187296	0.483647222829899	0.460530738495273	STIM1/ADGRV1	2
GO:0043039	BP	GO:0043039	tRNA aminoacylation	2/140	44/18986	0.0454545454545455	6.16428571428571	2.95585692651167	0.04174766841342	0.491470734079604	0.467980315880151	LARS2/DARS1	2
GO:0001508	BP	GO:0001508	action potential	4/140	177/18986	0.0225988700564972	3.06472962066182	2.37862891189437	0.0421895290662543	0.491470734079604	0.467980315880151	ANK3/KCNA2/NTRK2/RYR2	4
GO:0014897	BP	GO:0014897	striated muscle hypertrophy	3/140	105/18986	0.0285714285714286	3.87469387755102	2.54585393305454	0.0426959992546963	0.491470734079604	0.467980315880151	RYR2/ADCY10/PDE9A	3
GO:0035082	BP	GO:0035082	axoneme assembly	3/140	105/18986	0.0285714285714286	3.87469387755102	2.54585393305454	0.0426959992546963	0.491470734079604	0.467980315880151	CC2D2A/IQCG/SPAG17	3
GO:0043038	BP	GO:0043038	amino acid activation	2/140	45/18986	0.0444444444444444	6.02730158730159	2.91004342198785	0.0434828813948509	0.491470734079604	0.467980315880151	LARS2/DARS1	2
GO:0061001	BP	GO:0061001	regulation of dendritic spine morphogenesis	2/140	45/18986	0.0444444444444444	6.02730158730159	2.91004342198785	0.0434828813948509	0.491470734079604	0.467980315880151	PTPRD/NLGN1	2
GO:1903214	BP	GO:1903214	regulation of protein targeting to mitochondrion	2/140	45/18986	0.0444444444444444	6.02730158730159	2.91004342198785	0.0434828813948509	0.491470734079604	0.467980315880151	ADCY10/SIAH3	2
GO:2001259	BP	GO:2001259	positive regulation of cation channel activity	2/140	45/18986	0.0444444444444444	6.02730158730159	2.91004342198785	0.0434828813948509	0.491470734079604	0.467980315880151	STIM1/ANK3	2
GO:0016052	BP	GO:0016052	carbohydrate catabolic process	4/140	180/18986	0.0222222222222222	3.01365079365079	2.33954778190004	0.0444077523351259	0.491470734079604	0.467980315880151	LCT/FOXK2/FUT2/ADCY10	4
GO:0014896	BP	GO:0014896	muscle hypertrophy	3/140	107/18986	0.0280373831775701	3.8022696929239	2.50537102620387	0.0447363048175616	0.491470734079604	0.467980315880151	RYR2/ADCY10/PDE9A	3
GO:0003351	BP	GO:0003351	epithelial cilium movement involved in extracellular fluid movement	2/140	46/18986	0.0434782608695652	5.89627329192547	2.86559165792345	0.0452446013242524	0.491470734079604	0.467980315880151	SPAG17/ADCY10	2
GO:0009225	BP	GO:0009225	nucleotide-sugar metabolic process	2/140	46/18986	0.0434782608695652	5.89627329192547	2.86559165792345	0.0452446013242524	0.491470734079604	0.467980315880151	NANP/GMDS	2
GO:0060443	BP	GO:0060443	mammary gland morphogenesis	2/140	46/18986	0.0434782608695652	5.89627329192547	2.86559165792345	0.0452446013242524	0.491470734079604	0.467980315880151	CSMD1/NRG3	2
GO:2000300	BP	GO:2000300	regulation of synaptic vesicle exocytosis	2/140	46/18986	0.0434782608695652	5.89627329192547	2.86559165792345	0.0452446013242524	0.491470734079604	0.467980315880151	NLGN1/RAB3GAP1	2
GO:0055010	BP	GO:0055010	ventricular cardiac muscle tissue morphogenesis	2/140	47/18986	0.0425531914893617	5.77082066869301	2.82243028961406	0.0470323491515198	0.491470734079604	0.467980315880151	COL11A1/RYR2	2
GO:1900271	BP	GO:1900271	regulation of long-term synaptic potentiation	2/140	47/18986	0.0425531914893617	5.77082066869301	2.82243028961406	0.0470323491515198	0.491470734079604	0.467980315880151	CYP46A1/PDE9A	2
GO:0048675	BP	GO:0048675	axon extension	3/140	110/18986	0.0272727272727273	3.69857142857143	2.44644243560474	0.0478863248591021	0.491470734079604	0.467980315880151	DSCAM/PTPRS/ADCY10	3
GO:0072676	BP	GO:0072676	lymphocyte migration	3/140	110/18986	0.0272727272727273	3.69857142857143	2.44644243560474	0.0478863248591021	0.491470734079604	0.467980315880151	GCSAML/CYP7B1/GNAI1	3
GO:0060537	BP	GO:0060537	muscle tissue development	7/140	447/18986	0.0156599552572707	2.12371364653244	2.07217	0.0479428974150844	0.491470734079604	0.467980315880151	COL11A1/SGCG/CCNT2/ADAMTS9/SGCZ/RYR2/HIVEP3	7
GO:1901888	BP	GO:1901888	regulation of cell junction assembly	5/140	268/18986	0.0186567164179104	2.53011727078891	2.17431327747682	0.0486099815435192	0.491470734079604	0.467980315880151	PTPRD/NTRK2/NLGN1/PTPRS/TEK	5
GO:0007157	BP	GO:0007157	heterophilic cell-cell adhesion via plasma membrane cell adhesion molecules	2/140	48/18986	0.0416666666666667	5.65059523809524	2.78049315550303	0.0488456513601224	0.491470734079604	0.467980315880151	PTPRD/NLGN1	2
GO:0016339	BP	GO:0016339	calcium-dependent cell-cell adhesion via plasma membrane cell adhesion molecules	2/140	48/18986	0.0416666666666667	5.65059523809524	2.78049315550303	0.0488456513601224	0.491470734079604	0.467980315880151	NLGN1/CDH20	2
GO:0035249	BP	GO:0035249	synaptic transmission	glutamatergic	3/140	111/18986	0.027027027027027	3.66525096525097	2.42725745553697	0.0489600257712038	0.491470734079604	0.467980315880151	NLGN1/RAB3GAP1/GRIA4	3
GO:0046942	BP	GO:0046942	carboxylic acid transport	6/140	357/18986	0.0168067226890756	2.27923169267707	2.1030435796544	0.0491056184338586	0.491470734079604	0.467980315880151	SLC26A11/SLC10A7/NTRK2/RAB3GAP1/SLCO3A1/APBA1	6
GO:0015849	BP	GO:0015849	organic acid transport	6/140	358/18986	0.0167597765363128	2.27286512370311	2.09556198256518	0.0496526499124528	0.491470734079604	0.467980315880151	SLC26A11/SLC10A7/NTRK2/RAB3GAP1/SLCO3A1/APBA1	6
GO:0098984	CC	GO:0098984	neuron to neuron synapse	10/141	412/19960	0.0242718446601942	3.43592921572678	4.21405484586905	0.000705181094013817	0.0775099613852177	0.0667836285863286	PTPRD/NTRK2/NLGN1/DROSHA/PTPRS/CSMD2/DLGAP2/GRIA4/TNIK/KALRN	10
GO:0014069	CC	GO:0014069	postsynaptic density	9/141	359/19960	0.0250696378830084	3.54886505067267	4.11048463304544	0.00104042925507023	0.0775099613852177	0.0667836285863286	NTRK2/NLGN1/DROSHA/PTPRS/CSMD2/DLGAP2/GRIA4/TNIK/KALRN	9
GO:0032279	CC	GO:0032279	asymmetric synapse	9/141	375/19960	0.024	3.39744680851064	3.95312823760048	0.00140751949157313	0.0775099613852177	0.0667836285863286	NTRK2/NLGN1/DROSHA/PTPRS/CSMD2/DLGAP2/GRIA4/TNIK/KALRN	9
GO:0097060	CC	GO:0097060	synaptic membrane	10/141	453/19960	0.022075055187638	3.12495107478903	3.85869871861198	0.00144150340996243	0.0775099613852177	0.0667836285863286	ANK3/CACNA2D3/PTPRD/KCNA2/NLGN1/PTPRS/CSMD2/APBA1/GRIA4/EXOC3	10
GO:0045177	CC	GO:0045177	apical part of cell	10/141	474/19960	0.0210970464135021	2.98650387527306	3.69194578493341	0.00201091751232772	0.0775099613852177	0.0667836285863286	MYO6/SLC26A11/PRKCI/PALM2AKAP2/LCT/SLCO3A1/TNIK/TEK/SLC9A3/ADCY10	10
GO:0099572	CC	GO:0099572	postsynaptic specialization	9/141	396/19960	0.0227272727272727	3.21727917472598	3.75904236643622	0.00204082576752999	0.0775099613852177	0.0667836285863286	NTRK2/NLGN1/DROSHA/PTPRS/CSMD2/DLGAP2/GRIA4/TNIK/KALRN	9
GO:0042734	CC	GO:0042734	presynaptic membrane	6/141	186/19960	0.032258064516129	4.5664607641272	4.12178	0.0020948638212221	0.0775099613852177	0.0667836285863286	CACNA2D3/PTPRD/KCNA2/PTPRS/APBA1/EXOC3	6
GO:0016324	CC	GO:0016324	apical plasma membrane	9/141	408/19960	0.0220588235294118	3.12265331664581	3.65385772323794	0.00249408416523991	0.079017112580104	0.0680822103921238	SLC26A11/PRKCI/PALM2AKAP2/LCT/SLCO3A1/TNIK/TEK/SLC9A3/ADCY10	9
GO:0001725	CC	GO:0001725	stress fiber	4/141	85/19960	0.0470588235294118	6.66166040884439	4.41202319779018	0.00310389009018099	0.079017112580104	0.0680822103921238	LPP/PALLD/TEK/SEPTIN9	4
GO:0097517	CC	GO:0097517	contractile actin filament bundle	4/141	85/19960	0.0470588235294118	6.66166040884439	4.41202319779018	0.00310389009018099	0.079017112580104	0.0680822103921238	LPP/PALLD/TEK/SEPTIN9	4
GO:0042383	CC	GO:0042383	sarcolemma	5/141	144/19960	0.0347222222222222	4.91528762805359	3.9771777204584	0.00359592799037815	0.079017112580104	0.0680822103921238	ANK3/SGCG/SGCZ/RYR2/PDE9A	5
GO:0150034	CC	GO:0150034	distal axon	7/141	281/19960	0.0249110320284698	3.52641276090962	3.59744389885444	0.00387670962124437	0.079017112580104	0.0680822103921238	DSCAM/KCNA2/NTRK2/PTPRS/PALLD/EXOC3/ADCY10	7
GO:0042641	CC	GO:0042641	actomyosin	4/141	91/19960	0.043956043956044	6.22243005221729	4.21156395150472	0.00396610989784306	0.079017112580104	0.0680822103921238	LPP/PALLD/TEK/SEPTIN9	4
GO:0032432	CC	GO:0032432	actin filament bundle	4/141	95/19960	0.0421052631578947	5.96043299738708	4.08766392581739	0.00462312293464511	0.0855277742909345	0.0736918843717867	LPP/PALLD/TEK/SEPTIN9	4
GO:0098685	CC	GO:0098685	Schaffer collateral - CA1 synapse	4/141	99/19960	0.0404040404040404	5.71960742173508	3.97064439074663	0.00534971762535224	0.0923717909977487	0.0795887815140123	PRKCI/PTPRD/PTPRS/APBA1	4
GO:0008021	CC	GO:0008021	synaptic vesicle	6/141	233/19960	0.0257510729613734	3.64532919368094	3.42582551506136	0.00629486149908138	0.101288770903092	0.0872717717189818	TMEM163/PTPRS/CTTNBP2/APBA1/SYT6/MCTP2	6
GO:0030426	CC	GO:0030426	growth cone	5/141	168/19960	0.0297619047619048	4.21310368118879	3.52754543330455	0.00686761921924578	0.101288770903092	0.0872717717189818	DSCAM/PTPRS/PALLD/EXOC3/ADCY10	5
GO:0016010	CC	GO:0016010	dystrophin-associated glycoprotein complex	2/141	18/19960	0.111111111111111	15.7289204097715	5.27303784809035	0.00703937403959711	0.101288770903092	0.0872717717189818	SGCG/SGCZ	2
GO:0030427	CC	GO:0030427	site of polarized growth	5/141	173/19960	0.0289017341040462	4.09133767884229	3.44443186722608	0.00774761937469007	0.102835684484768	0.0886046133337566	DSCAM/PTPRS/PALLD/EXOC3/ADCY10	5
GO:0005938	CC	GO:0005938	cell cortex	7/141	325/19960	0.0215384615384615	3.04899072558647	3.14126298548145	0.00841048846640795	0.102835684484768	0.0886046133337566	MYO6/STIM1/CSNK1G2/CTTNBP2/SEPTIN9/EXOC3/GNAI1	7
GO:0043197	CC	GO:0043197	dendritic spine	5/141	180/19960	0.0277777777777778	3.93223010244287	3.33318357768065	0.00910740357911289	0.102835684484768	0.0886046133337566	NTRK2/NLGN1/CTTNBP2/APBA1/GRIA4	5
GO:0070382	CC	GO:0070382	exocytic vesicle	6/141	253/19960	0.0237154150197628	3.35716087797494	3.18256515372806	0.00925709944538906	0.102835684484768	0.0886046133337566	TMEM163/PTPRS/CTTNBP2/APBA1/SYT6/MCTP2	6
GO:0044309	CC	GO:0044309	neuron spine	5/141	182/19960	0.0274725274725275	3.8890187826358	3.30242489617683	0.00952431987730424	0.102835684484768	0.0886046133337566	NTRK2/NLGN1/CTTNBP2/APBA1/GRIA4	5
GO:0098644	CC	GO:0098644	complex of collagen trimers	2/141	21/19960	0.0952380952380952	13.4819317798041	4.82700603579444	0.00952917539627193	0.102835684484768	0.0886046133337566	COL11A1/COL4A4	2
GO:0043194	CC	GO:0043194	axon initial segment	2/141	23/19960	0.0869565217391304	12.3095898859081	4.57740085876897	0.0113751674129489	0.11331416769053	0.0976330158520315	ANK3/KCNA2	2
GO:0090665	CC	GO:0090665	glycoprotein complex	2/141	23/19960	0.0869565217391304	12.3095898859081	4.57740085876897	0.0113751674129489	0.11331416769053	0.0976330158520315	SGCG/SGCZ	2
GO:0002177	CC	GO:0002177	manchette	2/141	25/19960	0.08	11.3248226950355	4.35694987225817	0.0133648566341019	0.127293085978695	0.109677440469349	IQCG/SPAG17	2
GO:0043083	CC	GO:0043083	synaptic cleft	2/141	26/19960	0.0769230769230769	10.8892525913803	4.25589586956365	0.0144122237918824	0.127293085978695	0.109677440469349	NXPH1/NLGN1	2
GO:0001917	CC	GO:0001917	photoreceptor inner segment	3/141	72/19960	0.0416666666666667	5.8983451536643	3.51202948099284	0.0144330529859014	0.127293085978695	0.109677440469349	ADGRV1/SLC24A2/REEP6	3
GO:0030018	CC	GO:0030018	Z disc	4/141	133/19960	0.0300751879699248	4.25745214099077	3.17916770051743	0.0147443728932852	0.127293085978695	0.109677440469349	ANK3/CAB39/PALLD/RYR2	4
GO:0016529	CC	GO:0016529	sarcoplasmic reticulum	3/141	77/19960	0.038961038961039	5.51533572810169	3.34836296560828	0.017258555286384	0.144192445779789	0.124238156900285	STIM1/ANK3/RYR2	3
GO:0030672	CC	GO:0030672	synaptic vesicle membrane	4/141	143/19960	0.027972027972028	3.95972821504736	2.99598043739081	0.018737572723692	0.144273791967882	0.124308245873566	TMEM163/PTPRS/SYT6/MCTP2	4
GO:0099501	CC	GO:0099501	exocytic vesicle membrane	4/141	143/19960	0.027972027972028	3.95972821504736	2.99598043739081	0.018737572723692	0.144273791967882	0.124308245873566	TMEM163/PTPRS/SYT6/MCTP2	4
GO:0071782	CC	GO:0071782	endoplasmic reticulum tubular network	2/141	30/19960	0.0666666666666667	9.43735224586288	3.90077800539588	0.0189394167062084	0.144273791967882	0.124308245873566	STIM1/RAB3GAP1	2
GO:0031674	CC	GO:0031674	I band	4/141	148/19960	0.027027027027027	3.82595361318766	2.9105147424698	0.0209623822240671	0.155121628458097	0.133654888165481	ANK3/CAB39/PALLD/RYR2	4
GO:0043204	CC	GO:0043204	perikaryon	4/141	152/19960	0.0263157894736842	3.72527062336693	2.84478331241492	0.0228543113977827	0.161483293023622	0.139136184194301	KCNA2/KNDC1/PTPRS/PDE9A	4
GO:0005581	CC	GO:0005581	collagen trimer	3/141	86/19960	0.0348837209302326	4.93814943097476	3.08700157204038	0.0230690418605174	0.161483293023622	0.139136184194301	COL11A1/COL25A1/COL4A4	3
GO:0099634	CC	GO:0099634	postsynaptic specialization membrane	4/141	157/19960	0.0254777070063694	3.60663143153996	2.76568068614116	0.0253612868787531	0.172857192147291	0.148936089149464	NLGN1/PTPRS/CSMD2/GRIA4	4
GO:0045211	CC	GO:0045211	postsynaptic membrane	6/141	321/19960	0.0186915887850467	2.64598661098959	2.50759390697125	0.0266375313650625	0.176900528809005	0.152419882574717	ANK3/KCNA2/NLGN1/PTPRS/CSMD2/GRIA4	6
GO:0048787	CC	GO:0048787	presynaptic active zone membrane	2/141	37/19960	0.0540540540540541	7.65190722637531	3.4159205001187	0.028083257853641	0.181839094602325	0.15667501749926	CACNA2D3/APBA1	2
GO:0019898	CC	GO:0019898	extrinsic component of membrane	4/141	167/19960	0.0239520958083832	3.39066547755553	2.61673238895081	0.0308559760602637	0.19387819514876	0.167048068975969	KIAA1755/KALRN/CDH20/GNAI1	4
GO:0016528	CC	GO:0016528	sarcoplasm	3/141	97/19960	0.0309278350515464	4.37815310375082	2.81307201997924	0.0314397073214205	0.19387819514876	0.167048068975969	STIM1/ANK3/RYR2	3
GO:0098862	CC	GO:0098862	cluster of actin-based cell projections	4/141	173/19960	0.023121387283237	3.27307014307383	2.53270139034949	0.0344643327107697	0.207587492374171	0.178860184447569	ADGRV1/PRKCI/DCDC2/SLC9A3	4
GO:0033017	CC	GO:0033017	sarcoplasmic reticulum membrane	2/141	44/19960	0.0454545454545455	6.43455834945197	3.04388059544986	0.0386381733176384	0.227013958513056	0.195598289797878	STIM1/RYR2	2
GO:0098982	CC	GO:0098982	GABA-ergic synapse	3/141	107/19960	0.0280373831775701	3.96897991648439	2.59731219098812	0.0402481782978839	0.227013958513056	0.195598289797878	NXPH1/CACNA2D3/NLGN1	3
GO:0031256	CC	GO:0031256	leading edge membrane	4/141	182/19960	0.021978021978022	3.11121502610864	2.41332078050485	0.0403190814347512	0.227013958513056	0.195598289797878	MYO6/ADGRV1/KCNA2/PDE9A	4
GO:0031253	CC	GO:0031253	cell projection membrane	6/141	358/19960	0.0167597765363128	2.37251872102698	2.21028193616604	0.0418579374233172	0.230663953034876	0.198743174327956	MYO6/ADGRV1/KCNA2/BBS9/SLC9A3/PDE9A	6
GO:0010854	MF	GO:0010854	adenylate cyclase regulator activity	2/138	10/18737	0.2	27.1550724637681	7.12615077986601	0.00233138603965941	0.218651261267691	0.203081666812097	ADGRV1/GNAI1	2
GO:0004016	MF	GO:0004016	adenylate cyclase activity	2/138	11/18737	0.181818181818182	24.6864295125165	6.76872107523084	0.0028357449386512	0.218651261267691	0.203081666812097	ADCY9/ADCY10	2
GO:0004117	MF	GO:0004117	calmodulin-activated dual specificity 3'	5'-cyclic-GMP	3'	5'-cyclic-AMP phosphodiesterase activity	2/138	11/18737	0.181818181818182	24.6864295125165	6.76872107523084	0.0028357449386512	0.218651261267691	0.203081666812097	PDE11A/PDE9A	2
GO:0048101	MF	GO:0048101	calmodulin-activated 3'	5'-cyclic-GMP phosphodiesterase activity	2/138	11/18737	0.181818181818182	24.6864295125165	6.76872107523084	0.0028357449386512	0.218651261267691	0.203081666812097	PDE11A/PDE9A	2
GO:0001540	MF	GO:0001540	amyloid-beta binding	4/138	83/18737	0.0481927710843374	6.54339095512485	4.35975168003419	0.00330173195818875	0.218651261267691	0.203081666812097	COL25A1/NLGN1/APBA1/GRIA4	4
GO:0030020	MF	GO:0030020	extracellular matrix structural constituent conferring tensile strength	3/138	45/18737	0.0666666666666667	9.05169082125604	4.65799100487689	0.00442490727873278	0.218651261267691	0.203081666812097	COL11A1/COL25A1/COL4A4	3
GO:0106310	MF	GO:0106310	protein serine kinase activity	8/138	363/18737	0.0220385674931129	2.99229448636563	3.30170429294171	0.00551099970755211	0.218651261267691	0.203081666812097	PRKCI/PAK5/ALPK1/MAP3K19/CSNK1G2/TNIK/KALRN/CDK20	8
GO:0098632	MF	GO:0098632	cell-cell adhesion mediator activity	3/138	53/18737	0.0566037735849057	7.68539786710418	4.19820313704524	0.00699964207609797	0.218651261267691	0.203081666812097	DSCAM/PALLD/IZUMO1	3
GO:0005085	MF	GO:0005085	guanyl-nucleotide exchange factor activity	6/138	230/18737	0.0260869565217391	3.54196597353497	3.34117192295996	0.00719138955082093	0.218651261267691	0.203081666812097	PLEKHG1/PREX2/KNDC1/RAB3GAP1/KIAA1755/KALRN	6
GO:0010851	MF	GO:0010851	cyclase regulator activity	2/138	19/18737	0.105263157894737	14.2921434019832	4.99315769053464	0.00848333659853266	0.218651261267691	0.203081666812097	ADGRV1/GNAI1	2
GO:0022821	MF	GO:0022821	solute:potassium antiporter activity	2/138	19/18737	0.105263157894737	14.2921434019832	4.99315769053464	0.00848333659853266	0.218651261267691	0.203081666812097	SLC24A2/SLC9A3	2
GO:0044024	MF	GO:0044024	histone H2AS1 kinase activity	6/138	246/18737	0.024390243902439	3.31159420289855	3.14363514743707	0.00983603062831275	0.218651261267691	0.203081666812097	PAK5/ALPK1/MAP3K19/CSNK1G2/TNIK/KALRN	6
GO:0140995	MF	GO:0140995	histone H2A kinase activity	6/138	246/18737	0.024390243902439	3.31159420289855	3.14363514743707	0.00983603062831275	0.218651261267691	0.203081666812097	PAK5/ALPK1/MAP3K19/CSNK1G2/TNIK/KALRN	6
GO:0004714	MF	GO:0004714	transmembrane receptor protein tyrosine kinase activity	3/138	60/18737	0.05	6.78876811594203	3.86848933399168	0.00985086399009105	0.218651261267691	0.203081666812097	NTRK2/ALK/TEK	3
GO:0009975	MF	GO:0009975	cyclase activity	2/138	21/18737	0.0952380952380952	12.9309868875086	4.71208029540328	0.0103185485293852	0.218651261267691	0.203081666812097	ADCY9/ADCY10	2
GO:0035173	MF	GO:0035173	histone kinase activity	6/138	256/18737	0.0234375	3.18223505434783	3.0282516447844	0.0118045652998778	0.218651261267691	0.203081666812097	PAK5/ALPK1/MAP3K19/CSNK1G2/TNIK/KALRN	6
GO:0016849	MF	GO:0016849	phosphorus-oxygen lyase activity	2/138	23/18737	0.0869565217391304	11.8065532451166	4.46684608249185	0.0123127048204034	0.218651261267691	0.203081666812097	ADCY9/ADCY10	2
GO:0047555	MF	GO:0047555	3'	5'-cyclic-GMP phosphodiesterase activity	2/138	23/18737	0.0869565217391304	11.8065532451166	4.46684608249185	0.0123127048204034	0.218651261267691	0.203081666812097	PDE11A/PDE9A	2
GO:0004114	MF	GO:0004114	3'	5'-cyclic-nucleotide phosphodiesterase activity	2/138	24/18737	0.0833333333333333	11.3146	4.35531987523159	0.0133678229938522	0.218651261267691	0.203081666812097	PDE11A/PDE9A	2
GO:0004115	MF	GO:0004115	3'	5'-cyclic-AMP phosphodiesterase activity	2/138	24/18737	0.0833333333333333	11.3146	4.35531987523159	0.0133678229938522	0.218651261267691	0.203081666812097	PDE11A/PDE9A	2
GO:0004674	MF	GO:0004674	protein serine/threonine kinase activity	8/138	429/18737	0.0186480186480186	2.53194148846323	2.76492628434802	0.0142224155652151	0.218651261267691	0.203081666812097	PRKCI/PAK5/ALPK1/MAP3K19/CSNK1G2/TNIK/KALRN/CDK20	8
GO:0098631	MF	GO:0098631	cell adhesion mediator activity	3/138	69/18737	0.0434782608695652	5.90327662255829	3.51475638980142	0.0143789752065064	0.218651261267691	0.203081666812097	DSCAM/PALLD/IZUMO1	3
GO:0004112	MF	GO:0004112	cyclic-nucleotide phosphodiesterase activity	2/138	26/18737	0.0769230769230769	10.4442586399108	4.15087095145027	0.0155910718049709	0.218651261267691	0.203081666812097	PDE11A/PDE9A	2
GO:0008395	MF	GO:0008395	steroid hydroxylase activity	2/138	26/18737	0.0769230769230769	10.4442586399108	4.15087095145027	0.0155910718049709	0.218651261267691	0.203081666812097	CYP46A1/CYP7B1	2
GO:0030507	MF	GO:0030507	spectrin binding	2/138	26/18737	0.0769230769230769	10.4442586399108	4.15087095145027	0.0155910718049709	0.218651261267691	0.203081666812097	ANK3/DYNC1I1	2
GO:0140993	MF	GO:0140993	histone modifying activity	8/138	438/18737	0.0182648401826484	2.4799152934948	2.69956270566158	0.015924181492885	0.218651261267691	0.203081666812097	PAK5/KDM1B/ALPK1/MAP3K19/CSNK1G2/TNIK/KALRN/KMT5C	8
GO:1901681	MF	GO:1901681	sulfur compound binding	6/138	277/18737	0.0216606498194946	2.94098257730341	2.80335990861165	0.0168149041489061	0.220960121564598	0.205226119100246	COL11A1/ALK/COL25A1/PTPRS/RYR2/KMT5C	6
GO:0030295	MF	GO:0030295	protein kinase activator activity	4/138	134/18737	0.0298507462686567	4.05299589011464	3.05506398613359	0.0173302056129097	0.220960121564598	0.205226119100246	ALK/CCNT2/CAB39/NRG3	4
GO:0015291	MF	GO:0015291	secondary active transmembrane transporter activity	6/138	288/18737	0.0208333333333333	2.82865338164251	2.69385618570593	0.0199520587812051	0.233785037614291	0.217137805833707	SLC26A11/SLC10A7/SLC24A2/SLCO3A1/MFSD1/SLC9A3	6
GO:0004181	MF	GO:0004181	metallocarboxypeptidase activity	2/138	30/18737	0.0666666666666667	9.05169082125604	3.80170863334812	0.020472868023558	0.233785037614291	0.217137805833707	CPXM2/CPM	2
GO:0019199	MF	GO:0019199	transmembrane receptor protein kinase activity	3/138	79/18737	0.0379746835443038	5.15602641717116	3.18854452261137	0.0205841755979216	0.233785037614291	0.217137805833707	NTRK2/ALK/TEK	3
GO:0019209	MF	GO:0019209	kinase activator activity	4/138	142/18737	0.028169014084507	3.82465809348847	2.91034954384916	0.0209555215788721	0.233785037614291	0.217137805833707	ALK/CCNT2/CAB39/NRG3	4
GO:0030296	MF	GO:0030296	protein tyrosine kinase activator activity	2/138	32/18737	0.0625	8.48596014492754	3.65070573740874	0.02312208225416	0.250138889840459	0.23232714226668	ALK/NRG3	2
GO:0008081	MF	GO:0008081	phosphoric diester hydrolase activity	3/138	87/18737	0.0344827586206897	4.68190904547726	2.9650119562666	0.0264508264347731	0.277733677565118	0.257956976066673	PDE11A/PLCL1/PDE9A	3
GO:0005201	MF	GO:0005201	extracellular matrix structural constituent	4/138	166/18737	0.0240963855421687	3.27169547756242	2.53232648573917	0.0344705247194481	0.341594233010583	0.317270185458746	COL11A1/COL25A1/NID2/COL4A4	4
GO:0033218	MF	GO:0033218	amide binding	5/138	244/18737	0.0204918032786885	2.78228201473034	2.41379752572099	0.0345804714543092	0.341594233010583	0.317270185458746	COL25A1/NLGN1/APBA1/GRIA4/RYR2	5
GO:0004812	MF	GO:0004812	aminoacyl-tRNA ligase activity	2/138	41/18737	0.0487804878048781	6.6231884057971	3.10479834603017	0.036624524159301	0.341594233010583	0.317270185458746	LARS2/DARS1	2
GO:0016875	MF	GO:0016875	ligase activity	forming carbon-oxygen bonds	2/138	41/18737	0.0487804878048781	6.6231884057971	3.10479834603017	0.036624524159301	0.341594233010583	0.317270185458746	LARS2/DARS1	2
GO:0019894	MF	GO:0019894	kinesin binding	2/138	42/18737	0.0476190476190476	6.46549344375431	3.05438988603796	0.0382738636426424	0.341594233010583	0.317270185458746	KCNA2/DCDC2	2
GO:0140828	MF	GO:0140828	metal cation:monoatomic cation antiporter activity	2/138	42/18737	0.0476190476190476	6.46549344375431	3.05438988603796	0.0382738636426424	0.341594233010583	0.317270185458746	SLC24A2/SLC9A3	2
GO:0008201	MF	GO:0008201	heparin binding	4/138	176/18737	0.0227272727272727	3.08580368906456	2.39476148426372	0.0413033084555225	0.359641002893208	0.334031891232082	COL11A1/ALK/COL25A1/PTPRS	4
GO:0004180	MF	GO:0004180	carboxypeptidase activity	2/138	47/18737	0.0425531914893617	5.77767499229109	2.82484137789578	0.046929808705406	0.398903373995951	0.370498489779521	CPXM2/CPM	2

## Sheet: KEGG (CD)
category	subcategory	ID	Description	GeneRatio	BgRatio	RichFactor	FoldEnrichment	zScore	pvalue	p.adjust	qvalue	geneID	Count
Organismal Systems	Environmental adaptation	hsa04713	Circadian entrainment	5/60	97/8541	0.0515463917525773	7.33762886597938	5.27982571516559	0.000567727670511678	0.0599021839721691	0.0540470832831601	ADCY9/GRIA4/RYR2/GNAI1/ADCY10	5
Human Diseases	Cardiovascular disease	hsa05414	Dilated cardiomyopathy	5/60	105/8541	0.0476190476190476	6.77857142857143	5.01104	0.000814995700301621	0.0599021839721691	0.0540470832831601	CACNA2D3/ADCY9/SGCG/SGCZ/RYR2	5
Human Diseases	Cardiovascular disease	hsa05412	Arrhythmogenic right ventricular cardiomyopathy	4/60	86/8541	0.0465116279069767	6.62093023255814	4.40637691601307	0.00304274432616625	0.130317038125002	0.117579282518799	CACNA2D3/SGCG/SGCZ/RYR2	4
Human Diseases	Cardiovascular disease	hsa05410	Hypertrophic cardiomyopathy	4/60	99/8541	0.0404040404040404	5.75151515151515	3.99952182277403	0.00504138392280963	0.130317038125002	0.117579282518799	CACNA2D3/SGCG/SGCZ/RYR2	4
Cellular Processes	Cell motility	hsa04820	Cytoskeleton in muscle cells	6/60	232/8541	0.0258620689655172	3.68146551724138	3.48275447036548	0.00554080124398809	0.130317038125002	0.117579282518799	ANK3/COL11A1/SGCG/NID2/COL4A4/SGCZ	6
Metabolism	Lipid metabolism	hsa00120	Primary bile acid biosynthesis	2/60	17/8541	0.117647058823529	16.7470588235294	5.46617	0.00616751408763263	0.130317038125002	0.117579282518799	CYP46A1/CYP7B1	2
Organismal Systems	Digestive system	hsa04974	Protein digestion and absorption	4/60	105/8541	0.0380952380952381	5.42285714285714	3.83539682969753	0.0062055732440477	0.130317038125002	0.117579282518799	COL11A1/COL25A1/COL4A4/SLC9A3	4
Organismal Systems	Endocrine system	hsa04935	Growth hormone synthesis, secretion and action	4/60	122/8541	0.0327868852459016	4.6672131147541	3.4313643794216	0.0104411844592133	0.180723804924022	0.163059072111899	ADCY9/GNAI1/ADCY10/MRAP2	4
Organismal Systems	Immune system	hsa04611	Platelet activation	4/60	126/8541	0.0317460317460317	4.51904761904762	3.34706683853814	0.0116546831482078	0.180723804924022	0.163059072111899	STIM1/PRKCI/ADCY9/GNAI1	4
Metabolism	Nucleotide metabolism	hsa00230	Purine metabolism	4/60	128/8541	0.03125	4.44844	3.30622898152292	0.0122941363893892	0.180723804924022	0.163059072111899	PDE11A/ADCY9/ADCY10/PDE9A	4
Environmental Information Processing	Signal transduction	hsa04371	Apelin signaling pathway	4/60	140/8541	0.0285714285714286	4.06714285714286	3.07760981855423	0.0166051444754015	0.221905112534911	0.200215139129243	ADCY9/RYR2/GNAI1/ADCY10	4
Environmental Information Processing	Signal transduction	hsa04024	cAMP signaling pathway	5/60	226/8541	0.0221238938053097	3.14933628318584	2.75428255788247	0.0208368751874617	0.223747778201624	0.201877694618007	ADCY9/GRIA4/RYR2/GNAI1/ADCY10	5
Organismal Systems	Circulatory system	hsa04261	Adrenergic signaling in cardiomyocytes	4/60	154/8541	0.025974025974026	3.6974025974026	2.84108246176848	0.0227099973441146	0.223747778201624	0.201877694618007	CACNA2D3/ADCY9/RYR2/GNAI1	4
Organismal Systems	Endocrine system	hsa04921	Oxytocin signaling pathway	4/60	155/8541	0.0258064516129032	3.67354838709677	2.82525399401264	0.0231919898416561	0.223747778201624	0.201877694618007	CACNA2D3/ADCY9/RYR2/GNAI1	4
Human Diseases	Endocrine and metabolic disease	hsa04934	Cushing syndrome	4/60	155/8541	0.0258064516129032	3.67354838709677	2.82525399401264	0.0231919898416561	0.223747778201624	0.201877694618007	PDE11A/ADCY9/PBX1/GNAI1	4
Organismal Systems	Nervous system	hsa04727	GABAergic synapse	3/60	89/8541	0.0337078651685393	4.79831460674157	3.02961346059937	0.0244269021959329	0.223747778201624	0.201877694618007	ADCY9/PLCL1/GNAI1	3
Human Diseases	Substance dependence	hsa05032	Morphine addiction	3/60	91/8541	0.032967032967033	4.69285714285714	2.97876250146059	0.0258755933974667	0.223747778201624	0.201877694618007	PDE11A/ADCY9/GNAI1	3
Metabolism	Global and overview maps	hsa01250	Biosynthesis of nucleotide sugars	2/60	37/8541	0.0540540540540541	7.69459459459459	3.43237355872168	0.0276120542402413	0.22549844296197	0.203457241770199	NANP/GMDS	2
Organismal Systems	Excretory system	hsa04962	Vasopressin-regulated water reabsorption	2/60	44/8541	0.0454545454545455	6.47045454545455	3.05983474513959	0.0380170211263165	0.294131689766765	0.265381975729412	ADCY9/DYNC1I1	2
Organismal Systems	Nervous system	hsa04724	Glutamatergic synapse	3/60	116/8541	0.0258620689655172	3.68146551724138	2.44566678419398	0.0477795182165271	0.335549655000535	0.302751568421535	ADCY9/GRIA4/GNAI1	3
Metabolism	Carbohydrate metabolism	hsa00520	Amino sugar and nucleotide sugar metabolism	2/60	50/8541	0.04	5.694	2.7998173207535	0.0479356650000764	0.335549655000535	0.302751568421535	NANP/GMDS	2
