# Supplementary material for: Mendelian randomization integrated with multi-omics analysis identifies TNIK as a key gene in gut microbiota-induced IBD development
Source: Front Immunol. 2025 Nov 18;16:1678444. doi: 10.3389/fimmu.2025.1678444 (PMC12669205; doi:10.3389/fimmu.2025.1678444)
Supplement: Supplementary file 13 [file SupplementaryFile6.zip › Supplementary Tables/Supplementary Table 6.xlsx]

## Sheet: GO
	Supplementary Table 6. Functional enrichment analysis of intersecting genes.
	ONTOLOGY	ID	Description	GeneRatio	BgRatio	RichFactor	FoldEnrichment	zScore	pvalue	p.adjust	qvalue	geneID	Count
GO:0017158	BP	GO:0017158	regulation of calcium ion-dependent exocytosis	2/38	39/18986	0.0512820512820513	25.6221322537112	6.89291854999406	0.0027585172169741	0.28696350529913	0.253890316952307	RAB3GAP1/SYT6	2
GO:0045910	BP	GO:0045910	negative regulation of DNA recombination	2/38	52/18986	0.0384615384615385	19.2165991902834	5.8906497281788	0.00485619189758283	0.28696350529913	0.253890316952307	ZRANB3/SHLD1	2
GO:0017156	BP	GO:0017156	calcium-ion regulated exocytosis	2/38	66/18986	0.0303030303030303	15.140350877193	5.15331866730515	0.0077186360641388	0.28696350529913	0.253890316952307	RAB3GAP1/SYT6	2
GO:0007601	BP	GO:0007601	visual perception	3/38	222/18986	0.0135135135135135	6.75177809388336	3.86039112518476	0.00984528891076563	0.28696350529913	0.253890316952307	BBS9/REEP6/OAT	3
GO:0050953	BP	GO:0050953	sensory perception of light stimulus	3/38	226/18986	0.0132743362831858	6.63227759664648	3.81449689042304	0.0103329636314832	0.28696350529913	0.253890316952307	BBS9/REEP6/OAT	3
GO:1902115	BP	GO:1902115	regulation of organelle assembly	3/38	234/18986	0.0128205128205128	6.4055330634278	3.72595899129025	0.0113500613707405	0.28696350529913	0.253890316952307	SEPTIN9/RAB3GAP1/PTPRS	3
GO:0046928	BP	GO:0046928	regulation of neurotransmitter secretion	2/38	81/18986	0.0246913580246914	12.3365821962313	4.57880049234403	0.011441640165009	0.28696350529913	0.253890316952307	RAB3GAP1/MCTP2	2
GO:0032392	BP	GO:0032392	DNA geometric change	2/38	83/18986	0.0240963855421687	12.0393151553583	4.51368473640291	0.0119871805664749	0.28696350529913	0.253890316952307	ZRANB3/MCM6	2
GO:1902117	BP	GO:1902117	positive regulation of organelle assembly	2/38	89/18986	0.0224719101123595	11.2276759314015	4.33102750252449	0.0136909911186942	0.28696350529913	0.253890316952307	SEPTIN9/RAB3GAP1	2
GO:0006935	BP	GO:0006935	chemotaxis	4/38	472/18986	0.00847457627118644	4.23416592328278	3.18638741058305	0.0142798371748558	0.28696350529913	0.253890316952307	NRG3/CMTM5/CMTM8/CYP7B1	4
GO:0071103	BP	GO:0071103	DNA conformation change	2/38	91/18986	0.021978021978022	10.9809138230191	4.27398471709354	0.0142810134377718	0.28696350529913	0.253890316952307	ZRANB3/MCM6	2
GO:0042330	BP	GO:0042330	taxis	4/38	474/18986	0.00843881856540084	4.21630024428159	3.17566362675449	0.014483045290264	0.28696350529913	0.253890316952307	NRG3/CMTM5/CMTM8/CYP7B1	4
GO:0051588	BP	GO:0051588	regulation of neurotransmitter transport	2/38	99/18986	0.0202020202020202	10.093567251462	4.06242916218969	0.0167490740776658	0.28696350529913	0.253890316952307	RAB3GAP1/MCTP2	2
GO:0007029	BP	GO:0007029	endoplasmic reticulum organization	2/38	100/18986	0.02	9.99263157894737	4.03768300086758	0.0170695407879838	0.28696350529913	0.253890316952307	RAB3GAP1/REEP6	2
GO:0006260	BP	GO:0006260	DNA replication	3/38	283/18986	0.0106007067137809	5.29644783336433	3.26108812429007	0.0188214691040364	0.28696350529913	0.253890316952307	ZRANB3/MCM6/NFIA	3
GO:0006527	BP	GO:0006527	arginine catabolic process	1/38	10/18986	0.1	49.9631578947368	6.93557536265856	0.0198401015202868	0.28696350529913	0.253890316952307	OAT	1
GO:0006560	BP	GO:0006560	proline metabolic process	1/38	10/18986	0.1	49.9631578947368	6.93557536265856	0.0198401015202868	0.28696350529913	0.253890316952307	OAT	1
GO:0035249	BP	GO:0035249	synaptic transmission	glutamatergic	2/38	111/18986	0.018018018018018	9.00237079184448	3.78662319562196	0.0207651497472916	0.28696350529913	0.253890316952307	RAB3GAP1/GRIA4	2
GO:0014049	BP	GO:0014049	positive regulation of glutamate secretion	1/38	11/18986	0.0909090909090909	45.4210526315789	6.5994798470336	0.0218029006424535	0.28696350529913	0.253890316952307	RAB3GAP1	1
GO:0032836	BP	GO:0032836	glomerular basement membrane development	1/38	11/18986	0.0909090909090909	45.4210526315789	6.5994798470336	0.0218029006424535	0.28696350529913	0.253890316952307	COL4A4	1
GO:0038130	BP	GO:0038130	ERBB4 signaling pathway	1/38	11/18986	0.0909090909090909	45.4210526315789	6.5994798470336	0.0218029006424535	0.28696350529913	0.253890316952307	NRG3	1
GO:0046477	BP	GO:0046477	glycosylceramide catabolic process	1/38	11/18986	0.0909090909090909	45.4210526315789	6.5994798470336	0.0218029006424535	0.28696350529913	0.253890316952307	LCT	1
GO:0062111	BP	GO:0062111	zinc ion import into organelle	1/38	11/18986	0.0909090909090909	45.4210526315789	6.5994798470336	0.0218029006424535	0.28696350529913	0.253890316952307	TMEM163	1
GO:0090557	BP	GO:0090557	establishment of endothelial intestinal barrier	1/38	11/18986	0.0909090909090909	45.4210526315789	6.5994798470336	0.0218029006424535	0.28696350529913	0.253890316952307	PTPRS	1
GO:1902855	BP	GO:1902855	regulation of non-motile cilium assembly	1/38	11/18986	0.0909090909090909	45.4210526315789	6.5994798470336	0.0218029006424535	0.28696350529913	0.253890316952307	SEPTIN9	1
GO:1903059	BP	GO:1903059	regulation of protein lipidation	1/38	11/18986	0.0909090909090909	45.4210526315789	6.5994798470336	0.0218029006424535	0.28696350529913	0.253890316952307	RAB3GAP1	1
GO:0000727	BP	GO:0000727	double-strand break repair via break-induced replication	1/38	12/18986	0.0833333333333333	41.6359649122807	6.30575601129127	0.0237618724356329	0.28696350529913	0.253890316952307	MCM6	1
GO:0034163	BP	GO:0034163	regulation of toll-like receptor 9 signaling pathway	1/38	12/18986	0.0833333333333333	41.6359649122807	6.30575601129127	0.0237618724356329	0.28696350529913	0.253890316952307	PTPRS	1
GO:0048671	BP	GO:0048671	negative regulation of collateral sprouting	1/38	12/18986	0.0833333333333333	41.6359649122807	6.30575601129127	0.0237618724356329	0.28696350529913	0.253890316952307	PTPRS	1
GO:2001223	BP	GO:2001223	negative regulation of neuron migration	1/38	12/18986	0.0833333333333333	41.6359649122807	6.30575601129127	0.0237618724356329	0.28696350529913	0.253890316952307	NRG3	1
GO:0050807	BP	GO:0050807	regulation of synapse organization	3/38	312/18986	0.00961538461538462	4.80414979757085	3.03411222821997	0.024268998681741	0.28696350529913	0.253890316952307	CACNA2D3/PTPRS/CTTNBP2	3
GO:0061640	BP	GO:0061640	cytoskeleton-dependent cytokinesis	2/38	123/18986	0.016260162601626	8.12409071459136	3.54970306275175	0.0251410946667748	0.28696350529913	0.253890316952307	SEPTIN9/EXOC3	2
GO:0050803	BP	GO:0050803	regulation of synapse structure or activity	3/38	318/18986	0.00943396226415094	4.71350546176763	2.99064002877634	0.025492193842497	0.28696350529913	0.253890316952307	CACNA2D3/PTPRS/CTTNBP2	3
GO:0003334	BP	GO:0003334	keratinocyte development	1/38	13/18986	0.0769230769230769	38.4331983805668	6.04610965751379	0.0257170241615446	0.28696350529913	0.253890316952307	PALLD	1
GO:0009812	BP	GO:0009812	flavonoid metabolic process	1/38	13/18986	0.0769230769230769	38.4331983805668	6.04610965751379	0.0257170241615446	0.28696350529913	0.253890316952307	LCT	1
GO:0021781	BP	GO:0021781	glial cell fate commitment	1/38	13/18986	0.0769230769230769	38.4331983805668	6.04610965751379	0.0257170241615446	0.28696350529913	0.253890316952307	NFIA	1
GO:0060788	BP	GO:0060788	ectodermal placode formation	1/38	13/18986	0.0769230769230769	38.4331983805668	6.04610965751379	0.0257170241615446	0.28696350529913	0.253890316952307	NRG3	1
GO:0071697	BP	GO:0071697	ectodermal placode morphogenesis	1/38	13/18986	0.0769230769230769	38.4331983805668	6.04610965751379	0.0257170241615446	0.28696350529913	0.253890316952307	NRG3	1
GO:1903305	BP	GO:1903305	regulation of regulated secretory pathway	2/38	125/18986	0.016	7.99410526315789	3.51334035606196	0.0259041026567407	0.28696350529913	0.253890316952307	RAB3GAP1/SYT6	2
GO:0021761	BP	GO:0021761	limbic system development	2/38	126/18986	0.0158730158730159	7.93065998329156	3.49546077000631	0.0262891366323941	0.28696350529913	0.253890316952307	RAB3GAP1/PTPRS	2
GO:0022612	BP	GO:0022612	gland morphogenesis	2/38	127/18986	0.015748031496063	7.86821384169084	3.47777714981658	0.0266765100467187	0.28696350529913	0.253890316952307	NRG3/CYP7B1	2
GO:0061000	BP	GO:0061000	negative regulation of dendritic spine development	1/38	14/18986	0.0714285714285714	35.687969924812	5.81435781703196	0.0276683630685106	0.28696350529913	0.253890316952307	PTPRS	1
GO:0070593	BP	GO:0070593	dendrite self-avoidance	1/38	14/18986	0.0714285714285714	35.687969924812	5.81435781703196	0.0276683630685106	0.28696350529913	0.253890316952307	PALLD	1
GO:0009084	BP	GO:0009084	glutamine family amino acid biosynthetic process	1/38	15/18986	0.0666666666666667	33.3087719298246	5.60578425129723	0.029615896391481	0.28696350529913	0.253890316952307	OAT	1
GO:0010989	BP	GO:0010989	negative regulation of low-density lipoprotein particle clearance	1/38	15/18986	0.0666666666666667	33.3087719298246	5.60578425129723	0.029615896391481	0.28696350529913	0.253890316952307	IL19	1
GO:0032688	BP	GO:0032688	negative regulation of interferon-beta production	1/38	15/18986	0.0666666666666667	33.3087719298246	5.60578425129723	0.029615896391481	0.28696350529913	0.253890316952307	PTPRS	1
GO:0033147	BP	GO:0033147	negative regulation of intracellular estrogen receptor signaling pathway	1/38	15/18986	0.0666666666666667	33.3087719298246	5.60578425129723	0.029615896391481	0.28696350529913	0.253890316952307	CYP7B1	1
GO:0043252	BP	GO:0043252	sodium-independent organic anion transport	1/38	15/18986	0.0666666666666667	33.3087719298246	5.60578425129723	0.029615896391481	0.28696350529913	0.253890316952307	SLCO3A1	1
GO:0048172	BP	GO:0048172	regulation of short-term neuronal synaptic plasticity	1/38	15/18986	0.0666666666666667	33.3087719298246	5.60578425129723	0.029615896391481	0.28696350529913	0.253890316952307	RAB3GAP1	1
GO:0048681	BP	GO:0048681	negative regulation of axon regeneration	1/38	15/18986	0.0666666666666667	33.3087719298246	5.60578425129723	0.029615896391481	0.28696350529913	0.253890316952307	PTPRS	1
GO:0048791	BP	GO:0048791	calcium ion-regulated exocytosis of neurotransmitter	1/38	15/18986	0.0666666666666667	33.3087719298246	5.60578425129723	0.029615896391481	0.28696350529913	0.253890316952307	RAB3GAP1	1
GO:0071696	BP	GO:0071696	ectodermal placode development	1/38	15/18986	0.0666666666666667	33.3087719298246	5.60578425129723	0.029615896391481	0.28696350529913	0.253890316952307	NRG3	1
GO:0051053	BP	GO:0051053	negative regulation of DNA metabolic process	2/38	138/18986	0.0144927536231884	7.24103737604882	3.29517968223239	0.0310890752604932	0.28696350529913	0.253890316952307	ZRANB3/SHLD1	2
GO:0009313	BP	GO:0009313	oligosaccharide catabolic process	1/38	16/18986	0.0625	31.2269736842105	5.41672022593864	0.0315596313520586	0.28696350529913	0.253890316952307	LCT	1
GO:0030033	BP	GO:0030033	microvillus assembly	1/38	16/18986	0.0625	31.2269736842105	5.41672022593864	0.0315596313520586	0.28696350529913	0.253890316952307	TNIK	1
GO:0030174	BP	GO:0030174	regulation of DNA-templated DNA replication initiation	1/38	16/18986	0.0625	31.2269736842105	5.41672022593864	0.0315596313520586	0.28696350529913	0.253890316952307	MCM6	1
GO:0070571	BP	GO:0070571	negative regulation of neuron projection regeneration	1/38	16/18986	0.0625	31.2269736842105	5.41672022593864	0.0315596313520586	0.28696350529913	0.253890316952307	PTPRS	1
GO:0006310	BP	GO:0006310	DNA recombination	3/38	352/18986	0.00852272727272727	4.25822368421053	2.76321446342879	0.0330453293825562	0.28696350529913	0.253890316952307	ZRANB3/MCM6/SHLD1	3
GO:0000018	BP	GO:0000018	regulation of DNA recombination	2/38	143/18986	0.013986013986014	6.98785425101215	3.21869352558239	0.0331842754333588	0.28696350529913	0.253890316952307	ZRANB3/SHLD1	2
GO:0034392	BP	GO:0034392	negative regulation of smooth muscle cell apoptotic process	1/38	17/18986	0.0588235294117647	29.390092879257	5.24426304021178	0.0334995751585229	0.28696350529913	0.253890316952307	GRIA4	1
GO:0050746	BP	GO:0050746	regulation of lipoprotein metabolic process	1/38	17/18986	0.0588235294117647	29.390092879257	5.24426304021178	0.0334995751585229	0.28696350529913	0.253890316952307	RAB3GAP1	1
GO:0098885	BP	GO:0098885	modification of postsynaptic actin cytoskeleton	1/38	17/18986	0.0588235294117647	29.390092879257	5.24426304021178	0.0334995751585229	0.28696350529913	0.253890316952307	CTTNBP2	1
GO:0099151	BP	GO:0099151	regulation of postsynaptic density assembly	1/38	17/18986	0.0588235294117647	29.390092879257	5.24426304021178	0.0334995751585229	0.28696350529913	0.253890316952307	PTPRS	1
GO:0099159	BP	GO:0099159	regulation of modification of postsynaptic structure	1/38	17/18986	0.0588235294117647	29.390092879257	5.24426304021178	0.0334995751585229	0.28696350529913	0.253890316952307	CTTNBP2	1
GO:1902969	BP	GO:1902969	mitotic DNA replication	1/38	17/18986	0.0588235294117647	29.390092879257	5.24426304021178	0.0334995751585229	0.28696350529913	0.253890316952307	MCM6	1
GO:2001034	BP	GO:2001034	positive regulation of double-strand break repair via nonhomologous end joining	1/38	17/18986	0.0588235294117647	29.390092879257	5.24426304021178	0.0334995751585229	0.28696350529913	0.253890316952307	SHLD1	1
GO:0007269	BP	GO:0007269	neurotransmitter secretion	2/38	146/18986	0.0136986301369863	6.84426820475847	3.1745452947506	0.0344674809290502	0.28696350529913	0.253890316952307	RAB3GAP1/MCTP2	2
GO:0099643	BP	GO:0099643	signal release from synapse	2/38	146/18986	0.0136986301369863	6.84426820475847	3.1745452947506	0.0344674809290502	0.28696350529913	0.253890316952307	RAB3GAP1/MCTP2	2
GO:0006887	BP	GO:0006887	exocytosis	3/38	360/18986	0.00833333333333333	4.16359649122807	2.71386317035734	0.0349754452605952	0.28696350529913	0.253890316952307	RAB3GAP1/EXOC3/SYT6	3
GO:0001956	BP	GO:0001956	positive regulation of neurotransmitter secretion	1/38	18/18986	0.0555555555555556	27.7573099415205	5.08608181966209	0.0354357350058515	0.28696350529913	0.253890316952307	RAB3GAP1	1
GO:0043923	BP	GO:0043923	positive regulation by host of viral transcription	1/38	18/18986	0.0555555555555556	27.7573099415205	5.08608181966209	0.0354357350058515	0.28696350529913	0.253890316952307	CCNT2	1
GO:0072189	BP	GO:0072189	ureter development	1/38	18/18986	0.0555555555555556	27.7573099415205	5.08608181966209	0.0354357350058515	0.28696350529913	0.253890316952307	NFIA	1
GO:0060078	BP	GO:0060078	regulation of postsynaptic membrane potential	2/38	151/18986	0.0132450331125828	6.61763680724991	3.10366422352884	0.036648779529379	0.28696350529913	0.253890316952307	RAB3GAP1/GRIA4	2
GO:0014048	BP	GO:0014048	regulation of glutamate secretion	1/38	19/18986	0.0526315789473684	26.2963988919668	4.94028029803066	0.037368118075747	0.28696350529913	0.253890316952307	RAB3GAP1	1
GO:0006525	BP	GO:0006525	arginine metabolic process	1/38	20/18986	0.05	24.9815789473684	4.80529782112526	0.0392967315366591	0.28696350529913	0.253890316952307	OAT	1
GO:0034162	BP	GO:0034162	toll-like receptor 9 signaling pathway	1/38	20/18986	0.05	24.9815789473684	4.80529782112526	0.0392967315366591	0.28696350529913	0.253890316952307	PTPRS	1
GO:2000786	BP	GO:2000786	positive regulation of autophagosome assembly	1/38	20/18986	0.05	24.9815789473684	4.80529782112526	0.0392967315366591	0.28696350529913	0.253890316952307	RAB3GAP1	1
GO:0042552	BP	GO:0042552	myelination	2/38	158/18986	0.0126582278481013	6.32445036642239	3.00965450000838	0.0397900689910005	0.28696350529913	0.253890316952307	TMEM163/CMTM8	2
GO:0007272	BP	GO:0007272	ensheathment of neurons	2/38	160/18986	0.0125	6.24539473684211	2.98383326488046	0.0407059219370373	0.28696350529913	0.253890316952307	TMEM163/CMTM8	2
GO:0008366	BP	GO:0008366	axon ensheathment	2/38	160/18986	0.0125	6.24539473684211	2.98383326488046	0.0407059219370373	0.28696350529913	0.253890316952307	TMEM163/CMTM8	2
GO:0006268	BP	GO:0006268	DNA unwinding involved in DNA replication	1/38	21/18986	0.0476190476190476	23.7919799498747	4.67983659382034	0.0412215825438094	0.28696350529913	0.253890316952307	MCM6	1
GO:0006677	BP	GO:0006677	glycosylceramide metabolic process	1/38	21/18986	0.0476190476190476	23.7919799498747	4.67983659382034	0.0412215825438094	0.28696350529913	0.253890316952307	LCT	1
GO:0010985	BP	GO:0010985	negative regulation of lipoprotein particle clearance	1/38	21/18986	0.0476190476190476	23.7919799498747	4.67983659382034	0.0412215825438094	0.28696350529913	0.253890316952307	IL19	1
GO:0048670	BP	GO:0048670	regulation of collateral sprouting	1/38	21/18986	0.0476190476190476	23.7919799498747	4.67983659382034	0.0412215825438094	0.28696350529913	0.253890316952307	PTPRS	1
GO:0071786	BP	GO:0071786	endoplasmic reticulum tubular network organization	1/38	21/18986	0.0476190476190476	23.7919799498747	4.67983659382034	0.0412215825438094	0.28696350529913	0.253890316952307	RAB3GAP1	1
GO:0099150	BP	GO:0099150	regulation of postsynaptic specialization assembly	1/38	21/18986	0.0476190476190476	23.7919799498747	4.67983659382034	0.0412215825438094	0.28696350529913	0.253890316952307	PTPRS	1
GO:1905874	BP	GO:1905874	regulation of postsynaptic density organization	1/38	21/18986	0.0476190476190476	23.7919799498747	4.67983659382034	0.0412215825438094	0.28696350529913	0.253890316952307	PTPRS	1
GO:0010988	BP	GO:0010988	regulation of low-density lipoprotein particle clearance	1/38	22/18986	0.0454545454545455	22.7105263157895	4.56280732457366	0.0431426782392127	0.28696350529913	0.253890316952307	IL19	1
GO:0050908	BP	GO:0050908	detection of light stimulus involved in visual perception	1/38	22/18986	0.0454545454545455	22.7105263157895	4.56280732457366	0.0431426782392127	0.28696350529913	0.253890316952307	REEP6	1
GO:0050962	BP	GO:0050962	detection of light stimulus involved in sensory perception	1/38	22/18986	0.0454545454545455	22.7105263157895	4.56280732457366	0.0431426782392127	0.28696350529913	0.253890316952307	REEP6	1
GO:1904889	BP	GO:1904889	regulation of excitatory synapse assembly	1/38	22/18986	0.0454545454545455	22.7105263157895	4.56280732457366	0.0431426782392127	0.28696350529913	0.253890316952307	PTPRS	1
GO:0006261	BP	GO:0006261	DNA-templated DNA replication	2/38	169/18986	0.0118343195266272	5.91279975085643	2.87284789932255	0.0449253431692719	0.28696350529913	0.253890316952307	ZRANB3/MCM6	2
GO:0046479	BP	GO:0046479	glycosphingolipid catabolic process	1/38	23/18986	0.0434782608695652	21.7231121281465	4.45328800965566	0.045060025751706	0.28696350529913	0.253890316952307	LCT	1
GO:1905244	BP	GO:1905244	regulation of modification of synaptic structure	1/38	23/18986	0.0434782608695652	21.7231121281465	4.45328800965566	0.045060025751706	0.28696350529913	0.253890316952307	CTTNBP2	1
GO:0032528	BP	GO:0032528	microvillus organization	1/38	24/18986	0.0416666666666667	20.8179824561403	4.3504922603498	0.0469736321969642	0.28696350529913	0.253890316952307	TNIK	1
GO:0051590	BP	GO:0051590	positive regulation of neurotransmitter transport	1/38	24/18986	0.0416666666666667	20.8179824561403	4.3504922603498	0.0469736321969642	0.28696350529913	0.253890316952307	RAB3GAP1	1
GO:0051957	BP	GO:0051957	positive regulation of amino acid transport	1/38	24/18986	0.0416666666666667	20.8179824561403	4.3504922603498	0.0469736321969642	0.28696350529913	0.253890316952307	RAB3GAP1	1
GO:0035335	BP	GO:0035335	peptidyl-tyrosine dephosphorylation	1/38	25/18986	0.04	19.9852631578947	4.25374466667172	0.0488835046775313	0.28696350529913	0.253890316952307	PTPRS	1
GO:0044090	BP	GO:0044090	positive regulation of vacuole organization	1/38	25/18986	0.04	19.9852631578947	4.25374466667172	0.0488835046775313	0.28696350529913	0.253890316952307	RAB3GAP1	1
GO:0046514	BP	GO:0046514	ceramide catabolic process	1/38	25/18986	0.04	19.9852631578947	4.25374466667172	0.0488835046775313	0.28696350529913	0.253890316952307	LCT	1
GO:0008021	CC	GO:0008021	synaptic vesicle	5/37	233/19960	0.0214592274678112	11.576383250203	6.99805741930206	6.67348965938015e-05	0.00489357683497888	0.00347062186877935	TMEM163/PTPRS/CTTNBP2/SYT6/MCTP2	5
GO:0070382	CC	GO:0070382	exocytic vesicle	5/37	253/19960	0.0197628458498024	10.661254139515	6.66463534969764	9.84113042062215e-05	0.00489357683497888	0.00347062186877935	TMEM163/PTPRS/CTTNBP2/SYT6/MCTP2	5
GO:0030672	CC	GO:0030672	synaptic vesicle membrane	4/37	143/19960	0.027972027972028	15.0897750897751	7.28695367059239	0.000138824874751174	0.00489357683497888	0.00347062186877935	TMEM163/PTPRS/SYT6/MCTP2	4
GO:0099501	CC	GO:0099501	exocytic vesicle membrane	4/37	143/19960	0.027972027972028	15.0897750897751	7.28695367059239	0.000138824874751174	0.00489357683497888	0.00347062186877935	TMEM163/PTPRS/SYT6/MCTP2	4
GO:0030658	CC	GO:0030658	transport vesicle membrane	4/37	254/19960	0.015748031496063	8.49542455841668	5.18091825566082	0.00121592218459286	0.0331455561718184	0.0235074866466797	TMEM163/PTPRS/SYT6/MCTP2	4
GO:0030133	CC	GO:0030133	transport vesicle	5/37	453/19960	0.011037527593819	5.95429866953046	4.59651759730101	0.00141044919880078	0.0331455561718184	0.0235074866466797	TMEM163/PTPRS/CTTNBP2/SYT6/MCTP2	5
GO:0030426	CC	GO:0030426	growth cone	3/37	168/19960	0.0178571428571429	9.63320463320463	4.8425567451573	0.00368870633793219	0.0705807270074863	0.0500572531967988	EXOC3/PTPRS/PALLD	3
GO:0030427	CC	GO:0030427	site of polarized growth	3/37	173/19960	0.0173410404624277	9.35478831432589	4.75621424106622	0.0040045802557439	0.0705807270074863	0.0500572531967988	EXOC3/PTPRS/PALLD	3
GO:0042734	CC	GO:0042734	presynaptic membrane	3/37	186/19960	0.0161290322580645	8.70095902353967	4.54722981038537	0.00490153459423566	0.0767907086430253	0.0544614954915073	CACNA2D3/EXOC3/PTPRS	3
GO:0016324	CC	GO:0016324	apical plasma membrane	4/37	408/19960	0.00980392156862745	5.2888182299947	3.77194204364662	0.00666938485604455	0.0878790541724551	0.0623255703350746	LCT/SLC9A3/SLCO3A1/TNIK	4
GO:0055037	CC	GO:0055037	recycling endosome	3/37	210/19960	0.0142857142857143	7.70656370656371	4.21035810294303	0.0068558127368582	0.0878790541724551	0.0623255703350746	SLC9A3/TNIK/DYNC1I1	3
GO:0097060	CC	GO:0097060	synaptic membrane	4/37	453/19960	0.00883002207505519	4.76343893562437	3.49165733595239	0.00956781425027662	0.104942435179936	0.0744272589928626	CACNA2D3/EXOC3/PTPRS/GRIA4	4
GO:0001725	CC	GO:0001725	stress fiber	2/37	85/19960	0.0235294117647059	12.6931637519873	4.65565520715842	0.0108366888574238	0.104942435179936	0.0744272589928626	SEPTIN9/PALLD	2
GO:0097517	CC	GO:0097517	contractile actin filament bundle	2/37	85/19960	0.0235294117647059	12.6931637519873	4.65565520715842	0.0108366888574238	0.104942435179936	0.0744272589928626	SEPTIN9/PALLD	2
GO:0045177	CC	GO:0045177	apical part of cell	4/37	474/19960	0.00843881856540084	4.55240050176759	3.37320416660936	0.0111640888489294	0.104942435179936	0.0744272589928626	LCT/SLC9A3/SLCO3A1/TNIK	4
GO:0042641	CC	GO:0042641	actomyosin	2/37	91/19960	0.021978021978022	11.8562518562519	4.47306784092094	0.0123442027630762	0.108783286849609	0.0771512672692265	SEPTIN9/PALLD	2
GO:0032432	CC	GO:0032432	actin filament bundle	2/37	95/19960	0.0210526315789474	11.3570412517781	4.36059856584623	0.01339735079187	0.111119203626686	0.0788079458345291	SEPTIN9/PALLD	2
GO:0150034	CC	GO:0150034	distal axon	3/37	281/19960	0.0106761565836299	5.75935365970953	3.46252173650361	0.0150713083179798	0.118058581824175	0.0837294906554433	EXOC3/PTPRS/PALLD	3
GO:0017101	CC	GO:0017101	aminoacyl-tRNA synthetase multienzyme complex	1/37	11/19960	0.0909090909090909	49.041769041769	6.86827462793839	0.0202078517327262	0.129164898815722	0.0916063112168242	DARS1	1
GO:0042555	CC	GO:0042555	MCM complex	1/37	11/19960	0.0909090909090909	49.041769041769	6.86827462793839	0.0202078517327262	0.129164898815722	0.0916063112168242	MCM6	1
GO:0071162	CC	GO:0071162	CMG complex	1/37	11/19960	0.0909090909090909	49.041769041769	6.86827462793839	0.0202078517327262	0.129164898815722	0.0916063112168242	MCM6	1
GO:0005938	CC	GO:0005938	cell cortex	3/37	325/19960	0.00923076923076923	4.97962577962578	3.11717616520152	0.0220930240298717	0.129164898815722	0.0916063112168242	SEPTIN9/EXOC3/CTTNBP2	3
GO:0098839	CC	GO:0098839	postsynaptic density membrane	2/37	125/19960	0.016	8.63135135135135	3.68835943446158	0.0224616315207732	0.129164898815722	0.0916063112168242	PTPRS/GRIA4	2
GO:0031261	CC	GO:0031261	DNA replication preinitiation complex	1/37	13/19960	0.0769230769230769	41.4968814968815	6.29429867656309	0.0238390710776366	0.129164898815722	0.0916063112168242	MCM6	1
GO:0005940	CC	GO:0005940	septin ring	1/37	14/19960	0.0714285714285714	38.5328185328185	6.05396872675999	0.0256497671407108	0.129164898815722	0.0916063112168242	SEPTIN9	1
GO:0019908	CC	GO:0019908	nuclear cyclin-dependent protein kinase holoenzyme complex	1/37	14/19960	0.0714285714285714	38.5328185328185	6.05396872675999	0.0256497671407108	0.129164898815722	0.0916063112168242	CCNT2	1
GO:0031105	CC	GO:0031105	septin complex	1/37	14/19960	0.0714285714285714	38.5328185328185	6.05396872675999	0.0256497671407108	0.129164898815722	0.0916063112168242	SEPTIN9	1
GO:0099571	CC	GO:0099571	postsynaptic cytoskeleton	1/37	14/19960	0.0714285714285714	38.5328185328185	6.05396872675999	0.0256497671407108	0.129164898815722	0.0916063112168242	CTTNBP2	1
GO:0014069	CC	GO:0014069	postsynaptic density	3/37	359/19960	0.00835654596100279	4.50801776707069	2.89043214107814	0.0285576322893903	0.136357227039775	0.0967072532196988	PTPRS/GRIA4/TNIK	3
GO:0032156	CC	GO:0032156	septin cytoskeleton	1/37	16/19960	0.0625	33.7162162162162	5.64169770463256	0.0292613607716004	0.136357227039775	0.0967072532196988	SEPTIN9	1
GO:0000145	CC	GO:0000145	exocyst	1/37	17/19960	0.0588235294117647	31.7329093799682	5.46293175379972	0.0310622697994509	0.136357227039775	0.0967072532196988	EXOC3	1
GO:0090443	CC	GO:0090443	FAR/SIN/STRIPAK complex	1/37	17/19960	0.0588235294117647	31.7329093799682	5.46293175379972	0.0310622697994509	0.136357227039775	0.0967072532196988	CTTNBP2	1
GO:0032279	CC	GO:0032279	asymmetric synapse	3/37	375/19960	0.008	4.31567567567568	2.79330766309193	0.0319133935625006	0.136357227039775	0.0967072532196988	PTPRS/GRIA4/TNIK	3
GO:0099634	CC	GO:0099634	postsynaptic specialization membrane	2/37	157/19960	0.0127388535031847	6.87209502496127	3.18324665234738	0.0342082226506734	0.138228641042149	0.0980344971930134	PTPRS/GRIA4	2
GO:0099092	CC	GO:0099092	postsynaptic density	intracellular component	1/37	20/19960	0.05	26.972972972973	5.0080305337191	0.0364455142878554	0.138228641042149	0.0980344971930134	TNIK	1
GO:0099572	CC	GO:0099572	postsynaptic specialization	3/37	396/19960	0.00757575757575758	4.08681408681409	2.67375816019657	0.0366204805653399	0.138228641042149	0.0980344971930134	PTPRS/GRIA4/TNIK	3
GO:0000242	CC	GO:0000242	pericentriolar material	1/37	21/19960	0.0476190476190476	25.6885456885457	4.87805117710265	0.0382334539052752	0.138228641042149	0.0980344971930134	BBS9	1
GO:0032806	CC	GO:0032806	carboxy-terminal domain protein kinase complex	1/37	21/19960	0.0476190476190476	25.6885456885457	4.87805117710265	0.0382334539052752	0.138228641042149	0.0980344971930134	CCNT2	1
GO:0098644	CC	GO:0098644	complex of collagen trimers	1/37	21/19960	0.0476190476190476	25.6885456885457	4.87805117710265	0.0382334539052752	0.138228641042149	0.0980344971930134	COL4A4	1
GO:0097038	CC	GO:0097038	perinuclear endoplasmic reticulum	1/37	22/19960	0.0454545454545455	24.5208845208845	4.75682394366324	0.0400181653855656	0.139016766410933	0.0985934513552715	SYT6	1
GO:0098984	CC	GO:0098984	neuron to neuron synapse	3/37	412/19960	0.00728155339805825	3.9281028601417	2.58807379418578	0.0404355266528795	0.139016766410933	0.0985934513552715	PTPRS/GRIA4/TNIK	3
GO:0005868	CC	GO:0005868	cytoplasmic dynein complex	1/37	23/19960	0.0434782608695652	23.454759106933	4.64339145202633	0.0417996543955332	0.139016766410933	0.0985934513552715	DYNC1I1	1
GO:0099091	CC	GO:0099091	postsynaptic specialization	intracellular component	1/37	24/19960	0.0416666666666667	22.4774774774775	4.53693716295866	0.0435779265923213	0.139016766410933	0.0985934513552715	TNIK	1
GO:0043197	CC	GO:0043197	dendritic spine	2/37	180/19960	0.0111111111111111	5.99399399399399	2.90044081754865	0.0438295629574023	0.139016766410933	0.0985934513552715	CTTNBP2/GRIA4	2
GO:0044309	CC	GO:0044309	neuron spine	2/37	182/19960	0.010989010989011	5.92812592812593	2.87818819881101	0.0447091224869063	0.139016766410933	0.0985934513552715	CTTNBP2/GRIA4	2
GO:0032281	CC	GO:0032281	AMPA glutamate receptor complex	1/37	25/19960	0.04	21.5783783783784	4.43675979112258	0.0453529876234249	0.139016766410933	0.0985934513552715	GRIA4	1
GO:0016811	MF	GO:0016811	hydrolase activity	acting on carbon-nitrogen (but not peptide) bonds	in linear amides	2/39	72/18737	0.0277777777777778	13.3454415954416	4.79327167671121	0.00984361938688675	0.224259575573071	0.190238773086753	DARS1/NADSYN1	2
GO:0005125	MF	GO:0005125	cytokine activity	3/39	238/18737	0.0126050420168067	6.05591467356173	3.58498425756521	0.0132097930448176	0.224259575573071	0.190238773086753	CMTM5/CMTM8/IL19	3
GO:0016884	MF	GO:0016884	carbon-nitrogen ligase activity	with glutamine as amido-N-donor	1/39	10/18737	0.1	48.0435897435897	6.79578316634191	0.0206254589863678	0.224259575573071	0.190238773086753	NADSYN1	1
GO:0035374	MF	GO:0035374	chondroitin sulfate binding	1/39	10/18737	0.1	48.0435897435897	6.79578316634191	0.0206254589863678	0.224259575573071	0.190238773086753	PTPRS	1
GO:0000149	MF	GO:0000149	SNARE binding	2/39	107/18737	0.0186915887850467	8.98011023244668	3.78065907820889	0.0208665450627418	0.224259575573071	0.190238773086753	EXOC3/SYT6	2
GO:0019911	MF	GO:0019911	structural constituent of myelin sheath	1/39	11/18737	0.0909090909090909	43.6759906759907	6.46592420308246	0.022665059942182	0.224259575573071	0.190238773086753	CMTM8	1
GO:0140666	MF	GO:0140666	annealing activity	1/39	11/18737	0.0909090909090909	43.6759906759907	6.46592420308246	0.022665059942182	0.224259575573071	0.190238773086753	ZRANB3	1
GO:0015132	MF	GO:0015132	prostaglandin transmembrane transporter activity	1/39	12/18737	0.0833333333333333	40.0363247863248	6.17762863293546	0.0247005220089479	0.224259575573071	0.190238773086753	SLCO3A1	1
GO:0061575	MF	GO:0061575	cyclin-dependent protein serine/threonine kinase activator activity	1/39	12/18737	0.0833333333333333	40.0363247863248	6.17762863293546	0.0247005220089479	0.224259575573071	0.190238773086753	CCNT2	1
GO:0003697	MF	GO:0003697	single-stranded DNA binding	2/39	120/18737	0.0166666666666667	8.00726495726496	3.5168794138769	0.0258319511526914	0.224259575573071	0.190238773086753	ZRANB3/MCM6	2
GO:0071714	MF	GO:0071714	icosanoid transmembrane transporter activity	1/39	13/18737	0.0769230769230769	36.956607495069	5.92276135331017	0.026731853364977	0.224259575573071	0.190238773086753	SLCO3A1	1
GO:0008094	MF	GO:0008094	ATP-dependent activity	acting on DNA	2/39	123/18737	0.016260162601626	7.81196581196581	3.46161150199943	0.0270398198707852	0.224259575573071	0.190238773086753	ZRANB3/MCM6	2
GO:0015386	MF	GO:0015386	potassium:proton antiporter activity	1/39	14/18737	0.0714285714285714	34.3168498168498	5.69525789812054	0.0287590621728585	0.224259575573071	0.190238773086753	SLC9A3	1
GO:0043138	MF	GO:0043138	3'-5' DNA helicase activity	1/39	14/18737	0.0714285714285714	34.3168498168498	5.69525789812054	0.0287590621728585	0.224259575573071	0.190238773086753	MCM6	1
GO:0005041	MF	GO:0005041	low-density lipoprotein particle receptor activity	1/39	15/18737	0.0666666666666667	32.0290598290598	5.4904923468819	0.0307821565794844	0.224259575573071	0.190238773086753	LRP1B	1
GO:0015926	MF	GO:0015926	glucosidase activity	1/39	15/18737	0.0666666666666667	32.0290598290598	5.4904923468819	0.0307821565794844	0.224259575573071	0.190238773086753	LCT	1
GO:0051371	MF	GO:0051371	muscle alpha-actinin binding	1/39	15/18737	0.0666666666666667	32.0290598290598	5.4904923468819	0.0307821565794844	0.224259575573071	0.190238773086753	PALLD	1
GO:0030295	MF	GO:0030295	protein kinase activator activity	2/39	134/18737	0.0149253731343284	7.17068503635668	3.27391538322738	0.0316594930413501	0.224259575573071	0.190238773086753	NRG3/CCNT2	2
GO:0016810	MF	GO:0016810	hydrolase activity	acting on carbon-nitrogen (but not peptide) bonds	2/39	135/18737	0.0148148148148148	7.11756885090218	3.25791009025501	0.0320939886768166	0.224259575573071	0.190238773086753	DARS1/NADSYN1	2
GO:0004970	MF	GO:0004970	glutamate-gated receptor activity	1/39	16/18737	0.0625	30.0272435897436	5.30486616625293	0.0328011447160831	0.224259575573071	0.190238773086753	GRIA4	1
GO:0015347	MF	GO:0015347	sodium-independent organic anion transmembrane transporter activity	1/39	16/18737	0.0625	30.0272435897436	5.30486616625293	0.0328011447160831	0.224259575573071	0.190238773086753	SLCO3A1	1
GO:0015385	MF	GO:0015385	sodium:proton antiporter activity	1/39	16/18737	0.0625	30.0272435897436	5.30486616625293	0.0328011447160831	0.224259575573071	0.190238773086753	SLC9A3	1
GO:0045504	MF	GO:0045504	dynein heavy chain binding	1/39	16/18737	0.0625	30.0272435897436	5.30486616625293	0.0328011447160831	0.224259575573071	0.190238773086753	DYNC1I1	1
GO:0099507	MF	GO:0099507	ligand-gated monoatomic ion channel activity involved in regulation of presynaptic membrane potential	1/39	16/18737	0.0625	30.0272435897436	5.30486616625293	0.0328011447160831	0.224259575573071	0.190238773086753	GRIA4	1
GO:0019209	MF	GO:0019209	kinase activator activity	2/39	142/18737	0.0140845070422535	6.76670278078729	3.15026300927282	0.0352012444521165	0.224259575573071	0.190238773086753	NRG3/CCNT2	2
GO:0030228	MF	GO:0030228	lipoprotein particle receptor activity	1/39	18/18737	0.0555555555555556	26.6908831908832	4.98020396346622	0.0368268346259584	0.224259575573071	0.190238773086753	LRP1B	1
GO:0030297	MF	GO:0030297	transmembrane receptor protein tyrosine kinase activator activity	1/39	18/18737	0.0555555555555556	26.6908831908832	4.98020396346622	0.0368268346259584	0.224259575573071	0.190238773086753	NRG3	1
GO:0022821	MF	GO:0022821	solute:potassium antiporter activity	1/39	19/18737	0.0526315789473684	25.2860998650472	4.83702152666507	0.0388335525836261	0.224259575573071	0.190238773086753	SLC9A3	1
GO:0043395	MF	GO:0043395	heparan sulfate proteoglycan binding	1/39	19/18737	0.0526315789473684	25.2860998650472	4.83702152666507	0.0388335525836261	0.224259575573071	0.190238773086753	PTPRS	1
GO:0061891	MF	GO:0061891	calcium ion sensor activity	1/39	21/18737	0.0476190476190476	22.8778998778999	4.58122818816282	0.0428347748487442	0.224259575573071	0.190238773086753	SYT6	1
GO:0140784	MF	GO:0140784	metal ion sensor activity	1/39	22/18737	0.0454545454545455	21.8379953379953	4.46627567554555	0.044829295247382	0.224259575573071	0.190238773086753	SYT6	1
GO:0017116	MF	GO:0017116	single-stranded DNA helicase activity	1/39	23/18737	0.0434782608695652	20.8885172798216	4.35869195697034	0.0468197658584077	0.224259575573071	0.190238773086753	MCM6	1
GO:0016874	MF	GO:0016874	ligase activity	2/39	167/18737	0.0119760479041916	5.7537233225856	2.81811913993207	0.0471904402022923	0.224259575573071	0.190238773086753	DARS1/NADSYN1	2

## Sheet: KEGG
category	subcategory	ID	Description	GeneRatio	BgRatio	RichFactor	FoldEnrichment	zScore	pvalue	p.adjust	qvalue	geneID	Count
Organismal Systems	Digestive system	hsa04974	Protein digestion and absorption	45705	105/8541	0.019047619047619	9.56974789915967	3.94571838797015	0.0180527251329545	0.372839703958393	0.371055781929884	SLC9A3/COL4A4	2
Metabolism	Lipid metabolism	hsa00120	Primary bile acid biosynthesis	45674	17/8541	0.0588235294117647	29.5536332179931	5.26254463302645	0.0333340606685413	0.372839703958393	0.371055781929884	CYP7B1	1
Organismal Systems	Excretory system	hsa04964	Proximal tubule bicarbonate reclamation	45674	23/8541	0.0434782608695652	21.843989769821	4.47000106903291	0.0448472308903466	0.372839703958393	0.371055781929884	SLC9A3	1
