# Supplementary material for: Mendelian randomization integrated with multi-omics analysis identifies TNIK as a key gene in gut microbiota-induced IBD development
Source: Front Immunol. 2025 Nov 18;16:1678444. doi: 10.3389/fimmu.2025.1678444 (PMC12669205; doi:10.3389/fimmu.2025.1678444)
Supplement: Supplementary file 13 [file SupplementaryFile6.zip › Supplementary Tables/Supplementary Table 7.xlsx]

## Sheet: Sheet1
Supplementary Table 7. Machine learning feature filter results.
Gene	classif.ranger variable importance	classif.qda mean diff
TMEM163	6.11443	1.58886
TNIK	12.9659	1.03734
