# Supplementary material for: Mendelian randomization integrated with multi-omics analysis identifies TNIK as a key gene in gut microbiota-induced IBD development
Source: Front Immunol. 2025 Nov 18;16:1678444. doi: 10.3389/fimmu.2025.1678444 (PMC12669205; doi:10.3389/fimmu.2025.1678444)
Supplement: Supplementary file 13 [file SupplementaryFile6.zip › Supplementary Tables/Supplementary Table 8.xlsx]

## Sheet: Sheet1
Supplementary Table 8. TMEM163 and TNIK and immune cell correlation analysis.
gene	immune_cells	cor	p.value
TMEM163	CD8 T cells	-0.257783	0.00414892529647131
TMEM163	Resting CD4 memory T cells	-0.194068	0.0323489433472534
TMEM163	Activated CD4 memory T cells	0.520539886846469	7.95978302047715e-10
TMEM163	T follicular helper cells	0.549150374516283	5.77270144917365e-11
TMEM163	Resting NK cells	-0.060088	0.510888122911196
TMEM163	Activated NK cells	-0.243004	0.00699698117345312
TMEM163	M0 Macrophages	0.39184192982785	8.07055649585572e-06
TMEM163	M1 Macrophages	0.367793477187171	3.07773197306048e-05
TMEM163	M2 Macrophages	-0.353581	7.19691971448073e-05
TMEM163	Activated dendritic cells	0.514582842575201	1.33381137375785e-09
TMEM163	Resting mast cells	-0.167392	0.0653434839008114
TMEM163	Activated mast cells	0.0226613881534049	0.804321439386652
TMEM163	Neutrophils	0.477070335729219	2.76808914507681e-08
TNIK	CD8 T cells	0.227735718990908	0.0116434511589617
TNIK	Resting CD4 memory T cells	0.42065487854445	1.7760699904737e-06
TNIK	Activated CD4 memory T cells	-0.215185	0.0172995285279092
TNIK	T follicular helper cells	-0.476125	2.97427760766264e-08
TNIK	Resting NK cells	-0.287874	0.00130317042826285
TNIK	Activated NK cells	0.315619105159103	0.000398311568452624
TNIK	M0 Macrophages	-0.47498	3.24344920290946e-08
TNIK	M1 Macrophages	-0.251713	0.00516091181245246
TNIK	M2 Macrophages	0.556554237809009	0
TNIK	Activated dendritic cells	-0.0682154	0.45531867056799
TNIK	Resting mast cells	0.384354943935183	1.23827044548451e-05
TNIK	Activated mast cells	-0.27917	0.0018460528312826
TNIK	Neutrophils	-0.342935	0.000110281133156281
